# Supplementary material for: The effect of short-term fallowing on the microbial communities in forest soil cultivated with ginseng: Preliminary research
Source: PeerJ. 2023 Jan 31;11:e14758. doi: 10.7717/peerj.14758 (PMC9897065; doi:10.7717/peerj.14758)
Supplement: Supplemental Information 1 [file peerj-11-14758-s001.gz › Clsd_A.fastq]

@HWI-D00621:464:HFY7KBCXY:1:1101:6118:64209 1:N:0:CGAGGCTGGTAAGGAG
TGGGGAATCTTGCACAATGGGGGAAACCCTGATGCAGCGACGCCGCGTGAGCGATGAAGCCCCTCGGGGTGTAAAGCTCTTTCGGCAGGGACGATTATGACGGTACCTGCAAAAGCAGCTGCGGCTAACTACGTGCCAGCAGCCGCGGTAATACGTAGGCAGCAAGCGTTGTTCGGAGTTACTGGGCGTAAAGGGTGCGTAGGCGGCTTTTTAAGTTTGGTGTGAAATCTCCCGGCTCAACTGGGAGGGTGCGCCGAATACTGAGAAGCTAGAGTGTGGGAGAGGAAAGTGGAATTCCTGGTGTAGCGGTGAAATGCGTAGATATCAGGAGGAACACCGGTGGTGTAAACGGCTTTCTGGACCATAACTGACGCTGAGGCACGAAAGCGTGGGTAGCAAACAGGATTAGATACCCTAGTAGTCC
+
IIIIIIIIIIIIIIIIIIIIIIIIIIIIIIIIIIIIIIIIIIIIIIIIIIIIIIIIIIIIIIIIIIIGIIIIIHIIIIIIIGHIIIIIIIIIIHHIIIIIIIIIIIIIIIIIIIIIIIIIIIIIIIIIIIGIIIIIIIIIIIIIIIIIIGIHHHHIIIIIIIIHIIIIBGHIIHIIIIGHHIIIIIGIIHIIHHHIIEHIIIIIIHIHIIIHIIIIIIIIIIHIIHIIHHIHIIIIIIHHFIHIIHIIIIIHHCHHIHIIIIHIHIIIHEIIIIIHEIIIIIIIIIIIIIIIIHHHHIIIIIIIIIIIIIIIIIIIHIHIHGHHHFIIIIIIIHHFIGIIIIIGIHIHIIIIIIIIHIIIHH@IHGIHHIHGIIHIIIHHHIIIIIIIHHIHIIIIIHIIIIIIIIIHIIHGHGFHGIIDDDBB
@HWI-D00621:464:HFY7KBCXY:1:1101:14484:97616 1:N:0:CGAGGCTGGTAAGGAG
TCGAGAATTTTTGACAATGGGGGAAACCCTGATCGAGCGACGCCGCGTGGAGGATGAAGGTCTTCGGATTGTAAACTCCTGTCATTGGGGAACAAGGTGCATACGTTAACTGCGTGTGCATTGATAGTACCCGAAGAGGAAGAGACGGCTAACTCTGTGCCAGCAGCCGCGGTAATACAGAGGTCTCAAGCGTTGTTCGGATTCATTGGGCGTAAAGGGTGCGTAGGCGGCGCGGTAAGTCGGGTGTGAAATCTCGGAGCTTAACTCCGGAACTGCATTCGATACTGCCGTGCTTGAGGACTGGAGAGGAGACTGGAATTTACGGTGTAGCGGTGAAATGCGTAGATATCGTAAGGAAGACCAGTGGCGAAGGCGGGTCTCTGGACAGTTCCTGACGCTGAGGCACGAAGGCCAGGGGAGCAAACGGGATTAGATACCCTAGTAGTCC
+
IIIIIIIIIIIIIIIIIIIIIIIIIIIIIIIIIIIIIIIIIIIIIIIHHIHIIIIIIIIIIIIIIIIIIIIIIIIIIIIIIIIIIIIIIHIIIIIIIIIIIIIIIIIIIIIIIIIIIIIIIIIIIIIIIIIIIIIIIIIIIIIIIIIIIIIIIHIIIIIIIIIIIIHIIIIIIDHIIIIHIIHHIIIIHHIHHEHHIHIIHHHIIIIIIHIIIHIHIIHIIIIIHIIIIIIIHHHFGIIIGHIIIIIIIHIIHGGIIHHIIIIIIGIIHGIIIIIHHIIIIIIIIIIHIIHIIIIIIIIIIHIIIIIIIIIHIIIIIIIIIIIIIIIIIIIIIIIIIIIIIIIIIHGHHIIHIIIIIIIIIIIIIIIIIIIIIIIIIIIIIIIIIIIIIHHHIIIIIIIIIIIHIIIIIHIHIIIIIIIIIIHHIIIIIIIIIIIIIIIIIIIDDDDD
@HWI-D00621:464:HFY7KBCXY:1:1103:15407:49051 1:N:0:CGAGGCTGGTAAGGAG
TGGGGAATCTTGGACAATGGGCGCAAGCCTGATCCAGCCATGCCGCGTGAGTGATGAAGGCCCTAGGGTTGTAAAACTCTTTCGCCGAGGACGATAATGACGGTACTCGGAGAAGAAGCTCCGGCTAACTTCGTGCCAGCAGCCGCGGTAATACGAAGGGGGCTAGCGTTGTTCGGATTTACTGGGCGTAAAGCGCGTGTAGGCGGACTTGTAAGTTGGGGGTGAAATCCCGAGGCTCAACCTCGGAACTGCCTCCAAAACTACAAGTCTGGAGCAAGATAGAGGCAAGTGGAATTGCGAGTGTAGAGGTGAAATTCGTAGATATTCGCAGGAACACCAGTGGCGAAGGCGACTTGCTGGATCTTTGCTGACGCTGAGACGCGAAAGCGTGGGGAGCAAACAGGATTAGAAACCCGTGTAGTCC
+
IIIIIIIIIIIIIIIIIIIIIIIIIIIIIIIIIIIIIIIIIIIIIIIIIHHHIHIIIIIIIIIIIIIIIIIHIIIIIIIIIHHIIIIHIIIIIIIIIIIIIIIIIIIIIIIIIIIIIIIIIIIIIIIIHIHIIIIIIIIIIIIHIIIIIGIIIIIHHIIIIIIGIIIIHFHHHHHHGFHIIIIIHIIIIIHIIGIIIHHIIIIIIIHGHHHGGIIIHIIIIHIIIHIIIHHIHIHGIIIIIHCFHHIHGIIIHHHHIIIIIIIHIIIIIIIIIHHIIHGEIIIIIIIIIGIIIIIIIIIHIIIIIIIIIIIIIIIIIIIIIHEIIHHIHIHIIIIIIIIIIIIIIIIIIIIIIIIHIIIHFHIIIIIIIIIIIIIIIIHIIIIIIIIIIIIIIIIIIIIIIIIIIIIIHHHCIIIIIIIDDD@D
@HWI-D00621:464:HFY7KBCXY:1:1103:10326:72411 1:N:0:CGAGGCTGGTAAGGAG
TGAGGAATATTGGTCAATGGACGCAAGTCTGAACCAGCCATGCCGCGTGAAGGATGAAGGCCTTCTGGGTTGTAAACTTCTTTTACCTGGGAAGAAACCTCTGATTTCTATTAGAGTTGACGGTACCAGAGGAATAAGCACCGGCTAACTCCGTGCCAGCAGCCGCGGTAATACGGAGGGTGCAAGCGTTATCCGGATTTACTGGGTTTAAAGGGTGTGTAGGCGGGCTATTAAGTCAGTGGTGAAATCTCCGGGCTCAACCCGGAAACTGCCATTGATACTATTAGTCTTGAATTTTGTTGAGGTAGGCGGAATAAGTCATGTAGCGGTGAAATGCATAGATATGACTTAGAACACCAATTGCGAAGGCAGCTTACTAAACAAATATTGACGCTGAGGCACGAAAGCGTGGGGATCAAACAGGATTAGAAACCCTGGTAGTCC
+
IIIIIIIIIIIIIIIIIIIIIIIIIIIIIIIIIIIIIIIIIIIIIIIIIHIIIDHGHIIIIIIIIIIIIIIIIIIIIIIIIHHIIIIIIIIIHIIIIIIIIIIIHIIIIIIIIIHIIIIIIIIIIIIIIIIIIIIIIIIIIIIIIIIIIIIIIIIIIIIIIIIIIIIIIIIHIIIIIIIIHHHIIIIIIIIIIIIIHHHHIIIIIIIIHHIIIIIIHHIIIIIHHHIIHHHFEHHIIIIIIIFIIHGEDIHIHHHHGHIHIIIIIIHIGIIIIIIIIIIIIHIIIIIIIIIIIHIIIIIIIIHIIHIIIIIIIIHGIIIIIIIIIIIIIHIHIIIIIIIIIHGIIIHHIGIIIIIIIIIIHEIIIIIIIIIIIHHIIIIGIIIIIHIIIIIIIIIIHIIIIIIHHHHIIIIIIIIIIIIIIIIIIIIIIIIIIIIIIIIDDDDD
@HWI-D00621:464:HFY7KBCXY:1:1103:6553:77781 1:N:0:CGAGGCTGGTAAGGAG
TGGGGAATATTGGACAATGGGCGCAAGCCTGATCCAGCCATGCCGCGTGAGTGATGACGGCCTTAGGGTTGTAAAGCTCTTTCGCTCGGGACGATAATGACGGTACCGAGATAAGAAGCCCCGGCTAACTTCGTGCCAGCAGCCGCGGTAATACGAAGGGGGCTAGCGTTGTTCGGAATTACTGGGCGTAAAGCGCGTGTAGGCGGGTCTTTAAGTCAGGGGTGAAATGCCAAGGCTCAACCTTGGAACTGCCTTTGATACTGGAGATCTTGAGTCCGGGAGAGGTGAGTGGAATTGCGAGTGTAGAGGTGAAATTCGTAGATATTCGCAAGAACACCAGTGGCGAAGGCGGCTCACTGGCCCGGAACTGACGCTGAGACGCGAAAGCGTGGGGAGCAAACAGGATTAGAAACCCTAGTAGTCC
+
HIIIHIIIIIIIIIIIIIIIIIIIIIIIIIIIIIIHIIIIIIIIIIIIIIIIIIIIIIIIIIIIIIIIHIIIIIIIIIHIIGHIIIIIIIIIIIIIIIIIIIIIIIIIIIHIIIIIIIIIIIIIIIIIIIIHIIIIIIIIIGIIIIHIIIIIIIIIIIIIIIIIIIIIEGHIHIHHIHIIIIIIIIIIIIIIIHIIIIIIIIIIIIIIHIHIIIIIIIIHIIIIIHHHIIHGIGIHEHIHHIIGIIIHIIHHIIIIIIFIHHHIIHHIIIIHHIIHIIIIIIIIIIIIIIIIIIIHIIHHHIIIIIIIIIIIIIIHIIIIIHHIIIIIIIIIIIIIHIIIIIIIIIIIIIIIIIIIIIIIIIIIIIIIIIIIIIIIIIIIIIIIIIIIIIIIIIIIIIIIIIIIIIIIIIIIIIIIIIIDDDDD
@HWI-D00621:464:HFY7KBCXY:1:1103:6750:83733 1:N:0:CGAGGCTGGTAAGGAG
TGGGGAATATTGGACAATGGGCGCAAGCCTGATCCAGCAATGCCGCGTGTGTGAAGAAGGCCTTCGGGTTGTAAAGCACTTTTATCAGGAACGAAATACCACGGGTTAATAACCTATGGGGCTGACGGTACCTGAGGAATAAGCACCGGCTAACTTCGTGCCAGCAGCCGCGGTAATACGAAGGGTGCAAGCGTTAATCGGAATTACTGGGCGTAAAGGGTGCGTAGGCGGTTGTTTAAGTCTGTCGTGAAATCCCCGGGCTCAACCTGGGAATGGCGATGGATACTGGGCAGCTAGAGTGTGTCAGAGGATGGTGGAATTCCCGGTGTAGCGGTGAAATGCGTAGAGATCGGGAGGAACATCAGTGGCGAAGGCGGCCATCTGGGACAACACTGACGCTGAAGCACGAAAGCGTGGGGAGCAAACAGGATTAGAAACCCTAGTAGTCC
+
IIIHIIIIIIIIIHIHIIHHIIHIIIIIIIIIIIIIIGIIIIIIIIIIHHHIIIIIIIIIHIHIIIIIIHHIIIIIEHHIIFHIIIIIIHIIIIIIIIIIIIIIIDHHHHIIIHHIIIIIGHHIIIIHHIHIIIGIIGIIIHIIIIIIGGIHHIIHIIIIGIIIIIHIIIIIIIIHIIIIGEHGIHHFEHHIIHFHIAEHIHIIHHIHHIHIIHHEHHIGHIIIDHIIIIIHIIIIGHGHCDCHDEH@AHHH?HIHHHFHGFHIHIHGIIHHECIIIIGIIIHHIIIHEC@IHHIIHHHHHHHHHIIIIIHEIHHHIIHHHIHIIIIIIIIIIIIIIIIIHIIIHHGEHIIIIIIIIIHHG@HIIIIIIIHGIIIIIIIHHIIHHIHHIIIHIIHIIGIGIIIIIIHIIIIHHF@IIIIIIHIIIIIIIIIIIIIHFIIIIIIHDDDAB
@HWI-D00621:464:HFY7KBCXY:1:1103:17196:100171 1:N:0:CGAGGCTGGTAAGGAG
TGGGGAATATTGGACAATGGGCGCAAGCCTGATCCAGCCATGCCGCGTGGGTGATGAAGGCCCTAGGGTTGTAAAGCCCTTTCGGCGGGGAAGATAATGACGGTACCCGCAGAAGAAGCCCCGGCTAACTTCGTGCCAGCAGCCGCGGTAATACGAAGGGGGCTAGCGTTGCTCGGAATCACTGGGCGTAAAGCGCACGTAGGCGGATTGTTAAGTCAGGGGTGAAATCCTGGAGCTCAACTCCAGAACTGCCTTTGATACTGGCGATCTTGAGTCCGGGAGAGGTGAGTGGAACTGCGAGTGTAGAGGTGAAATTCGTAGATATTCGCAAGAACACCAGTGGCGAAGGCGGCTCACTGGCCCGGTACTGACGCTGAGGTGCGAAAGCGTGGGAAGCAAACAGGATTAGAAACCCTAGTAGTCC
+
IIIIIIIIIIIIIHIIIIIIIIIIIIIIIIIIIIIIIIIIIIIIIIIHHIIHIIIIIIIIIIIIIIIIIIIIIIIIIIIIIHHIIIIIIIIIIIIIIIIIIIIIIIIIIIIIIIIIIIIIIIIIIIIIIIIIIIIIIIIIHIIIIIIIHIIHIIIHIIIIIIHIIIIIIIIIHHIIIIIIIIIIIIIIIIHHHIIHIHIIIIHIIIIIIIIIIIIIIIIIHHIIIHHHHIHFIHIIIHHHIIIIHHIIIIIHIIHHHHHHIIIIIIIHHGIHIGIIHIIIIIIHIHIIIIIIIIHEIIIIIIIIIIIIIIIIIIIIIIIIHHHIIIIIIIIIIHFCHHIIHHIIIIIIIIIIHIIIIIIIIIIIIHIIIIIIIIGIIIIIIIIIIIIIIIIIIHIIIIIIIIIIIIIIIIHHIIIIIIIDDDDD
@HWI-D00621:464:HFY7KBCXY:1:1104:10374:80538 1:N:0:CGAGGTTGGTAAGGAG
ACGAGAATATTCGACAATGGGCGAAAGCCTGATCGAGGGATGCCGCGTGTGGGAAGAAGGGCTTCGGCCTGTAAACCACTTTTGTATGGGAAGAACTTTGACGGTACCATAAGAATAAGGGGTTGCTAACCTCGTGCCAGCAGCAGCGGTAATACGAGGACCCCAAGCGTTATCCGGAATTACTGGGCGTAAAGCGTGAGCAGCCGGTTTTGCTAGTCTTATGTTAAATCTCACTGCTCAACGGTGAGACAGCGTGGGAAACGGCAATACTAGAGTGGGTAAGAGGCAGACGGAACGTGCAGTGTAGGGGTGAAATCCATTGATATTGCACGGAACACCAAAAGCGAAAGCAGTCTGCTAGTGCTCTACTGACGGTCAATCACTAAAGCGTGGGGATCAAAAAGGATTAGATACCCTAGTAGTCC
+
GHIHIIIIIIIIIIIIIIIIIIIIIIIIIHHIIIIIIIIIIIIIIIIIIHIIIIIIIHIIIIIIIIIIIIIIIIIIIHIIHGHFFHIIIIIIIIIIGIIIIIIIIIIIIIIIIIIIIIIIIIIIIIIIHIHIIIIHIIHIIIIIIIIIIIIIIIIIIIGIIIIIIIIIIHIIIHIIIIHIIIIIIHIIIIIHIIIIIIHIIIIIIIIIIGIHIIIIHHHHHHIHIIIIIIIIHHHIIHEIHHHHCHFHIHGHIIHIIIIIHHEHFFHHHIIHFHIIIIIHIIIIIIHHFHHIIIIIIIIIIIIIIIIIIIIIIIIIIIIIHIHGIIIIIIHIIIIIIIIHHHIIIIIHHIHIHHIHIIIHH@IIIHGHIIIHIIIHHIIIIIIIIIIIIIIIIIIIIIIIIIIIIIIIEHHEHIIHIIIHBDDBD
@HWI-D00621:464:HFY7KBCXY:1:1105:10147:67316 1:N:0:CGAGGCTGGTAAGGAG
TGGGGAATATTGGACAATGGGCGAAAGCCTGATCCAGCAATGCCGCGTGAGTGATGAAGGCCTTAGGGTTGTAAAGCTCTTTTACCCGGGATGATAATGACAGTACCGGGAGAATAAGCTCCGGCTAACTCCGTGCCAGCAGCCGCGGTAATACGGAGGGAGCTAGCGTTGTTCGGAATTACTGGGCGTAAAGCGCACGTAGGCGGCTTTTTAAGTCAGGGGTGAAATCCCGGGGCTCAACCCCGGAACTGCCCTTGAAACTGGAGAGCTAGAATCTTGGAGAGGCGAGTGGAATTCCGAGTGTAGAGGTGAAATTCGTAGATATTCGGAAGAACACCAGTGGCGAAGGCGACTCGCTGGACAAGTATTGACGCTGAGGTGCGAAAGCGTGGGGAGCAAACAGGATTAGAAACCCTGGTAGTCC
+
HHIIIGIIIHEEHIIIIHIHEHHHHDIIIHIIIHIHHIIHIGIIIHHHIIIIHIIHIIGEHHEHHHIIIIDHIIFIHIHIIHHIHIHCDHHHHHEHIIIIIIHIIIIIHHHHHIHIIIIIIIIIIIIIIIIIIIIIIIIIIIIIHHHHHIHIIIHIIIIG@BGGHHHIGHHHIIIIGIHIHIIIHIIIHHIHIHHHIIHHIIIGIIIHIIIHGIHIIIIIIHHIIIHIIHIIIIHIHHGIHIIIIIIIIHHGHHGGIIIH?GIIIIHHHHHHHGIFHHGIHIIIIHIIIIIIIHHHGIHEIFIIHIIIIIHHHCHHIHGHHHHIHEEIIIHHHHEGEHIIIIIGIIIHIIHHHCIIIIHHHEHDHIIHIIIIIHEIIIHEHEHHGIIIHFIIIHEEHIHHHHEHIHIIIHIHGFIIIIHDDDDD
@HWI-D00621:464:HFY7KBCXY:1:1105:12565:94092 1:N:0:CGAGGCTGGTAAGGAG
TAGGGAATTTTCCACAATGGGGGCAACCCTGATGGAGCAACGCCGCGTGCAGGATGAATGCCTTCGGGTTGTAAACTGCTTTTATCTGTGACGAATTTGACGGTAGCAGATGAATAAGGATCGGCTAACTTCGTGCCAGCAGCCGCGGTAATACGAAGGGGGCTAGCGTTGTTCGGAATTACTGGGCGTAAAGCGCACGTAGGCGGACTATTAAGTCAGGGGTGAAATCCCGGGGCTCAACCCCGGAACTGCCTTTGATACTGGTAGTCTCGAGTCCGGAAGAGGTGAGTGGAATTCCGAGTGTAGAGGTGAAATTCGTAGATATTCGGAGGAACACCAGTGGCGAAGGCGGCTCACTGGTCCGGTACTGACGCTGAGGTGCGAAAGCGTGGGGAGCAAACAGGATTAGAAACCCGAGTAGTCC
+
IIIIIIIIIIIHHIIIIIIIIIIIIIIIIIIIIIIIIIIIIIIIIIIIIIIIIIIIIIIIIIIIIIIIIIIIIIIIHIIHIFHIIIIIIIIIIIIIIIIIIIIIIIIIIIIIIHIIIIIIIIIIIIIHIIIIIIHHIIIIIIIIIHGIIIIIIIIHHIIIIIIIIIHIIIIIHIIIIIIIIIIIIIIGIIHIIIIIHIIIIIIHHHIHHIHIIIIIIIIHHHHIIIIIIIDHHHHHECHHDGHFIIHHHHFIIIIIGIIIIIHIIIHHHFIIIIIIIIHIIIIIIHHGHHHIIIIIIGIHHIIIIHFIIIIIIIIIIIIIHHHHHGIIIIIIIIIHHIIIHIIIIIIIIIIIIHHHIHIIIHIIIHIIIIIIIIIIIIIHIIIIIIIIHGIIIIIIIIIIIIIIHIIIIIIIIIHHIIIDDDD@
@HWI-D00621:464:HFY7KBCXY:1:1106:15233:54476 1:N:0:CGAGGCTGGTAAGGAG
TGGGGAATATTGGACAATGGGCGCAAGCCTGATCCAGCCATGCCGCGTGGGTGATGAAGGCCCTAGGGTTGTAAAGCCCTTTCGGCGGGGAAGATAATGACGGTACCCGCAGAAGAAGCCCCGGCTAACTTCGTGCCAGCAGCCGCGGTAATACGAAGGGGGCTAGCGTTGCTCGGAATCACTGGGCGTAAAGCGCACGTAGGCGGCTTTTTAAGTCAGGGGTGAAATCCTGGAGCTCAACTCCAGAACTGCCTTTGATACTGAGAAGCTTGAGTCCGGGAGAGGTGAGTGGAACTGCGAGTGTAGAGGTGAAATTCGTAGATATTCGCAAGAACACCAGTGGCGAAGGCGGCTCACTGGCCCGGTACTGACGCTGAGGTGCGAAAGCGTGGGGAGCAAACAGGATTAGAAACCCTAGTAGTCC
+
IIIIIIIIIIIIIIIIIIIIIIIIIIIIIIIIIIIIIIIIIIIIIIIIIIIIIIIIIIIIIIIIIIIIIIIIIIIIIIIIIHHIIIIIIIHIIIIIIIIIIIIIIIIIIIIIHHHIIIIIIIIIIHIIIIIIIHHIIIIIIIHIIIIIIIIIIIIHHIIIIIHIIIIIIIIIIIIIHIIIIIIIIIIIIHIIIIIIIIIIIIHIIIIIHHIHEHHIIIIIIIIIIIIIHIIIIIIIIHHH?HEHIHIIIIIHHGIIHIIIIHHHIIIHHEIHHHCIHIIIIIIIIIIHHHIIHHFIIIIHIIHGH@HIIIIIIIIIIHHHIIIIIIIIIIHIIIIIIIIIHHIHIIIIIIIIIHHGEIIHIIIIIIIIIHIIIIIHIIIIIIHIIIIIIIIIIIHG@HHHHIIIIIIIHIIIIIIIIIIDDDDD
@HWI-D00621:464:HFY7KBCXY:1:1106:12007:84776 1:N:0:CGAGGCTGGTAAGGAG
TGGGGAATATTGGACAATGGGCGAAAGCCTGATCCAGCCATGCCGCGTGAGTGATGAAGGCCTTAGGGTTGTAAAGCTCTTTTGTCAGGGAAGATGATGACGGTACCTGAAGAATAAGCACCGGCTAACTTCGTGCCAGCAGCCGCGGTAATACGAAGGGTGCTAGCGTTGTTCGGAATTACTGGGCGTAAAGCGCGCGTAGGCGGCTTGTCAAGTCAGGGGTGAAATCCTGGGGCTCAACCCCAGAATTGCCTTTGAAACTGACAGGCTTGAGTGTCGGAGGGGATAGCGGAATTGCTAATGTAGAGGTGAAATTCGTAGATATTAGCAGGAACACCGGTGGCGAAGGCGGCTATCTGGACGACAACTGACGCTGAGGCGCGAAAGCGTGGGGATCAAACAGGATTAGATACCCGGGTAGTCC
+
IIIIIIIIIIIIIHIIIIIIIIIHIIIIIIIIIIIIIIIIIIIIHIIHHHIHHIIIIIIIIIFHIIIIHIIIIIIIGIIIIFHIHIIIIIIIIIIIIIIIIIIIIIIIIIIIIIIIIIIIIIIIHIIIIIIIIIIHIIIIIIIIIIIIIIIIIIIIIIIIHIIIIIIIIHIIHIIIIIIIIIHIIIIIIHHIIIIIIIIIIIIIIIHIIIIIHIHHIIIIIHIIIIIIIHHHHHHIIIIIIIHHIIIIIIHECDEIHIHHHHGFHIIIIIIIIIIHHEIIHHIIIIIGIIHIIIIIIHGIIIIIIIIIIIIIIIHHHIIIIHHIHGIIHIIIIIIIIIIIIIIIIIIIIIIIIIIIIIIHHHIIIIIIIIIIIHIIIIIIIIIIIIIIIIIIIIIHIIIIIIIIIIIIIIIIIIIIIIIDDDDA
@HWI-D00621:464:HFY7KBCXY:1:1110:12981:85911 1:N:0:CGAGGCTGGTAAGGAG
TGGGGAATTTTGCGCAATGGGGGAAACCCTGACGCAGCAACGCCGCGTGGAGGATGAAGTCCCTTGGGACGTAAACTCCTTTCGACCGGGACGATAATGACGGTACCGGTGGAAGAAGCCCCGGCTAACTTCGTGCCAGCAGCCGCGGTAATACGAGGGGGGCGAGCGTTGTTCGGAATTATTGGGCGTAAAGGGCGCGTAGGCGGTGCGGTAAGTCACCTGTGAAACCTCTAGGCTTAACCTAGAGCCTGCAGGCGAAACTGCCGTGCTGGAGTGTGGGAGAGGTGCGTGGAATTCCCGGTGTAGCGGTGAAATGCGTAGATATCGGGAGGAACACCTGTGGCGAAAGCGGCGCACTGGACCACAACTGACGCTGAGGCGCGAAAGCTAGGGGAGCCAACAGGATTAGAAACCCCAGTAGTCC
+
IIIIIIIIIIIIIIIIIIIIIIIIIIIIIIIIIHIIIIIIIIIIGIIIIIIIIIIIHIIIIIIIHIIIIIIIIIIIIIIIIIHIIIIIIHIIIIIIIIHIIIIIIIIIIIIHIIHIIIIIIIIIIIIIIIIHIHIIIIIIIIIIHDHIHIIIIIIHEHHIGIIIIIIGEGDHIIIIIIIIIHIIIIHIHIIIIIIIIHIIIIIIIIHHHIIIIHIHHIIIIIIIIHIIHIHIIIIHIIIIGEHIIHHIIIIIIIIHHHGDIIIHHIIIIIIIIIIIIIIIIIIIIIIIIIIIIIIHIHIIIIIIIIIIIIIIIIIIIIIIIHEIIIIIIIIIIIIIIIIHIIHIIIIIIIIIIIIIIIIIIIIHIIIIIIIIIIIIIIIIIIIIIIIIIIIIHIIIHEIIIIIHIIIIIHHCIIIHHIHDDDCD
@HWI-D00621:464:HFY7KBCXY:1:1201:13077:43935 1:N:0:CGAGGCTGGTAAGGAG
CAGGGAATTTTGCGCAATGGGCGAAAGCCTGACGCAGCAACGCCGCGTGGGGGATGAAGGCTCTTGGGTCGTAAACCCCTTTTGCCGGGGAAGATAATGACGGTACCCGGCGAATAAGCCACGGCTAACTACGTGCCAGCAGCCGCGGTAATACGTAGGTGGCAAGCGTTGTCCGGATTTATTGGGCGTAAAGAGCGCGCAGGCGGTTCGTTAAGTCCGAGGTGAAATCTCCCGGCTCAACTGGGAGGGGTCTTCGGATACTGGCGGACTTGAGGAGTGCAGAGGTGAGTGGAATTCTGGGTGTAGTGGTGAAATGCGTAGATATCCAGAGGAACACCAGCGGCGAAGGCGGCTCACTGGGCACCACCTGACGCTGAGGCGCGAAAGCGTGGGGAGCGAACCGGATTAGAAACCCTTGTAGTCC
+
IHHGIIIIIIIIIIIIIIIIIIIIIIIIIIIIIIIIIIIIIIIIIIIIIIIIIIIIIIIIIIIIIIHGHIIIIIIIIIIIIDHIIIIIIIIIIIIIIIIIIIIIIIIIIIIIHIHIIIIIIIIIIIIIIIIIHIIIIIIIIIIIIHIIIIIHHHIHIIIIIHIIIIIHHHIIIIIIIHHIHHIIIHIIIHIIIHIIIIIIIIIIIIIIHIIIHIIIHIIIHGGHIHHHHIHGIIIIHEIHHIGIIHIIIIIHIHIIHHGIIIIIIIHHFEIIHHIIIIIHHIIIIIIIIIIIHH@IIHIIIIIIIIIIIIIIIIHIIIIIHGHHFHHHIIIIIHIIGIHDCIIIIHIIIIIHFIIIIIIIIIHIIIIHIIIIIIIIIIIIIIIHIIIIIIIIIIIIIHIIHHIIIIIIIIIIIIIHGIIDDDDD
@HWI-D00621:464:HFY7KBCXY:1:1201:14283:45206 1:N:0:CGAGGCTGGTAAGGAG
TAGGGAATTTTCCACAATGGGCGAAAGCCTGATGGAGCAACGCCGCGTGCAGGATGAATGCCTTAGGGTTGTAAACTGCTTTTATATGTGAAGATTTTGACGGTAGCATATGAATAAGGATCGGCTAACTCCGTGCCAGCAGCCGCGGTCATACGGAGGATCCAAGCGTTATCCGGAATTACTGGGCGTAAAGAGTTGCGTAGGTGGCATAGTAAGCAGATAGTGAAATGATGTGGCTCAACCATATGTCCATTATCTGAACTGCTAAGCTTGAGTATATGAGAGGTAGCTGGAATTCCTAGTGTAGGAGTGAAATCCGTAGATATTAGGAGGAACACCGATGGCGTAGGCAGGCTACTGGCATATTACTGACACTGAGGCACGAAAGCGTGGGAAGCGAACGGGATTAGAAACCCCAGTAGTCC
+
IIIIIIIIIIIHIIIIIIIIIIIIIIIIIIIIIIIIIIIIIIIIIIIIIIIIIIHIIIIIIIIIIIIIIIIIIIIIHIIIIHHHIIIIIIIIIIIIIIIIIIIIIIIIIIGIIIIIIIIIIIIIIIIIIHIIIIIIIIIIIIIIIHHIIIIIIIIIIHHIFHIIHIGIHHIIIIIIIIHHIIIIIIHIIIIIIIIIIIIIHIIIIIHGIIIIIIIIIIIIHHHHIHIIHHEIGIIIIHHFFHHHHIIHEGIIHIIIHHIIIIIIHHIIIIIIIIIIIIIIIIHHIIHHGHIIIIIIIIIIIIIIIIIIIIIIIIIIIIIIIIHDIIIIIIIIIIIIIIIIHIIIIH@IIIIIIIHHIHIIIIIIIIIIIIIHHGIIIIIIIIIIIIIIIIIIIIIIIIIIIIIIIIIIIIIHFHIIIIIIDDCCD
@HWI-D00621:464:HFY7KBCXY:1:1201:17211:56989 1:N:0:CGAGGCTGGTAAGGAG
TGGGGAATCTTGCGCAATGGGCGAAAGCCTGACGCAGCGACGCCGCGTGAGGGAAGAAGGCCTTCGGGTTGTAAACCTCTTTCAGGAGGGACGAAGCCACTCGGGTTAATAGCCCAGAGGGTGACGGTACCTCCAGAAGAAGCCCCGGCTAACTACGTGCCAGCAGCCGCGGTAATACGTAGGGGGCAAGCGTTGTCCGGATTTATTGGGCGTAAAGAGCGTGTAGGCGGCCAGGTAGGTCTGCTGTGAAAACTCGAGGCTTAACCTCGAGCTGTCGGCGGAAACCATCTGGCTAGAGTCCGGAAGAGGAGAATGGAATTCCCGGTGTAGCGGTGAAATGCGCAGATATCGGGAAGAACACCCGTGGCGAAGGCGGTTCTCTGGGACGGTACTGACGCTGAGACGCGAAAGCGTGGGGAGCGAACAGGATTAGAAACCCTGGTAGTCC
+
IIIIIIIIIIIIIIIIHIIIIIIIIIIIIIIIIIIIIIIIIIIIIIIIHHIIIIIIIIIIIIIIIIIIIIIIIIIIIIIIIHHIIIIIIIIHHIIIIIIIIIIIGHIIIIIIIIIIIHIIIIIIIHIIIIIIIIIIIIIIIIIHIHIIIIIIIHIIIIIIIIIHFHIIIIIIIHHHGIIHHIIIIIIIGIIIHIIIIHIIIIIIHIHGHIIIHDIIIIIIHIHHCIIIIIHGIIHHIIIHE@IIIIIIIHHHHEIIIIIHEHFAHHHGHHIIHDCIIHIIHHIIIHHHHGIIIHGIIIIIIIIIIIIIIIIHIIIHHIHHIHIIIIIHIIIIIIIIGIIIIIIIHEFIIIIIIIIIIIIIIIIIIIIHHIIHIIIIHHIIIIIIIIIIIIIIIIIIIIIIIIIIIIIIIIIIIIIIIIIIIIIIIIIIIIIIIIHFIIIHHIIDDDCD
@HWI-D00621:464:HFY7KBCXY:1:1201:11931:70309 1:N:0:CGAGGCTGGTAAGGAG
TAGGGAATATTGGGCAATGGACGCAAGTCTGACCCAGCCATCCCGCATGAAGGATGAAGGATCTATGGTTCGTAAACTTCTTTTATTGGGGAAGAAAAAGTCTGATTCATCAGAAACTGACGGTACCCAATGAATAAGCACCGGCTAACTCCGTGCCAGCAGCCGCGGTAATACGGAGGGTGCAAGCGTTATCCGGATTCACTGGGTTTAAAGGGTGCGTAGGCGGCTTAATAAGTCATTGGTGAAAGCTCGCAGCTCAACTGCGAAACTGCCATTGAAACTGTTTAGCTTGAATGTGGTTGAAGTGGGCGGAATACAACATGTAGCGGTGAAATGCTTAGATATGTTTTAGAACACCGATTGCGAAGGCAGCTCACTAAGCCAATATTGACGCTGAGGCACGAAAGCGTGGGTAGCAAACAGGATTAGAAACCCTGGTAGTCC
+
IIIIIIIIIIIIIIIIIIIIIIIIIIIIIIIIIIIIIIIIIIIIIIIIIIIIIIIIIIIIHHIIIIIIIHIIHIIIIIIIIIIIIIIIIIIIIIIIIIIIIIIIIIIIIIIIIIIIIIIIIIIIIIIIIIIIIIIIIIIIIIIIHIIIIIIIIIIIIIIIIIIIIIIIIIIIIIGIIIIIIIIIIHIIIIIHIHHIFHIIHHHHIIHHIIIIIIIIIIHIIIHGIIIIIHCH@HHHHFHIIHIIIIIHHHHIIIHIIIIIIIGIIIIIIIHGHIHIIIIHIIIHIIIIHHIIIIIIIIIHIIIHHIIHIIIIIIIIHIIIIIIIIIIIIIIIIIHIIIIIHIHHIIHIIIIIIIIIIIIIHHHIIIIIIIIHIIHIIIHHIIHIIIIIIIIIIIIIIIIIIIIIIIIIIIIIIHIIIIIIIIIIIIIIIIHHIIIIIIIDDDBD
@HWI-D00621:464:HFY7KBCXY:1:1201:13286:70608 1:N:0:CGAGGCTGGTAAGGAG
TTGGGAATCTTGGACAATGGGGGAAACCCTGATCCAGCCATGCCGCGTGAGTGATGAAGGCCTTAGGGTTGTAAAACTCTTTCGGCGGGGACGATAATGACGGTACCCGCAGAAGAAGCTCCGGCTAACTTCGTGCCAGCAGCCGCGGTAATACGAAGGGGGCTAGCGTTGTTCGGAATTACTGGGCGTAAAGCGCGCGCAGGCGGCCTTTCAAGTCAGTGGTGAAAGCCCGGAGCTCAACTCCGGAACTGCCATTGAAACTGTTTGGCTTGAGTACGAGAGAGGTGAGTGGAATTCCCAGTGTAGAGGTGAAATTCGTAGATATTGGGAAGAACACCGGTGGCGAAGGCGGCTCACTGGCTCGTAACTGACGCTCAGGCGCGACAGCGTGGGGATCAAACAGGATTAGATACCCTGGTAGTCC
+
IIIIIIIIIIIIIIIIIIIIIIIIIIIIIIIIIIIIIIIIIIIIIIIHHIIIIIIIIIIIIIIIIIIIIIIIIIIIIIIIIHHIIIIIHIIIIIIIIIIIIIIIIIIIIIIIIIIIIIIIIIIIIIIIIIIHIIHIIIIIIIIIHIIIIIIIIIIIIIIGIIIIHIIIHHHHIIIIIIIIIIIIIIIIHIIIIIIIIHIIIIIHIIHHIIIHIIIIIIIHIIIIIIIIIIIIHIHIIIIIIIIIIIIIHIIIIIIIIIIIIIIIIGIHHIIIHIIIHIIIIIIIIIIIIIIHGHHFCIIIIIIIIIIIIIIIIIIIIIIIHHGIIIIIIIIIIHHIIIIIIIIIIIIIIIIHIIIIIIIIIIIIIIIIIIIIIIIIIIIIIIIIIIIIIIIIIIIIIIIIIIIIIIIIHHEIHIIIIIIDDDDB
@HWI-D00621:464:HFY7KBCXY:1:1201:12377:73008 1:N:0:CGAGGCTGGTAAGGAG
TGGGGAATCTTGCACAATGGGCGAAAGCCTGATGCAGCGACGCCGCGTGGGGGATGAAGCTTTTCGGAGTGTAAACCCCTTTCGACTGGGACGAATGCCTCGCAAGAGGAGTGACGGTACCAGTATAAGAAGCCCCGGCTAACTACGTGCCAGCAGCCGCGGTAAGACGTAGGGGGCCAGCGTTGTTCGGAATTACTGGGTGTAAAGGGTTCGTAGGCGGTGTGGCAAGTCGGGAGTGAAATCTCTGGGCTCAACCCAGAGACTGCTTCCGAAACTGCTGTGCTTGAGTGTGAGAGAGGCTCGTGGAATTGCAGGTGTAGCGGTGAAATGCGTAGATATCTGCAGGAACACCCGTGGCGAAAGCGGCGAGCTGGATCACTACTGACGCTGAGGAACGAAAGCTAGGGGAGCAAACAGGATTAGAAACCCGGGTAGTCC
+
IIIIIIIHIIIIIIIIIIIIIIIIIIIIIIIIIIIIIIIIIIIIIIIHHIIIIIIIIIIIIIIIIIIIIIIIIIIIIIIIIDHHIIIIHIIIIIHIIIIHIIIIIIIIIHHIIIIIIIIIIIIIIIHHIIIIIHIIIIIIIIIIIIIIIIIIIIIIIIIIIIIHHHFIHGHIHEHCHIGGHIHGHIIIIIIIIIIIIIIIIIIIIFIIHHHIIHHIIIIIIIIIIHHIHHIHIHIIIIIIHGIGIIHGHIIIHHEIIHIHHHHEIHHHGIIIHHIIIHIIHHIHHIIIHIIIIIIIIIHDHIIIIIHHHIIIIIIIIIIIIIIIIIIIIIIIIIIHGIIIIIIIIIIHIIIHHGIIIIIIIHIIIIIIGIIIIIIIIIIIHIIIHIIIIIIIIIHIIIIIIIIIIIIIIIIIIIIHIIIIHIIIHHIIIIIIIDDDB@
@HWI-D00621:464:HFY7KBCXY:1:1201:12634:74359 1:N:0:CGAGGCTGGTAAGGAG
CTAAGAATCTTCCGCAATGGGGGCAACCCTGACGGAGCGACGCCGCGTGGATGATGAAGGCCGTAAGGTTGTAAAATCCTTTTGTCGGTGAAGAATAAGCGGGGGAGTGGAAAGCCCCCGTGATGACGTTAGCCGACGAATAAGCCCCGGCTAATTACGTGCCAGCAGCCGCGGTAATACGTATGGGGCGAGCGTTGTTCGGATTTATTGGGCGTAAAGGGCGTGTAGGCGGCTCATCAAGTCTGGTGTGAAAACGCAAGGCTTAACCTTGCGTAGGCGCTGGAAACTGGTGGGCTTGAGTTCTTGAGGGGAAGCTGGAATTCCAGGTGTAGGGGTGAAATCTGTAGATATCTGGAAGAACACCGGTGGCGAAGGCGAGCTTCTATCAGAGGACTGACGCTGAGGCGCGAAAGCGTGGGGAGCAAACAGGATTAGAAACCCCGGTAGTCC
+
IIIIIIIIIIIIIIIIIIIIIIIIIIIIIIIIIIIIIIIIIIIIIIIIIIIIIHIIIIIIIIIIIIIIIIIHGHIIIIIIIDHIHIIIHIIIIIIIIIIIIIIIIHIIHIIIIIIIIIIIIIIIIIIIIIIIIIIHIIIIHHIIIIIIIIIIIIIIIIIIIIIIIIIIIIIIIIIIIHIIIIGIIHFHHHIIIIEDHIIIIIHIIHIIIIIIIIIIIIIHIIIHHHIIIIIIIHIHEHIHIGHIHHIIHHHHHGIIIHHFHEHFHHIIHIIHHHIHIIIIIIIIIIIIIIIIIIIIIIGIIFIIIIIIIIHHIIIHHIIIIIIIHIIIIIIIIIIIIIIIIIIIHIIIHIIIIIHIIIIIIIIIHIHIIIIIIIIHIIIHHIIIIHIIIIIHIIIHIIIHIIIIIIIIIIHIIIIIIIIIIIIIIIIIIIIIIIIIIHIIHHIIIDDDA@
@HWI-D00621:464:HFY7KBCXY:1:1201:13310:75334 1:N:0:CGAGGCTGGTAAGGAG
TCGGGAATTTTGCGCAATGGACGAAAGTCTGACGCAGCAACGCCGCGTGAGGGATGAAGGCCTTCGGGTTGTAAACCTCTTTTCTCAGGGACGATAATGACGGTACCTGAGGAATAAGTCACGGCTAACTACGTGCCAGCAGCCGCGGTAATACGTAGGTGGCTAGCGTTGTCCGGATTTACTGGGCGTAAAGAGCGCGCAGGCGGTCGTTCAAGTCGAGTGTGAAAGCCCCCGGCTCAACTGGGGAGGGTCACTCGATACTGATCGACTTGAAGGCGGGAGAGGGAAGCGGAATTCCCGGTGTAGTGGTGAAATGCGTAGATATCGGGAGGAACACCAGTGGCGAAGGCGGCTTTCTGGCCCGTTCTTGACGCTGAGGCGCGAAAGCTAGGGTAGCAAACGGGATTAGATACCCTAGTAGTCC
+
IIIIIIIIIIIIIIIIIIIIHHIHIIIIIIIIIIIIIIIIIIIIIIIIIHIIIIIIIIIIIIIIIIIIIIIIIIIIIIIIIHIIIIIIIIIIIIIIIIIIIIIIIIHIIIIGIIIIIIIIIIIIIIIHHIIIIIIIIIIIIIGHGHIHIIIIIHIIIIIIIHHIIHEHHHIIIIIIHHIIIIGHIIHIHIIIIHIHIIIIIIIIIHIIHHHHIIHIHHHIIHIIIIIIIIHCIIIIIGIIIIIIIIHIIIIIIIIIIIIIIIFHHCHHIHIIIHIIIIIIHIIHIIHIHIIIIIHECHIIIIIIIIIIIIIIIIIIIIIIHHFIGIIHIIIIIIHHGIIIIIIIIIIIIIIIIIIIIIIIIIIIIIIIIIIHIIIIIIGIIIIIIIIH?IHIIHHHGHIIIIIIIIHIHHIIIIIIIIIDDDBB
@HWI-D00621:464:HFY7KBCXY:1:1201:14831:80780 1:N:0:CGAGGCTGGTAAGGAG
TGGGGAATATTGGACAATGGGCGCAAGCCTGATCCAGCCATGCCGCGTGAGTGATGAAGGCCCTAGGGTTGTAAAGCTCTTTTGTGCGGGAAGATAATGACGGTACCGCAAGAATAAGCCCCGGCTAACTTCGTGCCAGCAGCCGCGGTAATACGAAGGGGGCTAGCGTTGCTCGGAATCACTGGGCGTAAAGGGTGCGTAGGCGGGTCTTTAAGTCAGGGGTGAAATCCTGGAGCTCAACTCCAGAACTGCCTTTGATACTGAGGATCTTGAGTTCGGGAGAGGTGAGTGGAACTGCGAGTGTAGAGGTGAAATTCGTAGATATTCGCAAGAACACCAGTGGCGAAGGCGGCTCACTGGCCCGATACTGACGCTGAGGCACGAAAGCGTGGGGAGCAAACAGGATTAGAAACCCCAGTAGTCC
+
HIIIIIIIIIIIIIIIIIIIIIIIIIIIIIIIIIIIIIIIIIIIIIIIIIIHIHIIIIIIIIIIIIIIIIIIHIIIIIIIIGHIIIIIIIIIIIIIIIIIIIIIIIIIIIIIIIIHIIIIIIIIIIIIIIIIIIIIIIIIIIIIIIIIIIIIIIIIIIIIIICHIIIIIIIIIHIIIIIIIIIIIIIIIIIIIIIIIIIIIIIIIIIHHIIHIIIIIIIHIIIIIHIHIIIIHHIIGIIIIIIIIIHIIIIHIIIIIIIIHHHHIIIHIIIIIIIIIIIIIIIIIIIIIIIIIHIIIHIIIIIIIIIIHIIIIIHIIIHIIHIIIIHIIIIIIIIHIIIIIIIIIIIIIIIIIHGIIIIIIIIIIIHIIHHHIIIIIIIIIIIIIIIIIIIIIIIIIIIIIIIIIIIIIIIHIIIIIIIDDDDD
@HWI-D00621:464:HFY7KBCXY:1:1201:15423:81189 1:N:0:CGAGGCTGGTAAGGAG
TGGGGAATATTGGACAATGGGGGCAACCCTGATCCAGCCATGCCGCGTGAGTGATGAAGGCCCTAGGGTTGTAAAGCTCTTTTGTGCGGGAAGATAATGACGGTACCGCAAGAATAAGCCCCGGCTAACTTCGTGCCAGCAGCCGCGGTAATACGAAGGGGGCTAGCGTTGCTCGGAATCACTGGGCGTAAAGGGTGCGTAGGCGGGTCTTTAAGTCAGGGGTGAAATCCTGGAGCTCAACTCCAGAACTGCCTTTGATACTGAAGATCTTGAGTCCGGGAGAGGTGAGTGGAACTGCGAGTGTAGAGGTGAAATTCGTAGATATTCGCAAGAACACCAGTGGCGAAGGCGGCTCACTGGCCCGGTACTGACGCTGAGGCACGAAAGCGTGGGGAGCAAACAGGATTAGAAACCCGTGTAGTCC
+
IIIIIIIIIIIIIIIIIIIIIIIIIIIIIIIIIIIIIIIIIIIIIIIII@HHIIIIIHIIIIIIIIIIIIIIIHIIIIIIIHIHIIIIIIIIIIIIIIIIIIIIIIIIIIIIIIIHIIIHIIIIIIIIIIIIIIIIIIIIIGIIIIIIIIIIIIIHIIIHIIGIIIIIIIIGIIIIIHHIIHIIIIIIIIHHHIHHHIIIIIIIIIIIIIIIIIIIIIIIIIHIIIIIIIHIIHHIIGIHHEIIIIHEGIIIIIIIIIIHHHHIHIHHHHIIIIHIIIIIIIIIIIIIIIIIHHIIIIHIHHIGIIIIIIIIIIIIIIIIIHGIIIIIHIIIIIIIIIIHHIIIIIIIIIIHIIIIIIIIIIIIIIIIIIIIIIIIIIIIIIIIIIIIIIIIIIIIIIIHIIIIIIIIIIIIIIIHGIIDDDDD
@HWI-D00621:464:HFY7KBCXY:1:1201:10229:82948 1:N:0:CGAGGCTGGTAAGGAG
TGGGGAATATTGGACAATGGGCGCAAGCCTGATCCAGCAATGCCGCGTGAGTGATGAAGGCCTTAGGGTTGTAAAGCTCTTTCGGCGGGGACGATGATGACGGTACCCGCAGAAGAAGCCCCGGCTAACTTCGTGCCAGCAGCCGCGGTAATACGAAGGGGGCGAGCGTTGTTCGGATTTACTGGGCGTAAAGGGCGCGTAGGCGGCGGGTCAAGTCGAGTGTGAAAGCCCCGGGCTCAACCTGGGAATTGCGCTCGAGACTGGTCCGCTTGAGTTCGGGAGAGGAGAGTGGAATTCCCAGTGTAGAGGTGAAATTCGTAGATATTGGGAAGAACACCGGTGGCGAAGGCGGCTCTCTGGACCGATACTGACGCTGAGGCGCGAAAGCGTGGGGAGCAAACAGGATTAGATACCCGAGTAGTCC
+
IIIHIIIIIIIIIIIIIIIIIIIIIIHIIIIIIIIIIIIIIIIIIIIIIHIIIIIIIIIIIIIIIIIIIIIIIIIIIIIIIGHIIIIIIIIIIIIIIIIIIIIIIIIIIIIIIIIIIIIIIIIIIIIIIIIIIIIIIIIIIIIIDHIIIIGIIIIHIIHIIHIIHIIIIHIIIIHIGHIIIIIIIIIIIIIIIIIIHIIIIIIIIIIIIIIIIHIHHIGIHHGIHIHIIIIIIGIIIHIIIIIIHIIIIIIIIHIIIIIIIIIIIGIHHIIIIIIIIIIHHHIIIIIHIIIIIIIIIHIIIIIIIIIIIIIIIIIIIIIIIIHIIIIIIIIIIIIIIIIIIIIIIIIIIIIHIIIIIIIIIIIIIIIIIIIIIIIIIIIIIIIIIIIIIIIIIIIIIIIIIIIIIIIIIIIIIIIIIIIDDDAD
@HWI-D00621:464:HFY7KBCXY:1:1201:9693:84555 1:N:0:CGAGGCTGGTAAGGAG
TGGGGAATCTTGCACAATGGGCGAAAGCCTGATGCAGCGACGCCGCGTGGGGGATGAAGCTTTTCGGAGTGTAAACCCCTTTCGACTGGGACGAATGCCTCGCAAGAGGAGTGACGGTACCAGTATAAGAAGCCCCGGCTAACTACGTGCCAGCAGCCGCGGTAAGACGTAGGGGGCCAGCGTTGTTCGGAATTACTGGGTGTAAAGGGTTCGTAGGCGGTGTGGCAAGTCGGGAGTGAAATCTCTGGGCTCAACCCAGAGACTGCTTCCGAAACTGCTGTGCTTGAGTGTGAGAGAGGCTCGTGGAATTGCAGGTGTAGCGGTGAAATGCGTAGATATCTGCAGGAACACCCGTGGCGAAAGCGGCGAGCTGGATCACTACTGACGCTGAGGAACGAAAGCTAGGGGAGCAAACAGGATTAGAAACCCTAGTAGTCC
+
IIIIIIIIIIIIIIIIIIIIIIIIIIIIIIIIIIIIIIIIIIIIIIIHHIIIIIIIIIIIIIIIIIIIIIIIIIIIIHIIIFHIIIIIIIIIIIIIIIIIIIIIIIGHIHIIIIIIIIIIIIIIIIIIIIGHIFHIIIHIGIIIIIIIIIIIIIHIIGIIHHIIIIIIIGHIIIHHHIGIIIHHHIIIHIHIIIHIHHIIIIHHIHFHHFIIIHHIIIIIGIHIIHHIIIIIIGIIHIIIHHHEHEIIIIIIIIHHIHIHHIIIIHHIHHIIIIIIIIIIIIIIIIIIIHHIIHHIIIIHIIIIIIIIIIIIIIIIIIIIIIIIIIIIIIIIIIIHHIIIHIIIIIIIIIHIIIIIIIIIIIIIIIIHIIIIIIHHIIIIIIIIIIIIIIIIIIHIIIIIHGIIIIIIIIIIIIIIIIIIIIIIIIIIIIIIIDDDDD
@HWI-D00621:464:HFY7KBCXY:1:1201:9910:89496 1:N:0:CGAGGCTGGTAAGGAG
TGGGGAATATTGGACAATGGGCGCAAGCCTGATCCAGCAATGCCGCGTGGATGAAGAAGGTCTTCGGATTGTAAAGTCCTTTCGGCGGGGACGATGATGACGGTACCCGCAGAAGAAGCCCCGGCTAACTTCGTGCCAGCAGCCGCGGTAATACGAAGGGGGCTAGCGTTGCTCGGAATGACTGGGCGTAAAGGGCGCGTAGGCGGCCTGGTTAGTTAGGCGTGAAATTCCTGGGCTTAACCTGGGGACTGCGCTTAATACAGCCAAGCTTGAGTGTGGAAGAGGGTCGTGGAATTCCCAGTGTAGAGGTGAAATTCGTAGATATTGGGAAGAACACCGGTGGCGAAGGCGGCGACCTGGTCCATTACTGACGCTGAGGCGCGAAAGCGTGGGGAGCAAACAGGATTAGATACCCCTGTAGTCC
+
IIIIIIIIIIIIIIIIIIIIIIIIIIIIIIIIIIIIIIIIIIIIIIIIIIHIIGIIIIIIIIIIIIIIIIIIIIIIIIIIIHHHIIIIIIIIIIIIHIIHIIIHIIIHIHIIIIIHIIIIIIIIIIIHIIIIIIIHGIIIHIIIHIIIIIGIIIIHHIIIIIIIIIIIIIIGIIIIIHHHHIIIIFHHHIIIIIIHIIIIIIIIHHHIIHHHIIIIIIIIIIIIIHIIIIIIHEIIIIIIHIIHHHIIIIHHHIHIIIIIIIIHIIIIIIIIIIIIIIIIHHIIIIHIIIIIIIIHIIHIHIIIIIIIIIIIIIIIIIHIIHHIIIIIIIIIIIIHIIIHIIIIIIIIIIIIIIHIIIIIIIIIIIIIIIIIIIIIIIIIIIIIIIIIIIIIIIIIIIIIIIIIIIIIIIFIIIIIGIIDDDDD
@HWI-D00621:464:HFY7KBCXY:1:1201:10816:94747 1:N:0:CGAGGCTGGTAAGGAG
TTGGGAATCTTGGACAATGGGGGAAACCCTGATCCAGCCATGCCGCGTGAGTGATGAAGGCCTTCGGGTTGTAAAACTCTTTCGACGGGGACGATAATGACGGTACCCGTAGAAGAAGCTCCGGCTAACTTCGTGCCAGCAGCCGCGGTAATACGAAGGGGGCTAGCGTTGTTCGGAATTACTGGGCGTAAAGCGCGCGCAGGCGGTCTTCCAAGTCAGTGGTGAAAGCCCGGAGCTCAACTCCGGAACTGCCATTGAAACTGTAAGACTTGAGGATGAGAGAGGTGAGTGGAATTCCCAGTGTAGAGGTGAAATTCGTAGATATTGGGAAGAACACCGGTGGCGAAGGCGGCTCACTGGCTCATATCTGACGCTCAGGCGCGACAGCGTGGGGATCAAACAGGATTAGAAACCCTAGTAGTCC
+
IIIIIIIIIIIIIIIIIIIIIIIIIIIIIIIIIIIIIIIIIIIIIIIIIIIIIIIIIIIIIIIIIIIIIIIIIIIIIIIIIHIIIIIIIIIIIIIIIIIIIIIIIIIIIIIIIIIIIIIIIIIIIIIIIIIIIIIIIIHIIIIIIIIIIIIIIIIIIIIIHIHHIIII@EHHHHIIIIHIIIIIHIIIIIIIIIIIHIHIIIHIIIIIFHHIIIIHIIIIIIIIIIIIIIIIIHHEHEHHE@IIIIIIIIIHIIHHIIIHEHIIIIIIIIIIIIIIIIIIIIIIIIIIIIIIHIIIIIIHIIIIIIIIIIIIIIIIIIIIIHFIIIIIIIHIIHIIIIIIIIIIIIIIIIIIIHHHIIIIIIIIIIIIIHFIIIIIIIIIIIIIIIIIIIIIIIIIIIIIIIIIIIIIIIIIIIIIIIIDDDDD
@HWI-D00621:464:HFY7KBCXY:1:1201:5746:96071 1:N:0:CGAGGCTGGTAAGGAG
TCGAGAATTTTTGACAATGGGGGAAACCCTGATCGAGCGACGCCGCGTGGAGGATGAAGGTCTTCGGATTGTAAACTCCTGTCATTGGGGAACAAGGTGCATACGTTAACTGCGTGTGCATTGATAGTACCCGAAGAGGAAGAGACGGCTAACTCTGTGCCAGCAGCCGCGGTAATACAGAGGTCTCAAGCGTTGTTCGGATTCATTGGGCGTAAAGGGTGCGTAGGCGGCGCGGTAAGTCGGGTGTGAAATCTCGGAGCTTAACTCCGAAACTGCATTCGATACTGCCGTGCTTGAGGACTGGAGAGGAGACTGGAATTTACGGTGTAGCGGTGAAATGCGTAGATATCGTAAGGAAGACCAGTGGCGAAGGCGGGTCTCTGGACAGTTCCTGACGCTGAGGCACGAAGGCCAGGGGAGCAAACGGGATTAGATACCCTAGTAGTCC
+
IIIIIIIIIIIIIIIIIIIIIIIIIIHIIIIIIIHIIIIIIIIIIIIFHIHIIIIIIIIHIIIIIIIIIIIIIIIIIIIIIIIIIIIIIIIIIIIIIIIIHIHIIIIIIIIIIIIIIIIIIIIIIIIIIIIIIHIIIIIIIIIIHIIIIIIIIIIIIIIIIIHIHIIHIIIIHHHHHIIIIIIIIIIIHHIIHFHHIIIIIIIIIIIIIIGIIIIIIIIIIIIIIIHIIIDH@GIHIIIIIIIIIIIHHHIHGHHIIIIHHIIIHHIIIGIIIIIIIHIHIIIIIIIHIIIIHHIIIIIIIIIIIIIIIHIIHIIIIIIIHHIIIHIIIIIIIIIIIIIIIIIIIHGIGIHIIIIIIIIHIIIIIIIIIIIIIIIIIIIIIIIIHIIIIIHIIIIIIIHIIIIHIIIIIIIIIIIIIIIIIIIIIIIIIIHIIIHGIIIIIIIDDDBD
@HWI-D00621:464:HFY7KBCXY:1:1201:18761:98641 1:N:0:CGAGGCTGGTAAGGAG
TGGGGAATCTTGCGCAATGGGCGAAAGCCTGACGCAGCCATGCCGCGTGAATGATGAAGGTCTTAGGATTGTAAAATTCTTTCACCGGGGACGATAATGACGGTACCCGGAGAAGAAGCCCCGGCTAACTTCGTGCCAGCAGCCGCGGTAATACGAAGGGGGCTAGCGTTGCTCGGAATTACTGGGCGTAAAGGGCGCGTAGGCGGACAGTTTAGTCAGAGGTGAAAGCCCAGGGCTCAACCTTGGAATTGCCTTTGATACTGACTGTCTTGAGTACGGGAGAGGTGTGTGGAACTCCGGGTGTAGAGGTGAAATTCGTAGATATTCGGAAGAACACCAGTGGCGAAGGCGACACACTGGCCCGTTACTGACGCTGAGGCGCGAAAGCGTGGGGAGCAAACAGGATTAGAAACCCCAGTAGTCC
+
IIIIIIIIIIIIIIIIIIIIIIIIIIIIIIIIIIIHIIIIIIIIIIIIIIIIIIIIIIIHHIIIIIIIIIIIIIIIIIIIHFHIIIIIIIIIIIIIIIIIIIIIIIIIIIIIIIIIIIIIIIIHIIIIIIHIIIIIIIIIIIIIIIIIIIIIIIIIIIIIIIIIIIIIIIIIIIIIIIIIIIIIIIIHHHHIIGIIIIIIIIIIIIIIHHHHIIHIIIIIIIIIIIIIIIIHHEHHIIHHE?IHHHGHIGIIIIHIIIIIIHIIIGIHHHIIIIIIIIIIIIIIIIIIIIIIIIIIIHH@IIIIIIIIIIIIIIIIIIIIIHHIHIIIIIHIGIIIIHIIIIIIIIIIIIIIIIIIIIIHIIIIIHIIIIIIIIIIIIIIIIIIIIIIIIIIIIIIIIIHCIIIIIIIIIHCIIIIIIIDDDDD
@HWI-D00621:464:HFY7KBCXY:1:1202:11071:16624 1:N:0:CGAGGCTGGTAAGGAG
TGGGGAATCTTGCGCAATGGGCGAAAGCCTGACGCAGCCATGCCGCGTGAATGATGAAGGTCTTAGGATTGTAAAATTCTTTCAGCAGGGACGATAATGACGGTACCTGCAGAAGAAGCCCCGGCTAACTTCGTGCCAGCAGCCGCGGTAATACGAAGGGGGCTAGCGTTGCTCGGAATTACTGGGCGTAAAGGGCGCGTAGGCGGGTCGTTTAGTTAGAGGTGAAAGCCCAGGGCTCAACCCTGGAATTGCCTTTAATACTGGCGGCCTTGAGTATGGCAGAGGTGTGTGGAACTCCGAGTGTAGAGGTGAAATTCGTAGATATTCGGAAGAACACCAGTGGCGAAGGCGACACACTGGGCCATTACTGACGCTGAGGCGCGAAAGCGTGGGGAGCAAACAGGATTAGAAACCCTAGTAGTCC
+
IIIIIIIIIIIIIIIIIIIIIIIIIIIIIIIIIIIIIIIIIIHIIIIHIIIIIIIIIIHIFHHIIIIHIIIIIIIIIIIIIHHIIIIIIIIIIIIIIIIIIIIIHIIIIIIIIIIIIIIIIIIIIIIIIHHHIIIIIIIIIIIIIIIIIIIIIIIIIIIIIIIIIIIHEHHHIHIIIHIIIIIHIIIIIIIIIHIIIHIIIIIIIIIHHIHIIHHHIHIIHIIGHIIIIIHGHHEHHHHHIIIIHIIIHIIIHIHIIHIHHIIIIIHEEHIHIIHIHIHHIIIIIIIIIIIHIIIGHIIIIIIIIIIIIIIIIHIIIIIIHHEHHHHIIIIHHIHHIIIIIIIIIHIIHIIIIIIIIIIHHFFIIIHIIHHHIHHIIIIIIIIIIIIIHGIIIIIIIIIIIHIIIIIIIIIIHHHIIHHADDDB
@HWI-D00621:464:HFY7KBCXY:1:1202:14337:39673 1:N:0:CGAGGCTGGTAAGGAG
TGGGGAATATTGGACAATGGGCGAAAGCCTGATCCAGCCATGCCGCGTGAGTGATGAAGGCCTTAGGGTTGTAAAGCTCTTTTACCCGGGAAGATAATGACGGTACCGGGAGAATAAGCCCCGGCTAACTTCGTGCCAGCAGCCGCGGTAATACGAAGGGGGCTAGCGTTGTTCGGAATTACTGGGCGTAAAGCGCACGTAGGCGGATCCTTAAGTCAGGGGTGAAATCCCGAGGCTCAACCTCGGAACTGCCTTTGATACTGGGGATATCGAGTCCGGGAGAGGTGAGTGGAACTGCGAGTGTAGAGGTGAAATTCGTAGATATTCGCAAGAACACCAGTGGCGAAGGCGGCTCACTGGCCCGGTACTGACGCTGAGGTGCGAAAGCGTGGGGAGCAAACAGGATTAGAAACCCTAGTAGTCC
+
IIIIHIIIIIIIIIIIIIHIIIIIIIIIIIIIIIIIIIIIIIIIIIIIIIIIIIIIIIIIIIIIIIIIIIIIIIIIIIIIIHHIIIIIHIIIIIIIIIIIIIIIIIIIIIIIIIIIHHIIIIIIIIIIIIIIIIIIIIIIIIIIIIIIIIHIIIIHIIIIIIIIIIIIIIIIIIIIIIIIIIIHIHIIIIIIIIIIIIIIIIIIIIIIIIHHHHIHIIHIIIIIIGIHIIHGIIIIIIHHIIHIIIHIHFIIIIIIIIIIIIIIHIHEHEIHIIIIIIIHHIHIIIIIIIIIHHIHIIIIIIIIIIIIIIIIIIHIHIIIHGHIHIIIIIIIIIIHHIIIIIIIIIIIIIIIIIIIIIIGIIIIIIIIIIIIIIGIIIIIIIIIIIIIIIIIIIIIIIIHIIIIIHIIIIHIIHGGIIHDDDDD
@HWI-D00621:464:HFY7KBCXY:1:1202:8309:49414 1:N:0:CGAGGCTGGTAAGGAG
TGGGGAATATTGGACAATGGGGGAAACCCTGATCCAGCGACGCCGCGTGTGTGAAGAAGGCCTGCGGGTTGTAAAGCACTTTTAGTGGGGATGAAAAGCTCAGGGCTAACACCTCTGGGTCTTGACCTAACCCACAGAAAAAGCACCGGCTAACTCTGTGCCAGCAGCCGCGGTAATACAGAGGGTGCAAGCGTTAATCGGAATTACTGGGCGTAAAGCGTGCGTAGACGGTTATGTAAGTCGGGTGTGAAAGCCCCGGGCTCAACCTGGGAATGCCATTCGAGACTGCATAGCTAGGGTGCGGAAGAGGGAAGCGGAATTTCAGGTGTAGCGGTGAAATGCGTAGATATCTGAAGGAACACCAGTGGCGAAAGCGGCTTCCTGGTCCAGCACCGACGTTCAGGCACGAAAGCGTGGGGAGCAAACAGGATTAGATACCCTAGTAGTCC
+
IIIIIIIIIIIGIIIIIIIIIIIIIIIIIIIIIIIIIIIIIIIIIIIHIHIIIIIIIIIIIIIIIIIIIIIHIIIIIIIIIHHIHHIIIIIHHIGHIIIGIIHIIIIIIIIHIIIIIHHIIIIIIIIGIIIIIIIIIIIIIHIIIIIIIIIHGIIGHIIIIIIIIIIIHHIIHHIIIHIIIGHIIIIHIIIIGGHIGHIIHIIIIIHHIIIIIIIIIIIIIIIHIHHHHIHGEIIIGIIHHDEHIIIIIIHIHIIIIIHHG?G@HEIHIHFEIHHHHEHIIIHHGH@HEIIIHIHHGHIHHHIIGIIIHIIGIIIIIIIIGIIHIIIIIIIIIIIIIIIIIIIIIIHHIIIIIGIIIHIIHHIIIHHIIIIHHIIIHIHHEIIIHHHFIHHDHDIIIHEHEIIIIIIIIIIIIIIIIIIIIIIIIIIIIIIIIIIHIIHCHIIIDDABB
@HWI-D00621:464:HFY7KBCXY:1:1202:5008:57262 1:N:0:CGAGGCTGGTAAGGAG
TGGGGAATATTGCGCAATGGGCGAAAGCCTGACGCAGCAACGCCGCGTGAGTGATGAAGGCCTTCGGGTCGTAAAGCTCTGTCGGGAGGAACGAATGCTCCTGAGGTTAACAGCCTCGGGAGGTGACGGTACCTTCAAAGGAAGCACCGGCTAACTCTGTGCCAGCAGCCGCGGTAATACAGAGGGTGCAAGCGTTGTTCGGAATCATTGGGCGTAAAGGGCGTGTAGGCGGTCTGTTAAGTCATGTGTGAAATCCCTCGGCTCAACCGGGGAACGACGCATGAAACTGACAAGCTAGAGTACCAAAGAGGGGGGTGGAATTCCCGGTGTAGCGGTGAAATGCGTAGATATCGGGAGGAACACCGGTGGCGAAGGCGGCCCCCTGGTTGGATACTGACGCTGAGACGCGAAAGCGTGGGGAGCAAACAGGATTAGAAACCCGAGTAGTCC
+
IIIIIIIIIIIIIIIIIIIIIIIIIIIIIIIIIIIIIIIIIIIIIIIEHIIIIIIIIIIIIIIIIIIIIIIIIIIIIIIIIIHIIIHIIIIIIIIIIIIIIIIIIIHIIIIIIGIIIIIIIIIIIIHIIIIHIIIIIGIIIIIIIIIIIIIIIGIIIIHIIIIIIIGIIIIIIIIIIHIIHFGEHIIIHIIHIHHHI?HIIIHHIIHHIIIIIIHHHIIHHHHIIIIHEIIIIIHFEHHHEEIHIIIIIHHEECCGIIIHHIHIHDDHHIIIIIIIIIHIHIIIIIIIIIGAFHHHHIIIIIIHHIIIIIIIIHIIIIIIHEHIIIIIIIIIIIIIIIIIIIIIIIHEHHHIIIHIIIIIIHIIIIIIIIIIIIIHIIIHHCIIIIIIIIIIHIIIIIIIIIIHHIIIIIIIIIIHIIIIIIIIIIIIIIIHIIIIIHIIIIIIIDDDDD
@HWI-D00621:464:HFY7KBCXY:1:1202:15311:62415 1:N:0:CGAGGCTGGTAAGGAG
TCGAGAATTTTTGACAATGGGGGAAACCCTGATCGAGCGACGCCGCGTGGAGGATGAAGGTCTTCGGATTGTAAACTCCTGTCATTGGGGAACAAGGTGCATACGTTAACTGCGTGTGTATTGATAGTACCCGAAGAGGAAGGGACGGCTAACTCTGTGCCAGCAGCCGCGGTAATACAGAGGTCCCAAGCGTTGTTCGGATTCATTGGGCGTAAAGGGTGCGTAGGCGGCGCGGTAAGTCGGGTGTGAAATCTCGGAGCTTAACTCCGAAACTGCATTCGATACTGCCGTGCTTGAGGACTGGAGAGGAGACTGGAATTTACGGTGTAGCGGTGAAATGCGTAGATATCGTAAGGAAGACCAGTGGCGAAGGCGGGTCTCTGGACAGTTCCTGACGCTGAGGCACGAAGGCCAGGGGAGCAAACGGGATTAGAAACCCTGGTAGTCC
+
IIIHIIIIHIIHIIIIIIIIIIIIIIIHIIIIIIIIIIIIIIIIIIIFHHHIIIIIIIIIIIIIIIIIHIIIIIIIIIIIIHHIIIIHIIIIHIIIIIIIIIHHIIIIIIIIIIIIIIIIIEHFHHIIIIIIIIIIIIIIIIGHEGHHIGIHIIGIIIIIIIIIHIGHIIIIIIIIIIIIGIIHI?GHIIIIEHHIHCHIGFIHIIHIIHHIIGHIHIHHIIIIHIIIIIHCIIIGIIIIIIHGIIGGIGIIIHGIHHHIIHGEHHGIHIIIIIIHGIIIIHHIHDIIIIIHEGIHG?EHHHIHHIGIIIIIIIIHHHHCEIIIIIIIIIIIIIIIIIIIHHGGHFHIIIIGIIIIIIIIIIIIIIIIIIIIIIIIIIIHHGIIIIIGHHGIIIIIIIIIIIIIIIIIIIIGCEHIIIIIIIIIGIIIIHIIIIIIHIHEIIIDDD@B
@HWI-D00621:464:HFY7KBCXY:1:1202:7472:63756 1:N:0:CGAGGCTGGTAAGGAG
TGGGGAATATTGGACAATGGGCGCAAGCCTGATCCAGCCATGCCGCGTGGATGATGAAGGCCCTAGGGTTGTAAAGTCCTTTTAACGGGGAAGATAATGACGGTACCCGTAGAATAAGCCCCGGCTAACTTCGTGCCAGCAGCCGCGGTAATACGAAGGGGGCTAGCGTTGCTCGGAATTACTGGGCGTAAAGCGCACGTAGGCGGATTGTTAAGTCGGGGGTGAAAGCCCGGGGCTCAACCCCGGAACAGCCCTCGAAACTAGATAGCTAGAATCTTGGAGAGGCGAGTGGAATTCCGAGTGTAGAGGTGAAATTCGTAGATATTCGGAAGAACACCAGTGGCGAAGGCGACTCGCTGGACAAGTATTGACGCTGAGGTGCGAAAGCGTGGGGAGCAAACAGGATTAGAAACCCTAGTAGTCC
+
IIIIIIIIIIIIIIIIIIIIIIIIIIIIIIIIIIIIIIIIIIIIIIIIIIIIIIIIIIIIIIIIIIIIIIIIIIIIIIIIHFHIIIIIIIIIIHIIIIIIIIIIIIIIIIIIHIIHHIIIIIIIIIIIIIIIIIIIIIIIIIIIIIIIIHIIIIIIIIIIIIIIIIIIIIIIIIIIIIIIIIIIIIIIIIIIIIIIIIIIIIIIIIIIIIIIIIIIIIIHHHIIIIIIIIIHIIIIIHIIIIIIHEHHHIIGIIHIIIIIIIIIGIIIIIIIIIIIIIIIIGIIIIIIIIIIIIIHIIIIIHIIIIIIIIIIIIIIIIIIHGIIIIIIIIIIIHHHIIIIIIIIIIIIIIIIIIIIIIIIIIIIIIIIIIIIIIIIIIIIIIIIIIIIIIIIIIIIIIIIIIIIIIIIIIIHIIIIIIIDDDCD
@HWI-D00621:464:HFY7KBCXY:1:1202:17472:70805 1:N:0:CGAGGCTGGTAAGGAG
TAAGGAATATTGGTCAATGGACGCAAGTCTGAACCAGCCATGCCGCGTGAAGGATGAAGGCCCTCTGGGTTGTAAACTTCTTTTATCTGGGAAGAAATGCATGCTTTTTAGCGTGTTTGACGGTACCAGAGGAATAAGCACCGGCTAACTCCGTGCCAGCAGCCGCGGTAATACGGAGGGTGCAAGCGTTATCCGGATTCACTGGGTTTAAAGGGTGCGTAGGTGGGTTGGTAAGTCAGTGGTGAAATCTCCGTGCTTAACATGGAAACTGCCATTGATACTACTGATCTTGAATTTTCAGGAGGTAAGCGGAATATGTCATGTAGCGGTGAAATGCTTAGATATGACATAGAACACCAATTGCGAAGGCAGCTTACTACAGGAATATTGACACTGATGCACGAAAGCGTGGGGATCAAACAGGATTAGATACCCTTGTAGTCC
+
IIIIIIIIIIIIIIIIIIIIIIIIIIIIIIIIIIIIIIIIIIIIIIIIIIIHHHIIIIIIIIIIIIIIIIIIIHIIIIIIIIIIIIIIIIHIIHIIIIIIIIIIIGIIIIIIIIIIIIHIIIIIIIIIIIIIIIIIIIIIIIIIIIIIIIIIIIIIIIIIIIHIIIIIIIIIIIIIIIIIIIIIIIIIIIGIIIIIHIIIHIIIIIGHIIIIIHIIHIIIIIIHHIHHIIHHHIIIIHIIIIHHHHIIHIIIIIHIIIIIIIIHGIIIIIIIIIIIIIIIIIIHIHIIIHHIIIIIIIHIHIIIIIIIIIIIIIIIGIIIIIIIIIIIIIIIIIIIIIIHIHHHIIHHHEIIIIIIIIIIIHIIIIIIIIIIIIIIIIIIIHIIIIIIIIHIIIIIIIIIIIIIIIIIIIIIIIIIIIIIIIIIIIIIIIHIIIIIIIIDDDDD
@HWI-D00621:464:HFY7KBCXY:1:1202:8295:71527 1:N:0:CGAGGCTGGTAAGGAG
TGGGGAATATTGGACAATGGGGGAAACCCTGATCCAGCGACGCCGCGTGTGTGAAGAAGGCCTGCGGGTTGTAAAGCACTTTCGGTGGGAACGAAATATGCCGGGCTAATACCCCGGTAGGCTGACGTTACTCAATGAAGAAGCACCGGCTAACTCTGTGCCAGCAGCCGCGGTAATACAGAGGGTGCGAGCGTTAATCGGAATTACTGGGCGTAAAGCGCACGTAGGTGGCGACGTAAGTCGGGTGTGAAATCCCTGGGCTCAACCTGGGAACGGCATTCGAGACTGTGTTGCTGGAGTACGGAAGAGGAGGGCGGAATTCCCGGTGTAGCGGTGAAATGCGTAGATATCGGGAGGAACATCAGTGGCGAAGGCGGCCCTCTGGTCCAGTACTGACACTCAAGTGCGAAAGCGTGGGGAGCAAACAGGATTAGATACCCCGGTAGTCC
+
IHGIIHIIIIIIIIIIIIIIIIIIIIIIIIIIIIIIIIIIIIIIIIIIIIIIIIIIIIIHIIIIIIIIIIIIIIHHIIIIIHIIHIIIIIIIIIIHIIIIIIIIIIIIIIIIIIIIIIHIIIIIIIIIIHIIIIIIIIIIIIIIIIIIIIIIIIIHIFHIIIIHIIIIIIIIIIHIIIIIHGIIIIIIIHIIIHHHHIIHHHGIIIIIIIIIIHHIIIIIIIIIIIIHHHIIIHGHIIIIHIHEIIIHGHHIHIHIIIHHEGHHHIIHIIIIIHIIIIIIIIHIHIIIIHIIIIIIIIIHIIIIIIIIIIIIIIIIIIIIIHIIIIIIIIIIIIIIIIIIIIIIIHHHIIIIIIIIIIIIIHIIIIIIIIIIIIIHHIIIIIHIIIIIIIIHIIIIIIIIIIIIIIIIIIIIIIIIIIIIIIIIIIIIIIIIIIIHIIIIIIIIDDDDD
@HWI-D00621:464:HFY7KBCXY:1:1202:15901:76108 1:N:0:CGAGGCTGGTAAGGAG
TAAGGAATATTGGTCAATGGACGCAAGTCTGAACCAGCCATGCCGCGTGGAGGATGAAGGTCCTCTGGATTGTAAACTTCTTTTATCTGGGACGAAAAAAGATCTTTCTAGATCAACTGACGGTACCAGATGAATAAGCACCGGCTAACTCCGTGCCAGCAGCCGCGGTAATACGGAGGGTGCAAGCGTTATCCGGATTCACTGGGTTTAAAGGGTGCGTAGGTGGATTAGTAAGTCAGTGGTGAAATCTCCGGGCTTAACCCGGAAACTGCCATTGATACTATTAGTCTTGAATACCGTGGAGGTCAGCGGAATATGTCATGTAGCGGTGAAATGCTTAGATATGACATAGAACACCAATTGCGAAGGCAGCTGGCTACACGAGCATTGACACTCAGGCACGAAAGCGTGGGGATCAAACAGGATTAGAAACCCCAGTAGTCC
+
IIIIIIIIIIIIIIIIIIIIIIIIIIIIIIIIIIIIIIIIIIIIIIIIIIIIIHIIIIIIIIIIIIIIIIIIIIIIIIIIIIIIIIIIIIIIIIHIIIIIIIIIIIIIIIIIIIIIIIIIIIIIIIIIIIIIIHHHIIHIIIGIIIIIIHIIIIIIIHIIIIHIIIIIIHIIGIHHIHIIHHHIIIIIIEHHHHIIHIIHIIIIIIGHHIIIIIIIIHIIIIIIIIIIIIIHHHIIIIHHEHEIIHHDHEHDEHHGIIIIIIIHIIIIIIHIHIIIIIIIIIIHHIIIHIHIIIIIIIIHIHIIIGIIIIHIIIIIHIGIIIIIIIIIIIIIIIIIIIIIIIHIIIIIIHHHIIIIIIIHGHIIIIIIIIIHIIIIIIIHIIIIIIIIIIIIHIHIIIIIIIIIIIIIHIIIIIIIIIIIIIIIIIIIIHHCIIIIHIGDDDAD
@HWI-D00621:464:HFY7KBCXY:1:1202:6775:79231 1:N:0:CGAGGCTGGTAAGCAG
TGGGGAATATTGCGCAATGGGCGAAAGCCTGACGCAGCGACGCCGCGTGAGGGATGAAGGCCTTCGGGTTGTAAACCTCTTTCAGCAGGGAAGAAGCGAAAGTGACGGTACCTGCAGAAGAAGCACCGGCTAACTACGTGCCAGCAGCCGCGGTAATACGTAGGGTGCAAGCGTTGTCCGGAATTATTGGGCGTAAAGGGCGCGTAGGCGGCCTTCTAAGTCGAACGTGAAATCCCTGGGCTCAACCCAGGAACTGCGTCCGATACTGGAAGGCTTGAATCCGGGAGAGGGATGCGGAATTCCAGGTGTAGCGGTGAAATGCGTAGATATCTGGAGGAACACCGGTGGCGAAGGCGGCATCCTGGACCGGTATTGACGCTGAGGCGCGAAAGCCAGGGGAGCAAACGGGATTAGAAACCCTGGTAGTCC
+
FHGIIIIIIIIIIIIIIIIHIIIIIIIIIIIHHIIIIIIIIIIIIIIIIHIIIIIIIIIIIHIIIIIIIIIIIIIIIIIIIHIIIIIIIIIIIIIIIIIIIIIIIIIIHHIIIIIHIIIIIIIIIIIIIIIIIIGIIIIIIIHIIIIIIIIIIHHHIIIHHIIIIIIIHHHHIHHIHIIIIHHHHIIIIHIIIIIHIIIHIIIIIIIIIIIIIIIHHIIHHIIHHHHIIIIIIIIHFHIIIIIIIIIGIIHHIGIIIIHHHHIIIIIIIIIIIIHIGIHHHIIIIIIIHIIIIIIIIIIIIIIHIHIIIIIIIIIIIHHIIIIIIHGFIIIIIIIIIIIIIIIIIHIIIIIIIIIIIIIIIIIIIIIIIIIIIIIIIIIHIIIIIIIIIIIIIIIIIIIIIGIIIIIIIIIIIIHHHIIIIIHID@@@A
@HWI-D00621:464:HFY7KBCXY:1:1202:8819:80771 1:N:0:CGAGGCTGGTAAGGAG
TGGGGAATATTGGACAATGGGGGCAACCCTGATCCAGCAATGCCGCGTGAGTGATGAAGGCCTTCGGGTTGTAAAGCTCTTTCGGCGGGGAAGATGATGACGGTACCCGCAGAAGAAGCCCCGGCTAACTTCGTGCCAGCAGCCGCGGTAATACGAAGGGGGCTAGCGTTGTTCGGAATTACTGGGCGTAAAGGGCGCGTAGGCGGTGCTGTAAGTCAGGCGTGAAATCCCCGGGCTCAACCTGGGAATTGCGTTTGATACTGCGGCGCTGGAATGCGGGAGAGGATGGCGGAATTCCCAGTGTAGAGGTGAAATTCGTAGATATTGGGAAGAACACCGGTGGCGAAGGCGGCCATCTGGCCCGTAATTGACGCTGAGGCGCGAAAGCGTGGGGAGCAAACAGGATTAGAAACCCCAGTAGTCC
+
IIIIIIIIIIIIIIIIIIIIIIIIIIIIIIIIIIIIIIIIIIIIIIIHHGIIIIIIIIIIIIIIIIIIHIHIIIIIIIIIIHIIIIIIIIHHIIIIIIIIIIIIIIIIIIHIIHIIHIIIIIIIIIIIIIIIIIIIIIIIIIIIIIIIIIIIIHIIIIIHHIHHGHHIHIIHHIIIIHIIIIIIIIIIHIIIIIIIIIIIIIIIIIIICHIIIIIHHHIIIIIIIGIIIIHIIIIIHEIHGIIIIIIIHIIIIIIIIIIIIIHIHIIIHIIIIIIIIIIIIIIIIIIIIHHIIIIHIIIIIIIIIIIIIIIIIIIIIIHIHHEIIIIIIIIIIHHCHHIIIIIIIHFIIIIIIH@FIHIIIIIIIIIIIHHIIIIIIIHIIIIIIIIIIHIIIIIIHIIHIIIIIIIIIIHCIIIIHIIDDDD@
@HWI-D00621:464:HFY7KBCXY:1:1202:13865:81809 1:N:0:CGAGGCTGGTAAGGAG
TGGGGAATCTTGGACAATGGGGGCAACCCTGATCCAGCGATGCCGCGTGAGTGAAGAAGGCCTTCGGGTCGTAAAGCTCTTTAGGCTGGGAAGAAGAATGGTTGAGGAAATGCGATCATTTTGACTGTACCAGCAGAATAAGCACCGGCAAACTCTGTGCCAGCAGCCGCGGTAATACAGAGGGTGCGAGCGTTAATCGGAGTTACTGGGCGTAAAGGGTGCGTAGGCGGTTTAGCGAGTGTGATGTGAAAGCCCCGGGCTTAACCTGGGAAGTGCATCGCAAACGGCTAGACTAGAGTAGATGAGAGGGTGATGGAATTTCCGGTGTAGCGGTGAAATGCGTAGAGATCGGAAGGAACGTCGATGGCGAAGGCAGTCACCTGGCATCATACTGACGCTGAGGCACGAAAGCGTGGGGAGCAAACAGGATTAGAAACCCTTGTAGTCC
+
IIIHIIIIIHIIIIIIIIIIIIGIIIIIIIIIIIIIIIIIIIIIIIIIIIIIIIIIIIIIIIIIIIIIHIHIIIIIIIIIIHHIIIIIIIIIIIIIIIIIIHIIIIIIIIIIIIIIIIIIIIIIIIIIIIIIIIIIIIIHIHIIIIIIIIIIIHEHHIIIIIIIIIIIIIIIIGIIIIIIIIIIIIIIIIIIHIHIIIIIGHHIHHIIHHFHHIHIIIIIIHIIHIHIIICIIIIIIIIIHIHIIIIIIHIIIIIIIIIIHIIIHIHIHHHHIIIHIHIIIIIIIIIGIIIIIIIIIIIIIIHIIIHIIIIIIIIIIIIIIIIIIIIIIIIIIIIIIIIIIIIIIHEHIIIIIIIIIIIHHIHIIIIIIIIIHFIHIIIIIIIIIIGIIIIIIIIIIIIIIIIIIIIIIHIIIIIIIIIIIIIHIIIIIIIIIHGDIHIIGIIDDDCD
@HWI-D00621:464:HFY7KBCXY:1:1202:13242:84141 1:N:0:CGAGGCTGGTAAGGAG
TCGAGAATTTTTCTCAATGGGGGAAACCCTGAAGGAGCGACGCCGCGTGGAGGATGAAGGTCTTCGGATTGTAAACTCCTGTCATTGGGGAACAATGCGTAAATATTAACTGTATTTGCGTTGATAGTACCCGAAGAGGAAGAGACGGCTAACTCTGTGCCAGCAGCCGCGGTAATACAGAGGTCTCAAGCGTTGTTCGGATTCATTGGGCGTAAAGGGTGCGTAGGCGGCGCGGTAAGTCGGGTGTGAAATCTCGGAGCTTAACTCCGAAACTGCATTCGATACTGCCGTGCTTGAGGACTGGAGAGGAGACTGGAATTTACGGTGTAGCGGTGAAATGCGTAGATATCGTAAGGAAGACCAGTGGCGAAGGCGGGTCTCTGGACAGTTCCTGACGCTGATGCACGAAGGCCAGGGGAGCAAACGGGATTAGAAACCCCAGTAGTCC
+
IIIIIIIIIIIIIIIIIIIIIIIIIIIIIIIIIIIIIIIIIIIIIIIFEHGHIIIIIIIIIIIIIIIHIIIIIIIIIIIIIHIIIIIIIIIIIIIIIIIIIIIIIIHHIIIIIHIGIIIIHHIIIIHIIIHIIIIIIIIIHIIIIIHIIIIIIIIHIIIIIIHIIHHIIIIIIGIIIIGHHIIIIHIIIIIIAGDHHHIIIIHHIHIIHHIIHIIIIIIIGIIHHIIHIICHHHIIIIHHHIIIIHIIFHHIIIIIIIIIIIIIHEGHIIIIIIIIIIGIIHFIIIIIHIIHHGIIIIIHIIIIIIIIIIIIIIIIIIIIIHHIIIIHIIIIIIIIIIIIIIIIIHGHHHIIIIIIIIIHIIIIIIIIIIIIIIIIIHIIIIIIIIIIIIIIIIIIIIIIIIIIIIIIIIIIIIIIIIIIIIIIIIIIIIIIIIIIIIIIIIIDDDCD
@HWI-D00621:464:HFY7KBCXY:1:1202:12047:85048 1:N:0:CGAGGCTGGTAAGGAG
TGGGGAATTTTGGACAATGGGGGCAACCCTGATCCAGCCATGCCGCGTGCGGGAAGAAGGCCTTCGGGTTGTAAACCGCTTTTGGTCGGGAAGAAAGGGCGCTGGTTAATACCTGGCGCTGTTGACGGTACCGGCAGAATAAGCACCGGCTAACTACGTGCCAGCAGCCGCGGTAATACGTAGGGTGCGAGCGTTAATCGGAATTACTGGGCGTAAAGCGTGCGCAGGCGGTTCGTTGTGTCTGATGTGAAAGCCCCGGGCTCAACCTGGGAATGGCATTGGAAACTGGCGAGCTAGAGTGTGGCAGAGGGGGGTGGAATTCCGCGTGTAGCAGTGAAATGCGTAGAGATGCGGAGGAACACCGATGGCGAAGGCAGCCCCCTGGGCTGACACTGACGCTCAGGCACGAAAGCGTGGGGAGCAAACAGGATTAGAAACCCGAGTAGTCC
+
IIIIIIIIGIIIIGHIIIIIIIIIIIIIIHIIHIIIIIIIIIIIIIIIIIIIIIIIIIIHIIIIIIIIIIIIIIIIIIIIGGEHIIIIIIIIIIIHIIIIIIIIIIIIIIIHIIIIHIIHIIIIHIIIIIIIIIIIIIIIIIIIIIIIIIIIIIIIIIIII@GHIIIIIIIIIIIIIIIICHHIIIIIIIIIHIHEHIIHHHIIIHHHHIIIHFIHHIHHIHIIIIIIIIHHIIHGIHCGIHHHIIHHIIIGHHIIIIIIIHIIIIHGHHGBHIIIIIIIIIHEFGHIHHF?IHHIIIIIIIIHGIIIIIIIIIIIIIIIIIIHDIIIIIIHGIIIIIIIIIIIHHHHIIIIIIIHGHIIIIIIIIIHIIIIIIIIIIIIIIIIIIIIIIIIIIIIIIIIHIIIIIIIIIIIIIIIIIIIIIIIHHGIIIIIIIIHHIHIIIIIDDDA@
@HWI-D00621:464:HFY7KBCXY:1:1202:10822:90190 1:N:0:CGAGGCTGGTAAGGAG
TGGGGAATATTGGACAATGGGCGAAAGCCTGATCCAGCAATGCCGCGTGAGTGATGAAGGCCTTAGGGTTGTAAAGCTCTTTTACCCGGGATGATAATGACAGTACCGGGAGAATAAGCTCCGGCTAACTCCGTGCCAGCAGCCGCGGTAATACGGAGGGAGCTAGCGTTGTTCGGAATTACTGGGCGTAAAGCGCACGTAGGCGGCTTTTTAAGTCAGGGGTGAAATCCCGGGGCTCAACCCCGGAACTGCCCTTGAAACTGGAGAGCTAGAATCTTGGAGAGGCGAGTGGAATTCCGAGTGTAGAGGTGAAATTCGTAGATATTCGGAAGAACACCAGTGGCGAAGGCGACTCGCTGGACAAGTATTGACGCTGAGGTGCGAAAGCGTGGGGAGCAAACAGGATTAGAAACCCCAGTAGTCC
+
IIIIIIIIIIIIIIIIIIIIIIIIIIIIIIIIIIIIIIIIGIIIIIIHHHIIIIIIIIIIIIIIIIIIIIIIIIIIIIIIIHHIIIIIIIIIIIIIIIIIIIIIIHIIIIIIIIIIIHIHIIIHIIIIIIIIIIIIIHIIIIIIIIIIIIIIIIIHIIIIHGGHIIHIIIIIHIIIIIIIIIIIIIIIIHIIIIIIIIIIIIIIHHIIHIHIIIIIIIHIIIIIIIHFHIIIIIHHHGHHHIHIIIIIIIIHIIIIIIIIIIIIIFEGIHHIHIIIIIIIIIIIGIIIHHIIIIIHIIIIIIIIIIIIIIIIIIIIIIIIIIHIHIIIIIIIIIIIIIIIIIIIIIIIIIIIIIIIIIIHIIIIIIIIIIIIIIIIIIIIIIIIIIIIIIIIIIIIIIIIIHIHIIIIIIHFIIIIHIHDDDAD
@HWI-D00621:464:HFY7KBCXY:1:1202:15044:90490 1:N:0:CGAGGCTGGTAAGGAG
TGGGGAATCTTGCGCAATGCGCGAAAGCGTGACGCAGCAACGCCGCGTGAGGGAAGAAGGCCTTCGGGTTGTAAACCTCTTTCAGGAGGGACGAAGGTTCAGGCGCGAATAGCGTCCTGGACTGACGGTACCTCCAGAAGAAGCCCCGGCTAACTACGTGCCAGCAGCCGCGGTAATACGTAGGGGGCTAGCGTTGTCCGGAATCATTGGGCGTAAAGCGCGCGTAGGCGGCCCGGTAAGTCCGCTGTAAAAGTCAAAGGTTCAACCTTTGAATGTCAGTGGATACTGCCGGGCTAGAGTCCGGAAGAGGCGAGTGGAACTCCTGGTGTAGCGGTGGAATGCGCAGATATCAGGAAGAACACCGACGGCGAAGGCAGCTCGCTGGGACGGTACTGACGCTGAGGCGCGAAAGCGTGGGGAGCGAACAGGATTAGATACCCTAGTAGTCC
+
IIIIIIIIIIIIIGIIIIIGIIIHIIIIIIIIIHIIIIIIIIIIIIIHHIIIIIIIHIIHIIIIIIIIIIIIHIIGIIIIIHHHHHIIIIIIIIIHIHHIIIIIIIIIIIIIIIIIIHIIIIIIIIIIIIIIHIIIIIIEHGIIIIIHHIIIIIIIIHIIIHIIIHGIIIIIIIHIIIIIHHIIIHHIDIIHIIIGEHHIIHIHIIIIIHHIIHIIIIIIHHHIIHIIIIGHGHHHIHCGHCHE?IIIHGBHHHIIHIIIIIIIIHGHIIIIHHFEIIHEHIIIIIIIGHIHIIIIIIIHDIIIIIIIIIIIIIIIIIIIIIIIIIIIHIIIIIIHGHIIIIIIIIIHIIIIIIIIIIHHHHIIHIIIIIIIIIIIIIIIHIIIIIIIIIFIIIHGHIIIIIIIIIIIIIIIIIIIIIIIIHFIIIIIIIIIIIHHIIIIIHIIDDDDA
@HWI-D00621:464:HFY7KBCXY:1:1202:7557:91029 1:N:0:CGAGGCTGGTAAGGAG
TGGGGAATATTGCGCAATGGCCGAAAGGCTGACGCAGCGACGCCGCGTGGGGGAGGAAGGTCTTCGGATTGTAAACCCCTGTTGCCCGGGACGAATCCTGGTTTAAACCAGATTGACGGTACCGGGTGAGGAAGCACCGGCTAACTCTGTGCCAGCAGCCGCGGTAATACAGAGGGTGCGAGCGTTGTCCGGAATCACTGGGCGTAAAGGGCGCGTAGGTGGCTTGCCAAGCGTGTGGTGAAAGCCCGGAGCTCAACTCCGGGTCTGCCATGCGAACTGGCAGGCTAGAGCACGGTAGAGGCCAATGGAATTCCGGGTGTAGCGGTGGAATGCGTAGAGATCCGGAAGAACACCGGTGGCGAAGGCGGTTGGCTGGGCCGTTGCTGACACTGATGCGCGACAGCGTGGGGAGCAAACAGGATTAGAAACCCGTGTAGTCC
+
IIIIIIIIIIIIIIIIIIIIHHIIIIIIIIIIIIIIIIIHIIIIIIIIIIIIIIIIIIIIHIIIIIIIIIIIIIIIIIIIIHIHIIIIIIIIIIIHGHIIIHHEFHIHHHHHIIIHHIIHIIHIIIEHIHHIIIIIIIIIIIIIIFHHHIHIIIIHIIGIIGIICHEEEHHHHHHIIIIIHICHDHHHHHIIIIIIEIIIIHHIDHHIIHHDIHHDIIIHIIIIIIHIHHHDGIIIIIEIHHDHHHHHHCHHHEIHHDHIHHHHIIHHHHIIIHIHIIHHIIIIIIIIIIIIHIIHIIIIHF?IHIIIIIIHHIIIIIIIIIIIIIIHIIIIIHHHHHFIGIIIGIIIIIIHIIIIIIIIIIIIIIIIHGGIIIIIHIHIHHIIIIIHGIHHHDIIIIIHGIIIIIIIIIIIIIHHIIIIIIIIIIIIIIIHIIIDDDAD
@HWI-D00621:464:HFY7KBCXY:1:1202:11168:91306 1:N:0:CGAGGCTGGTAAGGAG
TGGGGAATATTGGACAATGGGCGAAAGCCTGATCCAGCAATGCCGCGTGAGTGATGAAGGCCTTAGGGTTGTAAAGCTCTTTTACCCGGGATGATAATGACAGTACCGGGAGAATAAGCCCCGGCTAACTCCGTGCCAGCAGCCGCGGTAATACGGAGGGGGCTAGCGTTGTTCGGAATTACTGGGCGTAAAGCGCGCGTAGGCGGCTTTGTAAGTTAGAGGTGAAAGCCCGGAGCTCAACTCCGGAATTGCCTTTAAGACTGCATCGCTAGAATCATGGAGAGGTGAGTGGAATTCCGAGTGTAGAGGTGAAATTCGTAGATATTCGGAAGAACACCAGTGGCGAAGGCGACTCACTGGACATGTATTGACGCTGAGGTGCGAAAGCGTGGGGAGCAAACAGGATTAGAAACCCCAGTAGTCC
+
IIIIIIIIIIIIIIIIIIIIIIIIIIIIIIIIHIIIIIIIIHIIIHIIIIIIIIIIIIIIIIIIIIIIIIIIIIIIHIIIIFHIHIIGIIIIIIIIHIIIIIIIIGIIIHIIIIIIIHIIIIIIIIIHIIIIIIIIIIIIIIIIIIIIIIIIIIHIHIIIHIIIIIIIIIIIIIIIIIIIIIIIIIIIIIHIIIIIIIHIIIHHIHIHIIIIHIIHIIIIIIIIIIHIIIIIIGIIIIIIIFIIIHIHIIIIIIIIIIIIIIIIHGIIHGIHIHHHHIIIIIIIIIIGIIIIIIIIIIIIIIIIIIIIIHIIIIIIIIIIIIIIIGIIIIIIIIHHIIIIGIIIIIIIIIGHIIIIIIIIIIIIIIIIIIIIIIIIIIIIIIIIIIIIIIIIIIIHIIIIIHIIHIIIIIHHIIIHHIIDDDAD
@HWI-D00621:464:HFY7KBCXY:1:1202:9254:94287 1:N:0:CGAGGCTGGTAAGGAG
TGGGGAATATTGGACAATGGGGGAAACCCTGATCCAGCGACGCCGCGTGTGTGAAGAAGGCCTGCGGGTTGTAAAGCACTTTTAGTGGGGACAAAAAGCTACGGACTAATACTCTGTGGTCTTGATTTAACCCAAAGAAAAAGCACCGGCTAACTCTGTGCCAGCAGCCGCGGTAATACAGAGGGTGCGAGCGTTAATCGGAATTACTGGGCGTAAAGCGCGCGTAGACGGTTTTGTAAGTCAGATGTGAAATCCCTGGGCTCAACCTGGGAACTGCATTTGAAACTGCATGGCTAGAGTATGGAAGAGGGAAGTGGAATTTCCGGTGTAGCGGTGAAATGCGTAGATATCGGAAGGAACACCAGTGGCGAAAGCGACTTCCTGGTCCAATACTGACGTTCATGTGCGAAAGCGTGGGGAGCAAACAGGATTAGAAACCCTTGTAGTCC
+
IIIIIIIIIIIIIIIIIIIIIIIIIIIIIIIIIIIIIIIIIIIIIIIIIIIIIIIIIIIIIIIGHHIIHIIIIIIIIIIIIHHIIIIIIIIIIIIIIIIIIIIIIIIHIHIIIIIIIIIIIIIIIIIIIIIIIIIIIIIIIIIIIIIIHGIIIIIHIHHIIIIIIIIIIGIIHIHGIIIIIGIIIIIGIIIIIIIHGIHIIHHIHHIIIIIIIIIIIIHHIIGHIIIFHIIHGIHGHHFHHFHIIHIIGIGIHHHGE?IIIIIIIIIIIIIIIIIHHIGIIIIIIHHIHHEIIHHIIIIIGHIIIIIIIIIIIIIIIIIIIIHIIIIIIIIIIIIIIIIIIIIIIHEHIIIIIIIIIIIIIIIIIIIIIIIHIIIIIIIGIIIIIIIIIIIIIIIIIIIIIIIIIIIIIIIIIIIIIIIIIIIIIIIIIIIIIGIIIIIIIHIIDDDDD
@HWI-D00621:464:HFY7KBCXY:1:1202:14863:97727 1:N:0:CGAGGCTGGTAAGGAG
TGGGGAATATTGGACAATGGGCGCAAGCCTGATCCAGCAATGCCGCGTGAGTGATGAAGGCCTTCGGGTTGTAAAGCTCTTTCGCCCGCGACGATGATGACGGTAGCGGGAGAAGAAGCCCCGGCTAACTCCGTGCCAGCAGCCGCGGTAATACGGAGGGGGCTAGCGTTGTTCGGAATTACTGGGCGTAAAGCGCACGTAGGCGGCTTTGTAAGTTAGAGGTGAAAGCCCGGAGCTCAACTCCGGAACTGCCTTTAAGACTGCATCGCTAGAACGTTGGAGAGGTAAGTGGAATTCCGAGTGTAGAGGTGAAATTCGTAGATATTCGGAAGAACACCAGTGGCGAAGGCGACTTACTGGACAACTGTTGACGCTGAGGTGCGAAAGCGTGGGGAGCAAACAGGATTAGATACCCTTGTAGTCC
+
IIIHIIIIIIIIIIIIIIIIIIIIIIIIIIIIIIIIIIIIIIHIIIIIHHIHIIIIIIIIIIIIIIIIIIIIIIHHIIIIIHIIIIIIHIIIIIIIIIIIIIIIIIIIIIIIIIHIIIHIIIIIIIIIIIIIIHIIHIIIIIIIIIIIHIIIIIIIHIHIIIIIIIIIHDHIIIIIIIIIIIIIIIIIIIHIIIIIHIIIIIIHIIHHIIIIIIIHIIHIIIIIIIIIIIHIHIHIIIIIIHIIIIIIIIIIIHFIIIIIHIIIIIIHFHIIIIIIIIIIIIIIIIIIIIIHGIHDIIIIIIIIIIIIIIIIIIIIIIIIIHGIIIIIIIIIIIIIIIIIIIIIIIIIIIIIIIIIIIIIIIIIIIIIHIIIIIIIIIIIIIIIIIIIIIIIIIIIIIIIIIIIIIIIIIIIIIIIHIIDDDDD
@HWI-D00621:464:HFY7KBCXY:1:1203:14750:76196 1:N:0:CGAGGCTGGTAAGGAG
TGGGGAATATTGGACAATGGGCGAAAGCCTGATCCAGCCATGCCGCGTGAGTGATGAAGGCCTTAGGGTTGTAAAGCTCTTTCAGTAGGGAAGATAATGACGGTACCTACAGAAGAAGCCCCGGCTAACTTCGTGCCAGCAGCCGCGGTAATACGAAGGGGGCTAGCGTTGTTCGGATTTACTGGGCGTAAAGCGCACGTAGGCGGATCGTTAAGTCGGGGGTGAAATCCTGGAGCTCAACTCCAGAACTGCCTTCGATACTGGCGATCTTGAGTCCGGAAGAGGTGAGTGGAACTCCTAGTGTAGAGGTGGAATTCGTAGATATTAGGAAGAACACCAGTGGCGAAGGCGGCTCACTGGTCCGGTACTGACGCTGAGGTGCGAAAGCGTGGGGAGCAAACAGGATTAGAAACCCTAGTAGTCC
+
IIIIIIIIIIIIIIIIIIIIIIIIIIIIIIIHIIHIIIIIIIIIIIIIIIIIIIIIIIIIIIIIIIIIIIIIIIIIIIIIIIIIIIIIIIIIIIIIIIIIIIIIIIIIIIIIIIIIIIIIIIIIIIIIIIIIIIIIIIIIIIIIIIIHIIIIIIIIIIIIIIHIIIIIIIIIIIIIHIHIIIIIIIIIIIIIIIIIIIIIIIIIIIIIIIIIIIIIIIIIHIIIIIHIIICIHHFCGIIIIHIIIIIIIHHHHHIIHIIIIIIIHIHHHHHHIIIHHIIIIIIIIIIIIHHHHIHGIIIIIIIIHIIIIIIIIIIIIIIIIHHIIIIIIIHIIIIIIIIIIIIIIIIIIIIIIHIIIIIHHIIIIIHIIIIIIIIIIIIIIIIIIIIIIIIIIIIIIIIIIIIIIIIIIIIIIIIIIIIDDDDD
@HWI-D00621:464:HFY7KBCXY:1:1203:7204:78934 1:N:0:CGAGGCTGGTAAGGAG
TCGAGAATTTTTGACAATGGGGGAAACCCTGAAGGAGCGACGCCGCGTGGAGGATGAAGGTCTTCGGGTTGTAAACTCCTGTCATTTGGGAACAAGTGTCGGTACGTAACTGCTACCGGCTTGATAGTACCAGAAGAGGAAGAGACGGCTAACTCTGTGCCAGCAGCCGCGGTAATACAGAGGTCTCAAGCGTTGTTCGGATTCATTGGGCGTAAAGGGTGTGTAGGTGGCGCCGTAAGTCGGGTGTGAAATCTCGGGGCTTAACTCCGAAACTGCATTCGATACTGCGGTGCTTGAGGACTGGAGAGGAGACTGGAATTCATGGTGTAGCAGTGAAATGCGTAGAGATCATGAGGAAGACCAGTGGCGAAGGCGGGTCTCTGGACAGTTCCTGACACTGAGACACGAAGGCCAGGGGAGCAAACGGGATTAGAAACCCTAGTAGTCC
+
IIIIIIIIIIIIIIIIIIIIIIIIIIIIIIIHIIHHIIIIIIHIIIIIIIIIIIIIIIIIIIIIIIIIIIIIIIIIIIIIIHIIIIIIIIIIIIIIIIIIIIIIIIIIIIIIIIIIIIIIHIIIIIIIIIIIIGIIIIIIIIIGHIIIIIIIIIIIIIIIIIGGGHH@HHIHHHBFHIIIIIIIHIIIFHIIHHHIIIIHIHIIHHIIIIIIHHIIHHIHHCIHHIHHHHHHDGIIIIIHHHEHFIIIHHIHHCHG@IIHIHHIHIHGIIIIHIIHIHIIIIIIHIIIHHHEEHHHIIIHGIIIIIIIHIIIIIIIIIHHGIHIIIIIIIIHIIIIIIIIIIIIHHGHIHIIIIIIHIIIIIIHEIIHIIIIIIIIHEIIIIIIIIIIIIHIIIIHHIIIIIIIIIIIHHHEHHIIIHIIIIIIIIIIIIIIIIIIIHCIIIIDDDDD
@HWI-D00621:464:HFY7KBCXY:1:1204:6540:53543 1:N:0:CGAGGCTGGTAAGGAG
TGAGGAATTTTCCGCAATGGGCGAAAGCCTGACGGAGCAACGCCGCGTGAGGGATGAAGTCTCTAGGGATGTAAACCTCTGTTGGGTGGGACGAAGATCTGACGGTACCACCTGAGGAAGCCCCGGCTAACTACGTGCCAGCAGCCGCGGTAATACGTAGGGGGCGAGCGTTATCCGGATTTACTGGGCGTAAAGAGCGCGTAGGCGGTTCCGTAAGTTGGTTGTGAAAGTTCGAGGCTCAACCTCGAAACTGCGTCCAATACTGCGGGGCTTGAGTGCAAGAGAGGCAAGTGGAATTCCAGGTGTAGTAGTGAAATGCGTAGATATCTGGAGGAACACCAGTGGCGAAGGCGGCTTGCTAGCTTGTAACTGACGCTGAGGCGCGAAAGCTAGGGGAGCGAACGGGATTAGATACCCCAGTAGTCC
+
IHHHIHIIIIIIIIIIIIIIIIIIDHHHIIIIIIIIIIIHIIIIIIIIIHIIIIIIIIIIIIIIIIIIIIIIIIIIIIIIIIIIIIIIIIIIIIIIIIIIIHHIIIGHHIIIIIIIIHHIIGIIIHIHHHIIHIIHIIIIIIHIIIIIIIIIIIIIGHEHHIHHIIDHIIIIIIIFHIHHHHHHIIIIIIIIHHIIIIIIIIIIIHIIIIIIHHIIIIIIIIIIIIIIIHHGIIIIIHHHIHHIHIHIHIIIIHHHHEIHIIIIIIGIHHCHIIIIIIIIHIIIIIIIIIIIIIHIHHIHIIIIIHIIIIIIIIIIIIIIIIHHFHEIIIIIIIIIIIHIHIHIHHIIIIIIIIIIIHHIIIHGIHHIIIIHHCHHHIIIIIIIIIIIIIIIIIIIHECIIIHIIIIIIIIIHFC?EGIIIDDD@D
@HWI-D00621:464:HFY7KBCXY:1:1204:6297:57770 1:N:0:CGAGGCTGGTAAGGAG
TGGGGAATATTGGACAATGGGGGAAACCCTGATCCAGCAATGCCGCGTGAGTGATGAAGGCCTTAGGGTTGTAAAGCTCTTTTGCCCGGGATGATAATGACAGTACCGGGAGAATAAGCCCCGGCTAACTCCGTGCCAGCAGCCGCGGTAATACGGAGGGGGCTAGCGTTGTTCGGAATTACTGGGCGTAAAGCGCACGTAGGCGGCTTTGTAAGTTAGAGGTGAAAGCCCGGGGCTCAACTCCGGAATTGCCTTTAAGACTGCATCGCTAGAATTGTGGAGAGGTAAGTGGAATTCCGAGTGTAGAGGTGAAATTCGTAGATATTCGGAAGAACACCAGTGGCGAAGGCGACTTACTGGACACATATTGACGCTGAGGTGCGAAAGCGTGGGGAGCAAACAGGATTAGATACCCTAGTAGTCC
+
IIIIIIIIIIIIIIIIIIIIIIIIIIIIIIIIIIIIIIIIIIIIIIIIHHHIIIIIIIIIIIIIIIIIIIIIIIIIIIIIIHIIIIIIIIIIIIIIIIIHIIIIIIIIIIIIIIIIIIIIIIIIIIIIIIIIIIIIIIIIIIIIIIIIIIIIIIIIIIIIIIIIHIIIIIIIIIIIIIIIIIIIIIIIIHHHIIIHIIIIHHIIIGIIIIIHHHHIIIIIIIIIIIIIIGIHIIIIIHIHHGIIIIIIIIIHIIIIIIIIIIIIIIHIHGIIIIIIIIIIIIIIIIIIIIIIIIIIHIIIIIIIIIHIIIIIIIIIIIHIIHHIIIIIIIIHIHHIIIIIIIIIIIIIIIIIIIIIIIIIIIIGIIGIIIIIIIIIIIIIGIIIIIIIIIIIIIIIIIIIIIIIIIIIIIIIIIIIIHIDDDDD
@HWI-D00621:464:HFY7KBCXY:1:1204:11174:64934 1:N:0:CGAGGCTGGTAAGGAG
TGGGGAATATTGGACAATGGGGGCAACCCTGATCCAGCCATGCCGCGTGAGTGATGAAGGCCTTCGGGTTGTAAAGCTCTTTTGGCGGGGACGATGATGACGGTACCCGCAGAATAAGCCCCGGCTAACTTCGTGCCAGCAGCCGCGGTAAGACGAAGGGGGCTAGCGTTGTTCGGATTTACTGGGCGTAAAGGGCGCGTAGGCGGCGGCCCAAGTCGAGTGTGAAAGCCCCGGGCTCAACCTGGGAGGTGCGCTCGAGACTGGCCCGCTGGAGTTCGGGAGAGGAGCGTGGAATTCCCAGTGTAGAGGTGAAATTCGTAGATATTGGGAAGAACACCGGTGGCGAAGGCGGCGCTCTGGACCGAGACTGACGCTGAGGCGCGAAAGCGTGGGGAGCAAACAGGATTAGAAACCCTAGTAGTCC
+
IIIIIIIIIIIIIIIIIIIIIIIIIIIIIIIIHIIIIIIIIIIIIIIHHIIHIIIIIIIIIIHIIIIIIIIIIIIIHIIIIGHIIIIIIIIIIIIIIIIIIIIIIIIIIIIIIIIIIIIIIIIIIIIIIIIIIIIIIHIIIIIIIIIIIHIIHIHIDHIIIIGIIIIIEGHIGGHHGIIIIIHIIIIIHIIIIIIIIIHIHIIIIIIIIIHHHIIIIHHIIHIIIHHIIIIIIGIIHGIHIGIIHIIHDIIHGIIIIHIIIIIHHDIHIIIHGIIIIIIIIIIIIIIIIIIIIIIIIIIIIIIIIIGIIIIIIIIIIIIIIIIIIIIIIIIIIHHHIIIIIIIIIIIIIHIIIHHIIIIIIIIIIIIIIIIIIHIIIIIGIIIIIIIIIIIIIIIIIIIIIIIIIIIIIIIHIIIIIIIDCDCD
@HWI-D00621:464:HFY7KBCXY:1:1204:10015:72239 1:N:0:CGAGGCTGGTAAGGAG
TGGGGAATCTTGGACAATGGAGGAAACTCTGATCCAGCCATGCCGCGTGAGTGATGAAGGCCTTCGGGTTGTAAAACTCTTTCGACGGGGACGATAATGACGGTACCCGTAGAAGAAGCTCCGGCTAACTTCGTGCCAGCAGCCGCGGTAATACGAAGGGGGCTAGCGTTGTTCGGAATTACTGGGCGTAAAGCGCGCGCAGGCGGCTCTTCAAGTCAGGGGTGAAAGCCCAGAGCTCAACTCTGGAACTGCCTTTGAGACTGTGGAGCTTGAGTACGGGAGAGGTGAGTGGAATTCCCAGTGTAGAGGTGAAATTCGTAGATATTGGGAAGAACACCGGTGGCGAAGGCGGCTCACTGGCCCGTTACTGACGCTCAGGCGCGACAGCGTGGGGATCAAACAGGATTAGATACCCTAGTAGTCC
+
IIIIIIIIIIIIIHHIIIIIIIIIIIIIIIIIIIIIIIIIIIIIIIIIIHHHHIIIIIIIIIHIIIIIIIIIIIIIIIIIIFHIHIIIIIIIIIIIIIIHIIIIIIIIIIIIIHIIIIGIIIIIIHIIIIIIIIIIIIIIIIIIIIIIIIIIIHIHIIHHIHIIHIIIEGHIIIIIIIIIGIIHHGIIIGIIIIHIIHIIHGIIIIIHHHGHHHIHIIHHHHHGIIHHHHHIHEIHHIIIEFHEFIIIIHGIIIIIIHEHDHG?HIHHHIIIIIIIIIIHHEGIIGIIGIIIIIHIIIIGHIIIIIGIHEIIIIIHIIIIIHHIIIHIIIIIIHHDGIIIGIGIIIGHIIIHHHHHHHIIIHIIHIHHHHHIHIHGIIIIIIIHHIIIIIIIIIIIIIIIIIIIIHIIIIIHHHIIIIHDBDDD
@HWI-D00621:464:HFY7KBCXY:1:1204:13664:75884 1:N:0:CGAGGCTGGTAAGGAG
TGGGGAATATTGGACAATGGGGGAAACCCTGATCCAGCAATGCCGCGTGAGTGATGAAGGCCTTAGGGTTGTAAAGCTCTTTTACCCGGGATGATAATGACAGTACCGGGAGAATAAGCCCCGGCTAACTCCGTGCCAGCAGCCGCGGTAATACGGAGGGGGCTAGCGTTGTTCGGAATTACTGGGCGTAAAGCGCACGTAGGCGGCTTTGTAAGTTAGAGGTGAAAGCCCGGAGCTCAACTCCGGAATTGCCTTTAAGACTGCATCGCTAGAATTGTGGAGAGGTGAGTGGAATTCCGAGTGTAGAGGTGAAATTCGTAGATATTCGGAAGAACACCAGTGGCGAAGGCGACTCACTGGACACATATTGACGCTGAGGTGCGAAAGCGTGGGGAGCAAACAGGATTAGATACCCCAGTAGTCC
+
IIIIIIIIIIIIIIIIIIIIIHIIEHDHIIIIIIIIIIIIIIIIIIIIIEHFHIIIIIIIHIIIIIIIIIIIIIIHHHIIIGHIIHIIIIIGIHIIIIIHIIIIHHIIIIIIIIIIHIIIEHHHIHHIIIIIIIIIIIHHHIIIIIIIIGHIIHHHCEHIIIHIHIIIHIIIHHIIIIIIIIHHIIIIIIIIIIIIHIIIIIIIIIGIIGIIIIHHGIIIIHHIIHHIIIIIIIHIIIHHDCIHHHIIIIIIHHIIIIIIIHIIHIGIHHIIIIIIIGIIIIIIIIIIIIIIIIIHIIIIIIIIIIIIIHEIIIIIIIIIHHHIIHIIIIIIIIIIIIIIIIIIIIIIIIIIIHIIIIIHHIHIIIIIIIIIIIIIIIIIIIIIIIIIIIIIIIIIIIIIIIIIIIIIIIHIIIIIIIIDDDDD
@HWI-D00621:464:HFY7KBCXY:1:1204:9796:76612 1:N:0:CGAGGCTGGTAAGGAG
TGGGGAATCTTGCACAATGGGCGAAAGCCTGATGCAGCAACGCCGCGTGCGGGAAGAAGGCCCTCGGGTTGTAAACCGCTTTCAGAAGGAACGAAACTGACGGTACTTTCAGAAGAAGGTGCGGCCAACTACGTGCCAGCAGCCGCGGTGACACGTAGGCACCAAGCGTTGTCCGGATTTATTGGGCGTAAAGAGCTCGTAGGCGGTTCAGTAAGTCGGGTGTGAAAACTTTGGGCTTAACCCAAAGCGTGCATCCGATACTGCTGTGACTTGAGTACGGTAGGGGAGCGGGGAATTCCTAGTGTAGCGGTGAAATGCGCAGATATTAGGAGGAACACCGGTGGCGAAGGCGCCGCTCTGGGCCGAAACTGACGCTGAGGAGCGAAAGCATGGGTAGCAAACAGGATTAGAAACCCTAGTAGTCC
+
IIIIIIIIIIIIIIIIIIIIIIIIIIHIIIIIIIIIIIIIIIIIIIIIIIIIIIIIIIIIHIIIIIIIIIIIIIIIIIIIIHHIIIIIIIIIIIIIIIIHIIHIIIIHIIIIIIIIIIIIIIIIIIIIIIIIIIIIIIIIHIIIIIIIIIIIIIIIIIHIHIIHIIIIGHHIHHIIIIIIIIIIIIIIIIIIIIIIIIHHIHIIIHIIIIIIIIIIIIIIIHIIIIHHHIHIHFGIFIIIHIIIIIIIIIIHGHHIIIHIHIIHHIIIIIIIIIIIIIIIHIHIIIHHIIIIIIIIHIIIIIIIHHIIIIIIIIIIHIHIIIHHIHIIIIIIHIHIHIIIIIIIIGIIIIIIHIIIIIHIIIIIHIIIGIIIIIIIIIIIGIIIIIIIIIIIIIIIGIIIIIIIIIIIHIHIHIIHEIIIDDDDD
@HWI-D00621:464:HFY7KBCXY:1:1204:7364:81643 1:N:0:CGAGGCTGGTAAGGAG
TGGGGAATATTGGACAATGGGCGCAAGCCTGATCCAGCAATGCCGCGTGAGTGATGAAGGCCTTAGGGTTGTAAAGCTCTTTCGCCCGCGACGATGATGACGGTAGCGGGAGAAGAAGCCCCGGCTAACTTCGTGCCAGCAGCCGCGGTAATACGAAGGGGGCGAGCGTTGTTCGGATTTACTGGGCGTAAAGGGCGCGTAGGCGGCGGGTCAAGTCGAGTGTGAAAGCCCCGGGCTCAACCTGGGAATTGCGCTCGAGACTGATTTGCTGGAGTTCGGGAGAGGAGCGTGGAATTCCCAGTGTAGAGGTGAAATTCGTAGATATTGGGAAGAACACCGGTGGCGAAGGCGGCGCTCTGGACCGAGACTGACGCTGAGGCGCGAAGGCGTGGGGAGCAAACAGGATTAGAAACCCGAGTAGTCC
+
IIIIIIIIIIIIIHIIIIIIIIIIIIIIIIIIIIIIHIIIIIIIIIIHHGHHIIIIIIIIIIIIIIIIIIIIIIIIIIIIIIIIIIIIIIIIIIIIIIIIIIIHIIIIIIIIIIIIIIIIIIIIIIIIIHIIIIIIIIIIIHIIIIIIIHIIIIIIIIIIIIGIHIIIIEHHHHIHIHIIIIIIIIIHGIIIIIIIIHIIIIIIIIHIHIIHIIIIIIIIIHIIIIIIGIHIIIIIIIIHIIHGIIIHHIIIIIIIIHHIHIHDCGDIIHIIIIIIIIIIGIIIIIIHIIIIIIHHHIIIIIIIIIHIIIIIIIIIIIHFIHIIHIIIIIIHHEIHHIIIIIIIIHIIIIIIIIIIIIIIIIIIHIIHIIIIIIIIIIIIIIIIIIIIIIIIIIHHFIIIHIIIIIHIIIIIIIIIIIIDDDDD
@HWI-D00621:464:HFY7KBCXY:1:1204:12460:84706 1:N:0:CGAGGCTGGTAAGGAG
TAGGGAATCTTCCACAATGGGCGAAAGCCTGATGGAGCAACGCCGCGTGCAGGATGAAAGCCTTCGGGTCGTAAACTGCTTTTATGTGTGACGAATCTGACGGTAGCACATGAATAAGGATCGGCTAACTCCGTGCCAGCAGCCGCGGTCATACGGAGGATCCAAGCGTTATCCGGAATTACTGGGCGTAAAGAGTTGCGTAGGTGGCACTGTAAGTTGTTAGTGAAAGCGTCCGGCTCAACCGGATACACATTACCAAAACTGCAGAGCTAGAGGATGAGAGAGGTTATTGGAATTCCTAGTGTAGGAGTGAAATCCGTAGATATTAGGAGGAACACCGATGGCGTAGGCAGATAACTGGCTCATTCCTGACACTAAGGCACGAAAGCGTGGGGAGCGAACGGGATTAGATACCCGAGTAGTCC
+
IIIIIIIIIIIHIIIIIIIIIIIHIIIIIIIIIIIIIIIIIIIIIIIIIIIIIIIIIIIIIIIIIIIIIIIIIIIIIIIIIFHIIIIIIIIIIIIIIIIIIIIIIIIIIIIIIIIIIIIGIIIIIIIIIIIHIIIIIIIIIIHIGIIIIIHHHIIIIIIHIIIIIIHIIIIIIIIIIIIIIHHIIHIIIIIIIIIIIIIIHIIIIIIIIIIIIIIIHHHHIIIIIIIIIIIHHHHGHF?IHDHIHIIHGHGIHGHHEIIIIIIIIIHHHGHIIIIIHIIIIIHIHIIIIHIIIIIIIIIIIIIHIIIHHIHIIIIIHIIGIIIIIIIIIIIIIIIIIIIIIHIIIIIIIIIIIIIIIIIIHIHIIIGIIIIIIIIIIIIIIIIIIIIIIIIIIIIIIIHIIIIIIIIIIIIIIIIIIIIIDDDBD
@HWI-D00621:464:HFY7KBCXY:1:1204:7736:86680 1:N:0:CGAGGCTGGTAAGGAG
TGGGGAATATTGGACAATGGGCGAAAGCCTGATCCAGCAATGCCGCGTGAGTGATGAAGGCCTTAGGGTTGTAAAGCTCTTTTACCAGGGATGATAATGACAGTACCTGGAGAATAAGCTCCGGCTAACTCCGTGCCAGCAGCCGCGGTAATACGGAGGGAGCTAGCGTTGTTCGGTATTACTGGGCGTAAAGCGCACGTAGGCGGCTTTTTAAGTCAGGGGTGAAATCCCGGGGCTCAACCCCGGAACTGCCCTTGAAACTGGAGAGCTAGAATCTTGGAGAGGCGAGTGGAATTCCGAGTGTAGAGGTGAAATTCGTAGATATTCGGAAGAACACCAGTGGCGAAGGCGACTCGCTGGACAAGTATTGACGCTGAGGTGCGAAAGCGTGGGGAGCAAACAGGATTAGATACCCTAGTAGTCC
+
IIIIIIIIIIIIIHIIIIIIIIIIIIIIIIIIIIIIIIIIIIIIIIIHIIIIIIIIIIIIIIIIIIIIIIIIIIIIIIIIIHHIIIIIIIHIIIIIIIIIIIIIIIIIIIIIIIIIIIIIIIIIIIHIIIIIIIIIIIIIIIIIIHIIIIIIIIIHHIIIHIIIIIIIHIIIHIIHHIHIHIIIIHIIIIIIIIIIIIIIIIIHIIIIGIIIIHIHIHHIIIIIIIIIIIGIIIIIIIHHIHHIIHIIIIHIIIHIIIHHIIHIIHIIIIIIIIHGIIIIIIIIIIIIIIIIIIHDIIHIIIIIIIIIIIIIGIIIIHIIIHHIIIIIIIIGIHHHIIIIIIIIIIIIIHHDHIIIIIIIIIIIIIIIIIIIIIIIIIIIIIIIIIIIIIIIIIIIHIIIIIIIIIIIIIIIIIIIIIIDDADD
@HWI-D00621:464:HFY7KBCXY:1:1204:14613:87968 1:N:0:CGAGGCTGGTAAGGAG
TGGGGAATCTTGCACAATGGGCGAAAGCCTGATGCAGCGACGCCGCGTGGGGGATGAAGCATTTCGGTGTGTAAACCCCTTTCGACTGGGAAGAATGCCTCGCAAGAGGAGTGACGGTACCAGTAGAAGAAGCCCCGGCTAACTACGTGCCAGCAGCCGCGGTAAGACGTAGGGGGCCAGCGTTGTTCGGAATTACTGGGTGTAAAGGGTTCGTAGGCGGTGCGGCAAGTTGGGAGTGAAATCTCTGGGCTTAACCCAGAGGCTGCTTCCAAAACTGCTGTGCTCGAGTGTGAGAGAGGCTCGTGGAATTGCAGGTGTAGCGGTGAAATGCGTAGATATCTGCAGGAACACCCGTGGCGAAAGCGGCGAGCTGGATCACTACTGACGCTGAGGAACGAAAGCTAGGGGAGCAAACAGGATTAGAAACCCTAGTAGTCC
+
IIIIIIIIIIIIIIIIIIIIIIIIIIIIIIIIIIIIIIHIIIIIIIIFHIIIIIIIIIIIIIIIIIIIIIIIIIIIIIIIIHHIIIIIIIIIIIIIIIIIIIIIIIIIIHIIIIIIIIIIIIIIIIIIIIIIIIIIIIIHIIIIIHIIIIIIIIIIIIHIIIIHHHIIIIIIIIIIHIIIGIHHHIIIIIIIIIIIHHHIIIIIIHHIIHIIIIIIIIIIIIIIIIIIIHGIIIGIHHHHGHH?IHIIIIIHHEHG@GIIIIIIIIIIHFIHHFIHGIIIIIHIIIIIIIIIHIIHIHIIIIIIIIIIIIIIIIIIIIIIIIIIIGIHIHIIIIIHHIIIGIIIHIIIIHHEHIIIIIIIHDIIIIIIGIIIIIIHIIIIIIIIIIIIIIIIIIIIIIIIIIIIIIIIIIIIIIIIIIIIIIIIIHIIIIIIIDDDDD
@HWI-D00621:464:HFY7KBCXY:1:1204:15885:87997 1:N:0:CGAGGCTGGTAAGGAG
TGGGGAATATTGGACAATGGGCGAAAGCCTGATCCAGCAATGCCGCGTGAGTGAGGAAGGCCTTAGGGTTGTAAAGCTCTTTCGGCGGGGACGATGATGACGGTACCCGCAGAAGAAGCCCCGGCTAACTTCGTGCCAGCAGCCGCGGTAATACGAAGGGGGCGAGCGTTGTTCGGATTTACTGGGCGTAAAGGGCGCGCAGGCGGCTATTTTTGTCAGGCGTGAAAGCCCCGGGCTTAACCTGGGAACTGCGCTTGAAACGGGATGGCTAGAGATCGGGAGAGGAGAGTGGAATTCCCAGTGTAGAGGTGAAATTCGTAGATATTGGGAAGAACACCGGTGGCGAAGGCGGCTCACTGGCCCGTTTCTGACGCTCATGCACGACAGCGTGGGGATCAAACAGGATTAGAAACCCTTGTAGTCC
+
IIIIIIIIIIIIIIIIIIIIIIIIIIIIIIIIIIIIIIIIIIIIIIIHHIIIIIIIIIIIIIIIIIIIIIIIIIIIIIIIIHIIIIIIIIIIIIIIIIIIIIIIHIIIIIIIIIIIIIIIIIIIIGIIIIIIIIIIIIIIIIHIIIIIHHHIHIIHHIIIIIIIHIHHEEHGHIIIHIHHHHEIIIGIIHHHHHHIIIIIIIIIIIHHEFHHIHHIHHIIIIIIIIIIHIHDIHEHGIIIIIIIIHHIIIIHHGIIHGGHHIIIIHHIHCIIIHHGIIIIHHIIIHIIIIHEHIIHIHHIIIIIIIIIIIIIIIIIHIIIIHHHIIIIIIHIIIIHIIHHIIIIIIIIIIIIIIIIIIIIIIIIIIIIIIIIIHHEIIIIIIIIIIHIIIIIIIIIIIIIIIIIIIIIIIIIIIIIIIIDDDDD
@HWI-D00621:464:HFY7KBCXY:1:1204:8543:89924 1:N:0:CGAGGCTGGTAAGGAG
TGGGGAATTTTGGACAATGGGCGCAAGCCTGATCCAGCCATGCCGCGTGCGGGAAGAAGGCCTTCGGGTTGTAAACCGCTTTTGTCAGGGAAGAAATCCCTTGGGTTAATACCCCGGGGGGATGACGGTACCTGAAGAATAAGCACCGGCTAACTACGTGCCAGCAGCCGCGGTAATACGTAGGGTGCAAGCGTTAATCGGAATTACTGGGCGTAAAGCGTGCGCAGGCGGTTCTATAAGACAGATGTGAAATCCCCGGGCTCAACCTGGGAACTGCATTTGTGACTGTAGAGCTGGAGTGCGGCAGAGGGGGATGGAATTCCGCGTGTAGCAGTGAAATGCGTAGATATGCGGAGGAACACCGATGGCGAAGGCAATCCCCTGGGCCTGCACTGACGCTCATGCACGAAAGCGTGGGGAGCAAACAGGATTAGATACCCTGGTAGTCC
+
IIIIIIIIIIIIIIIIIIIIIIIIIIIIIIIIIIIIGHIIIIIIIIIIIIIIIIIIIIIIIIIIIIIIIIIIIIIIIIIIIHHHIIIIIIIIHIIIIIIIIGIHIEGHIIIIIHIIGHIIIIGIIIIIHHHIGIHIHIHIIHIIIIIIIIIIGIGHIIIIIIIHHIGIIIIIIHHHIIIIHFHIIIIIGHIHHEHDHIIIIIIIIIIHIGIIIIIIHIIIIIIIIIIIHHIHHIIHIIHH@HHIHEHIIGIIHDIIIIIHIGHIIIIHGIIHIIIIIIIIIIIHHHHIGIIIIIIIIIIIIIIIHIIIIIIIIIIIIIIIHIIIIIIIIIIIIIIIIIIIIIIIIIHHIIIIIIIIIIIIIIIIIIIIIIIIIIIIIIIIIIIIIHHHIIIIIIIIIIIGIIIIIGIIIIIIIIIIIIIIIHHIIIIIIIIIIIIIIIIIHIIIDDDDD
@HWI-D00621:464:HFY7KBCXY:1:1204:13025:91204 1:N:0:CGAGGCTGGTAAGGAG
TGGGGAATTTTGGACAATGGGGGCAACCCTGATCCAGCAATGCCGCGTGTGTGAAGAAGGCCTGCGGGTTGTAAAGCACTTTAGTTGGGGAGGAAGGCCAGTGTTTTAATAAAGCATTGGAGTGACGTTACCCAAAGAATAAGCACCGGCTAACTCTGTGCCAGCAGCCGCGGTAATACAGAGGGTGCAAGCGTTAATCGGAATTACTGGGCGTAAAGCGCGCGTAGGTGGTTGTGCAAGTTTGATGTGAAAGCCCTGGGCTTAACCTGGGAATTGCGTTGAAAACTACACGACTTGAGTCGGATAGAGGGTAGTGGAATTTCCGGTGTAGCGGTGAAATGCGTAGAGATCGGAAAGAACATCAGTGGCGAAGGCGGCTACCTGGGTCCAGACTGACACTGAGGTGCGAAAGCGTGGGGAGCAAACAGGATTAGAAACCCTAGTAGTCC
+
IIIIIIIIIIIIIIIIIIIIIIIIIIIIIIIHIIIIIIIIIIIIIIIIIHHHIHIIIIIIIIIHIIIIIIIIIIIIIIIHIFEGHHHIIIIIIIIIIIIIHHHHHIIIIIIIHIIIIIIIIIIIIIIIIIIIIIIIIIIHHIIIIIIIIIIIIIIGGIIIIIIIIIIIHIIIIHHIEEHIIIIHIIHIIIIIIIIIIIIIIIIIIGIIIIIIIIHIHHIIIIIIIIIIIIHIIIHIGGIIIIIIIHIIHEHHDCHIIIHHHIIIIHFHHHEHE?HGGIIHIHHEIIIHHHEFIHIIIIIIIIIIIIIIIIIIIIIIIIHIIIIIHIIIIIIIIIIIIIIIIIIIIHHCHHIIIIIIIHIIHEHIIIIIIIIIIIIIIIIIIIIIIIGIIIIIIIIIIIIIHIIIIIIIIIIHIIIHIIIIIIIIIIIIIIIIIIIIIIIHHEIIDDDDD
@HWI-D00621:464:HFY7KBCXY:1:1204:10972:92745 1:N:0:CGAGGCTGGTAAGGAG
TAGGGAATATTGGGCAATGGACGAGAGTCTGACCCAGCCATGCCGCGTGCAGGATGAAGGCTTTCTGAGTCGTAAACTGCTTTTGCCAGGGAAGAAAAAAGGGGATGCGTCCTCTACTGACGGTACCTGGTGAATAAGCACCGGCTAACTCCGTGCCAGCAGCCGCGGTAATACGGAGGGTGCAAGCGTTGTCCGGATTTATTGGGTTTAAAGGGTGCGTAGGCGGCCATTTAAGTCTGGGGTGAAAGCCCGTTGCTCAACAACGGAACTGCCCTGGAAACTGGATGGCTTGAGTACAGACGAGGGTGGCGGAATGGATACTGTAGCGGTGAAATGCATAGATAGTATCCAGAACCCCGATTGCGAAGGCAGCTGCCTAGACTGTAACTGACGCTGAGGCACGAAAGCGTGGGGAGCGAACAGGATTAGAAACCCGAGTAGTCC
+
IIIIIIIIIHIIIIIHIIIIIIHHIIIHHIIIIIIIIIIIIIIIIIIIIIIIIIIIIIIIIGIIIIIIHIHIIIIIIIIIIIIIIIIIIIIIHIIIIIIIIIIIIIIIIIIIGHIIIIIIIIHIIIIIIIIIIIIIIIIIIIIIIIIHGHIIIIIIIHIIIIIIIIIIIHHIHIIIIIIIHHIHIIGHGHHHIIIHGHIHFHHIHIGHHEHHHHHIIIIIIIIIHHHHGHHIHHIIHIHHHGB@?HIIIHDIIIIIIHFHDHIIHIIIIHGIHGIIIHHIIIIIGHIIIHIIIIIIHIIIIIIIIIIIIIIIHHIIIIIIIIIIIIIIIIIIIIIIIHIHHHIIIIGIIIIIIIIHGIIIIIIIIIIIIIHIIIIIIIIIIIIIIIHHHIIIIHIIIIIIHIIIIIIIIIIIIIIIIIIIIIIIIIIIIIIIIIIIIIIDDDDD
@HWI-D00621:464:HFY7KBCXY:1:1204:9583:93906 1:N:0:CGAGGCTAGTAAGGAG
TGGGGAATATTGGACAATGGGCGCAAGCCTGATCCAGCCATGCCGCGTGGATGATGAAGGCCCTAGGGTTGTAAAGTCCTTTTAACGGGGAAGATAATGACGGTACCCGTAGAATAAGCCCCGGCTAACTTCGTGCCAGCAGCCGCGGTAATACGAAGGGGGCTAGCGTTGCTCGGAATTACTGGGCGTAAAGCGCACGTAGGCGGCTTCTTAAGTCGGAGGTGAAATCCTGGAGCTCAACTCCAGAACTGCCTTCGATACTGGGAAGCTTGAGTTCGGGAGAGGTGAGTGGAACTGCGAGTGTAGAGGTGAAATTCGTAGATATTCGCAAGAACACCAGTGGCGAAGGCGGCTCACTGGCCCGATACTGACGCTGAGGTGCGAAAGCGTGGGGAGCAAACAGGATTAGATACCCTAGTAGTCC
+
IHIIIIIIIIIIIHIIIIIIIIIIIIIIIIIIIIIIIIIIIIIIIIIHHIIIIIIIIIIIIIIIIIIIIIIIHHHHIIIIIIIHIIIIIIIIIIIIIIIIIIIIIIIIIIIIIIIIHIIIIIIIIIHIIIIIIIIIIIIIIIIIIIIIIIIIIIIHHIIIIIIIIIIIIIHIIIIIIIIIIIIIIIIIIIIIIIIIIIIIIIIIIIHHIIHIHIIIIIIHIIIIIHIIIIGHHHHG??HHGHHIIIIIHIHHIIIIIIHIHGGIIIIIIIHHIIIHIGIIIIIIIIIIIHIHGEHDIIIIIIIIIIGIIIIIIIIIIIIIIHHIIIIHHIHIIIIIGIIIIIIIIIIIIIIIIIIIIIIIIIIIIIIIIIIIIIIIIIIIIIIIIIIIIIIIIIIIIIIIIIIIIHIIIIIIIIHIIIIDADDD
@HWI-D00621:464:HFY7KBCXY:1:1204:4897:94693 1:N:0:CGAGGCTGGTAAGGAG
TGGGGAATCTTGCGCAATGGCCGAAAGGCTGACGCAGCGACGCCGCGTGTGGGAGGAAGCTCTTCGGGGTGTAAACCACTGTTGCCCGGGACGAACGAGCGATTTTGATCGCTGTGACGGTACCGGGTGAGGAAGCACCGGCTAACTCTGTGCCAGCAGCCGCGGTAATACAGAGGGTGCGAGCGTTGTCCGGAATCACTGGGCGTAAAGGGCGCGTAGGCGGCTCGGTAAGGTTGCGGTGAAAGCCCGGGGCTCAACCCCGGGTCGGCCGTGGCAACTGCTGGGCTCGAGCACTGTAGAGGCAGGTGGAATTCCGGGTGTAGCGGTGGAATGCGTAGAGATCCGGAAGAACACCGGTGGCGAAGGCGGCCTGCTGGGCAGTAGCTGACGCTGATGCGCGACAGCGTGGGGAGCAAACAGGATTAGAAACCCCAGTAGTCC
+
IIGHIIHIIIIIIIIIHHIIIIIHIIIIIIIIIIIIIIIIIIIIIIIIIHIIIIIIIIIIIIIIIIIIIIHIIIIIIIIIIHIHIIIIIHIIIIIIIIHIIIHIHIIIIIIIIIIIIIIIIIIIIIIHIIIIFIIIIHIIIIGHIIIIHHIIHIIIIGHIIIHIIHHIHHIHIFHIIHIHIIIIIIIIICHIIGHIIIIIIHHIIHHIIHIHIIIHIHIIIIIIIIIIIIHIIHIIIIIIIHGIGIIIIIIIHHIHDHIIIHHDGIIIHDH?IGIIIIIIHHHHIIIIIIIHHHIIGIIGHGHIIIIIIIIIIHHIIIIIIIIIIIIIIIIIIIIIIHHEIIIIIIIIIIIIHIIIIIIIIIIIIIHIHIIIIIIIHIHIHIIIIIIIIIIIIIHIHIIIIIIIIIIIIIIIHIIIIIIIIIIIGIIIHIHIIIIIDDDD@
@HWI-D00621:464:HFY7KBCXY:1:1204:5854:97474 1:N:0:CGAGGCTGGTAAGGAG
TCGAGAATTTTTCTCAATGGGGGAAACCCTGAAGGAGCGACGCCGCGTGGAGGATGAAGGTCTTCGGGTTGTAAACTCCTGTCATTTGGGAACAAGTGTCGGTACCTAACTGCTACCGGCTTGATAGTACCAGAAGAGGAAGGGACGGCTAACTCTGTGCCAGCAGCCGCGGTAATACAGAGGTCTCAAGCGTTGTTCGGATTCATTGGGCGTAAAGGGTGTGTAGGTGGCGCCGTAAGTCGGGTGTGAAATTTCGGAGCTTAACTCCGAAACTGCATTCGATACTGCGGTGCTTGAGGACTGGAGAGGAGACTGGAATTCATGGTGTAGCAGTGAAATGCGTAGAGATCATGAGGAAGACCAGTGGCGAAGGCGGGTCTCTGGACAGTTCCTGACACTGAGACACGAAGGCCAGGGGAGCAAACGGGATTAGATACCCTTGTAGTCC
+
IIIIHIIIIIIIIIIIIIIIIIIIIIIIIIIIIIIIIIIIIIIIIIIIIIIIIIIIIIIIIIIHHIIIIIIIIIIIIHIIIIHIIIIIIIIIHIIIIIIIIIIIIIIIIIIIIIIIIIIIHHIIIIIIIIIIIIIIIIIIIIIIHHIIIGHIIIIIIIIIIIIIIIIIIIIIIIIIIIHHGHIIHIIH?GHIAGEHHHIHHHIIIIIIIIHIHHIHGHHHIIHIIIIIIIIIIHHFHGIGIHIHIIIIGIIHGIHHIHHFEHHHHHIIHIHFHHHEHEHIIIIIIHIIIHIIHIIIIIHEHHHHIIIIIIIIIIIIIIIIIIIIIIIIIIIIIIIIIIIIIIIHG@DGHIHIIIIIIIHHIGIIIIHIIIIIIHIIIIIIIIIHIIIIIGHIIIIIIIIIIIIIHIIIIIIHHIIIIIIIIIIIHHIIIIIIHHHDHIIIIIICDCAD
@HWI-D00621:464:HFY7KBCXY:1:1204:6364:100017 1:N:0:CGAGGCTGGTAAGGAG
TGAGGAATATTGGTCAATGGACGCAAGTCTGAACCAGCCATGCCGCGTGAAGGATGAAGGCGTTCTGCGTTGTAAACTTCTTTTATTGGGGAAGAAACCTCTTTATTCTTAGAGAGCCGACGGTACCCAAGGAATAAGCACCGGCTAACTCCGTGCCAGCAGCCGCGGTAATACGGAGGGTGCAAGCGTTATCCGGATTTACTGGGTTTAAAGGGTGTGTAGGCGGACTATTAAGTCAGGGGTGAAATCCCGAGGCTCAACCTCGGAACTGCCTTTGATACTATTAGTCTTGAATGTTATTGAGGTGGGCGGAACGGGTCATGTAGCGGTGAAATGCATAGATATGACCCGGAACACCGATTGCGAAGGCAGCCCGCTAAGCAACTATTGACGCTGAGGCACGAAAGCGTGGGGATCAAACAGGATTAGATACCCTAGTAGTCC
+
IIHHIIIIIIIIIHIIIIIIIIIIIIIIIIHIIIIIIIIIIIIIIIIIIHIIIIIIIIIIIHHIIIIIIIHIIIIIIIGIIHHIIIHIIIIIIIIIIEHHIIIHIIIIIGHIHHIIIHGIIHIIIIHGIIIIIIIIIIHHIIHGIDHEHIIGHIIIGHIIHIIHIIIIHHIIIIIGHHIHHHIIIIIIIHGIIIIIIIIIIIIHIIIIIIIIHIIHHHHHHHHHHIHHHHIHHHIGIIIHGIIHFHHDHIIIGIHIIIIIIIIHHHIIIIIIIIIIIIIHIHH?IHEHIHHG@HHEHHEHIIIIIHHIIHHHIIHHGHIGIIIIIIIIIIIHIHIIIIIIHHHIIHHCGIIIIIHIIGIHIIIIIIIHHHIHIHIIIIHIIIIHIIHHIIIIIIIIIIIIIIIIIIHIHIIIIHHHIIIIIIIIHIIIIIHHHIHIIIIDDDDD
@HWI-D00621:464:HFY7KBCXY:1:1204:5121:100749 1:N:0:CGAGGCTGGTAAGGAG
TGGGGAATATTGGACAATGGGCGCAAGCCTGATCCAGCCATGCCGCGTGAGTGAAGAAGGCCTTCGGGTTGTAAAGCTCTTTTGTCCGGAAAGAAAAGCTTCCGATTAATACTCGGGAGTCATGACGGTACCGGAAGAATAAGCACCGGCTAACTTCGTGCCAGCAGCCGCGGTAATACGAAGGGTGCAAGCGTTACTCGGAATTACTGGGCGTAAAGCGTGCGTAGGTGGTTCGTTAAGTCTGATGTGAAAGCCCTGGGCTCAACCTGGGAATGGCATTGGATACTGGCGGACTAGAGTGCGGTAGAGGGCAGTGGAATTCCCGGTGTAGCAGTGAAATGCGTAGAGATCGGGAGGAACATCTGTGGCGAAGGCGACTGCCTGGACCAGCACTGACACTGAGGCACGAAAGCGTGGGGAGCAAACAGGATTAGAAACCCTGGTAGTCC
+
HIIHIIIIIIIIIIIIIHHIIIIIIIIIIIIIIIIIIIIIIIGIIIIIIIIIIIIIIIIIIIIIIGIIIIIIIIIIIIIIIHIIIIIIIIIIIIIIIIIHIIIIIIIIHIHHGHHIIHIIIIHIIIIIIIIIIHIIIIIIIIIIIIIIIIIIIHIFHIIHHIIIIIIIIIIIHIIIIHHHHIHIHHHIIIIIIHHHIIHHHHIHIIHIIIIIIDIIHIIIHHHHIIIIGHHEEDHHHHIHCIHIIHIHHHHHIIGHHIHIIHHIFIIGIHIIIHIIIIIIIIIGIIIHIIIIHHFIIHIIIIHIIIIIIIIHIIIIIIIIHIIIIIIIIIIIIIIIIIHEIIIHIHHCIIIIIIIIIIHHHFHIIIIIIGIIIIIIIGIIHIIIIIHIIIIIHIIIIIIIIIIIIHIIIHHHIIIHIIIIIIIIIIIIIIIIIIIHIIIHIIIIDDDD@
@HWI-D00621:464:HFY7KBCXY:1:1205:13264:15472 1:N:0:CGAGGCTGGTAAGGAA
TGGGGAATATTGGACAATGGGCGCAAGCCTGATCCAGCCATGCCGCGTGAGTGATGAAGGCCCTAGGGTTGTAAAGCTCTTTTGTGCGGGAAGATAATGACGGTACCGCAAGAATAAGCCCCGGCTAACTTCGTGCCAGCAGCCGCGGTAATACGAAGGGGGCTAGCGTTGCTCGGAATCACTGGGCGTAAAGGGTGCGTAGGCGGGTCTTTAAGTCAGGGGTGAAATCCTGGAGCTCAACTCCAGAACTGCCTTTGATACTGAAGATCTTGAGTTCGGGAGAGGTGAGTGGAACTGCGAGTGTAGAGGTGAAATTCGTAGATATTCGCAAGAACACCAGTGGCGAAGGCGGCTCACTGGCCCGATACTGACGCTGAGGCACGAAAGCGTGGGGAGCAAACAGGATTAGATACCCTAGTAGTCC
+
IIIIIIIIIIIIIIIIIIIIIIIIIIIIIIIIIIIIHIIIIIIIIIIIIIIIIIIIIIIIIIIIIIIIIIIIIIIIIIIIIHHIIIIIIHIIIIHIIIIIIIIIIIIIIIIIIIIIIIIIIIIIIIIIIIIIHIIIIIIIIIIIIIIIIIIIIIIIIIIIIIHIIIIIIIIIIIIIIIIIIIIIIIIHHIIIIHIIIIIHIHIIIIIHHIIHIIIIIIIIHHIIIIIIIIIIIIIIIIIHHCHGIIIHIHIHIIIIIIIIIIIIIIIIIIIIIIIIIIIIIIIIIIIIIIIIIIIIIIIIIHIIIIIIIIIIIIIIIIIIIHHIIIIIIIIIIIIIIIIIIIIIIIIIIIIIIIIHFGIIIIHHIIIIIIIIIIIIIIHIIIIIIIIIIIIIIHIIIIIIHIIIIIIIIIIIIIIIHHIDDD?D
@HWI-D00621:464:HFY7KBCXY:1:1205:11095:39858 1:N:0:CGAGGCTGGTAAGGAG
CGAGGAATCTTGGGCAATGGGCGAAAGCCTGACCCAGCGACGCCGCGTGGAGGATGAAGGCCTTCGGGTCGTAAACTCCTTTTGTGAGGGAAGAAGTTCTGACGGTACCTCACGAATAAGCCACGGCTAACTACGTGCCAGCAGCCGCGGTAATACGTAGGTGGCAAGCGTTGTCCGGATTTACTGGGCGTAAAGGGCTTGTAGGCGGTTCGTTAAGTCCGGTGTGAAATCTCCCGGCTCAACCGGGAGCGGCCATCGGATACTGGCGAGCTAGAGGTGGGCAGAGGAAAGCGGAATTCCCGGTGTAGCGGTGAAATGCGTAGATATCGGGAGGAACACCAGTGGCGAAGGCGGCTTTCTGGGCCTATCCTGACGCTGAGGAGCGAAAGCGTGGGGAGCAAACCGGATTAGAAACCCCAGTAGTCC
+
IIIIIIIIIIIIIIIIIIIIIIIIIIIIIHIIIIIIIIIIIIIIIIIIIIIIIIHIIIIIIIIIIIIIIHIIIIIIIIIIHDHHHHIIIIIIIIIIIIIIIIIIIIIIIIIIIIIIIIIIIHIIGIIIIIHIHIIIGIIIIIIIIIIIIIIIIIIIIIIIIHHIHIIGIIIHIIIIIHGIHIHHIIIHIIIIHHHIIIHHIIIIIIIIHIIIIHIIIIIIIIIIIIIIHHGIHHIHFGGHE?HIIIIIIIIHIHEEIIHFIHDHHIIIIHHCIHIIIIIIIIIIIHIHHIIIIIIIHHHIIIIIIIIIIIIHIIIIIIIIIIIHHIIIHHIIIIIIIIIIIIIIIIIIIIHIIIIIIIIIHHHHGHIIHIIIIIHIIIIIIIIIIIIIIIIIIIIIIIIIHHHIIIIIHIIIIIIHGHHIGDDD@B
@HWI-D00621:464:HFY7KBCXY:1:1205:12278:49492 1:N:0:CGAGGCTGGTAAGGAG
TGGGGAATATTGGACAATGGGGGCAACCCTGATCCAGCAATGCCGCGTGTGTGAAGAAGGCCTTCGGGTTGTAAAGCACTTTAGGATGGGAAGAAGTTGAGTTGTTTAAGAGATGGCTCAATTGACGGTACCATCAGAATAAGCACCGGCTAACTCTGTGCCAGCAGCCGCGGTAATACGAAGGGTGCAAGCGTTAATCGGAATTACTGGGCGTAAAGGGTGCGTAGGCGGTTCGTTAAGTCTGTCGTGAAATCCCCGGGCTCAACCTGGGAATGGCGATGGATACTGGCGAGCTAGAGTGTGTCAGAGGATGGTGGAATTCCCGGTGTAGCGGTGAAATGCGTAGAGATCGGGAGGAACATCAGTGGCGAAGGCGGCCATCTGGGACAACACTGACGCTGAAGCACGAAAGCGTGGGGAGCAAACAGGATTAGAAACCCTAGTAGTCC
+
IIIIIIIIIIIIIHIIIHIIIIIIIIIIIIIIIIIIIIIIIIIIIIIIIIIIIIIIIIIIIIIIIIIIIIIIIIIIIIIIIGHHIGHIIIIIIIHIHIIIIHIIIIIIIIIIIIHIIIIIIHIIIIIIIIIIIIIIIIHIIHIHIIIHIIIIIIIIIHHIIEIIIIGIIIIIIIIIIIIIGIIHHIIHIIIIHHIIIIIIIHIHIIHIIIIIIIGIIIGIIIIIIHHGHIHHIHHHIHEHIIIIGIIIIIIHHHHHHHIIIIIIIIIIHIIIIIIHIIIIIIIIIHIIGIIIIIHIIIIIIIIHIIIIIIIIIIIIIIIIIIIDIHIIIIIIIIIIHHIIIHIIIHHFHHIIIIIIIIIIIGIIIIIIIIIIIIIIIIIHGDCIIIIIIIIHHIIIIIIIIIHIIIIIIIIIIIIIIIHIIIIIHFIIIIIIIIIIIIIIHGIGDDDCD
@HWI-D00621:464:HFY7KBCXY:1:1205:13167:53313 1:N:0:CGAGGCTGGTAAGGAG
TGGGGAATTTTGGACAATGGGGGCAACCCTGATCCAGCCATGCCGCGTGAGTGAAGAAGGCCTTCGGGTTGTAAAGCTCTTTCAGCCGGAACGAAACGGTCACGGCTAATAACCGTGATCACTGACGGTACCGGAAGAAGAAGCACCGGCTAACTACGTGCCAGCAGCCGCGGTAATACGTAGGGTGCGAGCGTTAATCGGAATTACTGGGCGTAAAGCGTGCGCAGGCGGTTTTGTAAGTCAGATGTGAAATCCCCGGGCTTAACCTGGGAACTGCGTTTGAAACTACAAGGCTAGAGTGTGGCAGAGGGGGGTGGAATTCCACGTGTAGCAGTGAAATGCGTAGAGATGTGGAGGAACACCGATGGCGAAGGCAGCCCCCTGGGTTAACACTGACGCTCAGGCACGAAAGCGTGGGGAGCAAACAGGATTAGATACCCCAGTAGTCC
+
IIIIIIIIIIIIIIIIIIIIIIIIIIIIIIIIIIIIIIIIIIIIIIIIIIIIIIIIIIIIIIIIIIIIHIIIIIIIIIIIIHIIIHIIIIIIIIIHIIIHHIIIHIIIIIIIIIHHHIIIIIIIHIIIHIIIIIIIIHIIIFHHIIIIIIHGIIHHIIGHIIIIIIHIHHIIHHHEIIEHIGIGIHHHIIHIIIHIIIIIIGEHIHIIHIHIIIHIIIIIIIIIIIIIIIIHIIHHFHHFHHEGHIIIGIIIHDGIIIHIHIHIIIGHIIIIIIIIIHHIIIIIIHHHHHIHHHFEHIIIIIHHHFIHIIIIIIIIIIIIHHIIHIIIIIIIIIIIIIIIIIIIIIHHIIHIIIIIIIIIIIIIIIIIIIIIIIIIHHIIHHGIIIIIIIIHIHIIIIIIIIIIIIIIIIIIIIIIIIIIIIIIIIIIIIIIIIIIIIIIIIIIDDDDD
@HWI-D00621:464:HFY7KBCXY:1:1205:12940:55216 1:N:0:CGAGGCTGGTAAGGAG
TGAGGAATATTCCACAATGGGCGCAAGCCTGATGGAGCGACGCCGCGTGGAGGATGAAGCCCTTTGGGGTGTAAACTCCTTTTTTCGGGGATGATACGGGGGGAGGGGTCACACCCTCACCTCTAAGACAGTACCCGAAGAATAAGCATCGGCTAACTACGTGCCAGCAGCCGCGGTAATACGTAGGATGCAAGCGTTGTCCGGATTTACTGGGCGTAAAGCGCGCGCAGGCGGCACTCTAAGTACGTCGTGAAATATCCCGGCTCAACCGGGAGGGTGCGATGTAGACTAGGGAGCTTGAGGTCGGTAGAGGGGGGTGGAATTGCTGGTGTAGCGGTGAAATGCGTAGAGATCAGCAGGAACACCCGTGGCGAAGGCGGCCCCCTGGGCCGTACCTGACGCTGAGGCGCGAAGGCTAGGGGAGCGAACGGGATTAGAAACCCGAGTAGTCC
+
IIIIIIIIIIIIIIIIIIIIIIIIIIIIIIIIIIIIIIIIIIIIIIIIIIIIIIIIIIIIIIIIIIIIIIIIIIIIIIIIIHIIIIIIIIIIIIIIIIIIIIIDHHIHHHIIIIIIIIIIIIIIIIIIIIIIIIHIIIHIIHIIIIIIIIIGHIIIIIIIIIIIIIIIHIHIIIDHCHIHHIHFHIIIIHIIHIHIIIIIIIIIIHIIHHHIHIIHIIIIIIIIIIIIHIIIIHHIHHGHHIIIHHHHHIIIIIHECCIIIIIIGIIIIIIIIIIIIIIIHHHHHIIIIIIIIIIIHFIIIHHEIIIIIIIIIIHIIIIIIIIIIIIIIIIIIIIIIIIIIIIIIIHIHGFIIIIIIIIIIIIIIIIIIIIIIIIIIIIIIHGIIIIIIIIIIIIIIIIIHHIIIIIIIIIIIIIIIIIIIIIIIIIIIIIIIIIIIIIIIIIIIIGDDDCA
@HWI-D00621:464:HFY7KBCXY:1:1205:11998:61475 1:N:0:CGAGGCTGGTAAGGAG
TAAGGAATATTGGTCAATGGACGCAAGTCTGAACCAGCCATGCCGCGTGGAGGATTAAGGCCCTCTGGGTTGTAAACTCCTTTTATCTGGGAAGAAATGTACTTTTTCTTGAGTACTTGACGGTACCAGAGGAATAAGCACCGGCTAACTCCGTGCCAGCAGCCGCGGTAATACGGAGGGTGCAAGCGTTATCCGGATTCACTGGGTTTAAAGGGTGCGTAGGTGGGCAGGTAAGTCCGTGGTGAAATCTCTGAGCTTAACTCAGAAACTGCCGTGGATACTATTTGTCTTGAATATTGTGGAGGTGAGCGGAATATGTCATGTAGCGGTGAAATGCTTAGATATGACATAGAACACCAATTGCGAAGGCAGCTCACTACACAATTATTGACGCTGAGGCACGAAAGCGTGGGGATCAAACAGGATTAGATACCCTGGTAGTCC
+
IHHIIIIIIIIIIIIIIIIIIIIHIIIIIHIIHIIIIIIIIIIIIIIIIIIIIIIIIIIIIIIHIIIIIIIIIIIIIIIIIHIIIIIHHIHIIIIIIIIIHIIIIIIIIIIIIIIIIIIIIHIIIIIIIIIHIIIIHGIIIIIIIIGIIIIIIIIIIIIIHHHIIIIIIIHIIIIHFHHGIIHIFGHIIIIIGIIIIIIIIIHHHHHHIIIIIHHHIIIIIIIIIIIIIHHIIIIGHEFGIHHIIIIIHHHHHHIIHIIIHGHHIIIIIIHHHIIIHHIIIIIHHFHHIIIIIIIIIIIIIIIIIHIIIIIIIIIHGIIIIIIIIIIIIIHIIIIIIIIIIIHHIIIIHHIIIIIIIIIIIHIIIGIIIIIIIIIIIIIHIIIIIHHHHIIIIIHIIIIIIIIIIIIIIIIIIIIIIIIHCIIIIIIIIHIIIIHIIHEDDDDD
@HWI-D00621:464:HFY7KBCXY:1:1205:8933:63776 1:N:0:CGAGGCTGGTAAGGAG
TGGGGAATATTGGACAATGGGCGAAAGCCTGATCCAGCAATGCCGCGTGAGTGATGAAGGCCTTAGGGTTGTAAAGCTCTTTTACCCGGGATGATAATGACAGTACCGGGAGAATAAGCCCCGGCTAACTCCGTGCCAGCAGCCGCGGTAATACGGAGGGGGCTAGCGTTGTTCGGAATTACTGGGCGTAAAGCGCACGTAGGCGGCTTTGTAAGTTAGAGGTGAAAGCCCGGGGCTCAACCCCGGAATTGCCTTTAAGACTGCATCGCTAGAATTGTGGAGAGGTGAGTGGAATTCCGAGTGTAGAGGTGAAATTCGTAGATATTCGGAAGAACACCAGTGGCGAAGGCGACTCACTGGACACATATTGACGCTGAGGTGCGAAAGCGTGGGGAGCAAACAGGATTAGAAACCCTAGTAGTCCC
+
IIIIIIIIIIIIIIIIIHIIIIIIIIIIIIIIIIIIIIIIIIIIIIIIIHIHIIIIIIIIIIIIIIIIIIIIIIIIIIIIIHHHIIIIIIIGIIIIIIIIIIIIIIIIIIIIIIIIGIIIIIIIIIIIIIIIGHIIIIIIHIIIIIIIIIIIIIIIIIIIIIIIIHIHAHHHHIIHHIIIIIIIHIIIHIIHIIIIIIHIHIHHIIIHIIHIHHHIIIIIIIIHHHFHIIIIIIHHEHECGHHIIIIIIHHIIHHHHGHHIGIIIHIIIGIIIIHFIIIIIIIHIIIIIHIIIIHGIIIHIHIIHIHIIIIIIIHHHIIGIHHEHHIIIIIIIIHIHHHIIHGIIIIIIIIIHHIIIIIIIIIIIIIHCHEIIIHIIIIIIIIIIIIHHGIIIIIGHIIIIIIIIIIIIIHHIIH@HGIHDCDDB
@HWI-D00621:464:HFY7KBCXY:1:1205:9796:74888 1:N:0:CGAGGCTGGTAAGGAG
TCGGGAATTTTGCCCAATGGACGAAAGTCTGAGGCAGCAACTCCGCGTGAGGGACGAAGGCCTTCGGGTCGTAAACCTCTTTTCTCAGGGAAGATACAAGACGGTACCTGAGGAATAAGCCACGGCTAACTACGTGCCAGCAGCCGCGGTAATACGTAGGTGGCGAGCGTTGTCCGGATTTACTGGGCGTAAAGAGCGCGCAGGCGGCTGGTCAAGTCCGATGTGAAAGCTCCCGGCTTAACTGGGAAATTGCATCGGAAACTGATCGGCTGGAAGGTGGGAGAGGGTAGCGGAATTCCCGGTGTAGTGGTGAAATGCGTAGATATCGGGAGGAACACCAGTGGCGAAAGCGGCTACCTGGCCCATTCTTGACGCTGAGGCGCGAAAGCTAGGGGAGCAAACGGGATTAGAAACCCTGGTAGTCC
+
IIIIIIIIIIIIIIIIIIIIIIIIIIIIIIIIIIIIIIIIIIIIIIIIIIIIIIIIIIIHIIHIIIIIIIIIIIIIIIIIIHIIIIIIIIIIIIIIIIIIIIIIIIIIIIGIIHIIIIIIIIIIHGHFHIIIIIHIIIIIIIIIIIIIIIIIIIIIEHIIIIIIIIIHIHIIIIHIHIIIIIIIIIIIIHIHIHHIHIIIIIIIIIIIIIIHHHHHHIGHIIIIIIIIIICIIIIIIIIIIIIIHHHHHHIIIIIIIIIIIIIIIIGIHIIIIHHIIIIHIIHIIIIIIIIIIIIIIIIIIIIIHIIIIIIIIIIIIIIIIHHEIIIHIIIIIIHIIIIIIIIIIIIIIIIIIIIIIIIIIHIIIIGIIIIIIIIIIIIIIIIGIIIIIHIIIIIIIIIIIIIIIIIHIIIHGIIIIIIIDDDDD
@HWI-D00621:464:HFY7KBCXY:1:1205:12049:76483 1:N:0:CGAGGCTGGTAAGGAG
TGGGGAATTTTGGACAATGGGGGAAACCCTGATCCAGCCATGCCGCGTGAGTGAAGAAGGCCTTCGGGTTGTAAAGCTCTTTTGGCCGGAAAGAAAGGGTTCGGGTGAATATCCTGAATCTCTGACGGTACCGGCAGAATAAGCACCGGCTAACTACGTGCCAGCAGCCGCGGTAATACGTAGGGTGCGAGCGTTAATCGGAATTACTGGGCGTAAAGAGTGCGTAGGCGGTTCTTTGTGTCCGCTGTGAAAGCCCCGGGCTTAACCTGGGAATGGCAGTGGAAACTAGAGAACTTGAATCTGGCAGAGGGGGGTGGAATGCCACGTGTAGCAGTGAAATGCGTAGATATGTGGCGGAACACCGATGGCGAAGGCAGCCCCCTGGGCTGAGATTGACGCTCAGGCACGAAAGCGTGGGGAGCAAACAGGATTAGAAACCCTAGTAGTCC
+
IIGIIIIIIIIIIHIIIIIIHGIHIIIIIIIHIIIIGIIIIIIIIIIIIIIIIIIIIIIIIIIIIIIIIIIIIIIIIIIIIFHIIIIIIIIIIIIIIHIIHIIIHHHHIIIIIIIIIIHIIIIIIIIIIIIIIIIIIIIHHIIGIIIIIIIHIIIIIIIIGHIIIIIIEHIIIHHIIIIIIIIIIIHHIEHIIHIHHIIHHIHHHIIIHDHIHDHHIIIIIIIIIIIFHHIIHGFIHEHIHIIIHGHCIIIIHHHDIHIIIHGIHHEHHHHHHIIIIIHEHIIIIHHIIIIIIIIIHIIHIIHGIIIIIIIIIIIIIIIIIIIIIIIIIIIIIIIIIIIIIIIIIIIHIIIIIIIIIGIIIIIIHIIHIIIIIIIIIIHIIIIIIIIIIIIIIIIIIIHIIIIIIIIIIIIIIIIIIIIIHIIIIIIIIHH?IIIIIIIIIIIIDDDDD
@HWI-D00621:464:HFY7KBCXY:1:1205:13735:77374 1:N:0:CGAGGCTGGTAAGGAG
TGGGGAATCTTGGACAATGGGGGCAACCCTGATCCAGCGATGCCGCGTGGGTGAAGAAGGCCTTCGGGTTGTAAAGCCCTTTAGGTTGGGACGAAGGTTGCTATCGGATAATGGTAGTAACTTGACGGTACCAGCAGAATAAGCACCGGCAAACTCTGTGCCAGCAGCCGCGGTAATACAGAGGGTGCAAGCGTTAATCGGAGTTACTGGGCGTAAAGGGCGCGTAGGCGGTTTAATGGGTGTGATGTGAAAGCCTTGGGCTTAACCTGAGAAGTGCATCGCAAACTAATAGACTGGAGTATATGAGAGGGTGGCGGAATTTCCGGTGTAGCGGTGAAATGCGTAGAGATCGGAAGGAACGTCAATGGCGAAGGCAGCCACCTGGCATAATACTGACGCTGAGGCGCGAAAGCGTGGGGAGCGAACAGGATTAGAAACCCGAGTAGTCC
+
IIIIIIIIIHIIIIIIIIIIHIIIIIIIIIIIIIIIIIIIIIIIIIIHHIIIIIIIIIIHIIIIIIIIIIIIIIIIIIIIIHHHIIIIIIIIIIIIIIIIIIIIIIIIIIIIIIIIIIIIIHHGIIIIIIIIIIIIIIIIIIIIIIIIIIIIIIIIIIIIIIIIIIIIIIIIIIIIIIIIIIIIIIIIIIHIIGHIIIIIHFHIIIIIHIIIIIIHIIIIIHIIIIHIIIHCIHHEHHHHF@HIIIIIIIIIIHHEHIHHHIHHHGIIIIIGIIIIIIIIIIIIIIIIIIIIIHHIIIIIIIIIIIIIIIIIIIIIIIIIIGIIIIIIIIIIIIIIIIIIIIIIIHGCHIHIIIIIIIIIIIIIIIIIIIIIIIIIIIIIIIIIIIIIIIIIIIIIIIIIIIIIIIIIIIIIIIIIIIIIIIIIIIIIIIIIIIIIIIIIIIIIDDDDD
@HWI-D00621:464:HFY7KBCXY:1:1205:13182:89692 1:N:0:CGAGGCTGGTAAGGAG
TGGGGAATCTTGCGCAATGGCCTAACGGCTGACGCAGCGACGCCGCGTGAGGGATGACGCTCTTCGGAGTGTAAACCTCTTTTGCCTGAGACGAATTGTCAGCTTTAGCTGATTTGACTGTATCGGGTGAATAAGCACCGGCTAACTCCGTGCCAGCAGCCGCGGTAATACGGGGGGTGCGAGCGTTGTCCGGAATTACTGGGCGTAAAGGGCGCGTAGGTGGCCTGATAAGGGTGTGGTGAAAGTCCGGGGCTCAACCCCGGATCGGCCGTGCCGACTGTTAGGCTAGAGTACTGTAGGGGCAGGCGGAATTCCGGGTGTAGCGGTGGAATGCGTAGAGATCCGGAGGAAGACCGGTGGCGAAGGCGGCCTGCTGGGCAGTTACTGACACTGAGGCGCGACAGCGTGGGGAGCAAACAGGATTAGAAACCCTAGTAGTCC
+
IHIIIIIIIIIIIIGIIIIIIIIIIIIIIIIIIIIIIIIIIIIIIIIIIHIIIIIIIIIIIIIIIIIIIIIIIIIIIIIIIDHIIIIIIIIIIIIIIIIIIIIIIIIIGIIIIIIIIIIIIIIIIIIIIIIIIIIIIIIIIIIIIIFIIIIIIIHIIIIIIIIIIIHIHIIIIIIHIHIGIGIGIHHIIIIHHIHIIIIIIIIIIIIIIIIIIIIIIIIIIIIIIHIIHIIIIIIIIIHHIIHHCDHHIHIIIHHCHIHIIHHHIIIIIIIGHDIIIIHIHIIIIIIIIIIIIIIIIIIIIIIIIIIIIIIIIIIIIIIIIIIIIIHIIIIIIIIHIHGCIGIIIIIIIIIHHIIIIIIIIIIIIIIIIIIIIIIIIIIIIIIIIHIIIIIIIIIIIIIIIIIIIIIIIIIIGIIIIIIIIIIIIIIIIIIIIIIIDDCDD
@HWI-D00621:464:HFY7KBCXY:1:1205:13141:90376 1:N:0:CGAGGCTGGTAAGGAG
TGGGGAATATTGGACAATGGGCGAAAGCCTGATCCAGCAATGCCGCGTGAGTGATGAAGGCCTTAGGGTTGTAAAGCTCTTTTACCCGGGATGATAATGACAGTACCGGGAGAATAAGCTCCGGCTAACTCCGTGCCAGCAGCCGCGGTAATACGGAGGGAGCTAGCGTTGTTCGGAATTACTGGGCGTAAAGCGCGCGTAGGCGGCTTTGTAAGTTAGAGGTGAAAGCCCGGAGCTCAACTCCGGAACTGCCTTTAAAACTGCATCGCTTGAATCCAGGAGAGGTGAGTGGAATTCCGAGTGTAGAGGTGAAATTCGTAGATATTCGGAAGAACACCAGTGGCGAAGGCGGCTCACTGGACTGGTATTGACGCTGAGGTGCGAAAGCGTGGGGAGCAAACAGGATTAGAAACCCGGGTAGTCC
+
IIIIIIIIIIIIIIIIIIIIIIIIIIIIIIIIIIIIIIIIIIIIIIIIIIIIIIIIIIIIIIIIIIIIIIIIIIIIIIIHIGHIIIIIIIIIIIIIIIIIIIIIIIIIIIIIIIIIIIIIIIIIIIIIIIIIIIIIIIIIIIIHHHIHIIIIIIIIHIIHIIIHIIIIHHIIIIIIIIHIIIIIIIIIIHIHIIIIIIIIIIIHIIIIIHIIIIIIHHHIIIIIIIIIIIIIIIHHGIIIIIIIIIIIIHEEHIIIIH@GHIIIHHIIHGIIIIFIIIIIIIIIIIIIIIIIIIIIIIIHIIIIIIIIIIIIIIIIIIIIIIHIIIIIIIIIIIIHIIIIIIIIIIIIIIIIIIIIIIIIIIIIHIIIIIIIIIIIIIIIIIIIIIIIIIIIIIIIIIIIIIIIIIIIIIHGIIIIIIIDDDDD
@HWI-D00621:464:HFY7KBCXY:1:1206:13934:85645 1:N:0:CGAGGCTGGTAAGGAG
TGGGGAATATTGGACAATGGGCGAAAGCCTGATCCAGCCATGCCGCGTGGGTGAAGAAGGCCTTAGGGTTGTAAACCCCTTTCAGCGGGGAAGATAATGACGGTACCCGCAGAAGAAGTCCCGGCTAACTCCGTGCCAGCAGCCGCGGTAATACGGAGGGGACTAGCGTTGTTCGGAATTACTGGGCGTAAAGCGCACGTAGGCGGATTCGTAAGTCAGGGGTGAAATCCCGGGGCTCAACCTCGGAACTGCCTTTGATACTGCAAATCTCGAGTCCGGAAGAGGTGAGTGGAATTCCTAGTGTAGAGGTGAAATTCGTAGATATTAGGAAGAACACCAGTGGCGAAGGCGGCTCACTGGTCCGGTACTGACGCTGAGGTGCGAAAGCGTGGGGAGCAAACAGGATTAGATACCCTGGTAGTCC
+
IIIIIIIIIIIIIIIIIIIIIIIIIIIIIIIIIIIIHIIIIIIIIIIHHIIIIIIIIIIIIIIIIIIIHIIHIIIIIIIIIIIIIIIIIIIIIIHIIHIIIIIIHHIIIIIIIHIIIIHIIIIIIIIIIIIIIHHIIIIHIIIIIIIIIIFHHIIIHIHIIHHIIIIIGHHHIIIIIIIHHIIIIIIIGIIIHIIIIIIIIIIIIIHIHIHIIIHIIIIIIIIIHIHIIIIIIIHHIIIHIHDIIIIIIIIIIHIIIIIIIHGIIIIIHHIIIIIIIIIIIIIIHHIIIIIIIIIIIIIIIIIIIIIIIIIIIIIIIIIIIIHIIIIIIIIIHHHHHIIGIIIIHIIIIIIIIIIIIIIIHIIIIIHIIHEIIIIIIIIIIIIIIIIIIIIIIIIIIIIIHHIIIIIIIIIIIIHIIIIDDD@D
@HWI-D00621:464:HFY7KBCXY:1:1207:7670:58281 1:N:0:CGAGGCTGGTAAGGAG
TGGGGAATTTTGCGCAATGGGGGAAACCCTGACGCAGCAACGCCGCGTGGAGGATGAAGTCCCTTGGGACGTAAACTCCTTTCGACCGGGACGATTATGACGGTACCGGTGGAAGAAGCCCCGGCTAACTTCGTGCCAGCAGCCGCGGTAATACGAGGGGGGCGAGCGTTGTTCGGAATTATTGGGCGTAAAGGGCGCGTAGGCGGTGCGGTAAGTCACCTGTGAAACCTCTGGGCTCAACCCAGAGCCTGCAGGCGAAACTGCCGTGCTGGAGGGTGGGAGAGGTGCGTGGAATTCCCGGTGTAGCGGTGAAATGCGTAGATATCGGGAGGAACACCTGTGGCGAAAGCGGCGCACTGGACCACTTCTGACGCTGAGGCGCGAAAGCTAGGGGAGCAAACAGGATTAGAAACCCTAGTAGTCC
+
IIHIIIIIIHIIIIIIIIIIIIIIIIIIIIIHIIIIIIIIIIIIIIIIIIIIIIIIIIIIIIIIHIIIIIIIIIIIIIIIIGHIIIIIIIIIIIIIIIIIIIHIHHIIIIIIIHHIIHIIIHIIIHHGIIHHIHHHHEHIGHHIIIIIIHEEHHIHHHIIIGHHHHIIHEHHH?GGGHHHIIHIIIGDHHIIIIHHIFHHIHIIHHHHHIHGIIIIIIIIIHIHIIIGHEHHIIIIIHHHHHHHIIIHHEIIIIIIIIGHIIIIIIIIIIHIIIHIIIIIIHIIIIIIIIIIIHHHIIIIHIIIIIIIIIIIIIIIIIIIIIIIIIIIHIIIIIIIHHHIIIIIIIIIIIIIIIIIIIIIHIIIIIIIIIIIIIIIIIIIIIIIIIIIHIIIIIIHHIIIIIIIIIIIIIHHIIIIIIIDDDDD
@HWI-D00621:464:HFY7KBCXY:1:1207:16603:77410 1:N:0:CGAGGCTGGTAAGGAG
TGGGGAATTTTGGACAATGGGGGCAACCCTGATCCAGCCATGCCGCGTGCGGGAAGAAGGCCTTCGGGTTGTAAACCGCTTTTGTCCGGAAAGAAAAGGCATTCCCTAATACGGAGTGCACTTGACGGTACCGGAAGAATAAGCACCGGCTAACTACGTGCCAGCAGCCGCGGTAATACGTAGGGTGCGAGCGTTAATCGGAATTACTGGGCGTAAAGCGTGCGCAGGCGGTTCGTGATGTCTGATGTGAAAGCCCCGGGCTTAACCTGGGAATTGCATTGGAAACTAGCGGGCTGGAGTGTGGCAGAGGGGGGTGGAATTCCACGTGTAGCAGTGAAATGCGTAGAGATGTGGAGGAACACCGATGGCGAAGGCAGCCCCCTGGGCTGACACTGACGCTCATGCACGAAAGCGTGGGGAGAAAACAGGATTAGATACCCTAGTAGTCC
+
IIIIDIIIIIIIIHIIIIIIIIIIIIIIIIIIIIIIIIIIIIIIIIIIIIIIIIIIIIIIIIIIIIIIIIIIIIIIIIIIIHHHIIIIIIIIIIIIIIHIIIIIIIIIIIIIGIIIIIIIIIIIIIIIHHIIIHIIHHIIIIIIIIIIIIIIIIIIIIIIIIIIIIIIGHIIHIIIIGIIHIIIIIIIIHIHIIIGEHIIHGHHIIIIIIIGIHHIIIIHIIIHIIIHIIIHHHHGIHEIIHIIIIHIHHIHHGIGIIHFGIIIIGIHIIHIIIIIIHHIIHHHGGGIIIIIIIIIIIIIIIIIIIIIIIIIIIIIIIIIIHIIIIIIIIIIIIIIHIIIIIIIHHHDHHIIIIHIIIIIIIIIIIIIIIIIIIIIHIIIIIIIIIIIIIIIIIIIIIIHIIIIIIIIIIIIIIIIIIIHHDIIIIIIIIIIIIIIIIIIIIIIDDDBB
@HWI-D00621:464:HFY7KBCXY:1:1207:3091:78403 1:N:0:CGAGGCTGGTAAGGAG
TCGAGAATTTTTGACAATGGGGGAAACCCTGATCGAGCGACGCCGCGTGGAGGATGAAGGTCTTCGGATTGTAAACTCCTGTCATTTGGGAACAAGGTGCACACGTTAACTGCGTGTGCATTGATAGTACCAGAAGAGGAAGAGACGGCTAACTCTGTGCCAGCAGCCGCGGTAATACAGAGGTCTCAAGCGTTGTTCGGATTCATTGGGCGTAAAGGGTGCGTAGGCGGCGCGGTAAGTCGGGTGTGAAATCTCGGAGCTTAACTCCGAAACTGCATTCGATACTGCCGTGCTTGAGGACTGGAGAGGAGACTGGAATTTACGGTGTAGCGGTGAAATGCGTAGATATCGTAAGGAAGACCAGTGGCGAAGGCGGGTCTCTGGACAGTTCCTGACGCTGAGGCACGAAGGCCAGGGGAGCAAACGGGATTAGAAACCCTAGTAGTCC
+
IIIHHIHIIIIIIIIIIIIIIHIIIIIIIIIIIIIIIIIIIIHIIIIIIIIIIHIIIIIIIIIIIIIIIIIIIHIIIIIIIIIHIIIIIIIIIIIIIIIHIHIGIIIIIIIIIIHHIIIIIIIIIIIIIIIIIIIIIIIHIIIIIIIIGIIGIGIHIIIIIIHIIIIIIIIIIHIIIIHHIIHIHIIHHGHIHHHEHHIIIIHIIIIIHHIIHHHHHHIIIIIHHIIHHIDIHIHHIIIIIHGIIIIHHFIHHHCIIHCIIIIIHIIIHHHHHIIHHG@IHHHHCIIIIIIIIHHIIHHHIIHHHHIIIIIIIIHIHIHHHHIIIHHHIHHHE?HIHGHIIIGIHEEHHIIHHIHIHHHFFIIIIIIIIIHIIIIIIHIIIGIIIIIIHFEIHIIIIIIHIIIIIIIHIHIHIIIIIIIIIIIIIIIIIIIIIIIIIIIIIIIDDDBD
@HWI-D00621:464:HFY7KBCXY:1:1207:6574:78312 1:N:0:CGAGGCTGGTAAGGAG
TGGGGAATCTTGCGCAATGCGCGAAAGCGTGACGCAGCAACGCCGCGTGGGGGAAGAAGGCCTTCGGGTTGTAAACCCCTTTCAGGAGGGACGAAGCCCGGACGGTTAATAGCCGATCCGGGTGACGGTACCTCCAGAAGAAGCCCCGGCTAACTACGTGCCAGCAGCCGCGGTAATACGTAGGGGGCAAGCGTTGTCCGGAATCATTGGGCGTAAAGAGCGTGTAGGCGGTCCGGTAAGTCGGCTGTGAAAGTCCAGGGCTCAACCCTGGGATGCCGGTCGATACTGCCGGACTAGAGTTCGGAAGAGGCGAGTGGAATTCCCGGTGTAGCGGTGAAATGCGCAGATATCGGGAGGAACACCTATGGCGAAGGCAGCTCGCTGGGACGTTACTGACGCTGAGACGCGAAAGCGTGGGGAGCAAACAGGATTAGATACCCTAGTAGTCC
+
IIIIIIIIIIIIIIIIIIIIIIIIIIIIIIIIIIIIIIIIIIIIIIIIIIIIIIIIIIIIIIIIIIIIIIIIIIIIIIIIIGHIIIIIIIIIIIIIIIIIIIIIIHIIIIHHIIIIIIIIIIIIIIIIIIIIIIIIIIIHIIIIIIIIIIIIIIIIIIIIIIIIIIIIIIIIIIIIIIIIIIIIIIIIHIIIHIIIIIIHIIIIIIIIIIIIIHHIIIIIIIIIHGIHIIIHIIHHHHGHHIIIIIIIIIIIIIHHHHIIIIIIHIIIIIIIIIIIIIIHIIIIIIIIGIIGIIIIIIIIIIIIIIIIIIIIIIIIIIIHHIIIIIIIIIIIIIIIIIIIIIIIIIHFIIIIIIIIIIIIIIIIHIIIIIIIIIHIIIIIIIIIIIIIIIIIIIIIIIIIIIIIIIIIIIIIIIIIIIIHG@IIIIIIIIIIIIIIIIIIIIIIDDDDD
@HWI-D00621:464:HFY7KBCXY:1:1207:11841:87096 1:N:0:CGAGGCTGGTAAGGAG
TGGGGAATATTGGACAATGGGGGCAACCCTGATCCAGCCATGCCGCGTGAGTGATGAAGGCCTTCGGGTTGTAAAGCTCTTTTGGCGGGGACGATGATGACGGTACCCGCAGAATAAGCCCCGGCTAACTTCGTGCCAGCAGCCGCGGTAAGACGAAGGGGGCTAGCGTTGTTCGGAATTACTGGGCGTAAAGCGCGTGTAGGCGGTTATCCAAGTCGGGTGTGAAAGCCTTGAGCTTAACTCAAGAAATGCACTCGGTACTGGGTGACTAGAGGACCGGAGAGGATAGTGGAATTCCCAGTGTAGTGGTGAAATACGTAGAGATTGGGAAGAACACCAGTGGCGAAGGCGGCTATCTGGACGGTTTCTGACGCTAAGACGCGAAAGCGTGGGGAGCAAACAGGATTAGAAACCCTAGTAGTCC
+
IIIIIIIIIIIIIHIIIIIIIIIIIIIIIIIIIIIIIIIIIIHIIHIIIIIIIIHIIIIIIIIIIIIIHHIIIIIIIHIIIHHIGCHIIIIIIIIHIIIGIIIIIIIHIGIIIIIIIIIIIIIIIIIIIIIIHIIIIGIIIIIIIIIIIHHIHEHHHFIHHC?DHHIIHGHHHHIIIIIGHHIHIIIIHHIIIHIIHGHIIHHIIIHIIHHHIHIIIIGIIHIIIIIHIG?FIGHHF?HHHHIHIIIIIIIHHHIHHHEEGIIHHHHHHFHHHHHHHIIIIIHIIIIIIIIHIIIIIIIIIHIIIIGIIIIIIIHGIIHIHHHIIHFHHIIIIIHIIIIIIIIIIIIIIIIIIIHHIIIHHIIIIHGIIIIIIIIIIIHIIIIIIIIIIIIIIIIIIIIIIIIIIIIIIIIIIIIIIIIDDDDD
@HWI-D00621:464:HFY7KBCXY:1:1207:17427:88883 1:N:0:CGAGGCTGGTAAGGAG
TGGGGAATTTTGGACAATGGGGGCAACCCTGATCCAGCCATGCCGCGTGAGTGAAGAAGGCCTTCGGGTTGTAAAGCTCTTTCGGTGGGAACGAAACGGTTACAGCTAACACCTGTGACTACTGACGGTACTCACAGAAGAAGCACCGGCTAACTACGTGCCAGCAGCCGCGGTAATACGTAGGGTGCGAGCGTTAATCGGAATTACTGGGCGTAAAGCGTGCGCAGGCGGTTACTTAAGTCAGGTGTGAAAGCCCTGGGCTTAACCTAGGAATTGCGCTTGAGACTGGGTAGCTTTGAGTGTGGCAGAGGGAGGTGGAATTCCACGTGTAGCAGTGAAATGCGTAGAGATGTGGAGGAACACCGATGGCGAAGGCAGCCTCCTGGGCCAGCACTGACGCTCATGCACGAAAGCGTGGGGAGCAAACAGGATTAGAAACCCGAGTAGTCC
+
IIIIIIIIHIIIIIIIIIIIIIIIIIIIIIIIIIIHHIIIHIIIIIIDHIIIHIIIIHIIIIIIIIIIIIIIIIIIIIIIIHIIIIIIIGHIHHIIIIIIIIIHIIIIIIIIIIIIIIIIHIIHCHIIIIIIHIIIIIIIHHIIIIIIIIHIHGHIIIIIIIIIIIIIIGIHIIIIIIIIIIIHIIIIIGHIICHCHIIIIIHHHIHHHHGIHIIHHEHHIIIIIHIIGIEHIIIHIHHIHFIHHHIIIHHHDHGIHGIIH?IIHHDEIIHHIHIIHIGIIHFCHGHIIIIHHHFIIIIIIIIIIIIIIIIIIIIHIIIHIHIIHIIIHIIIIIIIIHIIIIIIIIHHHIIIIIIIIIHHHIIIIIIIIIIIIIIIIIIIHIIIIIIIIIHIIHIIIIIIIIIHIIIIIIIIIIIIIIIIIIHIIIIIIIIIIIIIHFIIIIHIIDDDDD
@HWI-D00621:464:HFY7KBCXY:1:1207:11069:91787 1:N:0:CGAGGCTGGTAAGGAG
TGGGGAATATTGGACAATGGGCGCAAGCCTGATCCAGCAATGCCGCGTGAGTGATGAAGGCCTTAGGGTTGTAAAGCTCTTTCGCCCGCGACGATGATGACGGTAGCGGGAGAAGAAGCCCCGGCTAACTTCGTGCCAGCAGCCGCGGTAATACGAAGGGGGCGAGCGTTGTTCGGATTTACTGGGCGTAAAGGGCGCGTAGGCGGCGGCCCAAGTCGAGTGTGAAAGCCCCGGGCTCAACCTGGGAATTGCGCTCGAGACTGGTCTGCTTGAGTTCGGGAGAGGAGCGTGGAATTCCCAGTGTAGAGGTGAAATTCGTAGATATTGGGAAGAACACCGGTGGCGAAGGCGGCGCTCTGGACCGAGACTGACGCTGAGGCGCGAAGGCGTGGGGAGCAAACAGGATTAGAAACCCTAGTAGTCC
+
IIIIIIIIIIIIIIIIIIIIIIIIIIIIIIIIIIIIIIIIIIIIIIIHIIIIHIIIIIIIIIIIHIIIIIIIIIIIIIIIIHHHIIIIIIIIIIIIIIIIIIIIIIIIIIHHIIIIIIGHIIIIIIIIIIHIIIIIIIIIIIIIIIIIIIHIIIIIHIIHHIIIIGHIIHHIIIIHIIIIHIIIIIHHHHHIIIIIIGIIIIIIIIIIIIHHHIIIFIHIIHIHHIIIHIIIIIIHHEIHGIIIIHIIIIHIIIIHGHHIIIIHCGIIIIIIHDHCIIIIIIIIIIIIIIIIIIIIIIIIIIIHHIIIIIIIIIIIIIIIIIHIIIIIIIIIHGIIIIIIIIIIIIIIIIIIIHHIIIIIHHEIGIIIIIIIIIIIIIIIHIIIIIIIIIIIIIIIIIIIIIIIIIIIIIHIIIIIHIIDDDDD
@HWI-D00621:464:HFY7KBCXY:1:1207:6350:98411 1:N:0:CGAGGCTGGTAAGGAG
TGGGGAATATTGGACAATGGGCGCAAGCCTGATCCAGCCATGCCGCGTGGGTGAAGAAGGCCCTAGGGTTGTAAACCCCTTTCAGCGGGGAAGATAATGACGGTACCCGCAGAAGAAGCCCCGGCTAACTCCGTGCCAGCAGCCGCGGTAATACGGAGGGGGCTAGCGTTGTTCGGAATTACTGGGCGTAAAGCGCGCGTAGGCGGACCTGCAAGTCGGGGGTGAAAGCCCGAGGCTCAACCTCGGAACTGCCTTCGATACTGCGGGTCTCGAGTCCGGGAGAGGTGAGTGGAATTCCTAGTGTAGAGGTGAAATTCGTAGATATTAGGAAGAACACCAGTGGCGAAGGCGGCTCACTGGCCCGGTACTGACGCTGAGGCGCGAAAGCGTGGGGAGCAAACAGGATTAGAAACCCTAGTAGTCC
+
IIIIIIIIIIIIIIIIIIIIIIIIIIIIIIIIIIIIIIIIIIIIIIIIIIIIIIIIIIIIIIIIIIIIIIIIIIIIIIIIIHIIIIIIIIIIIIIIIIIIIIIIIIIIIIIIIIIIIIIIIIIIIIIIIIIIIIIIIIIIIIIIIIIIIIIIIIIIIIIIIIIIIIIIHHHIIIIIIHIIIIIIIIIIIIIIIIIIIIIIIGIIIIIHIIIIIIIIIIIIIIIIIIIIIIHHHHHIHG?HIIIIIIIIIIIIIIIIIIIIIIIHIIIHIIIIIIHIIIIIIIIIHIIIIIHHIIIIIHIIIHIIIIIIIIIIIIHIIIIIIHHIIGIIIIIIHHHHIIIIIIIIIIIIIIIIIIIIIIIIIIIIIIIIIIIIIIIIIIIIIIIIIIIIIIIIIIIIIIIIIIIIIIIIIIIHIIIIIIIDDDDD
@HWI-D00621:464:HFY7KBCXY:1:1208:12773:50358 1:N:0:CGAGGCTGGTAAGGAG
TGGGGAATTTTGCGCAATGGGGGAAACCCTGACGCAGCAACGCCGCGTGGAGGATGAAGTCCCTTGGGACGTAAACTCCTTTCGACCAAGACGATAGTGACGGTACTGGTGGAAGAAGCACCGGCTAACTCTGTGCCAGCAGCCGCGGTAATACAGAGGGTGCGAGCGTTGTTCGGAATTATTGGGCGTAAAGGGTGCGTAGGCGGCGCAGCAAGTCACCTGTGAAATCCCCGGGCTTAACTCGGGGCCTGCAGGCGAAACTGCTGTGCTGGAGTATGGGAGAGGTGCGTGGAATTCCCGGTGTAGCGGTGAAATGCGTAGATATCGGGAGGAACACCTGTGGCGAAAGCGGCGCACTGGACCATAACTGACGCTGATGCACGAAAGCTAGGGGAGCAAACAGGATTAGAAACCCTAGTAGTCC
+
IIIIIIIIIIIIIIIIIIIIIIIIIIIIIHIIIIIIIIIIIIIIIIIIIIIIIIIIIIIIIIIIIIIIIIIIIIIIIIIIIHHIIIIIIIIIIIGHIHIIIIIIIIIIIIIIIIIIIGIIIIIIIIHIIIIIIHIIIIIIIIHIIIIIIIIIIHIIIIIIIHIIGHGIH@HHEHIIIIIHIIIIIIHIIIIGIHIIIIIIIHIIIIIIIHHHIIIIIIIIIIIIIIIIIIIIIIIIHIIHIHHHIIIIHIIIIIHIIH@HIIHIHIIIIHIIIIIGIIIIIIIIIIIIIIIIIIIIHDIIIIIIIIIIIIIIIIIIIIIIIIHIIIIIIIHHHIIIIIHIIIIHIHIIIIIIIIIIIIIIIIIIIIIIIIIIIIIIIIIIIIIIIIIIIGIIIIIIHIIIIIIIIIIIIIIHIIIIIIIDDDDD
@HWI-D00621:464:HFY7KBCXY:1:1208:9940:56700 1:N:0:CGAGGCTGGTAAGGAG
TGGGGAATATTGGACAATGGGCGCAAGCCTGATCCAGCCATGCCGCGTGGGTGATGAAGGCCCTAGGGTTGTAAAGCCCTTTCGGCGGGGAAGATAATGACGGTACCCGCAGAAGAAGCCCCGGCTAACTTCGTGCCAGCAGCCGCGGTAATACAGAGGTGGCAAGCGTTGTTCGGAATTACTGGGCGTAAAGGGCGCGTAGGCGGCCTTCTAAGTCGGACGTGAAATCCCCAGGCTTAACTTGGGAACTGCGTCTGATACTGGGAGGCTTGAGTGCGGGAGAGGGATGTGGAATTCCAGGTGTAGCGGTGAAATGCGTAGATATCTGGAGGAACACCGGTGGCGAAGGCGGCATCCTGGACCGACACTGACGCTGAGGCGCGAAAGCTAGGGGAGCAAACGGGATTAGAAACCCTAGTAGTCC
+
IIIIIIIIIIIIIIIIIIIIIIIIIIIIIIIIIIIIIIIIIIIIIIIHHHHCHIIIIIIIIIIIIIIIIHIIIIIIIIHIIHHIIIHIIIIHIIIIIIIIIIIIIIIICCHIIIIGIHHIIIIIIIIIIIIIIIIIIIHIIHIIEHIIIII?GHHIIHIFHHHHIIIIEHHHHGIGHHIIIHIIIIHHHIIHHGIIHIHGIIIIIIIIHIIIIIIHIIIIHHCGIHHIIIHHHIIIHHHHG?HIHIIIIIHHHHHEIIGIHIHIIIIIGIHIIHHIIIIIIIIIIIIIIHIIIIHIIIIIIIIIIIIIIIIIIIIIIIIIHHHIIIIIIIIIIIIIIIIIIIIIIIIIIIHG@HIIIIIHHIIIHIIIIIIIIIIIIIHHIIIIIIIIHHIIIIIIIIIIIIIIIIIIIIHHIIIIIIIDDDAD
@HWI-D00621:464:HFY7KBCXY:1:1208:7166:71246 1:N:0:CGAGGCTGGTAAGGAG
TGGGGAATATTGGACAATGGGCGAAAGCCTGATCCAGCAATGCCGCGTGAGTGATGAAGGCCTTAGGGTTGTAAAGCTCTTTTACCCGGGATGATAATGACAGTACCGGGAGAATAAGCTCCGGCTAACTCCGTGCCAGCAGCCGCGGTAATACGGAGGGAGCTAGCGTTATTCGGAATTACTGGGCGTAAAGCGCACGTAGGCGGCTTTGTAAGTTAGAGGTGAAAGCCTGGAGCTCAACTCCAGAACTGCCTTTAAGACTGCATCGCTTGAATCCAGGAGAGGTGAGTGGAATTCCGAGTGTAGAGGTGAAATTCGTAGATATTCGGAAGAACACCAGTGGCGAAGGCGACTCGCTGGACAAGTATTGACGCTGAGGTGCGAAAGCGTGGGGAGCAAACAGGATTAGAAACCCTAGTAGTCC
+
IIIIIIIIIIIIIIIIIIIIIIIIIIIIIIIIIIIIIIIIIIIIIIIIIIIHIIIIIIIIIIIIIIIIIIIIIIIIIIIIIHHIHIHIIIIHIIIIIIIGIIGHIHIHIIIIIGHIIIIIIIIIGIHHIIHIIIIIIIIIIHIIIGIIIIHIIIIHHHIIHIHIHIHHEHHCHHIHHHIHHHHIIIIIIIIIIIIHIIIIIIIIIIIIHHHIIIIIIIIHIHIIIIIIIIHIHEIIIIIIIHHIIIIIIIIGIIIIIIIIIIIIIIHIIIIIIHHEIIIIIHIIIIIIIIIIIIIIHIIHIIIIIIIIIIIIIIIIIIIIIIHIIIIIIIIIIIIIIIIHIIIIIIIIIIIHIIIIIIIIIIIIIIIIIIIIIIIIIIIIIIIIIIIIHIIIIIIIIIIIIIIIIIIIIIIHIIIIHHIDDDCD
@HWI-D00621:464:HFY7KBCXY:1:1208:12040:80967 1:N:0:CGAGGCTGGTAAGGAG
TAAGGAATATTGGACAATGCCCGCAAGGGTGATCCAGCCATGCCGCGTGCAGGAAGACGGCCCTATGGGTTGTAAACTGCTTTTACACCGGAGAAAACCTATCCTCGTGAGGGTAGCTGATAGTATGGTGAGAATAAGCATCGGCTAACTTCGTGCCAGCAGCCGCGGTAAGACGAAGGATGCAAGCGTTATCCGGATTCATTGGGTTTAAAGGGAGCGTAGGTGGACTGGTAAGTCAGTGGTGAAATCTCCGAGCTTAACTCGGAAATTGCCATTGATACTGTCGGTCTTGAGTATAGTTGCCGTTGGCGGAATATGACATGTAGTGGTGAAATACATAGAGATGTCATAGAACACCGATTGCGAAGGCAGCTGACGAAACTATAACTGACACTGAGGCTCGAAAGTGTGGGGATCAAACAGGATTAGAAACCCCAGTAGTCC
+
IIIIIIIIIIIIIIIIIIIIIIIIIIIIIHIIIIIIIIIIIIIIIIIIIIIIIIIIIIIIIIHHIIIIHIIIIIIIIIIGIHHIIIIIHIIIIIIIIIIIIIIIIIIIIIHIIIHHIGHHHHIIIIHIIIIIIIIIHHIIHIIIIIIIIIHIIIIIIIIHIIIIIHIIIHIIIGHHIIIEHIIIHIIIIIIIHEHHIIIIIIIIIIHIIIIIIIHEHHHIIIGIIIIHHHIIIIIIIIIHIHHHHHIHIHDIIIHIHHHHIIIHIIIHHIIHIIIIHHFIIIIIIIIIIHIIIHIIHIIIHIIIIIIIIIIIHIIIIIIIIIIIHIIIIIIIIIIIHIIIIIHIIIIIIIIIIHIIGHIIHHIIIIIIIIIIIIIIIIIIIIIIIIIIIIIIIIIIIIIIIIIIIIIIIIIIIIIIIIIIIIIIIIIIIIIIIIIIIIIDDDCD
@HWI-D00621:464:HFY7KBCXY:1:1208:8914:83360 1:N:0:CGAGGCTGGTAAGGAG
TGGGGAATATTGGACAATGGGCGCAAGCCTGATCCAGCCATGCCGCGTGGATGATGAAGGCCCTAGGGTTGTAAAGTCCTTTCGGCGGGGAAGATAATGACGGTACCCGCAGAAGAAGCCCCGGCTAACTTCGTGCCAGCAGCCGCGGTAATACGAAGGGGGCTAGCGTTGCTCGGAATCACTGGGCGTAAAGCGCACGTAGGCGGCTTTCTAAGTCAGGGGTGAAATCCTGGAGCTCAACTCCAGAACTGCCTTTGATACTGGAGAGCTAGAGTCCGGAAGAGGTGAGTGGAACTGCGAGTGTAGAGGTGAAATTCGTAGATATTCGCAAGAACACCAGTGGCGAAGGCGGCTCACTGGTCCGGTACTGACGCTGAGGTGCGAAAGCGTGGGGAGCAAACAGGATTAGATACCCTGGTAGTCC
+
IIIIIIIIIIIIHIIIIIIIIIIIIIIIIIIIIIIIIIHIHIIIIIIIIHGHIIGIIIIHIIIIIIIIIIIIIIIIIIIIHHIIIICHIIIIIIHIIIIIIIIIIIIHIIIHIIIIIIIIIIIIIIIIIIIIIIHIIIIIIIIIIIIIIIIIIIIHHIIIIHIIIIIIHIIIHHIIIIIIIIIIHIIIIIIIGHHIIIIIIIEIIIIIHIHHIIIIIIIHIHIIIIIIIIIIHIHFHHIIHHIIGIHIIIIIHHHIIHGIIIIIHFFGIIIIIHHIHIHIIIIIIIIIIIIIIIIHIHIIIHIIIIIIIIIIIIIIIIIIIHGIIIIIHHIIIIIIIIIHIIIIIIIIIIIIHHIIIIIIHIHHHIIIIIIIIHIIIIIHIIIIIIIIIIIIIIIIIIIIIIIIIIIIIIIIHIIIIIIDDDDD
@HWI-D00621:464:HFY7KBCXY:1:1208:9769:91049 1:N:0:CGAGGCTGGTAAGGAG
TTGGGAATCTTGGACAATGGGGGAAACCCTGATCCAGCCATGCCGCGTGAGTGATGAAGGCCTTAGGGTTGTAAAACTCTTTCGGCGGGGACGATAATGACGGTACCCGCAGAAGAAGCTCCGGCTAACTTCGTGCCAGCAGCCGCGGTAATACGAAGGGGGCTAGCGTTGTTCGGAATTACTGGGCGTAAAGCGCGCGCAGGCGGCCTTTCAAGTCAGTGGTGAAAGCCCGGAGCTCAACTCCGGAACTGCCATTGAAACTGTTTGGCTTGAGTACGAGAGAGGTGAGTGGAATTCCCAGTGTAGAGGTGAAATTCGTAGATATTGGGAAGAACACCGGTGGCGAAGGCGGCTCACTGGCTCGTTACTGACGCTCAGGCGCGACAGCGTGGGGATCAAACAGGATTAGAAACCCTAGTAGTCC
+
IHIIIIIIIIIIIIIIIIIIIIIIIIIIIIIIIIIIIIIIIIIIIIIIHHIHIIIIIIIIIIIIIIIIIIIHIIIIIIIIIFHHIIIIIIIIIIIIIIIIIIIIIIIHHIIIIHIIIIIGIIIIIIIIIIIIIIIIIIIHIIIIIIIIIHIIEHGHHIIHHHIHGHIIIIHHHIIIIHIIIIIIIHHIIIIIHGHIIIHIIIHIIIIIIIIIIIIHIIHHHHFIIIIIIIIIIIIIIIHHHIIHIIIIIIIIIHIIIIHHHIIIIIIIHIIIIIIIIIIIIIIIIIIIIIIIIIIHIIGIIIIIIIIIIIIIIIIIIIIIIHGIIIIHIIIIIIIHIIIIIIHIIIIIIIHIIIIIIIIIIIIIIIIIIIHIIIIIIIIIIIIIIIIIIIIIIIIIIIIIIIIIIIIIIIIIIIHIIIIDDDDD
@HWI-D00621:464:HFY7KBCXY:1:2201:11625:67904 1:N:0:CGAGGCTGGTAAGGAG
TGGGGAATATTGGACAATGGGCGAAAGCCTGATCCAGCAATGCCGCGTGAGTGATGAAGGCCTTAGGGTTGTAAAGCTCTTTTACCCGGGATGATAATGACAGTACCGGGAGAATAAGCCCCGGCTAACTCCGTGCCAGCAGCCGCGGTAATACGGAGGGGGCTAGCGTTGTTCGGAATTACTGGGCGTAAAGCGCACGTAGGCGGCTTTGTAAGTTAGAGGTGAAAGCCCGGGGCTCAACTCCGGAATTGCCTTTAAGACTGCATCGCTAGAATTGTGGAGAGGTAAGTGGAATTCCGAGTGTAGAGGTGAAATTCGTAGATATTCGGAAGAACACCAGTGGCGAAGGCGACTTACTGGACACATATTGACGCTGAGGTGCGAAAGCGTGGGGAGCAAACAGGATTAGATACCCTAGTAGTCC
+
IIIIIIIIIIIIIIIIIIIIIIIIIIIIIIIIIHHIIIIIIIIIIIIIIIIIIIIIIIIIIIIIIIIIIIIIIIIIIIIIIFHHIIIIIIIHIIIIIHIIIIIIIIIIIIIIIIIIIIIIIIIIIIIIIIIIIIIIIIIIIIIIIIIIIIIIIIIICHIIIIIIIIIIHIIIIIIIIIIIIIIIIIIIIIIIHIIIHHHIIHIIIIIHIIIIIIIIIIIIIIIIIHHIIIDHIIHIIIIIIHHHIIHGHIIHGIIHHIHIIIIIHGIIIIIIIIIIIHIIIIIIIIIIIIIIIIIIHIIIIIIIIIIIIIIIIIIIIIIIIHHIIIIIIIIIIIIIIIIIHIIIIIIIIIIIIIIIIIIIIIIIIIIHIIIIIIIIIIIIIIIIIIIIIIIIIIIIIIIIIIIIIIIIIIHIIIIIIIIDDDDD
@HWI-D00621:464:HFY7KBCXY:1:2201:12949:69859 1:N:0:CGAGGCTGGTAAGGAG
TAGGGAATCTTGCGCAATGGGCGAAAGCCTGACGCAGCCATGCCGCGTGAATGATGAAGGTCTTAGGATTGTAAAATTCTTTCACCGGGAAGATAATGACGGTACCCGGAGAAGAAGCCCCGGCTAACTTCGTGCCAGCAGCCGCGGTAATACGAAGGGGGCTAGCGTTGCTCGGAATTACTGGGCGTAAAGGGCGCGTAGGCGGACAGTTTAGTCAGAGGTGAAAGCCCAGGGCTCAACCTTGGAATTGCCTTTGATACTGGCTGTCTTGAGTTCGGGAGAGGTGAGTGGAATGCCGAGTGTAGAGGTGAAATTCGTAGATATTCGGCGGAACACCAGTGGCGAAGGCGACTCACTGGCCCGATACTGACGCTGAGGCGCGAAAGCGTGGGGAGCAAACAGGATTAGATACCCTAGTAGTCC
+
IEHIIIIIIIIIHIIIIIIIIIIIIIIIIIIIIIIIIIIIIIIIIIIIIIIIIIEHIIIIIIIIIIHIIIIIIIIHIIIIHFHHHIIIICHHHGIIIIIIIIIIHIIIIIIHHIIIHIIIIIIIHIIIIIIIIIIHIIIIEHIIIIIIIGIIGIHIIIIIIIHIIIGEHHIIHIIIIIHHIIIIIHIIHIHHHEHHHIIIIHIIIIIIIHHFIHHIHIIIIIIIHHIIIHIIIHIIIIHHAIIH@IHIIIIHIHGHGIIIIIIIIIIIIIIHHHFDHIIIIHIIIIIIHIIIIIIIIIHIIIIHHEIIHIHGIIHIIIIIIHIHDHIHHGIIIIIGHHHEIIIIIIIIHGGCIIIIIIIIIIGIIIIIIIIIIIIIIHIIIIIIIIIIIIIIIIIIIIIIIIIIIIIIIIIIIHHIIIDDDDD
@HWI-D00621:464:HFY7KBCXY:1:2201:20518:80232 1:N:0:CGAGGCTGGTTAGGAG
TGGGGAATCTTGCACAATGGAGGCAACTCTGATGCAGCGACGCCGCGTGAGCGATGAAGCCCCTCGGGGTGTAAAGCTCTTTCGGCAGGGACGATAATGACGGTACCTGAAGAAGAAGCTGCGGCTAACTACGTGCCAGCAGCCGCGGTAATACGTAGGCAGCGAGCGTTGTTCGGAATTACTGGGCGTAAAGAGTGTGTAGGCGGTGCTCCAAGTTCGGTGTGAAATCTCCCGGCTTAACTGGGAGGGTGCGCCGAAAACTGGAATGCTCGAGCGTGGGAGAGGAAAACGGAATTCCTGGTGTAGCGGTGAAATGCGTAGATATCAGGAGGAACACCAGCGGTGTAGACGGCTTTCTGGACCATTGCTGACGCTGAGACACGAAAGCGTGGGTAGCAAACAGGATTAGAAACCCTAGTAGTCC
+
IIIIIIIIIIIIIIIIIIIIIIIIIIIIIIIIIIIIIIIIIIIIIIIIIIIIIIIIIIIIIIIIIIIIIIIIIGHIIIIIIHIIIIIIIIIIIIIIIIIIIIIIIIIIIIIIIIIIIIIIIIIHIIIIIIIIIIIIIIIIIIIIIIIIIHIIIIIIIIIIIIIIIIIIHHIIIIIIIHIIIIIIIIHIHHIHHEHHIIIIIIHIIIIIIHIIIIIIIIIIIIIIIIIIIIIHIHHCIIIIIHIIIIHHIIIGIHIIIIIHGIIIIHHIHIIIIIIIIIIIIIHIIIIIIIIIIIIHIIIIIIIIIIIIIIIIIIIIIIIIIHHIIIIIIIIIIIIIIIIIHIIHIIIIIIIIIIIIHHIIIHHIIIIIIIIIIIIIIIIIIIIIIIIIIIIIIIIIIIIIIIIIIIIIIHGDIHIIIIIDDDDD
@HWI-D00621:464:HFY7KBCXY:1:2201:11308:81736 1:N:0:CGAGGCTGGTAAGGAG
TGGGGAATTTTCCGCAATGGGCGAAAGCCTGACGGAGTGACGCCGCGTGGGGGACGAAGGCCTTCGGGTCGTAAACCCCTGTCAGAGGGAAAGAAGGGTGTCGGCGTGAATAGCGCCGGCATTTGACGGTACCTTCAGAGGAAGCCCCGGCCAACTCTGTGCCAGCAGCCGCGGTAAGACAGAGGGGGCAAGCGTTGCTCGGAATCACTGGGCGTAAAGGGCGCGTAGGCGGGATGGCAAGTCGGTCGTGAAATCCTTCGGCTCAACCGAAGAACGTCGGCCGATACTGCCGTTCTTGAGGGATGCAGAGGAGATTGGAATTCCCGGTGTAGCGGTGAAATGTGTAGAGATCGGGAGGAACACCGGTGGCGAAGGCGGGTCTCTGGGCATCTCCTGACGCTGAGGCGCGAAAGCGTGGGGAGCAAACGGGATTAGAAACCCCAGTAGTCC
+
IIIIIIIIIIIIIIIHHIIIIIIIIIIIIIIIIIIIIIIIIIIIIIIIIIGIIIIIIIIIIIIIIIIIIIIIIIIIIIIIIIHIIHIIIIIIHIIIIIIIIHIIIIIIIIIIIIIIIIIIIIIIIIIIIHHIIIIIIIIHIIIIIIIIHIIIIIIIIIIIIHIIIIIIIIIIIIIIIHIIHIGIIIIGDEHIHHHIHIIIIIIIIIIIHHHIIHGHHIIIIIIIIHHIIIIIIIIHIHDIIHDIIIHIIIIHHIHDIHIHHHIIIIIIIIIIIIHIIIIIGGIIIIIIIIIHHIIHIHGDHIIIIIIIIIIIIIIIIIIIIHHHHIIIIIIIIIIIIIIHIIIIIIHGCHHIIIIIIIIIIIIIIIIIIIIIIIIIIIIIIIIIIIIHIIIIIIIIIIIIIIIIIIIIIIIIIIIIIIIIIIIIIIIIIIIIIIIIIIIIIIIIIDDDDD
@HWI-D00621:464:HFY7KBCXY:1:2201:15101:85191 1:N:0:CGAGGCTGGTAAGGAG
TGGGGAATTGTTCGCAATGGACGCAAGTCTGACGACGCAACGCCGCGTGGAGGATGAAGACCTTCGGGTCGTAAACTCCTTTCGACCGAGATGAAGAGACGCCCATCTAATACATGGGCGTATTGACAGTATCGAGGGAAGCAGCCCCGGCTAACTCTGTGCCAGCAGCCGCGGTAATACAGGGGGGGCAAGCGTTGTTCGGAATTACTGGGCGTAAAGGGTTCGTAGGTGGCTCACTAAGTCACACGTGAAATCCCTCAGCTTAACTGGGGAACTGCGTGTGAAACTGGAGAGCTTGAGGGTAGGAGAGGAATGCAGAATTCCAGGTGTAGCGGTGAAATGCGTAGATATCTGGAGGAATACCGGTGGCGAAGGCGGCATTCTGGACTATTTCTGACACTGATGAACGAAAGCCAGGGGAGCAAACGGGATTAGAAACCCGTGTAGTCC
+
IIIIIIIIIIHIIIIIIIIIIIIIIIIIIIIIIIIIIIIIIIIIIIIIIHHIIIIIIIIIIIIIIHIIIIIIIIIIIIIIIIHIIIIIIIIIIIIIII?HHHHHIIIIIIIIIIIGHHHIIIIIIIIIIIIHHHIIGIIIIGIIIIIIIHIIIHHIIIIIIIHIIIHFHHHIII?HHHHHHIIHHIIIHCHGHHGHIHHHIIIIIIIIHIHIIIHGIIIIIHHEHGIIHIEGAAAGIIIIIIHIIIIIHIIIHIIHEHHEHF?EHHHHHHGIIIIIHHGHIIIIIIIIIIIIIIIIIIIIHIIIIIIIIIIIIIIIHIIIIIIIIIIHIIIIIIIIIIIIIIHIIIIIHIIIIHIIIIIIIIIIIIIIIIIIIIIIIIIIIIIIIIIIIIIIHIIIIHGIIIIIIIIIIIIIIIIIIIIIIIIIIIIIIIIIIIIIIIIIIIIIIDDDDD
@HWI-D00621:464:HFY7KBCXY:1:2202:14668:80280 1:N:0:CGAGGCTGGTAAGGAG
TGGGGAATATTGGACAATGGGCGAAAGCCTGATCCAGCAATGCCGCGTGAGTGAGGAAGGCCTTAGGGTTGTAAAGCTCTTTCGGCGGGGACGATGATGACGGTACCCGCAGAAGAAGCCCCGGCTAACTTCGTGCCAGCAGCCGCGGTAATACGAAGGGGGCGAGCGTTGTTCGGATTTACTGGGCGTAAAGGGCGCGCAGGCGGTCATTTTTGTCGAGTGTGAAAGCCCCGGGCTTAACCTGGGAACTGCGCTCGAAACGGGATGACTAGAGATCGGGAGAGGAGAGTGGAATTCCCAGTGTAGAGGTGAAATTCGTAGATATTGGGAAGAACACCGGTGGCGAAGGCGGCTCTCTGGACCGATACTGACGCTGAGGCGCGAAAGCGTGGGGAGCAAACAGGATTAGAAACCCTAGTAGTCC
+
IIIIIIIIIIIIIIIIIIIIIIIIIIIIIIIIIIIIHIIIIIIIIIIIHHHHIIIIIIIIIIHIIIIHHIIIIIIIIIIIHHIIIIIIHIIIIIGIIIIIIIIIIIIIIIIIGIIIIIIIIIIIIIIIIIIIIIIIIIIIIIHIIIIIIIIIIIIHIIIIIIIIHHHIDHHIIIIIIIIHHIIIIIIIIIIHIIIIIIIIIIHIIIIHHHIHIEHIIHIGIIHIIHHIIIIHHHHEHEGIIHIIIIIIHCIIHIHIGIIIIGIIHHHHIIIIIIIIIIHIIIIIIIIIIIIIIIIIIHHIIIIIHIIIIIIIIHIIIIIIHHFHIIIIIHGHHCIIIIIIIIIIIIIIIIIIIHIIIIIIHIIIIIIIIIHIIIIIIIIIIIIIIHIIIIIIIIIIIIIIIIIIIIIIIIIIIIHIIIIDDDDD
@HWI-D00621:464:HFY7KBCXY:1:2203:7773:66852 1:N:0:CGAGGCTGGTAAGGAG
TAAGGAATATTGGTCAATGGACGCAAGTCTGAACCAGCCATGCCGCGTGAAGGATGAAGGTCCTCTGGATTGTAAACTTCTTTTATATGGGACGAAACCCTCGAATTCTTTCGGGATTGACGGTACCATAGGAATAAGCACCGGCTAACTCCGTGCCAGCAGCCGCGGTAATACGGAGGGTGCAAGCGTTATCCGGATTCACTGGGTTTAAAGGGTGCGTAGGAGGGCAGGTAAGTCAGTGGTGAAATCCCCGAGCTTAACTTGGGAACTGCCGTTGATACTATCTGTCTTGAATGCCGTGGAGGTGAGCGGAATATGTCATGTAGCGGTGAAATGCTTAGATATGACATAGAACACCAATTGCGAAGGCAGCTCACTACACGAATATTGACTCTGAGGCACGAAAGCGTGGGGATCAAACAGGATTAGATACCCTAGTAGTCC
+
IIIIIIIIIIIIIIIIIIIIIIIIIIIIIIIIIIIIIIIIIIIIIIIIIHIIHIIIIIIIIIIIIIIIHIIIIIIHIIIIIGHIIIIIIIIIIIIIIIIIIIIIIIIIIIIIIIIIHIIIIIIIIIIIIIIIIHIIIIIIIIIIIIIIIIIIIIIIIGIIIIIHIIIIIGIHEHIIIIIIIIHIIIHIIIIIHIIIGHIIIIIIIIHIHHIIIIIHIIIHHHIHIIIIIIGIIIIHIIIHIHHFIIIIHHIIIHIHIIIIIIIIIIHIIIIHIIIIIHIIIIHHHEIIIIIIIHHIHHIGIIIIIIIIIHEIIIIHIHIHIHIIIIIIIIIIIIIIIIIIHHHIIIIIHEIIIIIIHIIIIIIIIIHIIIIIIIIIIIIIHIIIIIIIIIHHHIIIIIIIIIIIIIIIIIIHIIIIIIIIIIIIIIIIIIHIGIIIIIIDDD@D
@HWI-D00621:464:HFY7KBCXY:1:2203:7436:70233 1:N:0:CGAGGCTGGTAAGGAG
TGGGGAATATTGGACAATGGGCGCAAGCCTGATCCAGCCACGCCGCGTGAGTGATGAAGGCCTTCGGGTCGTAAAGCTCTGTGGGGAGGGACGAACCGCCGGTGGTGCATAGCCAACGGCATGACGGTACCTCCTTAGCAAGCACCGGCTAACTTCGTGCCAGCAGCCGCGGTAATACGAAGGGTGCAAACGTTGCTCGGAATTATTGGGCGTAAAGCGCACGTAGGCGGCTTTGCAAGTCCCATGTGAAAGCCCACGGCTTAACCGTGGAAGTGCATGGGAAACTGCAGAGCTTGAGTACTTAAGAGGATCGCGGAATTCCCGGTGTAGAGGTGAAATTCGTAGATATCGGGAGGAACACCAGTGGCGAAGGCGGCGATCTGGGAAGTTACTGACGCTGAGGTGCGAAAGCGTGGGGAGCAAACAGGATTAGAAACCCCAGTAGTCC
+
IIIIIIIIIIIIIIIIIIHIIGIHHIIIIIIIIIIIIIIIIIIIIIIIIIIIIIIIIIIIGIIIIIIIHHHIIIIIIHIIIHHIIIIIIIIIIIIHIHIIIIIIEHHIIIIIIIIIIFHIDIIIIIHHIHIIIIHIIHIIIHIIIIIHIIIGIHFHIIIHIHIIIHIIIIIIHIIIIIIHIIHHIHHIHGHIHIIGIIIIIIGGHHIIIHIIIIIIIHHHIIIHHHIHIHF?HHHHHIHHG?EGHIHHHGIHCIHGCGIIIHIIIIIHIIIIIIIIIIIIHHGHHHHFHHHIIHHIHIIIHHHIHIIIIHHHIIIIIIIIIIHIIIIIIIIIIIIIIIIIIIIIIHEIIHHIIIIIIIIIHIIIIIIIIIIIIIIIIIGGIIIIIIHIIHIIIIIIIIIIIIIIHIIIIIIIIIIIIIIIIIIIIIIIIIIIIIIIIIIIIIIDDDDD
@HWI-D00621:464:HFY7KBCXY:1:2203:19877:79767 1:N:0:CGAGGCTGGTAAGGAG
TGGGGAATATTGCACAATGGGCGAAAGCCTGATGCAGCGACGCCGCGTGAGGGATGACGGCCTTCGGGTTGTAAACCTCTTTCAGCAGGGAAGAAGCGCAAGTGACGGTACCTGCAGAAGAAGCACCGGCTAACTACGTGCCAGCAGCCGCGGTAATACGTAGGGTGTGAGCGTTGTCCGGAATTATTGGGCGTAAAGAGCTTGTAGGTGGTTTGTCGCGTCTGCTGTGAAAATCCGAGGCTCAACCTCGGACTTGCAGTGGGTACGGGCAGACTAGAGTGTGGTAGGGGAGACTGGAATTCCTGGTGTAGCGGTGGAATGCGCAGATATCAGGAGGAACACCGATGGCGAAGGCGGCCTGCTGGGCAGTTGCTGACACTGAGGCGCGACAGCGTGGGGAGCAAACAGGATTAGATACCCTGGTAGTCC
+
HIIIGIIGIIIIIIIGIIHIHIIIIGIIIIIHHIIIIICHIIIIIIIIIIHGHIIIIIIIIIIIIIIIIIIIIHIIIIIIIHHIIIIIIIIIDHHIIIIHIIIIIIIIIIIIIIIIGHIIIHIHHHIHIGIIIIIIIIIIIIIHIIIIIIIIIIGHIHHIIHIIIHHHHIIIIIIHHHHHHIIHGEHHHHIIIIIIHEFIHHIHHHIIIIHGEHHIIIIHHHHIIIIIHHHIHGIIHHIIIIHHEGIIIHHFGGHIHGHIIIHIIIIIIIIIIIIIIIIIIIIIIHIIIIIIIIIIIIIIIIIIIIHIIIIIIIIIIIIHHHIIHIHFIHIGIIIIIIHHGIIIIIIIIIIIIIIIHIIIIIIIIIIIIIHHIIIIIIIIIIIIHIIIIHDIIIIIIIIIIIIIIIIIIIIIIHCHHHIHHHHIDDDD@
@HWI-D00621:464:HFY7KBCXY:1:2203:15313:100521 1:N:0:CGAGGCTGGTAAGGAG
TGGGGAATCTTGCACAATGGGGGCAACCCTGATGCAGCGACGCCGCGTGAGCGATGAAGCCCTTCGGGGTGTAAAGCTCTTTTGGCGGGGACAATCATGATGGTACCCGTCGAATAAGCTGCGGCTAACTACGTGCCAGCAGCCGCGGTAATACGTAGGCAGCAAGCGTTGTTCGGAATTACTGGGCGTAAAGCGTGTGTAGGCGGTTGGGTAAGTCTGGTGTGAAATCTCCCGGCTCAACTGGGAGGGTGCGCCGGGAACTGCCTGGCTGGAGTGCGGAAGAGGAGAGTGGAATTCCCGGTGTAGCGGTGAAATGCGTAGATATCGGGAGGAACACCTGTGGTGAAGACGGCTCTCTAGACCGCAACTGACGCTGAGACACGAAAGCGTGGGTAGCAAACAGGATTAGAAACCCTGGTAGTCC
+
IIIIIIIIIIIIIIIIIIIIIIIIIIIIIIIIIIIIIIIIIIIIIIIIIHIIIHIIIIHHHIIIIIIIICHIIIIIIIIIIFHIIIIIIIIIHIIIIIIHIIIIIHIIIIIIIIIIIIIIIIIIIIIIIHIIIIIIIIIIIIIIHHIIIIIIIIIIIIIIIIIIIIGIEGHIIIIIHIIIIIIIIIHIHIIHIIIHIIIHIIIIIIHIIIIIIHIIIIHIIIHIIIIIIIGHIIHG?EIIIIIGIIIIIIIHIHIIIIHIHIIIIIIIHIIIIIHIIIIIIIHIIIIIIHIIIIIIIIIIIIIIIIIIIIIIIHHDIIIIIHHIIIIIHIIIIIIIIIIIIIIIIIIIIIIIIIIIIIIIIIIGIIHIIIIIIIIIIIIIIIIIIIIIIIIIIIIIIIIIIIIIIIIIIIIIIIIIIIIDDDDD
@HWI-D00621:464:HFY7KBCXY:1:2204:5439:85170 1:N:0:CGAGGCTGGTAAGGAG
TGGGGAATTTTGCGCAATGGGGGAAACCCTGACGCAGCAACGCCGCGTGGAGGATGAAGTCCCTTGGGATGTAAACTCCTTTCGACCGGGAAGATAATGACGGTACCGGTGGAAGAAGCACCGGCTAACTCTGTGCCAGCAGCCGCGGTAATACAGAGGGTGCGAGCGTTGTTCGGAATTATTGGGCGTAAAGGGCGCGTAGGCGGCGCGGTAAGTCACCTGTGAAATCTCCCGGCTCAACCGGGAGTCTGCAGGCGAAACTGCCGTGCTGGAGTATGGGAGAGGTGCGTGGAATTCCCGGTGTAGCGGTGAAATGCGTAGATATCGGGAGGAACACCTGTGGCGAAAGCGGCGCACTGGACCATAACTGACGCTGAGGCGCGAAAGCTAGGGGAGCAAACAGGATTAGAAACCCTAGTAGTCC
+
IIIIIIIIIIIIIIIIIIIIIIIIIIIIIIIIIIIIIIIIIIIIIIIIIIIIIIIIIIIIIIIIIIIIIIIIIIIIIIIIIHIIIIIIIIIIIIIIIIIIIIIIIIIIIIIIIIIIIIIIIIIIIIIIIIIIIIIIIIIIIIIIIIIHHHHIHIIIIIIIIIHIIIII?GHHIIIIIIIHHIIIIIGIHHIIIIIIIIIIIHIIIIIIHIIIIIIGIIIIIIIIIIIIIIGIIIIHFHHIIIIIIIHHIIIIIIIIIIIHIIIIIIHIIGIIIIIIIIIIIIIIIHIIIIIIIIIIIIIIIIIGIIIIIIIIIIIIIIIIIHEIIIIIIIIIIIIIIIHIIIIIIIIIIIIIIIIIIHIIIIIHIIIIIIIIIIIIIIIIIIIIIIIIIIIIIIIIIIIIIIIIIIIIIIHFIHDIIIIDDDDD
@HWI-D00621:464:HFY7KBCXY:1:2206:18754:21629 1:N:0:CGAGGCTGGTAAGGAG
TGGGGAATCTTGCACAATGGGGGAAACCCTGATGCAGCGACGCCGCGTGAGCGATGAAGCCCTTCGGGGTGTAAAGCTCTTTCGTCAGGGAAGATAGTGACGGTACCTGGAGAAGCAGCTGCGGCTAACTACGTGCCAGCAGCCGCGGTAATACGTAGGCAGCAAGCGTTGTTCGGAGTTACTGGGCGTAAAGGGTGTGTAGGCGGTTCCTTAAGTTTGCTGTGAAATCTCCCGGCTTAACCGGGAGGGTGCGGTGAATACTGAGGGACTAGAGTACGGGAGAGGAAAGTGGAATTCCTGGTGTAGCGGTGAAATGCGTAGATATCAGGAGGAACACCGGTGGTGTAGACGGCTTTCTGGACCGTAACTGACGCTGAGACACGAAAGCGTGGGTAGCAAACAGGATTAGATACCCTAGTAGTCC
+
IIIIIIIIIIIIIIIIIIIIIIIIIIIIIIIIIIIIIIIIIIIIIIIIIIIIIIIIIIIIIIIIIIIIIIIIIIIIIIIIIHIIIIIIIIIIIIIIIIIIIIIIIIIIIIIIIIIIIIIIIIHIIIIIIIIIIIIIIIHIIIIIHIIIHHIIIIIIIIIIIIIIIIIHHHHIIHIIIIHHHHIIIIIIIHIIHIIIIIIIIIIIIIIIHHIIIIIIIIIIIIIIIIIHIIHHHHHFGIIHDIIIIIIIIIIIIIIIIHIIIHHHIIHHHHIIIIHIHHHHIIIIIIIIIIIIHHIGIIIIIIHCCCIIIIIHIIIIIIHIHHHIIIIIIIIIIIIIIIIIIIIIIIIIIIIIIIIIIIIIIIIIIIIIIIIIIIIIIIHEIIIIIIIIIIIIIIIIHIIIIIIIIIIIIIHHIHIIIIIDDDDD
@HWI-D00621:464:HFY7KBCXY:1:2206:12714:51445 1:N:0:CGAGGCTGGTAAGGAG
TGGGGAATATTGGACAATGGGGGCAACCCTGATCCAGCAATGCCGCGTGAGTGATGAAGGCCTTCGGGTTGTAAAGCTCTTTCGGCGGGGAAGATGATGACGGTACCCGCAGAAGAAGCCCCGGCTAACTTCGTGCCAGCAGCCGCGGTAATACGAAGGGGGCTAGCGTTGTTCGGAATTACTGGGCGTAAAGGGCGCGTAGGCTGTGCTGTAAGTCAGGCGTGAAATCCCCGGGCTCAACCTGGGAATTGCGCATGATACTGCGGCGCTTGAAGACGGGAGAGGATGGCGGAATTCCCAGTGTAGAGGTGAAATTCGTAGATATTGGGAAGAACACCGGTGGCGAAGGCGGCCATCTGGCCCGTAATTGACGCTGAGGCGCGAAAGCGTGGGGAGCAAACAGGATTAGAAACCCTGGTAGTCC
+
IIIIIIIIIIIIIIIIIIIIIIIIIIIIIIIIIIIIIIIIIIIIIIIIIIIIIIIIIIIIIIIIIIIIIIIIIIIIIIIIIHHIIIIIIIIIIIIIIIIIIIIIIIIIIHIIIIIIIIIIIIIIHIIIIIIIIIIIIIIIIIIIIIIIIIIIIIIIGHHHIGDHHIIIIHIIIIIIIIIIIIIIIIIIEIIIIIIIIGIIIIIIIIIIIIIIIIHIHIIIHIHIIIIIIHIIIIIIIIHIIHHHHIIIIIIIGIIIIHGIIIHIIIIIIHGFIHHHIIIIIIIHIIIIIIIIIIIIIIIIIIIIIIIIIIIIIIIIIIIIIIHIIIIIHHHHCIIIIIIIIIIIIIIIIIIIIIHHHHIIGIIIIIIIIIIIIIHIIIIIIIIIIIIIIIIIIHIIIIIIIIIIIIIIIIIHIIIIIIIDDDDD
@HWI-D00621:464:HFY7KBCXY:1:2206:6900:62702 1:N:0:CGAGGCTGGTAAGGAG
TGGGGAATATTGGACAATGGGCGCAAGCCTGATCCAGCCATGCCGCGTGGATGATGAAGGCCCTAGGGTTGTAAAGTCCTTTTAACGGGGAAGATAATGACGGTACCCGTAGAATAAGCCCCGGCTAACTTCGTGCCAGCAGCCGCGGTAATACGAAGGGGGCTAGCGTTGCTCGGAATTACTGGGCGTAAAGCGCACGTAGGCGGATTGTTAAGTCGGGGGTGAAATCCTGGAGCTCAACTCCAGAACTGCCTCCGAAACTGGCGATCTTGAGTTCAGGAGAGGTGAGTGGAACTGCGAGTGTAGAGGTGAAATTCGTAGATATTCGCAAGAACACCAGTGGCGAAGGCGGCTCACTGGCCCGATACTGACGCTGAGGTGCGAAAGCGTGGGGAGCAAACAGGATTAGAAACCCGAGTAGTCC
+
IIIIIIIIIIIIIIIIIIIIIIIIIIIIIIIIIIIIIIIIIIIIIIIHHIIIIIIIIIIIIIIIIIIIIIIIIIIIIHIIIIHHIIHIIIIIIIIIIIIIIIIIIIIIIIIIIIIIIIIIIIIIIIIIIIIIIIIIIIIIIIIIIIIIIIIIIIIHIIIHIIIIIIIIIIIIIIIIHIIIIIIIIIIIIIIIIHHHHIHHHIIHIIHIIIIIIIIIIIIIIIIIHHHIIIIIHEIIIIIIIIIIHIIIIIHIIIIIIIIIIIIHIIIIIIIIIIIIIIHIIIIIIIIIIIHIIIIIIIIHIIIIIIIIIIIIIIHIIIIIIHHIIIIIIIIIIIIIIIIIIIIIIIIIIIIIIIIIIIIIIIIIIIIIIIIIIIIIIIIIIIIIIIIIIIIIIIIIIIIIIIIIIIIIIIIHIIIIIIIDDDDD
@HWI-D00621:464:HFY7KBCXY:1:2206:6705:69980 1:N:0:CGAGGCTGGTAAGGAG
TGGGGAATGTTGCGCAATGGGCGAAAGCTTGACGCAGCAACGCCGCGTGAGTGATGAAGGCCTTCGGGTCGTAAAGCTCTGTCGGGAGGAACGAATGCTCCTGAGGTTAACAGCCTCGGGGGGTGACGGTACCTTCAAAGGAAGCACCGGCTAACTCTGTGCCAGCAGCCGCGGTAATACAGAGGGTGCAAGCGTTGTTCGGAATCATTGGGCGTAAAGGGCGTGTAGGCGGTCTGTTAAGTCATGTGTGAAATCCCTCGGCTCAACCGGGGAACGACGCATGAAACTGACAAGCTAGAGTACCAAAGAGGGGGGTGGAATTCCCGGTGTAGCGGTGAAATGCGTAGATATCGGGAGGAACACCGGTGGCGAAGGCGGCCCCCTGGTTGGATACTGACGCTGAGACGCGAAAGCGTGGGGAGCAAACAGGATTAGATACCCCGGTAGTCC
+
IIIIIIIIIIIIIIIIIIIIIIIIIIIIIHIIIIIIHIIHIIIIIIIIHIIHIIIIIIIIIIIIIIIIIIIIIIIIHIIIIHHIIIHIIIIIIIIIHIIIIIIHIGHHIIIIIIIIIHHIIGIIIIIHIHHIIIIIHIIIIIIIHIIIIIIIIIIIHHHHHIIIHIIIIIIGIIDHIHIIIIGHIIHHIIHIIIHHHHEIHHHGIHHIIIIIIIIGIIIIIHIIHIHIIIHEGHFHIIIHIIIIIIIIIIIGIHHHIIIHHGHHGIHIHHIIIIIHIIIHGIIIIIHIHHIHHIIIIIIIHIIIHIIIIIIIIIIIIIIIHGIIIIIIIIIIIIIIIIIIHIIIIIIHFHGCHIIHIIIIIIIIIIIIIIIIIIIIIIIIIHHIIIIIIIIHHIIIIIIIHIIIIIIIIIIIIIIIIIIIIIIIIIIIIIHEIIIIIIIIIIIIHD@DDD
@HWI-D00621:464:HFY7KBCXY:1:2206:15789:74240 1:N:0:CGAGGCTGGTAAGGAG
TCGAGAATTTTTGACAATGGGGGAAACCCTGATCGAGCGACGCCGCGTGGAGGATGAAGGTCTTCGGATTGTAAACTCCTGTCATTGGGGAACAAGGTGCATACGTTAACTGCGTGTGTATTGATAGTACCCGAAGAGGAAGAGACGGCTAACTCTGTGCCAGCAGCCGCGGTAATACAGAGGTCTCAAGCGTTGTTCGGATTCATTGGGCGTAAAGGGTGCGTAGGCGGCGCGGTAAGTCGGGTGTGAAATCTCGGAGCTTAACTCCGAAACTGCATTCGATACTGCCGTGCTTGAGGACTGGAGAGGAGACTGGAATTTACGGTGTAGCGGTGAAATGCGTAGATATCGTAAGGAAGACCAGTGGCGAAGGCGGGTCTCTGGACAGTTCCTGACGCTGAGGCACGAAGGCCAGGGGAGCAAACGGGATTAGATACCCTAGTAGTCC
+
IIIIHIHIIIIIIIIIIIIIIIIIIIIIIIIIIIHIIIIIIIIIIIIIIIIIIIIIIIIIIIIIIIIIIIIIIIIIIIIIIIHIIIIIIIIIIIIIIIIIIIIIIIIIIIIIIIIIIIIIHIIIIHIIIIIIIIIIIIHIIIIIHIIIIHIIIIIHIIIIHIIIHIIIIHIIIIHIIIIIIIIIIIIIHHIIHHHGHIIIHHIHIHIIIHHHHHHIIIIIIIIHHIIIIIIIIHIHIIHHGHGIIIIIIIHIIIIIIIIIIIIIIIIIIIHIIIIIIIHIIGIIIIIIIIIIIIIIIIIIIIIIIIIIIIIIIIIIIIIHIIIIIIIIIIIIIIIIIIIIIIIIIHEIIIIIIIIIIIIIIIIIIIIIIIIIIIIIIIIHIIIIIIIIIIIIIIIIIIIIIIIIIIIIIIIIIIIIIIIIIIIIIIIIIIIIIIIIIIIIIIIDDDDD
@HWI-D00621:464:HFY7KBCXY:1:2206:12063:77181 1:N:0:CGAGGCTGGTAAGGAG
TGGGGAATTTTGCGCAATGGGGGAAACCCTGACGCAGCAACGCCGCGTGGAGGATGAAGTCCTTTGGGACGTAAACTCCTTTCGACCGGGACGATTATGACGGTACCGGTGGAAGAAGCCCCGGCTAACTTCGTGCCAGCAGCCGCGGTAATACGAGGGGGGCGAGCGTTGTTCGGAATTATTGGGCGTAAAGGGCGCGTAGGCGGTGCGGTAAGTCACCTGTGAAACCTCTGGGCTTAACTCAGAGCCTGCAGGCGAAACTGCCGTGCTGGAGTGTGGGAGAGGTGCGTGGAATTCCCGGTGTAGCGGTGAAATGCGTAGATATCGGGAGGAACACCTGTGGCGAAAGCGGCGCACTGGACCACAACTGACGCTGAGGCGCGAAAGCTAGGGGAGCAAACAGGATTAGATACCCGAGTAGTCC
+
IIIIIIIIIIIIIIIIIIIIIIIIIIIHIIIIIIIIIIIIIIHIIIIIIIIIIIIIIIIIIIIIIIIIIIIIIIIIIIIIIHHIHIIIIIIIIIIHIIIIIIIIIIIIIIIIIIIIIIGIIIIIIIIIIIIIIIIIIIIIIIIIIIIIHIIIIIIIIIIIIIIHHHIIDHHHIIIIHIHHIIHIIIIIHIIIIIIIIIIIIIIIIIIIHHIHIIIIIHIHIIIIIIIIIHHIIIIIHHHHIIIIIIIIIIIIIIIIIHHIIIIHIIHIIGIIIIIIIIIIIIGIIIIIIIIIIIHIIIIIIIIIIIIIIIIIIIIIIIIIIHHIIIIIIIIIIIIIIIIIIIIIIIIIIIHIIIIIIHIIIHIIIIIIIIIIIIIIIIIIIIIIIIIIIIIIIIIIIIIIIIIIIHGIIIIIIIIIIIIDDDDD
@HWI-D00621:464:HFY7KBCXY:1:2206:11190:77631 1:N:0:CGAGGCTGGTAAGGAG
TGGGGAATATTGGACAATGGGCGAAAGCCTGATCCAGCAATGCCGCGTGAGTGATGAAGGCCTTAGGGTTGTAAAGCTCTTTTACCCGGGATGATAATGACAGTACCGGGAGAATAAGCCCCGGCTAACTCCGTGCCAGCAGCCGCGGTAATACGGAGGGGGCTAGCGTTGTTCGGAATTACTGGGCGTAAAGCGCACGTAGGCGGCTTTGTAAGTTAGAGGTGAAAGCCCAGGGCTTAACCCTGGAATTGCCTTTAAGACTGCATCGCTAGAATCGTGGAGAGGTGAGTGGAATTCCGAGTGTAGAGGTGAAATTCGTAGATATTCGGAAGAACACCAGTGGCGAAGGCGACTCACTGGACACGTATTGACGCTGAGGTGCGAAAGCGTGGGGAGCAAACAGGATTAGAAACCCTGGTAGTCC
+
IIIIIIIIIIIIIIIIIIIIIIIIIIIIIIIIIIIIIIIIIIIIIHIHHHIHHIIIIIIIIIIIIIIIIIIIIIIIIIIGIHIIIIIIIIIIIIIIIIIIIIIIIIIIIIIIIIIIIIIIIIIHHIIIIIIIIIIIIIIIIIIIIIIIIIIIHIIIIIIIIIIIIIIIHIIIIIIIIIIHIIIIHIIIIIIIIIIHHIIIIIIHIIGHHHHIIIHHHHIIIIIIIIHGIIHIIIHEHEIHIHGIIIIIIHHEHFHHHIHGHIIHIHCIIGIIIIHHHIIIIIIIIIIIIIIIIIIIIIIIIIIIIIIIIIIIIIIIIIIIIHHIIIIIIIIIIHIIHIIIIIIIIIIIIIIIIIIIIIIIIIIIIIHIIIIIIIIIIIIIIIIIHGIIIIIIIIIIIIIIIIIIIIIIIIIIIIIIIGIDDDBD
@HWI-D00621:464:HFY7KBCXY:1:2206:12506:93862 1:N:0:CGAGGCTGGTAAGGAG
TGGGGAATATTGCGCAATGGGCGAAAGCCTGACGCAGCGACGCCGCGTGTGGGATGACGGCCTTCGGGTTGTAAACCACTGTCGGGAGGGACGAATGCCCCGCAAGGGGAGTGACGGTACCTCCAAAGGAAGCACCGGCTAACTCCGTACCAGCAGCCGCGGTAATACGGAGGGTGCGAGCGTTGTCCGGAATCACTGGGCGTAAAGGGCGCGTAGGCGGCCTGATAAGTAGGGGGTGAAATCCTGCGGCTTAACCGCAGGGCTGCCTTCTAAACTGTCGGGCTAGAGCACGGTAGAGGCAGATGGAATTCCCGGTGTAGCGGTGGAATGCGTAGAGATCGGGAAGAACATCAGTGGCGAAGGCGGTCTGCTGGGCCGTTGCTGACGCTGAGGCGCGACAGCGTGGGGAGCAAACAGGATTAGATACCCTGGTAGTCC
+
IIIIIIIIIIIIIIIIIIIIIIIIIIIIIIIIIIIIIIIIIIIIIIIHHGHIIIIIIIIIIIIIIIIIHIIIIIIIIIIIIIIIIIIIIIIIIIHIIIIIIIIIIIIIIHIIIIIIIIIIIIIIIIIIIHIIIIIIIIIGIIIHIIIH?HHHIIIIIIIIIGIIGIIHIHIIIHHIIIHIIIEHHHHIIIHIIIIIIIIIIIIIIIIIIIIIHHHIIIIIIIIHIIHHHHHIHIIIIIIHIIIHIIIIIHFHIIIIIIIIIIIIIHIIIIHHHGIIIHGIIIIIIIIHCHHIIHIIIIIIIIIIIIIIIIIIIIIIIIIIIIIIIIIIIIIIIIIHEIIIIIIIIIIIIIIIIIIIIIIIIIIIIIIIIIIIIIIIIIIHIIIIIIIIIIIIIIIIIIIIIIIIIIIIIIIIIIIIIIIIIIIIIIIIIIIIIDDDDD
@HWI-D00621:464:HFY7KBCXY:1:2207:2959:95543 1:N:0:CGAGGCTGGTAAGGAG
TAGGGAATCTTCGGCAATGGACGAAAGTCTGACCGAGCAGCGCCGCGTGAGTGAAGAAGGTTTTCGGATCGTAAAACTCTGTTGCCAGGGAAGAAAGGCCAGGCGAGTAACTGCGCTTGGATTGACGGTACCTGAGAAGAAAGCCCCGGCTAACTACGTGCCAGCAGCCGCGGTAATACGTAGGGGGCAAGCGTTGTCCGGAATTATTGGGCGTAAAGCGCGCGCAGGCGGTTTCTTAAGTCTGGTGTATAAACCTGAGGCTCAACCTTGGATCGCATTGGAAACTGGGGAACTGGAGTGTAGGAGAGGAAAGTGGAATTCCACGTGTAGCGGTGAAATGCGTAGATATGTGGAGGAACACCAGTGGCGAAGGCGACTTTCTGGCCTATAACTGACGCTGAGGCGCGAAAGCGTGGGGAGCAAACAGGATTAGAAACCCCAGTAGTCC
+
IHHIIIIIIIIHIIIIIIIIIIIIIIHIIIIIIIIIIIIIIIIIIIIIIIIIIIIIIIIIHHIIIIIIIIIIIIIIIIIIIGHHIIIIIIIIIIIIHIIIHIIIIIIEHHIIIIIIIIIIIIIIIIGIIIHHHIHIIIIIIIIIIIHIIIIIIIIIIIIIIHIIIIIIIHHIIHHHHIIIGHIIIHIIHHHIIHIHEHHHHHCHHHIIIIIIIHIIIIIIIHIIIIIHHIIHFIIHIIIHIIHHIHHIIIHHHHHEHHHIHHHHHEIIHIIIIIHFIIIIHHGCHIHHHHHHHHIIIIIIIIIIIIIIIIIIIHIIIHIGIIIIIIIIIIIIIIIIIIIHHIIIIIIIIIIIIIIIIHHHHIIIIIIHIIIIIIHHHHHHEEIIIHIIIIIIIHGDIIIIIIIGIIIIIHIIIIIIIIIIIIIIIIIIIGIIIHECIIHHHHIACDDD
@HWI-D00621:464:HFY7KBCXY:1:2208:13633:68247 1:N:0:CGAGGCTGGTAAGGAG
TGGGGAATATTGCACAATGGGCGAAAGCCTGATGCAGCGACGCCGCGTGAGGGATGAAGGCCTTCGGGTTGTAAAGCACTTTTATCGGGAACGAAATCTGCGGGGTTAATATCCCCGTAGTCTGACGGTACCCGAGGAATAAGCACCGGCTAACTCCGTGCCAGCAGCCGCGGTAATACGGAGGGTGCAAGCGTTAATCGGAATTACTGGGCGTAAAGCGTGCGTAGGCGGTGAGTTACGTCTGTTGTGAAAGCCCCGGGCTCAACCTGGGAATGGCAATGGATACTGGCTCGCTCGAGTGTGTCAGAGGATGGCGGAATTCCCGGTGTAGCGGTGAAATGCGTAGAGATCGGGAGGAACATCAGTGGCGAAGGCGGCCATCTGGGACAACACTGACGCTGAGGCACGAAAGCGTGGGGAGCAAACAGGATTAGAAACCCTTGTAGTCC
+
IIIIIIIIIIIIIHIIIIIIIIIIIIIIIIIIIIIIIIIIIHHIIIIIIIIIIIIIIIIIIIIIIIIIIIIIIIIIIIIIIGHIIIIII?HHIIIIIIIIIIIIHIIIIIIHIIIIIIIIIIIIIIIIHIIHIIIIHIIIIIHIIIIIIIIIIIIIIHIIHIIIIIGIIIIIIIGIIIIIIGHHHHHHHHIIIIHDFHGHHGHHIIIIIIIIHIHIHIHGIHHHHHHHFI@HIHHCIIIHHG@IIIHEHGIGIIIIIIIHIIIHIHIIIIIIIHGHIIIGIIIIIIIIIGGIIIIHIIHIIIHHGIIIIIIIIIIIHIHIIIIGIIHIIIIIIIHIIHIIIIH@HHDDHIIIIIIIIIIIHFHIIIIIIIIIIIIIIHGEGIIIIIHIIIIHGIIIHIIIIIHHDIIIIIIIIIIIIIIIIIIGIIIIIHIIIIIIIHFHIIIHDDDDD
@HWI-D00621:464:HFY7KBCXY:1:2209:7796:99824 1:N:0:CTAGGCTGGTAAGGAG
TGGGGAATATTGGACAATGGGCGAAAGCCTGATCCAGCAATGCCGCGTGTGTGAAGAAGGTCTTCGGATTGTAAAGCACTTTCGACGGGGACGATGATGACGGTACCCGTAGAAGAAGCCCCGGCTAACTTCGTGCCAGCAGCCGCGGTAATACGAAGGGGGCTAGCGTTGCTCGGATTGACTGGGCGTAAAGGGCGCGTAGGCGGTTTGTACAGTCAGACGTGAAATTCCTGGGCTCAACCTGGGGGCTGCGTTTGATACGTGCGAGCTTGAGTTCGGAAGAGGGTCGTGGAATTCCCAGTGTAGAGGTGAAATTCGTAGATATTGGGAAGAACACCGGTGGCGAAGGCGGCGACCTGGTCCGATACTGACGCTGAGGCGCGAAAGCGTGGGGAGCAAACAGGATTAGATACCCTAGTAGTCC
+
IIIIIIIIIIIIIHHIIIIIIIHHIIIIIIIIIIIIIIIIIHIIIIIIIGHHIIHIIIIIHIIIIIIHIIIIIIIIIIIIIDGHHIGIIIIIIHGHIIIIIIIIIIIIIIHIHIIIIIIIIIIIIIHIIIGHHHIIIIIIIIHHIIIIIGHIIIIHIIIIIIIIIIIIIIIGIIIIIIIHHHIIIIIHHIIIIIIIIIIIIIIIIIIIHIIGHHIEHIIIHIIIIIIHHIIIIHHIIIIIIHCIIHFIHIIIIHIHIHHIHHCHGIIIIHGIIIHCIIIIIIIIHHDIIIIIIIIHIHFHIIIIIIHIIIIIIIIIIIIIIIIIIIIIIIIIIIIIIHIIIIIIIIIIIIIIHHEFIIHHCIIIIIIIIIIIIIIHHIIIGIIIIIIIIIIIIIIIIIIIIHHIIIHIIIHHIIIIIIIDDDDD
@HWI-D00621:464:HFY7KBCXY:1:2210:12069:69316 1:N:0:CGAGGCTGGTAAGGAG
TGGGGAATTTTGCGCAATGGGGGAAACCCTGACGCAGCAACGCCGCGTGGAGGATGAAGCCCCTTGGGGCGTAAACTCCTTTCGACCAAGACGATAATGACGGTACTGGTGGAAGAAGCACCGGCTAACTCTGTGCCAGCAGCCGCGGTAATACAGAGGGTGCAAGCGTTGTTCGGAATTATTGGGCGTAAAGGGCGCGTAGGCGGCGCGACAAGTCACCTGTGAAATCCCCGGGCTTAACCCGGGGCCTGCAGGCGAAACTGTCGTGCTGGAGTATGGGAGAGGTGCGTGGAATTCCCGGTGTAGCGGTGAAATGCGTAGATATCGGGAGGAACACCTGTGGCGAAAGCGGCGCACTGGACCATAACTGACGCTGAGGCGCGAAAGCTAGGGGAGCAAACAGGATTAGAAACCCTAGTAGTCC
+
IIIIIIIIIIIIIIIIIIIIIIIIIIIIIIIIIIIIIIIIIIIIIIIIIIHIIIHIIIIIIIIIIIIIIIIIIIIIIIIIIHHIIIIIIIIIIHIIIIIIIIIIIIIIIIIIIIIIIHIIIIIIIIIIHHHHIIIIIIIIIIIIIIIIHIIIIIIIIIIIIIIICHHHBGHHHIIIHHIIIIIIIHIHHHIHHIIGIHIIIHIHIIIIIIIIIIIIIIIIIIIIIIHIIIHIIIIIIHHHHHIIIIHHIIIIIIIHIIIIIHIHIIIIIHIIIIIIIHIIIIIIIIIIIIIIHIIHIIIIIIIIIHIIIIHIIIHIIIIIIHHIHIIIIIIIIIIIIHIIIIIHIIIHIIIIIIIIIIIIIIIIIIIIIHHIIIIIIIIIIIIIIIIIHIIIIIIIIIIIIIIIIIIIIIIHIIIIIIIDDDDB
@HWI-D00621:464:HFY7KBCXY:1:2210:11191:77333 1:N:0:CGAGGCTGGTAAGGAG
TGGGGAATATTGGACAATGGGGGAAACCCTGATCCAGCGACGCCGCGTGGGTGAAGAAGGCCTGCGGGTTGTAAAGCCCTTTCGGTAGGGACGAAAGCTTCCGACCTAACACGTCGGGAGGTTGACTTAGCCTACAAAAGAAGCACCGGCTAACTCTGTGCCAGCAGCCGCGGTAATACAGAGGGTGCGAGCGTTAATCGGAATTACTGGGCGTAAAGCGCACGTAGGCGGCTTGGTATGTCGGGTGTGAAATCCCCGGGCTCAACCTGGGAACTGCATCCGAAACTGCCTTGCTAGAGTATGGGAGAGGGAAGTGGAATTTCCGGTGTAGCGGTGAAATGCGTAGATATCGGAAGGAACATCAGTGGCGAAGGCGACTTCCTGGACCAATACTGACGCTCAGGTGCGAAAGCGTGGGGAGCAAACAGGATTAGAAACCCGAGTAGTCC
+
IIIIIIIIIIIIIIIIIIHIIHIIIIIIIIIIIIIIIIIIIIIIIIIHIIHIIHIIIIIIIIIIIIIIIIIIIIIIIIIIIHHHIIIIIIIIIIIHIHHIIIIIIIIIIIIIIHIIIIIIIIIIIIIIIHHIHIIIIIIIIIIIIIIIIIIHIIIIIIIHIHHIIIHIIHIIIIHIIIIIIHHIHIIGHDHIIIHHHHHHHIIIIIIIIHHHIIHIIIIIIIIIIIIIIIGIIHEIIHHIHIHEIIIHHFHIHHDHIHIHHIIHFHIIHIIHIHIIIIIIIIIHHHIIIIIIIIHIIIIIHHIIIIIHIIIIIIIIIIIIIIIIIIIIIIIIIIIIIIIIIIIIIIHHIHIIIIIIIIIIIHIIIIIIIIIIIIIIIIIIIIIIIIIIIIHHIIIIIIIIIIIHIIIIIIIIIIIIIIIIIIIIIIIIIIIIIHIIIIIIIIIHDDDDD
@HWI-D00621:464:HFY7KBCXY:1:2211:10961:58704 1:N:0:CGAGGCTGGTAAGGAG
TGGGGAATATTGGACAATGGGCGAAAGCCTGATCCAGCAATGCCGCGTGAGTGATGAAGGCCTTAGGGTTGTAAAGCTCTTTTACCCGGGAAGATAATGACTGTACCGGGAGAATAAGCCCCGGCTAACTCCGTGCCAGCAGCCGCGGTAATACGGAGGGGGCTAGCGTTGTTCGGAATTACTGGGCGTAAAGCGCACGTAGGCGGCTTTGTAAGTTAGAGGTGAAAGCCCGGGGCTCAACTCCGGAATTGCCTTTAAAACTGCATCGCTTGAATTGTGGAGAGGTAAGTGGAATTCCGAGTGTAGAGGTGAAATTCGTAGATATTCGGAAGAACACCAGTGGCGAAGGCGACTTACTGGACACATATTGACGCTGAGGTGCGAAAGCGTGGGGAGCAAACAGGATTAGAAACCCTAGTAGTCC
+
IIIIIIIIIIIIIIIIIIIIIIIIIIIIIIIIIIIIIIIIIIIIIIIIIIIIIIIIIIIIIIIIIIIHIIIIIIIIIIIIIHHIIIIIIIIIIIIIIIIIIIIIIIIIIIIIIIIIIIIIIIHIIIIIIIIIIIIIIIIIIIIIIIIIIIIIIIIIIIIIHIIIIIIIIIIIIIIIIIIIIIIIIIIIIIIIIIIHIIIHHIIIIIIIIIIIIIIIHIIIIIIIIIIIIHDIIIIIGIIHIFIHEHIIHIIIIIIIIIIIIIIIIIIIGIIIIIIIIIIIIIIIIIIIIIIIIIIIIIIIIIIIIIIIIIIIIIIIIIHIIHHIIIIIIIIIIIIIIIIIIIIIIIIIIIIIIIIIIIIIIIIIIIIIIIIIIIIIIIIIIIIIIIIIIIIIIIIIIIIIIIIIIIIIIIIHIIIIIIIDDDDD
@HWI-D00621:464:HFY7KBCXY:1:2211:11994:58765 1:N:0:CGAGGCTGGTAAGGAG
TGGGGAATCTTGCACAATGGGGGAAACCCTGATGCAGCGACGCCGCGTGAGCGATGAAGCCCCTCGGGGTGTAAAGCTCTTTCGGCAGGGAAGATTATGACGGTACCTGCAAAAGCAGCTGCGGCTAACTACGTGCCAGCAGCCGCGGTAATACGTAGGCAGCAAGCGTTGTTCGGAGTTACTGGGCGTAAAGGGTGTGTAGGCGGTTCCTTAAGTTTGCTGTGAAATCTCCCGGCTTAACCGGGAGGGTGCGGTGAATACTGAGGGACTAGAGTACGGGAGAGGAAAGTGGAATTCCTGGTGTAGCGGTGAAATGCGTAGATATCAGGAGGAACACCGGTGGTGTAGACGGCTTTCTGGACCGTAACTGACGCTGAGACACGAAAGCGTGGGTAGCAAACAGGATTAGAAACCCTAGTAGTCC
+
IIIIIIIIIIIIIIIIIIIIIIIIIIIIIIIHIIIIIIIIIIIIIIIIIIIIIIIIHIHHHIIIIIIIIEHHIIIIIIIIIHHIIIIIIIFHHIIIIIHHIIIIIHIIIIIIIIIHIIGIIIIIIIIIGIIHHIIIIIIIGIIIIIIIIHHIIIIIHIIIIIIIIIIIIHHIIIIIGHEHGHIIIIIIHHHHHHIHHIIIIHIIIIIIHHFIHHHHIIIHIIIIIIIIIIIIIIHFHHIIHIIIIIIIIHIHHHIIHIHHIIIIIHIIIIIIIHHIIIIIIIIIIIIHIIIIIIIIIIIIIIIIIIIIIIIIIHIHIIIIIHGIIIIIIIIIIIIHHIIIIIIIIHIIIIIIIIIIHIIIIIIIIIIIGIIIIIIIIIIIHIHIIHIIIIIIIIIIIIIIIIIIIIIIIIIIIIHIIIIDBDCD
@HWI-D00621:464:HFY7KBCXY:1:2211:15721:58906 1:N:0:CGAGGCTGGTAAGGAG
TGGGGAATATTGGACAATGGGCGCAAGCCTGATCCAGCCACGCCGCGTGAGTGATGAAGGCCTTCGGGTCGTAAAGCTCTGTGGGGAGGGACGAACCGCTGCTGGTTCATATCCAGCAGCATGACGGTACCTCCTTAGCAAGCACCGGCTAACTTCGTGCCAGCAGCCGCGGTAATACGAAGGGTGCAAACGTTGCTCGGAATTATTGGGCGTAAAGCGCACGTAGGCGGCTTTTCAAGTCCCATGTGAAAGCCCACGGCTTAACCGTGGAAGTGCATGGGAAACTGGAAAGCTTGAGTACTTAAGAGGATCGCGGAATTCCCGGTGTAGAGGTGAAATTCGTAGATATCGGGAGGAACACCAGTGGCGAAGGCGGCGATCTGGGAAGATACTGACGCTGAGGTGCGAAAGCGTGGGGAGCAAACAGGATTAGAAACCCTTGTAGTCC
+
IHIHIIIIIIIIIIIIIIHIIHIIIIIIIIIIGIIIIIHIIIIIIIIFHHIIHIIIIIIIEHHIIHHHCHHHHIIIIIIIHFHHGHIIHIIIIHIIIIIHHIHIIIHIHIIIIHIIIIIIIIIIHIIHIIIIIHIGHHIIIIIIIIIIIIHIIIHHIHIIHIIIIIIIIIIIIGIFIHIIIIHIIIIHFHHIHFHGFIHHEHHHHHHIIIIIIHCGIIIIIIIIGIHIIIIHHHCEFHHGHHFGIIHIIIIIIIIHIIHGIIIHIIIIIIIIHIIIIIIIHIIIHIIHHIHIIIIHIIHHIIGIIIIIIIHHHHIIIIIIIHIIIIIIIIIIIIIIIHHHIIIIHIIIIHHIIIIIIIIIIIIIIIIIIIIIIIIIIIIIIIIIIIIIIIIIIIIIHIIIIIIHIIIIIIIIHIIIIIIIIIIIIIIIIIIIIIIHIIGIHIIDDDDD
@HWI-D00621:464:HFY7KBCXY:1:2211:11828:59746 1:N:0:CGAGGCTGGTAAGGAG
TGGGGAATATTGGACAATGGGCGAAAGCCTGATCCAGCAATGCCGCGTGAGTGAGGAAGGCCTTAGGGTTGTAAAGCTCTTTCGGCGGGGACGATGATGACGGTACCCGCAGAAGAAGCCCCGGCTAACTTCGTGCCAGCAGCCGCGGTAATACGAAGGGGGCGAGCGTTGTTCGGATTTACTGGGCGTAAAGGGCGCGCAGGCGGTCATTTTTGTCGAGTGTGAAAGCCCCGGGCTTAACCTGGGAACTGCGCTCGAAACGGGATGACTAGAGATCGGGAGAGGAGAGTGGAATTCCCAGTGTAGAGGTGAAATTCGTAGATATTGGGAAGAACACCGGTGGCGAAGGCGGCTCTCTGGACCGATACTGACGCTGAGGCGCGAAAGCGTGGGGAGCAAACAGGATTAGAAACCCCAGTAGTCC
+
IIIIIIIIIIIIIHIIIIIIIIIIIIIIIIIIIIIGHIIIIIIIIHIHIGHIIIIIIIIIIIIIIIIIIIIIIIIIIIIIIGIIIIIIIIIIIIIIHIIIIIIIIIIIIHIIIIIIIIIIHIIIGIIIIHIIIHIIIIIIIIIIIIIIIGIIHIIIIIHHIIIIIIIIHD?GHHIHIIHHIIIIIIIIIIIIIGHHIIIIHHIIIIHHHIIIIIIHIIHIIIIIIIIIHIIGHIIHHHIIIIHHHGEIIIIIHHIHIIHIIIIIIHIIIIIIIIIIIIIIIIIIIIIIIIIIIIIIGIIIIIIIIIIIIIIIIIIIIIIIIIIIIIIIIIIIIIIIIIIIIIIIIIIIIIIIIIIIIIIIIIHIHIIIIIIIIIIIIIIIHIIIIIIIIIIIIIIIIIIIIIIIIIIIIIIHIIIIHIIDDDDD
@HWI-D00621:464:HFY7KBCXY:1:2211:10930:78330 1:N:0:CGAGGCTGGTAAGGAG
TAAGGAATATTGCGCAATGGGCGAAAGCCTGACGCAGCGACGCCGCGTGGGGGATGAAGGTCTTCGGATTGTAAACCCCTTTCGGGAGGGAAGATGGAATGGGGTAACCCATTCGGACGGTACCTCCAGAAGCAGCCACGGCTAACTTCGTGCCAGCAGCCGCGGTAATACGAAGGTGGCAAGCGTTATTCGGATTTACTGGGCGTACAGGGAGCGTAGGCGGTTCGGTAAGCCCTTTGTGAAATCTCCAGGCTTAACCTGGAACAGTCGGAGGGGACTGCCGGGCTAGAGGACGGGAGAGGAGCGCGGAATTCCCGGTGTAGCGGTGAAATGCGTAGAGATCGGGAGGAAGGCCGGTGGCGAAGGCGGCGCTCTGGAACGTTTCTGACGCTGAGGCTCGAAAGCGTGGGGAGCAAACAGGATTAGATACCCTGGTAGTCC
+
IHHIIIIIIIIIIIIIIIIIHIIHIIIIIIIIIIIHIIIIIIIIIIIIIIIHIIIIIIIIIIIIIIIIIIIIIIIIIIIIIHHIHHHHIIIIIIIIIIHIIIIIHIIIIIIIIIHCHIIIIIIHIIIIIIHHIIIIIIIHIIIGIIHHEHIIHIIIIIIIIIHIIHDHIIHIHHHGHIIIEHHHIEEDHHGIIHEHHHHIIHHHIHIHHIHIIHIIIIIIGIIHHHGIIHIHHEIIIIIIIIIIIGIIIIIIIHEHFHIIIIIIHCCDIIIHIIIIIIIIIIIIIHH?HGIIIIIIIIIIIIIIIIIIIIIIHIIIIIIIIIIIIIIIIIIIIIIIIHHFHIIIIIIIIIIIIHIIHIIIIIIIIIIIIIHHIIIIIHGIIIIIIIIIIIIIIIIIIIIIIIIHIIIIIIIIIIIIIIIIIIIIIIIIIIHIIIIIDDDDD
@HWI-D00621:464:HFY7KBCXY:1:2211:14260:84353 1:N:0:CGAGGCTGGTAAGGAG
TGGGGAATATTGGACAATGGGCGAAAGCCTGATCCAGCAATGCCGCGTGAGTGATGAAGGCCTTAGGGTTGTAAAGCTCTTTTACCAGGGATGATAATGACAGTACCTGGAGAATAAGCTCCGGCTAACTCCGTGCCAGCAGCCGCGGTAATACGGAGGGAGCTAGCGTTGTTCGGAATTACTGGGCGTAAAGCGTACGTAGGCGGTTATTCAAGTCAGAGGTGAAAGCCCGGGGCTCAACCCCGGAACGGCCTTTGAAACTAGATAGCTAGAGTCTTGGAGAGGTTAGTGGAATTCCGAGTGTAGAGGTGAAATTCGTAGATATTCGGAAGAACACCAGTGGCGAAGGCGACTAACTGGACAAGTACTGACGCTGAGGTACGAAAGCGTGGGGAGCAAACAGGATTAGATACCCTAGTAGTCC
+
IIIIIIIIIIIIIIIIIIIIIIIIIIIIIIIIIIIIIIIIIIIIIIIIIHIHHIIIIIIIIIIIIIIIIIIIIIIIIIIIIHHIIIIIIIIIIIIIIIIIIIIIIIIIIIIIIHHIIIIIIHIIIIIIIIIIIIIIIGHHHIIIIIIIIIHIIIIHIIHIIIIIIIIIIIIIIIIIIIIIIIIIIIIIIIIHIEGGHIHIIIIIIIHIHHIIIIIIHIIIIIIIHIHIIIIIIIIHIIIHHCHHIHIHIHIIIIHHIIIIIIIHIHIIIIIIIIIIIIIIIIIIIIIIIIHIHIIIIIIIIIIIIIIIIIIIIIIIIIIIIIHIIHIIIIIIIIIIHIIIIIIIIIIIIIIIIIIIIIHIIIIIIIIIIIIIIIIIIIIIIIIIIIIIIIIIIIIIIIIIIIIIIIIIIIIIIIIIIIIDDDDD
@HWI-D00621:464:HFY7KBCXY:1:2211:9832:99200 1:N:0:CGAGGCTGGTAAGGAG
TCGAGAATCTTGGGCAATGCACGAAAGTGTGACCCAGCGACGCCGCGTGAAGGATGAAGGCCCTCTGGGTCGTAAACTTCTTTTAAGGGGGAAGAATAAATGACGGTACCCCTTGAATAAGCCACGGCTAACTACGTGCCAGCAGCCGCGGTAATACGTAGGTGGCAAGCGTTGTCCGGATTTACTGGGCGTAAAGCGAACGCAGGCGGACTGTTAAGTAGGAAGTGAAAGGTTGGAGCTCAACTCTAACACTGCTCCCTATACTGGCAGTCTTGAGTGGCGGAGAGGGAGATGGAACGACACGTGTAGCGGTGAAATGCGTTGATATGTGTCGGAACACCAATGGCGAAAGCAATCTCCTGGACGCAAACTGACGCTGAGGTTCGAAAGCTAAGGTAGCAAACAGGATTAGATACCCCGGTAGTCC
+
IIIIIIIIIIIIIIIIIIIIIIIHIIIIIIIIIIIIIIIIIIIIIIIHHIIIIIIIIIIIIIIIIIIIIIIIIIIIIIIIIHIIIIIIIIIIIIIIIIIIIIIIIIIIIIIIIIIIIIIHIIIHIIIHIIIIIIIIIIIIIIIIIIIIIIHEHIIIIIIIIIIIIIIGFIIIIHHIGIIIIIHIIHIHIIIIIIIIHIIIIIIIIIIIIIIIIIIIIIIIIIIIIHHIIHIIGIIHEIIIIHIIIIIIHIIIIIIHCIIIIHHIHHIIIIIHIIIIIIIIIIIIIIIIIIIIIIIIIIIIIIIIIIIIIIIIIIIIIIIIIIIHHHIIIIIIIIIHIIIIHHHIIIHIHIIHIIIIIIIIIIIHIIIIIIIIIHIIIIIIIHIIIIIIIIIIIIIIIIIIIIIIIIIIIIIIIIIIIHIIIIDDDDD
@HWI-D00621:464:HFY7KBCXY:1:2212:14555:69407 1:N:0:CGAGGCTGGTAAGGAG
TGGGGAATATTGGACAATGGGCGCAAGCCTGATCCAGCCATGCCGCGTGAGTGATGACGGCCTTAGGGTTGTAAAGCTCTTTCGCTCGGGACGATAATGACGGTACCGAGATAAGAAGCCCCGGCTAACTTCGTGCCAGCAGCCGCGGTAATACGAAGGGGGCTAGCGTTGTTCGGAATTACTGGGCGTAAAGCGCGTGTAGGCGGGTCTTTAAGTCAGGGGTGAAATGCCAAGGCTCAACCTTGGAACTGCCTTTGATACTGGAGATCTTGAGTCCGGGAGAGGTGAGTGGAATTGCGAGTGTAGAGGTGAAATTCGTAGATATTGGGAAGAACACCGGTGGCGAAGGCGGCTCACTGGCTCGTTACTGACGCTCAGGCGCGACAGCGTGGGGATCAAACAGGATTAGATACCCTTGTAGTCC
+
HIIIIIIIIIIIIIIIIIIHIIIIIIIIIIIIIIIIIIIIIIIIIIIIIGIIIIIIIIIIIIIIIIIIIHIIIIIIIIIIIHIIIHIIIIIIIIHIIIIHIIIIIIIIIIIIIIIIIIIIIIIIIIIIIIIIIIIIIIHIEHIIIIIIIIIIIIIHHIIIIIIIIIIIHIIIIIIIHIIHHHHIIIIIHHIIHHIIIIIHIIIIIIIHIIHHGIIHHHGHHIIIIIIIIHHHADIIIHIIGIIIIIIIHHGBIHHFGIIIIIFHEIIIHHHIIIIIIIIIIIIHIHIIIIIIIIIHIHIIIIIIIIIIIIIIIIIIIIIIIIHIIHIIIIGIIIIIGIIIIIIIIIIIIIIIH@FIIIIIIHIIIIIIIIHIIIIIIIIIIIIIIIIIIIIIIIIHGIIIIIIIIIIIIIIIIHHIIIIDDDDD
@HWI-D00621:464:HFY7KBCXY:1:2213:8810:92683 1:N:0:CGAGGCTGGTAAGGAG
TGGGGAATATTGGACAATGGGCGCAAGCCTGATCCAGCCATGCCGCGTGAGTGATGACGGCCTTAGGGTTGTAAAGCTCTTTCGCTCGGGACGATAATGACGGTACCGAGATAAGAAGCCCCGGCTAACTTCGTGCCAGCAGCCGCGGTAATACGAAGGGGGCTAGCGTTGTTCGGAATTACTGGGCGTAAAGCGCGTGTAGGCGGGTCTTTAAGTCAGGGGTGAAATGCCAAGGCTCAACCTTGGAACTGCCTTTGATACTGGAGATCTTGAGTCCGGGAGAGGTGAGTGGAATTGCGAGTGTAGAGGTGAAATTCGTAGATATTCGCAAGAACACCAGTGGCGAAGGCGGCTCACTGGCCCGGAACTGACGCTGAGACGCGAAAGCGTGGGGAGCAAACAGGATTAGAAACCCTAGTAGTCC
+
IHIIIIIIHHIIIHHIIIIIIIIIIIIIIIIIIIIIIIIIIIIIIIIIIIIIIIHIIIIIHIIIIHIIFHIIIIIIIIIIIGHHHHIIIIGHIIIIIIIFHIHIIHHIHHIIIGHGHIIHIHHIIHIIIHHHIIIIIIHIIIIIIIIIIIIIIIIHIIHIIIGIIIIIEHHHCEHIHIHIIIIIIHHHIIIIIIIGIHHIIIHIHHH?IHHHIIIHIIIGHIIIHHHHHIIIIIIHEIIIIIHIIIIIIIIIIIIIIIIIIIIGIIIIIIIIIIHIIIIIIIIIIIIIIIIIIIIIIIHGIIHIIIIIIHHIIIIIIIIIIHIIIIIIIIIIIIIHIIIIIIIIIIIIIIIIIIIIIHIIIIIIHIIIIIIIIIIIIIIIIIIIIIIIIIIIIIIIIIIIIIIIIIIIIIHHIIIIIIIDDDDD
@HWI-D00621:464:HFY7KBCXY:1:2213:11873:96907 1:N:0:CGAGGCTGGTAAGGAG
TGGGGAATCTTGCGCAATGGGCGAAAGCCTGACGCAGCGACGCCGCGTGAGGGAAGAAGGCCTTCGGGTTGTAAACCTCTTTCAGGAGGGACGAAGCCACTCGGGTTAATAGCCCAGAGGGTGACGGTACCTCCAGAAGAAGCCCCGGCTAACTACGTGCCAGCAGCCGCGGTAATACGTAGGGGGCAAGCGTTGTCCGGATTTATTGGGCGTAAAGAGCGTGTAGGCGGCCAGGTAGGTCTGCTGTGAAAACTCGAGGCTTAACCTCGAGCTGTCGGCGGAAACCATCTGGCTAGAGTCCGGAAGAGGAGAATGGAATTCCCGGTGTAGCGGTGAAATGCGCAGATATCGGGAAGAACACCCGTGGCGAAGGCGGTTCTCTGGGACGGTACTGACGCTGAGACGCGAAAGCGTGGGGAGCGAACAGGATTAGAAACCCTTGTAGTCC
+
IIIIIIIIIIIIGIIIIIIIIIIIIIIIIIIHIIIIIIIIIIIIIIIIIIIIHIIIIIIIIIIIIIIIIIIIIIIHHIIIIHHIIIIIIIIIIIIIIHIIHIIIIGHIIIIIIIIIIIIIIIIIIIIIIIIIIIIIIIIIIHIIIIIIIIIIIIIIHHIIHIIIIIIHIIIIHGIIIIHHHIHIIIHHIIIIHIHHIIIIHGFHHGHFHIIIHIIIIHIIIHHHIIIIIIIHFEHGGFFFHGHIHIHHHHEEIHHGIIIHIHHHIHECGHIIIHHIIHIIHIIIIGIIHIIIHHHIIIHGIIIIIIHIIIIIIIHIIIHHIIIIIIHHIIIIIIIIIIIIIIGIIIHHGIIIIHIIIIIIIIDIIIIIIIIIIIIIIIIIIIIIIIIIIIIIIIIIIIIIIIIIIIIIIIIIIIIIIIIIIIIIIIIIIIIIIIIIIIIIGIIDDDDD
@HWI-D00621:464:HFY7KBCXY:1:1101:14038:45947 1:N:0:CGAGGCTGGTAAGGAG
TGGGGAATCTTGCACAATGGGGGAAACCCTGATGCAGCGACGCCGCGTGAGCGATGAAGCCCTTCGGGGTGTAAAGCTCTTTCGGCAGGAACGATAATGACGGTACCTGAAGAAGAAGCTGCGGCTAACTACGTGCCAGCAGCCGCGGTAATACGTAGGCAGCAAGCGTTGTTCGGAGTTACTGGGCGTAAAGAGTGCGTAGGCGGTCTTTTAAGTTTGGTGTGAAATCTCCCGGCTCAACTGGGAGGGTGCGCCGAAAACTGGGAGGCTTGAGGATGGGAGAGGCATGCGGAATTCCTGGTGTAGCGGTGAAATGCGTAGATATCAGGAGGAACACCTGCGGTGTAGACAGCATGCTGGACCATTTCTGACGCTGAGGCACGAAAGCGTGGGTAGCAAACAGGATTAGAAACCCTAGTAGTCC
+
IIIIIIIIIIIIHHIIIIIIIIIHIIHIIIHHIIIIIIIIIIIIIIIIIIIHHHHIIIIEHIIIIIIIIIIIIIIIIIIIIHIIIIIIIHHIIIIIIIIIIIIIIIIIIIIIIHIIIIIIIIIIIIIIIIIIIIIIIIIIIIIHGIIIIIIIIIIHHIHHIHIIIIIIHHIHIHIHIIGHHIHIIIIIIIIIHHIIIIHHHHHEIHHGFHGIHFBHGHIIIIIIIHHGHHDHCIIHIIIIIHIIHEIHHGIHH<IIHIIIHHIHHFHHHHCIIIIHIIIIIIIIIHHIHHIIIHGIHIIIIIHHIIIIIIIIIIIIIIIIHHHHIIIIIIIIIIIIHECIGHHGHDHIIIIIIIHIIIIIIIIGIHCIHIIHIIIIIIIIIIIIIIIIIHIIIIIHHIHHIIIIIIIIIIIIIHIIIIIDDD@D
@HWI-D00621:464:HFY7KBCXY:1:1101:7498:68783 1:N:0:CGAGGCTGGTAAGGAG
TGGGGAATTTTGCGCAATGGGGGAAACCCTGACGCAGCAACGCCGCGTGGAGGATGAAGTCCCTTGGGACGTAAACTCCTTTCGACCCGGACGATAATGACGGTACGGGTGGAAGAAGCCCCGGCTAACTTCGTGCCAGCAGCCGCGGTAATACGAGGGGGGCAAGCGTTGTTCGGAATTATTGGGCGTAAAGGGCGCGTAGGCGGTGCGGTAAGTCACCTGTGAAACCTCTAGGCTTAACCTAGAGCCTGCAGGCGAAACTGCCGTGCTTGAGGGTGGGAGAGGTGCGTGGAATTCCCGGTGTAGCGGTGAAATGCGTAGATATCGGGAGGAACACCTGTGGCGAAAGCGGCGCACTGGACCACATCTGACGCTGAGGCGCGAAAGCTAGGGGAGCAAACAGGATTAGATACCCCAGTAGTCC
+
IIHHIIIIIIIHHHHIIIIIIIGHIIHGHHIIHIIIIIIIIHHIIIIIIIIIIIIIIIIIIIIIIIIIHIIIIHIIIIIIHIHHIIIIIIIIIIIHIIIIIIIIIIIIIIIIIIIIHIIIIIIIIIIIIHIIIIIIIIIIIIIIHHIIIIIHHIIHIHDHHIIHIIII.EEHIGIHHHHFGHIIHIHIHHIIIIIHIIIIIHHIIIIIIIIIIIIHHHIIIIIIIIIGIIIIIHIHIIHFIHIIHIHIHIIHGFIGIHGHIHHE?GIIHHIIHIIIIIIIIIIIIIIIIHIIIIIHIIGIIIIIIIHIIIIIIIIIIIHIHFHHHDIIIIIIIIIIHIIIIIIIIIIIIIIIIIIHIGIIIIHIIIHIIHIIIIIIIIHIIIIIIIIIIIIIIHIIIIIIIIIIIIIIIIIIIHIIHIIDDDAD
@HWI-D00621:464:HFY7KBCXY:1:1101:20109:72372 1:N:0:CGAGGCTGGTAAGGAG
TGGGGAATATTGGACAATGGGCGCAAGCCTGATCCAGCAATGCCGCGTGAGTGATGAAGGCCTTAGGGTTGTAAAGCTCTTTCGCCCGCGACGATGATGACGGTAGCGGGAGAAGAAGCCCCGGCTAACTTCGTGCCAGCAGCCGCGGTAATACGAAGGGGGCGAGCGTTGTTCGGATTTACTGGGCGTAAAGGGCGCGTAGGCGGCCTCCCAAGTCAGGCGTGAAAGCCCCGGGCTCAACCTGGGAGGTGCGCTTGGGACTGGCGGGCTGGAGTTCGGGAGAGGAGCGTGGAATTCCCAGTGTAGAGGTGAAATTCGTAGATATTGGGAAGAACACCGGTGGCGAAGGCGGCGCTCTGGACCGAGACTGACGCTGAGGCGCGAAGGCGTGGGGAGAAAACAGGATTAGATACCCTAGTAGTCC
+
IIIIIIIIIIIIIIIIIIIIIHHHIIIIIIIIIIIIIIIIIIIIIIIHHIIHIIIHIIIIIIIIIIIIIIIIIIIIIIIIIHHIIIIIIIIIIIIIIIIIIHIIHIGHIIIIIIIIIIIIIIIIIIGIIIIIIIIIIIFHIIIIIIIIIIIIIIICHHHIIHGHIIIIEHIIHIIIGHHHHHHIIHIIFHIIIIHHHIIIIIIIIIIIIHHHHIIHIHHHIIGIHIIIIGHIHIIHHH?GHIHHHHEHHHGHCFHIIIHHHIIHCIIIHIIIHHHDIIIIIIIIHHHHIHIIHIHGHGIIHIIIIIHIHIIIHGEHHIHHIHHIHIIIIHHIIIHEHHHIIIHHHIIIHHEIHHHGCIIHECIIIHHIHIIIHHHIIIHHIIIIIIIIIHIHHHGF<HHGIHIIIIIIIHEIHD<EIIIDDDDD
@HWI-D00621:464:HFY7KBCXY:1:1101:14073:75193 1:N:0:CGAGGCTGGTAAGGAG
TAGGGAATTTTCCACAATGGGCGAAAGCCTGATGGAGCAACGCCGCGTGCAGGATGAATGCCTTCGGGTTGTAAACTGCTTTTATCTGTGACGAATATGACGGTAGCAGATGAATAAGGATCGGCTAACTCCGTGCCAGCAGCCGCGGTCATACGGAGGATCCGAGCGTTATCCGGAATTACTGGGCGTAAAGAGTTGCGTAGGTGGCATTGTGTGTCGGTAGTGAAATCGTGTGGCTCAACCATATATACATTATCGAAACTGCAAAGCTAGAGGACGAGAGAGGTTATTGGAATTCCCAGTGTAGGAGTGAAATCCGTAGATATTGGGAGGAACACCGATGGCGTAGGCAGATAACTGGCTCGTTCCTGACACTAAGGCACGAAAGCGTGGGGAGCAAACGGGATTAGAAACCCTAGTAGTCC
+
IIIIIIIIIIIIIIIIIIIIIIIIIIIIIIIIIIHHIIIIIIIIIIIIIIIIIIIIIIIIIIIIIIIIIIIIGIIIIIIIIGHIIIIIIIIIIIIIIIIIIIIIIIIIIIIIIIIIIIIIIIIIIIIIIIIIIHHIIIIIIIIIIIIIIIIIIIIHCHIGIIIIIIIIIHIIIIIIIHHIIHEHIIIIIIHIIIIIIIIIHIIIIHIIHIHHIIHIHIIIHHHHIHHIHICHIIHHEHHHCCHHHCFGHIIGHEG@HIIHGHHHIIHFHGDIIFIIIHHFGIIIIIIHECIIIIIHIIIIIIIIHIIIIIIIIIIHIIIHIIHFIHGIIIHIIIHIHIIIIIIIIIIIIIIIIIIIIIIIIHIIIIGIIIIIIIIIIIIIIHIIIIIIIIIIIIIIIIIIHIIIIIIIIIIIIIIIIIIIDDDDD
@HWI-D00621:464:HFY7KBCXY:1:1101:14392:76917 1:N:0:CGAGGCTGGTAAGGAG
TGGGGAATATTGGACAATGGGCGCAAGCCTGATCCAGCCATGCCGCGTGGATGATGAAGGCCTTAGGGTTGTAAAGTCCTTTTAACGGGGAAGATAATGACGGTACCCGTAGAATAAGCCCCGGCTAACTTCGTGCCAGCAGCCGCGGTAATACGAAGGGGGCTAGCGTTGCTCGGAATCACTGGGCGTAAAGCGCACGTAGGCGGATCTTTAAGTCAGGGGTGAAATCCTGGAGCTCAACTCCAGAACTGCCTCTGATACTGGGGATCTTGAGTCCGGAAGAGGTAAGTGGAACTGCGAGTGTAGAGGTGAAATTCGTAGATATTCGCAAGAACACCAGTGGCGAAGGCGGCTTACTGGTCCGGTACTGACGCTGAGGTGCGAAAGCGTGGGGAGCAAACAGGATTAGAAACCCTTGTAGTCC
+
HIIIIHIIIIIIGIIIIHHIIIIIIIIIIIIIIIIIIIIIGIIIIIIHHHHHIIHIHIHIIIIIIIIIIIIIIIHIIIIIIHHHIIIIIIHIIIHIIIIIIIIIIIIIIIIIIIIHHIIIIIIIIIIIIIIIIIIIIIIIIIIIIIIIIHFIIIIHHIIGIIIIHIIIIHHIIIIIGHGHIIIHIHEIIIIIIIIIIIIGHIIIIIIGIFIIIIIHIIIIIIIHGIHIIIHHHCHHHEEIHEEIIIHIIIIIIHIIIIIIIIIIIIIFIHIIHHDGIIIIIIIIIIIIHFIIHHIIIHIIHIIGIIIIIIIIIIIIIIIIIHGIIIIIIIIIHHHHIIHIIIIIIHIIIDIHIHIIIIIHCIHIIIIIIIIIIIIIHIIIIIIIIIHHIIIIHIIIHHHDIIIIHHCHIIIHHECCHHG<<0D@
@HWI-D00621:464:HFY7KBCXY:1:1101:16298:77280 1:N:0:CGAGGCTGGTAAGGAG
TGGGGAATCTTGCACAATGGGGGAAACCCTGATGCAGCGACGCCGCGTGAGCGATGAAGCCCTTCGGGGTGTAAAGCTCTTTCGGCAGGAACGATAATGACGGTACCTGCAGAAGAAGCTGCGGCTAACTACGTGCCAGCAGCCGCGGTAATACGTAGGCAGCAAGCGTTGTTCGGAATTACTGGGCGTAAAGAGTGTGTAGGCGGTTCTCTAAGTTCCGTGTGAAATCTCCCGGCTTAACTGGGAGGGTGCGCGGAAAACTGGAGGGCTGGAGTATGGGAGAGGAAAGCGGAATTCCTGGTGTAGCGGTGAAATGCGTAGATATCAGGAGGAACACCTGCGGTGTAGACAGCTTTCTGGACCATCACTGACGCTGAGACACGAAAGCGTGGGTAGCAAACAGGATTAGATACCCTTGTAGTCC
+
IIIHHHIIIIIIIIIIIIIIIIIIIIIIIIIIIIIIIIIIIIIIIIIIIIIIIIEHHIIIIIIIIIIIIHHIIIIIIIIIIHIIHIIIIIIIIIIIHIIIIIIHHIIIHIIIIIIIGIIIIIIIIIIIIIIIIIIIIIIIIIIIIIIIIIIIIIIIIIIIIIGIIIIIBGHIIIIHIHIIIIIIIIHIIHIIHHIIIIIIIIHHIIIIHIIHIIIIIHIIHIIIIIIIIIGIIIHH?IIH@@HHIIIIHGHHHCIIIHGIHIIIIIHHHIIIIHIIHIIIIIIHHIIIHGIIIHIIIIIIIIIIIIIIIIIIHHIIIIIHHFC@HIIIIIHIHHFDHIIIIIIGIIIIIIIIIHFIHGIIIIIIIHGHEHHHHHGIHIIIIIHFIIIIIIIIIIIIIIIHIHHHEG<HHHEIHD<IHHEDD?D<
@HWI-D00621:464:HFY7KBCXY:1:1101:8132:78334 1:N:0:CGAGGCTGGTAAGGAG
TGGGGAATATTGGACAATGGGCGCAAGCCTGATCCAGCCATGCCGCGTGGATGATGAAGGCCCTAGGGTTGTAAAGTCCTTTTAACGGGGAAGATAATGACGGTACCCGTAGAATAAGCCCCGGCTAACTTCGTGCCAGCAGCCGCGGTAATACGAAGGGGGCTAGCGTTGCTCGGAATTACTGGGCGTAAAGCGCACGTAGGCGGCTTCTTAAGTCGGAGGTGAAATCCTGGAGCTCAACTCCAGAACTGCCTTCGATACTGGGAAGCTTGAGTTCGGGAGAGGTGAGTGGAACTGCGAGTGTAGAGGTGAAATTCGTAGATATTCGCAAGAACACCAGTGGCGAAGGCGGCTCACTGGCCCGATACTGACGCTGAGGTGCGAAAGCGTGGGGAGCAAACAGGATTAGATACCCTAGTAGTCC
+
IIIIIIIIIIIIIHIIIIIIIIIIIIIIIIIIIIIIIIIIIIIIIIIHHGHHHIIIIIIIIIIIIIIIIIIIIIIIHHIIIHIHIIGHIIIIIIIIIIIIIIIIIHIIIIIIIHIHIIIIIIIIIIIHHIGHIHIIIIIIIIIIIIIIIIHGIIIIGHGIDHDIIIHGHIDHEHHHHHHHIIIIHIIHIIIHHIHGHIIIIHHIIHHGGIIIIHEHHHIHHHIHIHIIGHHHG?HIIFIIHEHHHIIIHIFHEHHIHG?IIIIHH@EIIIIIIHDDIIIHIIIIIIIIIIIHHIHIGIIIIIHIIEHIIIIIIHHHIHEIIHEIH?DGGHGIIIIIIIIIIIIHIIIIIIIIIIIIIIIIHIHIIIIIIIIIHIIIIIIIIIIIIIIIIIIIHHIIIIIIIIIIIIIIIIGIIIIIIIIDDDA@
@HWI-D00621:464:HFY7KBCXY:1:1101:6928:81246 1:N:0:CGAGGCTGGTAAGGAG
TGGGGAATCTTGCGCAATGGTCTAACGACTGACGCAGCGACGCCGCGTGTGGGAGGACGCCTTTCGGGGTGTAAACCACTGTTGCCCGGGACGAACAGGGTCATTCATGGCCCCTGACGGTACCGGGTGAGGAAGCACCGGCTAACTCCGTGCCAGCAGCCGCGGTAATACGGAGGGTGCGAGCGTTGTCCGGAATCATTGGGCGTAAAGGGCGCGTAGGTGGCTTCTTAAGCGTGCGGTGAAAGCCTGGGGCTCAACCCCGGGTCGGCCGTGCGAACTGGGGGGCTGGAGCACTGTAGAGGCAGGCGGAATTCCGGGTGTAGCGGTGGAATGCGTAGAGATCCGGAAGAACACCGGTGGCGAAGGCGGCCTGCTGGGCAGTTGCTGACACTGAGGCGCGACAGCGTGGGGAGCAAACAGGATTAGAAACCCTTGTAGTCC
+
IIIIIIIIIIIIIIIIIIIIHIHIIIIIIIIIIIIIIIIIIIIHIIIIIIIIIIIIIIIIIHIIIIIIIIIIIIIIIIIIIHHIIIIIHIIIIIIIIIIIHIIIIIHIIHIIIIIIIIIIIIIIIIIIIHHHIIIIGIIIIIIIHIIIHIIHHIHIHHHIIIGIIDHHHHHII=EHDGHEHEHHI<GHICHIHHHHIEHIIIIIIEE@IIHIIIHIHHIHIHIIHHHIII=DIHDHHIIIIIHIGIHEHIIIIIIDHHHIIIIIGHIGIIIIHHHHHIIIHCIIIIIIIHIIIHIIIIIIIIHIIIIIIIIIIIIIIIIIIIIIIIIIIIIIIIIIIHGEG=IHIIIIIIIIIIIIIIIIIIIIIIIIIIIHIIIIIIIIIIIHHIIIIIIIIIIIIGIIIHIIIIIIIIIIGHIIIHIIIIIIIIIHHIIIIHIIDDDDD
@HWI-D00621:464:HFY7KBCXY:1:1101:14243:83921 1:N:0:CGAGGCTGGTAAGGAG
TGGGGAATATTGCGCAATGGGCGAAAGCCTGACGCAGCGACGCCGCGTGGGTGATGAAGGCCTTCGGGTCGTAAAGCCCTGTCGGGAGGGAAGAAACAGCCGAGACCTAATACGTCTCGGCATTGACGGTACCTCCTAAGGAAGCACCGGCTAACTCCGTGCCAGCAGCCGCGGTAATACGGAGGGTGCTAGCGTTGTTCGGAATCACTGGGCGTAAAGGGCGTGTAGGCGGCCTGCTAAGTCTGATGTGAAATCCCCTCGCTCAACGAGGGAACTGCGTCGGATACTGGCAGACTCGAGTACCGGAGAGGAAGGTGGAATTCCCGGTGTAGCGGTGAAATGCGTAGATATCGGGAGGAACACCGGTGGCGAAGGCGGCCTTCTGGACGGATACTGACGCTGATACGCGAAAGCGTGGGGAGCAAACAGGATTAGAAACCCTAGTAGTCC
+
HHIIIIIIIIIIIIIIIIIIIIIIIIIIIIIHIIIIIIIGIIIIIIIEEHGEHIGIIIIGIIIIIIIIIIIHIIIIHHIIGHHGHHFHIIHIIIIHIIIIIIIIIHIIHIIIIIIIIIIIIGHHHHIIIIHIIGHHHIGIIIIIIIIIIIGIIHEHIGIIHFHHIHIIIIIIHHECHIHHIIIIHHBECHHHHIEHHHHIHIHHFEHHIIHIIIIHIHHHIHH@IHIIHHCC?GIFHHHGHEIGHHEIHHF?HHHHHHDHCFE?HGDIHIHIHHIIIIHE=IHHIIIHHHAHIIIIIIIHHIHIIIIIIIIIIIGIIIHIDHHGHIIIIIIIIIIIIIIIIHHGCIIHEHHIHHIIHIIIIIHIHIIIIHHHFIIIIIHEHIIFIIHIHIHFGIIIIIGIHHHDIIIIIIIIIIIIIIIHHIHIHHIIIIGIIHIHFHIIIHGIIDCDBA
@HWI-D00621:464:HFY7KBCXY:1:1101:3593:84388 1:N:0:CGAGGCTGGTAAGGAG
TGAGGAATTTTGGACAATGGGGGAAACCCTGATCCAGCGACGCCGCGTGAGGGATGAAGGTCTTCGGATTGTAAACCTCTTTTGCCTGGGAATAACTGCCTTGTAGAAATATGAGGATTGAATGTACCAGGCGAATAAGCCACGGCTAACTTCGTGCCAGCAGCCGCGGTAATACGAAGGTGGCAAGCGTTACTCGGAATTACTAGGCGTAAAGGGCAGGTAGGCGGTCTCGTTAGTCTGTTGTGAAAGCTCCTTGCTTAACGGGGAGAGGCCAACAGATACTGCGAGGCTTGAGTATAGGAGAGGGTACTGGAATTCCCGGTGTAGCGGTGAAATGCGCAGAGATCGGGAGGAACACCAATGGCGAAAGCAGGTACCTGGACTATTACTGACGCTCAGCTGCGAAAGCTAGGGGAGCAAACAGGATTAGAAACCCGAGTAGTCC
+
IIIIIIIIIIIIIIIIIIIIIIIHHIHHIIIIIIIIIIIIIIIIIIIIIHIIHHHHIIHIIIIHIIIIIIIIIIIIGIIIIHIIIIIIIHHHIIHHHIIIIIIIIIIHIIIIGIIIIIIIHHIIHGCHHIIIIIIHHIIIIIIIGHIIIIEHHHHIIIHIIIIIIIIIIIIIIIHHHIIIIIGIIIHHHIIHHIIIIHHHIIIHEHHIHFHHIHIIIIIIIIIIIIIHHIIHHHHHCGIHIHGHIIIIHHEHIHG0GHHHE?HIIIHIIIHEIIIHGHHHH@HDHIHHFDEHFHIIIIIIHHHIIHIIIIIIIIIHHDIIIIIIHHHEIIHIIIIIIHHCHHFCDHHIIIIHIIHIIIHHHGIIHIIIIIHIIIHHIHIHHD<1IIHHIIIIIIIHIIIIIIIIIHHIIIIIHGIHIIHGIIIIIHIIIIIIIIIIIIIHAD@DD
@HWI-D00621:464:HFY7KBCXY:1:1101:11486:85509 1:N:0:CGAGGCTGGTAAGGAG
TGGGGAATATTGGACAATGGGCGCAAGCCTGATCCAGCCATGCCGCGTGGATGATGAAGGCCCTAGGGTTGTAAAGTCCTTTCGGCGGGGAAGATAATGACGGTACCCGCAGAAGAAGCCCCGGCTAACTTCGTGCCAGCAGCCGCGGTAATACGAAGGGGGCTAGCGTTGCTCGGAATCACTGGGCGTAAAGCGCACGTAGGCGGCTTTTTAAGTCAGGGGTGAAATCCTGGAGCTCAACTCCAGAACTGCCTTTGATACTGAGAAGCTTGAGTCCGGGAGAGGTGAGTGGAACTGCGAGTGTAGAGGTGAAATTCGTAGATATTCGCAAGAACACCAGTGGCGAAGGCGGCTCACTGGCCCGGTACTGACGCTGAGGTGCGAAAGCGTGGGGAGCAAACAGGATTAGAAACCCTAGTAGTCC
+
IIIIIIIIIIIIHIIIIIIIIIIIIIIIIIIIIIIIIIIIIIIIIIHHIIIIIIIIIIIIIIIIIIIIIIIIIIIIIIIIIIHHIIIIIIIIIIIIIIIGIIIIIIIIIIIIIIIIIIIIIIIIIIIIIIIIGHIIIHIIEHIIIIIIHIIIHIIIIIIIIGHIIIIIIIIIIIIIIIIHIIIIIIIIIGHHHIIHIIIIHHIHIIIHIHHIIIIIIIIIIIIIIIHIIIIIIHGHHHHHHHIGIHIIIIHHHHHHIIHHHHHHHIIHHFIIIIIIHIHIIIIIHIIIIIHHHGFHIIIIIIIIIIIIIHIIIIHIIHIIIHHIIIIIIIIIIHHHHIIIIIIIIIIIIIIIIIIIIHIIHIIIIIIIIIHIIIIIIIIIIIIIIIIIIIIIIIIIIIIIIIIIHHIIIIIIIIHGIIIDDADD
@HWI-D00621:464:HFY7KBCXY:1:1101:14093:86217 1:N:0:CGAGGCTGGTAAGGAG
TGGGGAATTTTGGACAATGGGGGAAACCCTGATCCAGCCATTCCGCGTGAGTGAAGAAGGCCTTCGGGTTGTAAAGCTCTTTTGTCCGGAACGAAACGGGCGAGGTGAATATCCTCGTCTACTGACGGTACCGGAAGAATAAGCACCGGCTAACTACGTGCCAGCAGCCGCGGTAATACGTAGGGTGCGAGCGTTAATCGGAATTACTGGGCGTAAAGCGTGCGCAGGCGGTTTTGCAAGCCGGATGTGAAATCCCCGGGCTCAACCTGGGAATGGCATTCGGGACTGCAAGGCTGGAGTGCGGCAGAGGAGACTGGAATTCCTGGTGTAGCAGTGAAATGCGTAGATATCAGGAGGAATACCGATGGCGAAGGCAGGTCTCTGGGCTGACACTGACGCTCATGCACGAAAGCGTGGGGAGCAAACAGGATTAGAAACCCGTGTAGTCC
+
IIHIIIIIIIIIIHHIIIIIIIIIIIIIIIIIIIIIIIIIIIIIIIHIIIIIIHHIIIIIIIHIIIIIIIIIIIIIIIIIIHHIIIIHIIIIIIHIIIIIIIIIIIIIIIIIIIIHIIGHHIIIIIIIIIIIIIIIIIIIIHHIIIIIIIHIHIIIIHIIIIGIIIIIIHIHIHHHIIIIFHHIHIIIIGIIHD@HHHIIIHHEHHHHIHIHIFHIHHEHHIIGHIIIIIEGIHIIHIIIHHCF?IIIIIIHHIIIIHIHHIIIIIHEHIIIIIEIIIHIIHGIIHGIIIIIFHFIIIIIIIHIIIGIIIIIIIIIIIGIIHHIIIIIHHIGHHHHIIIIIIIIIIHHIIIIIIIIHHHIIIIIGHIIIIIIIHIIIIHHIIHIIHIHHHHHIHIIHFHFIIIIIIIIIIIIIIIIIIIIIIHHGIHHIIHHHIHIIIIHHGIHDDDDD
@HWI-D00621:464:HFY7KBCXY:1:1101:15471:87321 1:N:0:CGAGGCTGGTAAGGAG
TTTCGAATCATTCACAATGGGCGAAAGCCTGATGGTGCGACGCCGCGTGAGGGATGAAGGTCTTCGGATTGTAAACCTCTGTCACCGGGGAAGAAACGCTTTGAGTTAATAGTTCAAAGCCTGACTTAACCCGGAGAGGAAGCAGTGGCTAACTCTGTGCCAGCAGCCGCGGTAATACAGAGACTGCAAGCGTTATTCGGATTCACTGGGCGTAAAGGGTGCGCAGGCGGCCAAGTGTGTGAGGCGTGAAAGCCCGATGCTTAACATCGGAATTGCACCTCAAACTACATGGCTAGAGCATTGGAGAGGGTAGCGGAATTCACGGTGTAGCAGTGAAATGCGTAGATATCGTGAGGAACACCAGAGGCGAAGGCGGCTACCTGGACAATTGCTGACGCTCAGGCACGAAAGCGTGGGGAGCAAAAGGGATTAGAAACCCTTGTAGTCC
+
IIIIIIIIIIIIIIIIIIIIIIIIIIIIIIIIIIIIIIIIIIIIIIIIIIIIIIIIIIIIIIIIIIIIHIIIIIIIIIIIIHHHIIIIIIIIIIIIHIGIIIIIIIIIIIIIIIIIIIHIIIIIIHIIIIIIIIIIIIIIIIIIIIIIIHIHIIIIIIIIIIIIGHIIHIIIIGIHHIHIIIIIHIIIIHHHBGHICHIIIHHHIIIHIH@HEHIIHIHIIHIIIIIGHHEGEHEDFHHFGIIIHIIIIIHHIIHFHH@HIIHIHIGIIHGIHEHCHEEHGIIIHFD?HIIIIIHIIHFIIIIIIIIIIIIIIHIIIIIIIIIIIIIIHIIIIIIIIIIIIIIIHHDHGHDCHIIIIIHIIIIIIIIIIIIIIIIIIHHHHHIIIIIHIIIIHIHHHDHEIIIIIIIIIIIIIIIIIIIHIIIHGIIIHHIIIIIIIIHHEIIDDDD<
@HWI-D00621:464:HFY7KBCXY:1:1101:8669:87664 1:N:0:CGAGGCTGGTAAGGAG
TGGGGAATCTTGCGCAATGGGCGAAAGCCTGACGCAGCGACGCCGCGTGGGGGATGAAGCTTTTCGGAGTGTAAACCCCTTTCGACCCGGACGAAACGCCCGCAAGGGCTTGACGGTACGGGTATAAGAAGCCCCGGCTAACTACGTGCCAGCAGCCGCGGTAAGACGTAGGGGGCCAGCGTTGCTCGGAATTACTGGGCGTAAAGGGTTCGTAGGCGGTGCGGTAAGTCGGAAGTGAAATCTCTGGGCTTAACTCAGAGGCTGCTTTCGAAACTGCCGTGCTGGAGTGCGGGAGAGGCGAGTGGAATTGCAGGTGTAGCGGTGAAATGCGTAGATATCTGCAGGAACACCCGTGGCGAAGGCGGCTCGCTGGACCGCAACTGACGCTGAGGAACGAAAGCTAGGGGAGCAAACAGGATTAGATACCCTAGTAGTCC
+
IIIIIIIIIIIIIIIIIIIIIIIIIIIIIIIIIIIIIIIIIIIIIIIIIIIIIIIIIIIIHIIIIIHIIIIIIIIIIIIIIGHIIIIIIIIIIIIIIIIIIIIIIIIIIHHIIIIIIIIIIIHIIIHIHIHIIIIIIIGGHHIIIIIIIIIIIIIIIIIIIIIGHHIIIIIIIIIHHIIHIIIIIIIIIIIGIHHHIIIIIHIIIIHIHHIIHHHIHHHIIIIIIIIHHIIIIIHHIIIIHHHEFHIIIHIIIIIIIIIIHHIHIIIHGIIIIIIHE8HGIIIIIIIHIHIIIIIIIIIIFIHIIIIIIIIIIIIIIIIIIIIIIIIIIIIIIIIHIHIHHEIIIIIIIIIIIIIIIIIIIIIIIIIHIIIIIIIIIIIIIIIIIIIIIIIIIIIIIIIIIIIIIIIIIIIIIIIIIIIIIIIIIIIIIIIIDDDDD
@HWI-D00621:464:HFY7KBCXY:1:1101:5984:87825 1:N:0:CGAGGCTGGTAAGGAG
TGGGGAATCTTGCACAATGGGGGAAACCCTGATGCAGCGACGCCGCGTGAGCGATGAAGCCCTTCGGGGTGTAAAGCTCTTTCGGCAGGGAAGATTATGACGGTACCTGCAGAAGCAGCTGCGGCTAACTACGTGCCAGCAGCCGCGGTAATACGTAGGCAGCAAGCGTTGTTCGGAGTTACTGGGCGTAAAGGGTGTGTAGGCGGCCTGTTAAGTTCCGTGTGAAATCTCCCGGCTCAACCGGGAGGGTGCGCGGAAAACTGGCGGGCTAGAGTGCGGGATGGGAGAGTAGAATTCCTGGTGTAGCGGTGAAATGCGTAGATATCAGGAGGAATACCGGTGGTGTAGACGGCTCTCTGGACAGCAACTGACGCTGAAACACGAAAGCGTGGGTAGCAAACAGGATTAGATACCCTAGTAGTCC
+
IIIIHIIHIIIIIIIIIIIIIIIIIIIIIIIIIHIIIIIIIHIIIIIIIIGHIIIHIIIEHIIIIIIIHHHHIIIIIIIIIHHEHIIIHIIIIIGHIIIIIIIIIIIIFIIIHIIHIIIIIIIHIHIGIIIIIIIIIIIIIEHIIIIIHHIIIIIIIIIIIIIIIIII.GHCHHHIHHIIHIIIIIIIIHHHHIIHIIIIIIIIIIIIIIIHIIIIIIIIIIIIIIIHIHIIIIHHHHHEHIIIIIIIIIIHH=HIIIIIHIIIIIIHIIIIIIGIHHIHIGIIIIIIIIHIHHHCIHIIIHIIIIIIIIIIIIIIIHIIHHIHHIIIIIIIIIIIIIIIHHIIIHIIHHIHIIIIIIIHGFGHIIIIIHHIHIIIHHHIHIIIIIIIIIIIIHIIIIIIIIIIIIIIIIIIIIIIHIIDDBB?
@HWI-D00621:464:HFY7KBCXY:1:1101:5728:88154 1:N:0:CGAGGCTGGTAAGGAG
TGGGGAATATTGGACAATGGGGGCAACCCTGATCCAGCAATGCCGCGTGTGTGAAGAAGGCCTTCGGGTTGTAAAGCACTTTAGTTGGGGAGGAAGGTATGGAGTTTAAGAGATACCATATTTGACTGTACCCAAAGAATAAGCACCGGCTAACTCTGTGCCAGCAGCCGCGGTAATACAGAGGGTGCGAGCGTTAATCGGAGTTACTGGGCGTAAAGGGCGCGTAGGCGGTTGAATAAGATGTGTGTGAAAACCCTGGGCTTAACCTGGGACGTGCATACAAGACTGTTCGACTAGAGTACAGTAGAGGGTAGTGGAATTTCCGGTGTAGCGGTGAAATGCGTAGATATCGGAAGGAACACCGGTGGCGAAGGCGGCTACCTGGGCTGATACTGACGCTGAGGCGCGAGAGCGTGGGGAGCAAACAGGATTAGATACCCTAGTAGTCC
+
IIIIIIIIIIIIIIIIIHHHHIHIIIIIIIIIIIIIHIIIIIIIIIIHIIIIIIIIIIIIIIIIIIIHIIIIIIIIIIIIIHHHIIIIIIIIIIIIIIIIIIHIHGHIIHIIIHIIIIIGHIIIIIIIIIIHHIIIIIIIIIIIGHIIIIIHFIIIHHIIIIIIIIIIIHIIIIIFIIIIIIIIHHIIIEHIGHEHHIIIGAHHIIIIHEHHHGHHHGHH?IIHHHIIHHG@FHHHHHCHHGEHEHHEIHHGEEEHIIHIIIHHIIIIIIIIIIHHHIHIGHHHHHHIHIHIIHHIHGIHHHGHGIIHIIIIIIIIIIIIHCIIIIIHCIIIIIIHGIIIIIIGIIHEIHIIIIIIIIIIHHIIIIIIIIIIIIIIIIIIIIIIIIGIIIIIIIIIIIIIIIIHIIIIIIGIIIHIIIIHGHIIIHIIIIIIIIIIIIHIIHIIDDDDB
@HWI-D00621:464:HFY7KBCXY:1:1101:13268:88445 1:N:0:CGAGGCTGGTAAGGAG
TGGGGAATATTGGACAATGGGGGAAACCCTGATCCAGCAATGCCGCGTGAGTGAAGAAGGCCCTAGGGTTGTAAAGCTCTTTCGGCGGGGACGATGGAGACGGTACCCGCAGAAGAAGCCCCGGCTAACTTCGTGCCAGCAGCCGCGGTAATACGAAGGGGGCTAGCGTTGTTCGGAATCACTGGGCGTAAAGGGCGCGTAGGCGGCGCGACAAGTCAGGCGTGAAAGCCCCGGGCTCAACCCGGGAATTGCGCTTGATACTGTCGTGCTTGAGGCCGGGAGAGGATGGCGGAATTCCCAGTGTAGAGGTGAAATTCGTAGATATTGGGAAGAACACCGGTGGCGAAGGCGGCCATCTGGACCGGTTCTGACGCTGAGGCGCGAAAGCGTGGGGAGCAAACAGGATTAGATACCCCAGTAGTCC
+
IIIHIIIIIIIIIIIIIIIIIIIIIIIIIIIIIIIIIIIIIIIIIIIIIIIIIIIIIIIIIIIIIIIIIIIIIIIIIIIIIIIIIIIIIIIIIIIII?HHIIIIIIIIIIIIIIIIIIIIIIIIIIHIIIIIIIIIIIIIIIIIIIIIIIHIIIIIIIIIIIGIIIIIIIIIIIIIIIIHIIIHHIIIIHIIIIIIIIIHIIIIIIIIIIIIIIIIIIIHIIIIIHHIIHIIIIIIHHDHHHHHHHHHCHIFGHHIIIIIIHH@HIHHHHIIIIIHHIIIIIIIIIIIIIIIIIIIIIHHIIIIIIIIIIIIIIHIIIIIIIHIIIIIIIHIIIIIIIIIIIIIIIIIIIIIIHHHIIIHIIDIIIIIIIIIGIIIIIIIIIIIIIIIIIIIIIIH@IIIIIIIIIIIIIIIIIHCIIIDDDDB
@HWI-D00621:464:HFY7KBCXY:1:1101:8827:89400 1:N:0:CGAGGCTGGTAAGGAG
TGGGGAATTGTTCGCAATGGGCGCAAGCCTGACGACGCAACGCCGCGTGGAGGATGAAGGTCTTCGGATTGTAAACTCCTGTTGCCCGGGACGAAATGCTCCGACCTAACACGTCGGAGCTTGACGGTACCGGGTGAGGAAGCCCCGGCTAACTCTGTGCCAGCAGCCGCGGTAATACAGAGGGGGCAAGCGTTGTTCGGAATTACTGGGCGTAAAGGGCGCGTAGGCGGCCTTCTAAGTCGAACGTGAAATCCCCGGGCTCAACCCGGGAACTGCGTCCGATACTGGAAGGCTTGAATCCGGGAGAGGGATGCGGAATTCCAGGTGTAGCGGTGAAATGCGTAGATATCTGGAGGAACACCGGTGGCGAAGGCGGCATCCTGGACCGGCATTGACGCTGAGGCGCGAAAGCCAGGGGAGCAAACGGGATTAGATACCCCAGTAGTCC
+
IIHIHIIIIIIIIIIIIIIIIIIIIIIIIIIHHHHGIIIIIIIIIIIIIIIIIHIIIIIIIIIIIIIIIIIIIIIIHIIIIIHIIIIIIIIIIIIIIIIIIIIIIIIIIIIIIIIIIIIIIIIHHIHIHIIIIIIHIHIIIIIIIIIIHHHIIIIIIIIIIIIIIIHHHIHIHDEIIIHHHHIFHIHHHIIIGCHHFHIHGIHHHFHHIHIIHHFHHIIHIIIHHHHIIIFIIHHGEHFIIIHHGIIHIHHCIHIIIIIIIGHHIIIIIIGIIIIIIHIIHIIIIIIIIIIIIIIIIIHHIIIIIIHIIIIIIIIIIIIHIIIIIIIIIIIIIIIIIIIIIIIIHG<?HCHIHHIIIIIHHHIIIIIHHIIIIIIIIIHHIIIHHHEIHGGIIIHDHIIIIIIIIIIIIIIIIIIIHIHDCIHHIIIIIIIHIIIIIHG<HIIDDDBD
@HWI-D00621:464:HFY7KBCXY:1:1101:9581:89584 1:N:0:CGAGGCTGGTAAGGAG
TGGGGAATATTGGACAATGGGGGCAACCCTGATCCAGCAATGCCGCGTGAGTGATGAAGGCCCTCGGGTTGTAAAGCTCTTTCGGCGGGGAAGATGATGACGGTACCCGCAGAAGAAGCCCCGGCTAACTTCGTGCCAGCAGCCGCGGTAATACGAAGGGGGCTAGCGTTGTTCGGAATTACTGGGCGTAAAGGGCGCGTAGGCTGTGCTGTAAGTCAGGCGTGAAATCCCCGGGCTCAACCTGGGAATTGCGTTTGATACTGCGGCGCTGGAATGCAGGAGAGGATGGCGGAATTCCCAGTGTAGAGGTGAAATTCGTAGATATTGGGAAGAACACCGGTGGCGAAGGCGGCCATCTGGCCTGTAATTGACGCTGAGGCGCGAAAGCGTGGGGAGCAAACAGGATTAGAAACCCTGGTAGTCC
+
IIIIHHIIIIIIIIIIIIIIIIHIIIIIIIIIIIIIIIIIIIIIHIIIIHIGHIIIIIIIGIIIIIIIIIIIIHIIHIIIIHHHIIIIIIGIIIIIHIIIIIIHHIIIIHIIHIIGIIIIIIIIIIIIIIIIIHHHHHIIIIIIIIIHCHHIIIIEHHHIIIIIIIIICDHIIIGHGIHCHHEFEFGHCHHEIHHHIIIHHIIHHIIIIHHGHHHIIIIIHHIIIIHHIIGIHHIHFHEIIIIIHIIIIHIHIIIIIIHIHIIIIIIIIIHIIIGHIIIIIIIHIIIIIIIIIHHHIIIIIIHHIIIIIIIIHIGIIIHIIHGIIIIIIIIIIHIIIIIIIIIIIIIIIIIIIIIHIIIHHG?IIIIIIIIIIIIIIIIIIIIIIIIIIIIIIIIHFIIIIIIIHGIIHEHGIIIHGIIDDDDD
@HWI-D00621:464:HFY7KBCXY:1:1101:11190:89822 1:N:0:CGAGGCTGGTAAGGAG
TGGGGAATATTGGACAATGGGGGCAACCCTGATCCAGCAATGCCGCGTGGATGATGAAGGCCTTCGGGTTGTAAAGTCCTTTCGGCGGGGAAGATGATGACGGTACCCGCAGAAGAAGCCCCGGCTAACTTCGTGCCAGCAGCCGCGGTAATACGAAGGGGGCTAGCGTTGTTCGGAATTACTGGGCGTAAAGGGCGCGTAGGCTGTGCTGTAAGTCAGGCGTGAAAGCCCCGGGCTCAACCTGGGAATTGCGCTTGATACTGCGGCGCTGAAAGGTGGGAGAGGATGGCGGAATTCCCAGTGTAGAGGTGAAATTCGTAGATATTGGGAAGAACACCGGTGGCGAAGGCGGCCATCTGGCCCACATTTGACGCTGAGGCGCGAAAGCGTGGGGAGCAAACAGGATTAGATACCCGAGTAGTCC
+
IIIIIIHIIIIIIIIIIIIIHIHHIIIIIIIIIIIIIIIIIIIHIIICHIHIIIIIIIIIIIIIIIIIHHHIIIIIHIIIIHIHIIIIIIHIIIIIIIIIIIIHIHIHIIIIIIIIIIIIIIIIIIIIIIIIIIIHIIIIIIIHIHHIIHEHIIIIIIIIIIIHIIIIGGHHIIIIIIIIIIIIIIHIHIIIIIIIIIIIIIIIIHIHIIIIIIIHHIIHHIIIIHIHIHIIIIHFHHIHIIIHIIHDHHIIIHHIIIIIIIIHIIIIIIIHIHIIIIIIIIIIIIIIIIIIIIIIIIIIIIIIIIIIIIIIIIIIIIIIIHHIIIIIHIIIIIIIHIIIIIIIIIIIIIIHIHGDDEIGIIHIIIGIIIIIIIIGIIIIIIIIIIIIIIIIHIIIIHIIIIIIIIIIHIIIIIGIIIIDD@DD
@HWI-D00621:464:HFY7KBCXY:1:1101:6831:90475 1:N:0:CGAGGCTGGTAAGGAG
TAGGGAATATTGCGCAATGGGCGAAAGCCTGACGCAGCGACGCCGCGTGGGTGATGAAGGCCTTCGGGTCGTAAAGCCCTGTCGAGGGGGACGAACCGGTTGCGACCGAATACGTCGCGACCCTGACGGTACCCCTAAAGGAAGCACCGGCTAACTCCGTGCCAGCAGCCGCGGTAATACGGAGGGTGCGAGCGTTGTTCGGAATCACTGGGCGTAAAGCGCGTGTAGGCGGCCCGCTAAGTCTGATGTGAAAGCCCGAGGCTCACCCTCGGAAGTGCATTGGAAACTGGCGGACTGGAGTCCCGGAGAGGAGGGTGGAATTCCTGGTGTAGCGGTGAAATGCGTAGATATCAGGAGGAACACCGGTGGCGAAGGCGGCCCTCTGGACGGTGACTGACGCTGAGACGCGAAAGCGTGGGGAGCAAACAGGATTAGATACCCCAGTAGTCC
+
IIIIIIIIIIIIIIIIIIIIIIIIIIIIIIIIIIIIIIIIIIIIIIIIIIIHIIIIIIIIIIIIIIIIIIIIIIIIIIIIIIIIIIIIIIIIIIIIHIIIIIIIIIIIIIIIIIIIIIIIIIIIIIIIIIIIIIIIIIIIIIHIIIIIIGIIIIIIIIIIIIIHIHIIIGIIIIIHIIIIIIDHIHHIIIIGHHHHHFHIIIHIIIHIIIIIIIHIHHHHHIHIHHEHIIIIHIHHHIIHIHCHHCIIIIIHCHHFIHIIIIFIIHHGHIIIIHHIIHH?IIHG.=IHIHDIIIIIIIIHCIIIIIHIIIIIIIIIIIIHGGIIIIIIIIIIIIIIHGIIIIIIIIIHHIIHIIIIIIIHIHHIIIIIIIIHIIIIIHIIIIIIIIHIIIHIIIIHIIIIIIIIHHIIIIIHHIIIIIIIHG@IIHIIIIIIHIIIEIIIHCIIIDDDDB
@HWI-D00621:464:HFY7KBCXY:1:1101:9039:90271 1:N:0:CGAGGCTGGTAAGGAG
TGGGGAATCTTGCGCAATGGCCGAAAGGCTGACGCAGCGACGCCGCGTGCGGGAGGACGCCTTTCGGGGTGTAAACCGCTGTCAGGGGGGACGAAGGCTTGGGGGAGGGAATGCTCCTGAGATTGACGGTACCCCCAGAGGAAGCACCGGCTAACTCCGTGCCAGCAGCCGCGGTAATACGGAGGGTGCAAGCGTTGTCCGGAATGATTGGGCGTAAAGCGCACGTAGGCGGTTCTTTAAGTCTCATGGTGAAAGGCTGGGGCTCAACCCCAAGCAAGCCGGGGATACTGGAGGACTGGAGACAGGTAGAGGCCAGCGGAATTCCGGGTGTAGCGGTGGAATGCGTAGAGATCCGGAAGAACACCGGAGGCGAAGGCGGCTGGCTGGACATGATCTGACGCTGAGGTGCGAAAGCGTGGGGAGCGAACAGGATTAGATACCCCAGTAGTCC
+
IHIIHIIIIIIIIIIIIIIIHHIIIIIIIIIIIHHHHIIIIIIIIIIGHHHIIGIIIIIIIIIIIIIIIHHIIIIIIIIIIIIIHIIIIIIIIIIIIIHIIIIIIHIIGIIIHHHHHHHIIHIIIIIIIIIHIIIIIHGIIIIIIIIIIIIIIIIIIIIIIIIHIIGHGHHIHIHIIIHIHHHHHIIIIIIIIH:EHHHHIIHHGHHHIHIIHIIIHIIIIIHHI@HHHHHHEIIIIIHGG@FHHEIIIIIHHIIHFIIIGIEHHDHE?HIHIIGHHIHIIIIIIGIIIIIGIGHHHIIIIIIIIHIIIIIIIIIIIIIIIIIHIIIIIIIIIIIIIHIIIIIIIHIIGCHCIIIIHIIIIIIIIHIIIIIIIIIIIIIIGIHIIIHGD1IGIIIIIIIIIIIIIIIIIIIIIIIIIIIIIIIIIIIIIIIIIIIIIIIIHH@IIIDDDAD
@HWI-D00621:464:HFY7KBCXY:1:1101:3653:90878 1:N:0:CGAGGCTGGTAAGGAG
TGGGGAATCTTGCCCAATGGGGGAAACCCTGAGGCAGCAACGCCGCGTGCGGGATGACGGCCTTCGGGTTGTAAACCGCTTTCAGCAGGGACGAAATTGACGGTACCTGCAGAAGAAGCTCCGGCCAACTACGTGCCAGCAGCCGCGGTAATACGTAGGGAGCGAGCGTTGTCCGGATTTATTGGGCGTAAAGAGCGCGTAGGCGGCTTGGTAAGCCGGATGTGAAACCCCCAAGCTCAACTTGGGGCGGCCATTCGGAACTGCCATGGCTAGAGTCTGGTAGGGGAACACGGAATTCCTGGTGTAGCGGTGAAATGCTTAGATATCAGGAGGAACACCAGTGGCGAAGGCGGTGTTCTGGGCCAGTACTGACGCTGAGGCGCGAAAGCGTGGGGAGCGAACAGGATTAGAAACCCTAGTAGTCC
+
IIIIIHIIIIIIIIIIIIIIHIIIIIIIIIIIIIIIIIIIIIIIIIIIIIIIIIIIHHEHGIIIIIIIHHHIIIIIIIIIIEHIHIIIIIIIIHIIIIIIIIIIIIIIIHIIIIHIIIIIIIIIIIIIIIHIIIIIIIIIHIIIIIIIICHHIIIIIIIIIIIIIIIIIIIHIIIIEHHIIIHEHHIHIHHII>IGIHHHHGHFHHIIHHIIHIIHHIGHIIIIIIEIIIHHHHIHEIIHCE=IIIHIIIHHHHIHHHHHGCHFHHFHD0HHIIIIHHIGIHHIHHHIIIIIIIIIHGIIIIIIIIIIHIIHIGHHHIIIHHHHIIIIIHIIHHGHEIIIHHIIIIIIIIHHHFIIIIIIIIHIHGHHIIIIIIIIIIHIIIIIIHHIIIIIIIIIHIIIIIIIIHFIIIIIIIIIIHHIDDDDD
@HWI-D00621:464:HFY7KBCXY:1:1101:4041:90961 1:N:0:CGAGGCTGGTAAGGAG
TAAGGAATATTGGTCAATGGACGCAAGTCTGAACCAGCCATGCCGCGTGGAGGATTAAGGCCCTCTGGGTTGTAAACTCCTTTTATCTGGGAAGAAATGCTTTGATTCTTCGAAGCTTGACGGTACCAGAGGAATAAGCACCGGCTAACTCCGTGCCAGCAGCCGCGGTAATACGGAGGGTGCAAGCGTTATCCGGATTCACTGGGTTTAAAGGGTGCGTAGGCGGGTAAGTAAGTCCGTGGTGAAATCTCTGAGCTTAACTCAGAAACTGCCGTGGATACTATTTGCCTTGAATATTGTGGAGGTGAGCGGAATATGTCATGTAGCGGTGAAATGCTTAGATATGACATAGAACACCAATTGCGAAGGCAGCTCACTACACAATTATTGACGCTGAGGCACGAAAGCGTGGGGATCAAACAGGATTAGATACCCGAGTAGTCC
+
IIIIIIIIIIIIIIIIIIIIIIIIIIIIIIIIIIHHHHIIIHIIIIIIIHHIHIIIIIIIIIIIIIIIIIIIIIIIIIIIIHIIIIIIIIIIIIIIIIIIIIIIIIIIIIIIIIIIIIIIIIIIHIIIIIIHIIIIIIIIIIIIIIIIIHIIIHHIIIIIIIIHIIIIIIHIEHIIIIIIHHHIHIIIIHIHIIIHHIHIIIIIIIIHHHHIIIIIIIIIGIIIIIIHHIIIIIGHDHIIHIIHHIIIIGHGIIHHIIIHHFHIHIIHIIIIIIIIIHHHHIHHHHHIIIIIIHIIIIIIIIIIIIIIIIIIIIIHHIHIGIIGIIIIIIIIIIIIIIIIHHHIHHGIIGIIIIIIIIIIIIIIIIHIIIIHHIIIIIHFHFIIIIHHHIIIIIIIIIIIIIIHH@IIIIIIIHIIIIIIIIIIIIIIIIGIHHEHH@GDDD@?
@HWI-D00621:464:HFY7KBCXY:1:1101:10852:91212 1:N:0:CGAGGCTGGTAAGGAG
TGGGGAATCTTGCGCAATGGGCGAAAGCCTGACGCAGCGACGCCGCGTGGGGGATGACGGGTTTCGGCTTGTAAACCCCTGTTGCCCGGGACGAACGCCCGCTTTCGAGCGGGGTGACGGTACCGGGTGAGGAAGCACCGGCTAACTCCGTGCCAGCAGCCGCGGTAATACGGAGGGTGCGAGCGTTGTCCGGAATCACTGGGCGTAAAGGGCGCGTAGGTGGCGACCCAAGTCAACGGTGAAAGCTCGGCGCTCAACGCCGAGTCGGCCGTCGAGACTGGGTGGCTCGAGCACTGTAGAGGCAGATGGAATTCCGGGTGTAGCGGTGGAATGCGTAGAGATCCGGAAGAACACCGGTGGCGAAGGCGGTCTGCTGGGCAGTAGCTGACACTGAGGCGCGACAGCGTGGGGAGCAAACAGGATTAGAAACCCTTGTAGTCC
+
IHIIIIIIHIIIIIIIIIIIHIIIIIIIIIIIIIIIIIIIIIIIIIIIIIIIIIIIIIIHIIIIIIIIIIIIIIIIIIIIIHHHIIIIIHIIIIIIIIIIIIHHIIIIHIIIHIIIIIIIHIHIIIIEHHIIIIIIIIIHHIDHHIHIIIIFEHHIIIIIIHHIIEH?HHIIIGHIIHGHHGIGIIHIIIIIE@EHFHGHIIIIIIHHEHIIIIIIDHIIIIIIHIDHHHHG@EB?HGEIIIHDHC<GHHHEHEHHFHH@EHHGIIHDHHF.IIIHHHGIHHHCHHHHHHC?EGIIIIIIIIIIHHIIIIIIHHHIIIIIIHHHIIIIIIIIIHIIIHGCHHGIIIIIIIHIHIIIIHIIIHIIIIIIIIIIIIIHIIHIHHHIIGIIIIHIIIIHIIIIIIIIIIGIHIIIIIIIIIIIIIIHHHIIIIHG?HIIDDDDD
@HWI-D00621:464:HFY7KBCXY:1:1101:12925:91146 1:N:0:CGAGGCTGGTAAGGAG
TGGGGAATATTGGACAATGGGCGAAAGCCTGATCCAGCAATGCCGCGTGAGTGATGAAGGCCTTAGGGTTGTAAAGCTCTTTTACCCGGGATGATAATGACAGTACCGGGAGAATAAGCCCCGGCTAACTCCGTGCCAGCAGCCGCGGTAATACGGAGGGGGCTAGCGTTGTTCGGAATTACTGGGCGTAAAGCGCGCGTAGGCGGCTTTGTAAGTTAGAGGTGAAAGCCCGGAGCTCAACTCCGGAATTGCCTTTAAGACTGCATCGCTAGAATCATGGAGAGGTGAGTGGAATTCCGAGTGTAGAGGTGAAATTCGTAGATATTCGGAAGAACACCAGTGGCGAAGGCGACTCACTGGACATGTATTGACGCTGAGGTGCGAAAGCGTGGGGAGCAAACAGGATTAGAAACCCTAGTAGTCC
+
IIIIIIIIIIIIIHIIIIIIIIIIIIIIIIIIIIIIIIIIIGHHIIIHHIIHIIIIIIIIIIIIIIIIIIIIIIIHIHIIIHHIIIIIIIIIIHIIIIIIIIIIIIGIIIHIIIHIIIIIIHIIIIIIIIIIIIIIIIIIIHIIIIIIIIHIIHHGHIIIIIIIIIIIIBHIIIIIHGHIIHIIIIIIIIIIIIIIIGIIHIHIIIHHHIIHHHIIGIIHGHHHHIGIHHCHIHFIHIHHGHDHHHIHHHIIHIIIIIIIHEHHGGHFHHIIIIIIIHHIIIIIIIIIIIIIIIIIIIIIIIIIIIIIIIIIIHHIHIHHHHHIHCIIIIGIIIHGIIIIIIIIIIIIIIIIIIIIIHIIIIIIIIIIIIIIIIIIIIIIIIIIIIIIIIIIIHHG<IIHIIIIHIIIIIIHIHIIHIHDDDDB
@HWI-D00621:464:HFY7KBCXY:1:1101:13827:91190 1:N:0:CGAGGCTGGTAAGGAG
TGGGGAATCTTGCACAATGGGCGAAAGCCTGATGCAGCGACGCCGCGTGAGCGATGAAGCCCTTCGGGGTGTAAAGCTCTTTCGACGGGAACGATAATGACGGTACCCGGAGAAGAAGCTGCGGCTAACTACGTGCCAGCAGCCGCGGTAATACGTAGGCAGCGAGCGTTGTTCGGAATTACTGGGCGTAAAGAGTGTGTAGGCGGTGCTCCCAGTCTGTTGTGAAATCTCCCGGCTTAACTGGGAGGGTGCAGCGGAAACTAGAGTGCTAGAGGGTGGGAGAGGTAAGCGGAATTCCTGGTGTAGCGGTGAAATGCGTAGATATCAGGAGGAACACCTGTGGTGTAGACAGCTTACTGGACCACTTCTGACGCTGAGACACGAAAGCGTGGGTAGAAAACAGGATTAGATACCCCAGTAGTCC
+
IIIIIIIHIIIIIIIIIIIIIIIIIHIIIIIIIIIIHIIIIIIIIIIIIIIIIIIIIIIIIIIIIIIIIIHIIIIIIIIIIGHHHIIIIIIIIIIIIIIIIIIIIIIIIIIIIIIIIIIIIIIIIIIIIIIIIHIHIIIIIIIIIIIIIIHIIIIIIIIIIIHHIIIIHIIIIIIIIIIIIIIIIIIIIIHGHFHHGIIIIIIIIIIIIHHHHIIHIIIIIIIHIHHHIIIHIIIHGIHIIIIHIIIIIIIGHHGIIIIIHEEHFIIIIIIIIIIIIIIIIIIHIIIIIIIIIIIIIIIIIIIIIIHIIIIIIIIIIIIIIHGIIIIIIIIIIIIIGIIIIIIIIHIIIIIIIIIIIIIIIHEIIIIIIIIIIIIIIIIHIIIIIIIIIIIIIIHD<IIIIIIIIIIIIIIIHFHFHIIDDDBD
@HWI-D00621:464:HFY7KBCXY:1:1101:10372:91319 1:N:0:CGAGGCTGGTAAGGAG
TGGGGAATATTGGACAATGGGCGAAAGCCTGATCCAGCAATGCCGCGTGAGTGATGAAGGCCTTAGGGTTGTAAAGCTCTTTTACCAGGGATGATAATGACAGTACCTGGAGAATAAGCTCCGGCTAACTCCGTGCCAGCAGCCGCGGTAATACGGAGGGAGCTAGCGTTGTTCGGAATTACTGGGCGTAAAGCGTACGTAGGCGGTTATTCAAGTCAGAGGTGAAAGCCCGGGGCTCAACCCCGGAACGGCCTTTGAAACTAGCTAGCTAGAGTCTTGGAGAGGTTAGTGGAATTCCGAGTGTAGAGGTGAAATTCGTAGATATTCGGAAGAACACCAGTGGCGAAGGCGACTAACTGGACCAGTACTGACGCTGAGGTACGAAAGCGTGGGGAGCAAACAGGATTAGAAACCCAAGTAGTCC
+
IHIIIIIIIIIIIIIIIIIHIIIIIIIIIIIIIIIIIIIHIHIIIIIFHHIIIHIIIIIIGIIHIHIIIIIIIIIIIIIIIFHHIIIIIIIIHIHHIIIIIIHIIHHIIIIIIIIIIHIIIHHIIIIIIHIIIIIIIIIIIIIIIIIIHIIIIIIIHHEHIIIIIIGIIIIIIIIIHIHIIIHIIIIHIHHHIIHFIHIIIIIIIIIIIIIIHIIIIIIIIIIIHHIIIIIHIIHIHHHIIIIIIIIIIIIGIHIIIIHHHGG??HIIIHIIIIGIIIIIIIIIIIIHIIIIIIIGIIIIIIIHHIIIIIIIIIHIIIHIIIHIHCIIIIIIIIHHIIIIIIIIHIIIIIIIIIIIIIIHHF@IIIIIIIIIIIIIIIIIIIIIIIIIIIIIIIHFCIIIIIIIIHH@IHHHHGD1DD1DDDDD
@HWI-D00621:464:HFY7KBCXY:1:1101:17351:91620 1:N:0:CGAGGCTGGTAAGGAG
TGGGGAATATTGGACAATGGGGGCAACCCTGATCCAGCCATGCCGCGTGAGTGATGAAGGCCTTCGGGTTGTAAAGCTCTTTTGGCGGGGACGATGATGACGGTACCCGCAGAATAAGCCCCGGCTAACTTCGTGCCAGCAGCCGCGGTAAGACGAAGGGGGCTAGCGTTGTTCGGAATTACTGGGCGTAAAGCGCGTGTAGGCGGTTATCCAAGTCGGGTGTGAAAGCCTTGAGCTCAACTCAAGAAATGCACTCGGTACTGGGTGACTAGAGGACCGGAGAGGATAGTGGAATTCCCAGTGTAGTGGTGAAATACGTAGAGATTGGGAAGAACACCAGTGGCGAAGGCGGCTATCTGGACGGTTTCTGACGCTAAGACGCGAAAGCGTGGGGAGCAAACAGGATTAGAAACCCGAGTAGTCC
+
IIIIIIIIHIIIIIIIIIIIIIIIIIGIIIIIIIIIIIIIIIIIIIIIIHIIIIIIIIIIIIIIIIIIIIIIIIIIIIIIIGHIHIIIIIIIIIIIIIIGIIHIIIIIIIIIIIIIIIIIIIIIIIGHIIIIIIIHIHHIIIIIIIIIIIHIHIID?GHIIIIIIIGEBEHHIGIIIHIIHIHHIIIHEHHGHIIIIIIIHIIIIIIIIHHIFIIIIIIHHIHIIIIIIHHIIHGIIHHHCHHIIIIHIIIHHIHGIHGIIHFGIIIIIIIIIIHHDIHIIIIIIIIIIIIIIIIIHIHIIHHCHIHIIIIIIIIHIIIIIHHHH?IIIIIIIHHIIIIIIIIIIIIIIIIIIIGGIIIIHIHIIHHIIIIIIHHIIIIIIIIIHIIIIIIIIIHG@IIIIIIIIIIIHE0<IIIIIIIDDADD
@HWI-D00621:464:HFY7KBCXY:1:1101:8558:91886 1:N:0:CGAGGCTGGTAAGGAG
TCGAGAATTTTTCTCAATGGGGGAAACCCTGAAGGAGCGACGCCGCGTGGAGGATGAAGGTCTTCGGATTGTAAACTTCTGTCATTGGGGAACAAGGTGCATACGTTAACTGCGTGTGCATTGATAGTACCCGAAGAGGAAGAGACGGCTAACTCTGTGCCAGCAGCCGCGGTAATACAGAGGTCTCAAGCGTTGTTCGGATTCATTGGGCGTAAAGGGTGCGTAGGCGGCGCGGTAAGTCGGGTGTGAAATCTCGGGGCTTAACTCCGAAACTGCATTCGATACTGCCGTGCTTGAGGACTGGAGAGGAGACTGGAATTTACGGTGTAGCGGTGAAATGCGTAGATATCGTAAGGAAGACCAGTGGCGAAGGCGGGTCTCTGGACAGTTCCTGACGCTGAGGCACGAAGGCCAGGGGAGCAAACGGGATTAGAAACCCGGGTAGTCC
+
IGIIIIIIHIIIIIIIIIIHIGIIIIIIIIIIIIGHIIIIIIIHIIIEHHGHIHHHIIIIHIIIIIIIIIIIIIIIHIIIIIHHIIIIIIIIIIIIIIIIHHHIIIIIIIIIIIIIHIIIIIIIIIIIIIIIIIIIIHIIIIHHGHGIIIIIIIIIHIIIIIIHIIIIIIIIHGIFHIGIIIIIHHIHGHHIHIIAHEHHIIGIIHIIIIIIHHIIIIHHIHIIIIIIIIHIHGIIIGIHIGIIIHGIIHHDCCHHEHGIHIIHHDGIIIHIIHHHGHIIIHEHDIIGIIIIHFHIHHHHIHIIIHIIIIIIHIIIIIIIIHIIIIIGIIIIIIIIHEIIIHHHHDGIIIIIIIIIIIIIIHIIIIIHIIIIIIIIIIIIIIIHHHCIIHHIIIIIIIIIIHIIIIIIIIIHIIIIIIIIIIIIIIIIIIIIIIHHIIIIHIIDDDDB
@HWI-D00621:464:HFY7KBCXY:1:1101:12261:93188 1:N:0:CGAGGCTGGTAAGGAG
TGGGGAATCTTGGACAATGGGGGAAACCCTGATCCAGCGACGCCGCGTGGGTGATGAAGGCCTTCGGGTCGTAAAGCCCTGTCGGGGGGGAAGAAACTCTCGCCGGTGAACAATCGGCGGGATTGACGGTACCCCCTAAGGAAGCACCGGCTAACTCCGTGCCAGCAGCCGCGGTAAGACGGAGGGTGCAAGCGTTGTTCGGAATTACTGGGCGTAAAGGGCGCGTAGGCGGTCTGCTAAGTTCGGTGTGAAATCCCCTGGCTCAACTGGGGAACTGCGCCGGAAACTGGCAGACTAGAGTACCGGAGAGGAGGGTGGAATTCCTGGTGTAGCGGTGAAATGCGTAGATATCAGGAGGAACACCGGTGGCGAAGGCGGCCCTCTGGACGGATACTGACGCTGAGGCGCGAAAGCGTGGGGATCAAACAGGATTAGATACCCTTGTAGTCC
+
IIIIIIIIIIIIIIIIIGIIIIIIIIIHIIIIIIIIIIIIIIIIIHIHHHIIHHIIIIIGIIIIIIIIIIIHIIIIIIIIIFEHIIIIIIIIIIIIIIIIIIIIIIIIIHIIIIIIIIIIIIIIIIIIIIIIIIIIIIIIIIIIIIIIIHIIIIIIIIIIIIIHIIIIIHIIIIIIIHIHIHHIIIIIHIGIGDEEHHIHIHGHHIIIHIIIIIHHIHIHIIIHIIIIIHHIIHHIGIIIIGIIIHHIHIHIIHIIIIIIIIHIGHHFIIIHHIHIIHHHIIIIIIHGCC.IHIHHIIIIIIIGIIIIIIIHIIIIIIIIIIIIIIIHIHIIIIIGIHIIIIIIIIHHHHHIIIIIIIHIIIIIIIIIIIHHIIIIIIIIIIIIIIIIIIIIIIIIIIIIIIIIIIIIIIIIIIIIIIIIIHHIIIIIIIIIIHIIIIIIHIIIIDDDCD
@HWI-D00621:464:HFY7KBCXY:1:1101:8654:94439 1:N:0:CGAGGCTGGTAAGGAG
TGGGGAATTTTGGACAATGGGGGCAACCCTGATCCAGCCATGCCGCGTGTGTGAAGAAGGCCTTCGGGTTGTAAAGCACTTTCGGACGGAACGAAATCGCGCGGGTGAACATCCCGCGTGGATGACGGTACCGTAAGAAGAAGCACCGGCTAACTACGTGCCAGCAGCCGCGGTAATACGTAGGGTGCGAGCGTTAATCGGAATTACTGGGCGTAAAGTGTGCGCAGGCGGCTGAGCAAGTCGAGTGTGAAAGCCCCGGGCTTAACTTGGGAATTGCGCTCGAAACTACTTGGCTTGAGTGTGGCAGAGGAAGGTGGAATTCCACGTGTAGCGGTGAAATGCGTAGAGATGTGGAGGAACACCGATGGCGAAGGCAGCCTTCTGGGCCAACACTGACGCTCATGCACGAAAGCGTGGGGAGCAAACAGGATTAGATACCCTAGTAGTCC
+
IIIIIIIHHIIIIHIIIIIIIHIIIIIIIIIIIIHIGHIIIIIIIIIIICHHIIIIIIIIIIEHHIIIIIIHHIIIIIIIIFHHIIIIIIIIIIIIHIIIIIIIHHHIIIIIIIIIIIHHIIHIIIIIHFHHIIHIIIIIIIIIIIGIGHDHIIHIIIIIGIIHIIIGIGIIIDIIIIIIHIIIHIIIIIHIIHGDHHIIHIIIIHHHIHIHIHHGHH<DHHFHGHHIIIIHHHAGHHHHHACGIHHIIIIHCCIIIHFEHIHHIIIIIIHIHDIHEHHEFGIIIHHDHGHIHIIIIHIIIGIIHIIHHIIHIIIIIIIIHIIHGIIIIIIIIIIIIIIIIIIIIIHHIHGHHE?HIIHHGHHHHIIIIIIIIIHCIIGIIIIIIIIIIIIIIIIHIHIIIIIIIIIIIIIIIIIIIIIHHGIIIIHIIIIIIIIHIIIIIHIHDDDDD
@HWI-D00621:464:HFY7KBCXY:1:1101:12805:94274 1:N:0:CGAGGCTGGTAAGGAG
TGGGGAATATTGCGCAATGGGGGAAACCCTGACGCAGCGACGCCGCGTGGGTGATGAAGGCCTTCGGGTCGTAAAGCCCTGTCGGGAGGGAAGAAAAAAGCGGACCTAATATGTCCGTAGATTGACGGTACCTCCTAAGGAAGCACCGGCTAACTCCGTGCCAGCAGCCGCGGTAATACGGAGGGTGCTAGCGTTGTTCGGAATCACTGGGCGTAAAGGGCGTGTAGGCGGTCTGTTAAGTCTGATGTGAAATCCCCTCGCTCAACGAGGGAACTGCGTCGGATACTGGCAGACTCGAGTACCGGAGAGGAAGGTGGAATTCCCGGTGTAGCGGTGAAATGCGTAGATATCGGGAGGAACACCGGTGGCGAAGGCGGCCTTCTGGACGGATACTGACGCTGAGACGCGAAAGCGTGGGGAGCAAACAGGATTAGATACCCTAGTAGTCC
+
IIIIIIIIIIIIIIIIIIIIIIIIIIIHIIIIIIIIIIIIIIIIIIIHIIIHIIIIIIIIHIIIIIIIHIHHIIIIIIIIHIHHHHEHIIIIIIIIIIIIIIHHHIIFHHIIIHDHHHHHIHIIIHIHIHHHHHHHEHIIIIIIIIIH<DHDHHFEHIHIIEEHGHIIG?DHHHDHHHHIGGHIIHHHIIIGICAEEHIIEFHHHHHHIIHIIIIHHIGHGHHIIIIIIIIHFIIIGHGEIHHEGIIIHIIIGHHHCCIIIIHIIIIHHIIIIHIIIIIIIIIIIIIIIHHHIIHHIIIHC//IIIIIIHHIIIIIIIIIIIHGIIIIIIIIIIIIIIIIIIIIIHHHIHHIIIIIIIHEHGHHGCHIHIIIIIIIIIIIIIIIHCE?IIIIIIIIIHIIIHECIIIIIIIIIIIIIIIIHHIIIIIIIIIIIIIIIIIH@IIIDDDCD
@HWI-D00621:464:HFY7KBCXY:1:1101:10343:95940 1:N:0:CGAGGCTGGTAAGGAG
TGGGGAATATTGGACAATGGGCGCAAGCCTGATCCAGCCATGCCGCGTGGGTGATGAAGGCCCTAGGGTTGTAAAGCCCTTTCGGCGGGGAAGATAATGACGGTACCCGCAGAAGAAGCCCCGGCTAACTTCGTGCCAGCAGCCGCGGTAATACGAAGGGGGCTAGCGTTGCTCGGAATCACTGGGCGTAAAGCGCACGTAGGCGGATTGCTAAGTCAGGGGTGAAATCCTGGAGCTCAACTCCAGAACTGCCTTTGATACTGGCGACCTTGAGTCCGGGAGAGGTGAGTGGAACTGCGAGTGTAGAGGTGAAATTCGTAGATATTCGCAAGAACACCAGTGGCGAAGGCGGCTCACTGGCCCGGTACTGACGCTGAGGTGCGAAAGCGTGGGGAGCAAACAGGATTAGAAACCCTTGTAGTCC
+
IIIIIIIIIIIIIIIIIIIIIIIIIIIIIIIIIIIIIIIIIIIIIIIHIIIHHHHIIIIIIIIIIIIIIIIHIIIIIIIIIFHHIIIIIIIIIIIIGIIIIIIIIIIIHIIIIIIIIIIIIIIHIHIIIIIIIIIGIIIHIIIIIIIIHHFHIIIHIIHIIIIHGHIHEHICHIIHHIIIGHHIIIIIIHHIHIHIHFGGHIIIIIIHIIHIIIIIIIIIIIHIIGHHHIEIHFFHHEHGHGGHIIHHIHFA.HIIIIHGHHHIDHIIIHIHHIIIIIIIIHIIIIIIIIIIHHHDHGIIIIIIIIHIIIIIHIIHIIIIHHHIIIHIHHHIIHIHHHFIIIIIIIIIIHIIHFIIIIHIHECIHIIIIIIIIIIIIIIIIIIIIIIIIIIIIIIHIIIIIIHIIIIIIIHHIIIHHIIDDDDD
@HWI-D00621:464:HFY7KBCXY:1:1101:10557:95804 1:N:0:CGAGGCTGGTAAGGAG
TGGGGAATCTTGCACAATGGGCGAAAGCCTGATGCAGCGACGCCGCGTGGGGGATGAAGCTTTTCGGAGTGTAAACCCCTTTCGACTGGGACGAATGCCTCGCAAGAGGAGTGACGGTACCAGTATAAGAAGCCCCGGCTAACTACGTGCCAGCAGCCGCGGTAAGACGTAGGGGGCCAGCGTTGTTCGGAATTACTGGGTGTAAAGGGTTCGTAGGCGGTGTGGCAAGTCGGGAGTGAAATCTCTGGGCTCAACCCAGAGACTGCTTCCGAAACTGCTGTGCTTGAGTGTGAGAGAGGCTCGTGGAATTGCAGGTGTAGCGGTGAAATGCGTAGATATCTGCAGGAACACCCGTGGCGAAAGCGGCGAGCTGGATCACTACTGACGCTGAGGAACGAAAGCTAGGGGAGCAAACAGGATTAGAAACCCTAGTAGTCC
+
IIIIIIIHIIIIIIIIIIIIIIHIIIIIIIIIIIIIIHIIIIIIIIIIIIIIIHIIIIIIIIIIIIIIIIIHIIIIIIIGHDHHIIIIHIIIIIIIIIIHIIIIIIIIIHIHIIIIHHGIIIIHIIIIIHIIIIIIIHIHHIIHIIHHIIIIIIIIIIIIIIIHHIIIIHFIIIHIIIIHFIEEHIIHIHHHCHIIIIIIHHHIIHIHI@HHIHIIHIIIAFHIIIHHHCDCHCHHEHEHHCEHIGHHHHEGIHGIHEHCHHIIIIIHIIIIIIIIIHIIIIIIIHIIIIHIHIIIIIIIHIIIIIIIIIIIIIIIIHIIIIIIIIIIIIIIIIHHGHHIIIIHIIIIHDIHHE0IIIIIIGIHIIHHEIIIIIIHIIIIIIIHGIIIIIGIIIIIIIIIIHHIIIIIIIIIIIIIIIIIIIIH?GIIIGIIIDDDDB
@HWI-D00621:464:HFY7KBCXY:1:1101:11106:97397 1:N:0:CGAGGCTGGTAAGGAG
TGGGGAATCTTGCGCAATGGGCGAAAGCCTGACGCAGCGACGCCGCGTGCGGGATGAAGGCCTTCGGGTTGTAAACCGCTATCGGGAGGGACGAATACATGACGGTACCTCCAAAGGAAGCACCGGCTAACTCCGTGCCAGCAGCCGCGGTAATACGGAGGGTGCGAGCGTTGTCCGGAATCACTGGGCGTAAAGGGCGCGTAGGCGGCTTGGTAAGTAGGGGGTGAAATCCTGCGGCTTAACCGCAGGGCTGCCTTCTAAACTGCCAGGCTCGAGCACAGTAGAGGCAGGTGGAATTCCCGGTGTAGCGGTGGAATGCGTAGAGATCGGGAAGAACATCGGTGGCGAAGGCGGCCTGCTGGGCTGTTGCTGACGCTGAGGCGCGACAGCGTGGGGAGCAAACAGGATTAGAAACCCTGGTAGTCC
+
IIIGIIIHIIIIIIIIIIIIIHDHIIIHIIIIIHEHHHHIHHIIIIIIIIIIIIIIIIIIIIIHIIIIIIIIIIIIIIIIIHHIIHIIIIIIIIIIIIIIIIIIIIIIIIIIIIIIIIIIIIIIIIIIIIIIIIIHIHIIIIIIIIIIIIIIIIIIIHHIHHGHIIIIHH:BHHIIIIIIHIIIIIIHIIIIIHHIHHIIHIIIIHIIIHFHIIIIIIIIIIIIIIIIHHHHDIIIHGIIIHHIIHHIIIHHDFIIIHHGEHIHGAHIIIHDIIIHHHFHIIIIIIIIIIIIIIIIIIIIHIIIIIIIHIIHIIIIIIHHIHFFCHIHIIHIHIHHHDDIIIIIIIIIIIIIIIIIIIIIIIIIIIIIIIIIIIIIIIIIIIHIIIIIIIIIIIIIIIIHIIIIIIIIIIIIIIIIIIIHFDD?DD
@HWI-D00621:464:HFY7KBCXY:1:1101:15853:99264 1:N:0:CGAGGCTGGTAAGGAG
TGGGGAATATTGGACAATGGGCGCAAGCCTGATCCAGCCATGCCGCGTGGGTGATGAAGGCCCTAGGGTTGTAAAGCCCTTTCGGCGGGGAAGATAATGACGGTACCCGCAGAAGAAGCCCCGGCTAACTTCGTGCCAGCAGCCGCGGTAATACGAAGGGGGCTAGCGTTGCTCGGAATTACTGGGCGTAAAGCGCACGTAGGCGGTTTCTTAAGTCGGGGGTGAAATCCTGGAGCTCAACTCCAGAACTGCCTTCGATACTGGGAAACTTGAGTCCGGGAGAGGTGAGTGGAACTGCGAGTGTAGAGGTGAAATTCGTAGATATTCGCAAGAACACCAGTGGCGAAGGCGGCTCACTGGCCCGGTACTGACGCTGAGGTGCGAAAGCGTGGGGAGCAAACAGGATTAGATACCCTAGTAGTCC
+
HHIFHIIIIIIIIIIIIIIIIIIHIIIIIGIIIHIIHHIIIIIIIIIHHHIHIIIIIIIIIIIIIHIIHIIIHIIIIIIIIIHIIIIIIIIIIIIIHIIIIIIIHIIIHHIIIIIIIIIIIIIIIHHHIHIGIIHGHHIIIGIIIIIIIIIIIIIIIIIIIIIHIIIIIIIF@EHIIIIHHIIIGIIIIIHHGHHHIIIFIIHHHHHIIIHHHIIHHGIIHIHIIIIHIIHHGHGHHHGD@@HIIIIIIHIIHHHEECHHHHEEIHHHIIIIHHHHIIHIIIIIIIIIIIIIHGGHIHIIIGIIIHEGIIIIIIIHIIIIIGEGIIIIHHHHFHHHHCDHHIIIIIIIIIIIIIIIIIIHCC0IHHIIIIIHFHIHHIHIIIIIIHHEIIIIIIIGIIGHIIIHEEHIIHFIHHFIIIIDDDDD
@HWI-D00621:464:HFY7KBCXY:1:1101:19690:99640 1:N:0:CGAGGCTGGTAAGGAG
TGGGGAATATTGGACAATGGGCGAAAGCCTGATCCAGCAATGCCGCGTGAGTGATGAAGGCCTTAGGGTTGTAAAGCTCTTTTACCCGGGATGATAATGACAGTACCGGGAGAATAAGCCCCGGCTAACTCCGTGCCAGCAGCCGCGGTAATACGGAGGGGGCTAGCGTTGTTCGGAATTACTGGGCGTAAAGCGCACGTAGGCGGCTTTGTAAGTTAGAGGTGAAAGCCCGGGGCTCAACTCCGGAATTGCCTTTAAGACTGCATCGCTAGAATTGTGGAGAGGTAAGTGGAATTCCGAGTGTAGAGGTGAAATTCGTAGATATTCGGAAGAACACCAGTGGCGAAGGCGACTTACTGGACACATATTGACGCTGAGGTGCGAAAGCGTGGGGAGAAAACAGGATTAGATACCCCAGTAGTCC
+
IIIIIIIIIIIIIIIIIIIIIIIIIIIIIIIIIIIIIIIIIIIIIIIIIIIHIIIIIIIIIIIIIHIIIIIIIHIIHHHHHFGHIIIIIIIIIIIHIIIIIIIIIIIIHHHIIIIIIHIIIIIIIIIIHIIIIIIIIIIIIIIIHIIIIIHIIIIIDHHIIHIIIHIIHHIIIIIIIHHIHIHIIIIIHHHIIIIIHHIHIIDHIIIIIIIIIGIGIIHGIIHHHIIIIIHIIIHEIIHHGHIIHFIHIHHECIIHFDDHGECHHIIIIIIIIHHEG?IIIIIIIIIIIIHIIIIIIIIHHHIIIHGIIHIIIIIIIIIIIIHIIHIIIIIIIIIIIIHIIIIIIIIIIIIIIIIIIHIIHEGHCHEHHIIIIIHHIIIHIIIIIIIIIIIIIHHGDIIIIIIIIIIIIIHCHFD1EIIDDBDD
@HWI-D00621:464:HFY7KBCXY:1:1101:5959:100173 1:N:0:CGAGGCTGGTAAGGAG
TAGGGAATTTTCCGCAATGGGCGAAAGCCTGACGGAGCAACGCCGCGTGCAGGAGGAAGGCCTTCGGGTTGTAAACTGCTTTTGTCTGTGACGATTATGACGGTAGCAGAAGAATAAGGATCGGCTAATTCCGTGCCAGCAGCCGCGGTCATACGGAAGATCCGAGCGTTATCCGGAATTACTGGGCGTAAAGAGTTGCGTAGGTGGCATGAAAAGCGAGCAGTGAAAGGTCCCGGCTCAACCGGGGATACATTGTTCGAACTCTCAAGCTAGAGCATAGTAGAGGTACCTGGAATTCCTAGTGTAGGAGTGAAATCCGTAGATATTAGGAGGAACACCGATGGCGTAGGCAGGGTACTGGGCTATTGCTGACACTAAGGCACGAAAGCGTGGGGAGCGAACGGGATTAGATACCCTTGTAGTCC
+
IIHIIIIIIIIIIIIIIIIIGIHIIIIIIIIHHIIIHIIIIIIIIIIIIIHIIHIIIHHHIIHEHIIHHHIIIIIIHHIIIDFHIIIIHIIHIIHIIIHIIIHIIIIIIIIIHIIIIIHIHIIIIIIIIIHIIIIIGHIIIIIHIIIHCHHIIIIIIIIIIIIHIIIIIGIIIIIIIFHHHFHHIHIHIHIIIIIIIIHIHIIIIHIGHGFEIIHIHHIIIIIIIHHHHHIIHHHHCGIIIIHIIHHFEHHHEIIHGIIHIHHGECIIIHHHHHHGIIIIIIIIIIGIIIIIIIIIIHIIIIIIIIIIIIIIIIIIIIIHIIIIIIIIIIIIIIIIIIIIIIIIHHHIIIIIIHIHIIIIHG@FIIIHIIIIIIIIIIIIIIIIIIIIIIIIIIIIHCIIIIIIIIIIHIIHIIIGIGIIDDDB@
@HWI-D00621:464:HFY7KBCXY:1:1101:4832:100450 1:N:0:CGAGGCTGGTAAGGAG
TGGGGAATCTTGCACAATGGGGGAAACCCTGATGCAGCGACGCCGCGTGAGCGATGAAGCCCTTCGGGGTGTAAAGCTCTTTCGACGGGAACGATAATGACGGTACCCGAAGAAGAAGCTGCGGCTAACTATGTGCCAGCAGCCGCGGTAATACGTAGGCAGCGAGCGTTGTTCGGAATTACTGGGCGTAAAGAGTGCGTAGGCGGTGCTCTAAGTCTGTTGTGAAATCTCCCGGCTCAACTGGGAGGGTGCGGCGGAAACTAGAGTGCTAGAGTGTGGGAGAGGTAAGCGGAATTCCTGGTGTAGCGGTGAAATGCGTAGATATCAGGAGGAACACCTGTGGTGTAGACAGCTTACTGGACCACGACTGACGCTGAGGCACGAAAGCGTGGGTAGCAAACAGGATTAGATACCCTAGTAGTCC
+
IIIIIIIIIIIIIIIIIIIIIIIIIIHIIIIIIIHIIIIIIIIIIIIIIEHHHIIIIHIIIIIIIIIIIIIIIIIIHHIIIFHHIIIIIHHIIIGIIIIIIIHIIIIHIIIIIIHIIIIIIIIIIIIIIIIGIIIIIIIHIHIIIIIIIHIIIIIIIIIHIHHHHIGIHHIHGIIIIIIIHHIIHHHHHHHHHGHIIIHIIIIIIIHHIGHHFIIIIIHIIIIIIIIIHIHDIIIHIIIIIIHIIIIDCE<EHHHGIIHIFIHD0HIIHHIIIIIIHIHIIIIIIHHIIIIIIIIIIIGIIIIIIIIHIIIIIHIHIIIIIHHHHC?IIIIIIIIIIIIIIIIHIHHHHIIHF1IIIIIIIGIIIIHIIIIIIIIIIIIIIIIIIIIIIIIIIIIIIIIIIHHIIIIIIHFIIIIIIIIDDDDD
@HWI-D00621:464:HFY7KBCXY:1:1102:7766:41074 1:N:0:CGAGGCTGGTAAGGAG
TGGGGAATCTTGCACAATGGGCGAAAGCCTGATGCAGCGACGCCGCGTGGGGGATGAAGCTTCTCGGAGTGTAAACCCCTTTCGACCGGGACGAATACCTCGCAAGAGGGGTGACGGTACCGGTATAAGAAGCCCCGGCTAACTACGTGCCAGCAGCCGCGGTAAGACGTAGGGGGCCAGCGTTGCTCGGAATTACTGGGTGTAAAGGGTTCGTAGGCGGTGTGGCAAGTCGGGAGTGAAATCTCTGGGCTCAACCCAGGGGCTGCTTCCGAAACTGCCGTGCTAGAGTGTGGGAGAGGCGCGTGGAATTGCAGGTGTAGCGGTGAAATGCGTAGATATCGTAAGGAAGACCAGTGGCGACGGCGGGTCTCTGGACAGTTCCTGACGCTGATGCACGAAGGCCAGGGGAGCAAACGGGATTAGAAACCCTTGTAGTCC
+
IGIIIIIIIIIIIIIIIIIIIIIIIIIIIIIIIIIIIIIIIIGIIIIHHIHIIIIIIIIIIIIIIIIIIIIIIIIIIIIIIHHIHIIIIIIIIIIIIIIIIIIHIIIIIIIIIFHHDHIIIIIHIIIIIIIIIIIIIIIIIIIIIIIHIIIHIIIIIIIIIIIIIIHIIIHIHIHIIIIIIIIIIIIHIIIIHIIIHIIIIHIHIIHHHHHHIGIHIIIIIIHIHFIIHHHHGHHFIIIIIIHHIHIIIIIIIHHHIHIIIIIIIHHEIHIIIIHHDC<IIIHIHIIIIIIIIIIIIHIIHIIHHIIIIHHIIIIIIIIIIHIIIIIIIIIIGIIHGIHGHHIIHIHHHFIIIIIIIIIHCIIHIIIHGIIHIIIIIIIIHIIIIIHHIIIIGIIIIIIGIIIHIIIHHD<1IIIIIIIIIIIIIIIIIIHHIDDDAA
@HWI-D00621:464:HFY7KBCXY:1:1102:11132:43330 1:N:0:CGAGGCTGGTAAGGAG
TCGAGAATTTTTGACAATGGGGGAAACCCTGATCGAGCGACGCCGCGTGGAGGATGAAGGTCTTCGGATTGTAAACTCCTGTCATTGGGGAACAAGGTGCATACGTTAACTGCGTGTGCATTGATAGTACCCGAAGAGGAAGAGACGGCTAACTCTGTGCCAGCAGCCGCGGTAATACAGAGGTCCCAAGCGTTGTTCGGATTCATTGGGCGTAAAGGGTGCGTAGGTGGCGTCGTAAGTCGGGTGTGAAATCTCGGGGCTTAACTCCGAAACTGCATTCGATACTGCGGTGCTTGAGGACTGGAGAGGAGACTGGAATTTACGGTGTAGCAGTGAAATGCGTAGAGATCGTAAGGAAGACCAGTGGCGAAGGCGGGTCTCTGGACAGTTCCTGACACTGAGGCACGAAGGCCAGGGGAGCAAACGGGATTAGAAACCCTAGTAGTCC
+
IIIIIIIIFIIIHGHIIHIIIIIIIIIIIIIIIIIIIIIIIIIIIIIEHIEHHHGHIIIIIIIIIIIIIIHHIIIIHHIHHGHIIIIIIHIIIIIIIIHHHHIIIIIHIIGHIHHHIIIIIIIIHIIIIIIIIIIIIIIIIIIIIIFHIGHII?GHHHIIIGIGIHIIHIIIIIIHHIIIIIIIHHIGIIHIGGHHHHHHHHIIHHHIIIIHHEHHHIIHIIIHIIIIIIHHIIIGIIIHDEGEHIGIHHEHHGIIIHIIIHGDC/HHG@HHIHHIHIHGHIHHHDIHIIIIHEHIIIHFIGIIIIIIIIIIIIIIIIIHFHCIIIIIIIIHIIIIIIIIIIHHHGDHHIGCHEIIIHHHHHIHHIIIIHHIIIIIIIIIHIIHFIHHGHHIIIIIIIIIIIIIIHHHF1IIGIIIIIHGCIIHIIIIIIIIIHIIIHGIIIIDDDDD
@HWI-D00621:464:HFY7KBCXY:1:1102:8124:48958 1:N:0:CGAGGCTGGTAAGGAG
TGGGGAATTTTGCGCAATGGGGGAAACCCTGACGCAGCAACGCCGCGTGGAGGATGAAGCCCCTTGGGGCGTAAACTCCTTTCGACCAAGACGATAATGACGGTACTGGTGGAAGAAGCACCGGCTAACTCTGTGCCCGCAGCCGCGGTAATACAGAGGGTGCGAGCGTTGTTCGGAATTATTGGGCGTAAAGGGCGCGTAGGCGGTGCCACAAGTCACTTGTGAAATCCCCGGGCTTAACCCGGGGCCTGCAGGCGAAACTGTGGTGCTGGAGTATGGGAGAGGTGCGTGGAATTCCCGGTGTAGCGGTGAAATGCGTAGATATCGGGAGGAACACCTGTGGCGAAAGCGGCGCACTGGACCATAACTGACGCTGAGGCGCGAAAGCTAGGGGAGCAAACAGGATTAGAAACCCTTGTAGTCC
+
IIIIIIIIIIIIIIIIIIIIIIIIIIIIIIIIIIIIIIIIIIIIIIIIIIIIIIIIIIIIIIIIIIIIIIIIIIIIIIIIIHIIIIIIIIIIIIIIIIIIIIIIIIIIIIIIFHIIIIIIIIIIIIIIIIIIIIIII/EHHIHIIIIIIHIIIIIIIIIIIIIIHIII?EDBGHIIHIIIIIIIIHIIHHIIIIIIIIIIIIIIIIIIIHIIIIIHGHHHIIHIIIIHIIIIIIGIHIIHIHHHIHHIGIIIIIIHIIIHFHHEIIIIIIIIIIIHIIIIIIIIHHHHIIIIIIIIIIIIIIIIIIIIIIIIIIIIIIIIIHHIGIIIIHIIIIIIIIIIGIIIIIIIIIIIIIIIIIIIIIIIIIHIIHGIIIIIIHE<HIIIIIIIIIIIIIIHEIIIIIIIIIIIIIIIHIIIFIIDDDDD
@HWI-D00621:464:HFY7KBCXY:1:1102:9883:53753 1:N:0:CGAGGCTGGTAAGGAG
TAAGGAATATTGGTCAATGGACGCAAGTCTGAACCAGCCATGCCGCGTGGAGGATGAAGGTCCTCTGGATTGTAAACTTCTTTTATCGGAGAAGAAACCCACGAATTCTTTTGTGGTTGACGGTACCCGATGAATAAGCACCGGCTAACTCCGTGCCAGCAGCCGCGGTAATACGGAGGGTGCAAGCGTTATCCGGATTCACTGGGTTTAAAGGGAGCGTAGGTGGGCTGGTAAGTCAGTGGTGAAATCTCCGGGCTTAACTCGGAAACTGCCGTTGATACTATCAGTCTTGAATATTGTGGAGGTAAGCGGAATATGTCATGTAGCGGTGAAATGCTTAGATATGACATAGAACACCGATAGCGAAGGCAGCTTGCTACACAATTATTGACACTGAGGCTCGAAAGCGTGGGGATCAAACAGGATTAGATACCCCTGTAGTCC
+
HHHHIIIIIIIHIIIIIIIIHIHHIHIIIIIGIIHIIIIIFFHHIIIIIIIIIHIIIIIHIIGIHIHHHIHGHIIIIIIGHHHIIIIIIIGHIIIIIIIIIIIIIHHHHIIIIIIIGGEHHHIIIIHIIIGIIIIIIIIIIICHGIHHIIHIHIIIIIIHIIGHIGIIIIIIIIII=EHGEHHHGHIHIIIHIHHIIIIIIIHHHHHIHHHIIIIHHGEDHHIIHIIIIHIIHGIIHEGHIIHHAIIIIIHDIHGHEHEHHECIIHIIIHIIIIGIIGIIIIIIIIIIHDFEHHHIIIIIIIHIIIIIIIHGHIEHCHIIHIIIIHIIIIIIIHIIHHIIHHFHHHFEHCIHIIIHGHIIIIHIIIIIIHIIIIIIIIIHIIIIIIHHHIIHFIIIHIHHHIIIHHIIIIIIHHHFHIIIIIIIIIIIHIIIIHHIHIIDDDAA
@HWI-D00621:464:HFY7KBCXY:1:1102:8306:56735 1:N:0:CGAGGCTGGTAAGGAG
TGGGGAATATTGGACAATGGGCGCAAGCCTGATCCAGCAATGCCGCGTGAGTGATGAAGGCCTTAGGGTTGTAAAGCTCTTTCGCCCGCGACGATGATGACGGTAGCGGGAGAAGAAGCCCCGGCTAACTTCGTGCCAGCAGCCGCGGTAATACGAAGGGGGCGAGCGTTGTTCGGATTTACTGGGCGTAAAGGGCGCGTAGGCGGCGCCGCAAGTCGCGTGTGAAAGCCCCGGGCTCAACCTGGGAGGTGCGCGCGAGACTGTGGTGCTGGAGTTCGGGAGAGGAGCGTGGAATTCCCAGTGTAGAGGTGAAATTCGTAGATATTGGGAAGAACACCGGTGGCGAAGGCGGCGCTCTGGACCGAGACTGACGCTGAGGCGCGAAGGCGTGGGGAGCAAACAGGATTAGAAACCCTAGTAGTCC
+
IIIIIIIIIIIIHFHIIIIIIIIIIIIIIIIIIIIIIIIIII1DHIIHIIHIIIIIIIIIIHEHHIIIIIHHIIIIIIIIIHIIIIIIIIIIIIHHHIIHIIIIIIIIIIIIIIIHIIIIIIIIIIIIIIIIIIIIIIIIIIIIIIIIIHIHIIIHHIIGIIGIHIIIDHHHIIIIIIIIIIIIIIIIIIIIIIIIIGIIIIHIHIIHIIIIIGHHIHIIHIEIHIHIIIDIIHIIHHHFHEGIIIHIIIIIGIHIIIIIHIIIIIIHHIIIIIIHIHIIIIIIIIIIIIIIIIIIHHIIIIIIIIIIIIHCIIIIIIHIIHGIIGIIIIIIHHHEIIIIIIIIIIIIIIHIIIIGIIIIIIHIIIIIIIIIIHIIHH?HGIIIIIIHE@IIIIIHFIIIHHIIIIIHHHIHHG?HIIHDBBBD
@HWI-D00621:464:HFY7KBCXY:1:1102:10365:57309 1:N:0:CGAGGCTGGTAAGGAG
TCGAGAATTTTTGACAATGGGGGAAACCCTGATCGAGCGACGCCGCGTGGAGGATGAAGGTCTTCGGATTGTAAACTCCTGTCATTGGGGAACAAGGTGCATACGTTAACTGCGTGTGCATTGATAGTACCCGAAGAGGAAGAGACGGCTAACTCTGTGCCAGCAGCCGCGGTAATACAGAGGTCTCAAGCGTTGTTCGGATTCATTGGGCGTAAAGGGTGCGTAGGCGGCGCGGTAAGTCGGGTGTGAAATCTCGGAGCTTAACTCCGAAACTGCATTCGATACTGCCGTGCTTGAGGACTGGAGAGGAGACTGGAATTTACGGTGTAGCGGTGAAATGCGTAGATATCGTAAGGAAGACCAGTGGCGAAGGCGGGTCTCTGGACAGTTCCTGACGCTGAGGCACGAAGGCCAGGGGAGCAAACGGGATTAGATACCCTAGTAGTCC
+
IIIIHIIIIIIIIIIIIIIIIIHIIIHIIIIHIHGHIIHHIIIIIIIHHIHIIIIIIIIIIIIIIIIIIIIIIIIIIIIIIHIIIIIIIIIIIIHIIIIIIIHIIIIIIIIIIIIIIIIIIIIIIHGIIIIIIHIIIIIIIIIIHIIIIIIIIIIIIIIIIIIIIIHIIIIHIIIIIIIIIIIIIIIIIHIIHEHHHIIIHHHIIIIIIHHIHHHIHHHIICHHHDHIIIIHIIHHIIIIIIHF?IIHIHIIHDHFG?IIHHHIHGIHIIIHIHHGGIIHIHIHGIHDDHHGFHIIIIIIIIIHEHIIIHIIIIIIIHHHHIIIIHIGIIIIHHIIIIIIIIIIHHGHEIIIIIIHIHHIHIIIIIIIIGIIIIIIIIIIIHHIGIIIIIIIIIIIIIIIGIHEIIIIIIHEHHIIIIHH@IIIIIIIIIIIIIFIIIIIIIIDDDDD
@HWI-D00621:464:HFY7KBCXY:1:1102:6377:58115 1:N:0:CGAGGCTGGTAAGGAG
TCGGGAATTTTGCGCAATGGGCGAAAGCCTGACGCAGCAACGCCGCGTGAGGGATGAAGGCCTTCGGGTTGTAAACCTCTTTTCTCAGGGACGATAATGACGGTACCTGAGGAATAAGCCACGGCTAACTACGTGCCAGCAGCCGCGGTAATACGTAGGTGGCGAGCGTTGTCCGGATTTACTGGGCGTAAAGAGCGCGCAGGCGGTCGTGCAAGTCGCGTGTGAAAGCCCCCGGCTCAACTGGGGAGGGTCACGCGATACTGCTCGACTTGAAGGCAGGAGAGGGAAGTGGAATTCCCGGTGTAGTGGTGAAATGCGTAGATATCGGGAGGAACACCAGTGGCGAAGGCGACTTCCTGGCCTGTTCTTGACGCTGAGGCGCGAAAGCTAGGGTAGCAAACGGGATTAGAAACCCTGGTAGTCC
+
IHHIIIIIIIIIIIIHHIIIIIHHHIHHIIIIIIIIIIIIIIIIIIIIIIIIHIIIIIIIIIIIIIIIHIIIIIIIIIIIIHHIIIIIIIIIIIIIIIIIIIIIIIIIIIIIIIIIIIIIIIIHIIIIIIIIIIIIIIIIIIIIIIIIICHIIIIGHIIIIIIGHIDHEHIIIIIIGIIIHIIIIIIIHIIIIIIHHIIIIIIHHHCIHHIIIIIIIIIIIIIHIIIIIIIIIIIIIIHHHHIIIIHHHHHIIHIIHHIHCHHIHEIIIHIIHIHIHIIIIGIIIIIIIIIIIHEHHHIIIIIHIIIIIIIIIIIIIIIIIHHHGIIIHIIIIIIIIIIIIIIHIIIIIIIIIIHIIIIIGIIIIIGIIIIIIIIIIIIIGIIIIIIIIGIIIIHHIIIIIIIIIIIIIHEHIHIIIIIDDDBD
@HWI-D00621:464:HFY7KBCXY:1:1102:11194:58450 1:N:0:CGAGGCTGGTAAGGAG
TGGGGAATCTTGCGCAATGGGCGAAAGCCTGACGCAGCGACGCCGCGTGGGGGATGAAGGCCCTCGGGTTGTAAACCCCTTTCGGCAGGGACGAAGCGAACGTGACGGTACCTGCAGAAGAAGTCCCGGCTAACTACGTGCCAGCAGCCGCGGTAAGACGTAGGGGACGAGCGTTGTCCGGATTCATTGGGCGTAAAGAGCGCGTAGGCGGCTGCGCAAGTCGGATGTGAAAATCCGGGGCTCAACCCCGGACCTGCATCCGATACTGCGCGGCTAGAGGTAGGTAGGGGAGATCGGAATTCCTGGTGTAGCGGTGAAATGCGCAGATATCAGGAGGAACACCGGTGGCGAAGGCGGATCTCTGGGCCTTACCTGACGCTCAGGCGCGAAAGCTAGGGGAGCGAACAGGATTAGATACCCTAGTAGTCC
+
IIIIIIIIIIIIIIIIIIIIHIIIIIIIIIIIIIIIIIIIIIIIIIIHHIIIIIIIIIIHIIIIIIIIIIIIIIIIIIIIIHIIIIIIIIIIIIIIIIHIIIIIIIIIIIIIIIIIIGHIHIIIIIIHGHIIIHIIIIIHHIIIIIIIIIIIIIIIIIHIIIHIIIIIIIIGH-EHGHIIHHHHIHIIIIHHIHGHHIIIIHIIIHIHIIIIHIIIGGIIIIIIIEHFIHIHHHIIIIIHFIIIIGIHIIHHHGIHHBE?@HIIIIIIIHIIHHIIIIIIIIIIIIIGHIIIIIIIIIIHIHHIIIIIIIIIIIIIIIHIHIIHIHIHIIIIIIIIIIIHEIIIIIIIIHHHIHIIIIIIIIIIIIIHIFHIIIIIIIIIIIIIIIIHIIIIIIIIIIHIIIIIIIIIIIIIIIIHIHHF1IIIDDDDC
@HWI-D00621:464:HFY7KBCXY:1:1102:7278:59728 1:N:0:CGAGGCTGGTAAGGAG
TGAGGGATCTTCCACAATGGACGAAAGTCTGATGGAGCAACGCCGCGTGCAGGATGACGGCTTTCGGGTTGTAAACTGCTTTTATATGGGAAGATTATGACGGTACCATATGAATAAGGACCGGCTAACTACGTGCCAGCAGCCGCGGTAATACGTAGGGTCCAAGCGTTATCCGGAATTACTGGGCGTAAAGCGTACGTAGGCGGCGCGTTAAGTGCAATGCGAAATCTTGTGGCTCAACCACATAGACTGTATTGCATACTGGCGTGCTTGAGGATGGCAGAGGCAAGTGGAATTGGTAGTGTAGCAGTGAAATGCGTAGATATTACCAGGAACACCAATGGCGAAGGCAGCTTGCTGGGCCATTTCTGACGCTAAGGTACGAAAGCGTGGGGAGAGAACAGGATTAGAAACCCTAGTAGTCC
+
IIHHIIIIIIIIIIIIHIIIHIIIIIIIIIIIIIIIIIIIIICHIIIIIIIIIIIIGIIIIIIIIIIIIIHIIIIIIIIIIFHIIIIIIIIIIIHIIIIIIIHIIIIIIIIIIIIIIIIIIIIIIIIIIIIIIIIHHIIIIIIIIIIIHIIIIIIIIIHHHIIIGIHIIIIIHIGIHIIIIIIHIIIHHIHHEHIIIIIIIHIIHHDIGIIHIIIIGHHHHHGIIHHEHHHCIHHHGIIIIHGIHEIIHHHIHFIHHCIIIIHIHIIHIIHIIIIHEHIIHIIIIIIIIIIIIIIIIIIIIIIIIIIIHIHIIIIIIIIIIIIIIIIIIGIIIIHHHGGHIIIIIIIIIHHIIIHGIIIHIHHHIIIIIIIHIIIIIIIIIIIIIIIIHIIIIIHHGDHIIIIIIIIIIIIGHIHIHGHIDDDDD
@HWI-D00621:464:HFY7KBCXY:1:1102:8360:60005 1:N:0:CGAGGCTGGTAAGGAG
TGGGGAATCTTGCACAATGGGCGAAAGCCTGATGCAGCGACGCCGCGTGGGGGATGAAGCTTTTCGGAGTGTAAACCCCTTTCGACTGGGACGAATGCCTCGCAAGAGGAGTGACGGTACCAGTATAAGAAGCCCCGGCTAACTACGTGCCAGCAGCCGCGGTAAGACGTAGGGGGCCAGCGTTGTTCGGAATTACTGGGTGTAAAGGGTTCGTAGGCGGTGTGGCAAGTCGGGAGTGAAATCTCTGGGCTCAACCCAGAGACTGCTTCCGAAACTGCTGTGCTTGAGTGTGAGAGAGGCTCGTGGAATTGCAGGTGTAGCGGTGAAATGCGTAGATATCTGCAGGAACACCCGTGGCGAAAGCGGCGAGCTGGATCACTACTGACGCTGAGGAACGAAAGCTAGGGGAGCAAACAGGATTAGAAACCCTAGTAGTCC
+
IHIIIIHHHIIIIIHIIIIIIIIIIIIIIIIIIIIIIIIIIIIIIIIFHIIIIIIIIIIFGHHHHIIEHIIIIIIIIIIIIDDHGEHIIIIIIIIIIIIIIIIIIIHIIGIIIIIIIIIIIIIHHIIIIGIIIIIIIIICIIIIHIIHHEHHIIIGIII-?EHIIIGHHGHFHIIIIIIIIIHIIIHEHHHHHE@IIIIIHIIIIIHHHFGHDEHHHIHHIIIIIIIIIHIHEIIIIIIIIGIIHIHIHEFHHFCIHIIHHHHHHEGGIHHEIIIIIHHEFIIIIIHHIHEHHIIIIIHHHGIIIHIIGIIIIIHIIHIHEIIIIIIIIIIIIHIIHIHIHHGIIIIIIIIIHIIIIIIIIHIIIIHIHHIIIIIHIIIIIIIIIIIIHIIIHCHIIIIIIIHIIIIHGD1IHHIIIIIIIHHE1IIIHIHIIDDDDD
@HWI-D00621:464:HFY7KBCXY:1:1102:12150:60619 1:N:0:CGAGGCTGGTAAGGAG
TGGGGAATCTTGCGCAATGGGCGAAAGCCTGACGCAGCGACGCCGCGTGCGGGAAGAAGGCCTTCGGGTTGTAAACCGCTTTCAGGAGGGACGAAGCCACTCGGGTGAATAGCCCAGAGGGTGACGGTACTTCCAGAAGAAGCCCCGGCTAACTACGTGCCAGCAGCCGCGGTAATACGTAGGGGGCTAGCGTTGTCCGGATTTATTGGGCGTAAAGAGCGTGTAGGCGGCCAGATAGGTCTGCTGTGAAAACTCGAGGCTCAACCTCGAGCTGTCGGCGGAAACCATCCGGCTAGAGTCCGGAAGAGGAGAGTGGAATTCCCGGTGTAGCGGTGAAATGCGCAGATATCGGGAAGAACACCTGTGGCGAAGGCGGCTCTCTGGGACGGTACTGACGCTGAGACGCGAAAGCGTGGGGAGCAAACAGGATTAGAAACCCCAGTAGTCC
+
IIIIIIIIIIIIIIIIIIIIIIIIIIIIIIIIIIIIIIIIIIIIIIIIIIIIIIIIIIIHIIIIIIIIIIIIIIIIIIIIIGHIIIIIIIIIIIIIIIIIIIIIIIHHIIIIIHIHIIIIIIIIIIIIIIIHIIIIIIIHIIIIIIIHIIHIHICHHIIIIHHHHIIIIIIIIHIIIHIHIIHIIHHIHGCHHIIIHHHIEHHHHGHIIHIHHIHHIIIGI?IIIHHFHHHEHGHIGIIHHHHEEIHHHHE9HEHHFIHEGIHHIIIHIHHHH?/DHHEHIIHHEDG-IHIIIIIIIIHCIIIIIIIIIIIIIIIIIIHHHHIIIIIIIIIIIIIIIIIIHG?IHHHIIIIIIIHIIIIIIHFIIIIIIIIIIIIIIIIIIGIIIIIIIIIIIIIIIIIIIHEIIIIIIIIIIHIIIIIIIIIIIIIIIIIIIIIIIHIIHIIDDDBD
@HWI-D00621:464:HFY7KBCXY:1:1102:9452:61884 1:N:0:CGAGGCTGGTAAGGAG
TGGGGAATATTGGACAATGGGCGCAAGCCTGATCCAGCCACGCCGCGTGAGTGATGAAGGCCTTCGGGTCGTAAAGCTCTGTGGGGAGGGACGAACCGCCGGACGTTCATAGCGTACGGCATGACGGTACCTCCTTAGCAAGCACCGGCTAACTTCGTGCCAGCAGCCGCGGTAATACGAAGGGTGCAAACGTTGCTCGGAATTATTGGGCGTAAAGCGCACGTAGGCGGCTTTGCAAGTCCCATGTGAAAGCCCACGGCTTAACCGTGGAAGTGCATGGGAAACTGCAGAGCTTGAGTACTTAAGAGGATCGCGGAATTCCCGGTGTAGAGGTGAAATTCGTAGATATCGGGAGGAACACCAGTGGCGAAGGCGGCGATCTGGGAAGATACTGACGCTGAGGTGCGAAAGCGTGGGGAGCAAACAGGATTAGAAACCCGAGTAGTCC
+
IIIIIIIIIIIIIIIIIIIIIIIIIIIIIIIIIIIIIIIIIIIIIIIHIIIIIIIIIIIIIIIIIIIIIIIHHHIGGHIIHHHIIIIIIIIIIHHIIIIIIIHIIIIIIHGHIIIIIIIIIIIIIIIIIIIIIIIIHIIIIIIHHIHIIIIIIIIIIIIIIIIIIIIHIIIIIGHIIIIHIIIIHIIIFHIIIIIHHIIIHGHHHIIIIIHHIHHHIIIHHIIIIIHIHHH@@8CIHGGA?HFGIIHGHEEC<HIHHHG@BGGHE-E?EIHGHHGGIIIIHIIIIIHIIIHHEHHHIIHIIIIIIIIIIIIHIHIHHHHEHIIIIIIGIIGIIIHIIIIIIIIIHHHIHHHIIIIHIIIIIIIIIHIIIIHIIHHHFHIIIIIIIIIIIIIIIIIIHIIIIHH=IIIHIIIIIHHGIIHIIHIIIIIIIIHIIHIHHIIIHHIDDDDB
@HWI-D00621:464:HFY7KBCXY:1:1102:8745:63132 1:N:0:CGAGGCTGGTAAGGAG
TCGAGAATTTTTGACAATGGGGGAAACCCTGATCGAGCGACGCCGCGTGGAGGATGAAGGTCTTCGGGTTGTAAACTCCTGTCATTTGGGAACAAGGCGCACGTATTAACTGTGCGTGCGTTGATAGTACCAGAAGAGGAAGAGACGGCTAACTCTGTGCCAGCAGCCGCGGTAATACAGAGGTCTCAAGCGTTGTTCGGATTCATTGGGCGTAAAGGGTGTGTAGGTGGCGCGCTAAGTCGGGTGTGAAATTTCGGAGCTTAACTCCGAAACTGCATTCGATACTGGCGTGCTTGAGGACTGGAGAGGAGACTGGAATTTACGGTGTAGCAGTGAAATGCGTAGATATCGTAAGGAAGACCAGTGGCGAAGGCGGGTCTCTGGACAGTTCCTGACACTGAGACACGAAGGCCAGGGGAGCAAACGGGATTAGAAACCCTTGTAGTCC
+
IIIIIIIIIIIIIHIIHIIIIIHIIIIIIIIIIIIIIIIHIIIIIIIIIIHIIIIIIIIIHHIIIIIIIIIIIIIIIIIIIIHIIIIIIIIIIIIIIIIIIIIIIHIIIIIIIIIHIIIIGHHHIIIIIHIIIIIHIIIIIHIIIIIIIGHHHIGIIHIHHHHHHHHIIHII-7ECHHHIIHIGEHIHIIIIEE?GGCHIHGHHIHHIHFHHEHHHHGHHHHHHHHHIIIHDCCHHHCHHHIHH?HHHHFHHIHHHG@IIIIIIIHHHG?HHIIHIIIIIIIHIIIIIIIHIHHIIIIHCIIIIIIIIIIIIIIIIIIIIIIIIIIIIIIHHIIIIIHIIIIIHHHEHHIIIIIIIIIIHIIIIIIIIIIIIIIIIIIIIIIIIIIIIIIIIIIIIIIIIIIIHIIIIIIIIHIIIIIIHHIIIIIIIIIIIHIIHIIIIIIIDDDDD
@HWI-D00621:464:HFY7KBCXY:1:1102:9366:64510 1:N:0:CGAGGCTGGTAAGGAG
TGGGGAATATTGCGCAATGGGCGAAAGCCTGACGCAGCGACGCCGCGTGGGGGATGAAGGCCTTCGGGTTGTAAACCCCTTTCAGCAGGGACGAAGCGCAAGTGACGGTACCTGCAGAAGAAGCGCCGGCTAACTACGTGCCAGCAGCCGCGGTAATACGTAGGGCGCAAGCGTTGTCCGGAATTATTGGGCGTAAAGAGCTCGTAGGCGGTTTGTTACGTCCGCTGTGAAATCCCAGGGCTTAACCCTGGGCTGGCAGTGGATACGGGCAGACTAGAGGTAGGTAGGGGAGAATGGAATTCCCGGTGTAGCGGTGAAATGCGCAGATATCGGGAGGAACACCGGTGGCGAAGGCGGTTCTCTGGGCCTTACCTGACGCTGAGGAGCGAAAGCGTGGGGAGCGAACAGGATTAGAAACCCTTGTAGTCC
+
HCEHIIIIIIIHHIIIIIIIHIIIIGI@HHIHIIIIIIIIIIIIIIIIIIIHIGIIIIIHIIIIIHIIIIIIIHIIIIIIIHHIHIIGHIIHIGIHHIIHIIEHHIIIIIIIIHIIIIIIIHIIIGIIIIIIHGIIIIHIHIIIIIIIIIIIIIGHHHIIIIIHIIIIIIIIIEGCEHIHHFHHEIIIIHHIIIIHHIIHHHIIIIHIHHIHIGGHHHIIIIIIIHHIIIIHIHHG6IIIIIHIHEGEGGHEHGEIHHIIIIHHHHHHG?EIIHIIHHIIIIHIIIIIIIIIHIIHHIIHIIIIIIIIIIIIIIIIIIIHCCIHIHHHIIIIIIIIIIHDIIIIIIIIHIIIIIIIIIHIIIHIHGHHIIIIIIHGHIIIIIIIIIIIIIIIIIGIIIHIHE?IIIIIIIIIIIIIHIIHHFIIDDDD@
@HWI-D00621:464:HFY7KBCXY:1:1102:10151:68548 1:N:0:CGAGGCTGGTAAGGAG
TAAGGAATATTGGTCAATGGACGCAAGTCTGAACCAGCCATGCCGCGTGGAGGATGAAGGTCCTCTGGATTGTAAACTTCTTTTATTTGGGAAGAAACCCACGATTTCTATTGTGGTTGACGGTACCAGATGAATAAGCACCGGCTAACTCCGTGCCAGCAGCCGCGGTAATACGGAGGGTGCAAGCGTTATCCGGATTCACTGGGTTTAAAGGGTGCGTAGGCGGGCAGGTAAGTCAGTGGTGAAATCTCCGGGCTTAACCCGGAAACTGCCGTTGATACTATCTGTCTTGAATACCGTGGAGGTCAGCGGAATATGTCATGTAGCGGTGAAATGCTTAGATATGACATAGAACACCAATTGCGAAGGCAGCTGGCTACACGAATATTGACACTGATGCACGAAAGCGTGGGGATCAAACAGGATTAGAAACCCTGGTAGTCC
+
IIIIIIIIIGIIIIIIIIIIIIIIIIIIIIIHIIIIFIIIIIIIIIIIIGIIIHIIIIIHIHIIIIIIIIHHHHIGIIIIHFHIIIHIIIIHIIIIIIIIIIIHIIEHGHIGIHFHIHIIIIHHIIGHIIHHIHIIIIHIIIGHHIIIIHIHIIHIIIIIIGIIHIIIIIIHIIIHIIIIHIIHHHIIIIIHHHIHIIIIIIIIIIHGHHIIIHHHIIGIIIIIIIHIHIHHIHHH?HIHGIHIHHEHHHIIGHHHIIIIIIHGHHHGGHEDGH@EFHHHHHCHIIIHHHIIIIIIIIHHGIIIIIIIIIIIIIHHHIHGGHIHIIHHIHIIHIIIIIIIHHGHGCFCIIIHIIIIIIIHHHHHIIIIIIIIIIIHHHGHEH@HHIIHFHHIHIIIHEHGHIIHH=IHHHCIIIIIIIIIIIIIHHFHHE@IIHFIHFIDDDDB
@HWI-D00621:464:HFY7KBCXY:1:1102:14977:69953 1:N:0:CGAGGCTGGTAAGGAG
TCGAGAATTTTTGACAATGGGGGAAACCCTGATCGAGCGACGCCGCGTGGAGGATGAAGGTCTTCGGATTGTAAACTCCTGTCATTGGGGAACAAGGTGCATACGTTAACTGCGTGTGCATTGATAGTACCCGAAGAGGAAGAGACGGCTAACTCTGTGCCAGCAGCCGCGGTAATACAGAGGTCTCAAGCGTTGTTCGGATTCATTGGGCGTAAAGGGTGCGTAGGCGGCGCGGTAAGTCGGGTGTGAAATCTCGGAGCTTAACTCCGAAACTGCATTCGATACTGCCGTGCTTGAGGACTGGAGAGGAGACTGGAATTTACGGTGTAGCGGTGAAATGCGTAGATATCGTAAGGAAGACCAGTGGCGAAGGCGGGTCTCTGGACAGTTCCTGACGCTGAGGCACGAAGGTCAGGGGAGCAAACGGGATTAGATACCCTGGTAGTCC
+
IHICEHHIIIIIIIIIIIIIIIIIIIHIIIIIIIIIIIIIIIIIIIICHIIIIIIIIIIIIIIIIIIIIIIIIIIIIIIIIIHIIIIIIIIHHIIIIIIIIIGIIIHHHIIIIIIIIIIIIIIIIIIIIIIIIHIIIIHIIIIIIIIIIIIIIHIIIIIIIHIIIHIIIIIIIHIIIIGHIIIIHIHHIIIHB8EGHEHIHHHIHIIIIIIHCHHIIIIIIIIIIIIIHHDHGIIIHIHDDCIHHHIIIHHIIDHIIHIHIHHHIIHHHIIHIGIIIIFHHIIIIHHGHGEHGHIIHHIHIEIIGHGIIIIIHIIIIIHHE@GIIIIHIIIIIIIIIIIIHH?HHHHHHHHGIIIIHG?IIIIIIIIIIIIIIIIIIIIIIIIIIIIIIGIIIIIIIIIIIIHIIIIIIHIHHFIIIIIIIIHGIIIHDIIIIIIIIHFEIIIDDDDD
@HWI-D00621:464:HFY7KBCXY:1:1102:8900:70211 1:N:0:CGAGGCTGGTAAGGAG
TAGGGAATCTTGCGCAATGGGCGAAAGCCTGACGCAGCGACGCCGCGTGCGGGAAGAAGGCCTTCGGGTTGTAAACCGCTTTCAGGAGGGACGAAGCCACTCGGGTTAATAGCCCAGAGGGTGACGGTACCTCCAGAAGAAGCCCCGGCTAACTTCGTGCCAGCAGCCGCGGTAATACGAGGGGGGCAAGCGTTGTTCGGAATTATTGGGCGTAAAGGGCGCGTAGGCGGTTTGACAAGTCTGATGTGAAATCTCTGGGCTCAACCCAGAGTCTGCATTAGAAACTGTCGGGCTTGAGTATGGGAGAGGTGAGTGGAATTTCCGGTGTAGCGGTGAAATGCGTAGATATCGGAAGGAACACCTGTGGCGAAAGCGGCTCACTGGACCATAACTGACGCTGAGGCGCGAAAGCTAGGGGAGAAAACAGGATTAGAAACCCTAGTAGTCC
+
IIHHIIIHIIIIIIHIIIIIIIIIIIIIIIIIIIIIIHHIIIGHIIIIHIIIIIIIIIIIHIIIIHHIIIIHHHHIIIIIIHIIIIIIIIIIIIIIIIIIIIIIIHIIIIIIIIIIIIIIIIIIIIIIIIIIIIIIIIIHIIIIIIIIIIIHIHHIIIIIIIIIIIIIIIIHIDHHIHIEHIGH?HHHGHIHBBHEHEHHIIHHHHHHHIHG?HHDIIHIIIIHHIIIIHFHGGHHGHHE?IIHIHGB.7EEHGHIHHEGHDHH?HHIIHIIIIHEEIHHHHHHEHGIIIHHHHIHGIHHHIIIIIIIIIIIHIIGIIIHCIIIIIIHIIIIIIIIIHIIIIIHIIHGIHIIIHHHHHHIIIIIIIIIHHIIIHIIGIIIIIHHIHIIHHHIIIIIIIHIHEC/HHIIIIIIHIIIIIHH?IHHIHIIIHIHHHHGHIHIIIH@DD@@
@HWI-D00621:464:HFY7KBCXY:1:1102:10147:70475 1:N:0:CGAGGCTGGTAAGGAG
TGGGGAATATTGCGCAATGGGCGAAAGCCTGACGCAGCGACGCCGCGTGGGGGATGAAGGCCTTCGGGTTGTAAACCCCTTTCAGCAGGGACGAAGCGAAAGTGACGGTACCTGCAGAAGAAGCGCCGGCTAACTACGTGCCAGCAGCCGCGGTAACACGTAGGGCGCAAGCGTTGTCCGGAATTATTGGGCGTAAAGAGCTCGTAGGCGGTCTGTTGCGTCCGCTGTGAAAACTCGGGGCTTAACCCCGAGCCTGCAGTGGATACGGGCAGACTAGAGGTAGGTAGGGGAGAATGGAATTCCCGGTGTAGCGGTGAAATGCGCAGATATCGGGAGGAACACCGGTGGCGAAGGCGGTTCTCTGGGCCTTACCTGACGCTGAGGAGCGAAAGCGTGGGGAGCGAACAGGATTAGAAACCCTAGTAGTCC
+
IIIIIIIIIIIIIIIIIIIIIIIIIIIIIIIIIIIIIIIIIIIIIIIEHIIIIIIIIIIIIIIIIIIIIIIIIIIIIIIIIHIIIIIIIIIIIIIIIIIIIIIIIIIIIHIIIIIIIIIIIIIIIIIIIIIIIIIIIIIIHIIIIIIIIIIIIIIIIIIIIIIIIIIIHIIIIIHHIIIIIIIIIHIIIIIHIHIIIIHIIHIIIIIIIIIHIHIIIIGHIIIIIIIIIIIIHHDHIIHHHHIIHIDHHHIIIIIIIIHIIIIIHIGIIIIIIIIIIHHHHIIIIIIHIIIIIIIIIHIIIIIIIIIIIIIIIIIIIIIIIHIHIIHEIIIIIIIIIIIIIIIIIIIIIIIIIIIHGFIIGIIIIIIIIIIIIIIIIIIIIIIIIIIIIIIIIIIIIIIIHHIIIIIIIIIIIIIIIIIIIIIIDDDDD
@HWI-D00621:464:HFY7KBCXY:1:1102:12106:70364 1:N:0:CGAGGCTGGTAAGGAG
TGGGGAATATTGGACAATGGGCGCAAGCCTGATCCAGCAATGCCGCGTGAGTGATGAAGGCCTTAGGGTTGTAAAGCTCTTTCGCCCGCGACGATGATGACGGTAGCGGGAGAAGAAGCCCCGGCTAACTTCGTGCCAGCAGCCGCGGTAATACGAAGGGGGCGAGCGTTGTTCGGATTTACTGGGCGTAAAGGGCGCGTAGGCGGCGCCGGAAGTCGAGTGTGAAAGTCCCGGGCTCAACCTGGGAGGTGCGCTCGAGACTCTGGTGCTGGAGTTCGGGAGAGGAGCGTGGAATTCCCAGTGTAGAGGTGAAATTCGTAGATATTGGGAAGAACACCGGTGGCGAAGGCGGCGCTCTGGACCGAGACTGACGCTGAGGCGCGAAGGCGTGGGGAGCAAACAGGATTAGAAACCCCAGTAGTCC
+
IIIIIIIIIIIIHHIIIIIIIIIIIIHIIIIHIIHIIIIIIIIIIIIIHHIIIIHIIIIIIIIIIIIIHIIIIIGIIIIIIHIIIIIIGHIIIIIIIIIIIIIIIIIIIIIIIIIIIIGIIIIIIIIIIIIIIIHIIIIHIHIHIIHIIIIIGHHHHHHIIIIIHHIIE=HHIHIIHIIIHIIIHHIIIHIIIIIIIIIIIIIHIIIIHHHIHIIHIIHHHIHIIIIHHIIHIIIIIHHGHF.FIHEHIIHIIIHHIIHHGFGIIHHIHIIIHHHHIIIIIIIIIIIIIIIIIIHGIIIIIIIIIIIIIIIIIHIHIHGIHHHIIIIIIIHIHIIIIIIIHIIIIIIIIIIIIIHIIIIIIIIIIIIIIIHEIIHIIIIIIIIIIIIIIIIIIIIIIIHIIHIH@IIHIIIIIIIHIHHDDADD
@HWI-D00621:464:HFY7KBCXY:1:1102:9406:71772 1:N:0:CGAGGCTGGTAAGGAG
TGGGGAATCTTGCGCAATGGGCGAAAGCCTGACGCAGCGACGCCGCGTGGGGGAAGAAGGCCTTCGGGTTGTAAACCTCTTTCAGCAGGGACGAAGCCACTCGGGTTAATAGCCCAGAGGGTGACGGTACCTGCAGAAGAAGCCCCGGCTAACTACGTGCCAGCAGCCGCGGTAATACGTAGGGGGCAAGCGTTGTCCGGATTTATTGGGCGTAAAGAGCGTGTAGGCGGCCGCACAGGTCCGTTGTGAAAACTGGAGGCTTAACCTTCAGACGTCGATGGAAACCGTGCGGCTAGAGTCCGGAAGAGGAGAATGGAATTCCTGGTGTAGCGGTGAAATGCGCAGATATCAGGAAGAACACCCGTGGCTAAGGCGGTTCTCTAGTACGGTACTGACGCTGAGACGCGAAAGCGTGGGGAGCGAACAGGATTAGAAACCCTAGTAGTCC
+
IIIIIIIIIIIIIIIIIIIIIIIIIIIIIIIHIIIIIIIIIIIHIIIIIIIIIIIIIIIIIIIIIIIIHIIIIIIIIIIHIHHHIIIIIIHIIIIIIIIIHIIIIHGIIIIIIIIIIIIIHIIIIIIIIIIIIIIIIIIIIHGHIIIHGHIIIIIIIIIIIGHHIHIIIGHHHGIIIIIFHHIIHHIHHHIHGHIIIIIHHHIIIIIIIHGIHHIIHHIIIIIIGIIIIHCGFHHHHHHGCIIHIHIIIIHGHIHIHHHIHIIIHHEHEIIIIIHIIIHHIIHIIIIHIHHHIIIIIIHCIHHHIHHHEHIIIIIIHIHIIIGIIGIIIIIIIIIIIIHIIIGIIIHIIIIIIIIIIHIHIIIIHIIIGIIIIIIIIIIIIIIHHIIIIIIIIIIIIIIIIHFHIIIIIIIIIIIIIHG<0HIIIIIIIIIIIIIIIHIIHIHDDCDD
@HWI-D00621:464:HFY7KBCXY:1:1102:11564:72160 1:N:0:CGAGGCTGGTAAGGAG
TGGGGAATATTGGACAATGGGCGAAAGCCTGATCCAGCAATGCCGCGTGAGTGATGAAGGCCTTAGGGTTGTAAAGCTCTTTTACCCGGGATGATAATGACAGTACCGGGAGAATAAGCTCCGGCTAACTCCGTGCCAGCAGCCGCGGTAATACGGAGGGAGCTAGCGTTGTTCGGAATTACTGGGCGTAAAGCGCGCGTAGGCGGCTTTGTAAGTTAGAGGTGAAAGCCCGGAGCTCAACTCCGGAACTGCCTTTAAAACTGCATCGCTTGAATCCAGGAGAGGTGAGTGGAATTCCGAGTGTAGAGGTGAAATTCGTAGATATTCGGAAGAACACCAGTGGCGAAGGCGGCTCACTGGACTGGTATTGACGCTGAGGTGCGAAAGCGTGGGGAGCAAACAGGATTAGAAACCCTAGTAGTCC
+
IIHIIIHIIIIIIIIIIIIIIIIIIIIIIIIIIIIIIIIIIIIIIIIIIIIIIIIIIIIIIIIIIIIIIIIIIIIIIIIIHFHIIIIIIIIIIHIIIIIIIIIIIIIIIIIIIHIIIIIIIIIIIIIIIIIIIIIIIIIIIIIIIIHIIIIIIIIIIIHIIIIIIIHIHHIIIIIIIIIIIIIIIIIIIIGIHIIIIIIIIIHIIIHHIIIIHHHIIIIIIIIIIIIIIIIIHGCHHHHGC.HIIIIIHHIGIIIIIIIIIIIHFHHIIIIIIIIIIIIIIIIHIIIIIIIIIIIIIIIIIIIIIIIIIIIHIIIIIIIIIHHIIIIIIIIIIIIIIIIIIIIIIIIIIIIIIGIIIIIIIIIIIIIIIIHIIIIIIIIIIIIIIIIIIIIIIIIIHIIIIHIIIIIIIIIHIIIIIIIDDDDD
@HWI-D00621:464:HFY7KBCXY:1:1102:10855:72312 1:N:0:CGAGGCTGGTAAGGAG
TGAGGAATATTGGTCAATGGACGAGAGTCTGAACCAGCCAAGTAGCGTGCAGGAAGACGGCCCTATGGGTTGTAAACTGCTTTTATAAGGGAATAAAGTGAGTCTCGTGAGACTTTTTGCATGTACCTTATGAATAAGGACCGGCTAATTCCGTGCCAGCAGCCGCGGTAATACGGAAGGTCTGGGCGTTATCCGGATTTATTGGGTTTAAAGGGAGCGTAGGCCGGAGATTAAGCGTGTTGTGAAATGTAGACGCTCAACGTCTGCACTGCAGCGCGAACTGGTTTCCTTGAGTACGCACAAAGTGGGCGGAATTCGTGGTGTAGCGGTGAAATGCTTAGATATCACGAAGAACTCCGATTGCGAAGGCAGCTCACTGGAGCGCAACTGACGCTGAAGCTCGAAAGTGCGGGTATCGAACAGGATTAGAAACCCGAGTAGTCC
+
IHIIIIIIIIIIIIIIIIIIIIIIIIIIIIIIIIIIIIIIIIIIIIIIIIIIIIIIIIIIHIIHHIIIIHHIIIIIIIIIIIIIIIIIIIIGHIHHIIIIIIIIIIIIIIHIGIHIIIHIIIIIIIIIHIIIIHIIIIIIIIIIIIIIIIHHIIIHIIIIIIIIIIIIIIIIIIIIIIHIHIHHHEHIHHIIIIIGIIIIIIHHHIHIC@GHIIIHHIIIIHHIIIIIHHHHEIIHHHHHEHFG@HHIHHHHEHIIIHCIHH@IHHGIHHIIIIHGIHHFHIIIIHEIIIIIIHIIIIIIHIIIIIIIGIIIIIHCHIIIIIHIIIIHIIIIIHIIGIHHHEHIHHIHIIIHEHIHGIIIIIIIIIIIIIIIIIIIIIIIIIIIIIIIIIHIIIIIIIHFHIIIIIIHHIIIIIIHGIIIIIIIIIIIIIHFIIIIIIIDDDDC
@HWI-D00621:464:HFY7KBCXY:1:1102:14448:72363 1:N:0:CGAGGCTGGTAAGGAG
TGGGGAATATTGGACAATGGGGGCAACCCTGATCCAGCCATGCCGCGTGAGTGATGAAGGCCTTCGGGTTGTAAAGCTCTTTTGGCGGGGACGATGATGATGGTACCCGCAGAATAAGCCCCGGCTAACTTCGTGCCAGCAGCCGCGGTAAGACGAAGGGGGCTAGCGTTGTTCGGAATTACTGGGCGTAAAGCGCGTGTAGGCGGTTGTTCAAGTCAGGTGTGAAAGCCTTGAGCTCAACTCAAGAAATGCACTTGATACTGGATGACTAGAGGACCGGAGAGGATAGTGGAATTCCCAGTGTAGTGGTGAAATACGTAGAGATTGGGAAGAACACCAGTGGCGAAGGCGGCTATCTGGACGGTTTCTGACGCTAAGACGCTAAAGCGTGGGGAGCAAACAGGATTAGAAACCCCAGTAGTCC
+
HHHGHIIIIIIIIGIIHIIIIIIIIIHIIHHIIIIIIIIIHEHHHHIIIIHHIIIIIIIGIIIIIIIIHGHIHHIIIHIIIDGHHIIIHIIIIDHIIIII1FHHHHIHIHIIHIIHIIIIIIIIIIIIIIIIIIIIIIIIIIIIIHIIIIIIHIIIIIHIHICHIIIIHHIHHIIIHHEHHIIHHIIIHIIIIHGIIIIHIIIIIGHIIIIIIIIIHIIIIIIIIHHGEH.IHHGEECHHE?IIHIHHHEHIIIIHIHIIIIIIHIIIHHIIIIIIIIIGIIIIIIIHIIHIIIIGIHIIIIIIIIIIIIIIIIHHIIIIIHHIIHIIIIIIIIHHIIIGIIIIIIIIIIIIIIIHIIIIIIIIIHIIIIEIHIIHIHHIIIIIIIIIIIIIIIIIHFIIIIIHHHGIIHIHIIHHIHEDDCDA
@HWI-D00621:464:HFY7KBCXY:1:1102:7555:73048 1:N:0:CGAGGCTGGTAAGGAG
TGGGGAATATTGGACAATGGGCGAAAGCCTGATCCAGCAATGCCGCGTGAGTGAGGAAGGCCTTAGGGTTGTAAAGCTCTTTCGGCGGGGACGATGATGACGGTACCCGCAGAAGAAGCCCCGGCTAACTTCGTGCCAGCAGCCGCGGTAATACGAAGGGGGCGAGCGTTGTTCGGATTTACTGGGCGTAAAGGGCGCGCAGGCGGCTATCTTTGTCAGGCGTGAAAGCCCCGGGCTTAACCTGGGAACTGCGCTTGATACGGGATGGCTAGAGATCGGGAGAGGAGAGTGGAATTCCCAGTGTAGAGGTGAAATTCGTAGATATTGGGAAGAACACCGGTGGCGAAGGCGGCTCTCTGGACCGATACTGACGCTGAGGCGCGAAAGCGTGGGGAGCAAACAGGATTAGAAACCCTAGTAGTCC
+
IIIIIIIIIIIIIIIIIIIIIIIIIIIIIIIIIIIIIIIIIIIIIIIHHHHHIIIIIIIIIIIIIIIIIIIIIIIIIIIIIGHIIIIIIIIIIHIIIIIIIIIIIHIIIIIIHIIHIIIIIIIIIIIIIIIIIIIIIIIIIIIIIIIIIIIIIIIGHHHIIIIIIGHIHIIIIIIIIIIIIIIIIIGIIIIIIIHIIHHIIIHIIHIIHHHHHIIIIIHIHIIIIIIIHIIIIIIFHEIIHIHHIHHIIIHCHIIIIIIHHIHIIIIHHCIIHHC0IIIIIIIIIIIIHGIIIIHHEEGEIIIIIIIIIIIIIIIIIIIIIIHIIHIIIIIIIHIIIIIIIIIIIIIIIIIIIIIHIIIHCGIIIIIIIHGIIIIIHHHCIIIIIIIIIIIIIIHIHIIIIIIIIIIIIIIHIIIIIIIDDDDD
@HWI-D00621:464:HFY7KBCXY:1:1102:13024:73097 1:N:0:CGAGGCTGGTAAGGAG
TGGGGAATATTGGACAATGGGCGCAAGCCTGATCCAGCAATGCCGCGTGAGTGATGAAGGCCTTAGGGTTGTAAAGCTCTTTCGGCGGGGACGATGATGACGGTACCCGCAGAAGAAGCCCCGGCTAACTTCGTGCCAGCAGCCGCGGTAATACGAAGGGGGCGAGCGTTGTTCGGAATTACTGGGCGTAAAGGGCTCGTAGGCGGCCAACTAAGTCAGACGTGAAATCCCTCGGCTTAACCGGGGAACTGCGTCTGATACTGGATGGCTAGAGGTTGGGAGAGGGATGCGGAATTCCAGGTGTAGCGGTGAAATGCGTAGATATCTGGAGGAACACCGGTGGCGAAGGCGGCATCCTGGACCAATTCTGACGCTGAGGAGCGAAAGCCAGGGGAGCAAACGGGATTAGAAACCCTAGTAGTCC
+
IIIIIIIIIIIIIIIIIIIIIIIIIIHIIIIIIIIIIIIIIIIIIIIHHHIIIIIIIIHIIIIIIIIIIIIIIIIIIIIIIHHIIIIIIIIIIIIIIIHIIIIIIIIIIIIIIIIGIIIIIIIIIIIIIIIIIIIIIIIIHIIIIIIIHHIIIIIHHIIIHIIIIIIIHHIIIIIIHIIIIHHIHIIHIIIIIIIIHIIHIIIHIIHIHHIIIHIIHHIHIHEHIHHIIIIHHIIIHGIIIIIIIIIIIIIHHFHIIIGIGHIIIIIIHIIIIIHEHIHIIIHHHIIIIIIIIIIIIIIIIIIHIIIIIIIIIIIIIIIIHHHIIIIIIIIIIIIIIIIIIIHIIIIIIIIIIIHIIIIIIIIIIIIIIIIIIIIIIIHDIIIIIIIHHEIIIIIIIIIIIIIIIIIIIIIIIIIIIIIDDDBD
@HWI-D00621:464:HFY7KBCXY:1:1102:6842:74023 1:N:0:CGAGGCTGGTAAGGAG
TGGGGAATATTGGACAATGGGCGCAAGCCTGATCCAGCAATGCCGCGTGTGTGAAGAAGGCCTTCGGGTTGTAAAGCACTTTTATCAGGAACGAAATACCACGGGTTAATAACCTATGGGGCTGACGGTACCTGAGGAATAAGCACCGGCTAACTTCGTGCCAGCAGCCGCGGTAATACGAAGGGTGCAAGCGTTAATCGGAATTACTGGGCGTAAAGGGTGCGTAGGCGGTTGCCATAGTCAGGTGTGAAAGCCTTGAGCTTAACTCAAGAAATGCACTTGATACTGGGCGACTAGAGGACCGGAGAGGATAGTGGAATTCCCAGTGTAGTGGTGAAATACGTAGAGATTGGGAAGAACACCAGTGGCGAAGGCGGCTATCTGGACGGTTACTGACGCTAAGACGCGAAAGCGTGGGGAGAAAACAGGATTAGAAACCCGAGTAGTCC
+
IIHIIIIIIIHIIIIIIIIIIIHIIIIIIIIIIIIIIIIIIIIIIIIHHIIIIIIIIIIIIIIHIIIIIHIIIIIIIIIIIFHIIIIIIIIIIIIIIIIIIIIIIIIIIIGHHHIIIIHIIIIIIIIIIIHIIIHIIHIIIIHIIIIIIIIIHIIIIGIIIIIIIIIIIIIIIIIIIIIHIHIIIIIIIIIHIGHIIIIIIIIGIIIIIIIIIIIHHHIIIIHIHIIIIHHHEHHGIIHHFEGIIIIIIIHCHEGHCIIHHFHIIHHHIIIIIHHIHHIHIIIIIHFIIIIIHHIIIHHHHHIIIIIIIHIIIIIIIIHIIIIIIIIIIIIIIIIIIIIIHIIHIIIHIIIIIIIIIIHHIIIIIIIIIIIIIIHIHIIHHIIIIFIIGIIIIIIIIIIIIIHHCIIIIIIHIIIIIIHHD1IIIIIIIIHHIIHIIIIIIIIIDDDDD
@HWI-D00621:464:HFY7KBCXY:1:1102:15168:74605 1:N:0:CGAGGCTGGTAAGGAG
TTGGGAATCTTGGACAATGGGGGAAACCCTGATCCAGCCATGCCGCGTGAGTGATGAAGGCCTTCGGGTTGTAAAACTCTTTCGACGGGGACGATAATGACGGTACCCGTAGAAGAAGCTCCGGCTAACTTCGTGCCAGCAGCCGCGGTAATACGAAGGGGGCTAGCGTTGTTCGGAATTACTGGGCGTAAAGCGTGCGCAGGCGGCCATCCAAGTCAGTGGTGAAAGCCCGGAGCTCAACTCCGGAATTGCCATTGAAACTGTTTGGCTCGAGTACGAGAGAGGTGAGTGGAATTCCCAGTGTAGAGGTGAAATTCGTAGATATTGGGAAGAACACCGGTGGCGAAGGCGGCTCACTGGCTCGTAACTGACGCTCATGCACGACAGCGTGGGGATCAAACAGGATTAGATACCCTAGTAGTCC
+
IIIIGIIIIIIIIHIIIIIIIIIIIIIIIIIIIIIIIIIIIIIIIIIIIIIIIIIIIIIIIIIIIIIIIIIIIIIIIIIIIHIIHIIIIIIIIDHIHIIIIIIIIIIIIIIIIIIIIIIIIIIIIIIIIIIIIIIIIIIIIIIIIIIIIIIIIIIIIIIHIIIIIIIIEEHHHHIIIIIIIIIIIIIIHHHEEHIIIHIIIIIIIIIIHGHHHHHIHIIHIIIIIIHIIIIIIHIIIHFHDCDHIIIIIIIIIGIIIIIIIIIHIIIIIIHIIIIIHHHIIIIIIIIIIIIIIIIIHIIIIIIIIIIIIIIIIIIIIIIIIHHIIIIIIHIIIIIHIIIIIIIIIIIIIIIIIIIIIIIHE1IIIIIIIIIIIIIIIHHIIHHHHIIIIIIIIIIIIIIIIIIIHIIIIIIIIIIIIIIDDDDD
@HWI-D00621:464:HFY7KBCXY:1:1102:16310:76110 1:N:0:CGAGGCTGGTAAGGAG
TGGGGAATATTGCGCAATGGGCGAAAGCTTGACGCAGCAACGCCGCGTGAGTGATGAAGGCCTTCGGGTCGTAAAGCTCTGTCGGGAGGAACGAATGCTCCTGAGGTTAACAGCCCCGGGAGGTGACGGTACCTTCAAAGGAAGCACCGGCTAACTCTGTGCCAGCAGCCGCGGTAATACAGAGGGTGCAAGCGTTGTTCGGAATCATTGGGCGTAAAGGGCGTGTAGGCGGTCTGTTAAGTCATGTGTGAAATCCCTCGGCTCAACCGGGGAACGACGCATGAAACTGACAAGCTAGAGTACCAAAGAGGGGGGTGGAATTCCCGGTGTAGCGGTGAAATGCGTAGATATCGGGAGGAACACCGGTGGCGAAGGCGGCCCCCTGGTTGGATACTGACGCTGAGACGCGAAAGCGTGGGGAGCAAACAGGATTAGAAACCCTAGTAGTCC
+
HHIIIIIIIIIIIIIIIIIIIHIHHIIIIIIIIIIIIIIIIIIIIIIHIIHIIHIIIIIIIIIIIHHIHIHIIIHHHHHHIGHIHDHIHHHHHIHFHHHHHIIIIIEHIIHIHIIIIIIIIDHGHHIIIIIIIIIIIHIIHHIIHHHIIHHHHIIIHIHGHHHHABHHIIIIHHHHGHHHIHFHIIIIHHEHHHGHIIGIIHHHHHCHIHHEEH?HHHIHHHHDHHHHHIGEHEHG?CIIIHFHHIIIGHIIHGIHHGHHIHHHHHDIHHFHHHCHECEHHIIHHIIHGACIIIIIIIIHHHEGHCHIIIIIIHIHHIIGIIIIIHHHIIIIIIIHIIHIHIIIIHIHHIIIIIHHIIIIIIIIIIHIIIIGIIIIIIIIIIHIIHGIIHIHHIIHIHIIHIHC<IIIIIIIIHIIIIIIIIHIIHIIIHHIHHHIHGHGHHFIHACDD@
@HWI-D00621:464:HFY7KBCXY:1:1102:11312:77551 1:N:0:CGAGGCTGGTAAGGAG
TCGAGGATCTTTCGCAATGAGCGCAAGCCTGACGGAGCGACGCCGTGTGAGCGAAGAAGGCCTTCGGGTTGTAAAGCTCTTTCGCCTGGGAATAAGGGTGGCTGGTTAATAACCAGCCGACTTGAAGGTACCAGGTAAAGAAGTACTGGCTAACTCCGTGCCAGCAGCTGCGGTAATACGGAGGGTACAAGCATTAATCGGAATTACTGGGCGTAAAGGGCGCGTAGGCGGGATAGGAAGTCAGATGTGAAATACCGGGGCTCAACTTCGGTGCTGCATCTGAGACTCCTGTTCTGGAGGGTCAGCGGAGAAAATGGAATTCCACGTGTAGCGGTGAAATGCGTAGATATGTGGAGGAACACCTGTGGCGAAAGCGGTTTTCTAGCTGATTTCTGACGCTGAGGCGCGAAAGCAAGGGGAGAAAACAGGATTAGAAACCCTGGTAGTCC
+
HIIIIIIIIIIIIIIIIIIHHIIIIIIIIIIHIIIHIIIIIIIIIIIIIIIHIIIIIIIIIIIIIHHIIIIIIIIIIIIIIHIHIIIIIIIHIIIIHIIIIIIGIIIIIIIIIIIIIIIIIIIIIIIIIIIIHIIEHIIIIIIHIIHIIGHIIHIIIIIIIIIIIIIIIIIIIHHHHHIIHIIIIIEHIIIGGHIGIIGIIIIIHIIIIIHIIHHIHIIIIIIIIHIIGIIIIHHHFIGHIIIIIHIIIIHIHIIIIHIIHEHEIIIHHIIIIHHHIIIIHHGIIHIIHHEHIIIIIIIIIHIHHHHIIIIIIIIIIIIIIIIHIIIHIIIIGIIHIIHHDIIIIIIIIIIIIIIIIHHIIHIHIHIIHIIIIIIIIIIIIIIIIHIIIIIIHHIIIIIIIHIHCHIIIIIIIIIIIIIHD<IHIIIIIIIGHHIHCIIIIIIIDDDDD
@HWI-D00621:464:HFY7KBCXY:1:1102:9115:79230 1:N:0:CGAGGCTGGTAAGGAG
TGGGGAATATTGGACAATGGGGGCAACCCTGATCCAGCGACGCCGCGTGTGTGAAGAAGGCCTGCGGGTTGTAAAGCACTTTTAGTGGGGATGAAAAGCACATCACTAATACTGGTGTGTCTTGACCTAACCCAAAGAAAAAGCACCGGCTAACTCTGTGCCAGCAGCCGCGGTAATACAGAGGGTGCGAGCGTTAATCGGAATTACTGGGCGTAAAGCGTGCGTAGACGGCTATCTAAGTCGGGTGTGAAAGCCCCGGGCTCAACCTGGGAATTGCATTCGAGACTGAATAGCTAGGGTGCGGTAGAGGGAAGCGGAATTTCCGGTGTAGCGGTGAAATGCGTAGATATCGGAAGGAACATCAGTGGCGAAAGCGGCTTCCTGGACCAGCACCGACGTTCAGGCACGAAAGCGTGGGGAGCAAACAGGATTAGAAACCCTAGTAGTCC
+
IIIIIIHIIIIIIHIIIIIIIIIIIIIIIIIIIIIIIHIHIIG?HHHHHIIIIIIIIIIIIIIIHIIIIIHHIIIIIIIIHHHIIIIIIIIIIIIIIIIIIIIIIIIIIIIIIIIIIIHIIIIIIIIIIIIIIIIIIHIIIHIIIIIIIHIIIIGHHIIIGIIIIHEHHIIIHIIIIIIIIGIHIHGHIHHHIIIHGHIHHHHHIFHIIHHIIIIIIIIHHHIHGHHHHHB6FGFIGIHHIIIFHHHHFHHHIIHCHIIIIHHEDHIIIIIGIHIHIIHEIIIIIIIHHHIIHHFIIHHDIIIIIIIIIIIIIIIGIHIHHGIIHGIIIIIIIIIIIIHHGIIIIHHIIIIIIIIHHF@EIHIIIIIIIIIHHIIIHHIHIIIIIIIIIIIHIHIIIIIIIIIHEIIIIIIIHH@IIIIIHEIIIIIIIIIIHHHHIIIIIIIHDDDBB
@HWI-D00621:464:HFY7KBCXY:1:1102:11512:79331 1:N:0:CGAGGCTGGTAAGGAG
TAGGGAATTGTTCGCAATGGGCGCAAGCCTGACGACGCAACGCCGCGTGGAGGATGAAGACCTTCGGGTCGTAAACTCCTTTCGATCGAGACGAATGGCTTCCGGCTCAATACGCCGGGAGAATGACGGTACCGAGAGAAGAAGCCCCGGCTAACTCCGTGCCAGCAGCCGCGGTAATACGGGGGGGGCAAGCGTTGTTCGGAATTACTGGGCGTAAAGGGCTCGTAGGTGGCCAACTAAGTCAGACGTGAAATCCCTCGGCTTAACCGGGGAACTGCGTCTGATACTGGATGGCTTGAGATTGGGAGAGGGATGCGGAATTCCAGGTGTAGCGGTGAAATGCGTAGATATCTGGAGGAACACCGGTGGCGAAGGCGGCATCCTGGACCAACACTGACACTGAGGAGCGAAAGCCAGGGGAGCAAACGGGATTAGAAACCCGAGTAGTCC
+
IIIIIIIIIIIIIIIIIIIIIIIIIIIIIIIIIIIIIIIIIIIIIIIIIIIIIIIIIIIIIIIIIIIIIIIIIIIIIIIIIIHHFHIIIIIIIIIIIIIGHIIIIIIIIIIIIIIIIIIHIIIIIIIIIIIIIIHIIIGIIIHIIIIIIIHIIHIIIIHGHIIIIIIIIIIGIIHDEHHIIIIIHHIHIIIIGH.BEEHIIIIIHHIHGIHIIIHIIIIHHHHHHEFIIHHHEHEHHH?IHHIIIIIIHIIHHGIHIIIIIHEIHHDIHHHHIIHIIHHHFHHHEIIIIIHIIIHHIIIIHHIIHHIIIIIIIIHIIIIIIIHIGIIIIIIIIIIIIHFIIIIIIIIHHIIIIIIIIIIHHDHIIIIIIHIHIIIIIIIIIIIIIIIIIIGIIIIIIIIIIIHIIIIIIIIIIIIIIIIHHHGIHFIIIHGIIIIIIHIIIHIIIDDDDD
@HWI-D00621:464:HFY7KBCXY:1:1102:10886:80782 1:N:0:CGAGGCTGGTAAGGAG
TGGGGAATATTGGACAATGGGCGAAAGCCTGATCCAGCAATGCCGCGTGAGTGATGAAGGCCTTAGGGTTGTAAAGCTCTTTTACCCGGGATGATAATGACAGTACCGGGAGAATAAGCCCCGGCTAACTCCGTGCCAGCAGCCGCGGTAATACGGAGGGGGCTAGCGTTGTTCGGAATTACTGGGCGTAAAGCGCGCGTAGGCGGCTTTGTAAGTTAGAGGTGAAAGCCCGGAGCTTAACTCCGGAATTGCCTTTAAGACTGCATCGCTAGAATTGTGGAGAGGTAAGTGGAATTCCGAGTGTAGAGGTGAAATTCGTAGATATTCGGAAGAACACCAGTGGCGAAGGCGACTTACTGGACACATATTGACGCTGAGGTGCGAAAGCGTGGGGAGCAAACAGGATTAGAAACCCCAGTAGTCC
+
IIIIIIIIIIIIHHIIIIIIIIIIIIIIIIIIIIIIIIIIIIIIIIIIIIIHIIIIIIIIIIIIIIIIIIIIIIIIIIIIIHHIIIIIIIIIIIIIIIIIIIIIIIIIIIIIIIIIIIIIIIIIIIIIIIIIIIIIIIIIIIIIIIIIIIIIEHIIIIIHIIIIIIIGGEHHIIIIIIEHHIEHHIIIHIIHHHHGIIGHHHHHHHHIIIHHHHHHEIIHHHHHIHHHIHHHHG?IHHGHHHHHHHGC?HHGIHHGIIHHIHHIIGIIHHIIHIIIIIIIIIIIIIIIIIIHIIIIGIIIIIIIIIIIIIIIIIIIIIIIIHHIHGIIIIIIIIIIIIHIIIIIIIIIHIIIIIIIIIIIIIIIGIIIIIIIIIIIIIIIIIIIIIIIIIIIIHHGCIIIIIIIIIIIGIIIIIIIIIIDDDDD
@HWI-D00621:464:HFY7KBCXY:1:1102:4335:81445 1:N:0:CGAGGCTGGTAAGGAG
TGGGGAATATTGGACAATGGGCGCAAGCCTGATCCAGCAATGCCGCGTGAGTGATGAAGGCCTTAGGGTTGTAAAGCTCTTTCGGCGGGGACGATGATGACGGTACCCGCAGAAGAAGCCCCGGCTAACTTCGTGCCAGCAGCCGCGGTAATACGAAGGGGGCGAGCGTTGTTCGGATTTACTGGGCGTAAAGGGCGCGTAGGCGGCGGGTCAAGTCGAGTGTGAAAGCCCCGGGCTCAACCTGGGAGGTGCGCTCGAGACTGGTCTGCTTGAGTTCGGGAGAGGAGAGTGGAATTCCCAGTGTAGAGGTGAAATTCGTAGATATTGGGAAGAACACCGGTGGCGAAGGCGGCTCTCTGGACCGAGACTGACGCTGAGGCGCGAAAGCGTGGGGAGAAAACAGGATTAGAAACCCGTGTAGTCC
+
IIIIIIIIIIIIIFHIIIIIIIHIIIIIIIIIHIIHGHIIIIIIIIIIIIGIIIIIIIGIIIGIIIIIIIIIIIIIIIIIIHIIIIIIIIIIIIIIIIIIIIIIHIIIIIIIIIIIIFHIIIIIIIIIIIIIIIIIIIIIIIIIIIIIIIIIIIIIIIIIHIIIHIHDEHHHIIIIIIIIIIIIIIIIHHIIIIHIHIIIIHIHIIHIHIHHHIIHIIIIIIIIHHIIIIHIHHHHEGHHIIHGIHHIIIIIHIHGHHHHEIHHCIHHGHIIHIGHHIIIHHIIHHIIIHIHIIIIIIIIIIIIIIIIIIIIIIIIIIIIIHHIIHIIIIIIIHHEIIIIIIIIIIIIHIHIIIIHIIIHHIIIHHEHHIHEHHIIHHHCIIIIIIIHIIIIIIHGDIIIIIIIIIIIHHD<HF<IGIIDDDAD
@HWI-D00621:464:HFY7KBCXY:1:1102:9073:81545 1:N:0:CGAGGCTAGTAAGGAG
TCGAGAATTTTTGACAATGGGGGAAACCCTGATCGAGCGACGCCGCGTGGAGGATGAAGGTCTTCGGATTGTAAACTCCTGTCATTTGGGAACAAGGTGCACCGGTTAACTGCCGGAGTATTGATAGTACCAGAAGAGGAAGGGACGGCTAACTCTGTGCCAGCAGCCGCGGTAATACAGAGGTCCCAAGCGTTGTTCGGATTCATTGGGCGTAAAGGGTGCGTAGGCGGCGCGGTAAGTCGGGTGTGAAATCTCGGGGCTTAACTCCGAAACTGCATTCGATACTGCCGTGCTTGAGGACTGGAGAGGAGACTGGAATTTACGGTGTAGCGGTGAAATGCGTAGATATCGTAAGGAAGACCAGTGGCGAAGGCGGGTCTCTGGACAGTTCCTGACGCTGAGGCACGAAGGCCAGGGGAGCAAACGGGATTAGAAACCCTAGTAGTCC
+
IIIIIIIIIIIIIIIIIIIIIIIIIIIIIIIIIIHIIIIIIIIIIIIHHIHIIIIIIIIIIIIIIIIHIIIIIHHIIIIIIIHIIIIIIIIIIIIIGIIIIIIIIIIIIIIIIIIIHIGHHIHHIIIIIIIIIIIIIIIIGIIIHIHIIIIIHIIIIIIHIIIIIIIIIIIIHIHHIFIIIIIIIFHIGH?H9GHGHHIHHHHHHHIIIIHHGDGIIIHIIIIHIHIIIIHHHGIIIHHHIIHIHHCHHGHDIHHHIHIIIHHECHDIHHHGIIIHF?IIHHEHIIHHCGHFFEIIIIIIIIIIIIIIIIIIHIIIIIIIHHHGIIIHIIIIIIIIHIGIIIIIIHHHDIHFIIIIIIIIIIIIIIIHCHIIIIIIIHIIIIIIIIIIIHHGIIIIIHIIIGIIIIIIIIIIIIIIIIIIIIIIIIIIIIIIIIIIGIIIIIIDDDDD
@HWI-D00621:464:HFY7KBCXY:1:1102:12011:82896 1:N:0:CGAGGCTGGTAAGGAG
TGGGGAATCTTGCGCTAATGCGGGAAACCGTGACGCAGCGACGCCGCGTGAGGGAAGAAGGCCTTCGGGTTGTAAACCTCTTTCAGGAGGGACGAAGCCACTCGGGTTAATAGCCCAGAGGGTGACGGTACCTCCAGAAGAAGCCCCGGCTAACTACGTGCCAGCAGCCGCGGTAATACGTAGGGGGCAAGCGTTGTCCGGATTTATTGGGCGTAAAGAGCGTGTAGGCGGCTAGGTAGGTCCGTTGTGAAAACTCGAGGCTCAACCTCGAGACGTCGATGGAAACCATCTAGCTAGAGTCCGGAAGAGGAGAGTGGAATTCCTGGTGTAGCGGTGAAATGCGCAGATATCAGGAAGAACACCCGTGGCGAAGGCGGCTCTCTGGTACGTGACTGACGCTGAGACGCGAAAGCGTGGGGAGCAAACAGGATTAGAAACCCCAGTAGTCC
+
IIIIIHIIIIIIIIIIIIGIIIIIIIEHIIIIIIIIIIIIIIIHHHIIHIIIIIIHHIIIIIIIIIIIIIIIIIIIIIIIIHIIIIIGIIIIIIIIHIIIIIIIIIGHHIIIIIIIIIIIIIIIIIIIIIIIIIIIIIIIIIIIHIIIIIIIHIIIIIIIIIHIIIIIHHIHHIGIIHIIHIIIHIHHHIIIII=HHIIIIIFHHIHIHHHIIHHGHHHIIIHIIIIIIIH?IIHHEIIHHHIIHGIIIHIHGEGHEHHIHBIIHHHHIIIIIIHHGIHHHHHEHEHEEHFHIIHHHHECDHIHHHHHIIIIHIIIIIIIHIHGIIIIIIIIIIIIHIIIIIIHIHIIIHHIIIIIIIIIIHIIIIIIIIIIIIHIHIIIIIIIHHIIIIIHIIIIIGIIIIIHGIIIIIIIIIIIIIIIIIIIIIHIIIIIHEHF<HIGIIIIDDDD@
@HWI-D00621:464:HFY7KBCXY:1:1102:8089:83109 1:N:0:CGAGGCTGGTAAGGAG
TGGGGAATTTTGCGCAATGGGGGAAACCCTGACGCAGCAACGCCGCGTGGAGGATGAAGTCCCTTGGGACGTAAACTCCTTTCGACCGGGACGATAATGACGGTACCGGTGGAAGAAGCCCCGGCTAACTTCGTGCCAGCAGCCGCGGTAATACGAGGGGGGCGAGCGTTGTTCGGAATTATTGGGCGTAAAGGGCGCGTAGGCGGTGCGGTAAGTCACCTGTGAAACCTCTAGGCTTAACCTAGAGCCTGCAGGCGAAACTGCCGTGCTGGAGTGTGGGAGAGGTGCGTGGAATTCCCGGTGTAGCGGTGAAATGCGTAGATATCGGGAGGAACACCTGTGGCGAAAGCGGCGCACTGGACCACAACTGACGCTGAGGCGCGAAAGCTAGGGGAGAAAACAGGATTAGATACCCGAGTAGTCC
+
IGIIIIIIIIIIIHGIIIIIIIHIIIIGIIIIIIIIIIIIIIIGIIIIIIIIIIIIIIIIIIIIIIIIIIIIIIIIIIIIIHIIIIIIIGIIIIIHIIIIIIIIIIIIIIIIIIIIIIIIIIIIIIIIIIIIIIIIIIIIIIIIIIIIIHIIIIIIIIIIIIIIIIII?GHHIHIIFHGHHIIIIIIGIHHIIHIIIHIIIIIIIHIIHHIIIHIIIIIIIIIIHIIIIIIGHIHHIHIIIHHIHGHIIIHHIHIHHHHHHIIIHHEIHIIIIIIIIIIIGIIIIIIIIIIIIIIIIIIIIIIIIIIIIIIIIIIIIIHHHIHIIIIIIIIIIIIIHIIIIIIIIIIIIIIIIIHIIIIIIIIIIIIIIIHIIIIIIIHDIIIIIIIHIIIIIIHGCIIIIHIIIIIIIIIIIIHIIIIDDDDD
@HWI-D00621:464:HFY7KBCXY:1:1102:17128:83322 1:N:0:CGAGGCTGGTAAGGAG
TCGAGAATTTTTGACAATGGGGGAAACCCTGATCGAGCGACGCCGCGTGGAGGATGAAGGTCTTCGGATTGTAAACTCCTGTCATTTGGGAACAAGGTGCACACGTTAACTGCGTGTGCATTGATAGTACCAGAAGAGGAAGAGACGGCTAACTCTGTGCCAGCAGCCGCGGTAATACAGAGGTCTCAAGCGTTGTTCGGATTCATTGGGCGTAAAGGGTGCGTAGGCGGCGCGGTAAGTCGGGTGTGAAATTTCGGAGCTTAACTCCGAAACTGCATTCGATACTGCCGTGCTTGAGGACTGGAGAGGAGACTGGAATTTACGGTGTAGCAGTGAAATGCGTAGAGATCGTAAGGAAGACCAGTGGCGAAGGCGGGTCTCTGGACAGTTCCTGACACTGAGGCACGAAGGCCAGGGGAGCAAACGGGATTAGAAACCCTAGTAGTCC
+
IIIHIIIIIIIHIIIIIIIIIIIIIIIHIHIHIIIHHIIDHIHIIIDHHIHIIHIIFGHIIIIIIIIIIIIIIIHIIIIIIIIIIIIIHHIIHHIIIIIIIIIIIIIIIIIIIIHIGHHHIIIHHIIIHHIIIIIIIIIIIIIIHIIIIHIHIIIIIIIIIIIIHIHHIIHGHHIIIHGIIHIHHHHIIH?HAGHBHHHIEH<IIFHHHHIIHHHHHIIIHGHHIHIHIHCHIIHEGHIIIIFHHG?IIHIHEGIIHIHIGHHEGHIIIIIIHCIIHFHGIIFGCIGIHHIHHFIIHIIIFHIIIIIHIHIIIIIIHIHIHIIIIHIHIIIIIHHHEIIIIIIIIHGIGIHHIIIIHEGHIIHHCIHIIIIHIIIHIHHHHGIIIIHCGIIIIIIIIIIIIIHCIIIIIIHIIIIIHIHHHHHHHIIHHHFHHE@GHIGIIIIDDDAD
@HWI-D00621:464:HFY7KBCXY:1:1102:7119:84314 1:N:0:CGAGGCTGGTAAGGAG
TGGGGAATCTTGCGCAATGGCCGCAAGGCTGACGCAGCGACGCCGCGTGTGGGATGACGGCCTTCGGGTTGTAAACCACTGTCGGGAGGAACGAATACTCGGCTTGCCGAGGGTGACGGTACCTCCAAAGGAAGCACCGGCTAACTCCGTGCCAGCAGCCGCGGTAATACGGAGGGTGCGAGCGTTGTCCGGAATCACTGGGCGTAAAGGGCGCGTAGGTGGCCCGTTAAGTGGCTGGTGAAATCCCGCGGCTCAACTGCGGGGCTGCCGGTCATACTGGCGAGCTAGAGCACGGTAGGGGCAGATGGAATTCCCGGTGTAGCGGTGGAATGCGTAGAGATCGGGAAGAATACCAGTGGCGAAGGCGTTCTGCTGGGCCGTTGCTGACACTGAGGCGCGACAGCGTGGGGAGCAAACAGGATTAGATACCCTAGTAGTCT
+
IIIHIIIIIIIIIIII/DHIIIIIIIIIIIIIIIIIIIIIHIIIIIIIIGIIIIIIIIIIIIIIIIIIHIHIIIIIIIIIIHIIIIIIIIHIIIIIIIIIIIIIIIHIIDHIHIIGIIIIIIIIIIIHIIIIIIIIIIIIIIIIIIIIIIHGIIIIIIIIIIIIHHFIIIIIIIIGIIIIIIIIIHGIIIIHIH=HIHHIIIIIHIIIIIHIIHIFHIEHIHHIIHHHHHHEIHHEIIHGHHE<HHHHHHHHHHHHHHHGIIIHIIHIIIIGIHHIIIIIHIHIHIIIIIIIIIIIHIIHIGIIIIIGIIIIIIIIIIIIIIIIIIIIIIIGIIIIHFCHHHGIIIIIIIHHIIHIIIIIIIIHHEHIIIIIIIIIGIIIIIIIIIIIIIIIIIHDIIIIIIIIIIIIIIHHEIHIIIIIIIIIIIIIHIIIIIIDDDB<
@HWI-D00621:464:HFY7KBCXY:1:1102:15583:85661 1:N:0:CGAGGCTGGTAAGGAG
TGGGGAATTTTGCGCAATGGGGGAAACCCTGACGCAGCAACGCCGCGTGGAGGATGAAGTCCCTTGGGACGTAAACTCCTTTCGACCAAGACGATAATGACGGTACTGGTGGAAGAAGCACCGGCTAACTCTGTGCCAGCAGCCGCGGTAATACAGAGGGTGCGAGCGTTGTTCGGAATTATTGGGCGTAAAGGGCGCGTAGGCGGCGCCACAAGTCACTTGTGAAAACTCTGGGCTCAACTCAGAGCCTGCAAGCGAAACTGTGGTGCTGGAGTATGGGAGAGGTGCGTGGAATTCCCGGTGTAGCGGTGAAATGCGTAGATATCGGGAGGAACACCTGTGGCGAAAGCGGCGCACTGGACCATAACTGACGCTGAGGCGCGAAAGCTAGGGGAGCAAACAGGATTAGATACCCGAGTAGTCC
+
IIIIIIIIIIIIIIIIIIIIIIIIIIIIIIIIIIIIIIIIIIIIIIIIIIIIIIIIIIHIIIIIIIIIIIIIIIIIIIIIIHHIIIIIIIIIIIIIIIIIIIIHIIIIIIIIIIIIIIIIIIIIIIIIIIHIIIIIIIIIIIIIIIHIDHHIIIIIIIIIIIIIIIIIHHIIIIIIIIHIIIIIHIIIHHIIIIIIIHIIIIIIIIIIIIHIFIIHIHIIIHIIHHIIIFGIIIHIGHFGG@HHHEHIIIIIIHIHIIHFHHIHIIIHIHIIIIIIHHDFHIIIIIIIHHIIIIIIIIHIIIIIIIIIIIIIHHIIHIIIIHEIIIIIIIIIIIIIIHGIIIIIIIIIIIIIIIGIIIIIIIIIIIIIIIHIIIIIIIIIIIIIIIIIIIIIIHGD<IIIIIIIIIIIIIIIIIIIIIIDDDBB
@HWI-D00621:464:HFY7KBCXY:1:1102:10172:87241 1:N:0:CGAGGCTGGTAAGGAG
TGGGGAATATTGCACAATGGGCGCAAGCCTGATGCAGCGACGCCGCGTGAGGGATGACGGCCTTCGGGTTGTAAACCTCTTTCAGTACCGACGAAGCGTAAGTGACGGTAGGTACAGAAGAAGCACCGGCCAACTACGTGCCAGCAGCCGCGGTAATACGTAGGGTGCGAGCGTTGTCCGGAATTACTGGGCGTAAAGAGCTCGTAGGTGGTTTGTCGCGTTGTCCGTGAAAACTCACAGCTTAACTGTGGGCGTGCGGGCGATACGGGCAGACTGGAGTACTGCAGGGGAGACTGGAATTCCTGGTGTAGCGGTGGAATGCGCAGATATCAGGAGGAACACCGGTGGCGAAGGCGGGTCTCTGGGCAGTAACTGACGCTGAGGAGCGAAAGCGTGGGGAGCGAACAGGATTAGAAACCCCAGTAGTCC
+
IIIIIIIIIIIIIIIIIIIIIIIIIIIIIIIIIIIIIIIIIIIIIIIIIIIIIIIIIIIIIIIIIIIIIIIIIIIIIIIHIHIIIIIIIIIIIIIIIIIIIIHIHIIIEHHIIIIIIIIIIIHIIIIIIIIIHIIIIIIIIIIIIIIIIIHIIHHIIIGIHIIIIEHHIHIHHHGHGHHIIIHIIIIHIHHIIIHHHHCHHHIIIIIIIHIIIIHEHHIIIIHHIIIHHHH@FHIFHIIIHHCHHIHHHH@HHE<HHHIIIIIIIIIIIHIGIIIIIIIIHHIHFIIIHIIHHHGIIIIIHGHIIIIHDIIHIIGIIIIIIIIIIIHGHGHIIIIIIIIHIHIIIIIHIIIIHIIHIIIIIIIIIIIIIIIHIIIIIIIIIIIIIIIIIIIIHIIIIIIHHGHIIHIIIIIIIIIIIIIIHHIIDDDDD
@HWI-D00621:464:HFY7KBCXY:1:1102:6668:87949 1:N:0:CGAGGCTGGTAAGGAG
TCGAGAATTTTTCACAATGGGGGAAACCCTGATGGAGCGACGCCGCGTGGAGGATGAAGGCCTTCGGGTTGTAAACTCCTGTCATTTGGGAACAAGGTGCACACGTTAACTGCGTGCGTATTGATAGTACCAGAAGAGGAAGAGACGGCTAACTCTGTGCCTGCAGCCGCGGTAATACAGAGGGTGCAAGCGTTGTTCGGAATCATTGGGCGTAAAGGGCGTGTAGGCGGTCTGTTAAGTCATGTGTGAAATCCCTCGGCTCAACCGGGGAACGACGCATGAAACTGACAAGCTAGAGTACCAAAGAGGGGGGTGGAATTCCCGGTGTAGCGGTGAAATGCGTAGATATCGGGAGGAACACCGGTGGCGAAGGCGGCCCCCTGGTTGGATACTGACGCTGAGACGCGAAAGCGTGGGGAGCAAACAGGATTAGAAACCCTAGTAGTCC
+
IIIIGIIIIIIIIIIIIIIIIIHIIIIIIIIIIIIIIIIIHIIIIIHIIIIIIIIIIIIIIIIIIIIIIIIIIIIIIIIIIIGHIIHIIIIIHIIIIIIHIIIIIIIIIIIIHIGEHIIIHGIIIIHHHHHHIIIIIIIIIIIIHIIIIHIIIIHIIIIIHHIIIIIIIIHHHCHIHIIIIIIIIIIGHIHHEEHHHHIIIGIIIIIIIHHIIIIIHHIIIHIHHHIHHHEFIHHHEEH@IIIIIIIHHHIHIHHHCHHGEHHHHIIIIIIHHHIHIIHIIHIIIHHIIIIIHHHIIIIIHHIIIIIIIIIIIIIIIIHDHIIIIIIIIIIIIHHIIIIIIIIIIHFDHDIIHIHHIHIIIIIIIIIIIIIIIIIIHIIIIHIIIIIIIIHIIIIHIIIIHHEIIIIIIIHFC1IHG<GD1IIIIIIIIIIHHH?IIIFIIIIBDDDD
@HWI-D00621:464:HFY7KBCXY:1:1102:6986:87880 1:N:0:CGAGGCTGGTAAGGAG
TGGGGAATTTTGGACAATGGGCGCAAGCCTGATCCAGCAATGCCGCGTGAGTGAAGAAGGCCTTCGGGTTGTAAAGCTCTTTTGTCAGGGAAGAAACGGTGAGGGCTAATATCCTTTGCTAATGACGGTACCTGAAGAATAAGCACCGGCTAACTACGTGCCAGCAGCCGCGGTAATACGTAGGGTGCAAGCGTTAATCGGAATTACTGGGCGTAAAGCGTGCGCAGGCGGTTTTGTAAGTCTGTCGTGAAATCCCCGGGCTCAACCTGGGAATTGCGATGGAGACTGCAAGGCTAGAATCTGGCAGAGGGGGGTAGAATTCCACGTGTAGCAGTGAAATGCGTAGAGATGTGGAGGAACACCGATGGCGAAGGCAGCCCCCTGGGTCAAGATTGACGCTCATGCACGAAAGCGTGGGGAGCAAACAGGATTAGAAACCCCAGTAGTCC
+
IIIIIIIIHIIIIIIIIIIIIIIIIIIIIIIIHIIIIIIIIIIIIIIIIIIIIIIIHHIIIIIIIIIIHHHIIIIIIIIIIFHHIIHIIIIIIGIIIIHIIIIIGIIIIIIIIIIIIIIIIIIIIIHHHIIIHIIIIIIIIIIIIIIIHIIIIIIIIIIIIHIIIIFHHIIIIIIEHIIIHGHIIIGIIIHIGEHIIIIIIIIIIIIHII?HHIIHHIIIIHHGIIIIIIHHFIIFHEHFEIIIIIIHIIIIIIIHGIHIHIHHHHIIIGHIHIIIIIHIIIIIIIIIIIIIIHHIIIIHEIIIIIIIIIIIIIIHIIIIHIIHHHGIIIIIIIIIGIIIIIIIIHGCHFIIIIIIIIIIIIIIIIIIIIIIIIIIIIHGHCGIIIHHEHHIIIIIIIIHFHHHEIIIIIIIIIIIIIHF1IIIIIIIIIIIIIIIHIIIHHIIDDDDD
@HWI-D00621:464:HFY7KBCXY:1:1102:12057:88258 1:N:0:CGAGGCTGGTAAGGAG
TGGGGAATATTGGACAATGGGCGCAAGCCTGATCCAGCAATGCCGCGTGAGTGATGAAGGCCTTAGGGTTGTAAAGCTCTTTCGCCCGCGACGATGATGACGGTAGCGGGAGAAGAAGCCCCGGCTAACTTCGTGCCAGCAGCCGCGGTAATACGAAGGGGGCGAGCGTTGTTCGGATTTACTGGGCGTAAAGGGCGCGTAGGCGGCCTCCCAAGTCAGGCGTGAAAGCCCCGGGCTCAACCTGGGAGGTGCGCTTGGGACTGGCGGGCTGGAGTTCGGGAGAGGAGCGTGGAATTCCCAGTGTAGAGGTGAAATTCGTAGATATTGGGAAGAACACCGGTGGCGAAGGCGGCGCTCTGGACCGAGACTGACGCTGAGGCGCGAAGGCGTGGGGAGCAAACAGGATTAGAAACCCTGGTAGTCC
+
IIIIIIIIIIIIIIIIIIIIIIIIIIIIIIIIIIIIIIIIIIIIIIIHHIIHIIIIIIIIIIIIIIIIGHIIIIIIIIIIIIIIIIIIIIIIIHIIIIIIIIIIHIIIIIIIIIIIIIIGIIHIIIIIIIIIIIIIIIIIIIIIHIIIIIIIIHIHHIIIIIIIIIIIHHIIIIIIHIIIIIIIIIIIIIIIIIIIIIIIIIHIIIIHIIIHIIIIIIIHIIHIIHIIIIIIIHHHHH?FIIHIIIIIIHIGGIHIIIHIIHHIGIIIIIIIIIIIIIIIIIIIIIIIIIIIIIIHIIIIIIIIIIIIIIIIIIIIIIHIHFIIIIIIIIIIIIIIIIIIIIIIIIIIIIIIIIIIIIIIIIIIIIIIIIIIIIIIIIHCGIIIIIIIIIIIIIHG1IIIIIIIHIIIIIIHIIIIIIIDDDBD
@HWI-D00621:464:HFY7KBCXY:1:1102:16818:88850 1:N:0:CGAGGCTGGTAAGGAG
TGGGGAATTGTTCGCAATGGGCGCAAGCCTGACGACGCAACGCCGCGTGGAGGATGAAGGTCTTCGGATTGTAAACTCCTGTTGCCCGGGACGAAAAGCTTCGACCTAACACGTCGAAGTCTGACGGTACCGGGTGAGGAAGCCCCGGCTAACTCTGTGCCAGCAGCCGCGGTAATACAGAGGGGGCAAGCGTTGTTCGGAATTACTGGGCGTAAAGGGCGCGTAGGCGGCCTGCTAAGTCGAACGTGAAATCCCCGGGCTCAACCCGGGAACTGCGTCCGATACTGGCAGGCTTGAATCCGGGAGAGGGATGCAGAATTCCAGGTGTAGCGGTGAAATGCGTAGATATCTGGAGGAACACCGGTGGCGAAGGCGGCATCCTGGACCGGCATTGACGCTGAGGCGCGAAAGCCAGGGGAGCAAACGGGATTAGATACCCGAGTAGTCC
+
HHHIHHIHIIIIIIIIIIIIIHHHIIIIIIIIIIIIIIHIIIIIIIIEHIGHIFIIHIIHIIIIIIIIHIIIIHIIIIIIHIIHIIIIIIIIIIIIIIIIIIIIIIIIIIIIIIIIGHIIIIIHIIIIIIIHII@EHIIIIIHIIIIIIIIIIIIIIIEHIIGHIIIGIIIHIIIIIIGHHIIIDHHIHHIEBEEBGHIIIHIHFIIIIIIHIIIHIHHIIIIHIIIIIIIIIHHIHIHHIHGGHIGIIHHCIIIIIIGIHHFIIIIIFIIIIIIIIIIIIIIIH@HIIIIIHG@EHHHIHHIIIIIIIIIIIIIIIHGIIIIIIHIHIIHGIIIIIIHIHHGHIHHIHIIIIIIIIHHHIIIHHHHIIHIIHIIIIHEHG?IHFHIIHEIIIIIIIIIIIIIIGIIIIIHGHCIIIHIHHIIIIIIIIIIIIIHHHIIIIIID@BAD
@HWI-D00621:464:HFY7KBCXY:1:1102:13308:89475 1:N:0:CGAGGCTGGTAAGGAG
TGGGGAATCTTGCGCAATGGGCGAAAGCCTGACGCAGCGACGCCGCGTGCGGGAAGAAGGCCTTCGGGTTGTAAACCGCTTTCAGGAGGGACGAAGCCACTCGGGTTAATAGCCCAGAGGGTGACGGTACCTCCAGAAGAAGCCCCGGCTAACTACGTGCCAGCAGCCGCGGTAATACGTAGGGGGCAAGCGTTGTCCGGATTTATTGGGCGTAAAGAGCGTGTAGGCGGCTGGGTAGGTCCGCTGTGAAAACTCGAGGCTCAACCTCGAGAGGTCGGTGGAAACCATCCAGCTAGAGTCCGGAAGAGGAGAATGGAATTCCTGGTGTAGCGGTGAAATGCGCAGATATCAGGAAGAACACCCGTGGCGAAGGCGGTTCTCTGGGACGGTACTGACGCTGAGACGCGAAAGCGTGGGGAGCGAACAGGATTAGAAACCCTTGTAGTCC
+
IIIIIIIIIIIHIIIIIIHIGIIIIIIIIIIIIIIIHHIIIIIIIIIIIIIIIHIIIIIIIIIIIIIIIIIIIIIIIIIIIHHHIIIIIIIIIIIIIIIIHIIIIHIIIIIIIIIIIIIIIIIIIIIIIHHIIIIIIIIIIIIIIIIIIIIHIIIIIHIIIIIIIIIIIIIIHHIHIIIHHIGIHIIHHIHIIIIIIIIIHGEHHHIIIIIIIHHHHHIIIHIIIIIHIIHHIHIIIIIIHGIHIHIIIIHHHGHF?IIIIIIIHIHHG@HIHECHHHCIIIIIIHHHHHHFHHIHIIHIIHHHIGIIIIHIIIHIIIIIIIIIIIIIIIIIIIIIIIIIIIIIIIHIIIIIIIIIIIIHIIIIIIIIIIIIIIIIIIIHHIIIIIIIIIIIIIIIIIIIIIHEIIIIIIIIIIIIIIHE0IIIIIIIIIIIIIIHHIHHIIIDDDAB
@HWI-D00621:464:HFY7KBCXY:1:1102:6170:89698 1:N:0:CGAGGCTGGTAAGGAG
TCGAGAATTTTTGACAATGGGGGAAACCCTGATCGAGCGACGCCGCGTGGAGGATGAAGGTCTTCGGATTGTAAACTCCTGTCATTTGGGAACAAGGTGCACACGTTAACTGCGTGTGCATTGATAGTACCAGAAGAGGAAGAGACGGCTAACTCTGTGCCAGCAGCCGCGGTAATACAGAGGTCTCAAGCGTTGTTCGGATTCATTGGGCGTAAAGGGTGCGTAGGCGGCGCGGTAAGTCGGGTGTGAAATCTCGGAGCTTAACTCCGAAACTGCATTCGATACTGCCGTGCTTGAGGACTGGAGAGGAGACTGGAATTTACGGTGTAGCGGTGAAATGCGTAGATATCGTAAGGAAGACCAGTGGCGAAGGCGGGTCTCTGGACAGTTCCTGACGCTGAGGCACGAAGGCCAGGGGAGCAAACGGGATTAGATACCCTAGTAGTCC
+
IIIIHIIIIIIIIIIIIHIIIIIIIIGHIIIDHHGDHHIHIIIIIIIHHIIIIHHIIHIIIIIHIIIIIIIHHIHIIIIIIIIIIIIIIIIIIIIIHIIIGIIIIIIIIIIIIIIIHIIHEHIHGIHIHHHIIIIIIIIIIIIIHIIIIIGIIGHIHIIIIIIIIIIIIIIGEHHHHIHHIIIIIIIIIIHIBGHHHHHHGEGHHHHIIHIHFHHHHIIIIIIIIHIIIHHIHHHHGHGHDCHF.EIHIHIHHCIIIIIIIHGDH@IIIHHHH?HIIHHIHHHHHCHGHIIHEEIIHHHFIIIHHIIIHIHIHIIHIHGEFHIIIIIIIIIIIGIIIIHIIHEIIHDF1HIGHHIIIIIIIIIHIIIIIIIIIIIIIIIIIHIIIIIIHHGIIIHIHGHIIIHHIIIIIIIIIHIIIHGD<HHHIIIIIIIIIIGIGIIIIIIDDDDD
@HWI-D00621:464:HFY7KBCXY:1:1102:10163:89959 1:N:0:CGAGGCTGGTAAGGAG
TCGAGAATTTTTGACAATGGGGGAAACCCTGATCGAGCGACGCCGCGTGGAGGATGAAGGTCTTCGGGTTGTAAACTCCTGTCATTTGGGAACAAGGCGCAGGTATTAACTGTACGTGCGTTGATAGTACCAGAAGAGGAAGGGACGGCTAACTCTGTGCCAGCAGCCGCGGTAATACAGAGGTCTCAAGCGTTGTTCGGATTCATTGGGCGTAAAGGGTGTGTAGGTGGCGCCGTAAGTCGGGTGTGAAATTTCGGAGCTTAACTCCGAAACTGCATTCGATACTGCGGTGCTTGAGGACTGGAGAGGAGACTGGAATTTACGGTGTAGCAGTGAAATGCGTAGATATCGTAAGGAACACCAGTGGCGAAAGCGGCTTCCTGGTCCAGCACCGACGTTCAGGCACGAAAGCGTGGGGAGAAAACAGGATTAGAAACCCTAGTAGTCC
+
IIIIIIIHHIIIIIIIIIIIIIHIIIIIIIIIIIGIIIIIIIIIIIIHHHHIIIIIIHIIIIIIIHIIIIIIIIIIIIIIIIHIGIIHHIIIIIIIHIIIIIIIIIIIIIIIIIIIGHIIDGHIIIIIIIIIIIIIHIGIIIHIIIIIIIIIIHIGHIIIIIIIIGIIIIIIIHIIIIIIIGIIIIIHIHHHEEDHIHIIHIGGHEIIHHHIHIHHIIIIIHIIIIHIIIIHGHIIFIIIHFHHEIHHHGIHIGIIIIIIIIIIHGIHG.HGIIIIIIIHIIHIIIIIIIIIIIIIIIIIIIIIIIIIIIIHIIIIIIIIGIIIIIIIIIIIIIIIIIIIIIIIHHEHHHIHIIHHIHGIIIIIIIIIIIIGIIIIIIHIIIHIIIIHDHHIIIIIIIIIIHG@IIIHIIIIIIIIIHGD1IIIIIIIIIIIIIHHIIIIIIIDDDDD
@HWI-D00621:464:HFY7KBCXY:1:1102:13060:90801 1:N:0:CGAGGCTGGTAAGGAG
TGAGGAATCTTCCGCAATGGGCGAAAGCCTGACGGAGCGACGCCGCGTGTGGGATGAAGTCTTTCGGGATGTAAACCACTGTCGGAGGGGAAGACATCGACGGTACCCTCCAAGAAAGCCCCGGCTAACTACGTGCCAGCAGCCGCGGTAATACGTAGGGGGCAAGCGTTGTTCGGAATTATTGGGCGTAAAGGGCGCGTAGGCGGTGCGGTAAGTCACCTGTGAAACCTCTAGGCTCAACCTAGAGCCTGCAGGCGAAACTGCCGTGCTTGAGGGTGGGAGAGGTGCGTGGAATTCCCGGTGTAGCGGTGAAATGCGTAGATATCGGGAGGAACACCTGTGGCGAAAGCGGCGCACTGGATCACATCTGACGCTGAGGCGCGAAAGCTAGGGGAGCAAACAGGATTAGATACCCCAGTAGTCC
+
IIIIIIHIIIIIIIIIIIIIIIIIIIIIIIIIIIIIIIIIIIIIIIIIIHIIIIIIIIIIIIIIIIIIIIIIIIIIIIIIIFHHIHIIIIIIIIIIIIIIIIIIIIIIIIIIIIIIIIIIIIHIIIIIIIIIIIIIIIIIIIIIIIIIHHIIIIIIHIIIIIHIIIHIEHIIIIIIHHIHIHIIIIHIIIIIHIHHIIIIIIIIIIHIIIIIHHIHHFHIIIIIIIIHHEHF?IIIHHHFIHIIIHIIIHIHEHHFIIIIHIHCHIIIHHIIIIIIIIIIIIIIIHHEFIIIIIIIHIIIIIIIIIIIIIIIIIIIIIIIHHFIIIIIIIIIIIIHHHHIIIIIIHIGIIIIIIIIIIIIIIIIIIHIIHGGIIIIIIIIIIIIIIIIIIIIIIIHHIIIIIIIIIIIIIIIIIIIIIIDDDDD
@HWI-D00621:464:HFY7KBCXY:1:1102:18838:92734 1:N:0:CGAGGCTGGTAAGGAG
TGGGGAATATTGGACAATGGGGGCAACCCTGATCCAGCAGTGCCGCGTGAGTGATGAAGGCCTTAGGGTTGTAAAGCTCTTTCGCCCGCGACGATGATGACGGTAGCGGGAGAAGAAGCCCCGGCTAACTTCGTGCCAGCAGCCGCGGTAATACGAAGGGGGCGAGCGTTGTTCGGATTTACTGGGCGTAAAGGGCGCGTAGGCGGCCATCCCAGTCGCGTGTGAAAGCCCCGGGCTCAACCTGGGAATGGCGCGCGATACTGGGTGGCTGGAGTTCGGGAGAGGAGCGTGGAATTCCCAGTGTAGAGGTGAAATTCGTAGATATTGGGAAGAACACCGGTGGCGAAGGCGGCGCTCTGGACCGAGACTGACGCTGAGGCGCGAAGGCGTGGGGAGCAAACAGGATTAGATACCCTAGTAGTCC
+
IHFHGHHHHIIIIIIIIIIIIIIIIIIIIIIIIIIIIIICHHIIHIIHHIIIIIIIIIIIIIIHIIIIIIIIIIIIIIIIIHHIIIIIIIIIIIIIIIIIIIIIIIIIIIIIIIIIIIIIIIIIIIHIIIHIIIIIIIIIIIIIIIIIIIIIIIIHHIIIIIIHIIII?GHHEHIIHHIHHIIIIGIIDHCHIIIHIIIHDHHHHHIIHFIGIIIHIIIIIIIIIHHIHHIIIIIIHHIIIHIIIIIIGHIIHIIIIIGIIIHIIHHIIHIIIIIIIIIIHIIIIIIIIIHIHIHHIIIHIIIIIIIIIIIIIIIIIIGHIHFHFG?IIIIHIHIIIIIIIIIIIIIIIIIIIHGHIIIIIIIIIHHIIIHIIIHIIIIIIIIIIIIIIIIIIIIIIIIIIIHHEIIIIIHGIIIIIIIDDDDD
@HWI-D00621:464:HFY7KBCXY:1:1102:16155:92883 1:N:0:CGAGGCTGGTAAGGAG
TGGGGAATTTTGCGCAATGGGGGAAACCCTGACGCAGCAACGCCGCGTGGAGGATGAAATCCCTTGGGATGTAAACTCCTTTCGATAGGGAAGATAATGACGGTACCTATAGAAGAAGCCCCGGCTAACTTCGTGCCAGCAGCCGCGGTAATACAGAGGAGCCAAGCGTTGTCCGGATTGACTGGGCGTAAAGCGCACGCAGGCGGTCTGGCGCGTGGGGTGTGAAATCTGGCCGCTTAACGGCCAGGCGCCATCCCATACGGCCGGACTGGAGTGATGCAGAGGTCGGTGGAATTGCCGGTGTAGTGGTGAAATGCGTAGAGATCGGCAGGAACACCCAGGGGGAAACCAGCCGACTGGGCATCTACTGACGCTGAGGTGCGAGAGCGTGGGGAGCGAACCGGATTAGAAACCCTAGTAGTCC
+
HIGHIIIIIIHIHIHIIIIIIIIIIIIHIIIHHIIIIIIHIIIIIIIIIIIIIIIIIIHIHIIIIIIIGIIII?GIIIIHFGGHHIIIIIIIIHHEFHIHIIHHHHIIIIIIIIIIIFGIIIIIIIIIIIHHIIIIIIIIIIIIIHIIIIIIIIIGEHHIIIIIIIHIIIDHIIIIICHIIIHHHIIHEHGIHIIIIHIGHHIIIHHHHIIIHHHIHIIIGIIIIIIIIIHHGIIHHIIHHGF@.HHDCHGHEB@HIIHHGIHGHIIIIGIIHHGFHIHGHIIIIIIIIIIIIHDCHHHIIIIIHHCIIIHGHHHIIIHHHHCHHHIHHGGHHIIIIIHHHIHGFFF@IIHIIIHHIHIIIIHF?HIIIIIIIIIIHHD?IIHCHIHIIIIIIHHC/HIIIHIIHHGHG@HGHHGIIIIDDD@@
@HWI-D00621:464:HFY7KBCXY:1:1102:11228:93166 1:N:0:CGAGGCTGGTAAGGAG
TAAGGAATATTGGTCAATGGAGGCAACTCTGAACCAGCCATGCCGCGTGCAGGAAGACAGCCCTCTGGGTCGTAAACTGCTTTTATTCGGGAATAAACCTATTTACGTGTAAATAGCTGAATGTACCGAAGGAATAAGGATCGGCTAACTCCGTGCCAGCAGCCGCGGTAATACGGAGGATCCAAGCGTTATCCGGATTTATTGGGTTTAAAGGGTGCGTAGGCGGCTTATTAAGTCAGGGGTGAAAGACGGTGGCTCAACCATCGCAGTGCCTTTGATACTGATGAGCTTGAATATACTAGAGGTAGGCGGAATGTGACAAGTAGCGGTGAAATGCATAGATATGTCACAGAACACCGATTGCGAATGCAGCTTACTATGGTATTATTGACGCTGAGGCACGAAAGCGTGGGGATCAAACAGGATTAGAAACCCTGGTAGTCC
+
IIIIIIIHIIIIIIIIIIIIIIIIIIIIIIIIIIIIIIIIIIIIIIIIIIIIIIIIIIIIIIIIIIIIIIIIIIIIIIIIIHHIIIIIIIIIIIIIIIIIIIIIIIIIIIIIIIIHIIIIIIIIIIIIIIIIIIIIIHGIIIIIIIIIIIIIIIIIIIHIHGIIGIIIIIHIIIGHHIIIIIFCHFHIHIHIIGIIHHHHHIIIHIHGHHHHHHIIHIHIIIIIIIIIHIIIIIHHHIIHIIHGIHHHEHIHIIIHHHCDHHGIIIIHFHHIHGIIHHGHHFHHHFEHGHHIHIIHIHHEHHHIHGIIIIIIIIIIIIIIIIIIIIIIIIIIHIIIIIIIIHGHHGIIIIIIIIIIHEIIIIIHIIIIIIIIIIIIIIIIIIHIIHIIIIIIIIIIIIIIIIIIIIIIIIIIIIIIHIIIIIIIIIIIIIIIIIIIIIIDDDDD
@HWI-D00621:464:HFY7KBCXY:1:1102:4170:94155 1:N:0:CGAGGCTGGTAAGGAG
TGGGGAATATTGCACAATGGGCGCAAGCCTGATGCAGCGACGCCGCGTGAGGGATGACGGCCTTCGGGTTGTAAACCTCTTTCAGTACCGACGAAGCGTAAGTGACGGTAGGTACAGAAGAAGCACCGGCCAACTACGTGCCAGCAGCCGCGGTAATACGTAGGGTGCGAGCGTTGTCCGGAATTACTGGGCGTAAAGAGCTCGTAGGTGGTTTGTCGCGTTGTTCGTGAAAACTCACAGCTTAACTGTGGGCGTGCGGGCGATACGGGCAGACTGGAGTACTGCAGGGGAGACTGGAATTCCTGGTGTAGCGGTGGAATGCGCAGATATCAGGAGGAACACCGGTGGCGAAGGCGGGTCTCTGGGCAGTAACTGACGCTGAGGAGCGAAAGCGTGGGGAGAGAACAGGATTAGATACCCTGGTAGTCC
+
IIIIIIIIIIIIIIIIIIIIIIHIIIIIIIIIHIGIHIHIIIIHIIIIIIIIIIIIIIIIIIIIIIIIIIHIHIIIIIII@GHIIHIIIIIIIIIIIIHIIIIIIIIIIIIIIHIIIIIIIIIIIIIIIIIIIIIIIIIIIIIIIIIIIIIDHHHHIIHHGEHHHCHIIIIIGHIIIIIIIIHIIHHIIIIIIIIHIGHIIIIG@HHHHHIIHHHHHHIHHIIIGEIIHIHHBHHIHIHIIIHHGIIHFIHIIIIHGIIHHIIIIHIHHFIHFIIIIIIIIIGIHIIIHIIHIIIIIIIHGIIIIIGIIIIIIIIIHIIIIIHGIIHHIIIIIIIIIIIIHIIIIIIIIIHIIIIIIHIIHIIIIHHIIIHHHHGC?IHIIIHCIIIIIIIHHIIIIHHHHEHIIIIIIIIIHHH@DHG@IIIIDDDBD
@HWI-D00621:464:HFY7KBCXY:1:1102:7058:96213 1:N:0:CGAGGCTGGTAAGGAG
TGGGGAATTGTTCGCAATGGGCGCAAGCCTGACGACGCAACGCCGCGTGGAGGATGAAGGTCTTCGGATTGTAAACTCCTGTTGCTCGGGACGAATAGCTGTCACCTAATACGTGACAGTCTGACGGTACCGGGTGAGGAAGCCCCGGCTAACTCTGTGCCAGCAGCCGCGGTAATACAGAGGGGGCAAGCGTTGTTCGGAATTACTGGGCGTAAAGGGCGCGTAGGCGGCCTGTTAAGTCGAACGTGAAATCCCCGGGCTCAACCCGGGAACTGCGTCCGATACTGGCAGGCTTGAATTCGGGAGAGGGATGCGGAATTCCAGGTGTAGCGGTGAAATGCGTAGATATCTGGAGGAACACCGGTGGCGAAGGCGGCATCCTGGACCGAGATTGACGCTGAGGCGCGAAAGCCAGGGGAGCAAACGGGATTAGAAACCCCAGTAGTCC
+
IIIIIIIIIIIIIIIIIIIIIIIIIIIIIIIIIIIIIIIIIIIIIIIIIIIIIIIIIIIIIIIHHHIIIIIIIIIIIIIIIIIIIIIIHIHIIHIIIIHIIIIIIIIIIIIIIIIIIIIIIIIIIIIIFIIIIIGHIIIHIIIIIHHIIIIIIHIIIIIHIIIIIHIIIIGHIDHIGIIIHIIIIIHCHHHHEHHHHIHIIIIIIHHIIIHIIHHFHHIIHHHIIHHGHHEHFEEG8@G?-HFGGIIIHG@?HCIIIIIIHHEHDIIIIIIGIIIHE@GIHHHHIIIIIIHIHFIHIIIHHIIIIIIHIHGDIHHIIIHEIIIIIIIIIIIIIIIIIIIIIIIHHHGHEIHIIHIIIIHHHIIIIIIHHHGIIIIIIIHIIHIIHIHIIIIIIIIIIIIIIHHDIIIIIHHIIIIIIIHG<IIHIIIIIIIIIIIIIIHHHIIDDDDC
@HWI-D00621:464:HFY7KBCXY:1:1102:12250:96460 1:N:0:CGAGGCTGGTAAGGAG
TCGAGAATTTTTCTCAATGGGGGAAACCCTGAAGGAGCGACGCCGCGTGGAGGATGAAGGTCTTCGGGTTGTAAACTCCTGTCATTTGGGAACAAGTGCCGGTACCTAACTGCTACCGGCTTGATAGTACCAGAAGAGGAAGGGACGGCTAACTCTGTGCCAGCAGCCGCGGTAATACAGAGGTCTCAAGCGTTGTTCGGATTCATTGGGCGTAAAGGGTGTGTAGGTGGCGCCGTAAGTCGGGTGTGAAATTTCGGAGCTTAACTCCGAAACTGCATTCGATACTGCGGTGCTTGAGGACTGGAGAGGAGACTGGAATTCATGGTGTAGCAGTGAAATGCGTAGAGATCATGAGGAAGACCAGTGGCGAAGGCGGGTCTCTGGACAGTTCCTGACACTGAGACACGAAGGCCAGGGGAGCAAACGGGATTAGAAACCCTAGTAGTCC
+
IIIIIIIIIIIIIIIIIIIIIIIIIIIIIIIIIIIHHIIIIIIIIHIHHIHIIHIIHIHIIIIIIIIIIIIIIIIIIIIIHIIIIIIIIIIIIIIIIIIIIIIHHIHIHIIIIGHIHIIIIIHHIIHIIIIIIHIIIIIIIIHIIIIIIIIIICHHIIIIIIIIIIIIIIIIIIIIIIIIIHIHIIIIHIIIHIHHHHIHHHIHIIIIIIHHHHHHHGIHHHHGFIIHIIDHCGHEIIHDHHEG?GEHIHHHHH=HH?IHGIIHE/IIIHHFEGIIHIIIHHEHHHHDEHFGHHIIIHIIIIIIHIHIIHHGHGIIIIIIIIIIIIIIIIIHIIIIIIIIIIIHGHFHD1HEIIIIIIIHIIHIHIIIIIIIIIIIIIHIIIHIIIIIIIIIIIIGHHIIIIHHIIIHHHHHHIIIIHHD<IIIIIHHHHGGIIIIIIIIIIIDDDDD
@HWI-D00621:464:HFY7KBCXY:1:1102:10695:96792 1:N:0:CGAGGCTGGTAAGGAG
TGGGGAATATTGCGCAATGGGCGAAAGCCTGACGCAGCAACGCCGCGTGGGGGATGAAGGCCTTCGGGTTGTAAACCCCTTTCAGCAGGGACGAAGCGAAAGTGACGGTACCTGCAGAAGAAGCGCCGGCTAACTACGTGCCAGCAGCCGCGGTAATACGTAGGGCGCAAGCGTTGTCCGGAATCATTGGGCGTAAAGAGCTCGTAGGTGGTCTGTTACGTCTGCTGTGAAATCCTAGGGCTTAACCCTGGGCCTGCAGTGGATACGGGCAGACTAGAGGTAGGTAGGGGAGAATGGAATTCCCGGTGTAGCGGTGAAATGCGCAGATATCGGGAGGAACACCGGTGGCGAAGGCGGTTCTCTGGGCCTTACCTGACACTGAGGAGCGAAAGCGTGGGGAGAGAACAGGATTAGATACCCTAGTAGTCC
+
HIIIIIIIIIIIIIIIHIIGIIIIIIIIIIIIHHIIIIHIGIIHIIIIIIIIIIIIGIIIIIIIIIIIIIIIIIIIIIIIIGEHHIGHIGIIIHIIIIIIIIIIIIIIIIIIIIIIIIIIGIIHIHIIIHIIIIIHFHHIIIHHIGIHIIIIHFDHFIIIIIIIHGHIGHIIIIEHIIIIIHHHHIGHHHHHHHIFIHIHIIHHIIIHIIIFGHHCIIIIIIIIIIGIIIIIHIIGIIIHHHHGD@ECFHFIFHHHHIIIHIIHFC/IIIIGIIIIIIHHFFFIIIIIIIGIIIIHHIIIHIHHIIIIIIIIGIIIIIIIHHGGIIHHIIIIIIHIHHHIHHIIIIIIIIIIIIIIIIIIGIHIIHIIIHIIIIIIIIIIIGIIIIIIIIIIIIHIIIIIGIIIIIIIIIIIIIIIIIIIIHIIDDADD
@HWI-D00621:464:HFY7KBCXY:1:1102:10096:97153 1:N:0:CGAGGCTGGTAAGGAG
TGGGGAATCTTGCGCAATGGGCGAAAGCCTGACGCAGCAACGCCGCGTGGAGGATGAAGGCCCTTGGGTTGTAAACTCCTGTCGGCTGGGAAGAAATCGTTCGTGGCTAATACCCGCGGACGTTGACTGTACCAGCAAAGGAAGCCCCGGCTAACTCTGTGCCAGCAGCCGCGGTAATACAGAGGGGGCCAGCGTTATTCGGAATTATTGGGCGTAAAGGGCGCGTAGGCGGCCACGCGTGTCTTCCGTGAAATCCCTCGGCTCAACCGAGGACGTGCGGAAGAAACTGCGAGGCTCGAGTCCAGAAGAGGGGGGCGGAATTCCCAGTGTAGCGGTGAAATGCGTAGATATTGGGAGGAACACCGGTGGCGAAGGCGGCCCCCTGGGCTGGTACTGACGCTGATGCGCGAAAGCGTGGGTAGAAAACGGGATTAGATACCCTAGTAGTCC
+
IIIHIIIIIIIIIIIIIIIIIIIIIIIIIIIIIIIIIIHIHIIIIIIFHIIIIIIIIIIIIIIIIIIIIIIIIIIIHIIIHGGHHIIIIIHIIIIHIIIIIIIIIHIHIIHIIIIIHIHIIIIIIIIIIHIIIIIIHIIIIGIIIIIHHHHIIIIIHHHIIIIIIIIIIIIIIICHHIIIIIIIIIIIGIGHIH9EHIIIHHHEGHHIHIHHIIHHHIIHHIIIIIHDIIIIIHHHDIH@CEIHIHCIIIIIHHHIIHIIHIIHHHHDGIHIH<IHHHHHIIIIHIHHIIIIIHIH?IIIFHIGIIIIIIIHIIHHIIIIIHHHGIIIIIIIIIIIHHIIIIIIIIIIHIIHIIHIIIIIIHIIIIIIIIIGIIIIIIIIIGIHIIIHGHIIIIIIIIIIIIIIIHIHIIIIIIIIIIIIIIHIIIHIIIIIIIIIIIIIHIIIIDDDDD
@HWI-D00621:464:HFY7KBCXY:1:1102:12151:98567 1:N:0:CGAGGCTGGTAAGGAG
TCGGGAATTTTGCGCAATGGACGAAAGTCTGACGCAGCAACGCCGCGTGAGGGATGACGGCCTTCGGGTTGTAAACCTCTTTTCTCAGGGAAGATAATGACGGTACCTGAGGAATAAGCCACGGCTAACTACGTGCCAGCAGCCGCGGTAATACGTAGGTGGCGAGCGTTGTCCGGATTTACTGGGCGTAAAGAGCGCGCAGGCGGTCGTACAAGTCGCGTGTGAAAGCCCCCGGCTCAACTGGGGAGGGTCACGCGATACTGTTCGACTCGAAGGCAGGAGAGGGAAGTGGAATTCCCGGTGTAGTGGTGAAATGCGTAGATATCGGGAGGAACACCAGTGGCGAAGGCGACTTCCTGGCCTGTTCTTGACGCTGAGGCGCGAAAGCTAGGGTAGCAAACGGGATTAGATACCCTAGTAGTCC
+
IIIIIIIIIIIIIIIIIIIIFHIIIIIIIIIHIIIIIIIIIIIIIIIIIIIIIIIIHHIIIIIIIIIIIIIIHIIIIIIIIDHHIIIHIIIIIIIIIIIIIIIIIIIIIIIIHIIIIIIIIIIHGIIIIIHIIIHIIIIIIIIIIHDHIIGIHIIEHHHIHIHIIIIIICHIIIIIGHHIHHIIIIIIHHIHHHIGHIIIIIIIIIHHHHHHHEHHHIIIIIHHHHHHHIHH?IHGFGEHHCIIIIHHHHGHHIIHIHHIIIIIHHHHHE<IIIIIIIIIIIIIIIIIIIIIIIIIIIIIIIIIIHHIIIIIIHIIIIIIIIHIIHIIIIIIIIIHHGHIIIIIIIIIIIIIIIIHIIIHGIIIIIIIIIIIIIIIIIIIIIIIIIIIHIIIIIIIIIIIHIIIIIIIIIIIIIHIIIIDDDDD
@HWI-D00621:464:HFY7KBCXY:1:1102:6668:99492 1:N:0:CGAGGCTGGTAAGGAG
TGGGGAATATTGCGCAATGGACGAAAGTCTGACGCAGCAACGCCGCGTGGGTGATGAAGGCCTTCGGGTTGTAAAGCCCTGTCGCCCGGGACGAACAAGTCGTCTAACTAACGACTCTGACGGTACCGGGAGAGGAAGCACCGGCTAACTCTGTGCCAGCAGCCGCGGTAATACAGAGGGTGCTAGCGTTGTTCGGAATTATTGGGCGTAAAGGGCGCGTAGGCGGCCCTGTGTGTCGGGTGTGAAAGCCCACCTCTTAAAGGTGGAATTGCATTCGAAACTACAGGGCTGGAGTGTCGGAGAGGATGGCGGAATTCCTGGTGTAGAGGTGAAATTCGTAGATATCAGGAGGAACACCGGTGGCGAAGGCGGCCATCTGGACGACAACTGACGCTGAGGCGCGAAAGCGTGGGGATAAAACAGGATTAGAAACCCTAGTAGTCC
+
IIIIIIIIIIIIIIIIIIIIEHIHIIIIIIIIIIIIIIHIIIIIIIICEDHHIIIIIIHIIIIIIIIIFHIIIIIIIIIIIIHIIIIIIIHIIIIIIIIIIIIIIIIIIIIIIIHIIIIHIIIHHHIIIIIIIIIHHHIIIIIHIIFIIIGIIIIIIIHIHHHIIIIIIIIIIIIIHIIIIIIIIHHIEEHHHIIIGCHIHGHIIIIIIIIIIIIIIIHIIIIHHHGHIIIIIHDHDCHHFHHIIHEHCHFIIIHHHFHHHHHIIIHHFHHIIHHGIIIIIIIIIHHIIIIHIHHHHIIGIIIIIIIHIGIIIIIIIIGIIIIIIIIIIIHHHIHHIIIHIHIIIIIIHIHIIIHHHIIGIIIHIIIIIIIIHIHHHHIIHIIIIIIHHIIIIHIHEHDEIIIIHHIIIFIIFHGD<HIIIIIIHIHIHG@HHFEIIIIDDDDD
@HWI-D00621:464:HFY7KBCXY:1:1102:17245:99446 1:N:0:CGAGGCTGGTAAGGAG
TCGGGAATTTTGCCCAATGGACGAAAGTCTGAGGCAGCAACTCCGCGTGAGGGATGACGGCCTTCGGGTTGTAAACCTCTTTTCTCAGGGAAGATCCAAGACGGTACCTGAGGAATAAGCCACGGCTAACTACGTGCCAGCAGCCGCGGTAATACAGAGGGTGCGAGCGTTAATCGGAATTACTGGGCGTAAAGCGCGCGTAGACGGTTTTGTAAGTCAGATGTGAAATCCCTGGGCTCAACCTGGGAACTGCATTTGAAACTGCATGGCTAGAGTATCGAAGAGGGAAGTGGAATTTCCGGTGTAGCGGTGAAATGCGTAGATATCGGAAGGAACACCAGTGGCGAAAGCGACTTCCTGGTCGAATACTGACGTTCATGTGCGAAAGCGTGGGGAGCAAACAGGATTAGATACCCTAGTAGTCC
+
IIIIIIIIIIIIIIIIIIIIIIIIIIIIIIIIIIIIIIIIIIIIIIIIIIIIIHIHIIIHIIIIIIIIIIIIIIIIIIIIIHIIIIIIHIIIIIIIIIIIIGIIIIIIIIGIIGIIIIIIIIIIIIIIIIIIIIIHHIIIIIIIIIIIIHHIIIIIIIIIHHHIHHIIIHGIIIGIIIIGIIHHIIIHIIIIIIIIIIIIIHIFIIIHHIIIIHIIIIIHHIIIHIHHIIGHHIHGIGIIHEIIIIIIHIIIIHIHHHEHIGIIIIIIIIIIIIIIIHHIIIIIIIIIIIIIIIIIIHIIIIIIIIIIIIIIIIHHIIIIIHHHIIIHIHIIIIIIIIIIIIIIIIHIIIIIIIIIHIIIIIIIGIIIIIIIIIIIIHGIHIIIIIIIIIGIIIHHGCIIIIIIHHIHIIIHGIHIIIIIDDDDB
@HWI-D00621:464:HFY7KBCXY:1:1102:13042:99696 1:N:0:CGAGGCTGGTAAGGAG
TGGGGAATATTGGACAATGGGCGCAAGCCTGATCCAGCAATGCCGCGTGAGTGATGAAGGCCTTAGGGTTGTAAAGCTCTTTCGGCGGGGACGATGATGACGGTACCCGCAGAAGAAGCCCCGGCTAACTTCGTGCCAGCAGCCGCGGTAATACGAAGGGGGCGAGCGTTGTTCGGATTTACTGGGCGTAAAGGGCGCGTAGGCGGCGGGTCAAGTCGAGTGTGAAAGCCCCGGGCTCAACCTGGGAGGTGCGCTCGAGACTGGTCTGCTTGAGTTCGGGAGAGGAGCGTGGAATTCCCAGTGTAGAGGTGAAATTCGTAGATATTGGGAAGAACACCGGTGGCGAAGGCGGCGCTCTGGACCGAGACTGACGCTGAGGCGCGAAAGCGTGGGGAGCAAACAGGATTAGAAACCCCAGTAGTCC
+
IIIIIIIIIIIIIHIIIIIIIIIIIIIIIIIIIIIIIIIIIIIIIIIHHHIHIIIIIIIIIIIIIIIIIIIIIIIIIIIIIGHIIIIIIIIIIIIIIIIIIIIIHIIIIIIIGIIIIIIIIIIIIIIIIIEHIIIIIHIIIIIIIIIIIIHIIIICHIIIIIHIHIHIEHIHHIIIIIGHIIIIIIHIIHIIHHHIIIIIIIIIIIHIII>IIIHHHIHIHHIIHHIIIH?>EEIHEHFDHGIIIIIIHIIHGGIIIIIIIIIIHEHHEFIIIHHDIIIIIIHIIIIIIIIIIIIIIIIIIIIIIIIIIIIIIHF0IHEIIIIIHIIIIIIIIIIHIIIIIHIIIIIIIIIIIIIGIIIHHIIHCHIIIIIIHIIIIIIIIIIIIIIIIIIIIIIIHIIIIIIIIIIIIIIHIIIIIIIDDDDD
@HWI-D00621:464:HFY7KBCXY:1:1103:8058:26308 1:N:0:CGAGGCTGGTAAGGAG
TAAGGAATATTGGTCAATGGACGCAAGTCTGAACCAGCCATGCCGCGTGGAGGATGAAGGTCCTCTGGATTGTAAACTTCTTTTATTTGGGAAGAAACCCCCGATTTCTATTGGGGTTGACGGTACCAGATGAATAAGCACCGGCTAACTCCGTGCCAGCAGCCGCGGTAATACGGAGGGTGCAAGCGTTATCCGGATTCACTGGGTTTAAAGGGTGCGTAGGCGGGTTGGTAAGTCCGTGGTGAAATCTCCAAGCTTAACTTGGAAACTGCCGTGGATACTATCAATCTTGAATATAGTGGAGGTGAGCGGAATATGTCATGTAGCGGTGAAATGCTTAGATATGACATAGAACACCCATTGCGAAGGCAGCTCGCTACACTATTATTGACGCTGAGGCACGAAAGCGTGGGGATCAAACAGGATTAGAAACCCTGGTAGTCC
+
IF1FHHHHFHHIIIIIIIIIIIIIIHIIIIIIIIIIIIIHIIIIIIIIHIIHIIIIIIIIIIIIIIIIHIHIHHIIIIIIIHIIIIIHIIIIIGIIIIIIIHHDCGHHIGIIHHIIIHHHHIIIIHGIIIIIIIIIIHIIIIIHIIIIIIIIIIIIIIIIIIIIIIIIHIHIIIIIIIIHIIHHIIIIIIIIHEFEHHHHHIIIIHIHEHEHHHIIIIIEIHDHHIICGEHEFHDC7=HIHIIIHIIHEHEEIGGIIHECE?HFIIIHIIGHHEIIHIIHHIHGFHHCHIIIIHHHHIIGHIIIIIIHIHIIIHFGCHIIHIIIIIIIIIIIIHHIHCIHHFHHFIHGHCHIIIIHHGFHIIIHHIIIIHIIIIIIIIIIIIIIIHIHIHIIIIHIIIIHIIIIIIIIIIIIIHHHHIIIIIIHHIIIHIIHIHHIIIIDDDA@
@HWI-D00621:464:HFY7KBCXY:1:1103:6744:42983 1:N:0:CGAGGCTGGTAAGGAG
TGGGGAATATTGCACAATGGGCGCAAGCCTGATGCAGCGACGCCGCGTGAGGGATGACGGCCTTCGGGTTGTAAACCTCTTTCAGCAGGGACGAAGCGAAAGTGACGGTACCTGCAGAAGAAGCACCGGCCAACTACGTGCCAGCAGCCGCGGTAATACGTAGGGTGCAAGCGTTGTCCGGAATTATTGGGCGTAAAGAGCTCGTAGGCGGTTTGTCACGTCGGCTGTGAAAACCTAGGGCTCAACCCTGGGCCTGCAGCCGATACGGGCAAACTAGAATTCGGTAGGGGAGACTGGAATTCCTGGTGTAGCGGTGAAATGCGCAGATATCAGGAGGAACACCGGTGGCGAAGGCGGGTCTCTGGGCCGATATTGACGCTGAGGAGCGAAAGCGTGGGGAGCGAACAGGATTAGAAACCCCAGTAGTCC
+
IIIIIIIIIIIIIIHHGIIHIIIIIIIIIIIIIIIFIIIIIHIIIIIIIIIIIIIIIIIHHIIIHIIIIIIIIGIIIIIIHDGHHIIIIIIIHIIIGIIIIIIIIIIIIIIIIIIIIIIIIIIIIIIIIGIIIIIIIIIHIIHIIIIIIIIHIIDGHHHIIIIGHHIIIHIHIIIHHHIIHHHHGGHGHHHIIHIHHIHHFHHIIIHIHIIHHIHIIHIIIHIIGIHIIIHF8CIHGHGGIIIIIGHHHHIIIIIHHIIIIHHCIIIIIIIIIHHHEGCC@HHCIIIIHIIIHIIIIIHEHGIIHIHIGIIIIIHHIIIIIIHGHIHFIHIIIIIHIHDHHGHIHIIIIHGIIIHIHHFIHHGGIHHIHIIIGHIIIIIIIIIIHIIIIIIIIIIIIIIHHED1GHIHG??IHHHHHIHHEHHE@@DDD
@HWI-D00621:464:HFY7KBCXY:1:1103:5489:51931 1:N:0:CGAGGCTGGTAAGGAG
TGGGGAATATTGGACAATGGGGGCAACCCTGATCCAGCAATGCCGCGTGGATGATGAAGGCCTTCGGGTTGTAAAGTCCTTTCGGCGGGGAAGATGATGACGGTACCCGCAGAAGAAGCCCCGGCTAACTTCGTGCCAGCAGCCGCGGTAATACGAAGGGGGCTAGCGTTGTTCGGAATTACTGGGCGTAAAGGGCGCGTAGGCTGTGCTGTAAGTCAGGCGTGAAAGCCCCGGGCTCAACCTGGGAATTGCGCTTGATACTGCGGCGCTGGAAGGTGGGAGAGGATGGCGGAATTCCCAGTGTAGAGGTGAAATTCGTAGATATTGGGAAGAACACCGGTGGCGAAGGCGGCCATCTGGCCCACATTTGACGCTGAGGCGCGAAAGCGTGGGGAGCAAACAGGATTAGAAACCCTTGTAGTCC
+
HIHIIIIIIIIIHIIIIIIHIIIIIIIIIIIIIIHIIIIIIIHHHIIHHHEHHIIIIIIIIIIIIIIGDHIIIIIIHHHIIHHIIIIIHIHIIIHIIIEHHIIIIIIIHHIIIIIGHIIIIIIIIHIIIIIIIIIIIIIGIIIIHIIIIIIIIIIIIHHHHIGIIIGIHIHIIHIHHIIHHIHHIIHIHHHIIIIIGHHIIIIHIIHHEHIIIIHHIIIIIIIIIIIHGIIHHIIIHIHGHCHHFGHHIIIHIGIIIIIIIIIHHHHIHFHHHFHHEIIHIIIHGIIIHHHGHIHHGGHIIIIIIIIIIIIIIIHDIIHIIHIIIHIIIIIHIHIHIIIIIIIIIIIIHIIHHEHEIIIIHHIIIIHIIIIIIIIIIIIHHIIIIIIIIIIIIIIIIIIIIIIIIIHIHHGDIHHIHIIDDDDD
@HWI-D00621:464:HFY7KBCXY:1:1103:10102:53858 1:N:0:CGAGGCTGGTAAGGAG
TGGGGAATATTGGACAATGGGCGAAAGCCTGATCCAGCAATGCCGCGTGAGTGATGAAGGCCTTAGGGTTGTAAAGCTCTTTTACCCGGGATGATAATGACAGTACCGGGAGAATAAGCCCGGCTAACTCCGTGCCAGCAGCCGCGGTAATACGGAGGGGGCTAGCGTTGTTCGGAATTACTGGGCGTAAAGCGCACGTAGGCGGCTTTGTAAGTTAGAGGTGAAAGCCCGGGGCTCAACTCCGGAATTGCCTTTAAGGCTGCATCGCTTGAATTGTGGAGAGGTAAGTGGAATTCCGAGTGTAGAGGTGAAATTCGTAGATATTCGGAAGAACACCAGTGGCGAAGGCGACTTACTGGACACATATTGACGCTGAGGTGCGAAAGCGTGGGGAGCAAACAGGATTAGATACCCCTGTAGTCC
+
IIIIIIIIEHIIHIHIIIIIIIIIIIIIIIIIIIHIIIIIIIIIIIIHIIIIIIIIIIIIIIIIIIIIIIIIHIIIIIIIICHHIIIIIIIIIIIGIIIIIIIIIIIIHIIIIIIIIHIIHIIIIIIIIIIIIIHIIIIEHHIIIIIEHIGIIHGHIIHIIIHIIIIIHIHIFIIHIIHIIIIIIIIHIIIIIIIIIIIIIHHIIIIHIIIIIIHHIIFHHIIIIIIIHIIIIIIIIIIIHIIIIIIIIIFIIHHGC<1HIIIHIIHHHIIHG@IIIIHHIIIIIIHIIIIIIIGIIIIHIIIIIIIIIIIHIHHIIHHHHHHGIIIHIHHHGHGIIIIIIIHHHIIIIIIIIHFCIHIIIIIIHHIIIIIIIIIIHHGIIIIIHIIIIIIIIIIIIIIIIIIIIIIIHHGHGD1IIIDDDBD
@HWI-D00621:464:HFY7KBCXY:1:1103:20885:54218 1:N:0:CGAGGCTGGTAAGGAG
TGAGGAATTTTCCGCAATGGGCGAAAGCCTGACGGAGCAACGCCGCGTGAGGGATGAAGTCTCTAGGGATGTAAACCTCTGTTGGGTGGGACGAAGATCTGACGGTACCACCTGAGGAAGCCCCGGCTAACTACGTGCCAGCAGCCGCGGTAATACGTAGGGGGCGAGCGTTATCCGGATTTACTGGGCGTAAAGAGCGCGTAGGCGGTTCCGTAAGTTGGTTGTGAAAGTTCGAGGCTCAACCTCGAAACTGCGTCCAATACTGCGGGGCTTGAGTGCGAGAGAGGCAAGTGGAATTTGCAGTGTAGTAGTGAAATGCGTAGATATTGCAAGGAACACCAGTGGCGAAGGCGGCTTGCTAGCTCGTAACTGACGCTGAGGCGCGAAAGCTAGGGGAGCGAACGGGATTAGAAACCCTAGTAGTCC
+
IIIIIIHIIIIIIIIIIIIIIHIIIIIIIIIIIIIIIIIIIIIIIIIIIFIIIHIHHHIIIIGIIHIIHHIIIHIIIIIIIIIHIHHHHIIIIHIIIIIHIHIIIIIIHHIIHIIIIHIIIIIIHIIIIIIIHHHHHIHHIIIIHIIIIIHIIIIIHHHGIIIIIIDHIIHHHHFHIIIIGHEHFHIIIIFHHHHHIHIIIHIIIIHHICEHHHH@FHCHHHHHHIHIIIHDHH@IHHHHHE?HIHHEIIIIIHHIHHHGHGHHDGIIIIHHIIHHHIIIHIHHIIIGIIIIIIIIIIIIIIIHIHGIIHIIHHDECIIIHIHHGIIIIIHIIHIHHGHIIIIHHCHIHIIHIIIIIIIHIIIIHFFIIHIIIIIIIIIIGIIIIIIHIHIIIIIIHHG1IIIIIIIHIIHHHHIIIHIIIDDBDD
@HWI-D00621:464:HFY7KBCXY:1:1103:8250:54631 1:N:0:CGAGGCTGGTAAGGAG
TGAGGAATATTGGTCAATGGGCGCAAGCCTGAACCAGCCATGCCGCGTGCAGGATGACGGTCCTATGGATTGTAAACTGCTTTTGTACAGGAAGAAACAGTTCTACGTGTAGAACCTTGACGGTACTGTAAGAATAAGGATCGGCTAACTCCGTGCCAGCAGCCGCGGTAATACGGAGGATCCAAGCGTTATCCGGAATCATTGGGTTTAAAGGGTCCGTAGGCGGTTTTGTAAGTCAGTGGTGAAAGCCCATCGCTCAACGGTGGAACGGCCATTGATACTGCAAGACTTGAATTACTAGGAAGTAACTAGAATATGTAGTGTAGCGGTGAAATGCTTAGAGATTACATGGAATACCAATTGCGAAGGCAGGTTACTACTAGTGGATTGACGCTGATGGACGAAAGCGTGGGGAGCGAACAGGATTAGATACCCCTGTAGTCC
+
IICHIIIIHIIIHEGHIIIHIIIIHIIIIIIIIIIIIIIIIIIIHIIIIIIIIIIHIIIIIIIIIIIIIIIIEHHHIIIIIFHIIIIGHIHIIGHIIIIHHIIIIIIIIIIIIIIIIIHHIIIIIIIIHIIIIIIIIIIIIIIIIIHIIIIIFHHIIIIGHIIIIIIIHIIGHIHIIIIHHIIHEHHIHHIIIHIIIHHEHHIIIHHHHGAHIIIHHIIIIIHHIIHEIIIHHHHIIIIHHIIIIIIIIIIIIHHFIIHHGIIIHHHHIHHEGF0HHIIIHHIIHHHHGIIIIHHHHEHIHIIHIIHEFIIIIIIIIIIIIIIHIIHIIIIIIIIHHHIIHHGHIIHGIIIIIIIIHIIIIIIIIIIIIIIIIIIIHHC?HHHCIIIIIIIIIIIIIIIIIIIIIIIIH@IIIIIIHEIIHHIHHIIIIHGHIHD1IIIDDDDD
@HWI-D00621:464:HFY7KBCXY:1:1103:3333:55678 1:N:0:CGAGGCTGGTAAGGAG
TGGGGAATCTTGCGCAATGGGCGAAAGCCTGACGCAGCGACGCCGCGTGAGGGAGGAAGGCCTTCGGGTTGTAAACCTCTTTCAGGAGGGACGAAGCTACTCGGGTGAATAGCCCAGAGGGTGACGGTACCTCCAGAAGAAGCCCCGGCTAACTACGTGCCAGCAGCCGCGGTAATACGTAGGGGGCAAGCGTTGTCCGGATTTACTGGGCGTAAAGAGCGTGTAGGCGGCCAAGCAGGTCCGTTGTGAAAACTGGAGGCTTAACCTCCAGACGTCGACGGAAACCGCGTGGCTAGAGTCCGGAAGAGGAGAGTGGAATTCCTGGTGTAGCGGTGAAATGCGCAGATATCAGGAAGAACACCAATGGCGAAGGCAGCTCTCTGGGACGGTACTGACGCTGAGACGCGAAAGCGTGGGGAGCGAACAGGATTAGAAACCCTTGTAGTCC
+
IIIIIIIIIIIIIIIHIIIIIIGHIIIIIHHHHIIHIIIIIIIIIIIIIIIIIIHIIIIIIIIIIHHHIIIIIIIIIIIIIHHIIIIIIIIIIHHIIIIIIIIIIHIIIIIHHIIIIIIIIIIGIIIIIIIIIIIIIIIIGIIDGHIIIIIIIIGIIIIIHHHIGHIIIIIIEHIIIIIEHHIIDIIGEHIIHGIIGHIIGH<IHIIIHHIIHGEHHCGFEIHHHIHHIIIIHIIHHHIHDIHFHIIIHIIHHHIIIHHIHIHG=IIIIIIHHHHIHBCIIIHHCHDHHHGHGGIIHIHGIIIIIIIIIIIIIIIIIHHHHIIIHIIHHIGIIHIIHH?IIIGIIHHHGHIIIIIHIHHEIIIIIIIHHEIIIIIIHFIHHEIHIHHHGHHIHIIIIIIIIIIIIIIIHHIIIHIHIIIIIIIIIIIIIHHIIHEHIHG?HIHDDDDD
@HWI-D00621:464:HFY7KBCXY:1:1103:14351:55697 1:N:0:CGAGGCTGGTAAGGAG
TCGGGAATTTTGCGCAATGGACGAAAGTCTGACGCAGCAACGCCGCGTGAGGGATGAAGGCCTTCGGGTTGTAAACCTCTTTTCTCAGGGAAGATAATGACGGTACCTGAGGAATAAGTCACGGCTAACTACGTGCCAGCAGCCGCGGTAATACGTAGGTGGCTAGCGTTGTCCGGATTTACTGGGCGTAAAGAGCGCGCAGGCGGTCGTTCAAGTCGAGTGTGAAAGCCCCCGGCTCAACTGGGGAGGGTCACTCGATACTGATCGACTCGAAGGCAGGAGAGGGAAGTGGAATTCCCGGTGTAGTGGTGAAATGCGTAGATATCGGGAGGAACACCAGTGGCGAAGGCGACTTTCTGGCCTGTTCTTGACGCTGAGGCGCGAAAGCTAGGGTAGCAAACGGGATTAGAAACCCTTGTAGTCC
+
IIIIIIIIIHIIIIIIIIIIHI/EHIIIIIIIIIIIIIIIIIIIIIIII@HIIHHIIIIIIIIIIIHIIIIIIIIIIIIIIHIGHIIIIIIIIIIIIIIHIIIIIIIIHGHIHIHHIIIIIIIIIIIIIIIIIIIIIIIIHIIIIIIIEHGHGHHEHIIHHHHIIIGIIIIIGIIHGIIIIIIIIHGHHIIHIIIIIHHIIIIIIIHHHHHIHFHFHGIIIHHHHHHHIIIIHHHGCHHHHHIIIIIHHHIGHGHHHHFIIIHHHHHIIHHIIIIIIIIIHIIIIIIIIHHEIIIGIGIIIHIIIHHIIIIIIIIIIIIIIHIIIIIIIIIIIIIIHIIIIIIIIIIIIHIHIIIGIIHIHIGIIHGIIIIIIIIIIIIIIIIIIIIIIIIIIHIIIIIIIGIIIIIIIHIIIIIIIHIDDDDC
@HWI-D00621:464:HFY7KBCXY:1:1103:13730:57411 1:N:0:CGAGGCTGGTAAGGAG
TAAGGAATATTGGTCAATGGACGAAAGTCTGAACCAGCCATGCCGCGTGGAGGATGAAGGTCCTCTGGATTGTAAACTTCTTTTATATGGGACGAAAAAAGGGTTTTCTAACTCGTCTGACGGTACCATATGAATAAGCACCGGCTAACTCCGTGCCAGCAGCCGCGGTAATACGGAGGGTGCAAGCGTTATCCGGATTCACTGGGTTTAAAGGGTGCGTAGGTGGGTTGGTAAGTCAGTGGTGAAATCCCCGAGCTTAACTTGGGAACTGCCATTGATACTATCAGTCTTGAATACCGTGGAGGTTAGCGGAATATGTCATGTAGCGGTGAAATGCTTAGATATGACATAGAACACCAATTGCGAAGGCAGCTGGCTACACGAATATTGACACTGAGGCACGAAAGCGTGGGGATCAAACAGGATTAGATACCCGAGTAGTCC
+
IIHIHHHIIIIIGIIIIIIIIIIIIIIIIHIIIIHIIIIIIIIIIIIIIIHIIIIIIIIIIIIIIIIIIIIIIIIIIIIIIHHHIIIIIIIIIIIIIIIIIIIGHHIIIIIIIIIIIIIIIIIIIIIIIIIHIIHIHIGHIIIIIIHIIIIIHIIHHIIIIIIIIIIHIIIIIIIIHIIIIIIGIIIIIIHIIIHIHIHIIIHIHHGHIIHCIIIIIIHHIIIHIHHHHIHHHFHEIHHHHIIIIIIHIIIHIHHHGIHHIIHHIIIIIIFHEHCIIIIIIIHHIIIIIHIIIHHIIIIIHIIIIGIHIIIIIIHIIHHIIIIIIIIIIIIHIIIIIIIIIHHIHHHIIIHIIHED1IHIFIIIIHGIIGIIIIIHHHF?HHIHHEGIIIIIHHIIIIIIIIIIIIIIIIIIIIIIIIIIIIIIIIIIHHHIIIIIIIIDDDDB
@HWI-D00621:464:HFY7KBCXY:1:1103:11539:57772 1:N:0:CGAGGCTGGTAAGGAG
TCGAGAATTTTTCACAATGGGGGAAACCCTGATGGAGCGACGCCGCGTGGGGGATGAATGGCTTCGGCCCGTAAACCCCTGTCATTCGAGAACAAATTGGTTCAATTAACACCTGAACCATTGATAGTACCGGAAGAGGAAGGGACGGCTAACTCTGTGCCAGCAGCCGCGGTAATACAGAGGTCCCAAGCGTTGTTCGGATTCACTGGGCGTAAAGGGTGCGTAGGCGGTCGGGTAAGTCTGATGTGAAATCTCACAGCTTAACTGTGAAACTGCATTGGATACTATTCGGCTTGAGAGTTGGAGGGGGGACTGGAATTCTTGGTGTAGCAGTGAAATGCGTAGATATCAAGAGGAACACCAGTGGCGAAGGCGAGTCCCTGGACAACTTCTGACGCTGAGGCACGAAAGCTAGGGGAGCAAACAGGATTAGAAACCCTAGTAGTCC
+
IHHIIIIIGHIIIIHHIIHIIIHHHIEHHIIIIHHHHIIIIIIIIIIIIHIIIIIIIIIHHIIIIIHIIIHIIIIIIIIIIHHIIIIIIIIIIIIIHIIIIIIIIIIIIIIIHEHGHIIIHIHHGHHIIHIIGEHIIGHIHHEHFHHHHIIHIIIIHHIGHHGIIIIIIIIHIHIIIIHHICHBGEE?CAHHHHIHIIIIHHHHIHIIIHHHIHHHHIGHHIIHDDHEIIHHHHIHIGIHG?EHIIIGHIIGEEE@FHF;IIIIHHG@FHHHIIIHEIIIIIGIIIHHHIIIIIIIIIHIGIIIIIIIIIHHIIIIIIIIHFIIIIIIIIIGIIIIIIIIHIHIHIHIIHIHIHIIIIIIHIIHIIIIIIIIIGIHEHIIIIIHHHHHIHGIIHHHHIIIIIIIIIIIIIIIIHIIIIIIIIIIIIIIIIIIIHIHIIHHGIIDDDDB
@HWI-D00621:464:HFY7KBCXY:1:1103:19468:59502 1:N:0:CGAGGCTGGTAAGGAG
TGGGGAATTTTGGACAATGGGGGAAACCCTGATCCAGCCATGCCGCGTGAGTGAAGAAGGCCTTCGGGTTGTAAAGCTCTTTTGGTCGGGAAGAAAGGGTCCCCTTGAATACGGGGGATTTTTGACGGTACCGGCAGAATAAGCACCGGCTAACTACGTGCCAGCAGCCGCGGTAATACGTAGGGTGCGAGCGTTAATCGGAATTACTGGGCGTAAAGAGTGCGTAGGCGGTTCGTTATGTCTGCTGTGAAAGCCCCGGGCTTAACCCGGGAATGGCAGTGGAAACTGGCGGGCTTGAGTGTGGCAGAGGGGGGTGGAATTCCGCGTGTAGCAGTGAAATGCGTAGAGATGCGGAGGAACACCGATGGCGAAGGCAGCCCCCTGGGCTAACACTGACGCTGAGGCACGAAAGCGTGGGGAGCAAACAGGATTAGATACCCTAGTAGTCC
+
IIIIIIIIIIIIIIIIEHIIIIHIIIIIIIIIIIIIIIIIIIIIIIIIIIIIIIIIIIIIIIIIIIIIHHIHIIIGHIIHHGHHIIIIIIIHHIIIIIIIIIIIIIIIIIIIIIIIIHHIIHIIIIHIHIHIIIIIIIIIHIHIIHIIGHIIIIIIIHIIIIIIIIIIIHIIIIIIIIIIHIIIIIIHHHIIIHIGIIIIIHIIIIIIHHHHIHIIIHIIIHIIHFHHHD?IIIIHHFGHIGIIHEHGIIHHHH?DHGIHGHHHHCHIIIHHHCIIHHHEIIIIHIIIIIIIHHHIIIIIIIIIHIIIIIHHIIIIIIIHHHIIIIIIIIIHIIIIIIIIIHIHHHECEIIIIIHIIIIIIIIIIIIIIIIGIIIIIIIIIHIIHHHHHHHHHIIIIIIIIIIIIIIIIIIIIIIIIIIIIIIIIIIIIIIIIHG?HIHHIIIIDDDAA
@HWI-D00621:464:HFY7KBCXY:1:1103:8353:64072 1:N:0:CGAGGCTGGTAAGGAG
TGGGGAATATTGGACAATGGGGGCAACCCTGATCCAGCAATGCCGCGTGTGTGAAGAAGGCCTTCGGGTTGTAAAGCACTTTAGGATGGGAAGAAGATGTGGAGTTTAAGAGATGCCATATTTGACGGTACCATCAGAATAAGCACCGGCTAACTCTGTGCCAGCAGCCGCGGTAATACAGAGGGTGCGAGCGTTAATCGGAATTACTGGGCGTAAAGGGCGCGTAGGTGGTTATTTAAGTTGGATGTGAAATCCCTGGGCTTAACCTAGGAACTGCATTCAATACTGGATAACTGGAGTGTGGTAGAGGGTAGTGGAATTTCCGGTGTAGCGGTGAAATGCGTAGATATCGGAAGGAACACCAGTGGCGAAGGCGGCTACCTGGACTAACACTGACACTGAGGCGCGAGAGCGTGGGGAGCAAACAGGATTAGAAACCCTAGTAGTCC
+
IIIIIIIIIIIIIHIIIIIIIFHHIIIIIIIIIIIIIIIIIIIIIIIIIHIIIIIIIIIIHIIIIIIIIIIIIIIIIIIHHDEGHHHHHIIIIHHIHIHHIIIIHHIIIHIIIIIIIIIHIIIIIIIHIIIIIIHIHHIIIIIGIIIIHIIIHIIIIIIIIIIIIIIIIIIIIIIIGHHHHHIHIIFHIHIIIIHIHHHIIHIHHIIIHIIIIGGHIHHHHHIIHHIIIIIHIIIHHHIHHIHHCIHHGHHEFIGIIIIIHHHHGIHHIIHHIHIIIIIHHHHEIIIIHGCH@GEIIIIIIIIIIIIHIIIIIIIIIIIIHDIIIIIIIIIIIIIIIIIIIIIIIHHFIIHHHIIIIHIIIGIIHIHHHIIIIIIIIIIIHIIIIIIHHHIIIIIIHEIHCIIHIIHIIHIIIIIIIIIIIIIIIIIIIIIIIIHHFIIIIIIIDDDDD
@HWI-D00621:464:HFY7KBCXY:1:1103:5895:64458 1:N:0:CGAGGCTGGTAAGGAG
TAAGGAATATTGGTCAATGGGCGGAAGCCTGAACCAGCCATGCCGCGTGCAGGAAGACGGCCCTACGGGTTGTAAACTGCTTTTACAGGGGAATAAACCTCATTACGTGTAATGAGCTGAATGTACTCTGAGAATAAGGATCGGCTAACTCCGTGCCAGCAGCCGCGGTAATACGGAGGATCCAAGCGTTATCCGGATTTATTGGGTTTAAAGGGTGCGTAGGTGGCCTGTTAAGTCAGGGGTGAAAGACGGTAGCTCAACTATCGCAGTGCCCTTGATACTGATGGGCTTGAATGAACTAGAGGTAGGCGGAATGTGACAAGTAGCGGTGAAATGCATAGATATGTCACAGAACACCTATTGCGAAGGCAGCTTACTATGGTTTTATTGACACTGAGGCACGAAAGCGTGGGGATCAAACAGGATTAGAAACCCCAGTAGTCC
+
IIIGIGIIIIIIEHHHIIHIIHDHHHHIIGHIIIIHHHIHIIIIGIHHCGHHIHIHIIIIIIIEFHEHIIIIIIIIIIIIHHIIIIIIIIIIIIHHIIIIIIIIIIIIIIHIIIIIIIIHHHIHIIIIIIHHIIIIIIIIIIIGIIIIIIIIIIIIIIIIIIIIIIIIIIIIIIIHFHIIEHIIHEHHHHCHHIHHHHHHHHIHHHGHHIIIIIHHHHHHHHIIIIHHHHH@EIIIIHIIIHIIGHFHHHIHIIIIGIHIHGHDIIHHHHHHGC?IIIIIIHGIIHGHG?IIIIHHEIIHIIIIIIIIIIIIIHIIGIIIHIHEHIIIHIHEIIIHHGIIIHHHEIIIIIIIIHHHEGHG?HHEIIIHIIIIIIIIHGGIIIIIHIIIIIIHHHHIIIIHIIIIIIIIIIIIIIIHHIIHGIHHIGEIHEE?HEEHEHHBDAD@
@HWI-D00621:464:HFY7KBCXY:1:1103:7350:68543 1:N:0:CGAGGCTGGTAAGGAG
TGGGGAATATTGGACAATGGGGGCAACCCTGATCCAGCCATGCCGCGTGAGTGATGAAGGCCTTCGGGTTGTAAAGCTCTTTTGGCGGGGACGATGATGACGGTACCCGCAGAATAAGCCCCGGCTAACTTCGTGCCAGCAGCCGCGGTAAGACGAAGGGGGCTAGCGTTGTTCGGAATTACTGGGCGTAAAGCGCGTGTAGGCGGTTATCCAAGTCGGGTGTGAAAGCCTTGAGCTTAACTCAAGAAATGCACTCGGTACTGGGTGACTAGAGGACCGGAGAGGATAGTGGAATTCCCAGTGTAGTGGTGAAATACGTAGAGATTGGGAAGAACACCAGTGGCGAAGGCGGCTATCTGGACGGTTTCTGACGCTAAGACGCGAAAGCGTGGGGAGCAAACAGGATTAGAAACCCTGGTAGTCC
+
IIIIIIIIIIIIIIIIIIIIIIIIIIIIIIIIIIIIIIIIIIIIIIIIIIIIIIIIIIIIIIIIIIIIIIIIIIIIIHIIHGHHIIIIIIIIIHIIHIIIFIGIIIIIIIIIIIIIIIIIIIIIIIIIIIIIIIIIIIIIIIIIGHIIIHIIIIIIIIIHHIIIIIIIIHHIIIHHHGHHIIIIHIIHHIHIHIIIIIIIHIIIIIHIHIHIIIIIIIHGIIHHHIIHIHHHHHCCEIIIHHHIIIIIIHHHC<HHGHCHIHEIIIHHEHIIIHHHHDHHIIIIIIHIIIIIIHIHHHIIIIHHHIHIIIIIIIIHIIIIHHHIIIIIIIGIIIIIHIIIIIIIIIIIHCIIIIIHFIIIIIIIIIHIIHHHGCGIIIDIIIIIIIIIIIIIIIIIIIIIIIHGIIHIIIHHHHGIIHIDDCDD
@HWI-D00621:464:HFY7KBCXY:1:1103:14491:68802 1:N:0:CGAGGCTGGTAAGGAG
TCGAGAATTTTTGACAATGGGGGAAACCCTGATCGAGCGACGCCGCGTGGAGGATGAAGGTCTTCGGATTGTAAACTCCTGTCATTTGGGAACAAGGTGCACACGTTAACTGCGTGCGTATTGATAGTACCAGAAGAGGAAGAGACGGCTAACTCTGTGCCAGCAGCCGCGGTAATACAGAGGTCTCAAGCGTTGTTCGGATTCATTGGGCGTAAAGGGTGCGTAGGCGGCGCGGTAAGTCGGGTGTGAAATCTCGGAGCTTAACTCCGAAACTGCATTCGATACTGCCGTGCTTGAGGACTGGAGAGGAGACTGGAATTTACGGTGTAGCGGTGAAATGCGTAGATATCGTAAGGAAGACCAGTGGCGAAGGCGGGTCTCTGGACAGTTCCTGACGCTGAGGCACGAAGGTCAGGGGAGCAAACGGGATTAGAAACCCTAGTAGTCC
+
IIIIIIIIIIIIIIIIIIIIIHIIIIIIIIIIIIGIIIIIIIIIIIIHIIIIIGIIIIIIIIHIIIIIIIIIIIIIIIIIIIHIIIIIIIIIIIIIIIIIIIIIIIIGIIIIIIHIIIHHIHIIIIIIIIIIIIHIIHIIIIIIIIIIIHIIIHHIIIIIIGIIIIIIIIIIIGIIIIHIIIIIHIII?EHHHHHIGIHIHFHIIEHGIIIICHHIIIIIIIIHHIHIIHCIIHHGHGIIIIIIIIHGIHIHHCIHFEFG@EIIIIIHHIIIIIGIIIIIHHHFIIHHHHIHHHIIIIIIIIIIIIIIIIIIIIIIGIIIIHDIIIIHIIIIIIIIIHIIIIIIIHHIIHGHIHHIHG?HIIIHIIIIIHHIIIIIIIIIHGHIIIIIHHCIIIHIIHHHHIIIIHIIIIIHEIIIHHHIIIIIIHIIIIHHIIIHIIIIHIIDDDDC
@HWI-D00621:464:HFY7KBCXY:1:1103:6937:69600 1:N:0:CGAGGCTGGTAAGGAG
TGGGGAATATTGGACAATGGGCGCAAGCCTGATCCAGCCATGCCGCGTGAGTGATGAAGGCCTTAGGGTTGTAAAGCTCTTTTGTCAGGGAAGATAATGACGGTACCTGAAGAATAAGCACCGGCTAACTTCGTGCCAGCAGCCGCGGTAATACGAAGGGTGCTAGCGTTGTTCGGATTTACTGGGCGTAAAGCGCGCGTAGGCGGCTTTTCAAGTCAGGGGTGAAATCCCACGGCTCAACCGTGGAATTGCCTTTGAAACTGTAAAGCTAGAGTGTCGGAGGGGATAGCGGAATTGCTAATGTAGAGGTGAAATTCGTAGATATTAGCAGGAACACCGGTGGCGAAGGCGGCTATCTGGACGACAACTGACGCTGAGGCGCGAAAGCGTGGGGATCAAACAGGATTAGATACCCGTGTAGTC
+
FHIIIIHIIHIHI@GHIIIIIIIIIIIIIIIIIIIHHGIIIIIHIIHFHHHHIIIIIIIIIIIIIIHHGHHIGIIIIIIIIDHIIIIHIGIIIIIIIIHIIIHIIIGIIIIIIIIIIHIIIIIIIIIIIHIIIIIIIIIIIIIGIIIGHHIIIIHHIIDEGHBGHGAEHHEHHHIIIFHFHHGIHHHHIGIIHHHGIGHIIIHHIIGIIIIIIHHGHIIIHHHHFHICDHHE<HIGIHHHHHIFIIIIIIIIIIIIHIIIIFIHIIIIIHIHHIHIIIHIIIGIIIIIHGIHIIIHFIGIHIIIIIIIIHIIIIIIIIIIHHHIIHHHHIHHHIIIIIIIIIIIHIHIHIIHIIHHHIIIIIIIIIIIIIHIIHHHIIHIGIIIIHIHCHEGIIIGIIIHHFHHHHHIIIIHHHHCHHIDDDD
@HWI-D00621:464:HFY7KBCXY:1:1103:14663:70049 1:N:0:CGAGGCTGGTAAGGAG
TGGGGAATATTGCACAATGGGCGAAAGCCTGATGCAGCGACGCCGCGTGAGGGATGACGGCCTTCGGGTTGTAAACCTCTTTCAGCAGGGAAGAAGCGCAAGTGACGGTACCTGCAGAAGAAGCACCGGCTAACTACGTGCCAGCAGCCGCGGTAATACGTAGGGTGCGAGCGTTGTCCGGAATTATTGGGCGTAAAGAGCTCGTAGGCGGCTTGTCACGTCGGATGTGAAAGCCCGGGGCTTAACCCCGGGTCTGCATTCGATACGGGCAGGCTAGAGTGTGGTAGGGGAGATCGGAATTCCTGGTGTAGCGGTGAAATGCGCAGATATCAGGAGGAACACCGGTGGCGAAGGCGGATCTCTGGGCCATTACTGACGCTGAGGAGCGAAAGCGTGGGGAGCGAACAGGATTAGAAACCCTAGTAGTCC
+
IIIIIIIIIIIIIIIIIIIHIIIIIIIIIIIIGIIIIIIIIIIIIIIIIIIIIIIIGIIIIIIIIIIIIIIHIIIIIHIIIEHHIIIIIIGIIIIIHIIIIIHIIIIIHIIIIIIIIGIIIIIIHIHIIIIIIIHIIIIIIIIIIIIIIIIIHIHEIHHIDHIIIIIHHIIGIIGDHHIIIIHGIHIIIIIIHHHHIHHIHIIIHHIGIIIHIGHIHIIIHIIIIIIIIIHHIHHIIIHIHHFIIHHHIIIHHCIIHHHCHHGGHCIHIIHCHEEHHCEHIIIIIHHHHH@IHHIIIIHGFIHIIGIIIIIHIIIIIIHIHIIIIIHHIIIIIIIHIIHIIIIIIIIIIIIIIIIIIIHIIIIIHHIIIIIIIIIHIIIIIIIIHIIIIIIIIIIIIIIIIIHIHIIIIIIIIIIHHIIIIIIIDDDDD
@HWI-D00621:464:HFY7KBCXY:1:1103:5360:70830 1:N:0:CGAGGCTGGTAAGGAG
TGAGGAATCTTCCGCAATGGGCGAAAGCCTGACGGAGCGACGCCGCGTGTGGGATGAAGTCTTTCGGGATGTAAACCACTGTCGGAGGGGAAGACAAAAAAGACGGTACCCTCCAAGAAAGCCCCGGCTAACTACGTGCCAGCAGCCGCGGTAATACGTAGGGGGCAAGCGTTATCCAGATTTACTGGGCGTAAAGCGCGTGTAGGCGGCTGGTTAGGCGTGATGTGAAATCTTCCGGCTCAACCGGAAAACTGCATTGCGAACCGGCCTGGCTAGAGTGCAGGAGAGGGAAGCGGAATTCCAGGTGTAGCGGTGAAATGCGTAGATATCTGGAGGAACACCAGTGGCGAAGGCGGCTTCCTGGCCTGCAACTGACGCTGAGACGCGAAAGCGTGGGGAGCGAACAGGATTAGAAACCCTAGTAGTCC
+
IIEHIIIIIIIIIIIIIIHHIIIIIIIIIIIHIIIIIIIIIIIIIIIII@GHHIHIIIIIIHIIIIIHHHIIIHIIIIIIIIHHIEFIHIHHIIHIIIIIIIIIIIIIIIIIIIIIIIIIIIHIIIIIHIIIIHIIIHIIIIIFHIIIIIIIIHHIIIHIIHHHIIIGIIIHIHIIIIIHIIHIIIIIIHIEHIIIHIIIIIIIIIHIIIIIHIIIIIIIIIHIIIHHIICHHHIIHHE.HCHHHIIIIHHHFHHDIIIIHECDHGIIIHHFGFIIIIIIIIIIIIIIIIIIIIIIIIIIIIIIIIIHHHGIIIIHIIIIIIIIIIHIIIIIIIIIIIHIIIIIIIHHHIIIIIIHIGHHHIIIIIIIIIIIIIIIIIHIIHEIIIIIIIIIIIIIIIIIHIHIIIIIIIIHHHIIIIIIIIIDDD@D
@HWI-D00621:464:HFY7KBCXY:1:1103:7419:73420 1:N:0:CGAGGCTGGTAAGGAG
TGGGGAATCTTGGACAATGGGGGAAACCCTGATCCAGCCATGCCGCGTGAGTGATGAAGGCCCTAGGGTTGTAAAACTCTTTCGGCGGGGACGATAATGACGGTACCCGCAGAAGAAGCTCCGGCTAACTTCGTGCCAGCAGCCGCGGTAATACGAAGGGGGCTAGCGTTGTTCGGAATTACTGGGCGTAAAGCGCGCGCAGGCGGTTCTTCAAGTCAGAGGTGAAAGCCCAGGGCTCAACCCTGGAATGGCCTTTGAGACTAGAGAACTAGGGTACGGGAGAGGTGAGTGGAATTCCGAGTGTAGAGGTGAAATTCGTAGATATTCGGAAGAACACCAGTGGCGAAGGCGGCTCACTGGCCCGTTACCGACGCTCAGGCGCGACAGCGTGGGGAGCAAACAGGATTAGAAACCCCGGTAGTCC
+
IIIIIIIIIIIIGHHIIIIIIIIIIIHIIIIIIIIIIIIIIIIIIIIIIHIHIIIIIIIIIIIIIIIIIIIIIIIIIIIIIIIIIIIIIIHIIIIIIIHIIIIIIIIIIIIIIHIIIHIIIIIIIHIHIIIIIIIIIIIIIIIIHIIIIDHIIIIIIIIIIIHDHHGHHHIIIIIHHHIIIIIHIIIIDHIIIIHIIIHHIHHHHIGGHHIHIIIGEHHHHHHHCIHIIGHHIIIIHHCGDHIIIHHHHIHHEHHHHIIHGFIIIIIIHIIIIIIIIIHHIIIHIIIIIHIHIIIIIHHIIIIIIIGIIIIIIIIIIIIIIHHHHHIIIIIIHCIIIIIIIIIIHIIIIIIIIIHIHIIIHIIIIIIIIIIHHHHIIIHIIIIIIIIIHFIIIIIIHHHIIHHHEIIHHIHEIHC<HIIDDDCB
@HWI-D00621:464:HFY7KBCXY:1:1103:14642:73582 1:N:0:CGAGGCTGGTAAGGAG
TCGAGAATCTTTCGCAATGGGCGCAAGCCTGACGAAGCGACGCCGTGTGAGCGAAGAAGGCCTTCGGGTTGTAAAGCTCTTTCGCTAGGGAACAAGAGAGATAGGATAACACCCTATTGATTTGATGGTACTTGGTAAAGAAGCACCGGCTAACTCCGTGCCAGCAGCTGCGGTAATACGGAGGGTGCAAGCATTGATCGGAATTACTGGGCGTAAAGGGCGCGTAGGCGGTGAAATAAGTCGGATGTGAAATTCCGGGGCTCAACCCCGGAGCTGCATTTGAAACTGTTTCGCTAGAGTTCAGTTAGGGTAAACGGAATTCCACGTGTAGCGGTGAAATGCGTAGATATGTGGAAGAACACCGGTGGTGAAGACGGTTTACTGGGCTGAAACTGACGCTGAGGCGCGAAAGCATGGGGAGCAAACAGGATTAGATACCCCAGTAGTCC
+
IIIIIIIIIIIIIIIIIIIIIIIIIIIIIIIIIIIIIIIIIIIIIHIIIIIIIIIIIIIIIIIHIIGHHIIIIIHIIIIIIGHIIIIIIIIIIIIHHIIIIIIIIIIIGIIIIIHIIIIIIIIIIIIIHIIIIHIIIHIIIIIIIIIIIIIIIIIIIIHHIIIIIIIIIIIIIHIIIIIIIIIIIHHIIHHIHHHHHIIIHHHIIIIIIIHIIIIIIIIIIIIIIIIIIIIIIIIIIHIIHHGIIIIHHHHH?DHIIIIIHHH<HHCCHIIIIHHIIIHEIIIIHIIHCHHHHHHIIIIHHHHHIHHIIIIIHIIIIIIIHIIIIIIIIIIIIIIIIIIIIIIIIHHIIIIIIIIIIIIIIIIHIIIIIIIIHHIIIIIIIIIIIIIIIIIIIHIIIIIIIIIIIIIIIIIIIIIIIIIIHIIIIIIIIIIIIIIIIHH?CIIIDDD@D
@HWI-D00621:464:HFY7KBCXY:1:1103:8805:74323 1:N:0:CGAGGCTGGTAAGGAG
TCGGGAATTTTGCGCAATGGACGAAAGTCTGACGCAGCAACGCCGCGTGAGGGATGAAGGCCTTCGGGTTGTAAACCTCTTTTCTCAGGGACGATAATGACGGTACCTGAGGAATAAGCCACGGCTAACTACGTGCCAGCAGCCGCGGTAATACGTAGGTGGCGAGCGTTGTCCGGATTTACTGGGCGTAAAGAGCGCGCAGGCGGTCGTGCAAGTCGCGTGTGAAAGCCCCGGGCTCAACTGGGGAGGGTCACGCGATACTGCTCGACTCGAAGGCAGGAGAGGGAAGTGGAATTCCCGGTGTAGTGGTGAAATGCGTAGATATCGGGAGGAACACCAGTGGCGAAGGCGACTTCCTGGCCTGTTCTTGACGCTGAGGCGCGAAAGCTAGGGTAGCAAACGGGATTAGATACCCGTGTAGTCC
+
IIIIIIIIIIIIIIIIIIIIIIIIIIIIHIIIIIIIIIIIIIIIIIIIHHIIIIIIIIIIIIIIIIIIIIIIIIIIIIIIIIHIIIIIIIIIIIIIIIIIIIIIIIIHIIIIIIIIIIIIIIIIIIIIIIIIIIIIIIIIIIIIIIIIHIHIIIIHC@HHIIIIIIIIIIIIIIIIHIIIIIGHHHIIDHHIIIIIIIIIIIHHHIHIIIIHIIIIIIIIIIGIHIHIHIHHIIIIHFIHH@EEHFACHHHDEDHIIIHIIHHE@CGHHE<IHFIIIIIIIIIIHFIIIIIIIIIIIHIIIIIIIHEIIIIIIIIIIIIIIHFIIHIIIIIIIIIIIIIIHGHHIIIIIIHIIIIIIIIIIIHIHHHHIIIHIIIIHIIIIIIIIHIIHEIIHFIHHHHIIIIIIIIIIIIHIIIIIIIDDDAD
@HWI-D00621:464:HFY7KBCXY:1:1103:13615:74728 1:N:0:CGAGGCTGGTAAGGAG
TCGAGAATTTTTGACAATGGGGGAAACCCTGATCGAGCGACGCCGCGTGGAGGATGAAGGTCTTCGGATTGTAAACTCCTGTCATTTGGGAACAAGGTGCACACGTTAACTGCGTGTGCATTGATAGTACCAGAAGAGGAAGAGACGGCTAACTCTGTGCCAGCAGCCGCGGTAATACAGAGGTCTCAAGCGTTGTTCGGATTCATTGGGCGTAAAGGGTGCGTAGGCGGCGCGGTAAGTCGGGTGTGAAATCTCGGAGCTTAACTCCGAAACTGCATTCGATACTGCCGTGCTTGAGGACTGGAGAGGAGACTGGAATTTACGGTGTAGCGGTGAAATGCGTAGATATCGTAAGGAAGACCAGTGGCGAAGGCGGGTCTCTGGACAGTTCCTGACGCTGAGGCACGAAGGCCAGGGGAGCAAACGGGATTAGAAACCCAAGTAGTC
+
IIIHIIIIIIIIIIIIIIHIIIIIHIIIIIIIIIIIIIIIIIIIIIIIIIIIIHHIIIIIIIIIIIIIIIIIHIIIIIIIIHIIIIIIIIIIIIIIIIIIIIIIIIIIGIIIHIIIIIIIHIIIIIHIHHIIIHIIHIIHHHHIHIGHIIIIIIHHIIIIIIHIIIIIIIIIIGIEHIHIIIIIIIHHIHIIIHDAGHIIIHHHIIIIIHGHHEEHHHIHHIIHHHHHHIHDIHHHIHDDDIIIIIHIHHHCHDHIG@HCFHIIIIIIIIIIIIGIHH?IHIIHHCCDHGHHGIIIHIIIIGIIHIIIIIIIIIIHHHC@HHIIIIIIIIIIIIIIIIIIIIHIIHHIHIIHHEIIIIIIIIIIIIIIIIHIHCIIIIIIIIIHHIIHF?HIGIIIIIIIIIIIIIIIIHHEHHIIIIIIHGIIIIHHIIHHIIIIIHG1IIIDDBD
@HWI-D00621:464:HFY7KBCXY:1:1103:4962:75325 1:N:0:CGAGGCTGGTAAGGAG
TGAGGAATCTTCCGCAATGGGCGAAAGCCTGACGGAGCGACACCGCGTGTGGGATGAAGTCTTTCGGGATGTAAACCACTGTCGGAGGGGAAGACAATGACGGTACCCTCCAAGAAAGCCCCGGCTAACTACGTGCCAGCAGCCGCGGTAATACGAAGGGGGCTAGCGTTGCTCGGAATTACTGGGCGTAAAGCGCACGTAGGCGGCCATGATAGTCAGATGTGAAAGGCCTGGGCTTAACCCGGGAACTGCATTTGATACTGCATGGCTAGAGTCCAAGAGAGGGTAGTGGAATTCCCAGTGTAGAGGTGAAATTCGTAGATATTGGGAAGAACACCAGTGGCGAAGGCGGCTACCTGGCTTGGTACTGACGCTCAGGTGCGAAAGCGTGGGGAGCGAACAGGATTAGATACCCGAGTAGTCC
+
IIHIIIIIIIIHGIIIIIIIIHHIIIIIIIIIIIIIIIIIIIIIIIIHHHHIIIIIIIIIIIIIIIIGIIIIIIIIIIIHIHHHIHHIIIIIIIIIIIIIIIIIGIIIIIIIIIIIIIIIIIIHIIIIIIHIIIIIIIIIIIIIIIIIIIGIIIIHFHDHHIHIHIHIIIIIHIIIHIIHHIIIIIIIHHHIIIIIIIIIHIIIIIHHHHHEHHHHHHIFHHIIIHHHIIHIIIIHFEIIIIIIIIIIIIIHFHIIHIHIHIIIHHHHGHIIHIHHHIIHIIHIIIIIIIIIIIIHH?IHIIIHIIHHIHIIIIIIIIIIIHHIIIIIIIIIIHIIIIIIIIIIIIIIIIHIIIIIIIIIHHHIIHIIIIIIIIIIIIIHIIIIHGIHIIIIIIIHG1GIIIIIIIIHHHCCIIIIIIHBDDDD
@HWI-D00621:464:HFY7KBCXY:1:1103:8009:76997 1:N:0:CGAGGCTGGTTAGGAG
TGGGGAATTTTGGACAATGGGCGCAAGCCTGATCCAGCCATTCCGCGTGCAGGATGAAGGCCTTCGGGTTGTAAACTGCTTTTGTACGGAACGAAAAAGCCCCTTCTAATACAGGGGGTCCATGACGGTACCGTAAGAATAAGCACCGGCTAACTACGTGCCAGCAGCCGCGGTAATACGTAGGGTGCGAGCGTTAATCGGAATTACTGGGCGTAAAGCGTGCGCAGGCGGTGATGTAAGACAGATGTGAAATCCCCGGGCTCAACCTGGGAACTGCATTTGTGACTGCATCGCTGGAGTGCGGCAGAGGGGGATGGAATTCCGCGTGTAGCAGTGAAATGCGTAGATATGCGGAGGAACACCGATGGCGAAGGCAATCCCCTGGGCCTGCACTGACGCTCATGCACGAAAGCGTGGGGAGCAAACAGGATTAGATACCCTTGTAGTCC
+
IIIIIIIIHIIIIIHIIIIIIIIIIIIIIGIIIHIIIHHIIHIIIIIIIIHIIIIIIIIIIIIIIIIIIIIIIIIIIIIIIFHIIIIIIIIIIIIIHIHHIIIIIIIIIIIIIIGIIIIHIIIIFHIHIIIIIIGIIHHHIIHIIIIIIIIIIHIHHIIIIHFHIGIIIIIIIHIIGIIIHHIIIIIIIIHIIHIIIHIIIHIHIIFHHIIHIHHIIIHIHHIIIHHHHIGIHHHIIIHE@FHCGIIIHHHGCHHCIHHFIIIIHGIIHGGIHIIIIIHHIIIIHIIIIIHGHHCIIIIIIIIIHIIHIIHIIIIIIHIHHIIIHIIIIIIIIIIIIIIIIIIIIIHHIGIIIIIIIIIIIHIHIHGHHHGIIIHIIIHIIIIIIHHIIIIIHIIIIIHHIIIIIIIIIIIIIIIIIIIIHGIIIIIIIIIIIIIIIIIIIHIIDDDDD
@HWI-D00621:464:HFY7KBCXY:1:1103:9316:77088 1:N:0:CGAGGCTGGTAAGGAG
TGGGGAATATTGGACAATGGGCGCAAGCCTGATCCAGCCATGCCGCGTGAGTGAAGAAGGCCTTCGGGTTGTAAAGCTCTTTTGTCCGGAAAGAAAAGCGCTCGGTTAATACCCGGGTGTTATGACGGTACCGGAAGAATAAGCACCGGCTAACTTCGTGCCAGCAGCCGCGGTAATACGAAGGGTGCAAGCGTTACTCGGAATTACTGGGCGTAAAGCGTGCGTAGGTGGTTCGTTAAGTCTGATGTGAAAGCCCTGGGCTCAACCTGGGAATGGCATTGGAAACTGGCGACCTAGAGTGCGGTAGAGGGTAGTGGAATTCCCGGTGTAGCAGTGAAATGCGTAGAGATCGGGAGGAACATCCGTGGCGAAGGCGACTACCTGGACCAGCACTGACACTGAGGCACGAAAGCGTGGGGAGCAAACAGGATTAGATACCCGGGTAGTCC
+
IIIIHIIIHIIIIGHIIIIIIIIIIIIIIIIIIIHHHHIIIIIHHHHHIIIIIIIIIIIHHIIIIIIIIIIIIIIHIIHIIFHIIIIIIHIIIHIIIIIIIIIIIIIIIIIIIGIHIIIHIIIIIIIIIIHIIIIIIIIIIIIIHHIIHIIIIIHIIHIIIIHIIIFHIHIIIIIHIIIIHIIIHIHIHIIIGHHEH?GHIIIIIIIIIHIHIHHHFHHIIIIIIIIIHHHHG-EHIIHHHEFG?HHHIHIIIIIHEIHG8HGHIIHIGIHHHHHIIHIIIIIIHIHIIHIIIHIIIIIIHIIIIIIIIIIIIIIIIIIIIIGIIIIIIIIIIIIIIIIIIIIIHHFCIIIHHCIIIIHHHEE<IIIIIIIIIIIIIIHIIIHIIHIIIIHHIIIIHGIIIIIIIIIIIIIIIIHIIIIIIIIIIIIIIIIIIHIIIIIHEIIIDDDDD
@HWI-D00621:464:HFY7KBCXY:1:1103:10129:77747 1:N:0:CGAGGCTGGTAAGGAG
TGGGGAATTGTTCGCAATGGGCGCAAGCCTGACGACGCAACGCCGCGTGGAGGATGAAGATTTTCGGATCGTAAACTCCTGTCGAATGGGACGAATAGGTCGCGGGTTAACAGCCCGCAATCCTGACGGTACCGTTAAAGGAAACCCCGGCTAACTCCGTGCCAGCAGCCGCGGTAATACGGGGGGGGTAAGCGTTGTTCGGAATTACTGGGCGTAAAGGGCTCGTAGGCGGCCAACTAAGTCATACGTGAAATCCCTCAGCTTAACTGGGGAACTGCGTGTGATACTGGATGGCTTGGATTTGGGAGAGGGATGCGGAATTCCAGGTGTAGCGGTGAAATGCGTAGATATCTGGAGGAACACCGGTGGCGAAGGCGGCATCCTGGACCAATATTGACGCTGAGGAGCGAAAGCCAGGGGAGCAAACGGGATTAGATACCCGAGTAGTCC
+
IIIIIIIHHIIIIIIIIIIIIIIIIIIIIIIIIIIHHIIIIIIIIIIHHIIIIIHIIIIIIIIIIIHIIIIIIIIHIIIIIIIIIHHIIIIIIIIIHIIIIIIIIDDHHIIGIHIIIIIIIHIIIIIHHEHIIIIIIIIIIIIIIHIIIIIIDHIIIIIHIIHIIIIGHHIHHHFHIHHHIIHIIIIIIGIIHIEGHIHIHHIIIIIIHHIIFHHIIIIIIIHHIHHDGGHHCHFFHHEGHHIHGA?H?GIIHGEEHEHHFGIHIHIHIHHH?HIIIIHIIIIIGIHGIHGIIHIIIIIIIHHIIIIIIIIIGIIIIIIIIIIIIIIIIIIIIIIIIIIIIIIIIIIHHIIIHIIIIIIIIIIIHIIIIHIIIIIIHIHG?IIIIHIIHIIIIIIIIIIIIIIHIIIIIIIIIIIHIIIIIIIHIIIIIIIIIIHIIIIIIIHIIDDDDD
@HWI-D00621:464:HFY7KBCXY:1:1103:13008:77615 1:N:0:CGAGGCTGGTAAGGAG
TGGGGAATATTGGGCAATGGGCGAAAGCCTGACCCAGCCACGCCGCGTGAGTGATGAAGGCCTTCGGGCCGTAAAGCTCTGTGGGGAGGGACGAACAAACCTGGGGCTAATCACCCGGGTCCTGACGGTACCTCCTTAGCAAGCACCGGCTAACCCTGTGCCAGCAGCCGCGGTAATACAGGGGGTGCAAACGTTGCTCGGAATCATGGGCGTAAAGCGCACGTAGGCGGTTTGTTATGTCGGATGTGAAAGCCCTTGGCTCAACTGAGGAAGTGCATCCAAAACTGGCAAGCTAGAGTACTAAAGAGGGTCGCGGAATTCCCGGTGTAGAGGTGAAATTCGTAGATATCGGGAGGAACACCGGTGGCGAAGGCGGCGACCTGGGTAGATACTGACGCTGAGGTGCGAAAGCGTGGGGAGCAAACAGGATTAGAAACCCCAGTAGTCC
+
IIIIIIIIIIIIIIIIIIIIIIIIIIIIIIIIIIIIIIIIIIIIIIIIIIIIIIIIIIIIIIIIIIII/CHHIIIIIIIIIIHIIIIIIIIIIIIIIIIIIIHIIIHIIIIIIIIIIIIIIIIIIIIIIIIIIIIIIIIIIIIIIIIIIIIIIIIIIIIIIIIHIIIIGHIIGIIIIIIIIIIIIIIIIHIIIIHIHIIIHHGHHHHIIIIHIIIHIIIIIIIHGIIIIIIIIIIIHHDBEHIIIIIHIHIHIIHHIHIIIIHIHIIHIIIIIHHHHHCB=CFIIIIIIIIHIIIHIIIIIHIHIIIIIIHGIIIIIIIIIIIIIIIIIIIIIIIIIIIIIIIIHIHIHIIIIIIIIIIIIIIIIIIIIIIIIIIIIIIIIIIIIIIIIIHIIIIIIIIIIIIIIIIIIIIIIIIIIIIIIIIIIIIIIIIIIIIHIIIHHIIDDDDB
@HWI-D00621:464:HFY7KBCXY:1:1103:13394:77699 1:N:0:CGAGGCTGGTAAGGAG
TAGGGAATCTTGCGCAATGGGCGAAAGCCTGACGCAGCCATGCCGCGTGAATGATGAAGGTCTTAGGATTGTAAAATTCTTTCACCGGGGAAGATAATGACGGTACCCGGAGAAGAAGCCCCGGCTAACTTCGTGCCAGCAGCCGCGGTAATACGAAGGGGGCTAGCGTTGCTCGGAATTACTGGGCGTAAAGGGCGCGTAGGCGGATGTTTAAGTCGGGGGTGAAAGCCCAGGGCTCATCCCTGGAATAGCCTTCGATACTGGACATCTTGAGTACGGGAGAGGTGAGTGGAACTCCGAGTGTAGAGGTGAAATTCGTAGATATTCGGAAGAACACCAGTGGCGAAGGCGACTCACTGGCCCGTTACTGACGCTGAGGCGCGAAAGCGTGGGGAGCAAACAGGATTAGCAACCCTAGTAGTCC
+
IIIIIIIIIIIIIIIIIIHIIIIIIIIIIIIIIIIIIIIIIIIIIIIIIHHIIHIIIIIIDGHIIIIIIIIIIIIIGIIIIHIIIIIIIIIIIIIIIIIIIIIIIIIIIIIIIIIIIIIIIIIIIIGIIIIIIIIIIIIIIIIIIIIIIIIIIIIIIIIIIIIIIIIHIIIIGHIIIIIIIIIIIIHHHHIIIIICEGIIHHIGIHHHIIHIHHHIIHIIIIIIIIIIIIHHIIHIHFHHHHHHHHGIGIIIIIHIIIIHEHHIHHHHHIIIIHHGIIIIIIIIIIIIHGEHHGIIIIIIIIIIIIHIIIIIIIIIIIIIIHHIIGIIIIIHIIIIIIIIIIIIIIIIIIIIIIIHIIIIHIIIIIHHIIIIIIIIIIIIIIIIIIIIIIIIIIIHHEIIIIIIIIHGD/?IIIIIIIIDDD@B
@HWI-D00621:464:HFY7KBCXY:1:1103:9233:78299 1:N:0:CGAGGCTGGTAAGGAG
TCGGGAATTTTGCGCAATGGACGAAAGTCTGACGCAGCAACGCCGCGTGAGGGATGACGGCCTTCGGGTTGTAAACCTCTTTTATCAGGGAAGATAATGACGGTACCTGATGAATAAGTCACGGCTAACTACGTGCCAGCAGCCGCGGTAATACGTAGGTGACAAGCGTTGTCCGGATTTACTGGGCGTAAAGAGCGCGCAGGCGGTCGTTCAAGTCGAGTGTGAAAGCCCCCGGCTCAACTGGGGAGGGTCATTCGATACTGATCGACTCGAAGGCAGGAGAGGGTAGTGGAATTCCCGGTGTAGTGGTGAAATGCGTAGATATCGGGAGGAACACCAGTGGCGAAGGCGACTACCTGGCCTGTTCTTGACGCTGAGGCGCGAAAGCTAGGGGAGCAAACGGGATTAGATACCCTAGTAGTCC
+
IIIIIIIIIIIIIIIIIIIIHIIHIIHIIIIIIIIIIIIIIIIIIIIIIIIIIIIIIIIIIIHIIIIIIIIIIIIIIIIIIFHIIIIIIIIIIIIIIIIIIIIIIIIHIIIIIIIIIIIIIIIIIIIIIIIIIIIIIIIIIIIIIIIIIIIIIIIIIIIIIHIIIIIIHHIIHHIIIIIIIIIIIIIIHIIIIIIHIIIGIIICIIIIIIIIHHICIIIIIIIIHHHHIIHIHHEA?HIIIHIIIIIHIHIIIIIIIIIIIIIHGIHHHIIIIHIHHIIIIIIIIIIIIIIIIIIIIIIIIIIIIIHIIIIIIIIIIIIIIHHHIIIIIIIIIIIIIIIIIIIIIIIIIIIIIIIIIIIIIIIIIHIIIIIIIIIIIIIIIIIIIIIIIIIIIIIIIIIIIIIIIIIIIIIIIIIIIIIDDDB@
@HWI-D00621:464:HFY7KBCXY:1:1103:8615:78857 1:N:0:CGAGGCTGGTAAGGAG
TAGGGAATTTTCCACAATGGGGGCAACCCTGATGGAGCAACGCCGCGTGAAGGACGAAGGCTTTCGGGTCGTAAACTTCTTTTATCTGTGACGAATATGACGGTAGCAGATGAATAAGGATCGGCTAACTCCGTGCCAGCAGCCGCGGTCATACGGAGGATCCAAGCGTTATCCGGAATTACTGGGCGTAAAGAGTTGCGTAGGTGGCAGAGTAAGTTGATAGTGAAAGCGTCCGGCTCAATCGGATAGACATTATCAAAACTGTTCAGCTAGAGGACGAGAGAGGTACCTGGAATTCCTAGTGTAGGAGTGAAATCCGTAGATATTAGGAGGAACACCGATGGCGTAGGCAGGGTACTGGCTCGTTTCTGACACTAAGGCACGAAAGCATGGGTAGCAAACGGGATTAGAAACCCTAGTAGTCC
+
IIIGHCHHHHHIIIIHIIIIIGIHHHIIIHIIIIIIIIIIIIIIIIIIIHHIIIIIIIIIHEHHIHIIIGIIIIIIEGCHHFHIIIHHIIIIIIGHIIHHIHHIIIIIIIIIIIIIIIHIIIIGHIIIIIIIIHHHIIIIIIIHGIIIDHIIIIIIIII8FHHIIIIIHHHHIHIHHEHIIHIHIIIHIHHIIHHHIIHIHIIIIIIIIHHHHHHHGHHIIIIIIIIHIIIHDDFHEE@HHCIHGHHHHECHGHG=IIHIHC@CIHHGHCHHIIIIHIIIHHGGIIIIHGHHGCHIIIIIHIIHHHFIHHGEGIHGHHGIIHGHFEIIHH?HIHIHIHHIIIIHHIIGIHEIIHIIIHHHHHEEH?HIIHHE?H?@IIIHIIIIIIIIHHEIIIIIHHHFGHIIIHHCIHIIIHHFEIIID@DDD
@HWI-D00621:464:HFY7KBCXY:1:1103:10429:79276 1:N:0:CGAGGCTGGTAAGGAG
TCGAGAATTTTTGACAATGGGGGAAACCCTGATCGAGCGACGCCGCGTGGAGGATGAAGGTCTTCGGATTGTAAACTCCTGTCATTTGGGAACAAGGTGCACACGTTAACTGCGTGAGTATTGATAGTACCAGAAGAGGAAGAGACGGCTAACTCTGTGCCAGCAGCCGCGGTAATACAGAGGTCTCAAGCGTTGTTCGGATTCATTGGGCGTAAAGGGTGCGTAGGCGGCGCGGTAAGTCGGGTGTGAAATCTCGGAGCTTAACTCCGAAACTGCATTCGATACTGCCGTGCTTGAGGACTGGAGAGGAGACTGGAATTTACGGTGTAGCGGTGAAATGCGTAGATATCGTAAGGAAGACCAGTGGCGAAGGCGGGTCTCTGGACAGTTCCTGACGCTGAGGCACGAAGGCCAGGGGAGCAAACGGGATTAGATACCCTTGTAGTCC
+
IIIIIIIIIIIIIIIIIIIIIIIIIIIIIIIIIIIHIIIIIIIIIIIIIIIIIIIIIIIIIIIHIIHHIIIIIIIIIIIIIIIIIIIIIGIIIIIIIHIIIIIIIIIIIIIIIIHHHHHIIIIHIIIIIIIIIIIIIIIIIIIIIIGIIIIIIHIIIIIHIIIIIIIIIIIIEHHHIIIIIIIGIIIHIIIIIIIIIIIIHGHHHHIIIIGHHHIIIIHHHHIIIIHHHIIIHHIIIIH=,IIIGIHHHGHCIIIIIIHHHIHIIIHHIHEHHIHFIIIIIIIHIHHHIIIIIHIIIIIIIIIHIIIIIIIIHHIIIIIIIIIIIIIIIIIIIIIIHIIIIIIIIHIIHIIIIIIIIIIIIIIIIIIIHHIIIIIIIIIIIIIIIIIIIIIIIIHIIIIIIIIIIIHIIIIHGHIIIIIIIIIIIIIIIIIIIIIIIIHIIIIDDDDB
@HWI-D00621:464:HFY7KBCXY:1:1103:9879:79775 1:N:0:CGAGGCTGGTAAGGAG
TAGGGAATATTGGTCAATGGATGCAAGTCTGAACCAGCCATGCCGCGTGCAGGAAGAAGGCCTTCTGGGTTGTAAACTGCTTTTGCCGGGGGATAAAATGCCCATGCGTGGGCCATTGAAGGTACCCGGTGAATAAGCCACGGCTAACTACGTGCCAGCAGCCGCGGTAATACGTAGGTGGCAAGCGTTGTCCGGATTTATTGGGTTTAAAGGGTGCGTAGGCGGCCTATTAAGTCAGTGCTGAAATATCCCGGCTTAACCGGGAGGGTGGCATTGATACTGATGGGCTTGAGTGGAGTCGAGGTAGGCGGAATTGACGGTGTAGCGGTGAAATGCGTAGAGATCGGAAGGAACGTCAATGGCGAAGGCAGCCACCTGGCATAATACTGACGCTGAGGCGCGAAAGCGTGGGGAGCGAACAGGATTAGATACCCTAGTAGTCC
+
IHIIIIIHIHIIIHHHIIIIIIIIIIIIIIIIIIIIIIIIIIHIIIIIIIIIIIIIIIIGIIHIIIIIIIIIIIIIIIIIHHIIIIIIIIIIIIIIIIIIGIHIIIIIIIGIIIHIIIHIIIIIIIIIIHIIIIIIIIIIIIHIIIIIIIHIIIHHHIIIIIIGIIIHHGIIIIDHHIIIIIIEHHFHIIHIEIIFBHHHIHFHHHGHIHIIIHIHIIIHIIHIGIIHHIIIIIHGHHHHFHIIIIIHGIIHIIHIIHHIIIGIIIIIHHGHIHHIIHIIIIHHIIHGIHHGIIIIGIIHIHIIIIIHFIIIIIIIHIIIIIIIIIIIIIIHIIIIHFIHGCHGIIIIIIIIIIHIIIHIIIIIIIIIIIIIIIIIIHHGIHHEIHIIHHIIIIIIIIIIIIIIIIIIIIIIIIIIIIIIIIIIIIIIIIIHGIIHIIDDDA@
@HWI-D00621:464:HFY7KBCXY:1:1103:13853:80990 1:N:0:CGAGGCTGGTAAGGAG
TGGGGAATATTGGACAATGGGCGCAAGCCTGATCCAGCCATGCCGCGTGAGTGATGAAGGCCCTAGGGTTGTAAAGCTCTTTTGTGCGGGAAGATAATGACGGTACCGCAAGAATAAGCCCCGGCTAACTTCGTGCCAGCAGCCGCGGTAATACGAAGGGGGCTAGCGTTGCTCGGAATCACTGGGCGTAAAGGGTGCGTAGGCGGGTCTTTAAGTCAGGGGTGAAATCCTGGAGCTCAACTCCAGAACTGCCTTTGATACTGAGGATCTTGAGTTCGGGAGAGGTGAGTGGAACTGCGAGTGTAGAGGTGAAATTCGTAGATATTCGCAAGAACACCAGTGGCGAAGGCGGCTCACTGGCCCGATACTGACGCTGATGCACGAAAGCGTGGGGAGCAAACAGGATTAGATACCCTAGTAGTCC
+
HIIIIHIIIIIIIIHIIIIIIIIIII<HHIIIIIIIIIIIHIIIIDICHGH<FHHHIIIHIIIHHIIGHIIIHIIIIIIIIHHHIIIIIIIIIIIIIIIIIIIIIIIHHIIIIIIHIHIIIIIIIIIIIIIIIIIIIGIIIIIIIIIIIIIIIIIIIIIIIIIIIIIIIIIHIIIIIIIIIIIIIHIIIHIIHHIIIHIIHIIHIIHHIIHHHHHGHHHFHIHHHHHHHIIIIIHHIIIHHIHIIHHHHCEG@?HHFCCFEGHHGHHHHHIIIIIIIIIIIIIIIIHIHHHGDCHCIGHHIGIIHHEHHHEIIHIIHIIHHHHIIHIIHHEHEGF<GHIIIHIHHHHIIHIIIGHIIHIIHHHEHC<IIHHIIIIIHIIHEHHECHIIIIIIIIIGHHE@EGIIIIFHHIHIIGIIHIHDDDD?
@HWI-D00621:464:HFY7KBCXY:1:1103:13684:81300 1:N:0:CGAGGCTGGTAAGGAG
TCGAGGATCTTTCGCAATGGGCGTAAGCCTGACGAAGCGACGCTGTGTGAGTGATGAAGGCCTTAGGGTTGTAAAGCTCTTTCGCACGCGACGATGATGACGGTAGCGTGAGAAGAAGCCCCGGCTAACTTCGTGCCAGCAGCCGCGGTAATACGAAGGGGGCGAGCGTTGTTCGGAATTACTGGGCGTAAAGGGCGCGCAGGCGGCCTATCAAGTCAGGCGTGAAAGCCCCGGGCTTAACCTGGGAATTGCGCTTGGGACTGATGGGCTAGAGTTCGGGAGAGGAGAGTGGAATTCCCAGTGTAGAGGTGAAATTCGTAGATATTGGGAAGAACACCGGTGGCGAAGGCGGCTCTCTGGACCGATACTGACGCTGAGGCGCGAAAGCGTGGGGAGCAAACAGGATTAGATACCCCTGTAGTCC
+
IIHHIIIIIIIIIIIIIIIIIIIIIIIIIIIIIIIIIIIIIIIIIHIIIIIIIIIIIIIIIIIIIIIIIIIIIIIIIIIIIHHHIIIIIIIIIIIIIIIIIIIIIHHIIGIIIHIIIIIIIIIIIIIIIIIIIIIIIIIIIIGIIIIIIIHIIIHIIIIIIIHHHIHIEHHHIHIIIIHIIIIIIIIIHIIIIIIIIHIIIHIIIIHHHIIIHHIIIIIIIIIIIHIIIIIGIIHFHEIIIIGIHHIHHDIIIIHCIIHHHHGF/HIIHIIIIIIIIIIIIIIIIIIIIHIHIIIIIIIIIIIIIIIIIIIIIIIIIIIIIIIHIGIIIIIIIIIIIIIIIIIIIIIIIIIIGIHIIIIIHIIIIIIIIIIIIIIIIIIIIIIIIIIIIIIIIIIIIIIIIIIIIIIIIIIIIIHEIIIDDDDD
@HWI-D00621:464:HFY7KBCXY:1:1103:17321:81352 1:N:0:CGAGGCTGGTAAGGAG
TGGGGAATATTGGACAATGGGCGCAAGCCTGATCCAGCCATGCCGCGTGAGTGATGAAGGTCTTAGGATTGTAAAGCTCTTTCACCGGTGAAGATAATGACGGTAACCGGAGAAGAAGCCCCGGCTAACTTCGTGCCAGCAGCCGCGGTAATACGAAGGGGGCTAGCGTTGTTCGGATTTACTGGGCGTAAAGCGCACGTAGGCGGACTTTTAAGTCAGGGGTGAAATCCCGGGGCTCAACCCCGGAACTGCCTTTGATACTGGAAGTCTTGAGTATGGTAGAGGTGAGTGGAATTCCGAGTGTAGAGGTGAAATTCGTAGATATTCGGAGGAACACCAGTGGCGAAGGCGGCTCACTGGACCATTACTGACGCTGAGGTGCGAAAGCGTGGGGAGCAAACAGGATTAGAAACCCGAGTAGTCC
+
HHIIIIIIIIIIIIIIIIIIIIIIIIIIIIIIIIIIIIIIIIIIIIIHHIIIIIIIIIIIFHHIIIIIIIIIIIIIIHIIIHHIIIIIIIIIIIIIIIIIIIIIIIIIIIIHIHIIIIIIHIIIIIIIIIIIHHIIGIIIIIIIIHIIIIIIIIHHHHIIHHIHIHHIIIIGIHHIIIIIIIIIIIIIIIIIIIIIIIIIIIIIIIIIIIIIHIIIIHIHIIIIIIIHIIIIIIIIHIIIIHDIIIIIIHIIIIIIIIIIIIIIIIIIIIIIIIHIIIIIIIIIIIIIIIIIIIIIIIIHIIIIIIIIIIIIIIIIIIIIIIIIIIIIIIIIIIIIIIIIIIIIIIIIIIIIIIIIIIIIIIIIIIIIIIIIIIIIIIIIIIIIIIIIIIIIIIIIIIIIIIIIIIIIHHFHIIIIIIIDDDAB
@HWI-D00621:464:HFY7KBCXY:1:1103:12715:81626 1:N:0:CGAGGCTGGTAAGGAG
TCGGGAATTTTGGGCAATGGGCGAAAGCCTGACCCAGCAACGCCGCGTGAAGGATGAAATCCCTCGGGATGTAAACTTCGCAAGAACGGGAAGAATAAGTGAGGGTTAATATCTCTCATGATGACGGTACCGTTTGTAAGCTCCGGCTAACTCCGTGCCAGCAGCCGCGGTAATACGGGGGGAGCAAGCGTTAATCGGAATGACTGGGCGTAAAGGGTGCGTAGGTGGTTTATTAAGTTATCTGTAAAATCCCTGGGCTTAACCTGGGAAGGTCAGATAAAACTAGTGAACTAGAGTATGGGAGAGGGTAGTGGAATTTCCGGTGTAGCGGTGAAATGCGTAGAGATCGGAAGGAACACCAGTGGCGAAGGCGGCTACCTGGCCTAATACTGACACTGAGGCACGAAAGCGTGGGGAGCAAACAGGATTAGAAACCCTAGTAGTCC
+
IIIIIIIIIIIIIIIIIIIIIIIIIIIIIIIIIIIIIIIIIIIIIIIIIHIIIHHIIIIIIIIIIIIIIIIIIIIIIIIIGHIIIIIIIIHIIIIIIIIIIIIIHDHIIIIIIIIIIIIIIIIIIIIIIIIIHIIIIIIIIIHIIIIHIIIIIIIIIIIIIIHIIIIIHIIIIHHIHGIIHIHIIGHHHHGHHHIHIHHHHIEEEHHIIIHHHHHIIIIIIIHHIIHIHHGGHHHIIIGIIHHHHIIIHCIIIIIIHHHHHHEHHHHIIHFH?IIIIIIIIIIIIIIIHIIHHHIIIIIIIIHHHIHIIIIIIIIIIIIIIIIIIIIIIIIIIIIIIIHIIIHGEIIIIIIIIIIIIIIIIIIIIIIIIIIIIIIIIIIIIIIIIIIIIIIIIHHIIIIIIIIIIIIIIIIIIIIIIIIIIIIIIIIIIIIIIHIIIIHIIDDDCB
@HWI-D00621:464:HFY7KBCXY:1:1103:16044:82466 1:N:0:CGAGGCTGGTAAGGAG
TGGGGAATCTTGCGCAATGGCCGAAAGGCTGACGCAGCGACGCCGCGTGTGGGAGGAAGCTCTTCGGGGTGTAAACCACTGTTGCCCGGGACGAACGAGCGATTTTGATCGCTGTGACGGTACCGGGTGAGGAAGCACCGGCTAACTCTGTGCCAGCAGCCGCGGTAATACAGAGGGTGCGAGCGTTGTCCGGAATCACTGGGCGTAAAGGGCGCGTAGGCGGCTCGGTAAGGTTGCGGTGAAAGCCCGGGGCTCAACCCCGGGTCGGCCGTGGCAACTGCTGGGCTCGAGCACTGTAGAGGCAGGTGGAATTCCGGGTGTAGCGGTGGAATGCGTAGAGATCCGGAAGAACACCGGTGGCGAAGGCGGCCTGCTGGGCAGTAGCTGACGCTGATGCGCGACAGCGTGGGGAGCAAACAGGATTAGAAACCCTGGTAGTCC
+
IIIIIIIIIIIIIIIIIIIIIIIEIIIIIIIIIIIIIIIIIIIIIIIHHHIIIIIIIIIIIIIIIIIIIIIIIIIIIIIIIHHIIIIHIIIIIIIHHHIIIGIIIIIIIIIIIIIIIIIIIHIIIIIHHHHIIIIIIIGIIIHIIIIIIIIIIIIIIHGCHIIHIHHHHCHHIEHHGAHEIHICH?AEHFHHIHHHGGHHIIHIHEHIIIIIIHIIIHHIIIIH@EIIIHHIGIIHIHHIHIHHHGIIHIIHIIHDHGHIGHIIHHIIGIHFHHEIIHIIIIIIIIIIHGIGIIHIIIIIIHHIIIIIIIIIIIIIIIIIIIIIIIIIHIIIIIIIIHGEIHIIIIIIIIIIIIIIIIIIIIIIIIHIIIIIIIIIIIIIIHIIIIIIIIIIIIIIIIIIIIIIIIIIIIIIIIIIIIIIIIIIIIHGFIIIIIIIDDDDD
@HWI-D00621:464:HFY7KBCXY:1:1103:9870:82997 1:N:0:CGAGGCTGGTAAGGAG
TGGGGAATCTTGCGCAATGGGCGAAAGCCTGACGCAGCGACGCCGCGTGAGGGAAGAAGGCCTTCGGGTTGTAAACCTCTTTCAGGAGGGACGAAGCCACTCGGGTTAATAGCCCAGAGGGTGACGGTACCTCCAGAAGAAGCCCCGGCTAACTACGTGCCAGCAGCCGCGGTAATACGTAGGGGGCAAGCGTTGTCCGGATTTATTGGGCGTAAAGAGCGTGTAGGCGGCCAGATAGGTCTGCTGTGAAAACTCGAGGCTCAACCTCGAGCTGTCGGCGGAAACCATCCGGCTAGAGTCCGGAAGAGGAGAGTGGAATTCCTGGTGTAGCGGTGAAATGCGCAGATATCAGGAAGAACACCTATGGCGAAGGCAGCTCTCTGGGACGGTACTGACGCTGAGACGCGAAAGCGTGGGGAGCGAACAGGATTAGATACCCTTGTAGTCC
+
IIHIIIIIIIIHHHIIIIIIIIIIIIIIIIIIIHIIIHHIIIIIIIIFHIIHIIIIIIHIIIIIHIIIIHHHIIHHIIIIIFHHIIIIIIIHIIHFIHHIHIHHHCEHGIIIIIIIIIIGIEHHHIIIGHIIHIGHIIIIHIIIIIIHHHIIIIHIIIGIHHIIIIGEHHIIICH@HEHHHHHIIIICAGHHHHIEHIHHH@GHF@IIHHHHDIHEHGHIIEHHHIIIIIGEEF??IHIHIHIIHIIIIIIHHHHHGHHHHHEFIIHIGHIHHHDIIHFGIHIHHEC?GIIIIIIIIIHIIIHEIHHIHIIHHGIIIHHIHHEIIIIIIIIIIIIIGIIIIIIIIIIIIIIIIHGIIHEHIHGGIIIIIIIIIIHIIHIHIIIIHHIIIIIIIIIHIIIIIHDIIIIIIIIIIIIIIHIIHEIIIIHHIIIIHG?IIHG?HIIDDBAB
@HWI-D00621:464:HFY7KBCXY:1:1103:18883:83104 1:N:0:CGAGGCTGGTAAGGAG
TCGAGAATTTTTGACAATGGGGGAAACCCTGATCGAGCGACGCCGCGTGGAGGATGAAGGTCTTCGGATTGTAAACTCCTGTCATTGGGGAACAAGGTGCATACGTTAACTGCGTGTGTATTGATAGTACCCGAAGAGGAAGGGACGGCTAACTCTGTGCCAGCAGCCGCGGTAATACAGAGGTCCCAAGCGTTGTTCGGATTCATTGGGCGTAAAGGGTGCGTAGGCGGCGCGGTAAGTCGGGTGTGAAATCTCGGAGCTTAACTCCGAAACTGCATTCGATACTGCCGTGCTTGAGGACTGGAGAGGAGACTGGAATTTACGGTGTAGCGGTGAAATGCGTAGATATCGTAAGGAAGACCAGTGGCGAAGGCGGGTCTCTGGACAGTTCCTGACGCTGAGGCACGAAGGCCAGGGGAGCAAACGGGATTAGATACCCTAGTAGTCC
+
IIIIIIIIIIIIIIIIIIIIIIIIIIIIIIIIIIIIIIIIIIIIIIIEHIHIIHIIHIIIIIIIIIIIIIIIIIIIIIIIIIIIIIIIIIIIIIIIIIIIIIIIIIIIIIIIIIIIIIIHIIIIIIIIIIIIIIIIIIIIIIIIHIHHHIIIIIHIIIIIIIIIIIIIHHHIEHFHHIIIIIIIIHIGIIIGBHHHIIIGHHHHHHHIIIIIIHHIIIIIIIIIHIIIHHHHHIHHHD<<DIIIIIIIIHHDHHIHIIHFIIIIHIIIIIIIIIIIIHCIHIIIIIIGIIHIIHIIIIHHIIIIIIIIIIIIHIIIIIIIFIIIIHIIIIIIIIIIIIIIIIIIIHHIHIIHIIIIIHHFIIIIIIIIIHIIIIIIIIIGIIIIHIIIIHIIIIIIIIIIIIIIHIIIIIIIHIIIIIIIIIIIIIIIIIIIIHHFIIHIIIIDDDDD
@HWI-D00621:464:HFY7KBCXY:1:1103:15091:83873 1:N:0:CGAGGCTGGTAAGGAG
TGGGGAATATTGGACAATGGGCGAAAGCCTGATCCAGCCATGCCGCGTGAGTGATGAAGGCCCTAGGGTTGTAAAGCTCTTTCAACGGTGAAGATAATGACGGTAACCGTAGAAGAAGCCCCGGCTAACTTCGTGCCAGCAGCCGCGGTAATACGAAGGGGGCTAGCGTTGTTCGGAATTACTGGGCGTAAAGCGCACGTAGGCGGATATTTAAGTCAGGGGTGAAATCCCGGGGCTCAACCCCGGAACTGCCTTTGATACTGGGTATCTCGAGTCCGAGAGAGGTGAGTGGAATTCCGAGTGTAGATGTGAAATTCGTAGATATTCGGAGGAACACCAGTGGCGAAGGCGGCTCACTGGCTCGGTACTGACGCTGAGGTGCGAAAGCGTGGGGAGCAAACAGGATTAGATACCCCAGTAGTCC
+
IIIIIIIIIIIIIIIIIIIIIIIHIIIIIIIIIIIIIIIIIIIIIIIIIHIIIIIIIIIIIIIIIIIIIIIIIIIIIIIIIHHICHHIDHHIIIIIIIIHIIIIIIIHHHIIIIHHIIIIIIIIIIHIIHIHHIIIIIIIIIIIHIIIIIIHIIIIIHIIHIHIIIIIIHIIHIIIIIIIIIIIIIHIIIIIIIIIIIIIIIIIII@HGFGHHIIFEHIHHIIIIIIIHIIIIIHIIHHFEDHHHHIHHIIIHFIIHHFIIIHIHHHIIHEIHHD?CIHIIIIIIIIIIIIIIIIIIIIIIIIIIIHFIIIIIIIIIIIIIHIIIGIIIIIIIIIIIIIIIIIIIIIIIIIIHHIIIIIIHGIIIIIIIIIIIIIIIIIIIIIIIIIIIIIIIIIIIIIIIHIIIIIIIHHIIIIIIIIDDDAD
@HWI-D00621:464:HFY7KBCXY:1:1103:12429:84089 1:N:0:CGAGGCTGGTAAGGAG
TGGGGAATTTTGCGCAATGGGGGAAACCCTGACGCAGCAACGCCGCGTGGAGGATGAAGTCCCTTGGGACGTAAACTCCTTTCGACCGGGAAGATAATGACGGTACCGGTGGAAGAAGCCCCGGCTAACTTCGTGCCAGCAGCCGCGGTAATACGAGGGGGGCGAGCGTTGTTCGGAATCATTGGGCGTAAAGGGCGCGTAGGCGGTGCGGTAAGTCACCTGTGAAACCTCTGGGCTCAACTCAGAGCCTGCAGGCGAAACTGCCGTGCTTGAGTGTGGGAGAGGTGCGTGGAATTCCCGGTGTAGCGGTGAAATGCGTAGATATCGGGAGGAACACCTGTGGCGAAAGCGGCGCACTGGACCACAACTGACGCTGAGGCGCGAAAGCTAGGGGAGCAAACAGGATTAGAAACCCCTGTAGTCC
+
IIIIIIIIIIIIIDHIHIIIIIIIIIIHIIIIIHHIIIIHIIIIIIIIIIIHIIIIIIIIIIIIIIIIIIIIIIIIIIIIIGHIIIIIIIIIIIIIIIIIIIIIIIHIHIIIIIIIIIHIIIIIIHHIIHHHIHIIIIIIHIIIIIIIHIIIIIIHIIHEHHGIDIIIEBEBEHIHHGHIIIIIIIIIHCHHIIIHIHHHHHIIIIHIIIIHHIIIIIIIIIIIIIHHFHHEHHGH?IIHEHHHHEIGIGIIHIIIHHHHIHIIIIIIHGHIIIIIIHIIHHHIIIIHIIIIIIHGIIIIIIIIIIHIIHIIIIIIHIIIIHEGIIIIHIIIIIHIIHGHCIIIHHHIIIIIIIIIIIIIIIIIIIIIIIIIIIIIIIHHHHIIIIHHCIIIIIIIIIIHIIIIIIIIIIHHIIHIHIIDDDDD
@HWI-D00621:464:HFY7KBCXY:1:1103:10842:84388 1:N:0:CGAGGCTGGTAAGGAG
GGGGAATTTTGGACAATGGGGGCAACCCTGATCCAGCCATGCCGCGTGAGTGAAGAAGGCCTTTGGGTTGTAAAGCTCTTTCAGCCGGAACGAAAAGGTTACGGTTAATACCCGTGACTAATGACGGTACCGGAAGAAGAAGCACCGGCTAACTACGTGCCAGCAGCCGCGGTAATACGTAGGGTGCGAGCGTTAATCGGAATTACTGGGCGTAAAGCGTGCGCAGGCGGTTTTGTAAGTCAGATGTGAAATCCCCGGGCTTAACCTGGGAACTGCGTTTGAAACTACAAGGCTAGAGTGTGGCAGAGGGGGGTGGAATTCCACGTGTAGCAGTGAAATGCGTAGAGATGTGGAGGAACACCGATGGCGAAGGCAGCCCCCTGGGTTAACACTGACGCTCAGGCACGAAAGCGTGGGGAGCAAACAGGATTAGAAACCCCGGTAGTCC
+
HFIIHIHIIIIIIIIIHIIIIIIIIIIIII1GHIIGIIIIIIIDHICCHIIIGIIIIIIIIHHIIEHHIIIIIIIIIIIIIIIIIIIIEHHHIIIIIIHIIIIIHHIHIIIIIIHHIIIGHIGEHIIHIHHIIHIIIIIIIIIIIIIIIIFGHIIIIHIIHHGHIIIHIIIGIHIIIIIHHIIIHHHIIHIIHHIIHHIIIIIHHHIIHIIHFHIIIIHGHHHHHHHDHIHEFIIIIHHEHIGHGIIHIHGEHIIIIIHHGHIHHHHIIIHH?CIIHIIIIGIIIIIIGIHIIIIHHIIHGIIIHIHIIIIIIIHGHIHIHIIIIIIIHIIIIIIHGHIIIHHHHGHIIIIGIIHIIHHEIIHEIIHIIIIIIIIHHFHIIIIHIIIFIIIIIIIIIIIHIIIIIIIIIIIIIHIIIIHIIIIIIIIIIIIIIIIHIIHHIIH@DDDD
@HWI-D00621:464:HFY7KBCXY:1:1103:14302:84673 1:N:0:CGAGGCTGGTAAGGAG
TGGGGAATCTTGCACAATGGAGGAAACTCTGATGCAGCGACGCCGCGTGAGCGATGAAGCCCCTCGGGGTGTAAAGCTCTTTCGACGGGAAAGATAATGACGGTACCCGAAGAAGAAGCTGCGGCTAACTACGTGCCAGCAGCCGCGGTAATACGTAGGCAGCAAGCGTTGTTCGGAATTACTGGGCGTAAAGAGTGTGTAGGCGGTGCTCTAAGTCTGTTGTGAAATCTCCCGGCTTAACTGGGAGGGTGCGGCGGAGACTGGAGTGCTAGAGTGTGGGAGAGGTAAGCGGAATTCCTGGTGTAGCGGTGAAATGCGTAGATATCAGGAGGAACACCTGTGGTGTAGACAGCTTACTGGACCACGACTGACGCTGAGACACGAAAGCGTGGGTAGCAAACAGGATTAGAAACCCTAGTAGTCC
+
IIIIHHIIIIIIIIIIIIIIIIIIIIIIIIIIHIIIIHIIIIIGHIIIIIIIIIIHIIIIIIIIHIIIIIIIIHIIIIIIIFHHHHIIIIIIHFHHHHIIIIIIIIIIIHIIIIIIIIIIIIIIIIHHIIIIIIIIIIIIIIIIHGDHIIEHIIIIHIIIIIIHIIIIHHHFHIIIIIIHIIGIHHIHHGHHHIHFGFHIHIHIIIIIIIHHHFHHEIHIHIHEHHHHHIIIIIIIHIIHHIIHIIHECDIIIGHIIIHGFFHHIIHIIIIIHIHIIIIHIIHHHHHHIIIIHIIHIIIIIIIIIIIHHGIIIIIIIHHIHHHIHIIIHIIIIIIHIHIHIIIIHIIIHIIIIIIIIIIIIHIIIHIIIIIIIIIIIIIIIIIIIHIHHHGHIHH?HIIIHEIIIIIIIIIIIHIIIIHDBD0B
@HWI-D00621:464:HFY7KBCXY:1:1103:17054:86466 1:N:0:CGAGGCTGGTAAGGAG
TGGGGAATCTTGCGCAATGGGCGAAAGCCTGACGCAGCAACGCCGCGTGCGGGAAGAAGGTCTTAGGGTTGTAAACCGCTTTCAGCAGGGACGAAGGCGTCCGGGTTAATAGCCCGTACGTTGACGGTACCTGCAGAAGAAGGTCCGGCTAACTACGTGCCAGCAGCCGCGGTAATACGTAGGGACCAAGCGTTGTCCGGAATCATTGGGCGTAAAGAGCGTGTAGGCGGCTTGTTAAGTCTTGCGTGAAATCTCGGGGCTCAACCCCGAGCGGTCGTGAGAAACTGGCAGGCTAGAGTGCGGGAGAGGAGAGTGGAATTCCTGGTGTAGCGGTGAAATGCGCAGATATCAGGAAGAACACCCGTGGCGAAGGCGGCTCTCTGGAACGCAACTGACGCTGAGACGCGAAAGCGTGGGGAGCAAACAGGATTAGAAACCCTAGTAGTCC
+
IIIIIIIIIIIIIIIIIIIIIIIIIIIIIIIIIIIIIIIIIIIIIIIHHHIIIIIIHIIIIIIIIIIIIIIIIIIIIIIIIGHIIIIIIIIIIIHIIIHHIIIIIIIIIHIIIIIIIIIIIIIIIIIIIIIIIIIIIIIIIIIIIIIIIIIIIIIIIIIIIIIIIIIIIIIIIGHFIIIIIIIIGHIIIIGHHHIIIIIHHHHHHHIIHHHEHHIGHHHHHCHHIIHIIIIHHHIIIIIHDHGIHHHHHEHEDCDHHCAHHGIIHIIHH<IIHHEHHIIIHHHIIHHHHHIIIIIIIIIIIIHIHIHIIIIIIIHHHIIIIIIIIIIIIIIIIIIIIIIIIIIIIIHIIIIIIIIIIIIIIHHHHHIIIIIIIIIIIHIHIIIIIIIIIIIIIHIHIIIIHHCIIIIIIIIIIIIIIIIIIIIIIIIIIIHIIHC<HF?IIIIDDDAD
@HWI-D00621:464:HFY7KBCXY:1:1103:10578:87017 1:N:0:CGAGGCTGGTAAGGAG
TAAGGAATATTGGTCAATGGACGCAAGTCTGAACCAGCCATGCCGCGTGGAGGATGAAGGTCCTCTGGATTGTAAACTTCTTTTATCTGGGAAGAAATCCACGAATTCTTTTGTGGTTGACGGTACCAGATGAATAAGCACCGGCTAACTCCGTGCCAGCAGCCGCGGTAATACGGAGGGTGCAAGCGTTATCCGGATTCACTGGGTTTAAAGGGTGCGTAGGTGGGTTGGTAAGTCAGTGGTGAAATCTCCAGGCTTAACTTGGAAACTGCCATTGATACTATCAATCTTGAATACCGTGGAGGTCAGCGGAATATGTCATGTAGCGGTGAAATGCTTAGATATGACATAGAACACCAATTGCGAAGGCAGCTGGCTACACGAATATTGACACTGATGCACGAAAGCGTGGGGATCAAACAGGATTAGAAACCCGAGTAGTCC
+
IIIIIIIIIIIIIHIIIIIIIIIIIIIIIIIIIIIIIIIIIIIIIIIIIIHIIIIIIIIIIIIIIIIIGHIIIIIIIIIIIIHIIIIIIIIIIIIIIIIIIIIDHIIHIFHIIHHHIHHIGIIIIIIIIIIHIIIHHHHIHIIIIIIIHHIIHIIIIIIIIIIHHIIIIIIIIHIHIHHIHHGHIHIIHIIIHIIIHHIIIIIIIHHHHHHIIIHFHIIHHHHHHIIHIIHHF7HIEIHHGHIIIHCEEHED/@FH?FHIIIIHHIIHHHEHCHIHIIHHIIHHHGIIIHIIIIIHIHIGIIHHIHHIIIHIIIHCIIIIIIIIIIIIHIIIIIIIIHHIIIHIIIIIIIIIIHIHIIIIIHIIIIIIIIIIIIIIIIIGIIHHGIIIIIIIIIIIIIIGIIIIIIIIIIIIIIIHIIGIIIIIIIIHHHGIIIIIHIIDDDDD
@HWI-D00621:464:HFY7KBCXY:1:1103:17913:87055 1:N:0:CGAGGCTGGTAAGGAG
TGGGGAATATTGGACAATGGGGGCAACCCTGATCCAGCCATGCCGCGTGAGTGATGAAGGCCTTCGGGTTGTAAAGCTCTTTTGGCGGGGACGATGATGACGGTACCCGCAGAATAAGCCCCGGCTAACTTCGTGCCAGCAGCCGCGGTAAGACGAAGGGGGCTAGCGTTGTTCGGAATTACTGGGCGTAAAGCGCGTGTAGGCGGTTATCCAAGTCGGGTGTGAAAGCCTTGAGCTCAACTCAAGAAATGCACTCGGTACTGGGTGACTAGAGGACCGGAGAGGATAGTGGAATTCCCAGTGTAGTGGTGAAATACGTAGAGATTGGGAAGAACACCAGTGGCGAAGGCGGCTATCTGGACGGTTTCTGACGCTAAGACGCGAAAGCGTGGGGAGCAAACAGGATTAGAAACCCCAGTAGTCC
+
IIIIIIIIIIIIIIIIIIHIIHIIIIIIIIIIIIIIIIIIIIIIIIIHIHIHIIIIIIIIIIIIIIIHIGIIIIIIIIIIIDGHIIIIIIIIIIGIIIIIIIIIIIIIIIIIIIIIIIIIIIIHIIIHIIIIIIIIIIIIIIIIIHIGIIGHIIIHIIHHIHIIIIIIEHHHIIIIIIIIHIHIIIIIIIIFIIIHIIIIIIIIIHIHIIIIHIIIHIIHFHIIHHHHEHFHE?HGIIHHG?EEIIIIIIIIHIIIIIIIIHIIHHHGCIHIIIHHHIIIIIIIIIIIIIIIIHG<IIIIIIIIHHHIIHIIIHHHHIIIHGGHHGIIIIIIIIIIIIIIIIIIIHIIIIIHIIIIIIIIHHEIIIIIIIIIIIIIIHDIIIIIIIIIIIIIIHIIIIIIIIIIIIIIIHFCIIHGFIIDDDDD
@HWI-D00621:464:HFY7KBCXY:1:1103:19629:87202 1:N:0:CGAGGCTGGTAAGGAG
TGGGGAATTGTTCGCAATGGGCGCAAGCCTGACGACGCAACGCCGCGTGGAGGATGAAGATCTTCGGGTCGTAAACTCCTTTCGATCGAGACGAACAGCCTTTGGGTAAACAATCCGGAGGTCTGACGGTACCGAGAGAAGAAGCCCCGGCTAACTCCGTGCCAGCAGCCGCGGTAATACGGGGGGGGCAAGCGTTGTTCGGAATTACTGGGCGTAAAGGGCTCGTAGGCGGCCAACTAAGTCGGATGTGAAATCCCCAGGCTTAACCTGGGAACTGCATCCGATACTGGATGGCTTGAATCCGGGAGAGGGATGCGGAATTCCAGGTGTAGCGGTGAAATGCGTAGATATCTGGAGGAACACCGGTGGCGAAGGCGGCATCCTGGACCGGCATTGACGCTGAGGAGCGAAAGCCAGGGGAGCAAACGGGATTAGAAACCCTTGTAGTCC
+
IIIIIIIIIIIIIIIIIIHIIIIIIIHIIIIIHIIIHIIIIIIIIIIEHIHIIIIIIIIIIIIIIIIIIHIIIIIIIIIIIHIIIIIIIHIIIIIIIIIIIHIIIIIIIIIIIIIIIIIIIIHIIIIIIIIIIIIHHIIIIIIIIIIIDHIHHHIIIIIIIGIIIIIIIIIGHGDDHGHHHIIIIIIIGDHHIH7BHGFHIIIHIIIIGIIIHICIIIIHHHFHIIIIIHIHEHHHCHHHD=GIHEIIIIIIIIIGIIIIIHIHIIIIIIIIHIIIIIIHIIIIHIIHHIIIIHHIIIIIIIIIIIIIIIIIHIHHIIGIIIIIIIIIIIIIIIIIIIIIIIIIIIIHHIHHIIIIIIIIHHDIIIIIIIIIIIIIIIIIHIIIIIHIIIIIIIIIIIIIIIIIIIIIIIIIIIIIIIIIIIIIIIIIIIIIIIIHGFIIHIGIIDDDBB
@HWI-D00621:464:HFY7KBCXY:1:1103:4647:87707 1:N:0:CGAGGCTGGTAAGGAG
TGGGGAATATTGGACAATGGGCGCAAGCCTGATCCAGCAATGCCGCGTGAGTGAGGAAGGCCTTAGGGTTGTAAAGCTCTTTCACCCACGACGATGATGACGGTAGTGGGAGAAGAAGCCCCGGCTAACTTCGTGCCAGCAGCCGCGGTAATACGAAGGGGGCGAGCGTTGTTCGGATTTACTGGGCGTAAAGGGCGCGCAGGCGGCAGATCAAGTCAGATGTGAAAGCCCCGGGCTTAACCTGGGAACTGCATTTGGGACTGGTTTGCTAGAGATCGGGAGAGGAGAGTGGAATTCCCAGTGTAGAGGTGAAATTCGTAGATATTGGGAAGAACACCGGTGGCGAAGGCGGCTCTCTGGACCGATACTGACGCTGAGGCGCGAAAGCGTGGGGAGCAAACAGGATTAGATACCCCAGTAGTCC
+
IIIIIIIIIIIIIIIIIIIHIIIIIIIIIIIIIIIHIIIIIIIIIIICHHIIIIIIIIIIIIIIIIIIIIIIIIIIIIIIIDHIIIIIIIIIIIIIIIIIIIIHHHHIIIIIIIIIIIHIIIIIHIHIIIIIIIIIIIIIIIIIIIIIIIIHIIIIIIHIHIHIIIHIEEHHHHIIIIHIIGIIIHIIDIIIIIIIIIIIIIIIIHHIIHHIHIIHIIIHIIIIIIIIHIIHIHHIGHIIIIIHIHHIIHIHHEIIIIHHIIHG@IHHGHIIIHE=IIIIIIIIIIIIIIIHHIIIIIIHIIIHIIHIIIIIIIIIIIIIIHHIIIIIIIIIIHIIIIIIIIIIIIIIIIIIIIIIIIIIIIIIIIIIIIIIIIIIIIIIIIIIIIIIIIIIIIIIIIIIIIIIIIIIIIIHIIIHIIIDDD@D
@HWI-D00621:464:HFY7KBCXY:1:1103:8178:88018 1:N:0:CGAGGCTGGTAAGGAG
TGGGGAATCTTGCACAATGGGGGCAACCCTGATGCAGCGACGCCGCGTGAGCGATGAAGCCCTTCGGGGTGTAAAGCTCTTTCGGCAGGGAAGATTATGACGGTACCTGCAGAAGCAGCTGCGGCTAACTACGTGCCAGCAGCCGCGGTAATACGTAGGCAGCGAGCGTTGTTCGGAGTTACTGGGCGTAAAGGGTGTGTAGGCGGTTCTTTAAGTTTGGTGTGAAATCTCCCGGCTCAACCGGGAGGGTGCGCCGAATACTGAGGGACTAGAGTGTGGGAGAGGAAAGTGGAATTCCTGGTGTAGCGGTGAAATGCGTAGATATCAGGAGGAACACCGGTGGTGTAGACGGCTTTCTGGACCATAACTGACGCTGAGACACGAAAGCGTGGGTAGCAAACAGGATTAGATACCCTAGTAGTCC
+
IIIIIIIIIIIIIHIIIIIIIHIIIIIIIIIIIIIIIIIIIIIIIIIIIIIHIIHIIIIIIIIIIIIIIIIIIIIIIIIIIHIIIIIIIIIIIIHIIIIIIIIIIIIIIIIIIIIHIIIIIIIIIIIIIIIIIIIIIIHIIIIIIIIIIIIHIIIHIIIHIIIIIIIIHHHHHIIIIIHHIIIIIIIIHIIHIGHHIGGHIIIIIIHIIIHHIIIIIHHGHIIIIIIHIGIICIIHA-HD?DIIIHHCF?EEIGHIHHIIHHHHIIIIIIIIHIHIIIIIHHIIIIGIIIIIIIIHIIHIIIIIIIIIIIIIIIIIIIHIIHHIIIIIIIIIIHIHIIIIIIIIIIIIIIIHIIGIIIIIIIHIIHHIIIIIIIIIHHCHIIIIIIIIIIIIIIIIIIIIIIIIIIIIHHHIIIIIIIIDDDDD
@HWI-D00621:464:HFY7KBCXY:1:1103:13843:88153 1:N:0:CGAGGCTGGTAAGGAG
TGGGGAATATTGCGCAATGGGCGAAAGCCTGACGCAGCAACGCCGCGTGAGTGATGAAGGCCTTCGGGTCGTAAAGCTCTGTCGGAGGGAACGAATGTTTCTGAGGTTAACAGCCTCAGGAAGTGACGGTACCCTCAAAGGAAGCACCGGCTAACTCTGTGCCAGCAGCCGCGGTAATACAGAGGGTGCTAGCGTTGTTCGGAATCATTGGGCGTAAAGGGCGTGTAGGCGGTTTGTTAAGTCATGTGTGAAATCCCTCGGCTCAACCGGGGAACGACGCATGAAACTGGCAAGCTAGAGTACCAAAGAGGGGGGTGGAATTCCCGGTGTAGCGGTGAAATGCGTAGATATCGGGAGGAACACCTGTGGCGAAGGCGGCCCCCTGGTTGGATACTGACGCTGAGACGCGAAAGCGTGGGGAGCAAACAGGATTAGAAACCCTAGTAGTCC
+
IIIIIIIIIIIIIIIIIIIIIIIHHIHIIIIIIHIIIIIIHHIHHIIHHEEFHHIGHIIGIIIIIIIIHHIIIIIIIIIIHDGHIIIHIHIIIIIHIIIHHHHHIIIIIHHHIIGHHIIHIIIIIIIIIIIIIHIIIIIIIIHIIIIIIHHIGIHIHIHIIGIHHIHIHHIIIHIIFHHIHEHHIHHIIIGIIIIHHIIIIIIIHIIHIIIHHFGIHHIHHGICHHFIIHGE@HHHGIIIIIGHHHCHIIIIHGHHCHHHEHFDHEE,HFHHHHCHEDIHHHHHHHHIHIFHHIIHIIIIIIHGIIIIIIIIIIIHHIIIIIIIIIIIIIIIHIIIIIIIIIHHIIIHHHHHHHHFHIIHEG?HHIIHHIIIIIHCIHHHH?IGIH?EHIIIIIIIIIIHIHIHDIIIIIIIIIIIIIIIIIIIIIIIIIIIIHHIIIIIIIIIIDDDDD
@HWI-D00621:464:HFY7KBCXY:1:1103:11183:88521 1:N:0:CGAGGCTGGTAAGGAG
TCGAGAATTTTTGACAATGGGGGAAACCCTGATCGAGCGACGCCGCGTGGAGGATGAAGGTCTTCGGATTGTAAACTCCTGTCATTGGGGAACAAGGTGCATACGTTAACTGCGTGTGCATTGATAGTACCCGAAGAGGAAGAGACGGCTAACTCTGTGCCAGCAGCCGCGGTAATACAGAGGTCTCAAGCGTTGTTCGGATTCATTGGGCGTAAAGGGTGCGTAGGCGGCGCGGTAAGTCGGGTGTGAAATCTCGGAGCTTAACTCCGAAACTGCATTCGATACTGCCGTGCTTGAGGACTGGAGAGGAGACTGGAATTTACGGTGTAGCGGTGAAATGCGTAGATATCGTAAGGAAGACCAGTGGCGAAGGCGGGTCTCTGGACAGTTCCTGACGCTGAGGCACGAAGGCCAGGGGAGCAAACGGGATTAGATACCCTAGTAGTCC
+
HIIIIIHHIIIIIIIIIIIIHHHHIIIHHIIIIIIIIIHIIIIIIHIHHIHIIIIIIIIIIIIIIHIIIHIIGIIIIIGIIIHIIIIIIIIIIIIIIIIIIIIIGIIIIIIIHIHIIIIIIHIHIIIIIHHIIIIHHHHIIIIIIIFHIHIIIIHIIHIIIIIIIIHHHIIDHDHIIIHIIIIHHIGIHHIIGHDHBHHIHHIFGIICIHIHEIIIIIIIIIIIHIHHIIHHHHHHHHCHGIIIIIIIIIHHIIIIIHHGIIHIIHDIIIIIIHHHHIIHIIHHIIHGIIIHFIIIIIIIIHGEIIIIIIIIIIIIIIHIIIIIIIIIIIHIIIIIIIIIHHHIHHGIIIIIIIIIIIHHIIIIIIIIIIIIIIIIIIIIIIIIIIIIIIIIIIIIIIIIIIIIIIIIIIIIIIIIIIIIIIIIIIIIIIIIIIIIIIIIIIIDDDDD
@HWI-D00621:464:HFY7KBCXY:1:1103:11583:88954 1:N:0:CGAGGCTGGTAAGGAG
TGGGGAATTGTTCGCAATGGGCGCAAGCCTGACGACGCAACGCCGCGTGGAGGATGAAGGTCTTCGGATTGTAAACTCCTGTTGCTCGGGACGAATAGCTGTCACCTAATACGTGACAGTCTGACGGTACCGGGTGAGGAAGCCCCGGCTAACTCTGTGCCAGCAGCCGCGGTAATACAGAGGGGGCAAGCGTTGTTCGGAATTACTGGGCGTAAAGGGCGCGTAGGCGGCCTGTTAAGTCGAACGTGAAATCCCCGGGCTCAACCCGGGAACTGCGTCCGATACTGGCAGGCTTGAATTCGGGAGAGGGATGCGGAATTCCAGGTGTAGCGGTGAAATGCGTAGATATCGGGAGGAACACCGGTGGCGAAGGCGGCCCCCTGGTTGGATACTGACGCTGAGACGCGAAAGCGTGGGGAGCAAACAGGATTAGATACCCTGGTAGTCC
+
IIIIIIIIIHIIIIIIIIHHIIIIIIIIIIIIIIIIIIIIIIIIIIIIIIIIIIIIIIIIIIIIIIIIIIIIIIIIIIIIIHIIIIIIIIIIIIIGIIGIIIIIIIIIIIIIHGHIIIIIIIIHIIIIIIIIIIHIIHHFIIIIIIIIIIIIGHIIIIIHIIIIGIIIIIIIIGHHIIIHFHHIHIIIGHHIGHHGHHIIIHFHHIIIIIIIIGG?HHHHHHHDEHIIIHC@?EHIIHHFIIHGGIHIGHHHIHHHFIIHIHIHGIGIIIIIHIHCHHDGHEIIHIIIIIHHGHEIHIIIIIIHHIIHIIIHIHIIHHGIIIIIIHIHHIIIIIHIIIIIIIIIHHFHHIIIIIIIIIIIIIHIHIIHIHHIIIIHIIHHIIIIIHIIIIIIIHHIIIIHHHCIIIIIIIHIIIIIIIIIIIIIIIIIIIHIIHHDGHIHFIIDCDDD
@HWI-D00621:464:HFY7KBCXY:1:1103:12580:89346 1:N:0:CGAGGCTGGTAAGGAG
TGGGGAATATTGGACAATGGGCGAAAGCCTGATCCAGCGACGCCGCGTGTGTGAAGAAGGCCTGCGGGTTGTAAAGCACTTTCGATGGGAACGAAATGTGCCGGGCTAATACCCCGGCAAGCTGACGTTACTCAATGAAGAAGCACCGGCTAACTCTGTGCCAGCAGCCGCGGTAATACAGAGGGTGCGAGCGTTAATCGGAATTACTGGGCGTAAAGCGCACGTAGGTGGCGACGTAAGTCGGGTGTGAAAGCCCCGGGCTCAACCTGGGAATTGCATTCGAGACTGCATCGCTGGAGTACGGAAGAGGAGGGCGGAATTCCCGGTGTAGCGGTGAAATGCGTAGATATCGGGAGGAACATCAGTGGCGAAGGCGGCCCTCTGGTCCAGTACTGACACTCAAGTGCGAAAGCGTGGGGAGCAAACAGGATTAGAAACCCTTGTAGTCC
+
IIIFIHIIIEHIIHHHHIIIHIIIIIIIIIIIHIIHIIIIIIIHIIIIIIIIIIHHIIIIIIIIIIIIHIIIIIIIHFHIIHIIIIHIHIIHIIIHIIIIIHIIIIIIIHIHHHIIGIHIIHIIIHIEEHIHHHHHIIFIHGDEHHIIHIIIIHIGHHIIHHHIGHIIIIIHIEHIIIHIIHIIHGHGHHDHHIGHECEHIIHHIIIIIHIIIIIIIIIIGHHHHEHFHHDC?HCHEHDHIIIFHCHHHHH??CCHIHIHF@FHHIHHHG?HHIIIIIIHHHHHIIIIHIIHIIHIIIGHIIIIIIHHIIIIIHHIIIHIHIIIIIIIIIIIIIIHIIIIHIFHHHHFIHIIIGHHIIHIHHIIIIHH@HHGIIIHHG?ECIIIHHHIIIHIIHHHHHHGHHIHIIIIIIIHDDHHIIHIIIHHGGIIHIIIIIIHHIIHIGIIBDADD
@HWI-D00621:464:HFY7KBCXY:1:1103:17806:90850 1:N:0:CGAGGCTGGTAAGGAG
TGGGGAATCTTGGACAATGGGGGAAACCCTGATCCAGCGATGCCGCGTGAGTGATGAAGGCCTTCGGGTTGTAAAACTCTTTTACCCGGGAAGATAATGACTGTACCGGGAGAATAAGCTCCGGCTAACTTCGTGCCAGCAGCCGCGGTAATACGAAGGGGGCTAGCGTTGTTCGGAATTACTGGGCGTAAAGCGCGCGCAGGCGGCCATTCAAGTCAGGGGTGAAAGCCCAGAGCTCAACTCTGGAACTGCCCTTGAAACTGTATGGCTTGAGTATGAGAGAGGTGAGTGGAATTCCCAGTGTAGAGGTGAAATTCGTAGATATTGGGAAGAACACCGGTGGCGAAGGCGGCTCACTGGCTCATTACTGACGCTCAGGCGCGACAGCGTGGGGATCAAACAGGATTAGAAACCCCAGTAGTCC
+
IIIHIIIIIIIIHHIIIIIIIIIIHIIIIIIIIIIIIIIIIIIIIIIHIIIIIIIIIIIIIIIIIIIIIIIIIIIIHIIIIHHHIIIIIIIIIIGHIIIIIIIIIIHHIIIIIHIIIIIIIIIIIIHIIIHIIIIIIIIIIIIIIIIIIIIIIIHHHIHHGIIGIHHHHHIIFHIIGHHIIIIIHHIIHHIHGHIIIIIHIIHIIIIIGHHIIHIIIIHIHIHIIIIIIHHIIHHHHIIHHCIIIIHIIIIHHIHEGIGIHIIIIIFHFHHIIGIIIIHHIIIIIHIIIIIIIIIHIIIIIIIHIIGHIIIIIIIHIFHIIHFHHIIIIHCHHGHHIIHDIIIIIIIIIIHIIIIIIIIH?IIIIIIIIIIIFIIIIIIIIIHHHHHHGIIIIIIIIIIIIIIIHHHIHHCCIHHFHIIDDDDA
@HWI-D00621:464:HFY7KBCXY:1:1103:17994:90882 1:N:0:CGAGGCTGGTAAGGAG
TTGGGAATCTTGGACAATGGGGGAAACCCTGATCCAGCCATGCCGCGTGAGTGATGAAGGCCTTAGGGTTGTAAAACTCTTTCGGCGGGGACGATAATGACGGTACCCGCAGAAGAAGCTCCGGCTAACTTCGTGCCAGCAGCCGCGGTAATACGAAGGGGGCTAGCGTTGTTCGGAATTACTGGGCGTAAAGCGCGCGCAGGCGGCCTTTCAAGTCAGTGGTGAAAGCCCGGAGCTCAACTCCGGAACTGCCATTGAAACTGTTTGGCTTGAGTACGAGAGAGGTGAGTGGAATTCCCAGTGTAGAGGTGAAATTCGTAGATATTGGGAAGAACACCGGTGGCGAAGGCGGCTCACTGGCTCGTTACTGACGCTCAGGCGCGACAGCGTGGGGATCAAACAGGATTAGAAACCCCGGTAGTCC
+
IIIIIIIIIIIIIIIIIIIHIIIIIIIIIIIIIIIIIIIIIIIIIHICHIIIIIIIHIIIIIIIHIIIHHIIIIIIIIIIIIIIIIHIIIIIIIIIIIIIIIIIIIIIIIIIIIHIIIIIIIHIHIIIIIIIHIIHHIIHIIIIIIIIIIIIIIIHIIHIIIHIIIIIEHHIGHIIIIHHHGIIIIIIIIIIIHHIIIIIIIIIIIIHIIIIIIIIIIIIIIIIIIIIIIHIIHHEIIIHHCIIIGIIIIIHEIIIIIIIIIIIHGIIIIIIIIIIIIIIIIIIIIIIIIIIIIIHIIIHHHIIIIIIIIIIIIIIIIIIIIIIIIIIIIIIIHIIIIIIIIIIIIIIIIIIIIIHHHIHIIIIIIIIIIIIIIGIIIIIIIIIIIIIIIIIIIIIIIIIHIIIIIIIIHF/IHHDIIIDDDCB
@HWI-D00621:464:HFY7KBCXY:1:1103:7064:91207 1:N:0:CGAGGCTGGTAAGGAG
TCGAGAATTTTTGACAATGGGGGAAACCCTGATCGAGCGACGCCGCGTGGAGGATGAAGGTCTTCGGATTGTAAACTCCTGTCATTGGGGAACAAGGTGCATACGTTAACTGCGTGTGCATTGATAGTACCCGAAGAGGAAGGGACGGCTAACTCTGTGCCAGCAGCCGCGGTAATACAGAGGTCTCAAGCGTTGTTCGGATTCATTGGGCGTAAAGGGTGCGTAGGCGGCGCGGTAAGTCGGGTGTGAAATCTCGGAGCTTAACTCCGAAACTGCATTCGATACTGCCGTGCTTGAGGACTGGAGAGGAGACTGGAATTTACGGTGTAGCGGTGAAATGCGTAGATATCGTAAGGAAGACCAGTGGCGAAGGCGGGTCTCTGGACAGTTCCTGACGCTGAGGCACGAAGGCCAGGGGAGCAAACGGGATTAGAAACCCTGGTAGTCC
+
IIIIIIHHIIIIIIIIIIIIIIIIIIHIIIIIIIHHIIIHHIHIIIIHHIHIIHIIIIIIIIIIHIIHHIIIIIIIHIIIIHHIIIIHIIIIIIIIIIIHIIIIIIIIIIIIGIHIIIIIIIIHHHIIIHIIIIIIIIHIIIIIIIIIIIIIIHIIIIIIIIIHHFIIIIIIIGHIIIIIGIIIHIIHGHGIGHDHHIIIICHHHHHHFHHHIIIIGHIIIGHIHIHIHHDGIIHHHHH<DIIIIIHIIIIDD<EEE@CIHIHIHGEED@HIHGHIIIIHHIIIIHHHHIIIHHIIIIHHIHIHHIIHIIHHECIIIIIIGIIIIIIIIIGIIIIHIIIIIIIIIHGHIIIIIIIIIIIIHIIIIIIIIIIIIIIIHIIIIIIIIIIHG?IIIIIIIIIIIIHHIIIIHFIIIIIHIIIHIIIIIIIIIHGIIHIHIIIIIIHDDDDD
@HWI-D00621:464:HFY7KBCXY:1:1103:9050:93468 1:N:0:CGAGGCTGGTAAGGAG
TGGGGAATATTGGACAATGGGCGCAAGCCTGATCCAGCAATGCCGCGTGAGTGATGAAGGCCTTAGGGTTGTAAAGCTCTTTCGCCCGCGACGATGATGACGGTAGCGGGAGAAGAAGCCCCGGCTAACTTCGTGCCAGCAGCCGCGGTAATACGAAGGGGGCGAGCGTTGTTCGGATTTACTGGGCGTAAAGGGCGCGTAGGCGGCGGACCAAGTCGAGTGTGAAAGCCCCGGGCTCAACCTGGGAGGTGCGCTCGAGACTGGTTTGCTGGAGTTCGGGAGAGGAGCGTGGAATTCCCAGTGTAGAGGTGAAATTCGTAGATATTGGGAAGAACACCGGTGGCGAAGGCGGCGCTCTGGACCGAGACTGACGCTGAGGCGCGAAGGCGTGGGGAGCAAACAGGATTAGAAACCCGGGTAGTCC
+
IIIIIIIIIIIIIHHIIIIIHIIIIIIIIIIIIIIIIIIIIIIIIIIFHHIHHIIIIIIIIIIIIIIIIIIIIIIIIIIIIFHHIIIIIIIIIIIIIIIIIIIIIIIIIIIIIIIIIIIIIIIIIIGIIIEHIIIIIIIIIIIIIIIIHIHIIIIIHIIIIIIIIIGIEGHHHHHIGIIIHHIIHHIICHIIHIHIIIIIIIIIIHIIIIIGIIIHIIIIIIIIHIHIGIHHIIIIIIHIGIIIIIIIIIIIGIIIHIIIIIIIIIIIIIIIIIIIIIIIIIIIIIIIIIIIIIIIIIIIIIIIIIHHIIIIIIIIIIIIIIHHHCIIIIIIIIIIHIIIIIIIIIIIIIIIIIIIIIIHHHIIIIIIIIIIIIIIIIHIHIIIIHIIIIIIIIIIIIIIIIIIIIIIIIHHHHHCIIIDDDD@
@HWI-D00621:464:HFY7KBCXY:1:1103:15773:93363 1:N:0:CGAGGCTGGTAAGGAG
TAAGGAATATTGGTCAATGGACGCAAGTCTGAACCAGCCATGCCGCGTGAAGGATGAAGGTCCTCTGGATTGTAAACTTCTTTTATATGGGACGAAACCCTCGAATTCTTTCGGGATTGACGGTACCATAAGAATAAGCACCGGCTAACTCCGTGCCAGCAGCCGCGGTAATACGGAGGGTGCAAGCGTTATCCGGATTCACTGGGTTTAAAGGGTGCGTAGGAGGGCAGGTAAGTCAGTGGTGAAATCTCCGAGCTTAACTTGGAAACTGCCGTTGATACTATCTGTCTTGAATATTGTGGAGGTGAGCGGAATATGTCATGTAGCGGTGAAATGCTTAGATATGACATAGAACACCAATTGCGAAGGCAGCTCGCTACACATATATTGACTCTGAGGCACGAAAGCGTGGGGATCAAACAGGATTAGATACCCTTGTAGTCC
+
IFHHHIIIIHIGIHHHHIIIIIIIIIIIIIHIIIGHHIIIIGHHHIIIIIIGIIIIIIIIIIIIIEHIGIIIIIIIHIIIIIHIIHHIIHIIGHHIIIIIIIIIIIHHIGFHHCHIIIIHGHIIIIHIGIIIIIHHHIHHHFHHIIIIHIGHIHIHIIHIIIEHHIGII<HHEFHIGHHHGHIHHCAGGD=GHEHHHIIIHHCIHHEIIHIIHIIIIIIIIIHHHHHHHIHIHIHHHHEHBHGHEHIIIHHGIHHEHGCHHHHFCHIIIIHDHIIIIHIIIIHIIIIIIHIIIIIIIIHHHHGIIIHHEEHHIIIIHIHHCHCHIIIIIHGIIIIHHHHIIHHHHFHHHEIHIHHIHIHHIIIHHIIIIIIIHHIHHIHGIIIIHIIIIIIIIIIIIHHIIIIIIIHHIHIIIIHCIIIIIIIHIIIIIIIIIIIIIIIDDDD@
@HWI-D00621:464:HFY7KBCXY:1:1103:12012:93665 1:N:0:CGAGGCTGGTAAGGAG
TGGGGAATCTTGGACAATGGAGGAAACTCTGATCCAGCCATGCCGCGTGAGTGATGAAGGCCTTCGGGTTGTAAAACTCTTTCGACGGGGACGATAATGACGGTACCCGTAGAAGAAGCTCCGGCTAACTTCGTGCCAGCAGCCGCGGTAATACGAAGGGGGCTAGCGTTGTTCGGAATTACTGGGCGTAAAGCGCGCGCAGGCGGCTCTTCAAGTCAGGGGTGAAAGCCCAGAGCTCAACTCTGGAACTGCCTTTGAGACTGTGGAGCTTGAGTACGGGAGAGGTGAGTGGAATTCCCAGTGTAGAGGTGAAATTCGTAGATATTGGGAAGAACACCGGTGGCGAAGGCGGCTCACTGGCCCGTTACTGACGCTCAGGCGCGACAGCGTGGGGATCAAACAGGATTAGAAACCCTAGTAGTCC
+
IIIIIIIIIIIIIIIIIIIIIIIIIIIIIIIIIIIIIIIIIIIIIIIIIGHHIIHHHIIIIIIIIIIIIIIIIIIIIIIIIFHIIIIIIIIIIIHIIHIIIIIIIIIIIIIIIIIHIIIIIIIIIHIIIIIIIIIIHIIGIIIIIIIIIIIIIIIHIIHHIIIIIIIIIHHIIIIHIIIIIIIHGHHIIIIIHHIIIIIIIIIHIIIIIIIIIIIEHIIIIIIIHHIIIIHHHIIIIHHHIHGIIIIIIIIIIIIIIHHIIIIIIIIIIIIIIIIIIIIIIIIIIIIIIIHHIIIIIIIIIIIIIIIIIIIHHIIIIIIIIHHIIIIIEHHHHEHHIIIIIIIIIIIIIGIIIIIIIIIIIIIIIIIIIIIIIIIIIIIIIIIIIIHIIIIIIHIHIIIIIIIIIIIIIIIHIIIIIIIDDD@@
@HWI-D00621:464:HFY7KBCXY:1:1103:15060:93681 1:N:0:CGAGGCTGGTAAGGAG
TGGGGAATATTGCGCAATGGGCGGAAGCCTGACGCAGCGACGCCGCGTGAGGGATGACGGCCTTCGGGTTGTAAACCTCTTTCAGCAGGGACGAAGCGAAAGTGACGGTACCTGCAGAAGAAGCACCGGCTAACTACGTGCCAGCAGCCGCGGTAATACGTAGGGTGCAAGCGTTGTCCGGAATTATTGGGCGTAAAGAGCTCGTAGGTGGCTTGTCACGTCGATTGTGAAATCCCGGGGCTCAACCCCGGGTCTGCAGTCGATACGGGCTGGCTAGAGTGCGGTAGGGGAGACTGGAATTCCTGGTGTAGCGGTGAAATGCGCAGATATCAGGAGGAACACCGGTGGCGAAGGCGGGTCTCTGGGCCGTAACTGACGCTGAGGAGCGAAAGCGTGGGGAGCGAACAGGATTAGATACCCTTGTAGTCC
+
HIIIIIIIIIIIIIIIIIIIIIIIIIIIIIIHIIIIIIIIIIIIHIIIIIIIIIIIIIIIIIIIIIIIIIIIIIIIIIIIIHHIIIIIIIIIIGIIIIIIIIIIIIIIIIIIIIIIIIIIIIIIIIIIIIIIIIIIIIIIHIIIIIIIIIIIIIHIIIIIHIHIIIHHIIIGIBHIIIIIIIHHHHIIIIIIIIIHHIIIIHIIHHIIIIHIIIIIIIIIIIIICHIIIIIIHIIIIIHHHHHHFHIIHIHHEIIIIIIIIHHDIGIIIHHIIIHIIIIIIIHIIIIIIIIIIIIIIHIIIIIIIIIHIIHIIIIIIIIIIIIIIIIHIIIIHIIIHHHIIIIIIIIIIIIIIIIIIHIIIIIIIIIIIIIIIIIIIIIIIIIIIIIIIIGGIHHIIIIHIIIIIIIIIIIIIIIIIIIHIIIIDDDDD
@HWI-D00621:464:HFY7KBCXY:1:1103:19675:93802 1:N:0:CGAGGCTGGTAAGGAG
TGGGGAATATTGGACAATGGGCGAAAGCCTGATCCAGCAATGCCGCGTGAGTGATGAAGGCCTTAGGGTTGTAAAGCTCTTTTACCCGGGATGATAATGACAGTACCGGGAGAATAAGCTCCGGCTAACTCCGTGCCAGCAGCCGCGGTAATACGGAGGGAGCTAGCGTTATTCGGAATTACTGGGCGTAAAGCGCACGTAGGCGGCTTTGTAAGTTAGAGGTGAAAGCCCGGGGCTCAACCCCGGAATTGCCTTTAAGACTGCATCGCTTGAATCCAGGAGAGGTGAGTGGAATTCCGAGTGTAGAGGTGAAATTCGTAGATATTCGGAAGAACACCAGTGGCGAAGGCGGCTCACTGGACTGGTATTGACGCTGAGGTGCGAAAGCGTGGGGAGCAAACAGGATTAGAAACCCGAGTAGTCC
+
IIIIIIIIIIIIIIIIIIIIIIIIIIHIIIIIIIIIIIIIIIIIIIIHIFHFHIIIIIIIIIIIIIIIIIIIIIIIIHIIIGHHIIIIIIIHIIIIIIIIIIIIIIIIDHIIIIIIIIIIIIGIIIIIIIHIHHHIIIIIIIIIIIIIIIIIIIIHIIHIIIIHIIHIGHHEHHHIIIIIIGIIIHIIIHHHIIHIIIIIHHHIIIIGHIIHIIIIIHIIIIIHIIIIIHIIIHHHIHHIIIIHHGIIHHHGHIHIIIIIIIIIIIIHEHIHIIIIIIIIIIHIIIIIIIIIIIIHHHHHIIIIIIIIIIIIIIIIIIIHHHHIIIIIIIIIIIIHHIIIIIIIIIIIIHIIHCIIIIIIHGCIIIIIIIIIIIIHHIIIIIIIIIHIIHIIIIIIIIIIIHIIIIIIIHHFIIIHGIIDDDDD
@HWI-D00621:464:HFY7KBCXY:1:1103:14167:94219 1:N:0:CGAGGCTGGTAAGGAG
TGGGGAATATTGGACAATGGGCGGAAGCCTGATCCAGCAACGCCGCGTGAGGGATGACGGCCTTCGGGTTGTAAACCTCTTTCAGCACAGACGAAGCGCCTTTTGGGGTGGTGACGGTATGTGCAGAAGAAGGACCGGCCAACTACGTGCCAGCAGCCGCGGTAATACGTAGGGTCCGAGCGTTGTCCGGAATTATTGGGCGTAAAGGGCTCGTAGGCGGTTTGTCGCGTCGGGAGTGAAAACCGGGTGCTTAACACCTGGCTTGCTTTCGATACGGGCAGACTAGAGGTATGCAGGGGAGAACGGAATTCCTGGTGTAGCGGTGAAATGCGCAGATATCAGGAGGAACACCGGTGGCGAAGGCGGTTCTCTGGGCATGTCCTGACGCTGAGGAGCGAAAGTGTGGGGAGCGAACAGGATTAGAAACCCGAGTAGTCC
+
IIIIIIIIIIIIIIIIIIIIIIIIIIIIIIIHGIHIIIIIIIIIIIIHIIIIIIIIIIIIIIIIIIIIIIIHIIIIIIIIIGHIIHIIIIIIIIIIIIIIEHIIIIIIEHIIIIIIIHHHIIIIIIIIIIHIIIIIIIIIIIIIGIIHIIIIIIIIIIIHIIHHIIIIIGEHIIIHHHHIIHEHIHIIIHGF@EIIHIIHHHHCIHIGHGHHIIHHHIIHHGIIIGIIIIHGIIIIIIHIIIIIIIIIHHHCEHFAGIHEHHGIIIIIIHIIIIIIIIIIIIGIIIIIIHIIIIIIIIIIIIIIIIIIIHIIIIIIIIIIIIIIIIIIIIIHIIHIHIIIIIIIIIHGHDIIIIIIIIIIIIIIIIIIIIIIIIIIIIIIIIIIIIIIIIIIIHHIIIIIIIIIIIIIIIHHIIHIIIIIIIIIIHIIIIHIIDDDDD
@HWI-D00621:464:HFY7KBCXY:1:1103:17156:94296 1:N:0:CGAGGCTGGTAAGGAG
TAGGGAATTTTGCACAATGGGCGCAAGCCTGATGCAGCAATGCCGCGTGAGTGAAGAAGGCTCTTGGGTTGTAAAGCTCTTTCGGCTGGAAAGAAGGGGCCACTTGCGAACAGCCTGTGGTTCTGACGGTACCAGAAGAAGAAGGACCTGCTAACTACGTGCCAGCAGCAGCGGTAATACGTAGGGTCCAAGCGTTGTTCGGAATTACTGGGCGTAAAGCGCGCGTAGGCGGGTTTGCAAGTCGATTGTGAAAGCCCTGGGCTTAACCCGGGAATGGCAGTCGAAACTGTAAATCTTGAGTGCCTGAGAGGATGGCGGAATTCCCGGTGTAGTAGTGAAATACGTAGATATCGGGAAGAACACCTGAGGCGAAGGCGGCTATCTGGCGGTGCACTGACGCTGAGGCGCGAAAGCGTGGGGAGCAAACAGGATTAGATACCCTAGTAGTCC
+
IHHIIIIIIIHGHHIIIIIIIIIGIIIIIIIIIIIIIHHIIIIIIIIHHHIHIIIIIIIIIHHIIIIIIIIIIIIIIIIIIHIIIIIIIGIIIIIIIIIHIIIGGHIIIIIIIIHHHIIIFHIIIIIIIIIIIHIGHHIIIIHIIHIIHIIHHIIIIIIIIIIIIIIIICHHIHHIGHIHH@HHHHEHHIHIIIHEHHIIIIIIIHHIHIIIIIIHHIHHHHIIIIHHIIHHG-HGHIIIGIHIIIIHIIIHHHHIIIIIHFHGIIIIIIHIIHGIHIIIIIIHIIHIIGHHGIIIIIIIHIHHHIIIIIIIHHIHIIIIHHIHIIIIIIHHEIIIIIIHGHIHHHHHHIIIIIGIGIIIIIHGFIIIIIIIIIIGIIIIHEIIIIHIIIIHIHHGIIIIIIIIHIHIIIIIHHIGIIIIIHIIIIHHIIIIHIHGC<HIHIIIIDADAB
@HWI-D00621:464:HFY7KBCXY:1:1103:13514:95488 1:N:0:CGAGGCTGGTAAGGAG
TGGGGAATTTTGCGCAATGGGGGAAACCCTGACGCAGCAACGCCGCGTGGAGGATGAAGCCCCTTGGGGTGTAAACTCCTTTCGATCGGGACGATTATGACGGTACCGGATGAAGAAGCACCGGCTAACTCTGTGCCAGCAGCCGCGGTAATACAGAGGGTGCAAGCGTTGTTCGGAATTATTGGGCGTAAAGGGTGCGTAGGCGGTGCGGTAAGTCTTCTGTGAAATCTCCGGGCTTAACTCGGAGCCTGCAGGGGAAACTGCCGTGCTGGAGTATGGGAGAGGTGAGTGGAATTCCCGGTGTAGCGGTGAAATGCGTAGATATCGGGAGGAACACCTGTGGCGAAAGCGGCTCACTGGACCATTACTGACGCTGATGCACGAAAGCTAGGGGAGCAAACAGGATTAGATACCCTTGTAGTCC
+
IIIIIIIIIIIIIIIIIIIIIIIIIIIIIIIIIIIIIIIIIIIIIIIIIIIIIIIIIIIIIIIIIIIIIIIIIIIIIIIIIGHIIIIIIIIIIIIIIIIIIIIIIIIIHIIIIIIIIIIIIIIIIIIIIIIIIIIIIIIIIHIIIHIHEHIIIIIIIIGIIIGHIHGHBEHHHIIIIIIHIIIIIIIIHIIIIIIIIIIIIIHHIIIIIIIHIIIHIGIHIIIIIIIHHIGIIHHIHHHHHCIIIIIIHIHIIIIIHHHHGIIHHIIIHIIIIIIIIIIIIIIIIIIIIIIIHIIIIIIIIIIIIIIIIIIIIIIIIIIIIHIIIIIIIIIIIIIIIGIIIIIIIIIHHHIIIIIIIIIHHIIIIIIHHIIIIHIIIIIIIHIIIIIIIHIIIIIIIIIIIIIIIIIIIIIIIIIIIIIDDDBA
@HWI-D00621:464:HFY7KBCXY:1:1103:4967:95608 1:N:0:CGAGGCTGGTAAGGAG
TGGGGAATATTGCGCAATGGGCGAAAGCCTGACGCAGCGACGCCGCGTGTGGGATGACGGTCTTCGGATTGTAAACCACTGTCGGGAGGGACGAAGCTCTGACGGTACCTCCAAAGGAAGCACCGGCTAACTCTGTGCCAGCAGCCGCGGTAATACAGAGGGTGCAAGCGTTGTCCGGAATCACTGGGCGTAAAGGGCGCGTAGGCGGCCTGATAAGTCGGGGGTGAAATTCTGCGGCTTAACCGCAGGACGGCCTTCGAGACTGTCGGGCTTGAGCACGGTAGAGGCTGGTGGAATTCCCGGTGTAGCGGTGGAATGCGTAGAGATCGGGAAGAACATCGGTGGCGAAGGCGGCCAGCTGGGCCGTTGCTGACGCTGAGGCGCGACAGCGTGGGGAGCAAACAGGATTAGATACCCTAGTAGTCC
+
IIIIIIIIIIIIIHIIIIIIIIIIIIIIIIIIIIIIIIIIIIIIIHIIIHHIIIIIIIIIHIIIIIIIIIIIIIIIIIIIIHIIIHIIIIIIIIIIIIIHIIIIIIHIIIIIIIIIIHIIIIIIIIIIIIIIIIIIIIHIIIIIIIIIIIIGIIIIIIHIGGHIIIHHHHEGHIIIIIIIIIIHHIIIIIHHFIIHHHIIIIHIHGHHIIHEFHFHHGHHGIIIIIIHHECE<HDIHIIIIHIHF.EIIIIHGHEFHHHHHHDIHHIHHHEIIHHGHGCHIHIIIHGGEHHIIIIIIIHIHIIIIIIIHIIIHFIIIIIFIIHHCHHIIIIIGIIIHHHIIIIIIIIIIIIIIIIHFIIIIIIIIIIHIIHIHIIIIIIIIIIHIIIIIIIIIIIIIIIIIHIIIIIIIIIHE@IHIHHIIDDDAD
@HWI-D00621:464:HFY7KBCXY:1:1103:6401:95791 1:N:0:CGAGGCTGGTAAGGAG
TGGGGAATCTTGCGCAATGGGCGAAAGCCTGACGCAGCGACGCCGCGTGGGGGAAGAAGGCCTTCGGGTTGTAAACCTCTTTCAGGAGGGACGAAGCCACTCGGGTTAATAGCCCAGAGGGTGACGGTACCTCCAGAAGAAGCCCCGGCTAACTACGTGCCAGCAGCCGCGGTAATACGTAGGGGGCAAGCGTTGTCCGGATTTATTGGGCGTAAAGAGCGTGTAGGCGGCCAGGTAGGTCTGCTGTGAAAACTCGAGGCTTAACCTCGAGCTGTCGGCGGAAACCATCTGGCTAGAGTCCGGAAGAGGAGAATGGAATTCCCGGTGTAGCGGTGAAATGCGCAGATATCGGGAAGAACACCCGTGGCGAAGGCGGTTCTCTGGGACGGTACTGACGCTGAGACGCGAAAGCGTGGGGAGCGAACAGGATTAGATACCCGAGTAGTCC
+
IIIIIIIIIIIIIIIIIIIIIIIIIIIIIIIHIIIIIIIIIIIIIIIHHIIIIIIIIIIIIIIIIIIIIIIIIIIIIIIIHHIIIHIIHIHHIIIIIIIIIIIIIIIIIIIGIIIIIIIIHIIIIIIIIIIIIIIIIIIIIIIIIIIHIIHIIIGIGIHGIIGGIIIHIHHHHGIIIIHFHHIIIIHHHIGCHHIIHIIIIHHIIIIIIHIIIIHHHHGHG?HIIIHIIIHHFHHGHIHFHIIIIIHHHHG;-IHIIIIHHIHHIIIIHHIIHHHIIHDHGIIIIIIIIIIIHIGHIHHDHIIIIIIIIIIIIIIIIIIIIIIIIIIIIIIIIIIIIIIIIIIIHHHIIIIIIIIIIIIIHHDIIIIIIIIIIHIIHIIIIIIIIIIIIHHIIIIIIIIIIIIIIIIIIIIIIIIIIIIIHHIIIIIIIIIIIIIIIIIIIIIDDDDD
@HWI-D00621:464:HFY7KBCXY:1:1103:8302:95909 1:N:0:CGAGGCTGGTAAGGAG
TGGGGAATATTGCGCAATGGACGAAAGTCTGACGCAGCAACGCCGCGTGGGTGATGAAGGCCTTCGGGTTGTAAAGCCCTGTCGCCCGGGACGAACAAGTCGTCTAACTAACGACTCTGACGGTACCGGGAGAGGAAGCACCGGCTAACTCTGTGCCAGCAGCCGCGGTAATACAGAGGGTGCTAGCGTTGTTCGGAATTATTGGGCGTAAAGGGCGCGTAGGCGGCCCTGTGTGTCGGGTGTGAAAGCCCACCTCTTAAAGGTGGAATTGCATTCGAAACTACAGGGCTGGAGTGTCGGAGAGGATGGCGGAATTCCTGGTGTAGAGGTGAAATTCGTAGATATCAGGAGGAACACCGGTGGCGAAGGCGGCCATCTGGACGACAACTGACGCTGAGGCGCGAAAGCGTGGGGATCAAACAGGATTAGAAACCCTTGTAGTCC
+
IIHIHIIIIIIIIIIIIIIIIIIIIIIIIIIHHIIIIIIIIIIIIIIEHIIHIIIIIIIIIIIHIIIIDHIIIIIHIIIIIHGHHIIIIIIIIIHHIIIIIIIIGIIHIIIIIGIIIIGEHFHIIHIIIIIIIIIIHIIHHIIIIHIHHEHIHHIIIIIIIHIIIIIIDIGIGIHIIHIIHHIHIIHIHIIIIGIIGHIGIHIIHHIIFIIIIIIIIIIHIIIIIGHIEHHB-,DHCEHIGIIIIIIFHIIIIHEEE?HHHHHHHHIIIIIIHHIIIIIIIIHHHHIHHIHIIIIIHIIIIIIIIIIIIIIIHIIIHIIIIIIIIHFIIIIIIIIIIIIIIIIIHIIIIIIIIIHHGIIHHIIIIIIIIIIIIIGIIIIIIIGIIIIIIIIHIIIIIIIIIIIIIIIIIIIIIIIIIIIIIIHIIIGIIHIHIIIHIIIDDDDD
@HWI-D00621:464:HFY7KBCXY:1:1103:18593:96402 1:N:0:CGAGGCTGGTAAGGAG
TGGGGAATCTTGGACAATGGGGGAAACCCTGATCCAGCGATGCCGCGTGAGTGATGAAGGCCCTAGGGTTGTAAAACTCTTTCGGCGGGGACGATAATGACGGTACCCGCAGAAGAAGCTCCGGCTAACTTCGTGCCAGCAGCCGCGGTAATACGAAGGGGGCTAGCGTTGTTCGGAATTACTGGGCGTAAAGCGCGCGCAGGTGGTCCTTCAAGTCAGGGGTGAAAGCCCAGAGCTCAACTCTGGAACTGCCTTTGAGACTGTAGGACTTGGGTACGGGAGAGGTGAGTGGAATTCCGAGTGTAGAGGTGAAATTCGTAGATATTCGGAAGAACACCAGTGGCGAAGGCGGCTCACTGGCCCGTTACCGACACTCAGGCGCGACAGCGTGGGGAGCAAACAGGATTAGAAACCCTAGTAGTCC
+
IIIIIIIIIIIIIIIIIIIIIHIIHIIIIHIIIIIIIIIIIIIIIHIHIIIIIIIIIIIIIIIIIIIIIIIIIIIIIIIIIGHIIIIIIIGIIIIIIIIEHIIIIIIIIGIIIIIIIHFHIIIIIIHHIIIIIIIGIIIIIIHIIIIGHHIHHHIIIIIIIIIHIIIIIHIIIHHHGHIIIIIIIIIIEHHHIIIHIHIGIIIIIIIHHIHIGHIIIIIIHHIIIIIIHHIIIHIHIIHFC.IHIIHHEEFGCHFIIHIHHEGHIIIIHIIIIIIFIIIIIIIIIIIIHIHHHIIHHHFHIIIIIIIIIIIHIIIIIIIIIIHIIGIIIIIHHIHHIIIIIIGGHFHIHIIIIIIIIGIIIIHIHGIIIIIIIIIIIIIIIIIIIIIIIHIIIIIIIIIIIIIIIIIIIHF1HHD1HIHDADAD
@HWI-D00621:464:HFY7KBCXY:1:1103:8962:97639 1:N:0:CGAGGCTGGTAAGGAG
TAGGGAATCGTCGGCAATGCCCGAAAGGGTGACCGCGCGACGCCGCGTGAAGGAAGAAGGCCTTCGGGTTGTAAACTTCTTTTAGAGGGGATGATTATGACAGTACCCTCAGAATAAGGGCCTGCTAACTACGTGCCAGCAGCAGCGGTAATACGTAGGGCCCGAGCATTATCCGGAATTATTGGGCGTAAAGAGCGTGTAGGTGTTCCATCAAGTCGGTCGTTAAATCCTAGAGCTCAACTCTAGGGCCGCGAGCGAAACTGATGGAATTGAGGTTTACAGGGGCAAGCAGAATTTCTGGAGTAGGGGTGAAATCCGTTGATACCAGAAGGAATACCAATGGCGAAGGCAGCTTGCTGGGTAACACCTGACACTGAGACGCGAAAGCGTGGGGAGCAAACGGGATTAGATACCCTGGTAGTCC
+
IHIIIIIIIIIIIIIIIIIIIIIIIIIIIHIIIIIIIIIIIIIIIIIIIIIIIIIIIIIIIIIIIIIIIIIIIIIIIIIIIFGHIIIIIIHHHIHIHIIHIIIIIIIIIIIIIIIIIIIIIIIIIIIIIIIIIHHIIIIIIIIIIIIIHIGIIIIIIIIIIIIIHIIHIIIIIIIHHIHIGFIIIIIIGIIIHIIIIHHIHIHIIIIIIIIIIIIIIIIIIIIIIIIHIIFIHHHGCHEIHEIIIIIIHIIIHHHIIIIIIHIIIIHIIHIIIIIIIIIIHIIIIIIIIIIIIIIIHIIIIHIIIIIIIIIIIHIIIIIIIHHHGIIIIIIIIIIIIIIIIIIIIIIIIIIIIIIIIIIIHIIIIIHIIIIIIIIIIHFIIIIIIIIIIIIIIIIIIIIIIIIIIIIIIIIIIIIIIIHDDDDB
@HWI-D00621:464:HFY7KBCXY:1:1103:13218:97670 1:N:0:CGAGGCTGGTAAGGAG
TGGGGAATTGTTCACAATGGGCGCAAGCCTGATGACGCAACGCCGCGTGGAGGATGAAGGTCTTCGGATTGTAAACTCCTGTTGCCAGGGACGAATGGCTCCGACCTAATACGTCGGAGTATGACGGTACCTGGTGAGGAAGCCCCGGCTAACTCTGTGCCAGCAGCCGCGGTAATACAGAGGGGGCAAGCGTTGTTCGGAATTACTGGGCGTAAAGGGCGCGTAGGCGGCCCGCTAAGTCGAACGTGAAATCCCCGGGCTTAACCCGGGAACTGCGTCCGATACTGGTGGGCTTGAATCCGGGAGAGGGATGCGGAATTCCAGGTGTAGCGGTGAAATGCGTAGATATCTGGAGGAACACCGGTGGCGAAGGCGGCATCCTGGACCGGTATTGACGCTGAGGCGCGAAAGCTAGGGGAGCAAACGGGATTAGAAACCCTTGTAGTCC
+
IIIIIIIIIIIIIIIIIIIIIIIIIIIIIIIIIIIIIIIIIIIIIIIHIIIIIIIIIIIIIIIIIIIIIIHIIIIIIIIIIHIIIIIIIIIIIIIHIIIIIIIHIIIIIIIIIIIIIIIIIIHIIIIIIIIIIIHIIIIIIIIIIIIIIIIIIIIIIIIIIIHIIIIIIIIICHIIHIIIIIGIIIIIIIGIIIIIIIIHIIIHIIIIIHIIIHIIIIIHIIIHIIIIIHHHHIHHIHIIIIIHGIIIHHH?IIIIIIHFHHHHIIIIIIIIIIIIIFHIIIIIHHGIGIIIIIIIIIHIIIIIIIIIIIIIIIIIIIIHIIIIIIHIIHIIIIIIIIIIIIIIIHHIIIIIIIIIIIIHIHIIIIIIIIIIHIIIHIHIIIIIIIIIIIIIIIIIIIIIIIIIIIIIIIIIIIIIIIIIIIIIIIIIIIIIIIIIIIIIIIIDDDDD
@HWI-D00621:464:HFY7KBCXY:1:1103:18507:97636 1:N:0:CGAGGCTGGTAAGGAG
TGGGGAATATTGGACAATGGGGGAAACCCTGATCCAGCAATGCCGCGTGAGTGATGAAGGCCTTAGGGTTGTAAAGCTCTTTCGACGGGGACGATGATGACGGTACCCGTAGAAGAAGCCCCGGCTAACTTCGTGCCAGCAGCCGCGGTAAGACGAAGGGGGCTAGCGTTGTTCGGAATTACTGGGCGTAAAGCGCGCGTAGGCGGTTTTCCAAGTCAGGCGTGAAAGCCCCGGGCTCAACCCGGGAACTGCGCTTGATACTGTGAGACTTGAGACCGGGAGAGGATAGTGGAATTCCCAGTGTAGAGGTGAAATTCGTAGATATTGGGAAGAACACCAGTGGCGAAGGCGGCTATCTGGACCGGTACTGACGCTGAGGCGCGAAAGCGTGGGGAGCAAACAGGATTAGAAACCCTAGTAGTCC
+
IIIIIIIIIIIIIHIIIIIIIIIIIIIIIIIIHIIIIIIIIIIIIIIHIHIIIIIIIIIIIIIHIIIIIIIIIIHHIIHIIHIIIIIIIIIIIIIIIIIIIIIIIHHIIHDHHIIIIIIHHHGHIDHHIHIIIIGIIHHIIIIHIIHHHCHHIHHHIIHHIIHCHHIIIGDHGHIIHGHHHIHIIIIIIIHHHHICIHHEHHHIIIEHHIIIIHHHIIHFHHIIIIHHIIHIHGHHIHHFIIHIIIIHIIIIIIHHHIIHEIHEIHHHHFIIIIHHIIIIIIIIIIIIIIIIIIIIIIIHIIIIIIHIIIIIIIIIIIIIIHHIIIIIIHEHIHIIIIIIIIIIIIIIIIIIIIIHIIIIHIIIHIIIIIHIIIIIIIHIIIIIIIIIIIIIIIIIIHIIIIIIIIIIHHG<HHG@EIIDDDDD
@HWI-D00621:464:HFY7KBCXY:1:1103:11885:97826 1:N:0:CGAGGCTGGTAAGGAG
TCGAGAATTTTTGACAATGGGGGAAACCCTGATCGAGCGACGCCGCGTGGAGGATGAAGGTCTTCGGATTGTAAACTCCTGTCATTGGGGAACAAGGTGCATACGTTAACTGCGTGTGCATTGATAGTACCCGAAGAGGAAGGGACGGCTAACTCTGTGCCAGCAGCCGCGGTAATACAGAGGTCTCAAGCGTTGTTCGGATTCATTGGGCGTAAAGGGTGCGTAGGCGGCGCGGTAAGTCGGGTGTGAAATCTCGGAGCTTAACTCCGAAACTGCATTCGATACCGCCGTGCTTGAGGACTGGAGAGGAGACTGGAATTTACGGTGTAGCGGTGAAATGCGTAGATATCGTAAGGAAGACCAGTGGCGAAGGCGGGTCTCTGGACAGTTCCTGACGCTGAGGCACGAAGGCCAGGGGAGCAAACGGGATTAGAAACCCCAGTAGTCC
+
IIIIIIIIHHIIIIIIIIIIIIIIHIIIIIIIIIIIIIIIIHHHIIIFHIGGHHIIIIIIIIIIHIIIIIIIIIIIIIIIIHHIIIIIIIIHIIIHIIII?HHHIIHHIIIIIHIIIIIHIIIIIIIIIIFHHDCHEHHHIHHGHIIIHHHGHHGHIIIGIHHHIIIIHIIHICEHHIGIIIIIHHIHIICHHICAHIIHHGHHHHIHHHGEEFE@GHHEHIHGHHIHIIHHHHIIIIIIDEGIIHIHIIHDIHIIHFGHIHEHHIIIHHIIHHHIIHHHIHHHHDIIGIIIHIIIIIIHIHEIIIHHHGEGEIHIIIIIIIIHIIIIIIIIIHIIIIHHIIIIIHGIIHHHHIHIHIIIIIIIIIIIIIIIIIHIHH?EIHHHHFIIHEGIIIIIIIIIIIIIIIIHIIIIIHIIIIIIIIIHIIIIIIIIIIIHIIHEIIIDDDDD
@HWI-D00621:464:HFY7KBCXY:1:1103:11167:98136 1:N:0:CGAGGCTGGTAAGGAG
TAAGGAATATTGGTCAATGGACGCAAGTCTGAACCAGCCATGCCGCGTGGAGGATGAAGGTCCTCTGGATTGTAAACTTCTTTTATTTGGGAAGAAACCCACGATTTCTATTGTGGTTGACGGTACCAGATGAATAAGCACCGGCTAACTCCGTGCCAGCAGCCGCGGTAATACGGAGGGTGCAAGCGTTATCCGGATTCACTGGGTTTAAAGGGTGCGTAGGCGGGCAGGTAAGTCAGTGGTGAAATCTCCGGGCTTAACCCGGAAACTGCCGTTGATACTATCTGTCTTGAATATAGTGGAGGTGAGCGGAATATGTCATGTAGCGGTGAAATGCTTAGATATGACATAGAACACCCATTGCGAAGGCAGCTCGCTACACTATCATTGACGCTGAGGCACGAAAGCGTGGGGATCAAACAGGATTAGATACCCTAGTAGTCC
+
IIHHIIIIIIIIIGHIIIIIIIIIIIHIIIIIIGIIIIIIIIIIIIIIIIHIIIHIIIIIIIHHIIIIEHIIIIIIIIIIIHHIIIIIIIGEGHHIIIGH@GHGHIIIIIHHHIIIEHHEHHHIIHFHHIIIHIHHHHIIHIHHIIIIIGHHECGEHCHIGIHIHDHGIHIHIIIIHIIIHHAHHHHHIIIIIHHIIHIHIHGHHIIHHIIIHGHIIIIHHHHIIIHHGIIIIHHHGIGHHHIIIIHE<GIIHHHFHHGIIHEIIIIHHHH?</IIIHHIHHGIIGIIIHCIHHFGHEGEIIHIIHHIIIIIIIIHHIIHHHIIIIIIIIHIIIIIIIIIIIHIIIIFIIIIIIIIHIIIIIIIIIIIIGIIIIIIGIIIIIIIHEHHHIIIIIIIIIIIIIIIIIIHIIIIIIIIIIIIIIIIIIIIIIIIIIIIIIIDDDDB
@HWI-D00621:464:HFY7KBCXY:1:1103:10280:98390 1:N:0:CGAGGCTGGTAAGGAG
TGGGGAATTTTCCGCAATGGGCGAAAGCCTGACGGAGTGACGCCGCGTGTGGGACGAAGGCCTTCGGGTCGTAAACCACTGTCAGTGGGAAAGAAGGATGTCGGTGCCAATACCACCGGCATTTGACGGTACCTGCAGAGGAAGCCCCGGCCAACTCTGTGCCAGCAGCCGCGGTAAGACAGAGGGGGCAAGCGTTGCTCGGAATTACTGGGCGTAAAGGGCGCGTAGGCGGGATGGCAAGTCGGTCGTGAAATCCTTCGGCTCAACCGAAGAACGTCGATCGATACTGCTGTTCTTGAGGGTTGCAGAGGAGACTGGAATTCCCGGTGTAGCGGTGAAATGTGTAGAGATCGGGAGGAACACCGGTGGCGAAGGCGGGTCTCTGGGCAATTCCTGACGCTGAGGCGCGAAAGCGTGGGGAGCAAACGGGATTAGATACCCTAGTAGTCC
+
DHHIIIIIIIIIIIIIIIIGIHIIIIIIIIIIIIIIIIHIIIIIIHIHIHHIIIIIIIIIIIIIIIIIHIIHHIIIIIIIIIIIHCGHIIIIIIIIIGHHIIIIHIIIIIIIIIIIIIHIIIIHIIIIIHHHIIIIIGIIIIIIIGIIIIIHHIIIIHHHHIHIIIIIHHIIIGIIIIIIEHHIGIIIIGIIHIIIIGHHHHDIHIHIHIIIHIHHHIIIIIIHIIIIIHHHHGIIIHHDIHHIHHFIGIIHGIHHHIHHH?GIIIHIIHIIIHCCHIHHIIIIHIIIIHIIHIIIIIIIIIIIIIIIIIHHIIIIIIIIIIHIIIIIIIIIIIIIIHHHIIIIHHEGCHIIIIIIIIIIIIIIHIIIIIIIIIHIIIIGIIIIIIIIIIIGHIIIHIIIIIIIIIIIIIIIIIIIIIIIIIIIIIIIIIIIIIHIIIIHIIIIICDDDD
@HWI-D00621:464:HFY7KBCXY:1:1103:10467:99131 1:N:0:CGAGGCTGGTAAGGAG
TGGGGAATATTGCGCAATGGACGAAAGTCTGACGCAGCAACGCCGCGTGGGTGATGAAGGCCTTCGGGTTGTAAAGCCCTGTCGCCCGGGACGAACAAGTCGTCTAACTAACGACTCTGACGGTACCGGGAGAGGAAGCACCGGCTAACTCTGTGCCAGCAGCCGCGGTAATACAGAGGGTGCTAGCGTTGTTCGGAATTATTGGGCGTAAAGGGCGCGTAGGCGGCCCTGTGTGTCGGGTGTGAAAGCCCACCTCTTAAAGGTGGAATTGCATTCGAAACTACAGGGCTGGAGTGTCGGAGAGGATGGCGGAATTCCTGGTGTAGAGGTGAAATTCGTAGATATCAGGAGGAACACCGGTGGCGAAGGCGGCCATCTGGACGACAACTGACGCTGAGGCGTGAAAGCGTGGGGATCAAACAGGATTAGAAACCCTGGTAGTCC
+
IIIIIIIIIIIIIIIIIIIIIIHIIIHHIHIHHHIIIIIIIIIIIIIEHIIHIIIIIIHIIIIIIIIIHHIIIIIIIIIIIIHIIIIIIIIIHIIIIIIHIIHHIIIIIIIIIIIIIIHHIIIIIHIIIIDHIIIIHIIIIIHHIIIIIHIHIHIIIIHGIHHIIIHIIGIIIIIGHIIIIIHIHHHIHGDHEHIIIIIIIIHIIIIHDIIIIIHIIIIIIIIIIIIIHHHHHCD<DHHGIIIIIIIHHIIHHIHHIHHIHHHHHIHHIIIIHHHHHHIHIIIIIIIIIIIIIHIIIIIIIIHIIIIIIIIIIIIIIIIIIIIIIIIIIIIIIIIIIIIIIIHIIIIIIIIHHIIIHIIIHIIHIIIIIIIIIIIHHIIIIIIIHIHGIIIIIIIIIIIIIIIIIIIIIIIIIHIGIIIIIIIIIIIIIIIIIIIIIHIDDBBD
@HWI-D00621:464:HFY7KBCXY:1:1103:9992:99320 1:N:0:CGAGGCTGGTAAGGAG
TCGAGAATTTTTCTCAATGGGGGAAACCCTGAAGGAGCGACGCCGCGTGGAGGATGAAGGTCTTCGGGTTGTAAACTCCTGTCATTTGGGAACAAGTGTCGGTACCTAACTGCTACCGGCTTGATAGTACCAGAAGAGGAAGGGACGGCTAACTCTGTGCCAGCAGCCGCGGTAATACAGAGGTCTCAAGCGTTGTTCGGATTCATTGGGCGTAAAGGGTGTGTAGGTGGCGCCGTAAGTCGGGTGTGAAATTTCGGAGCTTAACTCCGAAACTGCATTCGATACTGCGGTGCTTGAGGACTGGAGAGGAGACTGGAATTCATGGTGTAGCAGTGAAATGCGTAGAGATCATGAGGAAGACCAGTGGCGAAGGCGGGTCTCTGGACAGTTCCTGACACTGAGACACGAAGGCCAGGGGAGCAAACGGGATTAGAAACCCGGGTAGTCC
+
IIIHHIIIIIIIIIIIIIIIIIIIIIGIIIIIIIIIIIIIIIIIIIICEHIIIIHIIHIHIIIIIIHHHIIIIIGIGHIIIIHIIIIIIIIIIIIIIIIIIGIGIHHIIIIIIIIIHIIIIHHIIIIIIIHIIIIIHHFHHHFHFHHIGHHIIHIIIHIHHHHHIIIIIIIIHDHHIEHHGHHIHHIIEHHIEHHHHHHG6GHIHEIIHIGHEHHGHHIIIIIIHIHHIIIHHIHHGIGIHHEHGIHIIHIHHIIIIIIHIHHHHHHHHHECIIIHIIIHIIHIIIIIIIIIIIIIIIIIIHIHHHIIIHHIGIIIIIIIGIIIIIIIIHHIIIIIIIIIIIIIHD<IIHIIIIIIHEIIHIIIIIIHIGIIIHIIIIIIIIIIIIIHHHGIIIIIIIIIIIIIIIIIIIIHG?IIIIIIIIIIIIIIIIIIHHHGIIHIIIIDDDDD
@HWI-D00621:464:HFY7KBCXY:1:1103:17511:99585 1:N:0:CGAGGCTGGTAAGGAG
TCGGGAATTTTGCCCAATGGACGAAAGTCTGAGGCAGCAACTCCGCGTGAGGGACGAAGGCCTTCGGGTCGTAAACCTCTTTTCTCAGGGAAGATACAAGACGGTACCTGAGGAATAAGCCACGGCTAACTACGTGCCAGCAGCCGCGGTAATACGTAGGTGGCGAGCGTTGTCCGGATTTACTGGGCGTAAAGAGCGCGCAGGCGGCTGGTCAAGTCCGATGTGAAAGCTCCCGGCTTAACTGGGAAATCGCATCGGAAACTGATCGGCTGGAAGGTGGGAGAGGGTAGCGGAATTCCCGGTGTAGTGGTGAAATGCGTAGATATCGGGAGGAACACCAGTGGCGAAAGCGGCTACCTGGCCCATTCTTGACGCTGAGGCGCGAAAGCTAGGGGAGCAAACGGGATTAGAAACCCTAGTAGTCC
+
IIIIIIIIIIIIIIIIIIIIIIIHIIIIIIIIIIIIIIIIIIIIIIIIIIIIIHIIHIIIIIIIIIIIIIIIIIIIIIIIIHIIIIIIIIIIIIIIIIIIIIIIIIIIIHHIIIIIIIIIHHIIIIIIIIIIIIIIIIIIIHIIEIIHIIIIIIIHEHIIHHHIIIIIHEGHBGHIIIIGHHHIIIIIIGHHIIFIIIHIIIHHHIIIIIHHIIHHHIIIHIIIIIHIIIHIIHEHFEGIIIHHIIIHGHGHIHEHIIIIHFHDHIIIIHGIIIIIIHEHIHGIIHIIIIIIIIIIIIIIIIHIIIIIIIIIHIIIIIIIIIHHIIIIIIIIIIIIIIIIIHIIIIIHHIIIIIIIIIIHHIHIIIHHIIIIIIIHCIIIIIIIIIHIIIGIIIIIIIIIIIIIIIIGIHD<1IIHIHIIDDDAD
@HWI-D00621:464:HFY7KBCXY:1:1103:17983:100140 1:N:0:CGAGGCTGGTAAGGAG
TGGGGAATATTGGACAATGGGCGAAAGCCTGATCCAGCAATGCCGCGTGAGTGATGAAGGCCTTAGGGTTGTAAAGCTCTTTTACCCGGGAAGATAATGACTGTACCGGGAGAATAAGCCCCGGCTAACTCCGTGCCAGCAGCCGCGGTAATACGGAGGGGGCTAGCGTTGTTCGGAATTACTGGGCGTAAAGCGCACGTAGGCGGCTTTGTAAGTTAGAGGTGAAAGCCTGGTGCTCAACACCAGAACTGCCTTTAAGACTGCATCGCTTGAATCATGGAGAGGCGGGTGGAATTCCGAGTGTAGAGGTGAAATTCGTAGATATTCGGAAGAACACCAGTGGCGAAGGCGGCCCGCTGGACATGTATTGACGCTGAGGTGCGAAAGCGTGGGGAGCAAACAGGATTAGAAACCCTGGTAGTCC
+
IIIIIIIIIIIIIIIIIIIIIIIIIIIIIHIIIIIIIIIIIHHIIIIHHHIHHHHIHIIIIIIIIIIHHIIIIIIIIIIIIHHIIIIIIIIIIIIIIIIIIIIIIIHIIIIIIIIIIIIIIIIIIIIIIIIIIIIIIIIIIIIIIHIIHIIIIIIIIIIIIIIIIIIIIIIIIIIIGIIIIIIIIIIIIIHHIIIIIIIIIIIHGIIIIIIHIHGGIIIIHHIIIHHIIIEHHEEIIIIIIHFGGIHHEHHIIIHIHIIHHHHHHDIHHHIIIIIGIIIIIIIIIHHHG0IIIIHIIIIHIIIIIIHIIIIIIIIIIIIIIHHIIHIIIIIIIIHIIIIIIIIIIIIIIIHDDIIIIIIIIHIIIIIIIIIIIIIHIIIIIIIIIIIIIIIIIIIIIIIIIIIIIIIIIHGFIIHEIIHADDDB
@HWI-D00621:464:HFY7KBCXY:1:1104:9196:49123 1:N:0:CGAGGCTGGTAAGGAG
TGGGGAATATTGGACAATGGGCGCAAGCCTGATCCAGCAATGCCGCGTGAGTGATGAAGGCCTTAGGGTTGTAAAGCTCTTTCGCCCGCGACGATGATGACGGTAGCGGGAGAAGAAGCCCCGGCTAACTTCGTGCCAGCAGCCGCGGTAATACGAAGGGGGCGAGCGTTGTTCGGATTTACTGGGCGTAAAGGGCGCGTAGGCGGCGGGTCAAGTCGAGTGTGAAAGCCCCGGGCTCAACCTGGGAATTGCGCTCGAGACTGATTTGCTGGAGTTCGGGAGAGGAGCGTGGAATTCCCAGTGTAGAGGTGAAATTCGTAGATATTGGGAAGAACACCGGTGGCGAAGGCGGCGCTCTGGACCGAGACTGACGCTGAGGCGCGAAGGCGTGGGGAGCAAACAGGATTAGAAACCCCAGTAGTCC
+
IIGIIIIIIIIIIIIIIIIIIIIIIHIIIIII?HIIIIIIIHIIIIIIIIIIIIHIFHIHIIIIIIIIIIIIIIIIIIIIIGGHIIIIH<FHIIIIIIIIIIHIIIIIIIIIIHIIIIIIIIIIIIIIIIIIIIIIIHIIIIGHHIIIIHHIHHIIIIHGHHIIHIII?EHHIIIIIGIIIIIIIIIIHHHHHHIIIIIIIIIIIIHIHHHHIIIGIIHIHHIHHHHHII,DHGIIHIIHIIIGHIIIHIIIHHHHHGGHFGCHEHDIIIIIIIIIIIIIIIIIIHHGHGIIIIIHIIIIIIIIIIHIIIIHHDC0IIIIHHHHHHDIIHIHGIIIIIHIIIIGIIIIIIIHDHEGIIIIIIIIIIIIIIIIIIIIIIIHCIIIIIIGIHIIIIIIIIIIIIIIIIIIIIIHHIIHGIIDDDAD
@HWI-D00621:464:HFY7KBCXY:1:1104:11938:49275 1:N:0:CGAGGCTGGTAAGGAG
TGGGGAATCTTGCACAATGGGCGAAAGCCTGATGCAGCGACGCCGCGTGGGGGATGAAGCTTTTCGGAGTGTAAACCCCTTTCGACCCGGACGAATGCCCCGCAAGGGGACTGACGGTACGGGTATAAGAAACCCCGGCTAACTACGTGCCAGCAGCCGCGGTAAGACGTGGGGGGCCAGCGTTGCTCGGAATTACTGGGTGTAAAGGGTTCGTAGGCGGTGTGGCAAGTCGGGAGTGAAATCTCTGGGCTTAACCCAGAGACTGCTTCCGAAACTGCTGTGCTTGAGTGTGGGAGAGGCGCGTGGAATTGCAGGTGTAGCGGTGAAATGCGTAGATATCTGCAGGAACACCCGTGGCGAAAGCGGCGCGCTGGACCACTACTGACGCTGAGGAACGAAAGCTAGGGGAGCAAACAGGATTAGATACCCTTGTAGTCC
+
IHIHIIIIIIIIIIIIIIIIIIIIIIIHIIIIGIIIIIIIIIIIIIIIIIHIIIIIIIIIIIIIIIIHHHIIIIIIIIIIIHGHIIIIIHHIIIIIIIIIIIIIIIIIIIIIIIIIIIIHHIIIIIIIIIIIIIIIIIIIIIIIIIIIIHIHIIHIIIIIIIIIIIIIIHHIEHHDDHFIGHIHCHIIGHHHHHHIHIIIHHIHHHHHGHHIIIHHHHGHHHHHHHIHIIHIIHIIIIGIHIIHFIIIIIHEIIIIIIIHIIIIHHIGIHIIHHGCHHEGEEEFHHHIDIIIIIIIIIIIIHIIHIIIIHHIIIIIIIIIIIIIIGIIIIIIIHIHGHIIIIGIIIIIIIHDHIIIIHIHIIHDIHHHHIIIH@HGIIIHHHHHIIIIIIIIIIIIIIIIIIIIIIIIIIHHFEIHIIIIIIIIHGHHHHHIIDDDAB
@HWI-D00621:464:HFY7KBCXY:1:1104:14029:56962 1:N:0:CGAGGCTGGTAAGGAG
TGGGGAATCTTGCGCAATGGGCGAAAGCCTGACGCAGCGACGCCGCGTGTGGGATGAAGGCCTTCGGGTCGTAAACCACTGTCGGGAGGGACGAAAATCTGACGGTACCTCCAAAGGAAGCACCGGCTAACTCCGTGCCAGCAGCCGCGGTAATACGGAGGGTGCGAGCGTTGTCCGGAATCACTGGGCGTAAAGGGCGCGTAGGCGGCCCGGTAAGTAGGAGGTGAAATCTTGCGGCTCAACCGCAAGACGGCCTTCTAAACTGCCAGGCTTGAGCACAGTAGAGGCAGGTGGAATTCCCGGTGTAGCGGTGGAATGCGTAGAGATCGGGAAGAACATCGGTGGCGAAGGCGGCCTGCTGGGCTGTTGCTGACGCTGAGGCGCGACAGCGTGGGGAGCAAACAGGATTAGAAACCCCAGTAGTCC
+
IIGIIDHIIIIIIIHHIIGIIIIIHIIIIIIIIIIIIIIHIIIIIIIIHIIHIIIIHIIIIIIIIIIIIHIIHHIIIHHHHIHGHHHIIIIIIHIIIIIIIHIGIIHIIIIIIGHIIGIIIIIGIIIIIIIIIIIIIIIIIIIIIIIIIICHHHHHIIHHHIIIIIHIHIHIIEHIHFHHIIIHHIIIIIHHHHHHHIIHIHHHHHIIIIHIIGHHIFIIIIIIIIIIHHIHHIIHHEHEEHDIIHIHHHIHCIHG?IHIIIIHHHCHIGIHHIIHGIHIIIIIIIIIIHHFIIIIHHHHHIIIIIIIIIIIIIIIHIIIHHFFCHCIIIIIHHHEIIHHGIHH=IIIIIIIHIHHIIIIIIHHEHHG?HIIIIHIIIIHHF?IHIIIIIIFIIIIIHHIIIIIIIHHIIHHDHIHGGHHIDDDCD
@HWI-D00621:464:HFY7KBCXY:1:1104:12800:63816 1:N:0:CGAGGCTGGTAAGGAG
TGGGGAATCTTGCACAATGGGGGAAACCCTGATGCAGCGACGCCGCGTGAGCGATGAAGCCCTTCGGGGTGTAAAGCTCTTTCGACGGGAACGATAATGACGGTACCCGGAGAAGAAGCTGCGGCTAACTACGTGCCAGCAGCCGCGGTAATACGTAGGCAGCAAGCGTTGTTCGGAATTACTGGGCGTAAAGAGTGTGTAGGCGGTGCTCTAAGTTCGGTGTGAAATCTCCCGGCTCAACTGGGAGGGTGCGCCGAAAACTGGAGTGCTGGAGCGCGGGAGAGGAAAGCGGAATTCCTGGTGTAGCGGTGAAATGCGTAGATATCAGGAGGAACACCGGCGGTGTAGACGGCTTTCTGGACCGTAGCTGACGCTGAGACACGAAAGCGTGGGTAGCAAACAGGATTAGATACCCTGGTAGTCC
+
HIIIIIIIIIIIIIIIIIIIIIIIIIIIIIIIIIIIIIIIIIIIIIIIIEHIIIHHIIIIIIIIHIIIIIIIIIIIIIIIHDFHHIIIIIHHIHHIIIIIIIIIIIIIIIHIIIIIIIHIIIIIIIIIIIIIIIIIIIIIIHIIIIIIIIIIHHIHIIIHIIIIIIIIHHHIIIIIIIHIHIIIHEEIHHHHHHIHIIIIIIIHHIIIGHIIIIIFDHHHIIIIIIEHIIGIIHHCIIHHHFIIIIIIIHHIHDHIHHHIHIHHFHHHHEIIIHCIGIHHIIIIIIIIIIIHIIIIIIIIIIIIIIIIIIIHIIIIIIIIIHIIIIHIIIIIIIHHIIIIIIHGHEIHIIIIIGIIIHHGHH@IIIIIIHIIHIIIIIHIIIIHHHHIIIIIIIIIIIIIHGIIIIIIIIHHIGHIIIHDDDDB
@HWI-D00621:464:HFY7KBCXY:1:1104:11920:67478 1:N:0:CGAGGCTGGTAAGGAG
TCGAGAATCTTTCGCAATGGGCGCAAGCCTGACGAAGCGACGCCGTGTGAGCGAAGAAGGCCTTCGGGTTGTAAAGCTCTTTCGCTAGGGAACAAGAGATATGGGACAATACCCCATAAATTTGATGGTACTTGGTAAAGAAGCACCGGCTAACTCCGTGCCAGCAGCTGCGGTAATACGGAGGGTGCAAGCATTGATCGGAATTACTGGGCGTAAAGGGCGCGTAGGCGGTAGGATAAGTCGGATGTGAAATTCCGGGGCTCAACCCCGGAGCTGCATTTGAAACTGTCCTTCTAGAGTTTAGTTAGGGTAAACGGAATTCCACGTGTAGCGGTGAAATGCGTAGATATGTGGAAGAACACCGGTGGTGAAGACGGTTTACTGGGCTAAGACTGACGCTGAGGCGCGAAAGCATGGGGAGCAAACAGGATTAGAAACCCTTGTAGTCC
+
GHIIIIIIIIIIIIIIIIIIIIIIIIIIIIIIIIIIIIIIIIIIIEHIIIIIIIHIIIIIIIIIIIIIHIIIIIIIIIIIIFHIIIIIIIIIIIIIIIIIIIIIIIHIIIIIIIIIIIIIHIIIIIGHIIGHHIIIIIIHIIIIIIHIIIIIHIIIIIIIIIHIIGIIIIIIIIIIIIIIIIIIIHHHHHIIHHIHIIGIIIIHIIIIIIIIIIHIIIIIIIIICGHICIHEHFIIIHGHIIIIHHEFIHIHIIIIIIIIIIIIHIHHHFIHHHHIHHIIIIGIIIHIGHIIGIIIIHHECGIIIIIHGIHIIHHIIIHIIHIIIIIIIIIIIIIIIIIIIIIIIIHIIIIIIIIIIIIIIHIIIIHIHIIIHGHEHD1FIIIIIIIIIHHEIHEIIIIIIIIIIIIIIHHFHHIIIIIIIIIIHIHIIIHGGHHHEIHIIHIIDD@DD
@HWI-D00621:464:HFY7KBCXY:1:1104:10877:67551 1:N:0:CGAGGCTGGTAAGGAG
TGGGGAATCTTGCACAATGGGGGAAACCCTGATGCAGCGACGCCGCGTGAGCGATGAAGCCCCTCGGGGTGTAAAGCTCTTTCGGCAGGGAAGATTATGACGGTACCTGCAAAAGCAGCTGCGGCTAACTACGTGCCAGCAGCCGCGGTAATACGTAGGCAGCAAGCGTTGTTCGGAGTTACTGGGCGTAAAGGGTGCGTAGGCGGCTTTTTAAGTTTGGTGTGAAATCTCCCGGCTCAACTGGGAGGGTGCGCCGAATACTGAGAGGCTAGAGTGTGGGAGAGGAAAGTGGAATTCCTGGTGTAGCGGTGAAATGCGTAGATATCAGGAGGAACACCGGTGGTGTAAACGGCTTTCTGGACCATAACTGACGCTGAGGCACGAAAGCGTGGGTAGCAAACAGGATTAGATACCCTAGTAGTCC
+
IHIIGIIIIIIIIHIIIIIIIIIIIIIIIIIIIIIIIIIIIIIIIIIIIIIIIIIIIIIIIIIIIIIIIHHIIHIHIIIIIHHIIIIIIIIIIHFHIIIIIIIIIIIIIIIIIIIIIIIIIIIIIIHIIIIIIIIIHIIIIIIIIIGIIGIIIIIIIIHIIIIIIIII@HHHHIIIIIBGHHGIHHIIHIIIIIIIIIHHIIIIIHIHHEHHIIIIIIHHIIIIHHHIHHDDHIIH@HHHCIIIHHIIIIHEHGIHGHEHHHHHIIHHFGIIIIIIIIIIIIIIIIIIHEIHHIHFIIIIIIIIHIIIIIIIIHIIIIHEHHGHHEIIHCIHHHHHIIIIIHHHIIIIIIIHHG?IIIHHHIGIHGDHCCHIIIIHIIIIIIIIIIIIHHIIHHHIIHHHIIIIIIIIIIFHIHGHHIIDDDDD
@HWI-D00621:464:HFY7KBCXY:1:1104:8905:70541 1:N:0:CGAGGCTGGTAAGGAG
TAAGGAATATTGGTCAATGGGCGGAAGCCTGAACCAGCCATGCCGCGTGCAGGAAGACGGCCCTACGGGTTGTAAACTGCTTTTATACCGGAATAAACCCCCGATCGTGATCGGGGCTGAATGTACGGTAAGAATAAGGATCGGCTAACTCCGTGCCAGCAGCCGCGGTAATACGGAGGATCCAAGCGTTATCCGGATTTATTGGGTTTAAAGGGTGCGTAGGCGGCCTATTAAGTCAGGGGTGAAAGACGGTAGCTTAACTATCGCAGTGCCCTTGATACTGATGGGCTTGAATGTACTAGAGGTAGGCGGAATGTGACAAGTAGCGGTGAAATGCATAGATATGTCACAGAACACCAATTGCGAAGGCAGCTTACTATGGTATGATTGACGCTGAGGCACGAAAGCGTGGGGATCAAACAGGATTAGAAACCCGAGTAGTCC
+
IHIIIIIIIIIIIIIIIIIIIIIIIIIIIIIIIIIIHIIIIIIIIIIIIIHHIIIIIIIIIIIIHIIIIIIIIIIIIIIIIGHIIHIHHIIHIIIIHIIIHIIGGIIIIIIIIIHIIIIHEIIIIIIIIIHIIIIHIIIIHGHIIIHIIHIIIIHEHHIIIIIIIIIHHIIHIHHIIIIHHHHIIIGIHIIIHHHHHHHHIIIIIIIIIIIIIIHHHHIIFHIIIHHGGHHEGIIIIHCIHIIIIIGHHHIIIIHIIIIIHIHGIGIIIIIIIIIIIIIIIHIIIHIIIIIIHIIHHIIIIIIIIIIIIIIIIIIIIIIIIGIIIIIIIIIIIIIIIIHHHHFHIIIIIIIIIIIIIIIIIHIIIIIIIIIIIIIHIIHHIHHIIIIIIIIIIIIIIIIIIIIIIIIIIIIIIIIIIIIIIIIIIIIIIIIIIIIIIIIDDDDB
@HWI-D00621:464:HFY7KBCXY:1:1104:10121:75172 1:N:0:CGAGGCTGGTAAGGAG
TAGGGAATTTTCCACAATGGGCGAAAGCCTGATGGAGCAACGCCGCGTGCAGGATGAAGGCCCTTGGGTCGTAAACTGCTTTTATATGTGACGATTATGACGGTAGCATATGAATAAGGATCGGCTAACTCCGTGCCAGCAGCCGCGGTCATACGGAGGATCCAAGCGTTATCCGGAATTACTGGGCGTAAAGAGTTGCGTAGGTGGCATTGTAAGCAAGTAGTGAAAGCGTTCGGCTCAACCGGATAAACATTACTTGAACTGCAAAGCTAGAGGATGAGAGAGGTTATTGGAATTCCCTGTGTAGGAGTGAAATCCGTAGATATAGGGAGGAACACCGATGGCGTAGGCAGATAACTGGCTCATTCCTGACACTAAGGCACGAAAGCGTGGGTAGCAAACGGGATTAGAAACCCGAGTAGTCC
+
IIIIIIIIHHIIIIIIIIIIIIIIIIIHIIIIIIEHEHIIIIIIIIIIIHHIIIIIIIIIIIIIIIIIIHIIIIIIIIIIIFHIIHIIHHCGHHDHIIIIIIIIIIHIIIHHHIIIIIIIIIIIIHIIIIIIIIIIIIIIIIIIDIIIIIIHIIIIHIIIGIIIIIIIIIIIIIIIIHIIIIIHIGHHIIIIIHIIIIIIHHHIIIGIIIIIIIIIIIIIIIIHHHHIHHHHCIIHGCEHECIHEIHEGIIIIIIHHGHIIIIIHIHIIIIIIHIHHGHGIIIIIIIIIHIIHIIIIHG?HIIIIIIIHIHIIIHDHE?HIIHHIIIIIIIIIIIIHIIHHIIIHHEIIIIHIIIGIIIHEIIIHHHHIIIIIHHIHIIIIIIIIIHIIIIIIIIIHIIIHIIIIIIIIIIIHHIHGFIIDDDDB
@HWI-D00621:464:HFY7KBCXY:1:1104:10949:78458 1:N:0:CGAGGCTGGTAAGGAG
TCGAGAATTTTTCTCAATGGGGGCAACCCTGAAGGAGCGACGCCGCGTGGAGGATGAAGGCTTTCGGGTTGTAAACTCCTGTCATTTGAGAACAAGGTGCACCGGTTAACTGCCGGTGCATTGATAGTATCAGAAGAGGAAGGGACGGCTAACTCTGTGCCAGCAGCCGCGGTAATACAGAGGTCCCAAGCGTTGTTCGGATTCATTGGGCGTAAAGGGTGCGTAGGTGGCGTCGTAAGTCGGGTGTGAAATCTCGGGGCTTAACTCCGAAACTGCATTCGATACTGCGGTGCTTGAGGACTGGAGAGGAGACTGGAATTTACGGTGTAGCAGTGAAATGCGTAGAGATCGTAAGGAAGACCAGTGGCGAAGGCGGGTCTCTGGACAGTTCCTGACACTGAGGCACGAAGGCCAGGGGAGCAAACGGGATTAGATACCCTAGTAGTC
+
IIIIIIIIIIIIIIIIIIIIIIIIIIIIIIIIIIFHIIIIIIIIIIIHHHHIIIIIIIIIIIIIIIHIIIIIIIIIIIIIIIHHIIIHIIIIIIIIIIIIIIIIIIIIIHIIIIIIIIIIHIHEGHHIIIIIGHIHHIIIIIHHHIIGIIIIIIIIIIIIIIIIIHIIIIIIHIIIIIIIIIHIIHIIIIIIHHEHHEHIGHHIHHIIIIIHHHHIHHIIIIHEIHIIIIC@?HIIGIHHHIIHCHECHGHHCHIGIIHHHHHIIIIIHCHIHIHIIIIHIIIIIIIIHIHIHGHHGIHHGIIHIIIIIIIHHIIIIIIIHGCIIIIIIIIIIIIIIIIIIIIHHHFCHIIIIIIHIIHHIIIIIIIIIIIIIIIHEHCHIIIHEHHIGF?IIIIIIIIIIIIIIIIIIIIIIGIHIIIIIIIHIIIIIIHIIIIIIIHIHIIDDD<
@HWI-D00621:464:HFY7KBCXY:1:1104:10287:79026 1:N:0:CGAGGCTGGTAAGGAG
TCGAGAATTTTTCTCAATGGGGGAAACCCTGAAGGAGCGACGCCGCGTGGAGGATGAAGGTCTTCGGGTTGTAAACTCCTGTCATTTGGGAACAAGGCGTACGTATTAACTGTACGTGCGTTGATAGTACCAGAAGAGGAAGAGACGGCTAACTCTGTGCCAGCAGCCGCGGTAATACAGAGGTCTCAAGCGTTGTTCGGATTCATTGGGCGTAAAGGGTGCGTAGGTGGCGTGGTAAGTCGGGTGTGAAATTTCGGAGCTTAACTCCGAAACTGCATTCGATACTGCCGTGCTTGAGGACTGGAGAGGAGACTGGAATTTACGGTGTAGCAGTGAAATGCGTAGAGATCGTAAGGAAGACCAGTGGCGAAGGCGGGTCTCTGGACAGTTCCTGACACTGAGGCACGAAGGCCAGGGGAGCAAACGGGATTAGATACCCCAGTAGTC
+
IIHHHIIIIIIIIIIIIIIIIIIIIIIHIHIIIIIIIIIIIIIIIIIIIIHIIIIIHHHIIIIIIIIIIIIIIIIIIIIIIIHHIIIIIIIIIIIIIIIIIIIHHIIIIIIIIIIIHHIIHIHIIIIIIHIIIIIIHIGIIIHIIIGIIIHIIHIIIIIGHHIFHHIIGIIIHHIIIIIIIIIIIIIHIHHI@@HEGHIIIHIHIHIIIIIIHHHIIIIIIIIIIIHHHIIIH@HGIIIHGIHH@EHHGIIHIIGHHEHIIHHGHCIIHHIHIIHIIGIIIIHIIIHIIIIIIIIIIIHHHIIHHIIIIIIIHIIIIIHIIIIIIIIIIIHHIIIIIIHIIIIHGHDHIIIIIIIIIIIIIIIIIIIIIIIIHHFED1FIIIIIHHEIHHHHIIIIIIIIIIIIIIIIIIIIHHIIIIIIIIHHIIIIIHIIHEIIIIIHIIIDDBD
@HWI-D00621:464:HFY7KBCXY:1:1104:12272:79855 1:N:0:CGAGGCTGGTAAGGAG
TGGGGAATATTGGGCAATGGGCGAAAGCCTGACCCAGCCACGCCGCGTGAGTGATGAAGGCCTTCGGGTCGTAAAGCTCTGTGGGGAGGGACGAATAAGTCCGGTATTAACACCACCGGGCCCTGTCGGTACCTCCTTAGCAAGCACCGGCTAACCCTGTGCCAGCAGCCGCGGTAATACAGGGGGTGCAAACGTTGCTCGGAATTATTGGGCGTAAAGCGCACGTAGGCGGTCTGTTATGTCGGATGTGAAAGCCCTTGGCTCAACTGAGGAAGTGCATCCGAAACTGGCAGGCTGGAGTACGTAAGAGGGTCGCGGAATTCCCGGTGTAGAGGTGAAATTCGTAGATATCGGGAGGAACACCGGTGGCGAAGGCGGCGACCTGGGACGATACTGACGCTGAGGTGCGAAAGCGTGGGGAGCAAACAGGATTAGAAACCCTAGTAGTCC
+
IIIIIIIIIIIIIIIIIIIIIIIIIIIIIIIIIIIIIIIIIIIIIIIIIIIIIIIIIIIIIIIIIIIIIIIIIIIIIIIIIHIHIIHIIIIIIIIIIIIIIIIIHIIIIIIIIIIIIIHIIIIIIHIIIIHIHFHHFIIIIIHIHHIIIHHIIIIIIIIIIIIIEHHIHHEHIIIIIIHHEHHHEHHHHIIGHIHHIIIHIHHHIIHHIIIIIIHHIHGHIIIHIHIIIIIIHCCCHIIDHEHHIIGIIIGHIIIHF.IIIHHHEGF?HGIIIHHHIHHHHHIHHHIHIIIIIIIGIIIHGDEHIGIIIIHC<-E0IIIIIIGIDIHHIIIHFIIIIHIIHHIIIIHHHHHHHIIIIIIIIIIIIHIIHHHDHIIIIIHFHHIIIIHHFIIIIIIIIHIIIHIIHHHIIIIIHIIEIIIIIGIIIIIIIIIIIIIIIIIHHIHIHDDBB@
@HWI-D00621:464:HFY7KBCXY:1:1104:11250:80343 1:N:0:CGAGGCTGGTAAGGAG
TCGAGGATCTTCGGCAATGGGCGCAAGCCTGACCGAGCGACGCCGCGTGCGCGATGAAGGCCTTCGGGTTGTAAAGCGCTGTCGAGGGGGAGGAAGCCGAAAGGTTGACCTATCCCTGGAGGAAGCACGGGCTAAGTTCGTGCCAGCAGCCGCGGTAAGACGAACCGTGCGAACGTTGTTCGGAATCACTGGGCTTAAAGGGCGCGTAGGCGGCCTGCCAAGTCAGGAGTGAAATCTTTCGGCTCAACCGGAAAAGTGCTCTTGATACTGGCGGGCTAGAGGGAGATAGGGGCATGTGGAACTTCCGGTGGAGCGGTGAAATGCGTTGATATCGGAAGGAACGCCGGTGGCGAAAGCGACGTGCTGGACCTCTTCTGACGCTGAGGCGCGAAAGCCAGGGGAGCGAACGGGATTAGAAACCCTAGTAGTCC
+
HIIIIIIIIIIIIIIIIIIIIIIIIIIIIIIHIIIIIIHIIIIIIIIIIIIIIIIIIIIIIIIIIIIIIIIIIIIIIIIIIIHIIIIIIIIIIIIIIIIIIHIIIIIIIIIIIIIIIIIIIIIIIIIIIIIIIIIIIIIHIIIIIIIIIIIIHIIHIIIIIIIIIDHHIIIIIIIIIHHIIIIGHIIIIIIIIIIIIIIIIIHIHIIGIIIIIIIIIIHHIHGHIIIHHIIIHHCHHGIIHIHHIIIHEHIHIIGIIIIIHIIIHHHHDIIHIHHGIHIIIIIIIIIIIIIIIIIIIIIIIIIIIIIIIHIIIIIIIIIIHIIIIIIHHEHIIIIIIIIIIIIIIIIIIIIIIIIIHIIIIIIIIIIHHHIFIHIHEGIHIIIIIIIIIIIIIIIIIHIIIIIGIIIIIIIIIIIIIIHIIIIIIIDDCDD
@HWI-D00621:464:HFY7KBCXY:1:1104:11654:82120 1:N:0:CGAGGCTGGTAAGGAG
TGGGGAATCTTGCGCAATGGGCGAAAGCCTGACGCAGCGACGCCGCGTGAGGGAAGAAGGCCTTCGGGTTGTAAACCTCTTTCAGGAGGGACGAAGCCACTCGGGTGAATAGCCCAGAGGGTGACGGTACCTCCAGAAGAAGCCCCGGCTAACTACGTGCCAGCAGCCGCGGTAATACGTAGGGGGCAAGCGTTGTCCGGATTTATTGGGCGTAAAGAGCGTGTAGGCGGCTTTACAGGTCCGCTGTGAAAACTCGAGGCTCAACCTCGAGCTGTCGGTGGAAACCGTAAAGCTAGAGTCCGGAAGAGGAGAGTGGAATTCCCGGTGTAGCGGTGAAATGCGCAGATATCGGGAAGAACACCCGTGGCGAAGGCGGCTCTCTGGGACGGTACTGACGCTGAGACGCGAAAGCGTGGGGAGCGAACAGGATTAGATACCCTAGTAGTCC
+
IIIIIIIIIIIIIIIIIIIIIIIIIIIIIIIIIIIIIIIIIIIIIIIIIIIIIIIIIIIIIIIIIIIIIIIIIIIIIIIIHHIIIIIIIIIIIIIIIIIIIIIIIFHHIIIIIIIIIIIIIIIHIIIIIIIIIIIHIIIIIIIIIIIIIIHIIIIIIHHIIHIIIHHIHIIIHDHHIHIHHHHIIHHIIIGIHIIIIIIIIHFHFHIIIHEHFHHIIIIIIHIIHHHIIHGGCHHEHHHC,IIFIIIHIIHIIHIIHIIHEIHGHHIGHIIHDIIIHIIIIIHHHIIHHIIIHHIIIIHIHIHIIIIIIIIIIIIIIIIHIHIIIIIIIIIIIIIIHIIIIIIIIHCHIIIIIIHIIIIIIHIIIIIIIIIIIIIIIHIIIIIIIHHIIIIIIIIIIIIIIIIIIIIIIIIIIHIIIIIIIIIIIIIIIIIIIIGIHHGIIIIDDD?D
@HWI-D00621:464:HFY7KBCXY:1:1104:9655:83083 1:N:0:CGAGGCTGGTAAGGAG
TAAGGAATATTGGTCAATGGACGCAAGTCTGAACCAGCCATGCCGCGTGGAGGATGAAGGTCCTCTGGATTGTAAACTTCTTTTATCTGGGAAGAAATCCACGAATTCTTTTGTGGTTGACGGTACCAGATGAATAAGCACCGGCTAACTCCGTGCCAGCAGCCGCGGTAATACGGAGGGTGCAAGCGTTATCCGGATTCACTGGGTTTAAAGGGTGCGTAGGTGGGCAGGTAAGTCAGTGGTGAAATCTCCGGGCTTAACTCGGAAACTGCCATTGATACTATCTTTCTTGAATACCGTGGAGGTCAGCGGAATATGTCATGTAGCGGTGAAATGCTTAGATATGACATAGAACACCAATTGCGAAGGCAGCTGGCTACACGAATATTGACACTGATGCACGAAAGCGTGGGGATCAAACAGGATTAGATACCCTAGTAGTCC
+
IGHIIIIIIIIIHIHIIIIIIHIIIIHIIIIIIIIIIIIIIIIIIIIIIHHIIIIIHIIIICHHIIIIHIIIIIIIIIIIIHHIHEHIIIIHIIIIIIIIIIIIIIHIIIIIIIIIIIIIIIIIIIHIIIIIIIHIIIIIHIHHIIIIIIGIIIIIHIIIIIIIIIIIIHEHHIIIHHIIIHGHIIIGHHIIIIIIIIIIIIHIIIIIIHIIIIICCIIIIIIHIIIIIIIHHHIGIHIHIIIHFEIHIIIIGHIHIIIIHHHHIIIIHHHIHIIIHIIIHIHHFGIIIHIIHIIIIHIIIIIIHEDIIIHHIIIHHHIIIIIIHIIIHIHIIIIIIHIIHGHIGIHHIHIIIIIIIIIHHHIIIIIIIIIIIIIIIIHEHEGIHIIIIIHHGIIIIIIIIIHIIIIIIIIIIIIIHFIIIIIIIIIIIIIIIHHHEIIDD@BD
@HWI-D00621:464:HFY7KBCXY:1:1104:10297:83889 1:N:0:CGAGGCTGGTAAGGAG
CAGGGAATATTGCGCAATGGCCGAAAGGCTGACGCAGCGACGCCGCGTGGGGGAGGAAGGCCTTCGGGTTGTAAACCCCTGTTGCCCGGGACGAACGAGCTCATTCGTGAGCTGTGACGGTACCGGGTGAGGAAGCACCGGCTAACTCTGTGCCAGCAGCCGCGGTAATACAGAGGGTGCGAGCGTTGTCCGGAATCACTGGGCGTAAAGGGCGCGTAGGCGGTCTGCTAAGCGTGTGGTGAAAGCCCGGGGCTCAACCCCGGGTCGGCCGTGCGAACTGGTGGACTCGAGCATGTCAGAGGCAGGTGGAATTCCGGGTGTAGCGGTGGAATGCGTAGAGATCCGGAAGAACACCGGTGGCGAAGGCGGCCTGCTGGGACATGGCTGACGCTGAGGCGCGACAGCGTGGGGAGCAAACAGGATTAGATACCCTAGTAGTCC
+
IIIIIIIIIIIIIIIIIIIIIIIIIIIIIIIIIIIIIGIIIIIIIIIIIIIIIIIIHIIIIIIIIIIIIIIIIIHIIIIEHGHHIIIIIIIIIIIIIIIIIIIIIIIIIIIIHIIIIIIIIIIIHIIIIIIHHHIIIIIIIIGHHIIIIHHEHIIIIIIIIIIIIHIIIIIIIFHIIHIIIIGIIIIIIIIIGEHHIIHIIIIIIHHHHHHIIIIIIIIHEIIHEIIIHHIIHIGIIIIHHHHHHGHDIIHIIGHHDIHHIIIIHHIIIHIIIHIHHIIIHIIHHHDIIIHEIIIIIIIIIHEIIIHIIIIHGIIIIIIIIIIIHIIIIIIIIIIIIHFCIHIIIIIHIIIIIIIIIIIIIIIIIIIIIIIIIIIIIIHFIIIGHIIIIIIIIIIIIIIIIIIIIIIIIIIIIIIIIIIIIIIIIHGCIIIHIHIIDDBDD
@HWI-D00621:464:HFY7KBCXY:1:1104:11579:86970 1:N:0:CGAGGCTGGTAAGGAG
TTGGGAATCTTGGACAATGGGGGAAACCCTGATCCAGCCATGCCGCGTGAGTGATGAAGGCCTTCGGGTTGTAAAGCTCTTTTACCCGGGAAGATAATGACTGTACCGGGAGAATAAGCTCCGGCTAACTTCGTGCCAGCAGCCGCGGTAATACGAAGGGGGCTAGCGTTGTTCGGAATTACTGGGCGTAAAGCGCGCGCAGGCGGTTTCTCAAGTCAGTGGTGAAAGCCCGGAGCTCAACTCCGGAACTGCCATTGAAACTGTGAAACTTGAGGACGAGAGAGGTGAGTGGAATTCCCAGTGTAGAGGTGAAATTCGTAGATATTGGGAAGAACACCGGTGGCGAAGGCGGCTCACTGGCTCGTTTCTGACGCTCAGGCGCGACAGCGTGGGGATCAAACAGGATTAGAAACCCGTGTAGTCC
+
IIIIHIIIIIIIHIIIIIIIIIIIIIIIIIIIIIIIIIIIIIIIIIIHIIIIIIIIIIIIIIIIIIHIIIIIIIIIIIIIIFHIIIIIIIIIIIIIIIIIIIIIIIIIIIIIIIIIIIIIIIHIIIIIIIIIIIIIIIIIIIIIIIIIIIIIIIIIIIIIHIIIIIIIIHIIIIIIIIIIIIIIIIIIIIIHIIIIIIIHIIIIIIHHHIIIIHIIIIIIHHIIIIIIHEIIIIIIIIIIHHHIIIIIIIIGHIIHIHHHIHHHFGIHHHIIIHGCEHHHIIIIIIIIIIIIIIIIIIIIIIIIIIHIIIIIIIIIHIIIIIHIIHIIIIIIIHIIIIIIIIIIIIIIIIIHHIIIIIIIHHEIIIIIIIHIIHIIIIIIIIIIIIIIIIIHIIIIIIIIIHIIIIIIHGD<CIHIIIIDDD@B
@HWI-D00621:464:HFY7KBCXY:1:1104:12972:89487 1:N:0:CGAGGCTGGTAAGGAG
TGGGGAATATTGGACAATGGGCGCAAGCCTGATCCAGCCATGCCGCGTGAGTGATGAAGGCCTTAGGGTTGTAAAGCTCTTTTGTCAGGGAAGATAATGACGGTACCTGAAGAATAAGCACCGGCTAACTTCGTGCCAGCAGCCGCGGTAATACGAAGGGTGCTAGCGTTGTTCGGATTTACTGGGCGTAAAGCGCGCGTAGGCGGCTTTTCAAGTCAGGGGTGAAATCCCACGGCTCAACCGTGGAATTGCCTTTGAAACTGTAAAGCTGGAGTGTCGGAGGGGATAGCGGAATTGCTAATGTAGAGGTGAAATTCGTAGATATTAGCAGGAACACCGGTGGCGAAGGCGGCTATCTGGACGACAACTGACGCTGAGGCGCGAAAGCGTGGGGATCAAACAGGATTAGAAACCCCAGTAGTCC
+
IHIIIIIIIIIIIIIIIIIIIIIIIIIIIIIIIIIIIIIIIIIIIIIHHHIHIIIIIIIIIIIIIIIIIIIIIIIIHIIIIGHIIIIIIIIIIIIIIIIIIIIIIIIIIIIIIIIIIIIIIIIIIIIIHIIIIIIIIIIIIIIIIIIIIIIIIIIIIIIHIHIIIIIHIEHIIIHIIIHIIIIIHIIIIIIIIGIHIHHIHHIIIIGIIIHIHIIHIHHHIHHHIIIIIIIIHIIIHHHEIIIIIIIIIIIIIIIHHIIIIIIIIIIIIHIIIIHIIHHE@IIIIIIIIIIIIIIIHIIIIIIIIIIIIIIIIIIIIIIIHGIIIIIIIIIIIIIIIIIIIIIIIIIIIIIIIIHIIIIIIIIIHHIIIIIIIIIIIIIIIIIIIIHIGIIIIIIHIIIIIIIIIIIIIIIIIIHIIIHDDD?D
@HWI-D00621:464:HFY7KBCXY:1:1104:7868:90399 1:N:0:CGAGGCTGGTAAGGAG
TGGGGAATATTGGACAATGGGGGAAACCCTGATCCAGCGACGCCGCGTGTGTGAAGAAGGCCTGCGGGTTGTAAAGCACTTTTAGTGGGGATGAAAAGCTCAGGGATAACACCTCTGGGTCTTGACCTAACCCACAGAAAAAGCACCGGCTAACTCTGTGCCAGCAGCCGCGGTAATACAGAGGGTGCAAGCGTTAATCGGAATTACTGGGCGTAAAGCGTGCGTAGACGGTTATGTAAGTCGGGTGTGAAAGCCCCGGGCTCAACCTGGGAATGCCATTCGAGACTGCATAGCTAGGGTGCGGAAGAGGGAAGCGGAATTTCAGGTGTAGCGGTGAAATGCGTAGATATCTGAAGGAACACCAGTGGCGAAAGCGGCTTCCTGGTCCAGCACCGACGTTCAGGCACGAAAGCGTGGGGAGCAAACAGGATTAGATACCCGAGTAGTCC
+
HHIIGIIIIIIIIIIIIIIIIIIIIIIIIIIIIIIIIIIIIIIIGIIIIIIIIIIIIIIIIIIHHIIIIIIIHIIIIIIIHHGHIIIIIIIIIIIIIIIIIIHIIIIIIIIIIIIIIIIIIIIIIHIIIIIHIIHHIIIIIHIIHIIIHIIIHIIIHIIIIIIIIIIHIIIII:?HIIIIHHHGHHIHIIIIIGHCHGIIIIIIHIIIIIIHIIIHIIIIIIIHHDHIIIF@HHHHEIIHIIIIHHHHIHHEHH>CCIHHIIIIGHGIIIIHHIHCIIIIIHIIIIIHIIIIIIIIIIIIIIIIIIIIIIIIIHHIIIIIIIHIHIIIIIIIHIHIIIGIIIHIIHHHIIIIIHIIIIIIHIIIIIIIIIIIIIIHGCIIIIIHG?HGIIHDIHHIIIHIIIIHIIIIIIIIIIIIIIIIIIIIIIIIIIGIIIIIIIIIIIIHDCDDB
@HWI-D00621:464:HFY7KBCXY:1:1104:11893:90700 1:N:0:CGAGGCTGGTAAGGAG
TGGGGAATCTTGCGCAATGGCCTAACGGCTGACGCAGCGACGCCGCGTGTGGGATGAAGCTCCTCGGAGTGTAAACCACTGTTGCCCGGGACGAATAGCTCGATTAATCGAGCCTGACGGTACCGGGTGAGGAAGCACCGGCTAACTCCGTGCCAGCAGCCGCGGTAATACGGGGGGTGCGAGCGTTGTCCGGAATCACTGGGCGTAAAGGGCGCGTAGGTGGTTTGATAAGGGTGTGGTGAAAGTCCGGGGCTCAACCCCGGATCTGCCGTGCCGACTGTCAAACTCGAGGACTGTAGAGGCAGGCGGAATTCCGGGTGTAGCGGTGGAATGCGTAGAGATCCGGAGGAAGACCGGTGGCGAAGGCGGCCTGCTGGGCAGTTTCTGACACTGATGCGCGACAGCGTGGGGAGCAAACAGGATTAGATACCCGAGTAGTCC
+
IIIIIIIIHIIIIIHIIIIIIIIIIIIIIIIIIIIIIIIIIIIIIIIIIIIIIIIIIIIIIIIIIIIGIIIIIHIIIIIIIHHHIIIIIIIIIIIGIHIHIIGIIIIIIIIIIIIIHIIIIHIIIIGHIHIIIIIIHIHHHHHIIIIHHGHIIIIIIIIIIIIIIHHIIHIHIIIIIHIHHIHCD?EHIHIIIIEHEHHIIIIHIHIIIHIIIIIIIIIIIIIIHHIHHHFB5-HHIHHIIIIHHCIGIHGIGIIIHIICIIHHHGIIIIIHHHEHIIIH@IHEHIIHIIIIIGIIIIIIHHEIHHHHIIIHIIHIIIIIIHHIIIHGFIIIIIIIIIHHGHHFIIIIIIIHIIIIIIIIIIIIIIIIIIGIIIIIIIIIIIIIIIHIIHIIIIIHHIIIIIIIIIGIIIIIIIIIIIIIIIIHIIHIIHHEHHHHDDDDD
@HWI-D00621:464:HFY7KBCXY:1:1104:9497:96156 1:N:0:CGTGGCTGGTAAGGAG
TCGGGAATTTTGCGCAATGGACGAAAGTCTGACGCAGCAACGCCGCGTGAGGGATGAAGGCCTTCGGGTTGTAAACCTCTTTTATCAGGGAAGATAATGACGGTACCTGCAGAATAAGCCCCGGCTAACTTCGTGCCAGCAGCCGCGGTGATACGAAGGGGGCTAGCGTTGTTCGGAATTACTGGGCGTAAAGCGCACGTAGGCGGATCATTTAGTCAGGGGTGAAATCCCGGGGCTCAACCTCGGAACTGCCTTTGATACTGATGGTCTCGAGTCCGGAAGAGGTGAGTGGAATTCCTAGTGTAGAGGTGAAATTCGTAGATATTAGGAAGAACACCAGTGGCGAAGGCGGCTCACTGGTCCGGTACTGACGCTGAGGTGCGAAAGCGTGGGGAGCAAACAGGATTAGATACCCTAGTAGTCC
+
IIIIIIIIIIIIIIIIIIIIIIIIIIIIIIIIIIIIIIIIIIIIIIIIIIIIIIIIIIIIIIIIIIIIIIIIIIIHIIIIIGHIIIIIIIIIIIIHIIIHIIIIIGIIIIIIIIIIIIIIIIIIIIIIIIIIIIHIIIIIIIIIIIIIHIHIIIIEHIIHIIIIIGHHIIIIIIHIIIIIIIIIIIIHHHHIIIIIHIIIIHHGHIIIHIIHIHHHHHIIIIIIIIIIIIIIHIIIIHIIIIIIIIIIHHIIHIIIHIIIHIIIIHIIIIIIHIHHHHHIHIIIIGIIIIIHIIIIIIIIHIIHIIIIIIIIIIIIIIIIIHHIIIIIIHFIHFIIIIIIIIIIIIIIIIIHHEGIIHHHEC0HHIIIIIIIGIIIIIIGIIIIIIIIHGIIIIIHIIIIIIIIIIIIIIHHCIIIIIIDDAD@
@HWI-D00621:464:HFY7KBCXY:1:1104:10994:97612 1:N:0:CGAGGCTGGTAAGGAG
TGGGGAATCTTGCACAATGGGCGAAAGCCTGATGCAGCGACGCCGCGTGGGGGATGAAGCATTTCGGTGTGTAAACCCCTTTCGATCCGGACGAAAACCTCGCAAGAGGATTGACGGTACGGATATAAGAAGCCCCGGCTAACTACGTGCCAGCAGCCGCGGTAAGACGTAGGGGGCCAGCGTTGTTCGGAATTACTGGGTGTAAAGGGTTCGTAGGCGGTGCGGCAAGTTGGGAGTGAAATCTCTGGGCTCAACCCAGAGGCTGCTTCCAAAACTGCTGTGCTTGAGTGTGAGAGAGGCTCGTGGAATTGCAGGTGTAGCGGTGAAATGCGTAGATATCTGCAGGAACACCCGTGGCGAAAGCGGCGAGCTGGATCACTACTGACGCTGAGGAACGAAAGCTAGGGGAGCAAACAGGATTAGAAACCCTAGTAGTCC
+
IIHIIIIIIIIIIIIIIIIIIIIIIIIIIIIIIIIIIIIIIIIIIIIIIIIIIIIIIHIIHIIIIHHIIIIIIIIIIIIIIHIIIIIIIIIIIIIIIIIIIIIIIIIIIHHIIIIIIIIIIIGIIHHIIIIIIIIIIIIIIIIIIIIIIIIIIIIIIIIIIIIIHIIIHHIIIIIIIIIIIHGHHIIHHIIHIIIIIIIIIIIIIIIIIGIIIHIIIIIIIGIHHIIIIHIIHIIIHHHHHHHHHHGHIHEIIIHEIHIHIIIIHIIHHIIGIIIIIIHIIHHHGIIIIIHGDFCIIIIHHGIIIIIIIIIIIIIIIIIHIIIIIIIIIIIIHHHHGHIHHHHHHHHIIIIIIIIIIIIHIIIIHEGEFIIHIIHD1IHHHIHHEIIIHHFIIIHIIIIIIIIIIIIIIHIHHHIIIIHIIIIIHGIHHIIIIDBBA@
@HWI-D00621:464:HFY7KBCXY:1:1105:14641:71564 1:N:0:CGAGGCTGGTAAGGAG
TGGGGAATATTGGACAATGGGCGCAAGCCTGATCCAGCCATGCCGCGTGAGTGATGAAGGCCCTAGGGTTGTAAAGCTCTTTTGTGCGGGAAGATAATGACGGTACCGCAAGAATAAGCCCCGGCTAACTTCGTGCCAGCAGCCGCGGTAATACGAAGGGGGCTAGCGTTGCTCGGAATCACTGGGCGTAAAGGGTGCGTAGGCGGGTCTTTAAGTCAGGGGTGAAATCCTGGAGCTCAACTCCAGAACTGCCTTTGATACTGAGGATCTTGAGTTCGGGAGAGGTGAGTGGAACTGCGAGTGTAGAGGTGAAATTCGTAGATATTCGCAAGAACACCAGTGGCGAAGGCGGCTCACTGGCCCGATACTGACGCTGAGGCACGAAAGCGTGGGGAGCAAACAGGATTAGAAACCCTTGTAGTCC
+
HIIIIIIIIGHHIHIHIIIIIIIIIIIIIIIIIIIIIIIIIIIIIIIHIIHDHHIIIIIIIIIIIIIIGHIIIIIIIIIIIHHGHFHIIIIIIHHIIIHHIIIIIIIIIIIIIHHIIIHIIIHHIIIIIIIIIIIIIIIIIIIIIIIIIIIHIIIHEHHIHHIIIIIIIIIIIIIIHIIIIIHIHHIIIIHHIHHHHIIIIIIIIIIIHIIIIIIIIIHHHIHIIGHHIIFIHHHEHHHFF.A:EHHIHHH?IIIHHIIIIHIIGIGIIIIIIHHHIIIIIHIIIIIIIGIIHGHDHHHIIIIIIIIIIIIIIIIIIIIIIIHIHEHHHIIIIIIIIIHIIIIIIIIIIIIIIIIIIHIIHHC?IIIIGIIIIIIIIIIIIIIIIIIIIIIIIIIIIIIIHHIIIIIIIIIHIIIIHIIDDDDD
@HWI-D00621:464:HFY7KBCXY:1:1105:12230:75544 1:N:0:CGAGGCTGGTAAGGAG
TGGGGAATCTTGCACAATGGGGGAAACCCTGATGCAGCGACGCCGCGTGAGCGATGAAGCCCCTCGGGGTGTAAAGCTCTTTCGGCAGGGACGATTATGACGGTACCTGCAAAAGCAGCTGCGGCTAACTACGTGCCAGCAGCCGCGGTAATACGTAGGCAGCAAGCGTTGTTCGGAGTTACTGGGCGTAAAGGGTGCGTAGGCGGCTTTTTAAGTTTGGTGTGAAATCTCCCGGCTCAACTGGGAGGGTGCGCCGAATACTGAGAGGCTAGAGTGTGGGAGAGGAAAGTGGAATTCCTGGTGTAGCGGTGAAATGCGTAGATATCAGGAGGAACACCGGTGGTGTAAACGGCTTTCTGGACCATAACTGACGCTGAGGCACGAAAGCGTGGGTAGCAAACAGGATTAGATACCCCAGTAGTCC
+
IIIIIIIIIIIIHHIIIIIIIDH?EH?HIIIIIHIIHIHIIHIHIIIIIIIIHIHHIIIIIIIIIIHIIIIIIIIIIIIIIDFHHHHHHIIIIHEHHHHIIIIIHIIIIIIIIIIIIIHHFHIHHHHIIIHIHIGIIIIIIIIIIIHIHHEHHEHHIIIGHIIGIIIIHHIIIIIIHIIIHIIIIIIIHHHHIIIIHHIIIIIGHIIHH@IHIIIHIHHHHHIHHHHHFIIIHHHEHGIIIIIIIHHHHCIHHF?HEHHIIHIHHEIIHHIIIIHHEIIIIIIIIIIIIIIHHIIIIIIIIIIIIIIIIIIIIIIIIIIIIHHIIIIIIIIIIIIIIIIIIIHGHEHIHHIIHEIIIIIHGCHHHHFIIIHIIIIIIHIIIIIIIIIIIIIIHHIIIIIHIIIIIIIIIIIHDGHIIIIDDDDD
@HWI-D00621:464:HFY7KBCXY:1:1105:13592:79280 1:N:0:CGAGGCTGGTAAGGAG
TGGGGAATATTGGACAATGGGCGAAAGCCTGATCCAGCAATGCCGCGTGAGTGAAGAAGGCCTTAGGGTTGTAAAGCTCTTTCACCCACGACGATGATGACGGTAGTGGGAGAAGAAGCCCCGGCTAACTCCGTGCCAGCAGCCGCGGTAATACGGAGGGGGCTAGCGTTGTTCGGAATTACTGGGCGTAAAGCGCACGTAGGCGGCGCGACAAGTCAGAGGTGAAAGGCCTGGGCTCAACCTGGGAACTGCCTTTGATACTGGCGTGCTTGAGTCCGGAAGAGGGTGGCGGAATTCCCAGTGTAGAGGTGAAATTCGTAGATATTGGGAAGAACACCGGTGGCGAAGGCGGTCACCTGGTCCGGTACTGACGCTGAGGTGCGAAAGCGTGGGGAGCAAACAGGATTAGAAACCCTTGTAGTCC
+
IIHIIIIIIIIIGGHIIIIIIHIIIIDHIIIIIIIIIIIIIIIIIIIHIIIIIIHIIIIIIIIIIIHHHIIIIIIIIIHIIHIIIIIHIIIIIIIIIIIIIIIHIIIIIIHIHHIIIIIIIIIIGIHGHHIHIIIIIHIIHIHHIIIIIHIIIIIHIIHH<EHDHHIIIICBHHIIIHGHIHIIIIIIHIHIHHHIHIIIIIIIIIIIIIHDHHIIIIIHIIHIIIIIIGIHHGIIHIGIIIIHIIIHIIIIIIHEHGCIIIHECHFIIHGIIHFHIIIIIIIIHGGIIIIIHIIHIIHGIIIIIIIIIIIIIIHEIIIIIHHIHHIHGIIIIIIHHIIIHIIIIHIIGIIIHHIGIHFC/HGIIIIIIIIIIIIIIIIIIIIIIIIIIIIIIIIIIIIIIIIIIIIIIHEHIHIGIIIDDDD@
@HWI-D00621:464:HFY7KBCXY:1:1105:7512:81155 1:N:0:CGAGGCTGGTAAGGAG
TGGGGAATATTGGACAATGGGCGCAAGCCTGATCCAGCCATGCCGCGTGAGTGACGAAGGTCTTCGGATTGTAAAGCTCTTTTGGCGGGGACGATAATGACGGTACCCGCAGAATAAGCCCCGGCTAACTTCGTGCCAGCAGCCGCGGTAATACGAAGGGGGCTAGCGTTGTTCGGAATCACTGGGCGTAAAGCGCACGTAGGCGGATGTGTCAGTCAGGGGTGAAATCCCGGAGCTCAACTCCGGAACTGCCTCTGATACAGCACGTCTTGAGTCCGATAGAGGTGGGTGGAATTCCTAGTGTAGAGGTGAAATTCGTAGATATTAGGAAGAACACCGGTGGCGAAGGCGGCCCACTGGATCGGTACTGACGCTGAGGTGCGAAAGCGTGGGGAGCAAACAGGATTAGAAACCCTTGTAGTCC
+
IGIHIIIIIIIIIIIIIIIIIIIIIIIIIIIHIIIIIIIIIIIIIIIHHHIHHIHIIIIIIIIIIIICHHHIIIIHIIIIIFGHHHHIIIIIIIIIIHIIIIIIIIHIIIIIIIIIIIIHHIIIIIIIIIIIIIIIIIIHIIGIIIIIHIIIIGIHIIIIIIIIIIIIIHIIIIIGIIIIIIIIIIGIIHIIHGGHIIIIIIIIIIHIIHHIIGHHIHIIIIIIIHHIHIHIHFIHIIIHD=IIHGIIIIHHIIIIIIIHGEHHHFHHEHHIIIIHIIIIHIHIIIIIIIIIIIHGIIHIIIHIIIHIIIIIIIIIIIIIIHHHIHIIHIIIIHHHIIIIIHIIHIIIIIIIIGIIIIIHGHIIHHIHIIIIIIIIIIIHGIIIIIIIIIIIIIIIIIIIIIIIIIIIIIIIHIIHGHG@?DDB
@HWI-D00621:464:HFY7KBCXY:1:1105:11639:82357 1:N:0:CGAGGCTGGTAAGGAG
TGGGGAATTTTGGACAATGGGCGCAAGCCTGATCCAGCCATTCCGCGTGCAGGATGAAGGCCCTCGGGTTGTAAACTGCTTTTGTACGGAACGAAAAGGCCTCTTCTAATACAGGGGGCTCATGACGGTACCGTAAGAATAAGCACCGGCTAACTACGTGCCAGCAGCCGCGGTAATACGTAGGGTGCAAGCGTTAATCGGAATTACTGGGCGTAAAGCGTGCGCAGGCGGTGATGTAAGACGGATGTGAAATCCCCGGGCTCAACCTGGGAACTGCATTCGTGACTGCATCGCTGGAGTGCGGCAGAGGGGGATGGAATTCCGCGTGTAGCAGTGAAATGCGTAGATATGCGGAGGAACACCGATGGCGAAGGCAATCCCCTGGGCCTGCACTGACGCTCATGCACGAAAGCGTGGGGAGCAAACAGGATTAGATACCCCAGTAGTCC
+
IIIIIIIIIIIIIIIHIIIIIIIIIIIIIIIIIIIIEHHIIIIIIIIIIHIIIHIIIIIIIIHIHIHIIIIIIIHIIIIHHHHHHIIIIIIIIIIIIIIIGHIIIIIIIIIIIIIGIIHIIIIIIIIIIIIIIIIIIIIIIIIIIIIIIGIIIIIIIHIIIIIIIIIIHHIHIEHHIIIIHEHHIIHIIHIHHHHCHHHIIIIHIIIIIIHIIIIHIIHHIHIIIIIIIIIHHHIIIHEFEIIIIIIIIHGDDGIIHIHHHHIHHHEIHIHHHHCHHHD=HHFIIIHHHHE?HG?IIIIIIIIIIIIIIIIIIHIIIIIIIIIIHHGIIIIIIHHIIIIHIIIIIIIHIHHIIIIHIHIIIHIIHIIIHIIIIIIIHDDGHHIIIIIHIHIIIIIIHIIHHIIIHHIHIIIIIIIIIIIIIIIIIIIHHGHHIHIHHHF<1HHIDDBD@
@HWI-D00621:464:HFY7KBCXY:1:1105:12628:86438 1:N:0:CGAGGCTGGTAAGGAG
TGGGGAATCTTGCGCAAATGCGGGAAACCGTGACGCAGCGACGCCGCGTGGGGGAAGAAGGCCTTCGGGTTGTAAACCTCTTTCAGGAGGGACGAAGCTACTCGGGTTAATAGCCCAGAGGGTGACGGTACCTCCAGAAGAAGCCCCGGCTAACTACGTGCCAGCAGCCGCGGTAATACGTAGGGGGCAAGCGTTGTCCGGATTTATTGGGCGTAAAGAGCGTGTAGGCGGCTTGGTAGGTCCGCTGTGAAAACTCGAGGCTCAACCTCGAGATGTCGGCGGAAACCACTTGGCTAGAGTCCGGAAGAGGAGAGTGGAATTCCTGGTGTAGCGGTGAAATGCGCAGATATCAGGAAGAACACCTATGGCGAAGGCAGCTCTCTGGGACGGTACTGACGCTGAGACGCGAAAGCGTGGGGAGCGAACAGGATTAGAAACCCGTGTAGTCC
+
IIHHIIIIIIIIIIIIIIIIHIHIIIHIIIIIIIIIIECEHIIIIHFHHHIIIIIIHHIIGIIIIIIIIIIIIIHIIIIIIHIIIIIIIIIIIIIIIIIIIIIIIIIIIIIIIIHIHIHIIIIHHGIHHIIIHIIEHIIIIIIIIIIIIIHHEHIIHIIIIIIIIIIIGHIHHHIIIHIIIIHIIIIIGHIIIIIHIIIIIHGHCHHIIIIIIHHHHIHIHIHIIEIIIIHHF/E@-HHIHDIIHIIIHIIIHIIIIIIIHEGHHDHHHHHHHCIHIIIHIHIHIIHIIHIIHEGIHIIHHIIIIIIIIIIIIIHIIIIIIIIHHIIIHIIIIIIIIIIIHHGCHFHHHHIIIIHHIIIIIIIHIIIIIIIIIIIIIIHIHGHIIIHCIIIIIIIIGIIHIIIIIIIIIIIIIIIIIIIIIHGIIIIIIHIIIIIIIIIIIGHIDDDDA
@HWI-D00621:464:HFY7KBCXY:1:1105:12130:86645 1:N:0:CGAGGCTGGTAAGGAG
TGGGGAATTTTGGACAATGGGGGCAACCCTGATCCAGCCATGCCGCGTGCGGGAAGAAGGCCTTCGGGTTGTAAACCGCTTTTGTCCGGGAAGAAAAGGCACCCCCTAATACGGGATGCTCTTGACGGTACCGGAAGAATAAGCACCGGCTAACTACGTGCCAGCAGCCGCGGTAATACGTAGGGTGCGAGCGTTAATCGGAATTACTGGGCGTAAAGCGTGCGCAGGCGGTTCGTGATGTCTGATGTGAAAGCCCCGGGCTCAACCTGGGAATTGCATTGGAAACTAGCGGGCTGGAGTGTGGCAGAGGGGGGTGGAATTCCACGTGTAGCAGTGAAATGCGTAGAGATGTGGAGGAACACCGATGGCGAAGGCAGCCCCCTGGGCTAACACTGACGCTCATGCACGAAAGCGTGGGGAGCAAACAGGATTAGAAACCCCAGTAGTCC
+
IIIIIIIIHHIIIGIHIIGHHHHHHIIIIIIIHIIIIIIIIHIIIIHIIHIIIIHIIIIIIIHHIHHIIIIHIIIIIIIHHDGHHIHIIHIGHIIIEFHIIIIHHIIIHGIIIIIIHHHIEHIIHHHIIHIIIHHGHIIIHIIIIIIHIIIGIEHGIIIIIIIHIHIIIHIIGIGCEHIIIHHIGHIIHBCDHHIHHHHIIIEHIIIIIIIIHHEHIHHHGIIIIGHIIIE<HIHIHHGIIHHHHIIHHIIIHHHEHHIIHHGHIGIIIIIIHIIIHHHHIHIIHIIHHDIIHHHIGIIIIIIIHIIIIIIIIIIIIIIIIIIHCGHIIIHHIIHHIHHIIIIIIIHGIIIIIHIHIIHHG=IIIIIIIHEIIIIIIIHIIIIHHIIHIHFFIIIIIIIIIIIIIIIIIIHIIIIIIIHIIIIIIIIIHHHFIIIHC/C<1GHHDDDAD
@HWI-D00621:464:HFY7KBCXY:1:1105:11548:89157 1:N:0:CGAGGCTGGTAAGGAG
TGGGGAATATTGGACAATGGGCGAAAGCCTGATCCAGCAATGCCGCGTGAGTGATGAAGGCCTTAGGGTTGTAAAGCTCTTTTACCCGGGATGATAATGACAGTACCGGGAGAATAAGCTCCGGCTAACTCCGTGCCAGCAGCCGCGGTAATACGGAGGGAGCTAGCGTTGTTCGGAATTACTGGGCGTAAAGCGCGCGTAGGCGGCTTTGTAAGTTAGAGGTGAAAGCCCGGAGCTCAACTCCGGAACTGCCTTTAAAACTGCATCGCTTGAATCCAGGAGAGGTGAGTGGAATTCCGAGTGTAGAGGTGAAATTCGTAGATATTCGGAAGAACACCAGTGGCGAAGGCGACTCACTGGACTGGTATTGACGCTGAGGTGCGAAAGCGTGGGGAGCAAACAGGATTAGAAACCCTAGTAGTCC
+
IIIIIIIIIIIIIIIIIIIIIIIIIIIIIIIIIIIIIIIIIIIIIIIIIIIIIIIIIIIIIIIIIIIIIIIIIIIIIIIIIHHIHIIIIIIIIIIIIIHIIIHIIIIIIIIIIIIIIIIIIIIIIIIIIIIIIHIIIIIIIIIIIIIIIIIIIHIIIIIIHHIIIHIIIIIIIIIIHIIIHIIIIIIIIIHIIIIIIIIIIIHIIHHHHIHIIIIIHIIIIIIIIHHHIIIIIIIIIHG<C=IHIIHHIHIIIIIIIHHHIHIIIIIIIHIIIIIGIIIIIIIIIIIIIIIIIIIIIIIIIIIIIIIIIIIIIIIIIIIIIIIIIIIIIIGIIIIIGIIIIIIIIIIIIIIIIIIIIIIIIIIIIIIIHIIIIIIIIIIIIIIIIIIIIIIIIIIIIIIIIIIIIIIIIIIHHIIIHIIDDDAB
@HWI-D00621:464:HFY7KBCXY:1:1105:16266:90346 1:N:0:CGAGGCTGGTAAGGAG
TGGGGAATATTGGACAATGGGCGAAAGCCTGATCCAGCAATGCCGCGTGAGTGATGAAGGCCTTAGGGTTGTAAAGCTCTTTTACCCGGGATGATAATGACAGTACCGGGAGAATAAGCCCCGGCTAACTCCGTGCCAGCAGCCGCGGTAATACGGAGGGGGCTAGCGTTGTTCGGAATTACTGGGCGTAAAGCGCGCGTAGGCGGCTTTGTAAGTTAGAGGTGAAAGCCCGAAGCTCAACTTCGGAATTGCCTTTAAGACTGCATCGCTAGAATTGTGGAGAGGTAAGTGGAATTCCGAGTGTAGAGGTGAAATTCGTAGATATTCGGAAGAACACCAGTGGCGAAGGCGACTTACTGGACACATATTGACGCTGAGGTGCGAAAGCGTGGGGAGCAAACAGGATTAGAAACCCGGGTAGTCC
+
IIIIHIIIIIIHIIIIIIIHIIIIIIIIIIIIIIIHHIIIIGIIIIIIHIIHIIIHIIIIIIIIIIIIHIHIIIIIIIIIIFHIIHIIIIHIIIIIIIIIIIIIIIIIIHIGHHIIIIIIIIIIIIIIIIIIIIIIIHIIIHHIIIIHIIIHIHHHIICHHHIIIIIIEHHHHIIIIIIIIIIIIIIIHIIIIIIIHHHHIIHHIIIHIIIIIHI@FHHIHIIGIIIIIICIIHHEHHIIIIGIHGHHHHHEIIIIIIHIIIHIHIHHIHIIIIHHHHHHIIIIIIIIIIIIIIIIIIIIIHIIIIIIIIIIIIHGIIHHHHEGHGHIHIHIIIHHHIIIIIIIIHGIIIIIIHHIIIIIIIIIHFIIIIIHIIIIHIIIIIIIIIIIIHIIIIIHIIIIIIIIIIIIIH@DGGIIGIIDDDAB
@HWI-D00621:464:HFY7KBCXY:1:1105:11739:90902 1:N:0:CGAGGCTGGTAAGGAG
TGGGGAATATTGGACAACGGGCGAAAGCCTGATCCAGCAATGCCGCGTGAGTGATGAAGGCCCTAGGGTTGTAAAGCTCTTTTACCCGGGATGATAATGACAGTACCGGGAGAATAAGCTCCGGCTAACTCCGTGCCAGCAGCCGCGGTAATACGGAGGGAGCTAGCGTTGTTCGGATATACTGGGCGTAAAGCGCACGTAGGCGGCGCCGTAAGTCAGGGGTGAAATCCCGGAGCTCAACTCCGGAACTGCCCTTGAAACTGCAGTGCTAGAATCCTGGAGAGGCGAGTGGAATTCCGAGTGTAGAGGTGAAATTCGTAGATATTCGGAAGAACACCAGTGGCGAAGGCGACTCGCTGGACAGGTATTGACGCTGAGGTGCGAAAGCGTGGGGAGCAAACAGGATTAGAAACCCTGGTAGTCC
+
IHIIIHIIHIIIFGHIIHIIIIIIIIIIIIIIHHIIIIIIIIIIIIIIIHHHIHIIIIIIIIIIHIIIIIIIIIIIIIIIIHHIIIHIIIIDHIHHIIIIIHIIIIIIIHIIHIIIIIIIHIIIIIIIIIIHIIIIIIIIIIIIIHIIIIIIIIIIIIIHHHHIIIIIIIIIGIIHIIIIIIIIHIIIIIIIIHHIIIIHHIIIIIIIGHIIIIIIIIIIIIHHIGIEHHIHIGIIIIHHHHIIIIHHIIGHIIIIIHFIHHIIHHEGHHHHGEHIIHIIIIIIIIIIHGIIIIIIIIHIIIIIIIHIIIIIIIIIIIHIIIHIIHHIIIHIIGIIIIIIGIIIIIIIIIIIIIIIIIIIIIIIIIIHIIIIIIIIIIIIIIIIIIIIHHIIIIIIIIIIIIIIIIIIIIIIIIIIIIIDDDDD
@HWI-D00621:464:HFY7KBCXY:1:1105:14143:92497 1:N:0:CGAGGCTGGTAAGGAG
TGGGGAATATTGGACAATGGGCGCAAGCCTGATCCAGCCATGCCGCGTGGATGATGAAGGCCCTAGGGTTGTAAAGTCCTTTTAACGGGGAAGATAATGACGGTACCCGTAGAATAAGCCCCGGCTAACTTCGTGCCAGCAGCCGCGGTAATACGAAGGGGGCTAGCGTTGCTCGGAATTACTGGGCGTAAAGCGCACGTAGGCGGTCTTTTAAGTCGGGGGTGAAATCCTGGAGCTCAACTCCAGAACTGCCTTCGATACTGGAAGACTTGAGTCCGGGAGAGGTGAGTGGAACTGCGAGTGTAGAGGTGAAATTCGTAGATATTCGCAAGAACACCAGTGGCGAAGGCGGCTCACTGGCCCGATACTGACGCTGAGGCACGAAAGCGTGGGGAGCAAACAGGATTAGATACCCGAGTAGTCC
+
HHIIIIIIIIIIIHIIIIIIIIIIIIIIIIIGIHIIIIIIIIIIIIIHIHIIIHIIIIIIFHIIEHHIHHIIHIIIIIIHEHHIHIHIIIHHIIIIIIIIIIIIIIIIIIIIIIIIIIIHIIIIIHHHEHHHHHHCGHIIIIIIIIIIIIIIIIIIIHHHC?EHHIIHIHCCHHIIHIHHIIIIIIHIIIIIIHHHIHHHHIIIIIHHFFCHHIIIIIIHHIHIIHHHIIHIIHIHIIIIHEGH@CHEHFFIHEHEGG?IIIIIHHHIIIHIIHDHGHIIIIIIIIHEGIHIIHHHIIIIIIIIIIHIIIIIIIHGIIHIHHEIIHIHFIIIIIHHIIHIHIIIIIIIIIIIIHGIIIIHHF0IIIIIIIIIIIIIIIHIIIIIIIIIIIIIIIIIIHGHIIIIHD1IIHIIIHEIIIHDDADD
@HWI-D00621:464:HFY7KBCXY:1:1105:14490:93979 1:N:0:CGAGGCTGGTAAGGAG
TAAGGAATATTGGTCAATGGACGCAAGTCTGAACCAGCCATGCCGCGTGGAGGATGAAGGTCCTCTGGATTGTAAACTTCTTTTATTTGGGAAGAAACCCACGATTTCTATTGTGGTTGACGGTACCAGATGAATAAGCACCGGCTAACTCCGTGCCAGCAGCCGCGGTAATACGGAGGGTGCAAGCGTTATCCGGATTCACTGGGTTTAAAGGGTGCGTAGGCGGGCAGGTAAGTCAGTGGTGAAATCTCCGGGCTTAACCCGGAAACTGCCGTTGATACTATCTGTCTTGAATATAGTGGAGGTGAGCGGAATATGTCATGTAGCGGTGAAATGCTTAGATATGACATAGAACACCCATTGCGAAGGCAGCTCGCTACACTATCATTGACGCTGAGGCACGAAAGCGTGGGGATCAAACAGGATTAGATACCCTGGTAGTCC
+
IIIIIIIIIIIIIIIIIIIIIIIIIIIIIIIIIIIIIIIIIIHIIIIIIIIIIIIIIIIIIHIIIIIIIIIIIIIIIIIHIHIIIIIIIIIIIIHIHIIIIIIIIIIIIIIIIIIIIIIIIHIIIIIIIGIIIIIIIEHIIIIIIIIHHIIIIHHIIHHIIIIIIIIIIHIIIHIIIIIIIHGHIIIIIIIHHIIHGGHHHHIIIIIIHIIIIHIIHHHIIHHIIIIIIHIIIIHEEIIIHHFIIIIHIHHHIIHIIIIIHECH@IHIHDIGIIIIIIIHGIIIHHFIHIIIIIIHHHHGHIIIIIIIHIHIIIIIIIHHHHIIIIIIIEHIIIGIHHIIHHHIHHH?IHIIIIIIIIHIIIIIIIIIIIIIIIIHIIHHHHIIIIIHHIIIIIIIIIIIIHIIIIIIIIIIIIIIIIIIIIIIIIIIIIIIIHIIIIIDDDAD
@HWI-D00621:464:HFY7KBCXY:1:1105:12244:95068 1:N:0:CGAGGCTGGTAAGGAG
TGAGGAATCTTCCGCAATGGGCGAAAGCCTGACGGAGCGACACCGCGTGTGGGATGAAGTCCTTCGGGATGTAAACCACTGTTGGAGGGGAAGACAACTGACGGTACCCTCCGAGAAAGCCCCGGCTAACTACGTGCCAGCAGCCGCGGTAATACGTAGGGGGCAAGCGTTATCCAGATTTACTGGGCGTAAAGCGCGTGTAGGCGGCTGGTTAGGTGTGATGTGAAATCCTCGGGCTCAACCCGAGAACTGCATTGCAAACCGGCCTGGCTAGAGTGCAGGAGAGGGAAGCGGAATTCCAGGTGTAGCGGTGAAATGCGTAGATATCTGGAGGAACACCAGTGGCGAAGGCGAGTCCCTGGACAACTTCTGACGCTGAGGCACGAAAGCTAGGGGAGCAAACAGGATTAGAAACCCTTGTAGTCC
+
IIIIIIIIIIIIIIIIIIIIIIIIIHIIIIIIHHIHHIIIIIIIIIIIIHIIIIIIIIIIIIIIIIIIGIIIIIIIIIIHHHCFHHIIIIIIIIIIIIIIIIIIIIIIIIIIIIIIIIIIIIIIIIIIIIIIIIIHIIIIIIHIIIIHIEHFHHHIHHIIIIHIIIIIIIIHHIIIIGIHHHIHHHFHHIHHHIIIGHHHIIHIIIIIIIIIIHIIHHHIIIIIIIIHHIDIIIIHFIHHHHHHHHGIIIIHEIIHGIIIIGIIIGIIIHHGIIIIIIHIIIIIIIIIIIIIIIIIIIIIIIIIIHIIIIIIIIIIIIIIIIIHHIIIIIIIIIIIIIIIIIIIIIIIIIIIIIIIIIIIIIHHIIIIIIIIIIIIIIIIIHIIIIIIIIIIIIIIIIHIIIIIIIIIHIIIIIIIIIHIIDDCB@
@HWI-D00621:464:HFY7KBCXY:1:1105:13407:96202 1:N:0:CGAGGCTGGTAAGGAG
TGGGGAATCTTGCGCAATGGGCGAAAGCCTGACGCAGCGACGCCGCGTGCGGGAAGAAGGCCTTCGGGTTGTAAACCGCTTTCAGGAGGGACGAAGCCACTCGGGTTAATAGCCTAGAGGGTGACGGTACCTCCAGAAGAAGCCCCGGCTAACTACGTGCCAGCAGCCGCGGTAATACGTAGGGGGCTAGCGTTGTCCGGATTTATTGGGCGTAAAGAGCGTGTAGGCGGCCAGGTAGGTCTGGTGTGAAAACTCGAGGCTTAACCTCGAGATGTCATCGGAAACCATCTGGCTAGAGTCCGGAAGAGGAGAGTGGAATTCCTGGTGTAGCGGTGAAATGCGCAGATATCAGGAAGAACACCAATGGCGAAAGCAGCTCTCTGGGACGGTACTGACGCTGAGACGCGAAAGCGTGGGGAGCGAACAGGATTAGAAACCCTAGTAGTCC
+
IIIIIIIIIIIIIIIIIIIIIIIIIIIIIIIIIIIIIIIIIIIIIIIIIGIIIIIIIIIIIIIIIIHIIIIIIIIIIIIIIHIIIHIIIIIIIIIIIIIIIIIIIHFHIIIIIIIIIIIIIIIIIIIIIIIIIIIHIIIIIIHIIIIIIIIIIIIIHIHIIIIGIIIIIIIIIIHHIIIHHIIIIIIIIIIIIIIIIIIIHHHHEHIIIIIIHHHIIHIIIIHHHIIIII@HHHHIHIHHCHEHHHIIIGHHHDHHIIHHHFED?CHIIIIIIGIHIIIIIHIHHHGIIIIIIIHIIHHHIHGIIIIIIIIIIIIIIIIIIIIIHIIIHHIIIIIIIIIIIHHIHHGHHIIIHHIIIIIIIIHHHIIIIIIIIIIIIIIIIIIIHIIIIIIIIIIIIIIIIHHIIIIIIIIIIHIIIIIIIIIIIIIIIIIHIHF<?E<1HIIDDDAD
@HWI-D00621:464:HFY7KBCXY:1:1105:9151:96304 1:N:0:CGAGGCTGGTAAGGAG
TGGGGAATATTGGACAATGGGCGCAAGCCTGATCCAGCAATGCCGCGTGTGTGAAGAAGGCCTTCGGGTTGTAAAGCACTTTTATCAGGAACGAAATACCACGGGTTAATAACCTATGGGGCTGACGGTACCTGAGGAATAAGCACCGGCTAACTTCGTGCCAGCAGCCGCGGTAATACGAAGGGTGCAAGCGTTAATCGGAATTACTGGGCGTAAAGGGTGCGTAGGCGGTTATTTAAGTCTGTCGTGAAATCCCCGGGCTCAACCTGGGAATGGCGATGGATACTGGGTAGCTAGAGTGTGTCAGAGGATGGTGGAATTCCCGGTGTAGCGGTGAAATGCGTAGAGATCGGGAGGAACATCAGTGGCGAAGGCGGCCATCTGGGAAAACACTGACGCTGAAGCACGAAAGCGTGGGGAGCAAACAGGATTAGATACCCGAGTAGTCC
+
IIIIIIIIIIIIIHIIIIIIIHIIIIIIIIIIIIHIIIIIIIIIIGIIIHIIIIIIIGIIHHIGIIIIIIIIIIIIHIIHHDHIIIIGIIIIIIIIIIIFIIIGGIIIIIIIIHIIIIIIIIGIGIIIIIHHIIIIGIIIIIHHIIIGDIIGHIIHIIIIIIIIHGIHIHDHHIIIIIIHIIIIIIIGHGIIIHHHEHHIIHGIHGHIIIHIHIIIIIHGHIHHHHHIHHIHGHEIIIHIIGIHHHHHGHGIHIIHIIHFHFHHHHHHIIHIHHIHHHIIIIIIIIIHIIIIIHFIIIIIIHHGIIHIIIIGHHEGIIIHHIIIIIIIHHIIIIIIIIIHDHIHIHHHFDGIHGIIIIHHD1HIIIHHIIIIIIIIIIHIIIIIIHD1IIIHHIIIIIIIIIIIGIIHIIIIIIIIIIIIIIIGIIIIIHIIIIIIHGIIIIHHDDDBB
@HWI-D00621:464:HFY7KBCXY:1:1105:10710:96551 1:N:0:CGAGGCTGGTAAGGAG
TGGGGAATCTTGCGCAATGGACGAAAGTCTGACGCAGCAACGCCGCGTGGGGGATGAAGCTTCTCGGAGTGTAAACCCCTTTCGACCCGGACGAATGCCCGCAAGGGTTTGACGGTACGGGTATAAGAAGCCCCGGCTAACTACGTGCCAGCAGCCGCGGTAATACGTAGGGGGCCAGCGTTGTTCGGAATTACTGGGTGTAAAGGGTTCGTAGGCGGTGCGGCAAGTTGGGAGTGAAATCTCTGGGCTCAACCCAGAGACGGCTTCCAAAACTGCCGTGCTTGAGTGTGAGAGAGGCTCGTGGAATTGCAGGTGTAGCGGTGAAATGCGTAGATATCTGCAGGAACACCCGTGGCGAAAGCGGCGAGCTGGATCACTACTGACGCTGAAGAACGAAAGCTAGGGGAGCAAACAGGATTAGAAACCCGAGTAGTCC
+
IIIIIIIIIIIIIIIIIIIIIIIIIIIIIIIHIIIIIIIIIIIIIIIIIIHIIIIIIIIIIIIIIIIIIIIIIIIIIIIIIHIIIIIIIGIIIIIIIIIIIIHIIIIIHIHIIIIIEHIIIHIIIHIIIIHIIIIIIIHIIIIIIIHIIEHGHIIIIGHIIGHHIIIHHGHHIHIIIIIIIIHHEHIIIIIIIIHIIIEHHIIHIIGIIIHHHIIHHHEIHIHHGHIHFIHF@H?IIHHEG?HGGIIIHIIIHGA/DDHHHIIHGHDGIIIIHGIIIIHIHHCHHIIIHHIIHIGIIIIIIIHIIHIIHHIIIIIIIIIIIIIIIIIIIIIIIHHIIIIIHIIIIIIIHDHIHIIIIIIIIIIIIIHIHIIIIIIIIIIIIIHIIIIIIIIIIIIIIIIIIIIIIIIIIIIIIIIIIIGIIIIHIIIIIIIDDDCD
@HWI-D00621:464:HFY7KBCXY:1:1105:11335:96665 1:N:0:CGAGGCTGGTAAGGAG
TAAGGAATATTGGACAATGGGCGAGAGCCTGATCCAGCCATGCCGCGTGCAGGAAGAAGGCCCTATGGGTCGTAAACTGCTTTTGAACGAGAGAAAACCCGAGTACGTGTACTCGGCTGATAGTATCGTTAGAATAAGCATCGGCTAACTTCGTGCCAGCAGCCGCGGTAAGACGAAGGATGCAAGCGTTATCCGGATTCATTGGGTTTAAAGGGAGCGTAGGCGGACTTGTAAGTCAGTGGTGAAATCTGTGGGCTTAACCCACAAACTGCCATTGATACTGCAGGTCTAGAGTACAGTTGCCGTTGGCGGAATATGACATGTAGTGGTGAAATACTTAGATATGTCATAGAACACCGATTGCGAAGGCAGCTAACGAAGCTGTAACTGACGCTGAGGCTCGAAAGTGCGGGGATCAAACAGGATTAGATACCCGAGTAGTCC
+
IHHIHHIIIIIIIIIHIIIGIIHHIIIIIHIHIIIIIIIIIIIIHIIIIIIIIGHGHHIIIIIIHIIHHHIIIIIIHIIIHGHFHCHIIHHEHIIIIIIIHIIIHIIIIIIIIIIIIIIHIHHHIIIIEHHIHIIIEHIIIIIIIIIIIIIIIIIIIIIIIIIIIHIIIIIIIIIHHHGEHIIICHHIHGHHHHIHFEEHGHHIIHHHHIIIIIHIHHHIHIIIIIHIFHHHHEGIHIHHBHHHHHFHF=HHHHHGHIHEEGHG<HHIIIIGIIHCHH?IHIHIIIHHGEIIIHHIGIIIIIIIIIHHHIIIIIIHGIIIIIIIIIGIIIIIHGIHHHHFGHGEEIHHIHIIHHHHFIHHEIIIIIHIHIHIIIIHHIIIGIIIHGHIHIIIIIGIHIIIHIIIIIIHIHIIIIIHIIIIIIIIIIHIIIGIHIHIHIHDADAD
@HWI-D00621:464:HFY7KBCXY:1:1105:13799:97352 1:N:0:CGAGGCTGGTAAGGAG
TGGGGAATATTGGACAATGGGCGCAAGCCTGATCCAGCAATGCCGCGTGGATGAAGAAGGTCTTCGGATTGTAAAGTCCTTTCGGCGGGGACGATGATGACGGTACCCGCAGAAGAAGCCCCGGCTAACTTCGTGCCAGCAGCCGCGGTAATACGAAGGGGGCTAGCGTTGCTCGGAATGACTGGGCGTAAAGGGCGCGTAGGCGGCCTGGTTAGTTAGGCGTGAAATTCCTGGGCTTAACCTGGGGACTGCGCTTAATACAGCCAAGCTTGAGTGTGGAAGAGGGTCGTGGAATTCCCAGTGTAGAGGTGAAATTCGTAGATATTGGGAAGAACACCGGTGGCGAAGGCGGCGACCTGGTCCATTACTGACGCTGAGGCGCGAAAGCGTGGGGAGCAAACAGGATTAGAAACCCGAGTAGTCC
+
IIIIIGIIIIIIIIIIIIIIIIIIIIIIIIIIHIIIIIIIIIIIIIIIIIIHHIIIIIIIIIIHIIIIIIIIIIIIIIIIIIIIIIIIIIIIIIIIIIIIIIIIIIIIIIIIIIIIIIIIIIIIIIIIIIIIIIIIIIIIIIIIIIIIIIIIIIIIIIIIIIIIIIIIIIIIIIIIHIIIIIIIIIIIIIIIIIIIIIIIIIIIIIIIHIIIIIIHHIIIIIIIIIIIIIHIIIIHIIHIIIIIIIIIHHH<HHIIIIIHHFEGCIIIHHIIGIIIHIHHIIIIIIHHFIIIIIIHFIIIIIIIIHHIIIIHIIIHIIIIIHFIHIIIIIIIIIHIIIIIIIIIIIIIIIIIHHHFIIIH@HEIIIIIIIIIHIIIIIIIIIIIIIIIIIIIIIIIIIIIIIIIIIHIIIIIHIIIIIIDDCDB
@HWI-D00621:464:HFY7KBCXY:1:1106:15374:48958 1:N:0:CGAGGCTGGTAAGGAG
TAGGGAATTTTCCACAATGGGCGAAAGCCTGATGGAGCAACGCCGCGTGCAGGATGAAGGCCCTTGGGTCGTAAACTGCTTTTATATGTGACGATTATGACGGTAGCATATGAATAAGGATCGGCTAACTCCGTGCCAGCAGCCGCGGTCATACGGAGGATCCAAGCGTTATCCGGAATTACTGGGCGTAAAGAGTTGCGTAGGTGGCATTGTAAGCAAGTAGTGAAAGCGTTCGGCTCAACCGGATAAACATTACTTGAACTGCAAAGCTAGAGGATGAGAGAGGTTATTGGAATTCCCTGTGTAGGAGTGAAATCCGTAGATATAGGGAGGAACACCGATGGCGTAGGCAGATAACTGGCTCATTCCTGACACTAAGGCACGAAAGCGTGGGTAGCAAACGGGATTAGATACCCGTGTAGTCC
+
IIIIHHIIIIIIIIIIIIIIIIIIIIIIIIIIIIHIIIIIIIIIIIIIIIIIIIIIIIIIIIIIIIIIIIIHIHIIIIIIHDHHIIIIIIGHIIIIIIIHHIIIIIIIIIHIIIIIIIIIIHIIIIHIIIIIIIIIIIIGIIIIIIHHHHIIIIIHIIIIIIIIIIIIHIIIIIIIIIIIHIIIIIIIHHHIHHIIIIIIIHIIIIIHIIIIIIIHIIIIIHIIIIIIIIIHIIEIHHHHE?DIIIIIIHHHFIIHGIIHIHIHHHHIGIHIIIHIIHIIIIIGIIIIIIIIIIGIIIIIHG?IIIIIHIIIIIIIHIIIIIHHIHHIIHIIIIIHHHDIIHIIIIIIIHGHHHHHIHHIHHHIIIGHHHIHEFIIIIIGIIIIIIIIIIIIIIIHEHIIIHIIIHFIHIIHH<HGIIIIDDDBD
@HWI-D00621:464:HFY7KBCXY:1:1106:12934:49792 1:N:0:CGTGGCTGGTAAGGAG
TGAGGAATTTTCCGCAATGGGCGAAAGCCTGACGGAGCAACGCCGCGTGAGGGATGAAGTCTCTAGGGATGTAAACCTCTGTTGGGTGGGACGAAGATCTGACGGTACCACCTGAGGAAGCCCCGGCTAACTACGTGCCAGCAGCCGCGGTAATACGTAGGGGGCGAGCGTTATCCGGATTTACTGGGCGTAAAGAGCGCGTAGGCGGTTCCGTAAGTTGGTTGTGAAAGTTCGAGGCTCAACCTCGAAACTGCGTCCAATACTGCGGGGCTTGAGTGCGAGAGAGGCAAGTGGAATTTGCAGTGTAGTAGTGAAATGCGTAGATATTGCAAGGAACACCAGTGGCGAAGGCGGCTTGCTAGCTCGTAACTGACGCTGAGGCGCGAAAGCTAGGGGAGCGAACGGGATTAGATACCCCAGTAGTCC
+
IIIIIIIIIIIIIIIIIIIIIIIIIIIIIIIIIIIIIIIIIIIIIIIIIIHIIIIHIIIIIIIIIIIIIIIIIHIIIHIHHIHHIIHHIIIIIIIIIIIIIHHIIIIIIIIIIIIIIIIIIIIIIIIIIIIIIIIIIIIIIIIIIIIIIHIHHHHIIIHIIIIIIIHHIIIIHIHHIIGIIIIIIHIIIIEHHHHHIIIIIIIIIIIIIIIIIIIIIHHIIIIIIIHIHHIHHIGIIHIHIIIHIIHHIIIIIH@C@FHGIHIIIHHIIIGHIHIIIIHIIIIIIIIIIIIIIIIIIHGIIIIIIIIIIHIIIIHIIIIIIIIIHIIIIIHIIIIIIHGCIIIIIIIIIIIHHC1HCIIHIHEEIIIIIIIIIIIIIIIIIIIIIIIHHCIIIIIIHED1IIIHIIIIIIIIIHIIHGIIIDDDBD
@HWI-D00621:464:HFY7KBCXY:1:1106:9734:55917 1:N:0:CGAGGCTGGTAAGGAG
TGGGGAATATTGGACAATGGGCGCAAGCCTGATCCAGCAATGCCGCGTGAGTGATGAAGGCCTTCGGGTTGTAAAGCTCTTTCGCCCGCGACGATGATGACGGTAGCGGGAGAAGAAGCCCCGGCTAACTTCGTGCCAGCAGCCGCGGTAATACGAAGGGGGCGAGCGTTGTTCGGATTTACTGGGCGTAAAGGGCGCGTAGGCGGCGGTCCAAGTCGAGTGTGAAAGCCCCGGGCTCAACCTGGGAATTGCGCTCGAGACTGGTTTGCTGGAGTTCGGGAGAGGAGCGTGGAATTCCCAGTGTAGAGGTGAAATTCGTAGATATTGGGAAGAACACCGGTGGCGAAGGCGGCGCTCTGGACCGAGACTGACGATGAGGCGCGAAGGCGTGGGGAGCAAACAGGATTAGAAACCCGAGTAGTCC
+
IIHIIIIIIIIIIIIIIIIIIIIIIIIIIIIIIIIIIIIIHHIIIIIIIIIIIIIIIIIIIIIIIHIIIIIIIIIIHIIIIIIIIIIIGHIIIIGIGIIIIIHIHHIIIIIIGIHIIIHHHIIDHIHIIIIIIIIIIIIIHIGIIGIIIGEEHHHIIIIHIIIIIIHIEHHEEHIIHHHGIIIIIIIIHIIIIIIIIIIIIIHIIIIIIHHHIIIHHHIIHHHHHHHIIIHIIHIHHIIIHIIIIIIIHHHHHGGHIGFIIIIHEEEHHEIIIIHIIIIIIIHIIIIHGIIIHIHIHHHGIIIHIHGIIIHIIHHGIIHIIHHIIIIIIIIIIHHHHIIIIIHIIHIIIIIIHIHIFHIIHIIIIHIIIIIIIHIIHIIIIIIIIIIIHIIIIIIHHIIIIIIIIHIIIIIHIIHHGIIDDDCD
@HWI-D00621:464:HFY7KBCXY:1:1106:8850:59601 1:N:0:CGAGGCTGGTAAGGAG
TTAGGAATTTTGGGCAATGGGCGCAAGCCTGACCCAGCAACGCCGCGTGGGTGACGAAGGCCTTCGGGTTGTAAAGCCCTTTTCTGAGGGAAGATGATGACGGTACCTCAGGAAGAAGCACCGGCTAACTACGTGCCAGCAGCCGCGGTAATACGTAGGGTGCGAGCGTTGCCCGGATTTATTGGGCGTAAAGGGCGCGTAGGCGGTCACGCACGTCCGTTGTGAAATCGCTCGGCTCAACTGGGCGGGGTCAGCGGATACGGCGTGGCTGGAGCAAGCTAGGGGGCAATGGAATTCCCGGTGTAGTGGTGGAATGCGTAGATATCGGGAGGAACACCAGTGGCGAAGGCGGTTGCCTGGAGCTTTGCTGACGCTGATGCGCGAAAGCGTGGGGAGCGATCCGGATTAGAAACCCGAGTAGTCC
+
IIIIIIIIHHIIIIIIIIIIIIIIIIIHIIIIIIIIIIIIIIIIIIIHHI<EHIGIIIIIHIIIIIIIHIIIIIIIIIIIIHHIIIIIIIIIIIIIIIIIIIHIIIHIIIIIIIIIIIIIIIIIIIIIIIIIIIIIIHIIIIIIGIIIIIEHIIIHHIHIHHHHIIIIIIIIIIIIHHHHHFIIIIIIHEHHHIIIIIIIHIIIIIIIHIIIIIIIIIIHHIHHGBFHHICCHIGIGHGHGHHIIHHHIIHHHG=HIHFIIIIHIIIIHHIIIHHIIIHEIIIIIIHIIIIIIIHIIIIIIIIIIIGIIIIIIHFIIIIIIHHHHIIIIIIIIIIIGGIIGIIHIIIIIIHIIIIIIIIIIIIIIIIHDIHHIIIIIIIHHIIIIIHIIIIIIIIHHHHGHIIIHEIIHIIIIIHHHIIBDDD@
@HWI-D00621:464:HFY7KBCXY:1:1106:10880:61737 1:N:0:CGAGGCTGGTAAGGAG
TGGGGAATATTGGACAATGGGCGCAAGCCTGATCCAGCCATGCCGCGTGTGTGAAGAAGGCCTTCGGGTTGTAAAGCACTTTTGTCCGGAAAGAAAAGCCTGGGGCTAATACCCTCGGGTTATGACGGTACCGGAAGAATAAGCACCGGCTAACTTCGTGCCAGCAGCCGCGGTAATACGAAGGGTGCAAGCGTTACTCGGAATTACTGGGCGTAAAGCGTGCGTAGGTGGTTTGTTAAGTCTGATGTGAAAGCCCTGGGCTCAACCTGGGAACTGCATTGGATACTGGCTTACTAGAGTGCGGTAGAGGGGTGTGGAATTCCCGGTGTAGCAGTGAAATGCGTAGATATCGGGAGGAACATCTGTGGCGAAGGCGACACCCTGGACCAGCACTGACACTGAGGCACGAAAGCGTGGGGAGCAAACAGGATTAGAAACCCGAGTAGTCC
+
IIHIIIHIIIIIIIIIIHIIIIIHIIIIIIIIIIIIIIIIIHHHIIIIIIIIIIIIIIIIIIIIIIIHHIIIIIIIIIIHIHHIIIIIIIIIIIIIIIIIIIIIIIIIIIIIHIIIIIIIIIIIIIIIIHIIIIIIIIIIIHIIIIIIIIIIIIIHIIIIIIIIHIIIHHHHIIIIIHIIEHIHGHIIHIIIIIIIIIIIIHHHIGIIIIIIHIGHHIHHIIHIIIHIHHHHIHIHHHEIIIIIIIIIHHGCHGIIIHIIIGIIIIIIHEIGIIIIIIHGHHIIIGIIIHHCHGCIIIIIIIIIIIIIHIIIIIIIIIIHIIIIIIHIIIHHHIIIIIIIIIIHGDCEHIIIIIIIIIIIHEIIIIIIIIIIIIIIIIHDFHIIHEHIIIIIIIIHHHIIIIIIIIIIIIIIIIIIIIHHHFIIIHIIIIIIIIIIHIIIIHIIDDDDD
@HWI-D00621:464:HFY7KBCXY:1:1106:10642:61997 1:N:0:CGAGGCTGGTAAGGAG
TGGGGAATATTGGACAATGGGCGCAAGCCTGATCCAGCCATGCCGCGTGGATGATGAAGGCCCTAGGGTTGTAAAGTCCTTTCGGCGGGGAAGATAATGACGGTACCCGCAGAAGAAGCCCCGGCTAACTTCGTGCCAGCAGCCGCGGTAATACGAAGGGGGCTAGCGTTGCTCGGAATCACTGGGCGTAAAGCGCACGTAGGCGGCTTTCTAAGTCAGGGGTGAAATCCTGGAGCTCAACTCCAGAACTGCCTTTGATACTGGAGAGCTAGAGTCCGGAAGAGGTGAGTGGAACTGCGAGTGTAGAGGTGAAATTCGTAGATATTCGCAAGAACACCAGTGGCGAAGGCGGCTCACTGGTCCGGTACTGACGCTGAGGTGCGAAAGCGTGGGGAGCAAACAGGATTAGATACCCTAGTAGTCC
+
HIIIIIIIIIIIIIIIIIIIIIIHIIIIIIIIHIIIIIIIIIIIIIIIHHIIIIIIIIIIIIIIHIIIIIIIIIIIIIIIHHHIIIIIIIHIIIIIIIIIIIIIIIIIIIIIIIIHIIIIIIIIIIIIIHIIIHHHIIIIIIIIIIIIIIIIIIHHIIIIIGIHIIHIEHHGIIHIGHIIIGHIHIGHHIIHIIIGHIIIHHIIHIHHHIIIIHHIHIHHIIIIIHHHHHIIHHHHHHHHHG?IIIFHGHIIIHIIIIIHIIIIIIIHHGHHIIIHGIIIIIIIIIIIIIIIIIIIHHIIIIIIIIIIIIIIIIIIIIIIIHHIHDIIHIGIIIIIIIIIIIIIIIIIIIIIIHIIHFHHHIIHIIIIIIHIIIIIIIIIIIIIIIIIIIIIIIIIHIIIIIIIIIHIIIHIIIHIIHIDDDDD
@HWI-D00621:464:HFY7KBCXY:1:1106:15367:63328 1:N:0:CGAGGCTGGTAAGGAG
TGGGGAATATTGGACAATGGGCGAAAGCCTGATCCAGCAATGCCGCGTGAGTGATGAAGGCCTTAGGGTTGTAAAGCTCTTTTACCCGGGATGATAATGACAGTACCGGGAGAATAAGCCCCGGCTAACTCCGTGCCAGCAGCCGCGGTAATACGGAGGGGGCTAGCGTTGTTCGGAATTACTGGGCGTAAAGCGCACGTAGGCGGCTTTGTAAGTTAGAGGTGAAAGCCCAGGGCTTAACCCTGGAATTGCCTTTAAGACTGCATCGCTAGAATTGTGGAGAGGTAAGTGGAATTCCGAGTGTAGAGGTGAAATTCGTAGATATTCGGAAGAACACCAGTGGCGAAGGCGACTTACTGGACACATATTGACGCTGAGGTGCGAAAGCGTGGGGAGCAAACAGGATTAGAAACCCTAGTAGTCC
+
IIIIIIIIIIIIIHIIIIIIIIIIIIIIIIIIHIIIIIIIIIIIIIIIIHIHHHHIIIIIIIIIIIIIIIIIIIIIIIIIIGHIIIIIIIHIHIHIIIIIIIIIIIIIIIHIIIIIHIHIIIIIIIIIIIIIIIIIIIIIIIIIHIIIIGIIIIIEHHHIIIIIHIIIIIIIIIIIHHFGHHIIIIIIIHHIHIIIIIIIIIIIHIGHHIIIIIHHHIIIHIIHHIHHIIHHHEHIHFHHGECFHHHGIIIIIIIIIHHHHIIHHDGIIIIIHHIIIIIIIIIIIHIHIHIIIIIIIHGIIIIIIHHIIIIIIHHHIIIIIHIIIIIHHIIIIIIIIHIIHIIIIIHDHIIIHIIIIIIIIIIIIIIHE<IIIIIIIIIHIIIIIIIIIIIIIIIHHIIIIIIIIHIIIIIHIIIIIIIDDDCD
@HWI-D00621:464:HFY7KBCXY:1:1106:16261:65421 1:N:0:CGAGGCTGGTAAGGAG
TGGGGAATCTTGGACAATGGGGGAAACCCTGATCCAGCCATGCCGCGTGAGTGATGAAGGCCCTAGGGTTGTAAAACTCTTTCGGCGGGGACGATAATGACGGTACCCGCAGAAGAAGCTCCGGCTAACTTCGTGCCAGCAGCCGCGGTAATACGAAGGGGGCTAGCGTTGTTCGGAATTACTGGGCGTAAAGCGCGCGCAGGCGGTTCTTCAAGTCAGAGGTGAAAGCCCAGGGCTCAACCCTGGAATGGCCTTTGAGACTAGAGAACTAGGGTACGGGAGAGGTGAGTGGAATTCCGAGTGTAGAGGTGAAATTCGTAGATATTCGGAAGAACACCAGTGGCGAAGGCGGCTCACTGGCCCGTTACCGACGCTCAGGCGCGACAGCGTGGGGAGCAAACAGGATTAGAAACCCTAGTAGTCC
+
IIIHIGIIIIHEHHHIIIIIIIHIIIIIIIIIIIIIIIIIIIIIIIIIIIIIIIIIIIIIIIIIIIIIIIIIIIIIIIIIIHHIIIIIIIIIIIGIIHIIIIIHHIIIIIIIIIIIIHIHIIGIIIIIIIIIIIIIIIIIIIIIIIIIIIIIIHIGIHIIIIHHIIIIHADHIHIIHFHFHIGHIGHHHIHHIIIIIIIHIIGIIIIIIIIIGHIHHIIHIIIIIIIIIIIIIIHHEHIIIHH@?HFHF8HGFHHEIIHEEGGEGIHHHEHIHCIHGIIIIIIIIIHIIHIIIIIIIHHHHIIIIIHIIHIIIIIHIIIIIHHIIIGHHHCIIHCEIIGHIIIHIHIIIIIIIHCIIIIHEC0IHIHHDIIIIIHEIIIHGIIIIIIIIIIIIIIHHIIIIIIIIIIIIIIIIHIIHIIDDDDD
@HWI-D00621:464:HFY7KBCXY:1:1106:5863:66220 1:N:0:CGAGGCTGGTAAGGAG
TGAGGAATTTTCCGCAATGGGCGAAAGCCTGACGGAGCGACGCCGCGTGTGGGAAGAAGGCCTTCGGGTCGTAAACCACTGTCGAAGGGGAAGATATTGACGGTACCCTTGGAGGAAGCCCCGGCTAACTACGTGCCAGCAGCCGCGGTAAGACGTAGGGGGCAAGCGTTGTCCGGAATTATTGGGCGTAAAGCGCTCGTAGGCGGATCGGTAAGTCTGTGAAGAAAGACACGGGCTCAACTCGGGGAACGGCATAGATACTGCTGATCTTGAGACAGTCAGAGGATGATGGAATTCCAGGTGTAGCGGTGAAATGCGTAGATATCTGGAGGAACACCAGTGGCGAAGGCGATCATCTGGGGCTGTTCTGACGCTGAGGAGCGAAAGCTAGGGGAGCAAACGGGATTAGATACCCGAGTAGTCC
+
IIIIIIIIIIIIIIICEHIHIICHH?FHIIIIIIIHIIICHHIIHIIFEHIIIIIIIIIIIIIIIIIIHGIHIIIIIIIIIIIHHHHIIIIIIHGHIIIIIIIIIIHIIIIIIIIIIIIIIIIIIIIIIIIIIIGIIIIIIIIIIIIIIIIIIIIIIHIIIIIIIIIIIIIIIIIGBDGHHHHIIIIIIIIIHIIHDIIHIIIIIIHEHHIIHHIHIIHHHHHHIIIHFE-IIHHHIHHCCIIIIIIIHIIIIHEHGE/IHIIIIHHHF1HGHHHIIIHIIIIIHEHGFHIIIIGIIIIIIFIIIIIIIIIIIIIIIIIIHGGIHIGIIIIIIIHHHFIIHIIHIIIIIHHH?HEEIIIIHIIIIHIIIIHIIIIIHECIIIIIIIIIIIIIIIIHDGHIHHHGHHHIIIHIHHEIHHHDDDDB
@HWI-D00621:464:HFY7KBCXY:1:1106:7795:73505 1:N:0:CGAGGCTGGTAAGGAG
TGGGGAATATTGGACAATGGGCGAAAGCCTGATCCAGCAATGCCGCGTGAGTGATGAAGGCCCTAGGGTTGTAAAGCTCTTTTACCCGGGATGATAATGACAGTACCGGGAGAATAAGCTCCGGCTAACTCCGTGCCAGCAGCCGCGGTAATACGGAGGGAGCTAGCGTTGTTCGGAATTACTGGGCGTAAAGCGCACGTAGGCGGCTTTGTAAGTTAGAGGTGAAAGCCCGGGGCTCAACCCCGGAACTGCCTTTAAGACTGCATCGCTTGAATCCAGGAGAGGTGAGTGGAATTCCGAGTGTAGAGGTGAAATTCGTAGATATTCGGAAGAACACCAGTGGCGAAGGCGGCTCACTGGACTGGTATTGACGCTGAGGTGCGAAAGCGTGGGGAGCAAACAGGATTAGATACCCTAGTAGTCC
+
IIGIIIIIIIIIICHIIIIIIIIDHIIIIIII?HIIIIIIIIHHIIIIIHIHIIHIIIIIIHIIIIIIIIIIIIIHIHHHIHHIFHICDHHDHEHIIII@GHIHIIIIIHIHFHHIGIHIIIIIIHGHHHCEHHDHH@HHHHHHHGHHHHHIIII=G?HHHIIHEHIHHGHHGHHHIIIGHHHIIIIIIIIHIIIIIHIIIIHHHIIHIIHIHHHHGEH@HIIHHHHHHGIHIIHHHHEECCIFHHHHIIIIIHHHFIHHHHHGGC/EHEHGDDD0HGHIIIIIIIIHIHHFHIIIHIIIIHIHHIIIIIIIIHD0IHHIIHHIIIGIIIIIIIHHIHIIIIIIIIIIIIIIIIIIHEIIIIIIHIIHIIIIIIIIIIHEHIIIIIIIIIIIIIIHIIIIIIIIIIIIIIIIIIIIIIIDDDDD
@HWI-D00621:464:HFY7KBCXY:1:1106:13056:74167 1:N:0:CGAGGCTGGTAAGGAG
TGGGGAATATTGCACAATGGGCGGAAGCCTGATGCAGCGACGCCGCGTGAGGGATGACGGCCTTCGGGTTGTAAACCTCTTTCAGCACCGACGAAGTGGCGGGATGTTTCTTGTCGTGACGGTAGGTGCAGAAGAAGCGCCGGCCAACTACGTGCCAGCAGCCGCGGTAAGACGTAGGGCGCGAGCGTTGTCCGGATTTATTGGGCGTAAAGAGCTCGTAGGCGGCTTGTCGCGTCGTTCGTGAAAACCTGCAGCTCAACTGCAGGCTTGCGGTCGATACGGGCAGGCTGGAGTTCGGTAGGGGAGACTGGAATTCCTGGTGTAGCGGTGAAATGCGCAGATATCAGGAGGAACACCGGTGGCGAAGGCGGGTCTCTGGGCCGATACTGACGCTGAGGAGCGAAAGCGTGGGGAGCGAACAGGATTAGATACCCTTGTAGTCC
+
IIIIIIIIIIIIIIIIIIIIIIIIIIIGIIIIIIIIIIIIIIIIIIIIIIIIIIIIIIIIIIIIIIIIHIIIIIIIIIIIIHHHIIHHIIIIIIIIGHIIIIHHEHDHGHHIHEHIEHHIHIDGHIIHFEHEHHHIHIIDHHHHIHIIIHIIHHHIIIIHIIIIIIIIIIIHHIHFHHIHEHDDHHHCHIHHHII?FHHHHHIIIEHIHHHHAHHHIIIHIIHIIFHHHHDCHIIIIHCIIIIIIGHIIHIHHFHHIIIIIIHHHIHDHIGHH@HIIIIIIIIIIIIIIIIIIHGHIIIIIIHIHIIIIIIIHIIIHIIIIIIIIIIIIIIIHIIIIIIIIHIIHIIIIIIHHIHIIIIIIIIIIIIIIIHEIGHHIIIIIIIIIIIIIIIIIIIIIIHIIIIIIIIIIIIIIIIIIIIIIIIHIIIIIIIIIHIIIIDDDDD
@HWI-D00621:464:HFY7KBCXY:1:1106:12586:76099 1:N:0:CGAGGCTGGTAAGGAG
TGGGGAATATTGGACAATGGGCGAAAGCCTGATCCAGCAATGCCGCGTGAGTGATGAAGGCCTTAGGGTTGTAAAGCTCTTTTACCCGGGATGATAATGACAGTACCGGGAGAATAAGCCCCGGCTAACTCCGTGCCAGCAGCCGCGGTAATACGGAGGGGGCTAGCGTTGTTCGGAATTACTGGGCGTAAAGCGCACGTAGGCGGCTTTGTAAGTTAGAGGTGAAAGCCCGGGGCTCAACTCCGGAATTGCCTTTAAGACTGCATCGCTAGAATTGTGGAGAGGTAAGTGGAATTCCGAGTGTAGAGGTGAAATTCGTAGATATTCGGAAGAACACCAGTGGCGAAGGCGACTTACTGGACACATATTGACGCTGAGGTGCGAAAGCGTGGGGAGCAAACAGGATTAGATACCCTGGTAGTCC
+
HHHIGGEIIIIIICHIHIIIIIIIIIIHIIIIIIIIIIIHIIIHIIHCEHGGHIIIIIIICEHHHHHHIIHHHHHIIHIIIGHIHIIIIHHCGHHIHHIFHHHIIHIHHHHIIGHHHIIIIIIIIIIHIIIIIIIIIHIIIIIIIIIHIIHIIIIIIIIIIIIIIIIIIIHHIFHHIHHIIIIIIIIHHHIHHHHGHIHHGIIGHIIGHHIHIH@HHHH?HFHGIIIHGHHHHIIHIHIIHFHIIHIGIIIIIIIIIHHFFEHEIHIIIIIHIHD<HHIIIIHIIIIIIIIIIIIIIIIIHGIIIIIIIIHHIIIIIIIIIIIIIIIIIIIIIIIIIIIIIIHIHIIIIIIHHIIIIIIIIIIHIIIIIIIHIIIIIIHHIIIIIIIIIIIIIIIIIIHHGHHGHHEHIIHGHIIHHHHDDDBB
@HWI-D00621:464:HFY7KBCXY:1:1106:14488:78787 1:N:0:CGAGGCTGGTAAGGAG
TGGGGAATATTGCGCAATGGACGAAAGTCTGACGCAGCAACGCCGCGTGGGTGATGAAGGCCTTCGGGTTGTAAAGCCCTGTCGCCCGGGACGAACAAGTCGTCTAACTAACGACTCTGACGGTACCGGGAGAGGAAGCACCGGCTAACTCTGTGCCAGCAGCCGCGGTAATACAGAGGGTGCTAGCGTTGTTCGGAATTATTGGGCGTAAAGGGCGCGTAGGCGGCCCTGTGTGTCGGGTGTGAAAGCCCACCTCTTAAAGGTGGAATTGCATTCGAAACTACAGGGCTGGAGTGTCGGAGAGGATGGCGGAATTCCTGGTGTAGAGGTGAAATTCGTAGATATCAGGAGGAACACCGGTGGCGAAGGCGGCCATCTGGACGACAACTGACGCTGAGGCGCGAAAGCGTGGGGATCAAACAGGATTAGATACCCTAGTAGTCC
+
HHIIIIIIIIIIHIIIIIIIIIIIIIIIIHIIIIIIIIIIIIIIIIIHIHIHIIIIIIIIHIIIIIIIHHIIIIIHIIIIIHGHIIIIIIIIIHIIIHIIHHHIHIIIIIIIIIGIIIIIHIIIHIIIHIIHIIIIIIIIIIIIIIHIIIIIIHIIIIIIIHIIHIIIIIIIIGHHCGHIHHHIGIGIHFHHHIIIBHHHHIHIIHIIIIHHIIIHIIIIHIIIIIHGHHHHHIHCHDIIIIIIIIGIIIIIIIIIIHHHHIIIIIIIIIIIIHHIIHGIIIHIIIIIHIIIIIIIIHIIIIIIIIIIIIIIGIHHHIIHHHIIHIIIHHHIIHFIIHCIHHHIIIIIIIIIHHHFHIIIIIIIHGD/<HHHEIHHCIIIIIGIIIIIHIIIIIIIIIIIIIIIIIIIIIIIIIIIIIIIIIIIIIIIIIIIIIIIIIIDDDDD
@HWI-D00621:464:HFY7KBCXY:1:1106:14608:79028 1:N:0:CGAGGCTGGTAAGGAG
TCGGGAATTTTGCGCAATGGGCGAAAGCCTGACGCAGCAACGCCGCGTGAGGGATGAAGGCCTTCGGGTTGTAAACCTCTTTTATCAGGGACGATAATGACGGTACCTGATGAATAAGCCACGGCTAACTACGTGCCAGCAGCCGCGGTAATACGTAGGTGGCAAGCGTTGTCCGGATTTACTGGGCGTAAAGAGCGCGCAGGCGGTCGTTCAAGTCGCGTGTGAAAGCCCCCGGCTCAACTGGGGAGGGTCACGCGATACTGATCGACTCGAAGGCAGGAGAGGGTAGTGGAATTCCCGGTGTAGTGGTGAAATGCGTAGATATCGGGAGGAACACCAGTGGCGAAGGCGACTACCTGGCCTGTTCTTGACGCTGAGGCGCGAAAGCTAGGGGAGCAAACGGGATTAGAAACCCTAGTAGTCC
+
IIIIIIIIIIIIIIIIIIIIIIIIIIIIIIIIIIIIIIIIIIHIIIIIIIIIIIIIIIIIHIIIIIIIIIIIIIIIIIIIIFHHIIIIIIIIIIIIIIIIIIIIIIIIIHIIIIIHIIHHIHIIIIIIIIIIIHHIIIIIIIIIIIIIHHIIIIIIHIIIHHIHIHHHHIIIIIIIIIIIHHHHIIIIHIIHHIIIIIIIIIHIIIHIIHHHHHHHFHHHEIIIHIGIIHHHIHIHEHEHIHIIIGHIIIHHCHHGHIHIIIHIHIHHHHIIIIIIIIHEHIIHHIIHFEIIIIIIIGHIIIHHIGIIHIIIHHIIIIIIIHIHIIIIIIIHIIIIHHGIIIHEIIHIHIIHEHCIIHIIHHHHIHEIGIIIIIHIIHHGHIIIIIIHIIIIIHHIIHCIIHFCHIIIIHHHIIH?IIIDDD@@
@HWI-D00621:464:HFY7KBCXY:1:1106:9173:79426 1:N:0:CGAGGCTGGTAAGGAG
TGGGGAATATTGCGCAATGGGCGAAAGCCTGACGCAGCGACGCCGCGTGGGGGATGAAGCTTTTCGGAGTGTAAACCCCTTTCGACCCGGACGAATGACCCGCAAGGGTTTGACGGTACGGGTATAAGAAGCCCCGGCTAACTACGTGCCAGCAGCCGCGGTAATACGTAGGGGGCCAGCGTTGCTCGGAATTACTGGGCGTAAAGGGTTCGTAGGTGGTGCGGTAAGTTGGAAGTGAAATCTCTGGGCTTAACCCAGAGGCTGCTTTCAAAACTGTCGCGCTCGAGTGCGAGAGAGGTCAGTGGAATTGCAGGTGTAGCGGTGAAATGCGTAGATATCTGCAGGAACACCCGTGGCGAAGGCGGCTGACTGGATCGCAACTGACACTGAGGAACGAAAGCTAGGGGAGCAAACAGGATTAGAAACCCTAGTAGTCC
+
IIIIIIIIIIIIIIIIIIIIIIIIGIIIIIIIIIIIIIIIIIIIIIIIIIIIIIIIIIIIIIIIIIIIIIIIIIIIIIIIIFHHHIIIIIIHHFFIIHIIHIIHIIIGIGFHHIIIIIIIIIIIIHIIIIIHIIIIIIIIIIIIGIHHIIHHIIIIIIIHGHHHIHHHIIIHHIIHIHIIIHIHIIIIIHHHHCHHIHIIIDHHHHHHFHHH-IHIGDIIIIIHHIIIIIIHFHH?ECHHHG@B?IHHIGHGIHIHFIIIIIHHHHHCIIIIHIHHDHHIIHHIIIIHIHIHIHGIHIIIIIIHHGEHHHEIIIIIIIIIIIIHIIHIIHH?E@FHHIIHHIIIIHCHEHHE@HECC1DHIIIIIIIIIIIIHCCIIIIIIIIIIIIIIIIIIIIIIIIIIIIIIHHEIHIHHHIIIIHIIIIIIIIIGIIIDDDDD
@HWI-D00621:464:HFY7KBCXY:1:1106:10138:79531 1:N:0:CGAGGCTGGTAAGGAG
TGGGGAATATTGGACAATGGGGGCAACCCTGATCCAGCGACGCCGCGTGTGTGAAGAAGGCCTGCGGGTTGTAAAGCACTTTTAGTGGGGATGAAAAGTTCAGGGCTAATACCTCTGGATCTTGACCTAACCCAAAGAAAAAGCACCGGCTAACTCTGTGCCAGCAGCCGCGGTAATACAGAGGGTGCAAGCGTTAATCGGAATTACTGGGCGTAAAGCGTGCGTAGACGGTTATGTAAGTCGGGTGTGAAAGCCCCGGGCTCAACCTGGGAATTGCATTCGAGACTGTGTAGCTAGGGTACGGAAGAGGGAAGCGGAATTTCAGGTGTAGCGGTGAAATGCGTAGATATCTGAAGGAACACCAGTGGCGAAAGCGGCTTCCTGGTCCAGTACCGACGTTCAGGCACGAAAGCGTGGGGAGCAAACAGGATTAGATACCCGTGTAGTCC
+
IIHIIIIIIIIIIHIIIIIIIHIIHHIIIIIIIIIIIIIIIIIIIIIHIHIIIIIIIIIIIIIIIIIIHIIIIIIIIIIIHGHHIHIIIIIIIIIIIIIIIIIIIIIIIIIIIIIIIIIIIIIIIIIIIIIIHIIIIIIIIIHHIIIGDHDHIIIHHHIIIIIIIHIIIHIIIEHHHIIIIIHHIBHHIIHHGBEHIIEHHHHHIIIIIIIGIIIHHGIHIHHIIHHH-HIHIIIHGIIHHIIHIHHIIHF?HHH?HHF?@?HHHIIIHCEIIIIIIIIIIIIIHHHIIIGIHHHIHHIIIIHHGHHEIHIIIHIIIIIIIIIIIIIIIIIIIIIIIIIIIIIIIIHHIIIIIIIHIHFIIIIIIIIIHIIIHIIIGIIHHHIIHEIIIIIIIIIIIIIIIIIIIHIIIIIIIIIIIIIIIIIIIIIIIIIIIIIIHIIIIIIIDDDBB
@HWI-D00621:464:HFY7KBCXY:1:1106:12748:86286 1:N:0:CGAGGCTGGTAAGGAG
TCGAGAATTTTTGACAATGGGGGAAACCCTGATCGAGCGACGCCGCGTGGAGGATGAAGGTCTTCGGATTGTAAACTCCTGTCATTGGGGAACAAGGTGCATACGTTAACTGCGTGTGCATTGATAGTACCCGAAGAGGAAGAGACGGCTAACTCTGTGCCAGCAGCCGCGGTAATACAGAGGTCTCAAGCGTTGTTCGGATTCATTGGGCGTAAAGGGTGCGTAGGCGGCGCGGTAAGTCGGGTGTGAAATCTCGGAGCTTAACTCCGAAACTGCATTCGATACTGCCGTGCTTGAGGACTGGAGAGGAGACTGGAATTTACGGTGTAGCGGTGAAATGCGTAGATATCGTAAGGAAGACCAGTGGCGAAGGCGGGTCTCTGGACAGTTCCTGACGCTGAGGCACGAAGGTCAGGGGAGCAAACGGGATTAGAAACCCTAGTAGTCC
+
IIIIIIIIIIIIIIIIIIIIIIIIIIIIIIIIIIGIIHIIIIGIIIIHFHHIIIIIIIIIIIIIIIIIHIIIIIIIIIIGIHIIIIIHIIIIIIIIIIIIIIIIIIIIIIIIIIHIHIGGHIIEHHHIIHHHIHIIHIHIHHIHHHGHIIIIIIIIIGHIIIIIIIIIIIIHIHIIIIHI?HGHEHIIEHHIAHHHHHHHCEEEHHIIHHIHEIHIHI=GIIIIIHIIIIIIIHHHHHIIIHHGGIIHGF:HHCHHIIIIHHIIIGHHGHIIIHHIGIGCCEEHHHIHIIHHHEIHIIHHHGIIIIIHFIIIIIIIIHGG?FGHHHIIIIIIIIIHHGIIIIEIHHGIIIHIHIIIIHHHEIIIIIIIIIHIIIHIHIIIIIIIIIIHIIIHGIIIIIIIIIIIIIIIIHHGIIIIIIIIIIIIIIIIIIIHHHD<IIHEIIIDDDDD
@HWI-D00621:464:HFY7KBCXY:1:1106:9907:88387 1:N:0:CGAGGCTGGTAAGGAG
TCGAGAATTTTTCTCAATGGGGGAAACCCTGAAGGAGCGACGCCGCGTGGAGGATGAAGGTCTTCGGATTGTAAACTCCTGTCATTGGGGAACAAGGTGCATACGTTAACTGCGTGTGCATTGATAGTACCCGAAGAGGAAGAGACGGCTAACTCTGTGCCAGCAGCCGCGGTAATACAGAGGTCTCAAGCGTTGTTCGGATTCATTGGGCGTAAAGGGTGCGTAGGCGGCGCGGTAAGTCGGGTGTGAAATCTTGGAGCTTAACTCCGAAACTGCATTCGATACTGCCGTGCTTGAGGACTGGAGAGGAGACTGGAATTTACGGTGTAGCGGTGAAATGCGTAGATATCGTAAGGAAGACCAGTGGCGAAGGCGGGTCTCTGGACAGTTCCTGACGCTGAGGCACGAAGGCCAGGGGAGCAAACGGGATTAGATACCCTAGTAGTCC
+
IIIIHIIIIIIIIIIIIIIIIIIIIIIIIIGIHIHIIIIIIIIIIHIHHIFHHHHHHIIGIIIIIIIGHIIHIIIIIIIGIHHIIIIIIIIIIIIHIIIIIIIIIIIHIIIIHIIIIIIIIIIIIHIIIIIIIIIHIIIIIIIIHIGHIHHHHIIIIIIIIIIIIIIIIIIIDCHIGIIGIIIIHHHHHHIIHHII?GHEHFHHHHIIHHIIEEHHIIHHHIIHHHHHIIIHHIIHIHDDCHHHEHIGIHG?HHIIHHHIIIIHHEIHHIIIIIIIHFHHGHHHHHHE?IIIHHIIIIIHHIIIIIIIHHHIIIIIIIIIIIHGIIIHDIIHHGIIHIIIIIIIHHCHGHIIIIIIHHHHIIIIIIIIIIIIIIIIIIIIIIIIIIIIHFGIIIIIIIIIIIIIIIIIIGIIIIIIIIHHIIHHIIIIIIIIHFC<IIIIIIHDDDDD
@HWI-D00621:464:HFY7KBCXY:1:1106:9609:91568 1:N:0:CGAGGCTGGTAAGGAG
TGGGGAATATTGGACAATGGGCGCAAGCCTGATCCAGCCATGCCGCGTGGGTGAAGAAGGCCTTCGGGTTGTAAAGCCCTTTTGTTGGGGACGAAATCGTACGGGTGAATATCCCGTGCGGATGACGGTACCCAAAGAATAAGCACCGGCTAACTTCGTGCCAGCAGCCGCGGTAATACGAAGGGTGCAAGCGTTACTCGGAATTACTGGGCGTAAAGCGTGCGTAGGCGGTTTGTTAAGTCCGTTGTGAAAGCCCTGGGCTCAACCTGGGAATTGCAGTGGATACTGGCGAGCTAGAGTGCGGTAGAGGATGGTGGAATTCCCGGTGTAGCGGTGAAATGCGTAGAGATCGGGAGGAACACCCGTGGCGAAGGCGGCCATCTGGACCAGCACTGACGCTGAGGCACGAAAGCGTGGGGAGCAAACAGGATTAGAAACCCTAGTAGTCC
+
HHIIIIIIIHIHIGIIIIIIIIIIIIIIIIIIIIIIIIIHHIIHHIIIHIIIIIIIIIIIIIIIHHIIIIIIIHIHIEHIIHIHIIIIIIIIIIIIIIIIGHIIIIIIIIHIIIGIIIIIIHIIIIIIIIIGIHIIIIIIIIGHHHIHIIIHIIIIIIIIIIHHIIIIIHIIIIIIIGIIEHHGEHIHIIIIIHHEGHHIIIHIIIIIIIIHHHIHIIHIIIIIHIIEHIHEIIIIIIIIGIHIIIIIHHAHGFIIHIIIIIHHGEIHHHIIIIIIIIIIHHIHHHHIIIIHHIHIIIIGIIHIHIIHIIIIIHHIIIHHIIIIIIHIIHIFIIIIGIIHHGIIIHF<HGIIIIIIIIIIIIIIIIIIIIIIIHHHD1IHIIIIIIIIIIHHIIIIHHHIIIIIIIIIIIHHHIIIIIIIIHIIIIIIIIIHIIIHFIIHIIIIDDDCD
@HWI-D00621:464:HFY7KBCXY:1:1106:18667:92741 1:N:0:CGAGGCTGGTAAGGAG
TGGGGAATATTGGACAATGGGCGCAAGCCTGATCCAGCCATGCCGCGTGGGTGAAGAAGGCCTTAGGGTTGTAAAGCCCTTTCAGCGGGGACGATAATGACGGTACCCGCAGAAGAAGCTCCGGCTAACTTCGTGCCAGCAGCCGCGGTAATACGAAGGGAGCTAGCGTTGTTCGGAATTACTGGGCGTAAAGGGCGCGTAGGCGGGTTTCCAAGTCGGGGGTGAAATTCCAGGGCTCAACCCTGGGACGGCCTTCGATACTGGGAGCCTGGAGATCGGGAGAGGTGAGTGGAATTCCGAGTGTAGAGGTGAAATTCGTAGATATTCGGAGGAACACCAGAAGCGAAGGCGGCTCACTGGCCCGAGACTGACGCTGAGGCGCGAAAGCGTGGGGAGCAAACAGGATTAGATACCCTGGTAGTCC
+
IIIIIIIIIIIIIHIIIIIIHIIIIIIIIIIIIIIIIIIIIIIIIIIHHIIIIIIIIIIIIIIIIIIIIIIIIIIIIIIIIIIIIHIIIIIIIIIIIIIIIIIIIIIIIIIIIIIIIIIIIIIIIIIHHIIIIIIIIIIIIIIHHIIIHHIIIIIIIIIIHIIIIIHIHGHIIIIIIHHHHIIHHHIIEHIIHIIIIHHHHIIIIIHHGHHFIHIIIIHHHIIIIIIHIIIIHHHIHHAFHGGCIIHHDHHHHHFIIHHGIIIIHEIIIHIIIIHCIHIIIIIIHFHHHCIIIIIIIHHHIIHHGIIIIIIIHIHDIIIIIHHIHCIIHIIIIIIIHGCIHCIIIIIIIIIIIIIIIHIIHGEIHHIIIHIIIIIIIIIIIIIIIIIIIIIIIHHIIIIIIIIIIIIIIIIHIIHEIIIDDDDD
@HWI-D00621:464:HFY7KBCXY:1:1106:10691:93024 1:N:0:CGAGGCTGGTAAGGAG
TCGGGAATTTTGCGCAATGGACGAAAGTCTGACGCAGCAACGCCGCGTGAGGGATGAAGGCCTTCGGGTTGTAAACCTTTTTTTCCAGGGAAGATAATGACGGTACCTGGCGAATAAGTCACGGCTAACTACGTGCCAGCAGCCGCGGTAATACGTAGGTGACAAGCGTTGTCCGGATTTACTGGGCGTAAAGAGCGCGCAGGCGGTCGTTCAAGTCGAGTGTGAAAGCCCCCGGCTCAACTGGGGAGGGTCACTCGATACTGATCGACTCGAAGGCAGGAGAGGGAAGTGGAATTCCCGGTGTAGTGGTGAAATGCGTAGATATCGGGAGGAACACCAGTGGCGAAGGCGACTTCCTGGCCTGTTCTTGACGCTGAGGCGCGAAAGCTAGGGGAGCAAACGGGATTAGAAACCCGTGTAGTCC
+
IHEHIIIIIIIIIIIIHIIIHIHHIIIHIHHGHHIIIIIIIIIIHIIIIHIIIIIIIIIIIIIIIIIIIIIHIIIIIGIIIDHIIFHHIIIIIIIIIIIIIHIIIIIIIIIIIIIIIIIHIIIIIHIIIIFHHIIHIIIIIIIHIHDDECHHIIIIIIHHGFHHIIIGHECHHHIGIHIIHHFHHIHIHIHHEEHHIIIHIIHIIIDIIHGHIHHIIIHIIHHIIIHIHHHGGIIHHIIHIIIIHIHFEGHHB@HIHHEIIIHHFDHHIHHIIIHIHIHIIHIIIIIIHHIIHIHIIHIIIHHHGG?IIIIIIIIHHEIIHHHIIIIIIIIIIIIIIIIIIIIIIIIIIIIIHIIIIIIIHIIIIIIIIIHIIIIIIIIIIHIIIIIHIIIIIIIIIIIIHIIIIIIIIIIHIIIHGHIDDDDB
@HWI-D00621:464:HFY7KBCXY:1:1106:7490:93794 1:N:0:CGAGGCTGGTAAGGAG
TGGGGAATTTTGCGCAATGGGGGAAACCCTGACGCAGCAACGCCGCGTGGAGGATGAAATATCTTGGTATGTAAACTCCTTTCGATGGGGAAGATTATGACGGTACCCATAGAAGAAGCCCCGGCTAACTTCGTGCCAGCAGCCGCGGTAATACGAGGGGGGCAAGCGTTGTTCGGATTTATTGGGCGTAAAGGGTGCGTAGGCGGTTTGGCAAGTCTTATGTGAAATCTTCGGGCTCAACCCGAAGCCTGCATGAGAAACTGCCGGGCTTGAGTATGGGAGAGGTGAGTGGAATTTCCGGTGTAGCGGTGAAATGCGTAGATATCGGAAGGAACACCTGTGGCGAAAGCGGCTCACTGGACCATAACTGACGCTGATGTACGAAAGCTAGGGGAGCAAACAGGATTAGAAACCCCTGTAGTCC
+
IHGIIIIIIIIHHIHHHHHHHIDHIIIIIIIHHHIGFHIIICHHIIHIIIIHIHIHIIIIIIIIIIGHIIIHHIIIIIIIGHFHIHHHIHIIIHIIGHHIIIIIIIIIIIIIIIIIIGIHHIIHIIIIIHIHIHHIHHIIIIGHIIIIIIIIIIHIIIIIIIIIIIEHB@EBHHIIH=HHHHIHIHHH@HHGCHIIIGIIIHHHHIHHIHHHIIHIIHGHIHHIHIIIIIIIHGIIHH@H?IIIIHIIIIIIHHIHGDGDHIHHIIHHEHIHIHIIGHHIHIIIIIIIIIIIIHIIIIIIIIIIIIHIIHIIIIIIIIIIHHHIHHIIHIIIIHIIIIIIIHIIIIIGIIIIHG?HC?IHEHIIIHGIIHIIIIIIIIIFIIIIIHHHIIIIIIIIIHIIIIIIIIIIIIHHHHGFGHEDCDDB
@HWI-D00621:464:HFY7KBCXY:1:1106:10611:98986 1:N:0:CGAGGCTGGTAAGGAG
TAAGGAATATTGCGCAATGGGCGAAAGCCTGACGCAGCGACGCCGCGTGGGGGATGAAGGTCTTCGGATTGTAAACCCCTTTCGGGAGGGAAGATGGAATGGGGTAACCCATTCGGACGGTACCTCCAGAAGCAGCCACGGCTAACTTCGTGCCAGCAGCCGCGGTAATACGAAGGTGGCAAGCGTTATTCGGATTTACTGGGCGTACAGGGAGCGTAGGCGGTTCGGTAAGCCCTTTGTGAAATCTTCAGGCTTAACCTGGAACAGTCGGAGGGGACTGCCGGGCTAGAGGACGGGAGAGGAGCGCGGAATTCCCGGTGTAGCGGTGAAATGCGTAGAGATCGGGAGGAAGGCCGGTGGCGAAGGCGGCGCTCTGGAACGTTTCTGACGCTGAGGCTCGAAAGCGTGGGGAGCAAACAGGATTAGAAACCCTAGTAGTCC
+
IIIIIIIIIIIIIIIIIIIIIIIIIIIIIIIIIIIIIIHIIIIIIIIIIIIIIIIIIIIIIIIIIIIIIIIIIIIIIIIIIHGHIIHHIIIIIIIHHHGHHIIIIIIIHIHHIIIIIIIIIIIIIIIIIIIHHHIIIIIIIHIIHHHHHIIGHHIHIHHIIIIIIIIGIHIIIGHHHHIIIIIIIHFHHHIIIIHIIGHIIIIIIIHIIIIIHIIIHIIIIIHIIIIIIIFEIHIGIIIIIIIIIIHCIHHHIHEHHIHHIIIIHHEDIIIIIIIIIIIIHDIIIIHIIIIIHHIIIIIIIIIIIIIIIIIIIIHIIIIIIIIIIIIIIIIHIIIIIIHCHEIIHFGIIIIIGHIIIIIHIIHIIIIHFEHHHIIIHEHIIIIHIHHCHIIIIIIHHHIIIIIIIIIIIIIHFFIIIIIIHHCGHIHHFIIHIIIIDDCDD
@HWI-D00621:464:HFY7KBCXY:1:1106:12077:100360 1:N:0:CGAGGCTGGTAAGGAG
TGGGGAATTTTGCGCAATGGGGGAAACCCTGACGCAGCAACGCCGCGTGGAGGATGAAGCCCCTTGGGGTGTAAACTCCTTTCGATCGGGACGATTATGACGGTACCGGATGAAGAAGCACCGGCTAACTCTGTGCCAGCAGCCGCGGTAATACAGAGGGTGCAAGCGTTGTTCGGAATTATTGGGCGTAAAGGGTGCGTAGGCGGTGCGGTAAGTCTTCTGTGAAATCTCCGGGCTTAACTCGGAGCCTGCAGGGGAAACTGCCGTGCTGGAGTATGGGAGAGGTGAGTGGAATTCCCGGTGTAGCGGTGAAATGCGTAAATATCGGGAGGAACACCTGTGGCGAAAGCGGCTCACTGGACCATTACTGACGCTGATGCACGAAAGCTAGGGGAGCAAACAGGATTAGATACCCTTGTAGTCC
+
IIIIIIIIIIIIIIIIIIIIIIIIHIGIIIIIIIIIIIIIIIIHIIIIIIIIIIIIIIIIIIIIIIIIIIIIIIIIIIIIIHHIIIIIIIIIIIIIIIIIIIIIIIIIIHIIHIIIIIGIIIIIGIIIIIIIIIIIIIIIIIIIHIIIHHHFIIIIIIIIHHHEHIIIEEHHHIIIFHHHHHIIIHHIHHHHIHIIIIIIIIIIIIIIIIIIIIIIIHHIIIHHIHHIIIDDHH?HHIHGHDHIIHIIHFIIHHHIIHCHIIIGIHHIHCIIIIIIIHIIHHHIIIIIIIIIIHH?HHIIIIHIIIIIIIIIIIIGIIHG@HHHHHIIHGIHGIIIIIEH=IIHIHD/IIHF@GHIIIIIIIIIHIHIIIIIIIIIIHIIIIIIIIIIIIIIIIIIIIIIIIIIIIIIIIIIIIIHGIIDDDDD
@HWI-D00621:464:HFY7KBCXY:1:1107:12696:73843 1:N:0:CGAGGCTGGTAAGGAG
TGGGGAATATTGGACAATGGGCGAAAGCCTGATCCAGCAATGCCGCGTGAGTGATGAAGGCCTTAGGGTTGTAAAGCTCTTTTACCCGGGATGATAATGACAGTACCGGGAGAATAAGCCCCGGCTAACTCCGTGCCAGCAGCCGCGGTAATACGGAGGGGGCTAGCGTTGTTCGGAATTACTGGGCGTAAAGCGCACGTAGGCGGCTTTGTAAGTTAGAGGTGAAAGCCCAGGGCTTAACCCTGGAATTGCCTTTAAGACTGCATCGCTAGAATTGTGGAGAGGTAAGTGGAATTCCGAGTGTAGAGGTGAAATTCGTAGATATTCGGAAGAACACCAGTGGCGAAGGCGACTTACTGGACAAATATTGACGCTGAGGTGCGAAGGCGTTGGGAGCAAACAGGATTAGAAACCCTAGTAGTCC
+
IIIIIIIIIIIIIIIIIIIIIIIIIIIIIIIIIHIIIIIIIIIIIHIIIIIIIIIIIIIIGIIIIIIIIIIIIIIIGIIIIHHHIIIIIIIIIIIIIIIIIIIIIIIIIIHIIIIIIIIIIIHIIIIIIHIIIIIIIIIIIIIIIIIIHIHIHIHHHHIHIIIIIIIIIIIIIIIIIIIIHIIIIIIIIIIIHIIGIIIIIIIIIIIHHIIIIIIIIIIIIIIIIIIIIIEHHHIIIHIIIIIHIHIIHHHCIHEIIIHIIIHIIIIIHFIIIHIIIIIIIIIIIIIIGIIIIIIHGHHHHEIIIIIIIIIIIIIIIIIIIIIIIIHIIHGHIIIHIIIIIIIIIIIIIIIIIHIIIIIHFGD1IIIIIIIIGIIIIIHIHHHHD/IIHH?HHCF1IIIIIIIHEIIIIIIHHIHIIIIDDDCD
@HWI-D00621:464:HFY7KBCXY:1:1107:13901:80452 1:N:0:CGAGGCTGGTAAGGAG
TGGGGAATATTGGACAATGGGCGCAAGCCTGATCCAGCCATGCCGCGTGGATGATGAAGGCCCTAGGGTTGTAAAGTCCTTTTAACGGGGAAGATAATGACGGTACCCGTAGAATAAGCCCCGGCTAACTTCGTGCCAGCAGCCGCGGTAATACGAAGGGGGCTAGCGTTGCTCGGAATTACTGGGCGTAAAGCGCACGTAGGCGGATTGTTAAGTCGGGGGTGAAATCCTGGAGCTCAACTCCAGAACTGCCTCCGAAACTGGCGATCTTGAGTTCGGGAGAGGTGAGTGGAACTGCGAGTGTAGAGGTGAAATTCGTAGATATTCGCAAGAACACCAGTGGCGAAGGCGGCTCACTGGCCCGATACTGACGCTGAGGTGCGAAAGCGTGGGGAGCAAACAGGATTAGAAACCCTGGTAGTCC
+
IIIIIII1GHIIIHIIIIIIIIIIIIIIIIIHIIIIIIIIIIIIHIHFHIHIIIIIIIIIIIIIIIIIHIIIIHIIHHIIIGHHIIIIIIIIHHIIIIIIIIIIIIIIII/DGHIIIIIIIIIIIIIIIIIIIIIIIIIIIIIIIIIIIIIIIIIHIIIGIIIHIIIIIIIIIFIIGHIIIIIIIIIIHIIIIGIIIIIHIIIIIIIHHHIIIHIIIIIIIIHIIIHHIIHIIIIIHEHHIIIHHHGHGIGIHFIIIIIIIIIIIIIIIIIIIIIIIIIIIIIIIIIIIIIIHGHCHHHIIIIIIIIIIIIIIIHGIIHIIHHIHCHIIIHIIIHHIIHIIIIIIIIIIIIIIIIIIIHGIIHIIHEIIIIIIIIIIIIIIIIIIGHC/IIIIHHHIIIIHGIH?HHIIIHGIIHIHIIDDDAD
@HWI-D00621:464:HFY7KBCXY:1:1107:11549:86073 1:N:0:CGAGGCTGGTAAGGAG
TGGGGAATTTTCCGCAATGGGCGAAAGCCTGACGGAGTGACGCCGCGTGGGGGACGAAGGCCTTCGGGTCGTAAACCCCTGTCAGAGGGAAAGAAGGGTGTCGGCACGACAACTGCCGGCATTTGACGGTACCTTCAGAGGAAGCCCCGGCCAACTCTGTGCCAGCAGCCGCGGTAAGACAGAGGGGGCAAGCGTTGCTCGGAATCACTGGGCGTAAAGGGCGCGTAGGCGGGAGGGCAAGTCGGTCGTGAAATCCTCCGGCTCAACCGGAGAACGTCGGCCGATACTGCCTTTCTTGAGGGATGCAGAGGAGACTGGAATTCCCGGTGTAGCGGTGAAATGTGTAGAGATCGGGAGGAACACCGGTGGCGAAGGCGGGTCTCTGGGCATCTCCTGACGCTGAGGCGCGAAGGCGTGGGGAGCAAACAGGATTAGAAACCCTAGTAGTCC
+
IIIIIII@GHIIIIIIIIIIIIIIIIIIIIIIIIIIIIIIIIIIIIIIIIIIIIIIIIIIIIIIIIIIIIIIIIIIIIIIIIIIIHIIIIIIIIIIIIIIIIIIIIIIIIIIIIIIIHIIIIIIIIIIIIIIIIIIIIIIIIIIIIIIIIIIIIIIIIIIIIIIIIIIIIIIIIIIIIIIIIHIIIIIGIHIIIHIIICHIICIHHIIHIIIIIEEHEIIIIIIIHHIIIIIHHIHGG@DHDHIHGIIIIIHHEC??HHIIIIIIHHIHF?HGHIHHIIIIIIIIIHHFIIHHHHIGIIIIIIGIIIIIIIHHHCGIIIIHHHHHIIIIIIIHHIHIIIHHHEHIHGCCHEDGIIIIGHIIIIIIIIIIIIIIIIIIIHCHGF?IIHHG?IHGIIIIIIHIHE?IIHGHE<1HHHD0IIIIHIIIIIIIIIIIIIIHHGHHIHIIDDDAD
@HWI-D00621:464:HFY7KBCXY:1:1108:8932:50634 1:N:0:CGAGGCTGGTAAGGAG
TCGGGAATTTTGCGCAATGGGCGAAAGCCTGACGCAGCAACGCCGCGTGAGGGATGAAGGCCTTCGGGTTGTAAACCTCTTTTCTCAGGGACGATAATGACGGTACCTGAGGAATAAGTCACGGCTAACTACGTGCCAGCAGCCGCGGTAATACGTAGGTGGCAAGCGTTGTCCGGATTTACTGGGCGTAAAGAGCGCGCAGGCGGTCGTTCAAGTCGAGTGTGAAAGCCCCCGGCTCAACTGGGGAGGGTCACTCGATACTGATCGACTCGAAGGCAGGAGAGGGAAGCGGAATTCCCGGTGTAGTGGTGAAATGCGTAGATATCGGGAGGAACACCAGTGGCGAAGGCGGCTTTCTGGCCTGTTCTTGACGCTGAGGCGCGAAAGCTAGGGTAGCAAACGGGATTAGAAACCCTAGTAGTCC
+
IHIIIIIIIIIIIIIIHIIIGHIIIIIIIIIIIIIHIIHIHDHIIIH<CHIIIHIIIIIHIIIIHIIHHHHIIIIIIIIIIHIIIIIIGIIIIIIIIIIIIIIIIIIIIIIIIIIIIIIIIIIIIIIIIIIHHIIIIIIIIHHHIIIIHHIIIIIIIIIIEHHFHIHHIIIIIIIIIEHGHIIIIIHHIIHIIIIIHHHIHIIHIIHIIIGIIIHIIIIIIIIIIIIIIH<IIIIHHGHIHGIIIIIHHHHHHEDIIHHIIIIIIHHEIIHIIIIIIIIIIIIIIIIIIIHIIHHHIIIIIIIIHHCIIIIIIIIIIIHHIHFHCCHHIIHIIIIIIIHIHHIIHHGIHEHFDEIIIIIIIIGHHHIHHEIIIIIIIIIIHIIIHGDHHIIIIIIIIIIIIIIHIIHGDHHFGIIIIIHDDDAB
@HWI-D00621:464:HFY7KBCXY:1:1108:12693:53922 1:N:0:CGAGGCTGGTAAGGAG
TGGGGAATCTTGCGCAATGCGCGAAAGCGTGACGCAGCAACGCCGCGTGGGGGAAGACGGCCTTCGGGTTGTAAACCCCTTTCAGGAGGGACGAAGGTTCGCCGGTGAATAGCCGTGCGGATTGACGGTACCTCCAGAAGAAGCTCCGGCTAACTACGTGCCAGCAGCCGCGGTAATACGTAGGGAGCAAGCGTTGTCCGGAATCATTGGGCGTAAAGCGCGTGTAGGCGGCCAGGTAGGTCCGTTGTGAAAACTCGAGGCTCAACCTCGAGACGTCGGCGGAAACCCTCTGGCTAGAGTCCGGAAGAGGAGAGTGGAATTCCTGGTGTAGCGGTGAAATGCGCAGATATCAGGAAGAACACCCGTGGCGAAGGCGGCTCTCTGGGACGGTACTGACGCTGAGACGCGAAAGCGTGGGGAGCAAACAGGATTAGATACCCCAGTAGTCC
+
IIIIIIIIIIIIIIIDHIHHIIIIIIIIIIIIIHIIHIIHIIIIIII/FCHHIIIIIIIGIIIIIIGHHHIIIIIIIDHIIHIIIEHIIIIIHHIIIIIIIHIIIHIHIIIIIIIIIIIIIIIIIIIIHHIHIIIIIHIIIHIIIIIIIIIIHIIIIIIIIIIIIIHHIIIIHIIIIIIIHFHHIEHIHIHGIHHHICGHIHHHIHHHHIIHEEHHEHHHHIHHIIIIIHHEGFIHG?IIHDDIFIHIIHHGHHCHECIHHFEF@HIHFIIIDHHDHHGHHHHIIHIIIIIIIIIIIHHFHIIHIIIIIIIHHIIHIHGHHHHHIIIIIIIIIIIHIIIIIHC1IHHFHHIIIHIIIHHIIIIIIIIIIIHIIIIIIIHIHIIIHIIIIIIIIIHEHIIIHHECIHIIIIHIIHIIHIIIIIHHIIIIIIHHIIIIHIIHHIIIDDDDD
@HWI-D00621:464:HFY7KBCXY:1:1108:10917:64629 1:N:0:CGAGGCTGGTAAGGAG
TGGGGAATTGTTCGCAATGGGCGCAAGCCTGACGACGCAACGCCGCGTGGAGGATGAAGACCTTCGGGTCGTAAACTCCTTTCGACCGAGAAGAATGGCTCACGACCTCATACGTCGTGAGCATGACGGTATCGAGGGAAGAAGCCCCGGCTAACTCTGTGCCAGCAGCCGCGGTAATACAGGGGGGGCAAGCGTTGTTCGGAATTACTGGGCGTAAAGGGTTCGTAGGTGGCCAACTAAGTCAGACGTGAAATCCCTCAGCTTAACTGGGGAACTGCGTCTGATACTGGATGGCTTGAGTGCAGGAGAGGAATGCGGAATTCCAGGTGTAGCGGTGAAATGCGTAGATATCTGGAGGAACACCGGTGGCGAAGGCGGCATTCTGGACTGTAACTGACACTGAGGAACGAAAGCCAGGGGAGCAAACGGGATTAGAAACCCTTGTAGTCC
+
IIIIIIIIIIIIIIIHHIIIIIIIIIIIIIIIIIIHIIIIIIIIIIIIIIHIIIIIIIIIIIHIIIIIIIIIIHIIIIIIIIHIIIII<CHHHFGHHHIHIIIIIIIGIIIIIIHHIHIIIIHIIIIIIEHIIIHIIIIIIIIIIIIHIIIIIIIIIIIIIGIIIIEHIIIIII?HHIIIHHIIIIIIIIGHIIHEHHIIIIIGIIGIIIIIIIHHHHHGHEHHGGHIIIIIHHIHIIHIIIHGG@?FGHHGHHIHHHIHHHGHHFHCHHFHHHC-IIH?HIIHGIIIIIIHGG?HIIIIIIIIIHIIIIIIIHH@IIIHGIHEFIIIHHIIHHIHHGIIIIIIIIIHHIIIHHIIIIIIIIIIIIIIIIIIIIIIIIIHCHIIIIIHHD1HFIIIIIIIIIIIHCIIIIIHHHIIIIIIIIIIIIIIIIIIIIHIIHHHF?CIICDDDD
@HWI-D00621:464:HFY7KBCXY:1:1108:10113:69784 1:N:0:CGAGGCTGGTAAGGAG
TCGAGAATTTTTCTCAATGGGGGAAACCCTGAAGGAGCGACGCCGCGTGGAGGATGAAGGTCTTCGGGTTGTAAACTCCTGTCATTTGGGAACAAGGTGTGCGCGTTAACTGCGCGCGCATTGATAGTACCAGAAGAGGAAGAGACGGCTAACTCTGTGCCAGCAGCCGCGGTAATACAGAGGTCTCAAGCGTTGTTCGGATTCATTGGGCGTAAAGGGTGCGTAGGCGGCGCGGTAAGTCGGGTGTGAAATTTCGAGGCTTAACTTCGAAACTGCATTCGATACTGCCGCGCTTGAGGACTGGAGAGGAGACTGGAATTTACGGTGTAGCGGTGAAATGCGTAGATATCGTAAGGAAGACCAGTGGCGAAGGCGGGTCTCTGGACAGTTCCTGACGCTGAGGCACGAAGGCCAGGGGAGCAAACGGGATTAGAAACCCGAGTAGTCC
+
IIIHEHIIIHIIIIIIIIIIIIIIIIIIIIHIIIGHIIGIIIIIIIIEHHHIIIIIIIIIIIIHIIIIIHHIIIIIIII?GHFHIIIIIIIIIIIIIIIIIIIIIIIIGHIGIIIIIIIIIIIEHIIIIIIHIIHIIIHIIIHIIIIHHIIIIIIHIHIIIIIIIIHIGGHIEHHIIIIHIIIHIHIIEHHIBGHGHHIHIHHHFAGIHIHHDHHHHHHHIHIHIIIIIHHHHHHHGHDD,HHECIIIGHIHGIHHHIIHGIIHH@HFGIHFIIIIIGIIHEIIHIHHHIHIHIIIIHEHHCIIIIIIIIIIIIIIHIIIIHIIIIIIIIIIIIIIIHIIIIIHHIHIIIIIIIIIHGHHIHEIIIIIIIIIIIIIIIIIIIIIIIIIIIIIIIIIIIIHHIIHHGIIIIIIIIIIIIHGCIIIIIIIIIIIIIIHEHEHIIIDDD@D
@HWI-D00621:464:HFY7KBCXY:1:1108:8264:70015 1:N:0:CGAGGCTGGTAAGGAG
TGGGGAATATTGGACAATGGGCGCAAGCCTGATCCAGCCATGCCGCGTGAGTGATGAAGGCCCTAGGGTTGTAAAGCTCTTTTGTGCGGGAAGATAATGACGGTACCGCAAGAATAAGCCCCGGCTAACTTCGTGCCAGCAGCCGCGGTAATACGAAGGGGGCTAGCGTTGCTCGGAATCACTGGGCGTAAAGGGTGCGTAGGCGGATTGCTAAGTCAGGGGTGAAATCCTGGAGCTCAACTCCAGAACTGCCTTTGATACTGGCGATCTCGAGTCCGGGAGAGGTGAGTGGAACTGCGAGTGTAGAGGTGAAATTCGTAGATATTCGCAAGAACACCAGTGGCGAAGGCGGCTCACTGGCCCGGTACTGACGCTGAGGTGCGAAAGCGTGGGGAGCAAACAGGATTAGAAACCCGAGTAGTCC
+
GHIIIIIIIIIIGIIIIIIIIIIIIHIIIIIHIIIHIIIIIIIIIIIIIIIIHIIIIIIIIIIHIIIIHHHGHIIIIIIIIHIGHIIIIIIIHIIIIIIIIIIIHIIIIIIIHIIHIIIIIIIIIIIIIIIIIIIIIIIIIIIIIIHHDEIHIIHHGIIIIIHIGHIIIGIIIIIIIIIGHIIIIIIHEIIIHIHIIIHHHIIIIIIHHIHHIIHFHHHIIIIIIIIHHIIIIHHHIIHHHCHIIIGIIIHIIHIHHFIIHIIIHGGIHIIIIIIIHIIIIIIHIIIGIIIIHEHDHHHHIIIIIIIIIIIIIIIIIIIIIIIIIIIIIIIIHGIHIIIIHIIIHHIIIIIIIHHIIIHIHIIHIIIHIIHIIHIHHIIIIIIIIIIIIIIIIIIIIIHIIIIIIIIIIIHIIIHEIIIDDCDD
@HWI-D00621:464:HFY7KBCXY:1:1108:7521:73920 1:N:0:CGAGGCTGGTAAGGAG
TAAGGAATATTGGTCAATGGACGCAAGTCTGAACCAGCCATGCCGCGTGGAGGATTAAGGCCCTCTGGGTTGTAAACTCCTTTTATCTGGGAAGAAATGCATTTTTTCTAAAGTGCTTGACGGTACCAGAGGAATAAGCACCGGCTAACTCCGTGCCAGCAGCCGCGGTAATACGGAGGGTGCAAGCGTTATCCGGATTCACTGGGTTTAAAGGGTGCGTAGGCGGGCAGGTAAGTCCGTGGTGAAATCTCTGAGCTTAACTCAGAAACTGCCATGGATACTATTTGTCTTGAATATTGTGGAGGTAAGCGGAATATGTCATGTAGCGGTGAAATGCTTAGATATGACATAGAACACCAATTGCGAAGGCAGCTTACTACACAGTTATTGACGCTGAGGCACGAAAGCGTGGGGATCAAACAGGATTAGAAACCCTAGTAGTCC
+
IIIIIIIIIIIIIIIIIIIIIIIIIIIIIIIHIIIGIIIIIIIHIHIIIIIIIIIIIIHIIIIIHIIIIIIIIIIIIIIIHHIIHIIIIIIIIIIIIIIHIIIHIIIIIHIIIIIIIHIHIIIIIIIGIIIIIIHHIIIHIHIIIIIIIIIIIIIIIIIIHHIIIIHIIIIIIIIIIIIGGEHIHHFHHHGHIGHIIHGHIHEHHGHGGGHEEHIIIIIHHHFGHEGIIHHGIIIIIIIIHHIGHHHHGCHEIHF@@GHHEHHIHIIHHEHHIIHIIHIGIIIIIIIIIIIIIIIIIIIIIHIIIIIIHHIIIHHHCIIIHIIIIIIIIIIIIIIGGIHHGHDIHHEGHGHIIIHFIIIIHECHHIIIIHIIIHIIHFFD@HIGIIIIIIIIIHHIIIIHGIIIIHIIIHGHHHHHIIIIIIIIIIIIIIGHIIHHIIIDDDBA
@HWI-D00621:464:HFY7KBCXY:1:1108:12875:74295 1:N:0:CGAGGCTGGTAAGGAG
TGGGGAATCTTGCGCAATGGGCGAAAGCCTGACGCAGCGACGCCGCGTGAGGGAAGAAGGCCTTCGGGTTGTAAACCTCTTTCAGGAGGGACGAAGCCACTCGGGTGAATAGCCCAGAGGGTGACGGTACCTTCAGAAGAAGCCCCGGCTAACTACGTGCCAGCAGCCGCGGTAATACGTAGGGGGCAAGCGTTGTCCGGATTTATTGGGCGTAAAGAGCGTGTAGGCGGCCAGATAGGTCCGTTGTGAAAACTGGAGGCTTAACCTCCAGCGGTCGATGGAAACCATTTGGCTAGAGTCCGGAAGAGGAGAGTGGAATTCCTGGTGTAGCGGTGAAATGCGCAGATATCAGGAAGAACACCCGTGGCGAAGGCGGCTCTCTGGGACGGTACTGACGCTGAGACGCGAAAGCGTGGGGAGCGAACAGGATTAGAAACCCTAGTAGTCC
+
IIIIIIIIIIIIIIIIIIIIIIIIIIIIIIHIIIIIIIIHIIIIIIIIIIIEHIIIIIFHIIIIIIIIIIIIIIIIHIIIIHIIIIIIIIIIIIHHIIIIIIIIIIIIIIIIIIIIIGHIIIIIIIIIIIIIIIIIIIIIIIHIIIIIIIIIIIIIIIIIIIIIIIHIIIIIIGHIIIHHHIIEHIIHEHIIIIIIIIIIGIIIIIIIIIHIDHHHHIIIHHHHHHHIII@HHH@CHHHG<IIHHHIIIIIHIIIIHHEHGGIIIHFIHHIIHIIHHFIIIIIIHE?EIIIIIIIIIIHGIIIIHIIIIHIIHFIHIHIIIIIIIIIHGIIHGIIIIIIIHHIIHHFIIIIIIIIIIIHIIHIIIIHEIHIIIHIIHIIIIIIIIIIIIIIIIIIIIIIIIIHHHIHIHIIIIIIIIIIIIHGHHIIIIIIHHEIIIIIIIIIDDDCD
@HWI-D00621:464:HFY7KBCXY:1:1108:9173:75115 1:N:0:CGAGGCTGGTAAGGAG
TGGGGAATCTTGCACAATGGGCGACAGCCTGATGCAGCAATGCCGCGTGAGGGAAGACGGCCTTCGGGTTGTAAACCTCTTTCAGTTGGGATGAAGGTTGGACGGTGAATAGCCGCGCCAACTGACCGTACCTTCAGAAGAAGCCCCGGCTAACTACGTGCCAGCAGCCGCGGTAATACGTAGGGGGCAAGCGTTGTCCGGAATCATTGGGCGTAAAGCGCGTGTAGGCGGTTTCGTAAGTCTGCTGTGAAAGTCGGAGGCTCAACCTTCGAAAGCCGGTGGATACTGTGAGACTTGAGTACGGAAGAGGAGAGTGGAATTCCTGGTGTAGCGGTGAAATGCGCAGATATCAGGAGGAACACCAACGGCGAAGGCAGCTCTCTGGGACGTTACTGACGCTGAGACGCGAAAGCGTGGGGAGCAAACAGGATTAGAAACCCTGGTAGTCC
+
IIIIIIIIIIIIIIIIIIIIIIIIIIIIIIIIIIIIIIIIIIIIIIIIIIIIIIIIEHIIIIIIIIIIIIIIIIIIIIIIIHHIHHIIIIIIIIIHHHHHIHIIHHHHHHIIIIIIIIIHIIIIHIIIHIIIHIIIIIHIIIIIIIIIIIIIIIIIIIIIIIIIIIIIHIHIIHHHIIIIIIIGIIIHHIIIIIHI.FFHGBHEHIIIIIHHIIIIHHHHIHIIHHIIIIHDHFHHIHIIHIHHHIHEGIIIHGIIIHFIHFHIIHHG@HIHHHHHHHIIHIIIIIIIIHIIHHHIHIHIIDHIIIIIIIIIIIIIIIHHHGIIIIIIIIIIIIIIIIIIIIGHIHHHIIIIIIIIIIHHGIHHIGIIIIIIIIIIIHHEIIIHHGD0IIIIIIIIGIIIIIHEIIIIIIIIIIIIIIIIGIIIIIIIIIIIHIIIIIIIHIIIDDDCD
@HWI-D00621:464:HFY7KBCXY:1:1108:11111:75064 1:N:0:CGAGGCTGGTAAGGAG
TCGAGAATTTTTGACAATGGGGGAAACCCTGATCGAGCGACGCCGCGTGGAGGATGAAGGTCTTCGGATTGTAAACTCCTGTCATTGGGGAACAATGCACAGATATTAACTGTATTTGTGTTGATAGTACCCGAAGAGGAAGAGACGGCTAACTCTGTGCCAGCAGCCGCGGTAATACAGAGGTCTCAAGCGTTGTTCGGATTCATTGGGCGTAAAGGGTGCGTAGGCGGCGCGGTAAGTCGGGTGTGAAATCTCGGAGCTTAACTCCGAAACTGCATTCGATACTGCCGTGCTTGAGGACTGGAGAGGAGACTGGAATTTACGGTGTAGCGGTGAAATGCGTAGATATCGTAAGGAAGACCAGTGGCGAAGGCGGGTCTCTGGACAGTTCCTGACGCTGAGGCACGAAGGTCAGGGGAGCAAACGGGATTAGATACCCTAGTAGTCC
+
HIHHHIIHIIIIIIIIIIIIHIIIIIIIIIIIIIHIIIIIIIIIIIICHHGHIIIHIIIIIIIIIIIIHIIIIIIIIIIIIIHIIIIIIIIIIIIIIIIIIIIHIIIIIIHHHIIGIIGDFHHHIIIIIIIIIIIIIIIHIIIIIIGHIIIIIHIIIIHIHIIHIGGHHIIHHHIIIIIHIHIIIIIIHIIIB@HH?GHHEAGHHFCIIIHIHHHHIHHHIIIHHHIFHDGHHHIHGHGIIIIIIIIIHHHHHIHHIIIIIHIHEGHIIIIIIIIHGFFHHHHHIIIIIIIIIIIHIIIIHIIIIIIIIIIIIIIIIIIIHIIIIIIIIIIIIIIIIIIIIIIIIHHIIIIIIIIIIHIHIHGIIIIHIIIIIIIIIIHIIIIIIIHIIIIIIIIIIIIIIIIIIHIIIIIIHIIIIIIIIIIIIIIIIIIIIIHIIIIIIIICDDDD
@HWI-D00621:464:HFY7KBCXY:1:1108:9038:76341 1:N:0:CGAGGCTGGTAAGGAG
TTGGGAATCTTGGACAATGGGGGAAACCCTGATCCAGCCATGCCGCGTGAGTGATGAAGGCCTTCGGGTTGTAAAACTCTTTCGCGCACGACGATAATGACGGTAGTGCGAGAAGAAGCTCCGGCTAACTTCGTGCCAGCAGCCGCGGTAATACGAAGGGGGCTAGCGTTGTTCGGAATTACTGGGCGTAAAGCGCGCGCAGGCGGTTTTTCAAGTCAGTGGTGAAAGCCCGGAGCTCAACTCCGGAACTGCCATTGAAACTGTAGAACTTGAGGACGAGAGAGGTGAGTGGAATTCCCAGTGTAGAGGTGAAATTCGTAGATATTGGGAAGAACACCGGTGGCGAAGGCGGCTCACTGGCTCGTTTCTGACGCTCAGGCGCGACAGCGTGGGGATCAAACAGGATTAGAAACCCTTGTAGTCC
+
IIIIIIIIHIIIIIIIIIIIIIIIIIIHIIIIIIIIFHIHIIIIIIIHHHIHIIIIIIIIIIIIIIIHIIIIIIIIIIIIIHIIIIIIIIIIIIIIIIIIIIIHIIIIIIIIGIIIHIIIIHIIIIIIIIIIFGHHIIIIIIIIIIIHIIHHIIIIHHHGHHHIIIIIHHIIIGIIIIFHIIHIIHIIIIIHHIIIIIIIHIHHIIIIIHIIIIIHIIHIHHIIIHIIIIIIIHCHHEHECHIIIIIIIIIIIIIIIIHIIIIIIIHIIHIIIIIIIIIIIIIIIIHIHIIIIIIHEIIIIHHIIIIIIIIIIIIIIIHIIHGIHGIIHIIIIHHHIIIIIIHIIIIIIIIIIIHIIIIIIIIIHHFIIHIIIIIIIIIIGIIIIIIIIIIIIIIIIIIIIIIIIIIIIIIHIIIIIIIDDDDD
@HWI-D00621:464:HFY7KBCXY:1:1108:12332:77302 1:N:0:CGAGGCTGGTAAGGAG
TCGAGAATTTTTGACAATGGGGGAAACCCTGATCGAGCGACGCCGCGTGGAGGATGAAGGTCTTCGGATTGTAAACTCCTGTCATTGGGGAACAAGGTGCATACGTTAACTGCGTGTGCATTGATAGTACCCGAAGAGGAAGGGACGGCTAACTCTGTGCCAGCAGCCGCGGTAATACAGAGGTCTCAAGCGTTGTTCGGATTCATTGGGCGTAAAGGGTGCGTAGGCGGCGCGGTAAGTCGGGTGTGAAATCTCGGAGCTTAACTCCGAAACTGCATTCGATACTGCCGTGCTTGAGGACTGGAGAGGAGACTGGAATTTACGGTGTAGCGGTGAAATGCGTAGATATCGTAAGGAAGACCAGTGGCGAAGGCGGGTCTCTGGACAGTTCCTGACGCTGAGGCACGAAGGTCAGGGGAGCAAACGGGATTAGAAACCCTTGTAGTCC
+
IIIIIHIIIIIIIIIIIIIIIIIIIIIIIIIIIIHIIIIHIIIIIIIHHIEHIHIHHIIIIIIIIIHIIIIIIIIIIIIGIIGHIIIIIIHIIIIIIGIIIIIIIHIIIIIIIHHIIIIIHIHFHHIIIIIIHHIIIIIIIIHIIIIIIGIIHHHHIIIHHHIIIIIIIIIIEDEHIIHIIIIIHIIHHIIIEHIHEHHIHHHHHHGIIIGD?IHHHHIEIIIHHHIEHIHHEIIIIHHDCIHIIHIIIHIHIHHHHHGHGIIIIHIHHCHHGIIIIIGIHEIIIIIIIIIIIHIIIIHGIIIIIIHIIIIIHHIIIHFIIHIIIIHHIIIHIIIIIIIGIIIIHHHHHHHFIIIGHHIIIIIIHHHHIIIHIIHIIGHGIIGHIIIIHCIHHHHDHHHIHHGCG@IIIIIHHGIIIHIIHIIIIIIHIIIIIIIHHIIIIIIDDDAD
@HWI-D00621:464:HFY7KBCXY:1:1108:11372:78221 1:N:0:CGAGGCTGGTAAGGAG
TGGGGAATATTGGACAATGGGCGCAAGCCTGATCCAGCAATGCCGCGTGTGTGAAGAAGGCCTGCGGGTTGTAAAGCACTTTCAGTGGGGAGGAAGGCTTTAGTGTGAATAACACTGAAGATTGACGTTACCTACAGAAGAAGCACCGGCTAACTCTGTGCCAGCAGCCGCGGTAATACAGAGGGTGCGAGCGTTAATCGGAATTACTGGGCGTAAAGGGCGCGTAGGTGGTTATTTAAGTTAGAGGTGAAATCCCCGGGCTTAACCTGGGAATTGCCTATAAGACTGGATAGCTAGAGTTTGGGAGAGGGAAGTGGAATTTCCGGTGTAGCGGTGAAATGCGTAGATATCGGAAGGAACACCAGTGGCGAAGGCGACTTCCTGGCCCGATACTGACACTGAGGCGCGAAAGCGTGGGGAGCGAACAGGATTAGAAACCCTTGTAGTCC
+
HHIIIIIIIIIIHIIIIHHIIIIIIIIIIIIIIIIIIIIIIIIIIIIHHGHIIIIIIIIIIIIIIIIIIIHIHEHIIIIIHHHHHFHIIIIIIIIIIGIIHHIIIIIGIHIIIIIIIIIIIIIIIIIIIIIIGIIIIIIIIIHIIIHHIIIIIIIIIIIHIIIIIIIIHIIGHHHHIIIHIHGIHIHIIHIIIHHFEHIIIGHEHIIIHHIGHEHGGDHIIIIIIIHEGHIIIHHHIH@HHEFGBBHCHHHHDIIIHIFEEHHIIIIHHHIIIHHHFHIHHHFIIIIIIIGIHHCIIHIHEHIIIIIIIIIIHIIIIIIIGIIIIIIIIIIIIIIIIIIIIIHHIIHHIHGIIIIIIIIGIIIIIIHIIIIIIIIIIIIIIIHIHDHIIIIIIIIIHHIIIIIIHHEIIIIHIIIIIIIIIIIIIIIIIIIIIIIHHIIIIGIIDDDCD
@HWI-D00621:464:HFY7KBCXY:1:1108:13207:78270 1:N:0:CGAGGCTGGTAAGGAG
TGGGGAATATTGGACAATGGGGGCAACCCTGATCCAGCGATGCCGCGTGAGTGAAGAAGGCCTTCGGGTCGTAAAGCTCTTTAGGTTGGGAAGAAGGTTATTAGAGGATAATTCTAGTAACTTGACGGTACCGACAGAATAAGCACCGGCAAACTCTGTGCCAGCAGCCGCGGTAATACAGAGGGTGCGAGCGTTAATCGGAATTACTGGGCGTAAAGGGCGCGTAGGCGGTGATATATGTGTGATGTGAAAGCCCCGGGCTTAACCTGGGAAGTGCATCGCAAACTGTATGACTGGAGTATATGAGAGGGTGGCGGAATTTCCGGTGTAGCGGTGAAATGCGTAGAGATCGGAAGGAACGTCAATGGCGAAGGCAGCCACCTGGCATAATACTGACGCTGAGGCGCGAAAGCGTGGGGAGCGAACAGGATTAGATACCCTAGTAGTCC
+
HIIIIIIIIIIIIIIIIIIIIIIIIIIIIIIIIIIIIIHIIIIIIIIHIHIIIIHIIIIIIIIIIIIIHIHCHHIIIIIIIIIHIHHHIIIIIIIIIIIIIIIIIIHHHIIIIIIIIIIHIHIIIIIIIIIIIHIIIIIIIHGHIIHHIIIIHIHIIIIIIHIIIHHHHIIIHHIHIIIIIIIHHIHHIIDHHEAGECHIHHIIIIGIIHHIHHIHIIIHIIIIIIIIHHGEAHHHHHHIHFHHHHIIIIIHDCIHIIIIIIIHIHIIIIIIIIIIHIIHHHIIIIHIIIIIIHGIIIIIIIHHIIIIIIIHHG@IIIHHHDIIIIIIIIIIIIIIIIIIIHIIIHHEIIIIHHIIIIIGIHHHIIIIIIIIIIIIIIIIIHIIIIIIIIIIHIIIIIIIIHHC/HIIIIIIIIIIIIIIIHIHHEIIIIIIIIIIIIIIHHHGDDDCD
@HWI-D00621:464:HFY7KBCXY:1:1108:17011:80394 1:N:0:CGAGGCTGGTAAGGAG
TCGAGAATTTTTCTCAATGGGGGAAACCCTGAAGGAGCGACGCCGCGTGGAGGATGAAGGTCTTCGGGTTGTAAACTCCTGTCATTTGGGAACAATGCGCAAATATTAACTGTATTTGCGTTGATAGTACCAGAAGAGGAAGGGACGGCTAACTCTGTGCCAGCAGCCGCGGTAATACAGAGGTCCCAAGCGTTGTTCGGATTCATTGGGCGTAAAGGGTGCGTAGGCGGCGCGGTAAGTCGGGTGTGAAATCTCGGGGCTTAACTCCGAAACTGCATTCGATACTGCCGTGCTTGAGGACTGGAGAGGAGACTGGAATTTACGGTGTAGCGGTGAAATGCGTAGATATCGTAAGGAAGACCAGTGGCGAAGGCGGGTCTCTGGACAGTTCCTGACGCTGAGGCACGAAGGCCAGGGGAGCAAACGGGATTAGAAACCCTTGTAGTCC
+
IIIHHIIIIIHGEHIIIIIIIIIIIIIIIIIIIIIHIIIIIIIIIIIIIIIIIIHIIIIIEHIIHIHIIIIIIIIIHHIIIIIIIIIHIIIIIIIIIIIIIIIIHIIIIIIIIIIIIIIIIIHHIIIIIIIHIIIIIHIIIIIIIIHHIIIIIIIIIIIGIIIIIIIHHHIGIGIIIIHIIIIIIIIIGHIIGHHHHIIHEHHHHIIIIIIIIHHHGHHIIHHHHIIIHHIIHIIHIHHD<HGIIIIHHHFIIIDHIIHHIHHG?.HHHGIHHHG.HHHIIHFFHDIIGIIHHGHG?IIIIIIIIIIIHIIIIIHIIHHEHIIIIIIIIIIIIIIIIIGIIIIIHHGG@@IHHHIIHG?IHIHHHIIIIIIIIIIHGCIIHIIIIIIHHCEIIIIIHIHIIIIIIIIIHEHHCHIIIIIHEDIIIIIIIIIIIHHDGHGHCIIDDDAB
@HWI-D00621:464:HFY7KBCXY:1:1108:14055:82062 1:N:0:CGAGGCTGGTAAGGAG
TGGGGAATATTGCGCAATGGGCGAAAGCCTGACGCAGCGACGCCGCGTGGGGGATGAAGGCCTTCGGGTTGTAAACCCCTTTCAGCAGGGACGAAGCGAAAGTGACGGTACCTGCAGAAGAAGCGCCGGCTAACTACGTGCCAGCAGCCGCGGTAACACGTAGGGCGCAAGCGTTGTCCGGAATTATTGGGCGTAAAGAGCTCGTAGGCGGTCTGTTGCGTCCGCTGTGAAAACTCGGGGCTTAACCCCGAGCCTGCAGTGGATACGGGCAGACTAGAGGTAGGTAGGGGAGAATGGAATTCCCGGTGTAGCGGTGAAATGCGCAGATATCGGGAGGAACACCGGTGGCGAAGGCGGTTCTCTGGGCCTTACCTGAAGCTGAGGCGCGAAAGCGTGGGGAGAGAACAGGATTAGATACCCTAGTAGTCC
+
HIIIIIIIIIIIIIIIIIIHIIIIIIIIIIIHIIIHIIIIIIIIIIIHIIIIIIIHIIIIIIIIIIIIIIIIIIIIIIIIIHIIIIIIIIIIHHIIHHHIHIIHIIIIIIHIIIIIIHIIIIIIIGIHHHIIGHHHIIHIIIIIIIIIHIIIGIIHIIIIHIIIHIIIIIIIIHHHIIIIIHIHCHCIIIIIIHIHIIIIGHHHHIHIIIIIHEIIHIIIIIHIIIIIIIIHEHCIIIIIHGIIHH?IHHHHIIHEEIIIIIIIIHHHEIIIIIIIIIIIIIIIIIIIIIIHIIIIIIIIHIIIIIIIIHIIIIIIIIIIIIHHIIHHIHIIIIIIIIIIIIIIIIIIIIIIIIIIIIGIHHHIIIIIIIIIIIIHFIIIIIIHCIIIIIIIIIIIIIIHGDIHIIIIIIIIIIIIIGIIIIHHDDDAD
@HWI-D00621:464:HFY7KBCXY:1:1108:6717:83582 1:N:0:CGAGGCTGGTAAGGAG
TAGGGAATCTTCCACAATGGACGAAAGTCTGATGGAGCAACGCCGCGTGCAGGATGAAAGCCTTCGGGTCGTAAACTGCTTTTATATGTGAAGATTATGACGGTAGCATATGAATAAGGATCGGCTAACTCCGTGCCAGCAGCCGCGGTCATACGGAGGATCCAAGCGTTATCCGGAATTACTGGGCGTAAAGAGTTGCGTAGGTGGCATTGTAAGTTGTTAGTGAAAGCGTCCGGCTCAACCGGATACACATTACCAAAACTGCAAAGCTAGAGGATGAGAGAGGTTATTGGAATTCCTAGTGTAGGAGTGAAATCCGTAGATATTAGGAGGAACACCGATGGCGTAGGCAGATAACTGGCTCATTCCTGACACTAAGGCACGAAAGCGTGGGTAGCAAACGGGATTAGATACCCTAGTAGTCC
+
IIHIIIIIIIIGIIIIIIIIIIIIIIHIIIIIIHGIIIIIIIIIIIIIIIIIIIIIIIHGHIIIIIIIHDHIHIIHIIIIIHHIIIIIHIIIIIGIIIIIIIIIIIHIIIHIIHIIIIIIIIIIHIIIIHIIIIIIIIIIIIIIIIIIIIIIIIIHHIIIIIHIIIIIIHGIIIIIGIIIIIIHIIIIEHIGHHHHHHIHGHIIIHIIIFGHIIIIIIIIIIIIIIIHIIIIHIIIIHCHHD=IIHHHCHCGGHHCEFGIIIHGHIHHIIHIIIIIHGIIIIIHIIIIIIIIIIIIIIIGIIIIIIHIIIIIIIIHHIIIIIHIIIIIIIIHIIIIIIIIIHIIIIIIIIIIIIIIIIIIIIIIHIHGIHIIIIIH@HIIIIIIIIIIIHIIIIIIIIIIHIIIIIIIIIIIIIIIIIIIDDDDD
@HWI-D00621:464:HFY7KBCXY:1:1108:8332:86371 1:N:0:CGAGGCTGGTAAGGAG
TTGGGAATCTTGGACAATGGGGGAAACCCTGATCCAGCCATGCCGCGTGAGTGATGAAGGCCTTAGGGTTGTAAAACTCTTTCGGCGGGGACGATAATGACGGTACCCGCAGAAGAAGCTCCGGCTAACTTCGTGCCAGCAGCCGCGGTAATACGAAGGGGGCTAGCGTTGTTCGGAATTACTGGGCGTAAAGCGCGCGCAGGCGGCCTTTCAAGTCAGTGGTGAAAGCCCGGAGCTCAACTCCGGAACTGCCATTGAAACTGTTTGGCTTGAGTACGAGAGAGGTGAGTGGAATTCCCAGTGTAGAGGTGAAATTCGTAGATATTGGGAAGAACACCGGTGGCGAAGGCGGCTCACTGGCTCGTTACTGACGCTCAGGCGCGACAGCGTGGGGATCAAACAGGATTAGAAACCCTAGTAGTCC
+
IIIIIIIIIIIIIHIIIIIIIIHIIIIIIIIIIIIIIIIIIIIIIIIHIIIGHHHIIIIIHIIIHIIHIIIIIIIIIIIIIHHIIIIIIIHIIIIIIIIGIHIIIIIIIIIIIIIIIHIIHIIIIIIIIIIIIIIGIIIIIIIIIGHHHIIIIIIEHIIIIHIHIIIIIIIIIIIIGIIIIIIIHIIIIIIIIIIHIIIHHIIIIIIIIIIIIIIIIIIIIIIIIIIIIIIIHHFHHIIHHECIIHHIIFHHGHIIIIIIIIIIIIIIIIIIIIIIIIHIIIIIIIIIIIIIIIHHGIIIIIIHIIIIIIIHIIIIIIIIIHHIHHIIHHEIIIIIIIIHIIIIIIIIIIIIIIIIIHIIIHIIIIIIIIIIIIIIIIIIIIIIHIIIIIIIIIIIIIIIIIIIIIIIIIIIIIIIIIIDDDDD
@HWI-D00621:464:HFY7KBCXY:1:1108:6550:88667 1:N:0:CGAGGCTGGTAAGGAG
TGGGGAATCTTGCGCAATGGCCTAACGGCTGACGCAGCGACGCCGCGTGAGGGATGAAGCTCCTCGGAGTGTAAACCTCTGTTGCCCGGGACGAATAGCGGATTTTTCCGACTTGACGGTACCGGGTGAGGAAGCACCGGCTAACTCCGTGCCAGCAGCCGCGGTAATACGGGGGGTGCGAGCGTTGTCCGGAATCACTGGGCGTAAAGGGCGCGTAGGTGGCTTTGTAAGTTTGCGGTGAAAGCCCGGGGCTCAACCCCGGGTCTGCCGTGAATACTGCAAGGCTTGAGTACTGTAGAGGCAGGTAGAATATCGGGTGTAGCGGTGGAATGCGTAGAGATCCGATAGAAGACCGGTGGCGAAGGCGGCCTGCTGGGCAGTAACTGACACTGAGGCGCGACAGCGTGGGGAGCAAACAGGATTAGAAACCCTAGTAGTCC
+
IHIIIIIIIIIIIIIIIIIIHIIIIIIIIIIIIIIIIHIIIIIIHIIIIHIIIIIIIIIIIIIIIIIHIIIIIIIIIIIIHHHHIIIIIIIIIIIIIIIIIIGIIIIHIIHIIIIHIIHIIIIIIIDDEHIIIIIIIIIIIIIIHIIIIHIIIIIIIIIIIIIIHIHGHIIIIIIIHHIIHIHH<EHHHHHHHIIIIGIIHIIIIFHHIIIHHHIIIIHHIIIIIIIIIHHC<GHIHHGIIIIIIIIIIIIHHDEDIHIIIIHHHHIIHIEHHHIHIIIIHHIGIIHIIIIIHGIIHIIIIIIIIIHIIHDHDIIIIIIGIHIIIIIIIIIIIHHHGGEHHCIHHGIIHHCHIIIIIIIIIIIIHIIIIHIIIIIIHIIIIIIIIIIIIIIIIIHHIIIIHIIIIIIIIIIHCIIIIIIIIIIIIIIIHIIIIIIDDDDD
@HWI-D00621:464:HFY7KBCXY:1:1108:5388:88842 1:N:0:CGAGGCTGGTAAGGAG
TGGGGAATTGTTCGCAATGGGCGCAAGCCTGACGACGCAACGCCGCGTGGAGGATGAAGGTCTTCGGATTGTAAACTCCTGTTGCCCGGGACGAAACGTTTCGACCTAACACGTCGAGACCTGACGGTACCGGGTGAGGAAGCCCCGGCTAACTCTGTGCCAGCAGCCGCGGTAATACAGAGGGGGCAAGCGTTGTTCGGAATTACTGGGCGTAAAGGGCGCGTAGGCGGCCTTCTAAGTCGAACGTGAAATCCCCGGGCTTAACCCGGGAACTGCGTCCGATACTGGAAGGCTTGAATCCGGGAGAGGGATGCGGAATTCCAGGTGTAGCGGTGAAATGCGTAGATATCTGGAGGAACACCGGTGGCGAAGGCGGCATCCTGGACCGGCATTGACGCTGAGGCGCGAAAGCCAGGGGAGCAAACGGGATTAGAAACCCTGGTAGTCC
+
IIIIIIIIIIIIIIIIIIIIIIIIIIHIIIHHIIIHHIIIIIIIIIIDHIIIIHIIIIIIHHIIIIIIIIIIIIIIIIIIIIIHIIIIHGIIIIIIIIIHIIIIIIIGIIIIIIGIHIIGHIHIIFHIIHIIHIEHHGHGHIGHIHIIIIHIIGIIIIHHIIIIIIIIIGIGEHEEHHCHHHHHHHII?HIIBHHHHHHHHHHIHEHIIIIIIHIIHIIIIIIHHIIIIIHHFIIIIIIHIHIIIIHIIHHHIHIIIIHH?HHHHHHIIIHIIIHHHGD=IIHIIIIIIIHIHIIIHHHIGIIHECHHIIIIIIIIIIIHHIHIHIIIIIIIIIIIIIIIGIIHGGCHHFFIIIIIIIIHHEIHIIIIIIIIIIIIHHHHHHF/HIIHGEGIIIIIIIIIIIIIIIIIIIHIHIIIIIIIIIHHGHIIIIIIIIIIIIHHIIHDDDDB
@HWI-D00621:464:HFY7KBCXY:1:1108:8733:94591 1:N:0:CGAGGCTGGTAAGGAG
TGGGGAATTTTTCGCAATGGGCGAAAGCCTGACGAAGCAACGCCGCGTGGAGGATGACGGCCCTCGTGGTCTTAAACTCCTGTCTAGTGGGACGAAAGTATTGGAGGTGAATAATCTCCGATATTGACTGTACCGCTGGAGGAAGCTCCGGCCAACTCCGTGCCAGCAGCCGCGGTAATACGGAGGGAGCAAGCGTTACTCGGAATTATTGGGCGTAAAGGGCGCGTAGGCGATCTGAAAAGTTCTGTGTGAAAGCCCACATGTTAACTGTGGAAGTGCACAGAAAACTGTTGGATTTGAGTTCAGGAGAGGAAGGCAGAATTCCCGGTGTAGCGGTGAAATGCGTAGAGATCGGGAGGAATACCAGTGGCGAAGGCGGCCTTCTGGACTGACACTGACGCTGAGGCGCGAAAGCCAGGGGAGCAAACGGGATTAGAAACCCCAGTAGTCC
+
IIIIHIIIIIIHIIIIIIIIIIIIIIIIIGIIIHHIIIIHIIGIIIIIIIIIIIIIIIIIIIIIII<GHHHHIIHHIIIHIIHGHIIHHIIIGIEHHIHHIIIIIIIIIIIIIHIIIIIIHIIDIIIIIIIIHIIIIIIIIGIIIHIIIIHEHIIIIIHIHIIIIGIIHFIIIIHIGIIIIIIIIIIIIGIIIIII=HHGHIIHEHHHHIIIHHIIIIHHFIHHHHHIHHCHHGHIHIIIHHFHEHIHIIIIIIIHHHHHH@IHIIIIHHGIIIIHCHHHHGIIHIHHGIIIHGIHIIGIIIIIHIIIIIIIIIIIIIHHIIGIHIIIIIIIIIIIIIIIHIIIIIIHGCHHIIIIIIIHHIIIIIHHHIIHHIIIIIIHHEHHIIIIIIIHIIIIIIIIIIIIIHIIIIIIHIIIIHHHIHHGIIIIIIIIIIIHGIHIHFIHIIDDD0D
@HWI-D00621:464:HFY7KBCXY:1:1108:9476:94853 1:N:0:CGAGGCTGGTAAGGAG
TGGGGAATATTGCACAATGGGCGCAAGCCTGATGCAGCGACGCCGCGTGAGGGATGACGGCCTTCGGGTTGTAAACCTCTTTCAGCACAGACGAAGCGCAAGTGACGGTATGTGCAGAAGAAGCACCGGCCAACTACGTGCCAGCAGCCGCGGTAATACGTAGGGTGCGAGCGTTGTCCGGAATTACTGGGCGTAAAGAGCTCGTAGGTGGTTTGTCGCGTTGTTCGTGAAAACTCACAGCTTAACTGTGGGCGTGCGGGCGATACGGGCAGACTGGAGTACTGCAGGGGAGACTGGAATTCCTGGTGTAGCGGTGGAATGCGCAGATATCAGGAGGAACACCGGTGGCGAAGGCGGGTCTCTGGGCAGTAACTGACGCTGAGGAGCGAAAGCGTGGGGAGCGAACAGGATTAGAAACCCGTGTAGTCC
+
IIIIIIIIIIIIIIIIIIIIIIIIIIIIIIIIIIIIIIIIIIIIIIIIIIIIIIIIIIIIIIIIIIIHIIIIIIIIIIIIIHIIIIIIIHIIIIIIIIIIIIIIIIIIHIIIIIIIIIIIIIIGIIIIHHIIIIIIIHIIIIIIIHIIIIGHIHHIIEHIHHHIIFHIHHGIIIGHIIIIIIIIIIIIIHIIIIIIGHHHEIHIIIHIHIHGHIIHHIIIIIIHHHIIIIHHGFG@AHHIIIIHHIGIIHIIIIHHIIIIIIHIIIIIIHIHIHIHIIIIHHIIHIIIIIIIIGIIIIIIIIIIIIIIIIIIIIIHHIIIIIIIIHHFHCIIIIIIIIHIHIIIIHIIIIIIIIIIIIIIIHIIIHIHHHIIIIHHCIIIIIIIIIIIIIIIIIIIIIIHF0HIIIIIIIIIIIIIHDIIIIIIDDDD<
@HWI-D00621:464:HFY7KBCXY:1:1108:10565:96801 1:N:0:CGAGGCTGGTAAGGAG
TAACGAATCTTCCGCAATGCACGAAAGTGTGACGGAGCGACGCCGCGTGCAGGATGAAGTCCTTCGGGATGTAAACTGCTGTCAGGGGAAAGAAAGTTCTGATCTACCCCAGAGGAAGAGGCGGCTAACTCTGTGCCAGCAGCCGCGGTAATACAGAGGCCTCGAGCGTTAGGCGGAATCACTGGGCTTAAAGCGTGTGTAGGCGGAGTTCTAAGTACCTTGTGAAATCCCACGGCTCAACCGTGGAACTGCTTGGTATACTGGTTCTCTTGAGGTACCTAGGGGCGAGCGGAACAAGTGGTGGAGCGGTGAAATGCGTAGATATCACTTGGAACGCCAACGGTGAAAACAGCTCGCTGGGGGTATCCTGACGCTGAGACACGAAAGCCAGGGGAGAAAACGGGATTAGATACCCTTGTAGTCC
+
IIIIIIIIIIIIIIIIIIIHIIIIIIIIHHIHIIIHHHIIIIIIIIIIIIIIIIIIIIIIIIIIIIIIIIIIHHIIIIIIIIHIIIIIIIIIHIIIIIIIIIIIIIIIIIIIIIHHIHIIGIIIIIIIIIIIIHIIIIIIIIIIIIIHIIIIIIIIGIHHHHHIHIHHEIHIIIIIIIIIIIIIGIIHIIIIIIIHHIIIIHIIIIIIIHHHIIIIHIIIIHHHIIHIIIIHIHHGHHHIHHHIHIIIIHIHHIIIIIHIIIIHHHEIIIIIIIIIIGIIIIIHIIIIIIHIIIIIIIIIIIHHHHGIIIIIIIIIIIIIIHIIIHHIIIIHIHIIIIIHHIIIIIHHGIIIIHIIIIIIIIHHHIIIIIIIIIIIIIHEIIIIHIHHIHIHIHGD1HIIIHIIIIIIIIHF<IIIIIIDD<0<
@HWI-D00621:464:HFY7KBCXY:1:1108:10062:97036 1:N:0:CGAGGCTGGTAAGGAG
TGGGGAATTTTGGACAATGGGGGAAACCCTGATCCAGCCATGCCGCGTGAGTGAAGAAGGCCTTCGGGTTGTAAAGCTCTTTTGGTCGGGAAGAAAGGGTTCTCTTGAATACGGAGGACTTTTGACGGTACCGGCAGAATAAGCACCGGCTAACTACGTGCCAGCAGCCGCGGTAATACGTAGGGTGCGAGCGTTAATCGGAATTACTGGGCGTAAAGAGTGCGTAGGCGGTTCGTTATGTCTGCTGTGAAAGCCCCGGGCTTAACCCGGGAATGGCAGTGGAAACTGGCGGGCTTGAGTGTGGCAGAGGGGGGTGGAATTCCGCGTGTAGCAGTGAAATGCGTAGAGATGCGGAGGAACACCGATGGCGAAGGCAGCCCCCTGGGCTAACACTGACGCTGAGGCACGAAAGCGTGGGGAGCAAACAGGATTAGAAACCCGTGTAGTCC
+
IIIIIIHEHIIIIIIIIIHIIIIIIIIIIIIIIIIIHIIIIIIIIIIHIIIIIHHIIIIIIIIIIHIHIIHIIIIIIIIIHDHHIGHIIIIIIIIIIIIHHHIIIIIIIIIIIIIIIIHGHHIIHIHIIIIIHIIIIIIIIIIIHIIIIIHIIIHIIIHIIIIIHIIGIIIIIIIIGIIIFHHGIFHHIGHIIEHIIIIIHGIIIHIHIIIIHFEHFHFIIIHHIHIIGIHCHE@-H@HFH@-@?IIHIIHEHDCEHHHHEHHIHHHHHIHFHHHIHGFHIIHEHCIIIIIIIHEIIHIGIIIHEIIIIIIIIFCIIIIIHIHHIIIIIIIIIIIIIIIHIIIIIHHEIIIHIIIIIIIIIIIIIIIIIHIIIIIIHHCIIIIIIIHIIIIHIHIIIIIIIIIHHIIIIIGIIIIIIIIIIIIHIIIIIIIIIIIIIIIIHGIIDDDAD
@HWI-D00621:464:HFY7KBCXY:1:1108:9281:97428 1:N:0:CGAGGCTGGTAAGGAG
TAAGGAATATTGGTCAATGGACGCAAGTCTGAACCAGCCATGCCGCGTGGAGGATTAAGGCCCTCTGGGTTGTAAACTCCTTTTATCTGGGAAGAAATGCTTTGATTCTTCGAAGCTTGACGGTACCAGAGGAATAAGCACCGGCTAACTCCGTGCCAGCAGCCGCGGTAATACGGAGGGTGCAAGCGTTATCCGGATTCACTGGGTTTAAAGGGTGCGTAGGCGGGTAAGTAAGTCCGTGGTGAAATCTCTGAGCTTAACTCAGAAACTGCCGTGGATACTATTTGCCTTGAATATTGTGGAGGTGAGCGGAATATGTCATGTAGCGGTGAAATGCTTAGATATGACATAGAACACCAATTGCGAAGGCAGCTCACTACACAATTATTGACGCTGAGGCACGAAAGCGTGGGGATCAAACAGGATTAGAAACCCCAGTAGTCC
+
IIIHIHIIIIIIIIIIIIHIIIIIIIIHIIIIIIIIIIIIIIIIIIIIIIHIIIIIIIIIIIIIIIIIIHHIIIIIIIIIHHHIIIIIIIIIIIIIIIIIIIIIIIIIIIIIIIIIIIIIIIIIIHIIIIIIIIIIIIIIIIIIIHIIIIIIIIIIIGIIIIIIIHIIHHHHHIIICHIIIIIIHIIIIIIIIHIIHIIHHIIIIIIIIIIIHIIIIHIIIIIIIIIIIIIIIHDDIIIIIIIHIIIIIHIIIIGIIIIIIHIIHHHFHIIHIIIIIHIIIIHIIIHHHEIIIIIIIIIIIIIIIIIIIGIIIIIIHIIIIIIIIIIIIHHIIIIIIIIIIHHIIHIIIGIIIIIIIIIIIHHIIIIIIIIIIIIIIIIIIIIIIIIHDIIIIIIIIIHHIIIIIHIIIHHFHHHFCEIIIIIIHHEHIHHIHIHIIIIDBDBB
@HWI-D00621:464:HFY7KBCXY:1:1108:8946:99229 1:N:0:CGAGGCTGGTAAGGAG
TAAGGAATATTGGTCAATGGACGCAAGTCTGAACCAGCCATGCCGCGTGGAGGATTAAGGCCCTCTGGGTTGTAAACTCCTTTTATCTGGGAAGAAATGTACTTTTTCTTGAGTACTTGACGGTACCAGAGGAATAAGCACCGGCTAACTCCGTGCCAGCAGCCGCGGTAATACGGAGGGTGCAAGCGTTATCCGGATTCACTGGGTTTAAAGGGTGCGTAGGCGGACAGGTAAGTCAGTGGTGAAATCTCCGAGCTTAACTCGGAAACTGCCGTTGATACTATTTGTCTTGAATATTGTGGAGGTAAGCGGAATATGTCATGTAGCGGTGAAATGCTTAGATATGACATAGAACACCAATTGCGAAGGCAGCTTACTACACAATGATTGACGCTGAGGCACGAAAGCGTGGGGATCAAACAGGATTAGAAACCCCAGTAGTCC
+
IIIIIIIIIIIIIIIIIIIIIIIIIIIIIIIIIIIIIIIIIIHIIIIIIIIIIIIHHHIIHIIIIIIIIIHIIIIIIIIIIIIIIIIIHIIIIIIIIIIIIIIIIIIIIIHIIIIIIIIHGIIIIIIHIIHIIIIIIIHIIGIIIIIIIIIIIIGIHIIIIIIIIIIIIIIHHHIIIIIIIIIIIIIIHHIIIHHHHIIHHIIIIIHGHHHHHIGIIIIGHHHHIIHHHIIIIIIIIIIHEHIIHFGHH<HDHHGIHHHHIHIIIIIIHHDHIIIHIIHGHHG?EIIHHHIIIIHIIHIIIIIIIIIIHHIIIIIIIIIIIHIIIIIIIHIIIIIIIIIIHIHHHHHHHEIHIHIIIIIIIIHIIIIHIIIIIIIIIHHCIHIIIHHHHIIIIIIIHIIIHHIIIIIIIIIIIHIHIIIIIIIHIIHIIIIIIIIIIIHDDDDD
@HWI-D00621:464:HFY7KBCXY:1:1108:13111:99672 1:N:0:CGAGGCTGGTAAGGAG
TGGGGAATTTTCCGCAATGGGCGAAAGCCTGACGGAGTGACGCCGCGTGTGGGACGAAGGCCTTCGGGTCGTAAACCACTGTCAGTGGGAAAGATGGGTGTCGGCGCGATAACCGCCGGCATTTGACGGTACCTGCAGAGGAAGCCCCGGCTAACTCTGTGCCAGCAGCCGCGGTAAGACAGAGGGGGCAAGCGTTGCTCGGAATTACTGGGCGTAAAGGGCGCGTAGGCGGGATAGCAAGTCGGTCGTGAAATCCCTCGGCTCAACTGAGGATCGTCGATCGATACTGCCGTTCTTGAGGATTGCAGAGGAGACTGGAATTCCCGGTGTAGCGGTGAAATGTGTAGAGATCGGGAGGAACACCGGTGGCGAAGGCGGGTCTCTGGGCAATTCCTGACGCTGAGGAGCGAAAGCGTGGGGAGCAAACGGGATTAGATACCCTAGTAGTCC
+
IIIIIIIIIIIHIIIIIIIIIIIIIIIIIIIIHIIHIHHIIIIIIIIIIHIIIIIIIIIIIIIIIIIIIIIIIIIIIIIIIIIIHHHIIIIIIH?FHIIIIHIIIIIIIIIIIHIIIIIIIIIIIIIIIIIIIIIIIIIIIGHIIHIIIHIIGIIIIIIIIIIIIIHIHHHIIIIHIIIIGHIIGIIICHGHEHHHIHGHIIIIIIIIIIIIIIIIIIHHHIIIIHIIHI?A@IIHHHEHHIHHHHHHHIIHHHDDE,GIHGGHIHHEHFDIHGIHCIIHFIHHGIIDHIIIIIIHIHIIIHHHHHGIIIIHHDC0IIIHHIIHIIIIIIHIHIIHIGIIIIGIIIHGCHIHG@IHIHHEIIIIIIIIHIHIHHFCIIIIIIIIIHHIIHHHGIIHE<HIIHHHH@IIIIIIIHHCIIIIHG<HIIIIIHIIHHIIIIHIIGIIIDDDAD
@HWI-D00621:464:HFY7KBCXY:1:1108:19850:99917 1:N:0:CGAGGCTGGTAAGGAG
TGGGGAATATTGGACAATGGGGGCGACCCTGATCCAGCCATGCCGCGTGAGTGATGAAGGCCTTCGGGTTGTAAAGCTCTTTTGGCGGGGACGATGATGACGGTACCCGCAGAATAAGCCCCGGCTAACTTCGTGCCAGCAGCCGCGGTAAGACGAAGGGGGCTAGCGTTGTTCGGAATTACTGGGCGTAAAGCGCGTGTAGGCGGTTGTCCAAGTTGGATGTGAAAGCCTTGAGCTTAACTCAAGAAATGCATTCAGGACTGGATGACTAGAGGACCGGAGAGGATAGTGGAATTCCCAGTGTAGTGGTGAAATACGTAGAGATTGGGAAGAACACCAGTGGCGAAGGCGGCTATCTGGACGGTTGCTGAAGCTGAGAAGCGAAAGCGTGGGGAGCAAACAGGATTAGAAACCCTGGTAGTAC
+
HIIIIIIIIIIIIIIIIIIIIIIIIIIIIIIIIIIIIIIIIIIIIIIIIHIIIIIIIIIIIIIIHIIIHIIIIIIIIHIIIFFFHIIHIIIIIIIIIIIIIIIIIIIIIIIIIIIIIIIIHIIIIIIIIIIIIIEHIIIIIIIHIIIIIIIIIIIHHIIIIIIGIIIHGGHHIIIIIIIIIIIIHIIIEHIIIHIGIFGIIIIIIIIIHGFHIIIIGHHHHIHIIIIIGIHEIHHFIIIIIIGIIHIIIIIIIIIIIIHHHIIIHIHIIIGIIIIIHHIIIIIIIIIIIIIIIIIHGC1IIIIIIIIIHIIIIIIIIIIIHGGIIIIIIIIIHIIIHHIIIIIIIIIIIIIIIIHEIIIIIIHIHGHHIHGCHD<1IHHIIIIIIIIIIIIIIIIHHGEIIIIIIIIIIHGDIIHHHIEDDD<D
@HWI-D00621:464:HFY7KBCXY:1:1109:12718:59219 1:N:0:CGAGGCTTGTAAGGAG
TCGAGAATTTTTGACAATGGGGGAAACCCTGATCGAGCGACGCCGCGTGGAGGATGAAGGTCTTCGGATTGTAAACTCCTGTCATTTGGGAACAAGGTGCACACGTTAACTGCGTGTGCATTGATAGTACCAGAAGAGGAAGAGACGGCTAACTCTGTGCCAGCAGCCGCGGTAATACAGAGGTCTCAAGCGTTGTTCGGATTCATTGGGCGTAAAGGGTGCGTAGGCGGCGCGGTAAGTCGGGTGTGAAATCTCGGAGCTTAACTCCGAAACTGCATTCGATACTGCCGTGCTTGAGGACTGGAGAGGAGACTGGAATTTACGGTGTAGCGGTGAAATGCGTAGATATCGTAAGGAAGACCAGTGGCGAAGGCGGGTCTCTGGACAGTTCCTGACGCTGAGGCACGAAGGCCAGGGGAGCAAACGGGATTAGAAACCCTGGTAGTCC
+
IIIHHIIIHHIIIIIHIIIIIIIIIIIIIIIIIIIFHIIIIIIIIIIHIIHIIFHIIHIIIIIIHIIIIIIIIIIIIIIIIIIIIIIIIIIIIIIIHHIIIIIIIIIIIIIIHIHICHCHHHIHHIIIIIIIIIGIIIIIIIIHIIHHHIIIIGIIIIIIIHIIIIIGHDHHDDHHHIHIHIIIIHIIHIHHGHCEHIIHG@EHIIIIIIHIHHHIHIIHIIIIHIIIIIHHGIIHIIIHGIIHIIIIIIIIIIIIIIIIIIIHFEHHHIHIIIIIHCHIIHCIIIIHCHHHGEIIIIIIIFIIIHIIIGIIIHIIIIIIIIIIIIIIIIIIIIIIIIIIIIIIIHHIIHHGIIIIIIIHHIIIIHIHIIIIIIIIIIGIIIIHCEHHIGIIIIHHHIIIIIIHIHHGD<IHEHIIIIIIHIIIIIIIIHIIIHHDIHIIHIIDDDDD
@HWI-D00621:464:HFY7KBCXY:1:1109:8903:66286 1:N:0:CGAGGCTGGTAAGGAG
TGGGGAATCTTGCACAATGGGGGAAACCCTGATGCAGCGACGCCGCGTGAGCGATGAAGCCCCTCGGGGTGTAAAGCTCTTTCGGCAGGGACGATTATGACGGTACCTGCAAAAGCAGCTGCGGCTAACTACGTGCCAGCAGCCGCGGTAATACGTAGGCAGCAAGCGTTGTTCGGAGTTACTGGGCGTAAAGGGTGCGTAGGCGGCTTTTTAAGTTTGGTGTGAAATCTCCCGGCTCAACTGGGAGGGTGCGCCGAATACTGAGAGGCTAGAGTGTGGGAGAGGAAAGTGGAATTCCTGGTGTAGCGGTGAAATGCGTAGATATCAGGAGGAACACCGGTGGTGTAAACGGCTTTCTGGACCATAACTGACGCTGAGGCACGAAAGCGTGGGTAGCAAACAGGATTAGATACCCTAGTAGTCC
+
IIIIIIIIIIIIIIIIIIIIIIIIIIIIIHIIIIIIIIIIIIIIIIIIIIIIIIIIIIIHIIIIIHHIIIIIHIIIIIIIIHHIIIIIHIIIIIFHIIIIIIIIIIIIIHIIIIIIIIIIGIIIGIIIIIIIIHHIIIIIIIIIIIIIHIHIIIIIIIIGIIIIIIIIIHHEGEHIGHHGHIIIIIIIHIIIIIHIIIIHIIIGIIIHHHFIHIIHHHIIHIIIIIIIIHHHHIIIHHIIIHIIIIHGIIIHDCEHIIIIHIHGHHHIIHIIIIFHFIIIIIIIIIIIIIIIIIIIIIHIIIIIIIIIIIIIIIIIIIHIIHHHG@IIIIIIIIIHIIHCIIHEHEHHGC<IIIIIIIIIIHHHIHHHGDHIIIIIIIIIIIIIIIIIIIIIIHHIIHHIIIIIIHHD<HGFGHFIIIHDDDDD
@HWI-D00621:464:HFY7KBCXY:1:1109:14418:75961 1:N:0:CGAGGCTGGTAAGGAG
TGGGGAATATTGGACAATGGGCGAAAGCCTGATCCAGCAATGCCGCGTGAGTGATGAAGGCCTTAGGGTTGTAAAGCTCTTTTACCCGGGATGATAATGACAGTACCGGGAGAATAAGCTCCGGCTAACTCCGTGCCAGCAGCCGCGGTAATACGGAGGGAGCTAGCGTTGTTCGGAATTACTGGGCGTAAAGCGCACGTAGGCGGCTTTTTAAGTCAGGGGTGAAATCCCGGGGCTCAACCCCGGAACTGCCCTTGAAACTGGAGAGCTAGAATCTTGGAGAGGCGAGTGGAATTCCGAGTGTAGAGGTGAAATTCGTAGATATTCGGAAGAACACCAGTGGCGAAGGCGACTCGCTGGACAAGTATTGACGCTGAGGTGCGAAAGCGTGGGGAGCAAACAGGATTAGAAACCCTAGTAGTCC
+
IIIIIIIIIIIIIIIIIIIIIIIIIIIIIIIIIIIIIIIIIIIIIIIIIIIIIIGIIIIIIIIIHIIIIIIIIIIIGIIIIHIIIIIIIIIIIIIIIIIIIIIIHIIIIIIIHIIIIHHIIIIIIIIHIIIIIIIIIIIIIIGIIIIIIHGIIIIGHIHIHHIHGHIIEHHIIEIIHIFIIIIIIHIIIIIIHIIIIIIIIIHHIHIIIIIIIIIHIHIHIIIIIIIIIIIIIIHHHIHIIIIIIIHIIIHCIHHIIIHHHIIIIIIIHHIIIHHHGIIIHIIIIIIIIIIIIIIHHIHIIIIIIIIIIIIIIHIIIIIIHHGIIIIIIIIIIIIIIHHCHIIHIIIIIIIIHGIIIIIIHIIHIHG0IIIIIIIIIIIIIIIIIIHIIIIIIIIIHIIIIIIIIIHHHHFCIHD?IIIDDD?D
@HWI-D00621:464:HFY7KBCXY:1:1109:8151:76569 1:N:0:CGAGGCTGGTAAGGAG
TTGGGAATCTTGGACAATGGGGGAAACCCTGATCCAGCCATGCCGCGTGAGTGATGAAGGCCTTCGGGTTGTAAAACTCTTTCGCGCACGACGATAATGACGGTAGTGCGAGAAGAAGCTCCGGCTAACTCCGTGCCAGCAGCCGCGGTAATACGGAGGGAGCTAGCGTTGTTCGGAATTACTGGGCGTAAAGCGCGCGTAGGCGGCTTTGTAAGTTAGAGGTGAAAGCCCGGGGCTCAACCCCGGAACTGCCTTTAAGACTGCATCGCTTGAATCCAGGAGAGGTGAGTGGAATTCCGAGTGTAGAGGTGAAATTCGTAGATATTCGGAAGAACACCAGTGGCGAAGGCGGCTCACTGGACTGGTATTGACGCTGAGGTGCGAAAGCGTGGGGAGCAAACAGGATTAGAAACCCGAGTAGTCC
+
IIIIIIIIIIIGHGHHIIIHIHHHHIIIIIIIIIIHIIIIIIIIIIIFHHIHHIIIIIIIIIIIIIIIGHIHIIIIIGIIIHHHIHHHIHIIIIGIIIIIIIHGHHHHIIIIIIIIIIIIIIHIIIIIIIIIIIIIIHGHIHIIIIIIHIIHHIHEEHHHHHIHHIIIHHDHHHHHHIIFHIIIIHIIIHIIIIHIIIIIIIHHIHIIHIIIIIIIIHHIHIHIIIIIHIIIIIIIIIIIIIIIIHHEGIIIIIIIHHIHIHHHHGHIIIIIIIIIIHIIIIIIIIIHIIIIIIIHIIIIIIIIIIHIIIIIIIIHIIHIIIHIHHIIIIIIIHHHIHHHIIIIIHGCEEDIHIIIIIIIIIIIIIHGGDIIIIIIIIIIIIIIIIIIIIIIHIIIIIIIIIIIIIIHHHHFIHD<HIIDDDAD
@HWI-D00621:464:HFY7KBCXY:1:1109:17032:80620 1:N:0:CGAGGCTGGTAAGGAG
TGGGGAATATTGGACAATGGGCGCAAGCCTGATCCAGCCATGCCGCGTGAGTGATGAAGGCCCTAGGGTTGTAAAGCTCTTTTGTGCGGGAAGATAATGACGGTACCGCAAGAATAAGCCCCGGCTAACTTCGTGCCAGCAGCCGCGGTAATACGAAGGGGGCTAGCGTTGCTCGGAATCACTGGGCGTAAAGGGTGCGTAGGCGGGTCTTTAAGTCAGGGGTGAAATCCTGGAGCTCAACTCCAGAACTGCCTTTGATACTGAGGATCTTGAGTTCGGGAGAGGTGAGTGGAACTGCGAGTGTAGAGGTGAAATTCGTAGATATTCGCAAGAACACCAGTGGCGAAGGCGGCTCACTGGCCCGATACTGACGCTGAGGCACGAAAGCGTGGGGAGCAAACAGGATTAGAAACCCCAGTAGTCC
+
IIIIIIIIHIIIIHIIIHIIIIIIIIIIIIIIIIIIIIIIIIIIIIIHIHHIIIIIIIIIIIIIIIIIIIIIHIIIIIIIIHHIIIHIIIIIIIIIHHIIIIIIIIIIIIIIIIIIIHIHIIIIIIIIIIIIIHIIHEHIIIIIIIIIIHIIHHHHIIIIIHIIIIIIIIIIIIIIIIIIIIHIIIIIIIIIIIIHIIIIIIIIHHGEHFHHIIIIIIIIIIIHHHHEHH?HHFIIHGHIHHEHIIIHG?IIHEHHIHIHHHHEHIHEIHHHHHHH?HIIIIIHHFIHHGIIHEDIIIIIHIIIIHIIIIIIIIIHHIHIHHHIIIIIHIIIIIIIIHHIHIIIIIIIIIIHG?HIIHIHHIIHFGCIIIIIHIIIIIHIHIIIIIIIIIIIIIIIIIIIIIIIIIIIHEECHF<1IIIDDDCD
@HWI-D00621:464:HFY7KBCXY:1:1109:10020:84444 1:N:0:CGAGGCTGGTAAGGAG
TAGGGAATCTTGCGCAATGGGCGAAAGCCTGACGCAGCGACGCCGCGTGAGGGAAGAAGGCCTTCGGGTTGTAAACCTCTTTCAGGAGGGACGAAGCCACTCGGGTTAATAGCCCAGAGGGTGACGGTACCTCCAGAAGAAGCCCCGGCTAACTACGTGCCAGCAGCCGCGGTAATACGTAGGGGGCAAGCGTTGTCCGGATTTATTGGGCGTAAAGAGCGTGTAGGCGGCCAAACAGGTCCACTGTGAAAACTCGAGGCTCAACCTCGAGAGGTCGGTGGAAACCGTCTGGCTAGAGTCCGGAAGAGGAGAGTGGAATTCCCGGTGTAGCGGTGAAATGCGCAGATATCGGGAAGAACACCCGTGGCGAAGGCGGCTCTCTGGGACGGTACTGACGCTGAGACGCGAAAGCGTGGGGAGCGAACAGGATTAGAAACCCTAGTAGTCC
+
IIIIIIIHHIIIIIIIIIIIIIIIIIIIIIIIIIIIHHHIIIIIIHIHIIIIIIIIIIHIIIIIIIIIIIIIIIIIIHIIIIHIIIIIIIIHIIIIIIIIIHIIIHIIIIIIIIIIIIIIIIIIIIIIIIIIIIIIIIIIIIIIIIIIHIGHIIIIIIIHIHIHEHIIIIIGDCHIIIIHIIIIHHGHIIEHHHIIIIIIIGHGIIIHHIIIEHHHHHEHHFHHHHIIIIIHGBGCEIHFGHEHHHIIIHGHIIHIHHIIIIIIIHFHHFHEIH<IGIHIIIIHHHIHIIIIHHIIHHHIIIIIHIIIIIIIIIIIIIIIIHIHHHIHIIIIIIIIHIIIHIGIHHCHIIIIIIHIIIIHDIIIHIIIIIIIIIIIIFHEHGIIIIIIIGIIIIIIIIIIIIIIIHIIHIHIIIIIIIIIIIIIIIIIIIIHHIIIIIHHHIIDDDDD
@HWI-D00621:464:HFY7KBCXY:1:1109:11983:84768 1:N:0:CGAGGCTGGTAAGGAG
TGGGGAATTGTTCGCAATGGGCGCAAGCCTGACGACGCAACGCCGCGTGGAGGATGAAGATCTTCGGGTCGTAAACTCCTTTCGATCGAGACGAATGATCTCCGGGTGAACAATCCGGGGGAATGACGGTACCGAGAGAAGAAGCCCCGGCTAACTCCGTGCCAGCAGCCGCGGTAATACGGGGGGGGCAAGCGTTGTTCGGAATTACTGGGCGTAAAGGGCTCGTAGGCGGCCAACTAAGTCAGACGTGAAATCCCTCGGCTTAACCGGGGAACTGCGTCTGATACTGGTTGGCTTGAATCCGGGAGAGGGATGTGGAATTCCAGGTGTAGCGGTGAAATGCGTAGATATCTGGAGGAACACCGGTGGCGAAGGCGGCATCCTGGACCGGTATTGACGCTGAGGAGCGAAAGCCAGGGGAGCAAACGGGATTAGAAACCCGAGTAGTCC
+
IIIIIIIGIHIIIIIIIIIIIIIIIIIIHIIHIIIIIIHIIIIIIIIEHIHIIIIIIIIEHIIIIIIIIIIIIIIIIIIIHHIIIIIIIIIIIIIIIIIIIIIIIIIIIIIHIIIIIIHIIIIHIHIIIIIIHIHIHIHHIIIIIIIIIIIIHEHIHIIIIIIIIIHIIIIGGHHHIIIIIIIIIIIIHIHBGHEAEHIHHIIIIIIIIHIIIIIIHEIHIIIIIHGIIHHFIIHHGHFGHIHIGIIIIHIIHEHIIIIHC@HIIIGIIHHIHHHHIHF@HIIIIHHIIHHIIHHHIIHHHHHIIIIIIIIHIIHIHHFHHGIIIIIIIIIIHIIIIIIIIIIIIIIHGIFIHIIIIIIIHIIGIIIIIIIIIIIIIIHEHIIIIIIHIIIHEIIIIIIIIHIIIIIIHIG1IIIHG@IIIHH?IIIIIIIIIHHD0DIHHFIIIDDDAD
@HWI-D00621:464:HFY7KBCXY:1:1109:4118:88147 1:N:0:CGAGGCTGGTAAGGAG
TAGGGAATATTGGACAATGGGCGAAAGCCTGATCCAGCAATGCCGCGTGAGTGATGAAGGCCTTAGGGTTGTAAAGCTCTTTTACCCGGGATGATAATGACAGTACCGGGAGAATAAGCTCCGGCTAACTCCGTGCCAGCAGCCGCGGTAATACGGAGGGAGCTAGCGTTGTTCGGAATTACTGGGCGTAAAGCGCACGTAGGCGGTTATTCAAGTCAGAGGTGAAAGCCCAGTGCTCAACACTGGAACTGCCTTTGAAACTAGATAGCTTGAATCCAGGAGAGGTGAGTGGAATTCCGAGTGTAGAGGTGAAATTCGTAGATATTCGGAAGAACACCAGTGGCGAAGGCGGCTCACTGGACTGGTATTGACGCTGAGGTGCGAAAGCGTGGGGAGAAAACAGGATTAGATACCCTAGTAGTCC
+
IIIIIIIIIIIIIIIIIIIIIHIIIIIIIIIIIIIIIIIIIIIIIIIHHIIIIIIIIIIIIIIIHIIIGHHIIIIIIIIIEHHIIIIIIIIDHIHHIIIIIIIIIIIIIIIIGIIIIIIIIIIIIIIIIIIIIIIHIIIIIIIIHGIIIIIIIHIIHIIIGIIFHHHIIIIIIIIIIIHIIIIIHHHIIIIFHGIHIIIIIIIIHIIIHHIIIIIIHHIIHIIIIIIIIIEIIIHHCIIHGCGIIIIHIHEHEEIGIIIIIIHIIHIIIHIIIHHIHHIHFIIIHEIIIIIIIIIIIIIIIIIIIIIIIIIIIIIIIIGIIIHIIHIIIIIIIIIIIIIIIIIIIHIIIIIHGIGIIIIIIHIIIIIIIIIIHIIIIIIGIIIIIIIIIIIIIIHF1IIIIIIIIHIHGGD<GIIIEHEDDDDD
@HWI-D00621:464:HFY7KBCXY:1:1109:11653:88266 1:N:0:CGAGGCTGGTAAGGAG
TGGGGAATTTTGCGCAATGGGGGAAACCCTGACGCAGCAACGCCGCGTGGAGGATGAAGTCCCTTGGGACGTAAACTCCTTTCGATCGGGACGATTATGACGGTACCGGAAGAAGAAGCCCCGGCTAACTTCGTGCCAGCAGCCGCGGTAATACGAGGGGGGCAAGCGTTGTTCGGAATTATTGGGCGTAAAGGGCGCGTAGGCGGTGCGGTAAGTCTGTTGTGAAATCTCCGGGCTCAACTCGGAGTCTGCATCAGAAACTGCCGTGCTTGAGTGTGGGAGAGGTGAGTGGAATTCCCGGTGTAGCGGTGAAATGCGTAGATATCGGGAGGAACACCTGTGGCGAAAGCGGCTCACTGGACCACAACTGACGCTGATGCGCGAAAGCTAGGGGAGCAAACAGGATTAGAAACCCAAGTAGTCC
+
IIIIIIIIIIIIIIIIIIIIIIIIIIIIIIIIIIIIIIIIIIIIIIIIIIIIIHIIIIIIIIIIIIIHHHIIIIIIIIIIIIIHHIIIIGIIIHIIGIIHIHHEHIIHHIIIIIEHIHIIIIIIIIIHIHHHIIHIIIIGHHIIIIIHHIHGEHHHIH<HHHIIIIIIGHHIIIIIIHHEHIHHHIIIEIHIIIIIIHIIHIHIIHHIIIIHIIHHHEFHIIIIHGHHHHIIIIHIIHHHHIGHIHHHIIHGIHHHHHHHIIIHHHGIHIGIHHGIGIIIIIIHIIIIIIIIIIIIIIIIIIIIHIIIIIIIIIIIIIIIIHIIIIIIIIHIIIIIHIGIIIIIIIIIIIIIIIIIIIIIIIIIIHIIIIIIIIIIIHIIIIIIIIIIIIIIIIIIHIIIIIIIIIIIHGC<IHHFHIIDDCDD
@HWI-D00621:464:HFY7KBCXY:1:1109:14792:91393 1:N:0:CGAGGCTGGTAAGGAG
TGGGGAATATTGGACAATGGGCGCAAGCCTGATCCAGCCACGCCGCGTGAGTGATGAAGGCCTTCGGGTCGTAAAGCTCTGTGGGGAGGGACGAACCGCCGTTGGTTCATAGCCAACGGCATGACGGTACCTCCTTAGCAAGCACCGGCTAACTTCGTGCCAGCAGCCGCGGTAATACGAAGGGTGCAAACGTTGCTCGGAATTATTGGGCGTAAAGCGCACGTAGGCGGCTTTTCAAGTCCCATGTGAAATCCCACGGCTTAACCGTGGAAGTGCATGGGAAACTGGAAGGCTTGAGTACTTAAGAGGATCGCGGAATTCCCGGTGTAGAGGTGAAATTCGTAGATATCGGGAGGAACACCAGTGGCGAAGGCGGCGATCTGGGAAGATACTGACGCTGAGGTGCGAAAGCGTGGGGAGCAAACAGGATTAGAAACCCTAGTAGTCC
+
IIIIIIIIIIIIIHIIIIIIIIIIIIIIIIIIHIIIIIIIIIIIIIIIIIIIIIIIIIIIIIIIIIIIIHIEHHIIIIIIIHFHHIIIIIIIIIIIIIIIIIIIIIHIIIIIIIHIHIIIIIIGIIIHFHIIHIIIIIIHIIGIIIIGHHIIIGHIIHIIIHIIHIHIIIIIIDHHHIIIHIIIIIIICHIHHHIIIHHIHGHIHIIEFHFHIIIIIIIIIIIIHIIIIIHHEHFHHHIIIIHFGIHIIHHEIIIHIIIIHHHEDIHHIHHIHHIHHHIIIIIHGIIIIHIHFFHGGIHIIIIIIIIIIHDHHGIIIIIIGIHHHIIIIIHIIIIIIIIIIIIIHEHIHDIIHHIIIIIHHIHHIIIIIIHHIIIIIHG1IIIIIIIIIIIHEE@IIHIIIHHHHIIIIIHHIIIIIIIIIIIIIIIIHHGIIHHDIHHCIIIDDCCD
@HWI-D00621:464:HFY7KBCXY:1:1109:7211:92325 1:N:0:CGAGGCTGGTAAGGAG
TTGGGAATCTTGGACAATGGGGGAAACCCTGATCCAGCCATGCCGCGTGAGTGATGAAGGCCTTAGGGTTGTAAAACTCTTTCGGCGGGGACGATAATGACGGTACCCGCAGAAGAAGCTCCGGCTAACTTCGTGCCAGCAGCCGCGGTAATACGAAGGGGGCTAGCGTTGTTCGGAATTACTGGGCGTAAAGCGCGCGCAGGCGGCCTTTCAAGTCAGTGGTGAAAGCCCGGAGCTCAACTCCGGAACTGCCATTGAAACTGTTTGGCTTGAGTACGAGAGAGGTGAGTGGAATTCCCAGTGTAGAGGTGAAATTCGTAGATATTGGGAAGAACACCGGTGGCGAAGGCGGCTCACTGGCTCGTTACTGACGCTCAGGCGCGACAGCGTGGGGATCAAACAGGATTAGATACCCGAGTAGTCC
+
IIIIIIIIIIIIIHIIIIIIIHIIIIIIIIIIIIIHIIIIIIIIIIIHHGHHHIGIIIIIIIIIIIIIHIIIIIIIIIIIIGHHIIIIIIIIIIIIIIIIIIIIIIIIIIIIIIIIIIIIIIIIIIIIIIIHIIIIIIIIIHIIIIIIDDHHIIIGIGIIIHHHHIGIHIIHH?HIHHHHGHEHHHHIHHIIGIIIIIIIIIIIIIIIIHHHHHHHIHIHIIIIIHFHIGHHGIGHIHGGH@IIIIIIIIHH?GIHHHHHHHHEIIIIIIIIIIIIIIIIHIIIIIIIHIIIIIHHIIIIIIIHIIIIIIIIIIIHIIHIIHHIHEIIIIIIHHIIIHIIIIIIIHECIIIIHCIIIHHHHHFIIIIIIIIHHHHHHIIIIIIHHIIHIIIIIHG<1IIIIHIIIIIIIIHIIHDHHIIDDD0D
@HWI-D00621:464:HFY7KBCXY:1:1109:9273:93230 1:N:0:CGAGGCTGGTAAGGAG
TGGGGAATCTTGCGCAATGCGCGAAAGCGTGACGCAGCAACGCCGCGTGGGGGAAGAAGGCCTTCGGGTCGTAAACCCCTTTCAGGAGGGACGAAGCCTCGGGAGTGAATAGCTTTCCGAGGTGACGGTACCTCACGAAGAAGCCCCGGCTAACTACGTGCCAGCAGCCGCGGTAATACGTAGGGGGCTAGCGTTGTCCGGAATCATTGGGCGTAAAGCGCGCGTAGGCTGTCAGGTAAGTCCGGTGTGAAAGTCATAGGCTCAACCTATGAATGCCGCTGGAAACTGCCTGACTTGAGTCCGGAAGGGGCGAGTGGAATTCCTGGTGTAGCGGTGAAATGCGCAGATATCAGGAGGAACACCAATGGCGAAGGCAGCTCGCTGGAACGGTACTGACGCTGAGGCGCGAAAGCGTGGGGAGCGAACAGGATTAGAAACCCGGGTAGTCC
+
IIIIIIIIIIIIIHIIIIIHHHIIIIIIHHIHHIIIIIHHIIIIIIIHHDIHIHIIIIIIIIIIIIIIIIIIIIIIIIIIIIIHIIHIIIIIIIHIIHHHIIIHIHHHIHIHIIHHIIHIIIIIIIICHIIEEHIIIGIIIHIGHIIHIIIIIHIEHIHHIHIIIIIIIIIIIIIHIIIIFHIIIIIIIGIGIIHHHFGHIIGHIHHIIIIIHHIHIIIHHIIIIIHIHHEHHHIIIIHEDDCG?EEHHHHHGEHHFHIIGHHHIHHIHCHHHHHHIHIIIIHHIIIIIHHGCEHIIIIHCHIHHIIIIHEHHHIIIIIHEIIIHIIIIIIIIIIHIIIIIIIHIIHHIHHHIIIIIIIIIIIIHHHIIHHIHIIHHHCHEIIIIIIIIIIIIHHGIIIIIIIIIIIIIIIIIHIIIIIIIIHIIIIIIIIIIIIIIHE<1HIIDDDCB
@HWI-D00621:464:HFY7KBCXY:1:1109:6865:96442 1:N:0:CGAGGCTGGTAAGGAG
TGGGGAATATTGCGCAATGGGCGAAAGCCTGACGCAGCGACGCCGCGTGAGGGATGAAGGCCTTCGGGTTGTAAACCTCTTTCAGCAGGGACGAAGCGAAAGTGACGGTACCTGCAGAAGAAGCACCGGCCAACTACGTGCCAGCAGCCGCGGTAATACGTAGGGTGCAAGCGTTGTCCGGAATTATTGGGCGTAAAGAGCTCGTAGGTGGTCTGTCGCGTCGGCTGTGAAAACTCGGGGCTCAACCCCGAGCCTGCAGTCGATACGGGCAGACTTGAGTGCGGTAGGGGAGACTGGAATTCCTGGTGTAGCGGTGAAATGCGCAGATATCAGGAGGAACACCGGCGGCGAAGGCGGGTCTCTGGGCCGTAACTGACACTGAGGAGCGAAAGCGTGGGGAGCGAACAGGATTAGAAACCCTTGTAGTCC
+
IIIIIHHIIIIIIIIHHHIIIIIIIIIIIIIHIIIIIIIIIIIIIIIIIIIIIIIIIIIIIIIIIIIIIIIIIIIIIIIIIHIIIIIIIIIIHIIHIIIIIIIIIIIIIIIIIIIIIHIIGIIIIIIIIIIIIIIIIIIIIHHIIIIIIIIIHHDHHIIIDGHHHIIIIIIIIIIIHIHIIIIIHIIIIHIIHCIHHHGHGHIIEIIIIHIHIIIIHIIIHIGIIIIIHIIHGHH?IIIIHEIHHIIHIIIIIHHIIIIIIIIHHDHHIIIIIHIHHHHHIIIIIIHHHGIIIIIIHIHCHHHHHHIIHIIIIIIHIIIIIIIGIIHIIIIIIIIIIHHHHDHHHCIIIIIIIIIIIH@IHHHIIIHIIIHIIIIHEIIIIIIIIIIIIIIIIIIIIIIIIIHHHEIIIHHFIIIHH=H@HHFHBDD@D
@HWI-D00621:464:HFY7KBCXY:1:1110:18717:58268 1:N:0:CGAGGCTGGTAAGGAG
TGGGGAATATTGGACAATGGGCGAAAGCCTGATCCAGCAATGCCGCGTGAGTGATGAAGGCCTTAGGGTTGTAAAGCTCTTTTACCCGGGATGATAATGACAGTACCGGGAGAATAAGCCCCGGCTAACTCCGTGCCAGCAGCCGCGGTAATACGGAGGGGGCTAGCGTTGTTCGGAATTACTGGGCGTAAAGCGCGCGTAGGCGGCTTTGCAAGTCAGAGGTGAAAGCCCGGGGCTCAACCCCGGAATTGCCTTTGAGACTGCATCGCTAGAACGTCGGAGAGGTAAGTGGAATTCCGAGTGTAGAGGTGAAATTCGTAGATATTCGGAAGAACACCAGTGGCGAAGGCGACTTACTGGACGACTGTTGACGCTGAGGTGCGAAAGCGTGGGGAGCAAACAGGATTAGAAGCCCTAGTAGTCC
+
IHHHIIIIIIIIIIIIGIIIIHIIIIIIIIIIIIIHHIIHIIIHIGIHIIIIIIHIIIIIIIIIIHIIIIIIGHIIIIIIIGHIIHIIIIIIIIHHHIIIIIIIIIIIIIIIIIIIIIIIIIIIIIIGIIIIIIIIIIIIHIHIIIIIHHIIIHIIIIIIIIIIIIHIEHIIIIIIHIIHIHHIHIHIIHHGIIHIIIIIIIIIIIHIHHHIIIIHIIIIHHHIIIIIHH?HIHH@EGDEDHHFIIHFIHIGIIIHIIIHHIGIIHHHHDHIIIHHCIIIIIIIIHIIIIIIHIIIIIIIIIIIIIIIIIIIIHE@HHGIHHHIIIIIIIIIHEIHGCCHIIIIIIIIIIIHIIIHIHGIIIIIHIHIIHHHIHGHIIIHIIIIIHIIIHIIHIIIIIHHHHHHHIHHHHD1IIIIHCHDDADD
@HWI-D00621:464:HFY7KBCXY:1:1110:10270:61973 1:N:0:CGAGGCTGGTAAGGAG
TAAGGAATATTGGTCAATGGACGCAAGTCTGAACCAGCCATGCCGCGTGGAGGATTAAGGCCCTCTGGGTTGTAAACTCCTTTTATCTGGGAAGAAATGCTTTGATTCTTCGAAGCTTGACGGTACCAGAGGAATAAGCACCGGCTAACTCCGTGCCAGCAGCCGCGGTAATACGGAGGGTGCAAGCGTTATCCGGATTCACTGGGTTTAAAGGGTGCGTAGGCGGGTAAGTAAGTCCGTGGTGAAATCTCTGAGCTTAACTCAGAAACTGCCGTGGATACTATTTGCCTTGAATATTGTGGAGGTGAGCGGAATATGTCATGTAGCGGTGAAATGCTTAGATATGACATAGAACACCAATTGCGAAGGCAGCTCACTACACAATTATTGACGCTGAGGCACGAAAGCGTGGGGATCAAACAGGATTAGAAACCCTAGTAGTCC
+
IIIIIIIIIIHHHHIIHIIIIIIIIHHIIIIIIIIIIIIIIIIIIIIIIHHIIHHHIIIIIIIIIIIIIIIIIIIIIIIHIHHHIIIIIIIIIGHIIIHIIIIIIIGIIIIIIIIIHIIIIIIIHIIHHGHGIGHIIIIHGIHHIIIIIIIIIHHHHIIHIHIIIGIHHIHIHIIHGHHICHHHHHFGHIIIHIHFHHIIHIHIHIHGHHIHHGIIIIIIIIIIIGHFHIIHIIIHDIIHFIIIHIIIHHHEIHHC@HHHIIIIHHIIIHHCIHEIGIIIIHEHIGHHIHIIIIIIIIIIIIIIIIIIIIIIIHHH?IIIIIIIIIHIIIIIIIIIIIIIIHGHHHHIHHIIIIIIIIIIIIIHHHIIIIIIHHHIIHG?HIIGIIHIHGIIIIIHIIIIIIIIIHIIIIIIIIIIIIIHHHIIIIIIHHGDHEDHHGEDDD@<
@HWI-D00621:464:HFY7KBCXY:1:1110:13625:63683 1:N:0:CGAGGCTGGTAAGGAG
TGGGGAATATTGCGCAATGGGCGAAAGCCTGACGCAGCGACGCCGCGTGCGGGATGAAGGCCTTCGGGTTGTAAACCGCTTTCAGCAGGGACGAATTCAGACGGTACCTGCAGAAGAAGCGCCGGCTAACTACGTGCCAGCAGCCGCGGTAATACGTAGGGCGCAAGCGTTGTCCGGAATTATTGGGCGTAAAGAGCTCGTAGGCGGCCAGTTACGTCCGCTGTGAAATCCCGGGGCTCAACCCCGGGCGTGCAGTGGATACGGGCTGGCTGGAGGCAGGCAGGGGAGAACGGAATTCCTGGTGTAGCGGTGAAATGCGCAGATATCAGGAGGAACACCGGTGGCGAAGGCGGTTCTCTGGGCCTGTTCTGACGCTGAGGAGCGAAAGCGTGGGGAGCAAACAGGATTAGAAACCCGAGTAGTCC
+
IIIIIIIIIIIIIIHIIIIIIIIIIIIIIIIHIIIIIIIIIIIHIIIIIIIIIIIIIIIIIIIIIIIIIIIIIIIIIIIIHGHIIIIIIIIIIIIIIIIIIIIIIIIIIIIIIHIIIHIIIIIIIIIIIIIIIIIIIIIIIIIIIIIIIIIIIIIHIIIIHIIIHHIIEBGHHIEIIFHGHIHHIHIIIHIIHIGIHEHHHIIIIIIIIHHHHIIIHIIIHEIIIIIIFHHHIHHFCHIIIHIHGIIIIIHIGHIHIIIDIHIIIIHHF?HIIIHHCIIHHIIIIIIIIIIIIIIIHIIIIIIIIHIHHIIIIIIHHDIIIHHFHHIIIIIIIHGEEHCIIIIHEIIIIHEIIIIIIIIIIHHIHHHHEIIIIIIIIIIIIIIIIIIHHIIIIIIIHIIIIIIIIIIIHIHIHIIHIIIIDDB@B
@HWI-D00621:464:HFY7KBCXY:1:1110:19056:66739 1:N:0:CGAGGCTGGTAAGGAG
TGGGGAATATTGGACAATGGGGGCAACCCTGATCCAGCCATGCCGCGTGAGTGATGAAGGCCCTAGGGTTGTAAAGCTCTTTTGTGCGGGAAGATAATGACGGTACCGCAAGAATAAGCCCCGGCTAACTTCGTGCCAGCAGCCGCGGTAAGACAGAGGTTGCAAACGTTGTTCGGAATCACTGGGCATAAAGCGCACGTAGGCGGTCTGTTAAGTCAGGTGTGAAAGCCACCGGCTCAACCGGGGAATTGCATTTGATACTGGCAGGCTCGAGAACGGTAGGGGTGAGTGGAACTCCAGGTGGAGCGGTGAAATGCGTAGATATCGTAAGGAAGACCAGTGGCGAAGGCGGGTCTCTGGACAGTTCCTGACGCTGAGGCACGAAGGCCAGGGGAGCAAACGGGATTAGAAACCCCAGTAGTCC
+
HHIIIHHIIIIIGIIIHHIIIIIHDHIIIIIIIIIIIIIHIIIIIIIIIIIGHFHHIGIIHIIIIIIIIIIIIIIIIIIIIIHHIIIIHIIIIIIIIIIIIICHHFHIIDHIIHIIIIIIIIHIHIIIIIIIIIIIIIHIIIIIIIIIIIIIIHHHHIHHHHIIIIIIHFHEEHHHIIIIIIIHHIIIHHIIIIIIIHIIIIHIIIIIHIIIFFHHHIIHIIHHHHHHII-EHHHGHHHDDIIIIIIIIHHHHHHHHHGDIIIIIHHHHGIHHHIHIIIIIIHHEIIIIGIHEGHHIIHIIHIHHIHEHIIIIIIIIIIIIHGHHHHHHIIIHFC@GGEIIIIHIIIHHHHEIIIIIIHIHHHHHHGIIIHHIIHIIHIHIIIIIIIHIHIIIIIIIIHFIIIIIIHHHGHEIHG1C<IDBADD
@HWI-D00621:464:HFY7KBCXY:1:1110:13889:71623 1:N:0:CGAGGCTGGTAAGGAG
TGGGGAATATTGGACAATGGGCGAAAGCCTGATCCAGCAATGCCGCGTGTGTGAAGAAGGTCTTCGGATTGTAAAGCACTTTCGACGGGGACGATGATGACGGTACCCGTAGAAGAAGCCCCGGCTAACTTCGTGCCAGCAGCCGCGGTAATACGAAGGGGGCTAGCGTTGCTCGGAATGACTGGGCGTAAAGGGCGCGTAGGCGGTTCAGACAGTCAGATGTGAAATTCCCGGGCTTAACCTGGGGGCTGCATTTGATACGTCTGGGCTTGAGTGAGGAAGAGGGTCGTGGAATTCCCAGTGTAGAGGTGAAATTCGTAGATATTGGGAAGAACACCGGTGGCGAAGGCGGCGACCTGGTCCTTTACTGACGCTGAGGCGCGAAAGCGTGGGGAGCAAACAGGATTAGAAACCCTAGTAGTCC
+
IIIIIIIIIIIIIIIIIIIIIIIIIIIIIHIIIIIIIIIIIIIIIIIHHIIIHIHIIIIIIIIIIIIIIIHIIIIIIIIGIDGHHIIIIIIIIIHIIIIIIIIIIIIIIIIIIHIIIIIIIIHIIIIHIIIIIIIIHIIIIIIIIIIIIHIIIIIGHHIIIIGIHIHIIIIIGIIIIIIIHIIIIIHIIIIIIIIIIIIIIIIIIIII:FIIIIIHIIIGHHIIIIIIIIIHIHIHHGIIHHIIIIIGIHIIIHIIIIHIIHHGIIIHHEIHHFEHHHIIIIIIIIHIIIIIHIIHHHHEHIIIIIIIIIIIIIIIIHHIHGHIIHIIIHIIIIIIIIIIHHHEIIIIIIIIIIIIIIIIIIHIHHH=IIHIIIIIIIIIIIIIHIIHIIIIHIIIIHIIIIIIHIIHF0IIIIIIIIHDDDDD
@HWI-D00621:464:HFY7KBCXY:1:1110:9777:72297 1:N:0:CGAGGCTGGTAAGGAG
TGGGGAATATTGGACAATGGGCGAAAGCCTGATCCAGCAATGCCGCGTGAGTGATGAAGGCCTTAGGGTTGTAAAGCTCTTTTACCCGGGATGATAATGACAGTACCGGGAGAATAAGCCCCGGCTAACTCCGTGCCAGCAGCCGCGGTAATACGGAGGGGGCTAGCGTTGTTCGGAATTACTGGGCGTAAAGCGCGCGTAGGCGGCTTTGTAAGTTAGAGGTGAAAGCCCGGAGCTCAACTCCGGAACTGCCTTTAAGACTGCATCGCTAGAATTGTGGAGAGGTAAGTGGAATTCCGAGTGTAGAGGTGAAATTCGTAGATATTCGGAAGAACACCAGTGGCGAAGGCGACTTACTGGACACATATTGACGCTGAGGTGCGAAAGCGTGGGGAGCAAACAGGATTAGAAACCCGTGTAGTCC
+
IIIIIIIIIIIIIIIIIIIIIIIIIIIIIIIIIIIIIIIIIIIIIIIIIIIIIIIIIIIIIIIIIIIIIIIIIIIIIIIIIGHIIIIIIIIIIIIIIIIIIIIIIIIIIIIIIHHIIIIIIIIIIIIIII?HIIIIIIIIIIIIIIIIIHIIIIIIHIHIIHIIIIHIHIIIIHIIIGIIHIHHIHHIHHIHIHHIIHIIHIIIIIIHHIHHHHHHHIIIHHIIGIHIGIIIIIIIHHHHIFIIIIIIIHIIHIHFHHHHHIHIHD<IIHHCIHECIGIIHIIIIHIIIIIIIIIHIIIHHIIIIIGIIIIIIIIIHIIIIIHIHFIIIIHFHHIHIIIHGHHEIIIIIIIIIHHIIHIIIHIIHHHHHHGIIIIIIIIIIIIIIIIIIIIIHIHHGCIIHIIIIIIIIIIIIIIIHIIDDDDD
@HWI-D00621:464:HFY7KBCXY:1:1110:14901:72513 1:N:0:CGAGGCTGGTAAGGAG
TGGGGAATATTGGACAATGGGCGCAAGCCTGATCCAGCAATGCCGCGTGGATGAAGAAGGTCTTCGGATTGTAAAGTCCTTTCGGCGGGGACGATGATGACGGTACCCGCAGAAGAAGCCCCGGCTAACTTCGTGCCAGCAGCCGCGGTAATACGAAGGGGGCTAGCGTTGCTCGGAATGACTGGGCGTAAAGGGCGCGTAGGCGGCCTGGTTAGTTAGGCGTGAAATTCCTGGGCTTAACCTGGGGACTGCGCTTAATACAGCCAAGCTTGAGTGTGGAAGAGGGTCGTGGAATTCCCAGTGTAGAGGTGAAATTCGTAGATATTGGGAAGAACACCGGTGGCGAAGGCGGCGACCTGGTCCATTACTGACGCTGAGGCGCGAAAGCGTGGGGAGCAAACAGGATTAGAAACCCCAGTAGTCC
+
IIIIIIIIIIIIIIIIIIIIIIIIIIIIIHIIIIIIIIIIIIIIIIIIIIIIHIIIIIIIIIIIIIIHIIIIIIIIIIIIIHIIIIIIIIIIIIIIIIIIIIIIIIIIIIIIIII1DHIIIIIIIIHIIIIIIIIIIHIIIIIIIIIIIIIIIIIIIIIIIIHIIIIHIIIIIIIIHHIIIIIIIIIIIIHIHIIHHIIHIHIIIHIHIIIHHHHGGHIIIIIIHHIIIIHHHIIGIIIIIHHGIGIIIIIIHHIIIHIHHHHIIIIHIIHHHIIIIIIIIIIIIIIIIIIIIIIIIIIIIIIIIIHIIIIIIIIIIIIIIHHIIFIIIIIIIIHIIIIIIIIIIIIIIIIIIIIIIIIIGIIIIIIIIIIIIIIIIIIIIIIIIIHIHIIIIIIHIIIIIIIIIIIIIIIHIIIIIIHDDDDD
@HWI-D00621:464:HFY7KBCXY:1:1110:13242:74263 1:N:0:CGAGGCTGGTAAGGAG
TGGGGAATATTGGACAATGGGCGCAAGCCTGACGCAGCGACGCCGCGTGGGTGATGAAGGCCTTCGGGTCGTAAAGCCCTGTCGAGGGGGACGAACCGATCGCGACCGAATACGTCGCGATTCTGACGGTACCCCTAAAGGAAGCACCGGCTAACTCCGTGCCAGCAGCCGCGGTAATACGGAGGGTGCGAGCGTTGTTCGGAATCACTGGGCGTAAAGCGCGTGTAGGCGGCCCGCTAAGTCTGATGTGAAAGCCCGAGGCTCACCCTCGGAAGTGCATTGGAAACTGGCGGACTGGAGTCCCGGAGAGGAGGGTGGAATTCCTGGTGTAGCGGTGAAATGCGTAGATATCAGGAGGAACACCGGTGGCGAAGGCGGCCCTCTGGACGGTGACTGACGCTGAGACGCGAAAGCGTGGGGAGCAAACAGGATTAGAAACCCCAGTAGTCC
+
HIIIIIIIIIIIIHIIIIIHIIIIIIIIIIIIIIIIIIIIIIIIIIIIIIIIIIIIIIIIIIIIIIIIIIIIIIIIIIIIIIIIIIIGIIIIIIIIIIIIIIIIIIIIIIIIIIHIIIIIHIIIIHHIIIIIIIIHIIIIIIIIIIIIIIIIIIIIIIIHHIIIIIIHIIIIIIIIHFHHIIIIIIIIIIIIIIEHIEHHIIIHIIIIHIIIIIIHHIIIHIHHHHIHGHHHHGIIIIHHHFEIIIIIIIIIIIIIHIIHHHHGHIHHHIIIIIIIIIHIHGHEF=IIIIHIHHHHIIIIIIHGIIIIIIIIIIIIIIIIIIIIIIIIIIIIIIIIIIIIIIHIIIIHHHHEIIIIIIIIIIHIIIIIIIIIIIHDIIHIHIIIIIIIIIHIIIHIHIIIIIHIIIIIIIIIHHIIIIHIIIHIIIIIIIIIIIIIIHIIIIIIHDDDDD
@HWI-D00621:464:HFY7KBCXY:1:1110:14284:75685 1:N:0:CGAGGCTGGTAAGGAG
TGGGGAATATTGGACAATGGGCGCAAGCCTGATCCAGCCATGCCGCGTGGGTGATGAAGGCCCTAGGGTTGTAAAGCCCTTTCAGCGGGGAAGATAATGACGGTACCCGCAGAAGAAGCCCCGGCTAACTTCGTGCCAGCAGCCGCGGTAATACGAAGGGGGCTAGCGTTGTTCGGAATTACTGGGCGTAAAGCGCGCGCAGGCGGTTCTCCAAGTCAGTGGTGAAAGCCCGGAGCTCAACTCCGGAACTGCCATTGAAACTGTTGAACTTGAGGACGAGAGAGGTGAGTGGAATTCCCAGTGTAGAGGTGAAATTCGTAGATATTGGGAAGAACACCAGTGGCGAAGGCGGCTCACTGGCTCGTATCTGACGCTCAGGCGCGATAGCGTGGGGATCAAACAGGATTAGAAACCCTAGTAGTCC
+
IIHIIIIIIIIIIHIIIIIIIIIIIIIIIIIIIIIHIIIIIIIIIIIIIIIIIIHIIIIIIIIHHHIIIIIIIIIIIIIIIHHIIIIIIIGIIIIIHIIIIIIHIIIIIIIIIIHIIIIIIHHIIIIIIIIIIIIIIIIIIIIIIIIIIIIIIIHEEHIIIIIHIIIIIIGHIHIIHIIHIIIIIHHIIIIIIHIIIHIIIIIIIHHIHIHHGHHHHHGFHHHIIIIIHIIIIIHGIIIIIHGHHHHIIIIIIHHHHHHIIIHHEIIHIIIHIIIHIIIIIIIIIIIIIIIIIIIIIIIIIIIIIIHIIGIIIIIIIIHIIHIIIIIIIHIHHHEIIIIIIIHGIIIIIIIIIIIIIIIIIIIIIHF0IIIIIIIIIIIIIHHE0IGIIIIIHIIIHHIIIIIHIHIHHIIIIIIIIIHDDDDD
@HWI-D00621:464:HFY7KBCXY:1:1110:8282:78235 1:N:0:CGATGCTGGTAAGGAG
TGGGGAATATTGGACAATGGGCGAAAGCCTGATCCAGCCATGCCGCGTGAGTGATGAAGGCCTTAGGGTTGTAAAGCTCTTTCAGTAGGGAAGATAATGACGGTACCTACAGAAGAAGCCCCGGCTAACTTCGTGCCAGCAGCCGCGGTAATACGAAGGGGGCTAGCGTTGTTCGGATTTACTGGGCGTAAAGCGCACGTAGGCGGATCGTTAAGTCGGGGGTGAAATCCTGGAGCTCAACTCCAGAACTGCCTTCGATACTGGCGATCTTGAGTCCGGAAGAGGTGAGTGGAACTCCTAGTGTAGAGGTGGAATTCGTAGATATTAGGAAGAACACCAGTGGCGAAGGCGGCTCACTGGTCCGGTACTGACGCTGAGGTGCGAAAGCGTGGGGAGCAAACAGGATTAGATACCCTGGTAGTCC
+
[truncated: 61,174,082 more chars]
