# Supplementary material for: The effect of short-term fallowing on the microbial communities in forest soil cultivated with ginseng: Preliminary research
Source: PeerJ. 2023 Jan 31;11:e14758. doi: 10.7717/peerj.14758 (PMC9897065; doi:10.7717/peerj.14758)
Supplement: Supplemental Information 2 [file peerj-11-14758-s002.gz › Clsd_D.fastq]

@HWI-D00621:464:HFY7KBCXY:1:1209:13034:76216 1:N:0:AAGAGGCAGTAAGGAG
AAGTCGTAACAAGGTTTCCGTAGGTGAACCTGCGGAAGGATCATTAGTGAATTGAGCTGGCTTCGGCCGCTCTGATCTATACACACCTGTGAACTGTTGGCCTTCGGGTCTTTAAATACAACTGTGACGAACGTAAATTATTATAACAAATAAAACTTTTAACAACGGATCTCTTGGCTCTCGCATCGATGAAGAACGCAGC
+
IIIIIIIIIIIIIIIIIIIIIIIIIIIIIIIIIIIIIIIIIIIIIIIIIIIIIIIIIIIIIIIIIIIIIIIIIIIIIIIHHIIIIIIIIIIIIIIIIIIHIIIIIIIIIIIIIIIIIIIIIIIIIIIIIIHIIIIIIIIIIIIIIIIIIIIIIIIIIIIIHHIIIIIIIIIIIIIHHIIIIIHIIGIIIIHIIIIIIIIIHD
@HWI-D00621:464:HFY7KBCXY:1:1209:9553:81104 1:N:0:AAGAGGCAGTAAGGAG
AAGTCGTAACAAGGTCTCCGTAGGTGAACCTGCGGAGGGATCATTACAAGTGACCCCGGTCTAACCACCGGGATGTTCATAACCCTTTGTTGTCCGACTCTGTTGCCTCCGGGGCGACCCTGCCTTCGGGCGGGGGCTCCGGGTGGACACTTCAAACTCTTGCGTAACTTTGCAGTCTGAGTAAACTTAATTAATAAATTAAAACTTTTAACAACGGATCTCTTGGTTCTGGCATCGATGAAGAACGCCAGC
+
IIIIIIIIIIIIIIIIIIIIIIIIIIIIIIIIIIIIIIIHIIIIIIIIIIIIHIIIIIIHIIIIIIIIIIIIIIHIIIIGHIIIIIIIIIIIIIIIIIIIIIIIIIIIIIIIIIIIIIIIIIIIIIIIIIIIIIIIIIIIIIIIIIIIIIIIIIIIIIIIIIIIIIIIIIIIIIIIIIIHIIIHIIIIIIIIIIIIIHIIIIIIIIIIIIIIIHIIIIIIIIIIIIIIIIIIHGGEIIIIIIHIIIIDDDDB
@HWI-D00621:464:HFY7KBCXY:1:1209:4071:96532 1:N:0:AAGAGGCAGTAAGGAG
AAGTCGTAACAAGGTTTCCGTAGGTGAACCTGCGGAAGGATCATTAAAACAAATGAATTTGTCGGGGCGGATATTCTTCTGCCCCGCGTATTCAACCAACCCGCTCTTGTATTTGGATCAAACGTCAAACAAAACTTTTGTATATTATAATAAAAAATAAACTTTCAACAACGGATCTCTTGGCTCTCGCATCGATGAAGAACGCAGC
+
IIIHIIIIIIIIIIIIIIIIIIIIHIIIIIHIIIIIIIIIIIIHIIIIIIIIIIIIIIIIIIIIIIIIHIHIIIIIIIIIIIIIIIIIIHIIIIIIIIIIIIIIIIIIIIIIIIIIIIIIIIIIIIIIIIIIIIIHIIIIIHIIIIIIIIIIHIIIIIIIIIIIIIIIIIIIIIHIIIIIIIIIIIIIIIIIIIIIIIIIIIIHGIID
@HWI-D00621:464:HFY7KBCXY:1:1209:7208:97021 1:N:0:AAGAGGCAGTAAGGAG
AAGTCGTAACAAGGTTTCCGTAGGTGAACCTGCGGAAGGATCATTACTAGAGCAAAGGATAGACAGCACCCGCGGAGCTCGCTCCCGGGGCTACCCTACTCCGGTAGGGTTTAGAGTCGTCGGGCCTCTCGGAGAAGCTCGGTCCTGAACTCCACCCTTGAATAAAACTACCTTTGTTGCTTTGGCGGGCCGCCTTGTGCCAGCGGCTTCGGCTGTTGAGTGCCTGCCAGAGGACCACAACTCTTGTTTTTAGTGATGTCTGAGTACTATATAATAGTTAAAACTTTCAACAACGGATCTCTTGGTTCTGGCATCGATGAAGAACGCAGC
+
IIIIIIIIIHIIIIIIIIIIIIIIIIIIIIIIIIIIIDEHIIIIIIIIIIIIIIIIIIIIIHHIIIHIIIIHHIIIIIIIIIIIIIIIIIIIIIIIIIIIIIIIIIIIIIIIIIIIIIIIIIIIIIIIIIIIIIIIIIIIIIIIIIIIIIIIIIIHIIIIIIIIHHHIIIIIIIIIIIIIIIIIIIIHIIIIIIIIIIIIHHIIIHIIIIIIIIIIIIIIIIIIIHIIGIIIIIGIIIIIIIIIIIIIIHIIIIIIIIIIIIIIIIIIIIIIIIIIHIIIIIHIIIIHGIIHHIIIIIIIIIHIGIIIIIIHIIIIHFHIIIIIIDABAC
@HWI-D00621:464:HFY7KBCXY:1:1210:10749:75326 1:N:0:AAGAGGCAGTAAGGAG
AAGTCGTAACAAGGTCTCCGTAGGTGAACCTGCGGAGGGATCATTAATGAATGGCTTCGTCGAGGCCTTCGACCCATAGACCCGTGGATGACAAGCGTGCTTCGGCGCTTCGGCGCCGGCCTTATGCATTCGTCGGCCTGTGTCTGAATCAAAAACAGCGATCAAAACTTTCAACAAAGGATCTCTTGGCTCTCGCATCGATGAAGAACGCAGC
+
IIIIIIIIHGIIIIIIIIIIIIIIIIIIIIIIIIIIIIIIIIIIIIIIIIIIIIIIIIHIIIIIIIIIIIIIIIIIIIIHIIIIIIIIIIIIIIIIIIIIIIIIIIIIIHIHIIIIIIIIIIIIIIHIIIIIIIIIIIIIIIIIIIIIIIIIIIIIHIIIIIHIIIHIIHIIIIIIIIIIIIIIIIIIIIIIIIIIIIIIIIIIIIIHIIHHID
@HWI-D00621:464:HFY7KBCXY:1:1210:11945:94772 1:N:0:AAGAGGCAGTAAGGAG
AGTCGTAACAAGGTCTCCGTTGGTGAACCAGCGGAGGGATCATTACCGAGTTTACAACTCCCAAACCCCTGTGAACATACCTATTTGTTGCCTCGGCGGTGCCTGTTCCGACAGCCCGCCAGAGGACCCCAAACCCTGATTACATTTAAGAAGTCTTCTGAGTAAACCGATTAAATAAATCAAAACTTTCAACAACGGATCTCTTGGTTCTGGCATCGATGAAGAACGCAGC
+
IIIIHIIHIIIIIIIIIIIIIIIIIIHIHIIIIIIIIIHIIIIIIIIIIIIIIIIIIIIIIIIIIIIIIIIIIIIIIIIHIIHHIIIIIIIIIIIIIIIIIIIIIIIHIIIIIIIIIIIIIIIIIHIIIIIIIHIIIIHHIIIIHIIHIIIIIIIIIHIIIIIIIIIIIIHHHIHHIIIHHIIIIIIIIIIIIIHIIHIIIIIIIIIIIIIIIHHIIIIIHIHHIHHHDB?D
@HWI-D00621:464:HFY7KBCXY:1:1210:10395:100809 1:N:0:AAGAGGCAGTAAGGAG
AAGTCGTAACAAGGTCTCCGTAGGTGAACCTGCGGAGGGATCATTACAAGTGACCCCGGTCTAACCACCGGGATGTTCATAACCCTTTGTTGTCCGACTCTGTTGCCTCCGGGGCGACCCTGCCTTCGGGCGGGGGCTCCGGGTGGACACTTCAAACTCTTGCGTAACTTTGCAGTCTGAGTAAACTTAATTAATAAATTAAAACTTTTAACAACGGATCTCTTGGTTCTGGCATCGATGAAGAACGCAGC
+
IIIIIIIIIHIIIIIIIIIIIIIHIIIIIIIIIHIIIIIIIIIIIIIIIIIHIIIIIIIIIIIIIIIIIIIIIIIIHIIHIIIIIIIIIIIIIIIIIIIIIIIIIIIIIIIIIIIIIIIIIIIIIIIIIIIIIHIIIIIHIIIIIIIIIIIIIIIIIIIIIIIIIIIIIIIIIIIIIIIIIIIIIIIIIIIIIIIIIIIIIIIIIIIIIIIIIIIIIHIIHHHIIIIIIIIIIIIIIIIFHHIIIHBDB?D
@HWI-D00621:464:HFY7KBCXY:1:1212:9008:91657 1:N:0:AAGAGGCAGTAAGGAG
AAGTCGTAACAAGGTTTCCGTAGGTGAACCTGCGGAAGGATCATTCACAAACGAGTGTTTTATGGCACTCTTTAAAAATCCATATCCACCTTGTGTGCAATGTTTGTTGGGAAAGTCTTTTCTTTCCCTTCATAAATATCAACCTATATCTTTAACAACATTCGTCTGATAACATATTATGAATATACTTAATTCAAAATATAACTTTCAACAACGGATCTCTTGGCTCTCGCATCGATGAAGAACGCAGC
+
IIIIIIIIIIIIIIIIIIIIIIIIIIIHHHIIIIIIIIIIIIIIIHIIIIIIIHIIIIIIIIIIIIIIIIIIIIIIIIIIIHIIIIIIIIIIIIIIIIIIIIIIIIIIIIIIIIIIIIIIIIIIIHIHIIIIIIIHIIIIIIIIIIIIIIIIIIIIHIIIIIIIIIIIIIIIIIHIIIHIIIIIIIIIIIHIIIIIIIIIIIIIIIIIIIIIIIIIIIIIIIIIIIIHIIIIIIIIIIIIIIIIIGCDBDD
@HWI-D00621:464:HFY7KBCXY:1:2110:18511:42055 1:N:0:AAGAGGCAGTAAGGAG
AAGTCGTAACAAGGTTTCCGTAGGTGAACCTGCGGAAGGATCATTATTGAATACACTTGATAGGTTGTTGCTGGCTCTTGGGAGCATGTGCACGCCTGTCTTGGACTCTATTCATCCACCTGTGCACTATTTGTAGTCTTTGGAGACTAAGATGGAACAGCTTACCAGTCGGTCGACAGGCCGGAATAGAGGAATGCTTGAGCCATTAATGGTACAGGCTCTCCTCAAATAAACTGTAAAGTCCTCCCTCCAGAGTCTATGTCTTTATTCATAAACCAAGTATGTTGTCGAATGTATTCATTGGGCTATGATGCCTATAAACTATTATACAACTTTCAGCAACGGATCTCTTGGCTCTCGCATCGATGAAGAACGCAGA
+
IIIIIIIIIIIIIIIIIIIIIIIIIIIIIIHIIIIIIIIHGIIIIIIIIIIIIIIIIIIHIHIHIIIIIIIIIIIIIIIHHHHIIIIIIIIIIIIIIIIIIIIIIIIIIIIIIIIIIIIIIIIIIIIIIIIIIIIIIIIIIIHHHIIIIIIIIIIIHIIIIIIIIIIIHIIIIIIIIHIIIHIIIIIIIIIIGIIHIIHHIIIIIIIIIIIIIIIIIIIHHIIIIIIIIIIHIIIIIIIGIHHIIIIIIIIIIIGIIIHIIHGHIIIIIIIIIIHIHGIIIIIIIIIGIGIIIIIHIIIIGIIHIIIIIIIHHHHHHIIIHHHHIIIIHHIHIIIIIIIIIIIIIIIIIIIGIGIIIHIIIIIIIIIIIIIIIIDDDBD
@HWI-D00621:464:HFY7KBCXY:1:2110:12712:43610 1:N:0:AAGAGGCAGTAAGGAG
AAGTTGTAACAAGGTTTCCGTAGGTGAACCTGCGGAAGGATCATTAACAAATCCAATACTTGCTGGCTCTCTTTTTGGGGGTCTTGCAAATATTAATCCGCTGGCCTCGCAAGGGGCTGGTTGATAATTGATAACATAAATGTGTGTAGTGTTGACAGTGTGTGATATTTAATTAATTATTGACAACTTTTAACAATGGATCTCTAGGCTCTTGCATCGATGAAGAACGCAGC
+
IIIHIIIIIIIIIIIIIIIIIIIIIIIIIIIIIIIIIIIIIIIIIIIIIIIIIIIIIIIIIIHIIIIIIIIIIIIIIIIIIIHIIIIIIIIIIIIIIIIIIIIIIIIIIIIIIIIIIIIIIIIHIIIIIIIIIIIIIIIIIIIIIIIIIIIIIIIIIIIIIIIIIIHHIIIIIIIIIIIIIIIIIHIIIIIIIIIIIIIIIIIIIIIIIHIIIIIIIIIIIIIIIIIHDDDD@
@HWI-D00621:464:HFY7KBCXY:1:2110:9677:90751 1:N:0:AAGAGGCAGTAAGGAG
AAGTCGTAACAAGGTTTCCGTAGGTGAACCTGCGGAAGGATCATTATTGAATACACTTGATAGGTTGTTGCTGGCTCTTGGGAGCATGTGCACGCCTGTCTTGGACTCTATTCATCCACCTGTGCACTATTTGTAGTCTTTGGAGACTAAGATGGAACAGCTTACCAGTCGGTCGACAGGCCGGAATAGAGGAATGCTTGAGCCATTAATGGTACAGGCTCTCCTCAAATAAACTGTAAAGTCCTCCCTCCAGAGTCTATGTCTTTATTCATAAACCAAGTATGTTGTCGAATGTATTCATTGGGCTATGATGCCTATAAACTATTATACAACTTTCAGCAACGGATCTCTTGGCTCTCGCATCGATGAAGAACGCAGC
+
IIIIIIIIIIIIIIIIIIIIIIIIIIIIIIIIIHIIIIIIIIIIIGHIIIIIIHIIIIIIIHIIIIIIIIIIIIIIIIIHIIHIIIIIIIIIIIIIIIIIIIIIIIIIIIIIIIIIIIIIIIIIIHIIIIIIIIIIIIIIIIHHHIIIIHIIIIHIIIIIIIIIIIIIIIIIHIIIHHHIIIIHIIIHIIIIHHHHIIIIIIIIIHIIIIHHIIIIIIHIIIIHHIIIIIIIIIIIIIIHHGHIIIGHGIIIIHIIIIIIIIIIIIIIIIIFHEHHHGIIIIHIIIIHHIHIIIIIIHIIIIIIIIHIIIIFIHHHHIIHGHIGIIIIHHIIIIIIHIIIIIIIHHIHIHH?IIIIIIIIIIIHIIIIIIIIIIDDDDB
@HWI-D00621:464:HFY7KBCXY:1:2110:12891:100835 1:N:0:AAGAGGCAGTAAGGAG
AAGTCGTAACAAGGTTTCCGTAGGTGAACCTGCGGAAGGATCACTAGTGATTAAATCGAGAGCGTCTTCATTGACCTCTCACCCTTCACATCCACATACACCTGTGCACCGTTTGGCTCTTTTAAAAGACGTAAGTCTGCAAAGAGAGTCATCAATTTTATACATACCCCAGTCTTATGAATGTAACAGTTTTCATAAACAAAATAAAACTTTTAACAACGGATCTCTTGGTTCTCGCATCGATGAAGAACGCAGA
+
IIIIIIIIIIIIIIIIIIIIIIIIIIIIIIIIIIIIIIIIHIIIIIIIIHIIIIIIIIIIIIIIHIIIIIIIIIIIIIIIIHIIIIIIIIIIIIIIIIIIIIIIIIIIIIIIIIIIIIIIIIIIIIIIHIIIIIIHIIIIIIIIIIIIIIIIIIIIIIIIIIIIIIIIHIIGIIIIIIIIIIIIIIIIIHIII#IIIIIIIIIIIIIIIIIIIIIIIIIIIIIIIIIICIIIIIIIGIIIIIIIIEHIIHICD@BD
@HWI-D00621:464:HFY7KBCXY:1:2112:12821:69661 1:N:0:AAGAGGCAGTAAGGAG
AAGTCGTAACAAGGTTTCCGTAGGTGAACCTGCGGAAGGATCATTAGTGAACGCCCTCACGGGCTTATAACTATTCCAAACCTCTGTGAACCGTGCCCTTCGGGGCTATTTTACAAACATGGTGTAATGAACGTCATATATCATAACAAAACAAAACTTTCAACAACGGATCTCTTGGCTCTCGCATCGATGAAGAACGCAGC
+
IIIIIHIIHHHHIIIIIIIIIIIHIHHIIHIIIIIIIIIIIIIHHHIHHIHIIIIIIIIIIIGIIIIIIIIIIIIIIHHHHIIIIIIIIIIIIIIIIIIIIIIIIIIIIIIIIIIIIIIIIIIIIIIIIIIIIIIIIIIIIIIHIIIIIHIIIIIIIHIHHFHIHIIIIHHIIIIIHIIIIIIIIIIIIIFIHHHIIIIHHHD
@HWI-D00621:464:HFY7KBCXY:1:2112:10620:85512 1:N:0:AAGAGGCAGTAAGGAG
AAGTCGTAACAAGGTCTCCGTAGGTGAACCTGCGGAGGGATCATTACTGAATGGCCTCTAGGCCTTCAACCTTGCAAACCTGTGGAAGCAAGATGTGCTTCGGCGCTTCGGCGCCGCTTTTATGCCTTAATCAGTCTATGTGTCTGAATCAAATACAAGAAATAAAACTTTCAACAAAGGATCTCTTGGCTCTCGCATCGATGAAGAACGCAGC
+
IIIIIIIIIIIIIHIIIIIIIIIIIIIIIIIIIIIIIIIIIIIIIIIIIIIIIIIIIIIIIIIIIIIIIIIIIIIIIIIIIIIIIIIIIIIIIIIIIIIIIIIIIIIIIIIIIIIIIIIIIIIIIIIIIIIIIIIIIIIIIIIIIIIIIIIIIIIIIIIIIIIIHIIIIIIIIIIIIIIIIIIIIIIIIIHIIIIIIIIIIIIIIIIGIIIIHD
@HWI-D00621:464:HFY7KBCXY:1:2112:11939:93132 1:N:0:AAGAGGCAGTAAGGAG
AAGTCGTAACAAGGTTTCCGTAGGTGAACCTGCGGAAGGATCATTATTGAATACACTTGATAGGTTGTTGCTGGCTCTTGGGAGCATGTGCACGCCTGTCTTGGACTCTATTCATCCACCTGTGCACTATTTGTAGTCTTTGGAGACTAAGATGGAACAGCTTACCAGTCGGTCGACAGGCCGGAATAGAGGAATGCTTGAGCCATTAATGGTACAGGCTCTCCTCAAATAAACTGTAAAGTCCTCCCTCCAGAGTCTATGTCTTTATTCATAAACCAAGTATGTTGTCGAATGTATTCATTGGGCTATGATGCCTATAAACTATTATACAACTTTCAGCAACGGATCTCTTGGCTCTCGCATCGATGAAGAACGCAGC
+
IIIIHIIIIIIIIIIIIIIIIIIIHIIIIIIIIIIIIIIIIIIIIIIIIIIIIIIIIIIHHIIIIIIIIIIHIIIIIIIIHIHIIIIIIIIIIIIIIIIIIIIIIHIIIIIIIIIIIIIIIIIIIIIIHHIIIIIIIIIIIIIHIIIIIHIHIIIIIIIIIIIIIIIIGHHIIIIIIHIIIIIIIHIIHHHIIIIIIIIIHHHIIIIIIIIIIIIHIIHIHHHHIHHIIIHIHIIIIIIIHGIIIIIHGIIHIIIIIIIIIIIIIHEIIIIIHIIIIIIIIIIIIIIHIIIIIIIIIIIIGIIIIIIHIIIIIHIIIIIIIIIHIGIIHHIIIIIIIIHIIIIIIIIIIIIIHGHCIIIIIIIIIHEIIIIIHDDDDCD
@HWI-D00621:464:HFY7KBCXY:1:2201:15960:62783 1:N:0:AAGAGGCAGTAAGGAG
AAGTCGTAACAAGGTCTCCGTAGGTGAACCTGCGGAGGGATCATTGTTGAATGGCCCTCGGGCCTTTGCCATCAAACCCGTGGTAGCAAGATGTGCTTCGATGCCCCTGGGCATCGCCCCAATGCTTTATATGTGTCTGTCGTCTGAAATGGAATTGAGAATTAAAACTTTCAACAAAGGATCTCTTGGCTCTCGCATCGATGAAGAACGCAGC
+
IIIIIIIIIIIIIIIIIIIIIIIIIIIIIIIIIIIIIIIIIIIIIIIIIIIIIIIIIIIIIIIIIIIIIIIIIIIIIIIIIIIIIIIIIIIIIIIIIIIIIIIIIIIIIIIIIIIIIIIIIIIIIIIIIIIIIIHIIIIIIIIIIIIIIIIIIIIIIIIIIIIIIIIIIIIIIIIIIIIIIIIIIIIIIIIIIIIIIIIIIIIIIIIIIIIDHD
@HWI-D00621:464:HFY7KBCXY:1:2201:13755:69071 1:N:0:AAGAGGCAGTAAGGAG
AAGTCGTAACAAGGTTTCCGTAGGTGAACCTGCGGAAGGATCATTATAGATTGTGCGCAAGCACTTTTATATTCATACACCTGTGCACCGTGGTCTTCGGACCTACAAACATGAAGTCATGAACGTCTTTTATTATAAACAATAAAACTTTCAACAACGGATCTCTTGGCTCTCGCATCGATGAAGAACGCAGC
+
IIIIIIIIIIIIIIIIIIIIIIIIIIIIIIIIIIIIIIIIIIIIIIIIIIIIIIIIIIIIIIIIIIIIIIIIIIIIIIIHIIIIIIIIIIIIIIIIIIIIIIIIIIIIIIIIIIIIIIIIIIIIIIIIIIIIIIIIIIIIIIIIIIIIIIIIIIIIIIIIIIIIIIIIIIIIIIIIIIIIIIIIIIIIIIHIID
@HWI-D00621:464:HFY7KBCXY:1:2201:14871:76173 1:N:0:AAGAGGCAGTAAGGAG
AAGTCGTAACAAGGTTTCCGTAGGTGAACCTGCGGAAGGATCATTCATAATAAGTGTTTTATGGCACTTTTTAAATCCATATCCACCTTGTGTGCAATGTCAGTCGATCTTCTTCATGGAGATCGGCCAAACATCAACCTTATCTTTTAACTCTTTGTCTGAAAAATATTATGAATAAACAATTCAAAATACAACTTTCAACAACGGATCTCTTGGCTCTCGCATCGATGAAGAACGCAGC
+
IIIIIIIIIIIIIIIIIIIIIIIIIIGHGIIHIIIIIIIIIIIIIIIIIIIIIIHIIIIIHIIIHIIIIIIIIIIIIIIIIIIIIIIIIHIIIIIIIIIIIIIIIHIIIIIIIIIIIIIIIIIIIIIIIHHIIIIIIIIIIIIIIIIIIIIIIIIHIIIIIIIIIIIIIIIIIIIIIIIIIIHHHIIIIIIIIIIIIIIIIIIIIIIIIIIIIIHHGIIHIIIIIIIIIHIIIIIICDDDD
@HWI-D00621:464:HFY7KBCXY:1:2201:15488:79480 1:N:0:AAGAGGCAGTAAGGAG
AAGTCGTAACAAGGTCTCCGTAGGTGAACCTGCGGAGGGATCATTATTGAATGGTCTTTGACCTTCTACCCTTAAAACATGTGGAAGCCAATATCGTGCTTCGGCCTCCCTTTGGGGTGGCCGCTTTTATGCAGAAACTCGTATGTCGTCTGAATGAAAACATTAAAATCAAAACTTTCAACAAAGGATCTCTTGGCTCTCGCATCGATGAAGAACGCAGC
+
IIIIIIIIIIHIIIIIIIIHIIIIIIIIIIIIIHIIIIIIIIIIIIHIIIIIIIHIIIIIIIIIIIIHIIIIIIIIHIHIIIIIIIIIIIIIIHIIIIIIIIIIIIIIIIHIIIIIIIHHHHHIIIIIIIIIIIIIIIIIIIIIIIIIIIIIIIIIIIIIIIIIIIIIIIIIIIIIIIHIHIIIIIIIIIIIIIIIIIIHIIIIIIIIIIIIIIIIGIIGH
@HWI-D00621:464:HFY7KBCXY:1:2201:12406:82307 1:N:0:AAGAGGCAGTAAGGAG
AAGTTGTAACAAGGTTTCCGTAGGTGAACCTGCGGAAGGATCATTAACAAATCCAATGCTTGTGGGGTGACTTTTATCAGTCATCTTGCAAATATTAATCCGCTGGCCTCGCAAGGGGCTAGTCGATAACATAAATGTGTGTAGTGTTGACAGTGTGTGATATTTAATTAATTATTGACAACTTTTAACAATGGATCTCTAGGCTCTTGCATCGATGAAGAACGCAGC
+
IIIIIIIIIIIIIIIIIIIIIIIIIIIIIIIIIIIIIIIIIIIIIIIIIIIIIIIIIIIIIIIIIIHIIIIIIIIIIIIHIIIIIIIIIIIIIIIIIIIIIIIIIIIHIIIIIIIIIIIIIIIIIIHIIIIIIIIIIIIIIIIIIIIIIIHIIIIIIIIIIIIIIIIIIIIIIIIIHHHHIIIIIIIIIIIIIIIIIIIIHHHFIIIHIIIIIIIIIIIIIIHHHHHI
@HWI-D00621:464:HFY7KBCXY:1:2201:14468:96986 1:N:0:AAGAGGCAGTAAGGAG
AAGTCGTAACAAGGTTTCCGTAGGTGAACCTGCGGAAGGATCATTATTGAATACACTTGATAGGTTGTTGCTGGCTCTTGGGAGCATGTGCACGCCTGTCTTGGACTCTATTCATCCACCTGTGCACTATTTGTAGTCTTTGGAGACTAAGATGGAACAGCTTACCAGTCGGTCGACAGGCCGGAATAGAGGAATGCTTGAGCCATTAATGGTACAGGCTCTCCTCAAATAAACTGTAAAGTCCTCCCTCCAGAGTCTATGTCTTTATTCATAAACCAAGTATGTTGTCGAATGTATTCATTGGGCTATGATGCCTATAAACTATTATACAACTTTCAGCAACGGATCTCTTGGCTCTCGCATCGATGAAGAACGCAGC
+
IIHIIIIIIIIIIIIIIIIIIIIIIIIIIIIIIIIIIIIIIIIIIIIIHIIIIIIIIIIHIIIIIHIIIIIIIIIIIIIHHIIIIIIIIIIIIIIIIIIIIIIIGIIIIIIIIGIIIHIIIIIIIHIIHIIIIIIIIIIIIIGHHIIIIIIIIIIIHIIIHIIIIIHHIIIIIIIIIIIIIIIHIIHHIIIHIIIIIIIIIIIIHIIIIIIIIIIIIIIIIIIIHHIIIHIHHIHHHIHHHHIHHIIIHIIIHIHEHIIIIIHIIHHHHHIIIIHIHHGDFIIIIIIIIIIIIIIIHIIIIIIIIIIIIIIHIIIIIIIIIIIIIHIIHHIIIGIHIIIIIIIIIIIIIIIHHHCIIIIIIIIIIIIIIIIIIIDDDAD
@HWI-D00621:464:HFY7KBCXY:1:2201:11635:100282 1:N:0:AAGAGGCAGTAAGGAG
AAGTCGTAACAAGGTCTCCGTAGGTGAACCTGCGGAGGGATCATTACTGAATGGCCTCTAGGCCTTCAACCTTGCAAACCTGTGGAAGCAAGATGTGCTTCGGCGCTTCGGCGCCGCTTTTATGCCTTAATCAGTCTATGTGTCTGAATCAAATACAAGAAATAAAACTTTCAACAAAGGATCTCTTGGCTCTCGCATCGATGAAGAACGCAGC
+
IIIIIIIIIIIIIIIIIIIIIIIIIIIIIIIIIIIIIIIIIIIIIIIIIIIIIIIIIIIIIIIIIIIIIIIIIIIIIIIHHHIIIIIIIIIIIIIIIIIIIIIIIIIIIIIIIIIIIIIIIIIIIIIIIIIIIIIIIIIIIIIIIIIIIIIIIIIIIIIIIIIIIIIIIIIIIIIIIIIIIIIIIIIIIIIIIIIIIIIIIIIIIIIIIHIIHD
@HWI-D00621:464:HFY7KBCXY:1:2203:12765:72564 1:N:0:AAGAGGCAGTAAGGAG
AAGTCGTAACAAGGTTTCCGTAGGTGAACCTGCGGAAGGATCATTAAAGAGTAAGGGTGCTCAGCGCCCGACCTCCAACCCTTTGTTGTTAAAACTACCTTGTTGCTTTGGCGGGACCGCTCGGTCTCGAGCCGCTGGGGATTCGTCCCAGGCGAGCGCCCGCCAGAGTTAAACCAAACTCTTGTTAATTAAACCGGTCGTCTGAGTTAAAATTTTGAATAAATCAAAACTTTCAACAACGGATCTCTTGGTTCTCGCATCGATGAAGAACGCAGC
+
IIIHHIHIIHHIIHEHHIIIIIIIHIIHHIIIIIIIHIIIHIIIIHHIIHHIIIIIIHIIIIIIIIIIIIIHIIIIIHIHHIIIIIIIIIIIIIIIIIIIHIIIIIIIIHHIIIGIIIIIIHIIHHIIIIIIIIIIIIIIIIIIIIIIIIIIIIIIIIHIIIIHIHGHIIIIIIIIGIIIIIIIIIIHIIIIIIIHHIIIIIIIIIIIIIIIIIIIIIIIIIIHHHHIIIIIIHFHIIHIIIIIIIIIIGHIIIIIHHHFIHIIIIHIIHHBDDDD
@HWI-D00621:464:HFY7KBCXY:1:2203:12638:82151 1:N:0:AAGAGGCAGTAAGGAG
AAGTCGTAACAAGGTTTCCGTAGGTGAACCTGCGGAAGGATCATTCATAATAAGTGTTTTATGGCACTTTTTAAATCCATATCCACCTTGTGTGCAATGTCAGTCGATCTTCTTCATGGAGATCGGCCAAACATCAACCTTATCTTTTAACTCTTTGTCTGAAAAATATTATGAATAAACAATTCAAAATACAACTTTCAACAACGGATCTCTTGGCTCTCGCATCGATGAAGAACGCAGC
+
IIIIHIIIHIIIIIIIIIIIIIIIIIIHIHHIIIIIIIIIIIIIIIIIIIIIIIIHIIIIIIIIIIIIIIIIIIIIIIIHIIIIIIIIIIIIIIIIIIIIIIIIIIIIIIIIIIIIIIIHIIIIIIIIIIHIIIIIIIIIIIIIIIIIIIIIIIIIIIIIIIIIIIHFHIIIIIIIIIIIIIHIIIIHIIIIIIIHIIIIIIIIIIIIIIIIIIHHIIIIIIIIIIIIIIIIIHIIDDDDD
@HWI-D00621:464:HFY7KBCXY:1:2203:9133:85590 1:N:0:AAGAGGCAGTAAGGAG
AAGTCGTAACAAGGTTTCCGTAGGTGAACCTGCGGAAGGATCATTATTGAATACACTTGATAGGTTGTTGCTGGCTCTTGGGAGCATGTGCACGCCTGTCTTGGACTCTATTCATCCACCTGTGCACTATTTGTAGTCTTTGGAGACTAAGATGGAACAGCTTACCAGTCGGTCGACAGGCCGGAATAGAGGAATGCTTGAGCCATTAATGGTACAGGCTCTCCTCAAATAAACTGTAGAGTCCTCCCTCCAGAGTCTATGTCTTTATTCATAAACCAAGTATGTTGTCGAATGTATTCATTGGGCTATGATGCCTATAAACTATTATACAACTTTCAGCAACGGATCTCTTGGCTCTCGCATCGATGAAGAACGCAGC
+
IIIIIIIIIIIIIIIIIIIIIIIIIIIIIIIIIIIIIIIIIIIIIIHIIIIIIIIIIIIHIIIIIIIIIIIIHHIIIIIIHHHIIIIIIIIIIIIIIIHIIIHHIIIIIIIIIIIIIIIIIIIIIIIIHHIIIIHHHIIIIIIIIIIHIIIIIHHHIIIIIIIIHIIIIHHIIIIIIIIIIIIIIIIIIIIIIIHHIHEHHIHIIIIIIIIIIIIHIHIIIIIIIIIIIIHHFIIIIHIIIIIIHIIIHIHIIIHEIHIHIIIIIIIIIIIIHIHHHGHIIIIIIIIIIIIIIIIIIIIIIIIIIHIIIIIIIHHIIIIIHIHIIIIIIHIHIIIIIIIIIIIIIIIIIIIHHEIHIIIHIIIIIIIIIIIIIIDDDDD
@HWI-D00621:464:HFY7KBCXY:1:2203:8318:97938 1:N:0:AAGAGGCAGTAAGGAG
AAGTCGTAACAAGGTTTCCGTAGGTGAACCTGCGGAAGGATCATTCATAATAAGTGTTTTATGGCACTTTTTAAATCCATATCCACCTTGTGTGCAATGTCAGTCGATCTTCTTCATGGAGATCGGCCAAACATCAACCTTATTTTTTAACTCTTTGTCTGAAAAATATTATGAATAAACAATTCAAAATACAACTTTCAACAACGGATCTCTTGGCTCTCGCATCGATGAAGAACGCAGC
+
IIIIIIIIIIIIIIIIIIIIIIIIIIHIHIIIIIIIIIIIIIIIIIIIIIIIIIIIIIIIIIIIIHIIIIIIIIIIIIIHHIIIIIIIIIIIIIIIIIIIIIIIIIIIIIIIIIIIIIIIIIIIIIIHIIIIIIIHIIIIIIIIIIIIIIIIIIIIHIIIIIIIIIHHIIIIIIIIIIIIIIIHIIIIIIIIIIIIIIIIIIIIIIIIIIIIIIIIHIIIIIIIIIIIIIIIIIIIDDDDD
@HWI-D00621:464:HFY7KBCXY:1:2203:9947:99658 1:N:0:AAGAGGCAGTAAGGAG
AAGTCGTAACAAGGTCTCCGTAGGTGAACCTGCGGAGGGATCATTACTGAATGGCCTCTAGGCCTTCAACCTTGCAAACCTGTGGAAGCAAGATGTGCTTCGGCGCTTCGGCGCCGCTTTTATGCCTTAATCAGTCTATGTGTCTGAATCAAATACAAGAAATAAAACTTTCAACAAAGGATCTCTTGGCTCTCGCATCGATGAAGAACGCAGC
+
IIIIIIIIIIIIIHIIIIIHIIIIIIIIIIIIIIIIIIIIIIIIIIIIIIIIIIIIIIIIIIIIIIIHHIIIIIIIIHIHIHHIIIIIIIIIIIIIIIIIIIIIIIHHIHHI'IIIIIHIIIIIIIIIIIIIIIIIIIIIIIIIIIIIIIIIIIIIIIIIIIIIIIIIIIIIHIIIIIIIIIIIIIIIIIIIIIIIIIIIIIIIIIIIIHHHID
@HWI-D00621:464:HFY7KBCXY:1:2204:11683:62119 1:N:0:AAGAGGCAGTAAGGAG
AAGTCGTAACAAGGTTTCCGTAGGTGAACCTGCGGAAGGATCATTAATGAATTTTTAGGGCGCTCTTTTTAGAGGTCCGGCCAATTTCATTTCCACACACTGTGAACACACTTCTTTTTTACACACATTTATTAACACACAAGTCTATAAGAATGTTTAAAGTCTCTTAATTGAGCATAAAGTTATAATACAACTTTCGGCAACGGATCTCTTGGCTCTCGCATCGATGAAGAACGCAGC
+
IIIIIIIIIIIIIIIIIIIIIIIIIIIIIIIIIIIIIIIIIIIIIIIIIIIIIIIIIIIIIIIIIIIIIIIIIIIIIIIIHIIIIIIIIIIIIIIIIIIIIIIIIIIIIIIIIIIIIIIIIIIIIIIIIIIIIIIHIIHIIIIIIIIIIIIIIIIIIIIIIIIIIIIIIIIIIIIIIIIIIHIIIIIIIIIIIIIIIIIIHIIIIIIIIIIIIIIIIIIIIIIIIIIIIHHIIIIDDDDD
@HWI-D00621:464:HFY7KBCXY:1:2205:9427:85424 1:N:0:AAGAGGCAGTAAGGAG
AAGTCGTAACAAGGTTTCCGTAGGTGAACCTGCGGAAGGATCATTATTGAATACACTTGATAGGTTGTTGCTGGCTCTTGGGAGCATGTGCACGCCTGTCTTGGACTCTATTCATCCACCTGTGCACTATTTGTAGTCTTTGGAGACTAAGATGGAACAGCTTACCAGTCGGTCGACAGGCCGGAATAGAGGAATGCTTGAGCCATTAATGGTACAGGCTCTCCTCAAATAAACTGTAAAGTCCTCCCTCCAGAGTCTATGTCTTTATTCATAAACCAAGTATGTTGTCGAATGTATTCATTGGGCTATGATGCCTATAAACTATTATACAACTTTCAGCAACGGATCTCTTGGCTCTCGCATCGATGAAGAACGCAGC
+
IIIIIIIIIIIIIIIIIIIIIIIIIIIIIIIIIIIIIIIIIIIIIHIICHHIIIIIIIIHIIIIIHIIIIHIIHIIIHIHGHHIGIGHIIIIIIIIIIIIIIIIIIIIIGIIIIIIIIIIIIIGIHIIHIIIIIIIIGIIIIIIIIIIIIHIIIHIIHIIIIIHIIIIIHIIIIIIIHIIHIIIIIIHHEHIIIIIIIIIIIIIIIIIHIIIIIIIHGHFIHHEHIIHIIIHHIHIHHIIIHHIIHIIHIIHIIIIIIIHIIHIHIIIIIIIHHCIIHIIIIIIIIHECHHIIIIIIIIIGIIIHGIIIIIIIIHIIHIIIIGIIIHGDDIIIIIIIIIIHIIIHEHFCIIIIGIIIIIIIIIIGIHHHCIIHIDDD@@
@HWI-D00621:464:HFY7KBCXY:1:2205:7988:96808 1:N:0:AAGAGGCAGTAAGGAG
AAGTCGTAACAAGGTTTCCGTAGGTGAACCTGCGGAAGGATCATTATTGAATACACTTGATAGGTTGTTGCTGGCTCTTGGGAGCATGTGCACGCCTGTCTTGGACTCTATTCATCCACCTGTGCACTATTTGTAGTCTTTGGAGACTAAGATGGAACAGCTTACCAGTCGGTCGACAGGCCGGAATAGAGGAATGCTTGAGCCATTAATGGTACAGGCTCTCCTCAAATAAACTGTAAAGTCCTCCCTCCAGAGTCTATGTCTTTATTCATAAACCAAGTATGTTGTCGAATGTATTCATTGGGCTATGATGCCTATAAACTATTATACAACTTTCAGCAACGGATCTCTTGGCTCTCGCATCGATGAAGAACGCAGC
+
IIIIIIIIIIIIIIIIIIIIIIIIIIIIIIIIIHIIIIIIIIIIIIIIIIIIIIIIIIIIIIGIHIIIIIIGEHIIIIIIGIIIIIIIIIIIIIIIIIIIIIIIIHIIIIIIIIIIIIIIIIIIIIIIHIIIIIIHHIIIIIIIHHIIIIHIIIHIIIIIIIIIIIIIIIIIIIIHIIIHIIIIIIIIIHIIIIIIHIHIIIIIIIIIIIIIIIIIIIIIIIIHHHHHIIIHHIHHHHIIHHIIIGIIGIIIIIIIIIIIIIIIIIIIIHIIIIHHHDHIIIIIIIIIIIIIIIIHIIIIHIIIIIIIIIIIIIIIIIIIIIIIIIIHDHIHGIIIIIIIHIIIIHIIIIIIIIIIIIIIGIIHIIIIHHIIIHDDADD
@HWI-D00621:464:HFY7KBCXY:1:2205:11395:97494 1:N:0:AAGAGGCAGTAAGGAG
AAGTCGTAACAAGGTTTCCGTAGGTGAACCTGCGGAAGGATCATTCATAATAAGTGTTTTATGGCACTTTTTAAATCCATATCCACCTTGTGTGCAATGTCAGGTTGTCCTCTTCATTTTCTGGAGAGGATGACCCAAACATCAACTTATCCTTGAACTCTTTGTCTGAAAAATATTACGAATAAAATAATTCAAAATACAACTTTCAACAACGGATCTCTTGGCTCTCGCATCGATGAAGAACGCAGC
+
IIIIIIIIIIIIIIIIIIIIIIIIIIHHIIIIIHIIIIIIIIIIIIIIIIIHIIIIHHIIIIIIIIIIIIIIIIIIIIIHHIIIIIIIIIIIIIIIIIIIIIHIIIIIIIIIIIIIIIIIIIIIIIIHIIIIIHIIIIIHIHIIHIIIIIIIIIIHIHIIIIIIIIIIIIIIIIIIIIIIIIIIIIIIIIIIHIIIIIHIIIIIIIIIIIIIIIIIIHIIIIIIIHIIIIIIHGIIIIIIIIHHDDDDB
@HWI-D00621:464:HFY7KBCXY:1:2206:10669:50530 1:N:0:AAGAGGCAGTATGGAG
AAGTCGTAACAAGGTTTCCGTAGGTGAACCTGCGGAAGGATCATTATTGAATACACTTGATAGGTTGTTGCTGGCTCTTGGGAGCATGTGCACGCCTGTCTTGGACTCTATTCATCCACCTGTGCACTATTTGTAGTCTTTGGAGACTAAGATGGAACAGCTTACCAGTCGGTCGACAGGCCGGAATAGAGGAATGCTTGAGCCATTAATGGTACAGGCTCTCCTCAAATAAACTGTAAAGTCCTCCCTCCAGAGTCTATGTCTTTATTCATAAACCAAGTATGTTGTCGAATGTATTCATTGGGCTATGATGCCTATAAACTATTATACAACTTTCAGCAACGGATCTCTTGGCTCTCGCATCGATGAAGAACGCAGC
+
IIIIIIIIIIIIIIIIIIIIIIIIHIIIIIIIIIIIIIIIIIIIIIIIIIIIIIIIIIIHIIIIIIIIIHIIHIHIIIIIHIIHIIIIIIIIHIIIIIIIIIIIIIIIIIIIIIHIGHIIIIIIIIIIIGIIIIIGHIIGIIHHIIIIIGIIIIHIHHIIHIHIIIIIIIHHIIHIIIIIIIHIIHIHIHHHIIIHIIHIIIIIIHIIIIIIIIIIIIIHIIGHIIHIIHHEHIIIIIHGFHIIIIHHIIIIIIIIHIIHIIIHHGGDCIIIIIGHHDHIIIHIIIIHIGIIHHGIIHIHIIIIIHIIIHIIHHIIIIIIHHGIIHIIIIIHIIIIIIIIHHIHHIIIHIIIIIIIIIIIIIIIIIIIIIIIIIDBDAD
@HWI-D00621:464:HFY7KBCXY:1:2206:14566:53759 1:N:0:AAGAGGCAGTAAGGAG
AAGTTGTAACAAGGTTTCCGTAGGTGAACCTGCGGAAGGATCATTAACAAATCCAATATATGGGGAGGGGGTGTCCCTGACCCAATATTAAACCGCTAGTCCCGTCATTGGGACTAGTTGGATATATATGCGTGAATGTAGACAGTGTGTGTAATAAAATTTATTGACAACTTTTAACAATGGATCTCTAGGCTCTTGCATCGATGAAGAACGCAGC
+
IIIIIIIIIIIIIIIIIIIIIIIIHIIIIIIIIIIIIIIIIIIIIIIIIIIIIIIIIIIIIIHIIIIIIIIIIIIIIIIIIIIIIIIIIIIIIIIIIIIIIIIIHIIIIIIIIIIIIIIIIIHIIIIIIIIIIIIIIIIIIIIIIIIIIIIIIIIIIIIIIIIIIIIIIIIIIIIIIIIIIIIIIHIIIIIIIIIIIIIIIIIIIHIIIIIIHIIII
@HWI-D00621:464:HFY7KBCXY:1:2206:7374:69873 1:N:0:AAGAGGCAGTAAGGAG
AAGTCGTAACAAGGTTTCCGTAGGTGAACCTGCGGAAGGATCATTCATAATAAGTGTTTTATGGCACTTTTTAAATCCATATCCACCTTGTGTGCAATGTCAGTCGATCTTCTTCATGGAGACCGACCAAACATCAACCTTTATCTTTTAACTCTTTGTCTGAAAAATATTATGAATAAACAATTCAAAATACAACTTTCAACAACGGATCTCTTGGCTCTCGCATCGATGAAGAACGCAGC
+
IIHGHIIIIIIIIIIIIIIIIIIIIIFHHIIIIIIIIIIIIIIIIIIIIIIIIIIIIIIIIIIHIIIIIIIIIIIIIIIIIIIIIIIIIIIIIIIIIIIIIIIIIIIIIIIIIIIIIIIIIIIIIIIIIIIIIIIIIIIIIIIIIIIIIIIIIIIIIHHFHIHHIIIHIIIIIIHIIIIIIIIIIIIIIHIIIIIIIIIIIIHIIIHIGHHGIIIIIIIIIIIIIIIHHIIIIIHEIDDDDD
@HWI-D00621:464:HFY7KBCXY:1:2206:9318:69845 1:N:0:AAGAGGCAGTAAGGAG
AAGTCGTAACAAGGTTTCCGTAGGTGAACCTGCGGAAGGATCATTATTGAATACACTTGATAGGTTGTTGCTGGCTCTTGGGAGCATGTGCACGCCTGTCTTGGACTCTATTCATCCACCTGTGCACTATTTGTAGTCTTTGGAGACTAAGATGGAACAGCTTACCAGTCGGTCGACAGGCCGGAATAGAGGAATGCTTGAGCCATTAATGGTACAGGCTCTCCTCAAATAAACTGTAAAGTCCTCCCTCCAGAGTCTATGTCTTTATTCATAAACCAAGTATGTTGTCGAATGTATTCATTGGGCTATGATGCCTATAAACTATTATACAACTTTCAGCAACGGATCTCTTGGCTCTCGCATCGATGAAGAACGCAGC
+
IIIIIIIIIIIIIIIIIIIIIIIIIIIIIIIIIIIIIIIIIIIIIIIIIIIIIIIIIIIHIIIIIIIIIIIHIIHIIIIHHIHIHIIIIIIIIIIIIIIIIIIIIIIIIIIIIIIIIIIIIIIIIIIGIIIIIIIIIIIIIIIHIIIIIIIHIIIIIHIIIIIIIHHIIIIIIIIHIHIGEHHIIIHIIIHIIIIIIIHIIIHIIIIIHIIIHHIIIIIIHIIIIIHIIIIHHIIIIIIIHIIIIIIIIIIHHIIIIIIIIIIIIIIIIIIIIIHHHFIHIIIIIIIIIIIIIIIIIIIIHIIIIIIIIIIGIIIIIIIIIIIIIIIHHGIHIIIIIIIIIIIIIIIIIIIIIIIIIIIIIIIIIIIIIIIIIIDDDDD
@HWI-D00621:464:HFY7KBCXY:1:2206:11761:69972 1:N:0:AAGAGGCAGTAAGGAG
AAGTCGTAACAAGGTCTCCGTTGGTGAACCAGCGGAGGGATCATTACTGAGTGTTACAACTCCCAAACCCTTTGTGAACACTACCATTCGTTGCTTCGGCGGGACCGCCCCGGCGCCTCTGCGCGCCGGAACCAGGCGCCCGCCGGGGGCCCGAAACTCTTGTTTTGTCAGTGGTATTTTCTCTGAGTGGCATAAGCAAATAAATTAAAACTTTCAACAACGGATCTCTTGGTTCTGGCATCGATGAAGAACGCAGC
+
IIIIIIIIIIIIIIIIIIIIIIIIIIIIIIIIIIIIIIIIIIIIIIIIIIIIIIIIIIIIIIIIIIIIIIIIIIIIIIIHIIIIIIIIIIIIIIIIIIIIIHIIIIIIIIIIIIIIIIIIIIIIIIIIIIIIIIIIIIIIIIIIIIIIIIIIIIIIIIIIIIIIIIIIIIIIIIIIIIIIIIIIIIIIIIIIIIIIIIIIIIIIIIIIIIIIIIIIIHHHIIIIIIIIIIIIIIIIIIIIIIIIIIIIIIIIDDDDD
@HWI-D00621:464:HFY7KBCXY:1:2206:11581:71710 1:N:0:AAGAGGCAGTAAGGAG
AAGTCGTAACAAGGTCTCCGTTGGTGAACCAGCGGAGGGATCATTATAGAGTTTACTCTTATAACCATGTGAATTTACAGTTGCTTCGTGTACGCTAGTACACGGAATACTCCTTCTATATTTTTTTATACTGAGTCCAAAAAATAAACGTGAAAACTTTCAACAACGGATCTCTTGGTTCTGGCATCGATGAAGAACGCAGC
+
IIIIIIIIIIIIIIIIIIIIIIHIIIIIIIIIIIIIIIIIIIIIIIIIIIIIIIIIIIIIIIIIIIIIIIIIIIIIIIIIIIIIIIIIIIIIIIIIIIIIIIIIIIIIIIIIIIIIIIIIIIIIIIIIIIIIIIIIIIIIIIHIIIIIIIIIIIIIIIIIIIIIIIIIIIIIIIIIIIIIIIIIIIIIIIIIIIIIIIIIIID
@HWI-D00621:464:HFY7KBCXY:1:2206:8290:76531 1:N:0:AAGAGGCAGTAAGGAG
AAGTCGTAACAAGGTTTCCGTAGGTGAACCTGCGGAAGGATCATTATTGAATACACTTGATAGGTTGTTGCTGGCTCTTGGGAGCATGTGCACGCCTGTCTTGGACTCTATTCATCCACCTGTGCACTATTTGTAGTCTTTGGAGACTAAGATGGAACAGCTTACCAGTCGGTCGACAGGCCGGAATAGAGGAATGCTTGAGCCATTAATGGTACAGGCTCTCCTCAAATAAACTGTAAAGTCCTCCCTCCAGAGTCTATGTCTTTATTCATAAACCAAGTATGTTGTCGAATGTATTCATTGGGCTATGATGCCTATAAACTATTATACAACTTTCAGCAACGGATCTCTTGGCTCTCGCATCGATGAAGAACGCAGC
+
IIIIIGIIIIIIIIIIIIIIIIIIIIIIIHIIHIIIIIIIIIIIHIHIIHIIIIIIIIIIIIIIIIIIGIIIIIIIIIIHHIHIIIIIIIIIIIIIHIIIIIHIIIIIIIIIIIIIIIIIIIIIIIIGHIIIIIIIIIIIIGIFHHIHIIIIHIIHHIIIIIIIIIIIHHIIIHIIIIIIHIIIIIIIIIIIIIIHIIIIIIIIHIIIIIIHIHIIHHHIIIIIHHHIIIIHHIIIIHIHGIIHGHIIGIHIIHHHHFHIIIIIIIIIIIIIIIHGFEIHHHIIIIIIIIIHIIIIIIIIIIIIGHIIIIIIIIHIIIIIIIIIIHHIHHHHIIHIIIIHIGIIIHGIIIIHHHIIIIIGIIIIHHFIIHHHIHADDBB
@HWI-D00621:464:HFY7KBCXY:1:2206:10883:77161 1:N:0:AAGAGGCAGTAAGGAG
AAGTCGTAACAAGGTTTCCGTAGGTGAACCTGCGGAAGGATCATTAGTGAATTGAGCTGGCTTCGGCCGCTCTGATCTATACACACCTGTGAACTGTTGGCCTTCGGGTCTTTAAATACAACTGTGACGAACGTAAATTATTATAACAAATAAAACTTTTAACAACGGATCTCTTGGCTCTCGCATCGATGAAGAACGCAGC
+
HIIIHIIIIIIIIIIIIIIIIIIIIIIIIHIIIIIIIIIIIIIIIIIIIIIIIIIIIIIIIIIIIIIIIIHIIIIIIIIHHIIIIIIIIIIIIIIIIIIIHIIIIIIIIHIIIHIIIIIIIIIIIIIIIIIIIIIIIIIIIIIHHGHIIIIIIIIIIIIHIIIHHIHIIIIIIIIIHIIIIIIIIHHIIIIIIIIIHHEHHD
@HWI-D00621:464:HFY7KBCXY:1:2206:9029:78621 1:N:0:AAGAGGCAGTAAGGAG
AAGTCGTAACAAGGTTTCCGTAGGTGAACCTGCGGAAGGATCATTCATAATAAGTGTTTTATGGCACTTTTAAATCCATATCCACCTTGTGTGCAATGTCAGTTGATCTTCTTTATGGAGATCGACCAAACATCAACCTATTTTTTTAACTCTTTGTCTGAAAAATATTATGAATAAATAATTCAAAATACAACTTTCAACAACGGATCTCTTGGCTCTCGCATCGATGAAGAACGCAGC
+
IIIIIIIIIIIIIIIIIIIIIIIIIIIIHIIIIIIIIIIIIIIIIIIIIIIIHHIIIIIIIIIIIIIIIIIIIIIIIIIIIIIIIIIIIIIIIIIIIIIIIIIIIIIIIIIIIIIIIIIIIIIIIIHIIIIIIIIIIGIIIIIIIIIIIIIIIIIIIIIIIIIIIIHIIIIIIIIIIIIIIIIIIIIIIIHIIIIHHIIIIIIIIIIIIIIIIIIIIIIIIIIIIIIIIIIIIIIDDDDD
@HWI-D00621:464:HFY7KBCXY:1:2206:13558:82488 1:N:0:AAGAGGCAGTAAGGAA
AAGTCGTAACAAGGTTTCCGTAGGTGAACCTGCGGAAGGATCATTAACAGTGCTTTTTGTATGCAAATGCAATCTCACTAAACCCAACCATGTGTGAACCGTTTTGACTGACCAAATGTGTGCGGGTACCCACCAGAGTTGACGCTCTGTGTGAGTATGGCTGCGCGTTTTTTACTTGACAAACCCTGTCCTTAAGTACTGAATAGTAAAGCTTAGTTGAAAAACTTGCAAAACTTTTAGCAATGGATCTCTAGGCTCTTGCATCGATGAAGAACGCAGC
+
IIIIIIIIIIIIIIIIIIIIIIIIIHHIIIIIIIIIIIIIIIHIIIIIIIIHHIHIIIIIIIIIIIIIIIIIIIIIIIIHHIIIIIHIIIIIIIIIIIIIIIIIIIIIIIIIIIIIIIIIIIIIIIIHIIIIIIIIIIIIIIIIIIIIIIIIIIIIIIIIIIIIIIIIIIIIIIIIIIHIIIIIIIIIIHIIIIIIIIIIIIIIIIIIIIIIIIIIIIIIIIIIIIIIHIIIIIHIIIIIIIIIIIIIGIIIIIIIIIIIHIIIIIIIIIIIIIIBADDD
@HWI-D00621:464:HFY7KBCXY:1:2206:9680:82766 1:N:0:AAGAGGCAGTAAGGAG
AAGTCGTAACAAGGTTTCCGTAGGTGAACCTGCGGAAGGATCATTACAGTAGTCACCCGGGGCGCCGCAAGGCCTCCCGGGTAACCTACCACCCTTTGTTTATTACACTTTGTTGCTTTGGCAGGCCTGCCCTCGGGCTGCTGGCTCCGGCCGGCGAGCGCTTGCCAGAGGACCTAAACTCTGTTTGTCTATACTGTCTGAGTACTATATAATAGTTAAAACTTTCAACAACGGATCTCTTGGTTCTGGCATCGATGAAGAACGCAGC
+
IIIIIIIIIIIIIIIIIIIIIIIIIIIIIIIIIIIIIIIIIIIIIIIIIIIHIIIIIIIIIIIIIIIIIIIIIIIIIIIHIIIIIIIIIIIIIIIIIIIIIIIIIIIIIIIIIIIIIIIIHIIIIIIIIIIIIIIIIIIIIIIIIIIIIIIIIIIIIIIIIIIIIIHIIIIIIIIIIIIIIIIIIIIIIIIIIIIIIIIIIIIIIIIIIIIIIIIIIIIIIIIIIHHIIIIIIIIIIIIIIIIIIIIIIHIIIIIIIIIIIIIDDDDD
@HWI-D00621:464:HFY7KBCXY:1:2206:9655:84529 1:N:0:AAGAGGCAGTAAGGAG
AAGTCGTAACAAGGTTTCCGTAGGTGAACCTGCGGAAGGATCATTATTGAATACACTTGATAGGTTGTTGCTGGCTCTTGGGAGCATGTGCACGCCTGTCTTGGACTCTATTCATCCACCTGTGCACTATTTGTAGTCTTTGGAGACTAAGATGGAACAGCTTACCAGTCGGTCGACAGGCCGGAATAGAGGAATGCTTGAGCCATTAATGGTACAGGCTCTCCTCAAATAAACTGTAAAGTCCTCCCTCCAGAGTCTATGTCTTTATTCATAAACCAAGTATGTTGTCGAATGTATTCATTGGGCTATGATGCCTATAAACTATTATACAACTTTCAGCAACGGATCTCTTGGCTCTCGCATCGATGAAGAACGCAGC
+
IIIIIIIIIIIIIIIIIIGIIIIIIIIIIIIIIIIIIIIIIIIIHIIIIIIHIIIIIIIIIIIIIIIIIIIIIIIIIIIIHHHHIIHIIIIIIIIHIIIGIIIIIIIIIIIIIIIIIIIIIIIIIIIIIIIIIIIHIIIIIIIFHIIIIIIIIHHHIIIIIIIIIIIIIIIIIIIIIIIHGEHHIIIIIIIIHIIIIIIIIIIIIIIIIIIIIIIHIHHIIIIIIIIIIHHHHHHIHIHHFIIIIGIIHIIIIIIIIIIIIIIIIIHIHGIIHIHHHGIIIHIIIIIIIIIIIIIIIIIHGIIIIIIIIIIIIIIIIHIHGHIIHGIHGGIIIIIIIIIIIIIIIIIIIIIIIIIIIIIGHIIIIIIIIIIIIICDDDD
@HWI-D00621:464:HFY7KBCXY:1:2206:9833:84604 1:N:0:AAGAGGCAGTAAGGAG
AAGTCGTAACAAGGTCTCCGTAGGTGAACCTGCGGAGGGATCATTACTGAATGGCCTCTAGGCCTTCAACCTTGCAAACCTGTGGAAGCAAGATGTGCTTCGGCGCTTCGGCGCCGCTTTTATGCCTTAATCAGTCTATGTGTCTGAATCAAATACAAGAAATAAAACTTTCAACAAAGGATCTCTTGGCTCTCGCATCGATGAAGAACGCAGC
+
IIIIIIIIIIIIIIIIIIIIIIIIIIIIIIIIIIIIIIIIIIHIIIHIIIIIHIIIIIIIIIHIIIIIIIIIIIIIHHIHHHIIIIIIIIIIIIIIIIIIIIIIIIIIIIHHIIIHHIIIIHIIIIIHIGIIIIIHIHIIHIHIIIIIIHIIIIIIIIIIIIIIIIIIIIIIIIIIIIIIIIIIIIIIIHHIIIIIIIIIIIIIIHIIIHIIID
@HWI-D00621:464:HFY7KBCXY:1:2206:12953:94271 1:N:0:AAGAGGCAGTAAGGAG
AAGTCGTAACAAGGTTTCCGTAGGTGAACCTGCGGAAGGATCATTCATAATAAGTGTTTTATGGCACTTTTTAAATCCATATCCACCTTGTGTGCAATGTCAGTCGTTCTCTTTTTTGAGAGCGACCAAACATCAACTTATTCTTTAACTCTTTGTCTGAAAAATATTATGAATAAAATAATTCAAAATACAACTTTCAACAACGGATCTCTTGGCTCTCGCATCGATGAAGAACGCAGC
+
IIIIIIIIIIIIIIIIIIIIIIIIIIIIGIHIIIIHIIIIHIIIIIIIIIIIIIIIIIIIIIIIIIIIIIIIIIIIIIIIIIIIIIIIIIIIIIIIIIIIIIIIIIIIIIIIIIIIIHIIIIIIIIIIIIIIIIIIIIIIIIIIIIIIIIIIIIIIIIIIIIIIHIHIIIIIHIIIHIIIIIIIIIIIIIIIIIHHHIHIIIIIIHHIIIIIIIIIIIIIIHIIIHIIIIIHHHICDDDC
@HWI-D00621:464:HFY7KBCXY:1:2207:12163:68118 1:N:0:AAGAGGCAGTAAGGAG
AAGTCGTAACAAGGTATCCGTAGGTGAACCTGCGGATGGATCATTAAAATAGTGGAAGCTTAGCTTCAAAAACACTTATACAACTTGTGCACTGTGTGGATATGGCCTAGGCCTGTCCATATTTTTTTACTAATTAAATTGATTTTAATACACTTAACAATGTAAAACTTTTAGCAACGGATCTCTAGGCTCTCGCATCGATGAAGAACGCAGC
+
IIIIIIIIIIIIIIIIIIIIIIIIHIIIHIIIIIIIIIIIIIIIIIIIIIHHIIIIIIIIIIIIIIIIIIIIIIIIIIIHHIIIHIIIIIIIIIHIIIIIIIIIHIIIIIIIIIIIIIIHIIIIIIIIIIIIIHIIIIIIIIIIIIIIHHIHIIIIIIIIIIIIIIIIIIIIIIIIIIIIIIIIIIIIIIIIIIIIIIIIFHIIIIIIIHIIHB
@HWI-D00621:464:HFY7KBCXY:1:2207:12110:68662 1:N:0:AAGAGGCAGTAAGGAG
AAGTCGTAACAAGGTTTCCGTAGGTGAACCTGCGGAAGGATCATTCATAATAAGTGTTTTATGGCACTTTTTAAATCCATATCCACCTTGTGTGCAATGTCAGTCGATCTTCTTCATGGAGATCGACCAAACATCAACCTTTATCTTTTAACTCTTTGTCTGAAAAATATTATGAATAAACAATTCAAAATACAACTTTCAACAACGGATCTCTTGGCTCTCGCATCGATGAAGAACGCAGC
+
IIIHIIIIIIIIIIIIIIIIIIIIIIHIIHIIIIIIIIIIIIIIIIIIIIIIIIIIIIIIIIIIIIIIIIIIIIIIIIHHIIIIIIIIIIIIIIIIIIIIIIIIIIIIIIIIIIIIIIHIIIIIIIHIIIIIIIIIIIHIIIIIIIIIIIIIIIIIIIIIIIIHIIIIIIIIIIHHHIIIIIIIHIIIIIIIIIIIIIIIIIIIIIIIIIIIIIIIIIIIIIIIIIIIIIIHIIIIICDDAD
@HWI-D00621:464:HFY7KBCXY:1:2207:10840:99458 1:N:0:AAGAGGCAGTAAGGAG
AAGTCGTAACAAGGTCTCCGTTGGTGAACCAGCGGAGGGATCATTACCGAGTTTACAACTCCCAAACCCCTGTGAACATACCATTTGTTGCCTCGGCGGTGCCTGCTTCGGCAGCCCGCCAGAGGACCCAAACCCTTGATTTTATACAGTATCTTCTGAGTAAATGATTAAATAAATCAAAACTTTCAACAACGGATCTCTTGGTTCTGGCATCGATGAAGAACGCAGC
+
IIIIIIIIIIIIIIIIIIIIIIIIIIIIHIIIIIIIIIIIIIIHIIIIIIIIIIIIIIIIIIIIIIIIIIIIIIIIIIHIIIIIIIIIIIIIIIIIIIIIIIIIIIIIIIIIIIIIIIIIIIIIIIIIIIIIIIIIIIIIIIIIIIIIIIIIIIIIIIIIIIIIIIIIIIIIIIIIIIIIIIIIIIHIIIIIIIIIIIIIHIIIIIIIIIIIIIIIIIIIIIHIIIIID
@HWI-D00621:464:HFY7KBCXY:1:2209:12564:88604 1:N:0:AAGAGGCAGTAAGGAG
AAGTCGTAACAAGGTCTCCGTTGGTGAACCAGCGGAGGGATCATTACCGAGTTTACAACTCCCAAACCCAATGTGAACGTTACCAAACTGTTGCCTCGGCGGGGTCACGCCCCGGGTGCGTAAAAGCCCCGGAACCAGGCGCCCGCCGGAGGAACCAACCAAACTCTTTCTGTAGTCCCCTCGCGGACGTATTTCTTACAGCTCTGAGCAAAAATTCAAAATGAATCAAAACTTTCAACAACGGATCTCTTGGTTCTGGCATCGATGAAGAACGAAGC
+
IIIIIIIIIIIIIIIIIIIIIIIIIIIHIIIIIHIIIIIIIIIIIIIIIIIIIIHHHIIIHIHIIIHIIIIIIIIIIIIIIIIIIHIIIIIIIIIIIIIIIIIIIIIIIIIIIIHIIIIIIIIIIIIIIIIIIIIIIIIIIIIIIIIIIIIIHHIIIIIIIHHIIIIIIIIIIIIIIIIIIIIHIIIIIIIIIIIIHHHIIIHIIIIIIIIIIIIIIIIIIHIIIIIIHIHIIIIIIIIHIIIIIIIIHIHIIIIIIIIHIIHIIIIIIIIHHDDDDD
@HWI-D00621:464:HFY7KBCXY:1:2209:9042:95657 1:N:0:AAGAGGCAGTAAGGAG
AAGTCGTAACAAGGTCTCCGTAGGTGAACCTGCGGAGGGATCATTACTGAATGGCCTCTAGGCCTTCAACCTTGCAAACCTGTGAAAGCAAGATGTGCTTCGGCGCTTCGGCGCCGCTTTTATGCCTTAATCAGTCTATGTGTCTGAATCAAATACAAGAAATAAAACTTTCAACAAAGGATCTCTTGGCTCTCGCATCGATGAAGAACGCAGC
+
IIIIIIIIIIIIIIIIIIIIIIIIIIIIIIIIIIIIIIIIIIIIIIIIIIIIIIIIIIIIIIIIIIIIIIIIIIIIIIIIIIIIIIIIIIIIIIIIIIIIIIIIIIIIIIIIIIIIIIIIIIIIIIIIIIIIIIIIIIIIIIIIIIIHIIIIIIIIIIIIIIIIIIIIIIIIIIIIIIIIIIIIIIIIIIIIIIIIIIIIIIIIIIIIIIHIID
@HWI-D00621:464:HFY7KBCXY:1:2209:11500:99933 1:N:0:AAGAGGCAGTAAGGAG
AAGTCGTAACAAGGTTTCCGTAGGTGAACCTGCGGAAGGATCATTATTGAATACACTTGATAGGTTGTTGCTGGCTCTTGGGAGCATGTGCACGCCTGTCTTGGACTCTATTCATCCACCTGTGCACTATTTGTAGTCTTTGGAGACTAAGATGGAACAGCTTACCAGTCGGTCGACAGGCCGGAATAGAGGAATGCTTGAGCCATTAATGGTACAGGCTCTCCTCAAATAAACTGTAAAGTCCTCCCTCCAGAGTCTATGTCTTTATTCATAAACCAAGTATGTTGTCGAATGTATTCATTGGGCTATGATGCCTATAAACTATTATACAACTTTCAGCAACGGATCTCTTGGCTCTCGCATCGATGAAGAACGAAGC
+
IIIIIIIIIIIIIIIIIIIIIHIIIIIIIIIIIIIIIIIIIIIIIIHIIIIHIIIIIIIGHFFHIIIIIIIIIHHIIIIIIGHIIIIIIIHIIIIIIIIIIIIIIIIIIHIGIIIIIHIIGHHIIIIIIHIIIIIIIIIIHIIIIIIIIIIHHIIFHHIIIIHIHHEHHIIIIIIIIHHHHHIIHIIIIHIIIIIHIHIIIIIIHIHHIIIIIIIGIIIIIIIIIIHIIIHIIIIIIIIHHIHHHHIIIIHHHIIIHIIIIIIIHHHIHIHIIHIIHHIIIIIIIIIGIIIIIHGIIIHIGIIIHGIIIHHHGDHIIIIIIIIIHGHGGGIIIIIIIIGIIIIIIIIIIIIIIIIIIIIIIHIIIIIIIIIIIIDDDDD
@HWI-D00621:464:HFY7KBCXY:1:2210:12140:68871 1:N:0:AAGAGGCAGTAAGGAG
AAGTCGTAACAAGGTTTCCGTAGGTGAACCTGCGGAAGGATCATTATTGAATTCCAACGTAAAGGGTTGTTGCTGGCATAACCTGCATGTGCACACCCGATACACTCACACCTGTGCACCTACTGACTGAAGCCCTTCACTGGAGGGTGGATGTCCTTAACTACACACACTTTTAAATACTTGTTTGATATTATAAAAATATTAAATGACAACTTTCAACAACGGATCTCTTGGCTCTCGCATCGATGAAGAACGCAGC
+
IIIIIIIHIIIIHIIIIIIIIIIIIGIIIIIIIIIIIIIIIIIIIIIIIIIIIIIIIIIIIIIIIIIIIIIIIIIIIIIIIIIIIIIIIIIIIIIIIIIIIIIIIIIIIIIIIIIIIIIIIIIIIIIIIIIIIIIIIIIIIIIIIIIIIIIIIIIIIIIIIIIIIIIIIIIIIIIIIIIIIIIIIIIIIIIIIIIIIIIIIIIIIIIIIHIIIIIIHIIIIIIIIIIHIIIHGHIIIIIIIIHIIIIIIIIIHDDDBAD
@HWI-D00621:464:HFY7KBCXY:1:2210:12450:73062 1:N:0:AAGAGGCAGTAAGGAG
AAGTCGTAACAAGGTCTCCGTTGGTGAACCAGCGGAGGGATCATTATAGAGTTTACTCTTATAACCCTGTGAATTTACAGTTGCTTCGTGTACGCTAGTACACGGAATACTCCTTCTATATTTTTTTATACTGAGTCCAAAAAATAAACGTGAAAACTTTCAACAACGGATCTCTTGGTTCTGGCATCGATGAAGAACGCAGC
+
IIHIIIIHIIIIIIIIIIIIIIIIIIIIIIIIIIIIIIIIIIIIIIIIIHIIIIIIIIIIIIIIIIIIIHIIIIIIIIHIIIIIIIIIIIIIIIIIIIIIIIIIIIIIIIIIIIIIIIIIIIIIIIIIIIIIIIIHIIIIIIIIIIIIIIIIIIIIIIIIIIIIIIIIIIIIIIIIIIIIIHIIIIIIIIIIIIIIIIHIIID
@HWI-D00621:464:HFY7KBCXY:1:2210:12285:74591 1:N:0:AAGAGGCAGTAAGGAG
AAGTCGTAACAAGGTTTCCGTAGGTGAACCTGCGGAAGGATCATTCATAATAAGTGTTTTATGGCACTTTTTAAATCCATATCCACCTTGTGTGCAATGTCAGTCGATCTTCTTCATGGAGATCGACCAAACATCAACCTTTATCTTTTAACTCTTTGTCTGAAAAATATTATGAATAAACAATTCAAAATACAACTTTCAACAACGGATCTCTTGGCTCTCGCATCGATGAAGAACGCAGC
+
IIHIIIIIIIIIIIIIIIIIIIIIIIIIIHIIHIIHIIIIIIIIIIIIIIIIIIIIIIIIIIIIIIIIIIIIIIIIIIIIIIIIIIIIIIIIIIIIIIIIIIIIIIIIIIIIIIIIIIIIIIIIIIIIIIIIIIIIIIIIIIIIIIIIIIIIIIIIIIIIIIIIIIIIIIIIIIIIIIIIIIIIIIIIIIIIIIIIIIHIIIIIIIIIIIIIIIIIHHIIIIIIIHIIIIIIHHIIHDDDCD
@HWI-D00621:464:HFY7KBCXY:1:2211:12725:2181 1:N:0:AAGAGGCAGTAAGGAG
AAGTCGTAACAAGGTTTCCGTAGGTGAACCTGCGGAAGGATCATTACTGAGTGAGGGCCCTCTGGGTCCAACCTCCCACCCGTGTTTATTGTACCTTGTTGCTTCGGTGCGCCCGCCTCACGGCCGCCGGGGGGCTTCTGCCCCCGGGTCCGCGCGCACCGGAGACACCATTGAACTCTGTCTGAAGATTGCAGTCTGAGCATAAACTAAATAAGTTAAAACTTTCAACAACGGATCTCTTGGTTCCGGCATCGATGAAGAACGCAGC
+
IIIIIIIIIIIIIIIIIIIIIIIHIIIIIIIIIIIIIIIIIIIIIIIIIIHIIIIIIIIIIIIIIIIIIIIIIIIIIIIHIIIIIIIIIIIIIIHIIIIIIIIIIIIIIIIIIIIIIIIIIIIIIIIIIIIIIIIIIIIIIIIIIIIIHIIIIIIIIIIIIIIIIIHIIIIIIIIIIIIIIIIIIIIIIIIIIIIIIIHIIIIIIIIIIIIIIIIIIIIIIIIIIIIIIIIIIIIIIIIIIIIIIHHIIIIIIIIIHIIIIIIDDDDA
@HWI-D00621:464:HFY7KBCXY:1:2211:10649:2794 1:N:0:AAGAGGCAGTAAGGAG
AAGTCGTAACAAGGTTTCCGTAGGTGAACCTGCGGAAGGATCATTACCTAGAGTTTGTGGGCTTTGCCCACTGTCTCTTACCCATGTCTTTTGAGTACTTACGTTTCCTCGGTGGGCTCGCCCGCCGGTTGGACAATTTAAACCATTTGCAGTTGCAATCAGCGTCTGAAAAACATAATAGTTACAACTTTCAACAACGGATCTCTTGGTTCTGGCATCGATGAAGAACGCAGC
+
IIIIIIIIIIIIIIIIIIIIIIIIIIIIIIIIIIIIIIIIIIIIIIIIIIIIIIIIIIIIIIIIIIIIIIIIIHIIIIIHIIIIIIIIIIIIIIIIIIIIIIIIIIIIIIIIIIIIIIIIIIIIIIIHHIIIIIIIIIIIIIIIIIIIIIIIIIIIIIIIIHIIIIIIIIIIIIIIIIIIIIIIIIIIIIIIIIIIIIIIIIIIIIIIHIIIIIIIHIIIIIIIIIIIIDDDDC
@HWI-D00621:464:HFY7KBCXY:1:2211:7594:29548 1:N:0:AAGAGGCAGTAAGGAG
AAGTCGTAACAAGGTTTCCGTAGGTGAACCTGCGGAAGGATCATTATTGAATACACTTGATAGGTTGTTGCTGGCTCTTGGGAGCATGTGCACGCCTGTCTTGGACTCTATTCATCCACCTGTGCACTATTTGTAGTCTTTGGAGACTAAGATGGAACAGCTTACCAGTCGGTCGACAGGCCGGAATAGAGGAATGCTTGAGCCATTAATGGTACAGGCTCTCCTCAAATAAACTGTAAAGTCCTCCCTCCAGAGTCTATGTCTTTATTCATAAACCAAGTATGTTGTCGAATGTATTCATTGGGCTATGATGCCTATAAACTATTATACAACTTTCAGCAACGGATCTCTTGGCTCTCGCATCGATGAAGAACGCAGC
+
IIIIIIIIIIIIIIIIIIIIIIIIIIIIIIIIIHIIIIIIIIIIIIIIIIIIIIIIIIIIIIIIHIIIIIIIIHIIIIIHFHHHIIIIIIIIIIIIIIIIIIIIHIIIIIIIIHIIIIIIIIIIIIIIIIIIIIIIIIIHIIIHIIIIIIIIIIHIIIIIIIIIIIIIIIIIIIIIIIIIIIIIIIIIIIIIIIIHHIIIIIIIHHIIIIIHHIIIIIHIIIIHIIIIIIIIHIIHIIIIIIIIIHIIIHIIIHIIHIIIHHIIIIIIIHHIHIHHHFIIIIIIIIIIHIIIIIIIIIIIIGIIIIIIIIIIIIHIIIIIIIIIIIGIIIIHIIIIIIHIIIIIIIIIIIIGIIIIIIIIIIIIIIHEHCIIIIDDDD@
@HWI-D00621:464:HFY7KBCXY:1:2211:11523:31589 1:N:0:AAGAGGCAGTAAGGAG
AAGTCGTAACAAGGTTTCCGTAGGTGAACCTGCGGAAGGATCATTCATAATAAGTGTTTTATGGCACTTTTTAAATCCATATCCACCTTGTGTGCAATGTCAGTTGTTCTCTTTTTTGAGAATGACCAAACATCAACTTAAATTTTAACTCTTTGTCTGAAAAATATTATGAATAAAATAATTCAAAATACAACTTTCAACAACGGATCTCTTGGCTCTCGCATCGATGAAGAACGCAGC
+
IIIIIIIIIIIIIIIIIIIIIIIIIIIIIIIHIIIIIIIHIIIIIIIIIIIIIIIIIIIIIIIHIIIIIIIIIIIIIIIIHIIIIIIIIIIIIIIIIIIIIIIIIIIIIIIIIIIIIHIIIIIIHIHIIIIIIIIIIIIIIIIIIHHHIHIIIIIIIIIIIIIIHIIIIIHIIIIIIIIIIIIIIIIIIIIIIIIIIIIIIHHIIIIIIIIIIIIIIIIIIIIIIIIIIIHIIIIDDDDA
@HWI-D00621:464:HFY7KBCXY:1:2211:9409:35804 1:N:0:AAGAGGCAGTAAGGAG
AAGTCGTAACAAGGTCTCCGTTGGTGAACCAGCGGAGGGATCATTACCGAGTTTACAACTCCCAAACCCCTGTGAACATACCTATCGTTGCCTCGGCGGTGCCCGCTCCGGCGGCCCGCCAGAGGACCCCCAAACTCTTGTTTTATACAGTATCTTCTGAGTAACACGATTAAATAAATCAAAACTTTCAACAACGGATCTCTTGGTTCTGGCATCGATGAAGAACGCAGC
+
IIIIIIIIIIIIIIIIIIIIIIIIIIIIIIIIIIIIIIIIIIIIIIIIIIIIIIIIIGIIIIIIIIIIIIIIIIIIIIIIIIIIIIIIIIIIIIIIIIIIIIIIIIIIIIIIIIIIIIIIIIIIIIIIIIIIIHIIIIIIIIIIIIIIIIIIIIIIIIIIIIIIIIIIIIIIIIIIIIIIIIIIIIIIIIHIIIIIIIIIIIIIIIIIIIIIIIIIHIIIIIIIIIHICDD
@HWI-D00621:464:HFY7KBCXY:1:2211:10425:41349 1:N:0:AAGAGGCAGTAAGGAG
AAGTCGTAACAAGGTTTCCGTAGGTGAACCTGCGGAAGGATCATTACTGAGTGGTGTGTTGTGTGGGGTGTGTTGTTGTTTGGTGTTGCAATACAACACCATTGCAACACACATCTCTGCAACATTGGCACAGACCATTGGTCTGATGTTTGCGCTTGTGCGTTTGACAGAGTGAATCCATGATATCTATGACAACTTTTAACAACGGATCTCTTGGCTCTTGCATCGATGAAGAACGCAGC
+
IIIHIIIIIIIIIIIIIIIIIIIIHHIIIIIIIIIIIIIIIIIIIIIIIIIIIIIIIIIIIIIIIIIIIIIIIIIIIIIIIIIIIIIIIIIIIIIIIIIIIIIIIIIIIIIIIIIIIIIIIIIIIIIIIIIIIIIHIIIIIIIIIIIIIIIIIIIIIIIIIIIIIIIIIIIIIIIIHIIIIIIIIIIIIIIIHHHIIIIIIIIIIIIIGIIIIIIIHHIIIIIIIIIIIIIIIIIIGDDBBD
@HWI-D00621:464:HFY7KBCXY:1:2211:5963:41543 1:N:0:AAGAGGCAGTAAGGAG
AAGTCGTAACAAGGTCTCCGTTGGTGAACCAGCGGAGGGATCATTACAGAGTTTACAACTCCCAAACCCAAATGTGAACATACCAATCGTTGCTTCGGCGGACTCGTCCCAGCGTCCGGGTGGCCTTGCGCCGCCCGCGGCCTGGAACCAGGCGACCGCCGGAGGCCATTCAAACTCTTTGTATTACCAGTATCTTCTGAATCCGCCGCAAGGCAAAACAAATGAATCAAAACTTTCAACAACGGATCTCTTGGTTCTGGCATCGATGAAGAACGCAGC
+
IIIIIIIIIIIIIIIIIIIIIIIHIIIIIIIIIIIIIIIIIIIIIIIIIHIIIIIIIIIIIIIIIIIIIIIIIIIIIIIIIIIIIHIIIIIIIIIIHHIIIIIIIIIIIIIIIIIIIIIIIIIIIIIIIIIIIIIIIIIIIIIIIIIIIIIIIIIIIIIIIIHIIHIIIIIIIIIIIHIIIIIIIIIIIIHIIIIIIIIHHGIIHIIIIIIIIHIIHIIIIIIIIIIIIHIIIHIIIIIIIIIIIIHFIIHIIHIHIIIHIIIHIIIIIIIIHGDDADD
@HWI-D00621:464:HFY7KBCXY:1:2211:8093:43963 1:N:0:AAGAGGCAGTAAGGAG
AAGTCGTAACAAGGTCTCCGTAGGTGAACCTGCGGAGGGATCATTACTGAATGGCCTCTAGGCCTTCAACCTTGCAAACCTGTGGAAGCAAGATGTGCTTCGGCGCTTCGGCGCCGCTTTTATGCCTTAATCAGTCTATGTGTCTGAATCAAATACAAGAAATAAAACTTTCAACAAAGGATCTCTTGGCTCTCGCATCGATGAAGAACGCAGC
+
IIIIIIIIIIIIIIIIIIIIIIIIIIIIIIIIIIIIIIIIIIIIIIIIIIIIIIIIIIIIIIIIIIIIIIIIIIIIIIIIIIIIIIIIIIIIIIIIIIIIIIIIIIIIIIIIIIIIIIIIIIIIIIIIIIIIIIIIIIIIIIIIIIIIIIIIIIIIIIIIIIIIIIIIIIIIIIIIIIIIIIIIIIIIIIIIIIIIIIHIIIIIIIIIIHIHID
@HWI-D00621:464:HFY7KBCXY:1:2211:11130:47736 1:N:0:AAGAGGCAGTAAGGAG
AAGTTGTAACAAGGTTTCCGTAGGTGAACCTGCGGAAGGATCATTAACAAATCCAATACTTGCGAGGAGGGGGTATCCCTCTCTATTGCAAATATTAATCCTCTAGCCTATGCCTTATCGGGTGTAGGTTAGTAGATATATAAATGTGTGTTATGTTGACAGTGTGTGAGATAATTTAATTTATTGACAACTTTTAACAATGGATCTCTAGGCTCTTGCATCGATGAAGAACGCAGC
+
IIIIIIIIIIIIIIIIIIIIIIIIIIIIIIIIIIIIIIIIIIIIIIIIIIIIHIIIIIIIIIIIIIIIIIIIIIIIIIIGHIIIIIIIIIIIIIIIIIIIIIIIIIIIIIIIIIIIIIIIIIIIIIIIIIIIIIIIIIIIIIIIIIIIIIIIIIIIIIIIIIIIIIIIIIIIIIIIIIIIIIIIIIIIIIIIIIIIIIIIIIIIIIIIIIIIIIIIIIIIIIIIIIIIIIIICDDDD
@HWI-D00621:464:HFY7KBCXY:1:2211:10993:57098 1:N:0:AAGAGGCAGTAAGGAG
AAGTCGTAACAAGGTTTCCGTAGGTGAACCTGCGGAAGGATCATTAACAAATTTTCCCAACCAACCACGTTTGTGAACTGTTATCAAGCCCATGGTGTGCACCGTCCTAGCCCGGTCTTCAGTCTTGGCATTTGTGTCAAGCTGACATTACCAGCTAGGCGGACCATCGTGTTTATTTACGTCTGACTTACAACTGAACTGAGACTTTATTACAAAAATAAAGACAACTTTTAGCAACGGATCTCTAGGCTCTCGCATCGATGAAGAACGCAGC
+
IIIIIIIIIIIIIIIIIIIIIIIIIIIIHIIIIIIIIIIIIIIIIIIIIIHIIIIIIIHIIIIIIIHIIIIIIIIIIIIIIIIIIIIIIIIIIIIIIIIIIIIIIIIIIIIIIIIIIIIIIIHIIIIIIIIIIIIIIIIIIIIIIIIIIIIIIIIIIIIIIIIIIIIIIIIIIIIIIIHIIIIIIIIIIIIHIIIIIHIIIIIIIIIIIIIIIIIIIIIIIIIIIIIIIIIIIIIIIIIIIIIHIIIIIIIIIIIGIIIIIIGIIIIIIDDDDD
@HWI-D00621:464:HFY7KBCXY:1:2211:9623:57772 1:N:0:AAGAGGCAGTAAGGAG
AAGTCGTAACAAGGTTTCCGTAGGTGAACCTGCGGAAGGATCATTCATAATAAGTGTTTTATGGCACTTTTTAAATCCATATCCACCTTGTGTGCAATGTCAGTTGTTCTCTTTTTTGAGAATGACCAAACATCAACTTAAATTTTAACTCTTTGTCTGAAAAATATTATGAATAAAATAATTCAAAATACAACTTTCAACAACGGATCTCTTGGCTCTCGCATCGATGAAGAACGCAGC
+
IIHHIIIIIIIIIIIIIHIIIIIIIIHIIHHIIIIHIIIIIIIIIIIIIIIIIIIIIIIIIIHHIIIIIIIIIIIIIIIHIIIIIIIIIIIIIIIIIIIIIIIIIIIIIIIIIIIIIIIIIIIIIHIIIIIIIIIIIIIIIIIIHIIHIHIIIIIHIIIIHIIIIIIIIIIIHHIIIIIIIIIIIIIIIIIIIIIHIIIIIIIIIIHIIIIIIIHIHIIIIIIIIIIIIIIIIIIDDDDA
@HWI-D00621:464:HFY7KBCXY:1:2211:15723:57817 1:N:0:AAGAGGCAGTAAGGAG
AAGTCGTAACAAGGTCTCCGTTGGTGAACCAGCGGAGGGATCATTACCGAGTTTACAACTCCCAAACCCAATGTGAACGTTACCAAACTGTTGCCTCGGCGGGGTCACGCCCCGGGTGCGTAAAAGCCCCGGAACCAGGCGCCCGCCGGAGGAACCAACCAAACTCTTTCTGTAGTCCCCTCGCGGACGTATTTCTTACAGCTCTGAGCAAAAATTCAAAATGAATCAAAACTTTCAACAACGGATCTCTTGGTTCTGGCATCGATGAAGAACGCAGC
+
IIHIIIIIIIIIIIIIIIIIIIIIIIIIIIIIIIIIIIIIIIIIIIIIIIIIIIIIIIIIIIIIIIIIIIHHHIIIIIIIIHHIIIIIIIIIIIIIIIIIIIIIIIIIIIIIIIIIIIIIIIIIIIIIIIIIIIIIIIIIIIIIIIIIIIIIIIIIIIIIIIIIIIIIIIIIIIIHHIIIIIIIIIIIIIIIIIIIIIIHIIIIIIIIIIIIIIIHIIIIIIIIIIIIIIHIIIIIHHIIIIIIIIIIIIIIIIIIIIIIIIIIIIIIIIIIIDDDDD
@HWI-D00621:464:HFY7KBCXY:1:2211:14166:59893 1:N:0:AAGAGGCAGTAAGGAG
AAGTCGTAACAAGGTTTCCGTAGGTGAACCTGCGGAAGGATCATTATTGAATTCCAACGTAAAGGGTTGTTGCTGGCATAACCTGCATGTGCACACCCGATACACTCACACCTGTGCACCTACTGACTGAAGCCCTTCACTGGAGGGTGGATGTCCTTAACTACACACACTTTTAAATACTTGTTTGATATTATAAAAATATTAAATGACAACTTTCAACAACGGATCTCTTGGCTCTCGCATCGATGAAGAACGCAGC
+
IIIHIIIIIIIIIIIIIIIIIIIIIIIIIIIIIIIIIHIIIIIHIIIIIIIIIIIIIIIIIIIIIIIIIIIIIIIIIIIIIIIIIIIIIIIIIIIIIIIIIIIIIIIIIIIIIIIIIIIIIIIIIIIIIIIIIIIIHIIIIIIIIIIIIIIIIIIIIIIIIIIIIIIIIIIIIIIIIHIIIIIIIIIIIIIIIIIIIIIIIIIIIIIIIIIIIIIIIIIIIIIIIIIIIIIGIIIIIIIIIIIIIIIIIIIIIIDD@?D
@HWI-D00621:464:HFY7KBCXY:1:2211:7704:60576 1:N:0:AAGAGGCAGTAAGGAG
AAGTCGTAACAAGGTTTCCGTAGGTGAACCTGCGGAAGGATCATTATTGAATACACTTGATAGGTTGTTGCTGGCTCTTGGGAGCATGTGCACGCCTGTCTTGGACTCTATTCATCCACCTGTGCACTATTTGTAGTCTTTGGAGACTAAGATGGAACAGCTTACCAGTCGGTCGACAGGCCGGAATAGAGGAATGCTTGAGCCATTAATGGTACAGGCTCTCCTCAAATAAACTGTAAAGTCCTCCCTCCAGAGTCTATGTCTTTATTCATAAACCAAGTATGTTGTCGAATGTATTCATTGGGCTATGATGCCTATAAACTATTATACAACTTTCAGCAACGGATCTCTTGGCTCTCGCATCGATGAAGAACGCAGC
+
IIHIIIIIIHIIIIIIIIIIIIIIIIIIIIIIIIIIIIIIIIIIIGIIIIIIIIIIIIIIIIIGHHHIIIHIIIIHIHIHGEHHHIIIIIHIIIHIIIIIIIIIIIIIIIIIIIIIIIIIIIIIIHIHHIIIIIHFHFEHHIHHFHIIIIIHIIHHHIIIIIIIIIIHIIIIHIIIIIIIHIHIIIHIHHHIHIHHIIHIIHIHHIIIIIIIIIIHHHIIIIIHGIIIIIFIIIIIIHFHHGHHIIIIIIIHIHHHHIIIIHIIIIIIIIIHIIHIHGHIIIHHIIHIHIIIIHHIIIIIIIIIHIIIIIHGIIIIIIIIIIIIIIIIHHIHIIIIIIIGIIIIIIIIHIIHIIIIIIIIIHHIIIIIIIIIHHDBBBA
@HWI-D00621:464:HFY7KBCXY:1:2211:8270:60509 1:N:0:AAGAGGCAGTAAGGAG
AAGTCGTAACAAGGTTTCCGTAGGTGAACCTGCGGAAGGATCATTAATTACGAAAGCTATAGCCCCTCCGGGGGTTATTGCATCCACCCTTTGTCTACGTGTACCTCTGTTGTTTCCTCGGCGGGCTTGCCCGCCGCTAGGAACCCCTTAAACTCTTGTATTTACAGTATTAAAATCTCTGATAACTATTTAAATTATTACAACTTTCAACAATGGATCTCTTGGTTCTGGCATCGATGAAGAACGCAGC
+
IIIIIIIIIIIIIIIIIIIIIIIIIIIHIIIIIIIIIIHIIIIIIIIIIIIIIIIIIIIIIIIIIIIIIIIIIIIIIIIIIIIIIIIIIIIIHIIIIIIIIIIIIIIIIIIIIIIIIIIIIIIIIIHIIIIIIIIIIIIIIIIIIIIIIIIIIIIIIIIIIIIIIIIIIIIIIIIIIIIIIIIIIIIIIIIIIIIIIIIIIIIIIIIIIIIIIIIIIIIIIIIIIIIIIIIIIIIIIIIIIIIIIDDADD
@HWI-D00621:464:HFY7KBCXY:1:2211:14474:62814 1:N:0:AAGAGGCAGTAAGGAG
AAGTCGTAACAAGGTTTCCGTAGGTGAACCTGCGGAAGGATCATTCATAATAAGTGTTTTATGGCACTTTTTAAATCCATATCCACCTTGTGTGCAATGTCAGTCGATCTTCTTCATGGAGATCGGCCAAACATCAACCTTATCTTTTAACTCTTTGTCTGAAAAATATTATGAATAAACAATTCAAAATACAACTTTCAACAACGGATCTCTTGGCTCTCGCATCGATGAAGAACGCAGC
+
HHIIIIIIIIIIIIIIIIIIIIIIIIHHHIIIIIIIIIIIIIIHIIIIIIIIHIIIIIIIHIIHIIIIIIIIIIIIIIIIIIIIIIIIIIIIIIIIIIIIIIIIIIIIIIIIIIIIIIIIIIIIIIIIIIIIIIIIIIIIIIIIIIIIIIIIIIIIIIIIIIIIIHIIIIIIIIIIIIIIIIIIIIIIIIIIIIIIIIIIIIIIIIIIIIIIIIIHIIIIIIIIIIIIIHHHIIIIDDDDD
@HWI-D00621:464:HFY7KBCXY:1:2211:9877:63608 1:N:0:AAGAGGCAGTAAGGAG
AAGTCGTAACAAGGTTTCCGTAGGTGAACCTGCGGAAGGATCATTATTGAATTCCAACGTAAAGGGTTGTTGCTGGCATAACCTGCATGTGCACACCCGATACACTCACACCTGTGCACCTACTGACTGAAGCCCTTCACTGGAGGGTGGATGTCCTTAACTACACACACTTTTAAATACTTGTTTGATATTATAAAAATATTAAATGACAACTTTCAACAACGGATCTCTTGGCTCTCGCATCGATGAAGAACGCAGC
+
IIIIIIIIIIIIIIIIIHIIIIIIIIIIIIIIIIIIIIIIIIIIIIIIIIIIIIIIIIIIIIIIHIIIIIIIIIHIIIIHIIIIIIIIIIIIIIIIIIIIIIIIIIIIIIIIIIIIIIIIIIIIIIIIIIIIIIIIIIIIIIIIIIIIIIIIIIIIIIIIIIIIIIIIIIIIIIIIIIIIIIIIIIIIIIIIIIIIIIIIIIIIIIIIIHIIIIIIIIIIIIIIIIIIIIIIIIIIIIGIIIGIIIIIIIIIIIDDDDD
@HWI-D00621:464:HFY7KBCXY:1:2211:6448:65765 1:N:0:AAGAGGCAGTAAGGAG
AAGTCGTAACAAGGTTTCCGTAGGTGAACCTGCGGAAGGATCATTCATAATAAGTGTTTTATGGCACTTTTTAAATCCATATCCACCTTGTGTGCAATGTCAGTCGATCTTCTTCATGGAGATCGACCAAACATCAACCTTTATCTTTTAACTCTTTGTCTGAAAAATATTATGAATAAACAATTCAAAATACAACTTTCAACAACGGATCTCTTGGCTCTCGCATCGATGAAGAACGCAGC
+
IIIIIIIIIIIHIIIIIIIIIIIIIIHHHIIIIIIIIIIIIIIIIIIIIIIIIIIIIIIIIIIIHIIIIIIIIIIIIIIIIHIIIIIIIIIIIIIIIIIIIIIIIIIIIIIIIIIIIIIIIIIIHIIIIIIIIIIIIIIIIIIIIIIIIIIIIIIIIIIIIIIIIIIIIIIIIIHIIIIIIIIIHIIIIIIIIIIIIIIIIIIIIIIIIIIHHHHIHIIIIIIIIIIHIHEHHIIIHADDAD
@HWI-D00621:464:HFY7KBCXY:1:2211:6751:66253 1:N:0:AAGAGGCAGTAAGGAG
AAGTCGTAACAAGGTTTCCGTAGGTGAACCTGCGGAAGGATCATTATTGAATACACTTGATAGGTTGTTGCTGGCTCTTGGGAGCATGTGCACGCCTGTCTTGGACTCTATTCATCCACCTGTGCACTATTTGTAGTCTTTGGAGACTAAGATGGAACAGCTTACCAGTCGGTCGACAGGCCGGAATAGAGGAATGCTTGAGCCATTAATGGTACAGGCTCTCCTCAAATAAACTGTAAAGTCCTCCCTCCAGAGTCTATGTCTTTATTCATAAACCAAGTATGTTGTCGAATGTATTCATTGGGCTATGATGCCTACAAACTATTATACAACTTTCAGCAACGGATCTCTTGGCTCTCGCATCGATGAAGAACGCAGC
+
IIIIIIIIIIIIIIIIIIIIIIIIIIHIIIIIIIIIIIIIIIIIIIHIIIIIIIIIIIIIIIIIIIIIIIIIEHIIIIHHIHIIIIIIIIIIIIIIIIIIIIIGIIIIIIIIHIIIIIIIIIIIIIIIHIIHHHHIIIIIIIHIHIIIHIHHHIIIHIIHIIIIIGIIIIIIIIIIIIGIHIHIIIIIIIIIIIIHHIIHIHHIIIIIIIIHHHIIIHHHHIIHIIIIIIIHIIGIIHHIHHHGHIHIIGIIGHHIIIIIIIIIIHHHIIIIIHFHFDIIIHIIIIGHEIHIIIHIGIIIIIIHIHIIIIIIIIIIIIIIHIIIGIIHIIIIIIHHIIHHIIIIIIIIIIIIIIIIIIIIHIIH?IIIIIIIIIDDDDD
@HWI-D00621:464:HFY7KBCXY:1:2211:8554:68068 1:N:0:AAGAGGCAGTAAGGAG
AAGTCGTAACAAGGTTTCCGTAGGTGAACCTGCGGAAGGATCATTCATAATAAGTGTTTTATGGCACTTTTTAAATCCATATCCACCTTGTGTGCAATGTCAGTCGATCTTCTTCATGGAGATCGGCCAAACATCAACCTTATTTTTTAACTCTTTGTCTGAAAAATATTATGAATAAACAATTCAAAATACAACTTTCAACAACGGATCTCTTGGCTCTCGCATCGATGAAGAACGCAGC
+
IIIIIIIIIIIIIIIIIIIIIIIIIIIIIIIIIIIIIIIIIIIIIIIIIIIIIIIIIIIIIIIIIIIIIIIIIIIIIIIIIIIIIIIIIIIIIIIIIIIIIIIIIIIIIIIIIIIIIIIIIIIIIIIIIIIIIIIIIIIIIIIIIIIIIIIIIHIIIIIIIIIIIIIIIIIIIIIIIIIIHIIIIIIIIIIIIIIIIIIIIIIIIIIIIIIIIIIIIIIIIIIIIIIIIIIIIIIIDDDCD
@HWI-D00621:464:HFY7KBCXY:1:2211:15546:70531 1:N:0:AAGAGGCAGTAAGGAG
AAGTCGTAACAAGGTTTCCGTAGGTGAACCTGCGGAAGGATCATTACCTAGAGTTTGTGGGCTTTGCCCACTGTCTCTTACCCATGTCTTTTGAGTACTTACGTTTCCTCGGTGGGCTCGCCCGCCGGTTGGACAATTTAAACCATTTGCAGTTGCAATCAGCGTCTGAAAAACATAATAGTTACAACTTTCAACAACGGATCTCTTGGTTCTGGCATCGATGAAGAACGCAGC
+
IIIIIIIIIIIIIIIIIIIIIIIIIIIIIIIIIIIIIIIIIIIIIIIIIHIIIIIIHIIIIIIIIIIIIIIIIIIIIIIIIIIIIIIIIIIIIHIIIIIIIIIIIIIIIIIIIIIIIIIIIIIIHIIIIIIIIIIIIIIIHIHHIIIIIIIIIIIIIIIIHIIIIIIIIIIIIIIIIIIIIIIIIIHIIIIIIHIIIIIIIIIIIIIIIIIIIIIIIIIIIIIIIIIIIDDDDD
@HWI-D00621:464:HFY7KBCXY:1:2211:12318:71716 1:N:0:AAGAGGCAGTAAGGAG
AAGTCGTAACAAGGTTTCCGTAGGTGAACCTGCGGAAGGATCACTAGTGATTAAATCGAGAGCGTCTTCATTGACCTCTCACCCTTCACATCCACATACACCTGTGCACCGTTTGGCTCTTATAAAAGACGCAAGTCTGCAATGAGAGTCATCAATTTTATACATACCCCAGTCTTATGAATGTAACAGTTTTAATAAACATAATAAAACTTTTAACAACGGATATCTTGGTTCCCGCATCGATGAAGAACGCAGC
+
IIIIIIIIIIIIIIIIIIIIIIIIIIIIIIIIIIIIIIIIIIIIIIIIIIHIIIIIIIIIHIIHIIIIIIIIHIIIIIIHIIIIIIIIIIIIIIIIIIIIIIIIIIIIIIIIIIIIIIIIIIGIIIIIIIIHIIIIIIIIIIIIIIIIIHIIIIHIIHIHHIIIIIIIIHIIHHIIHIIIIIIIIIIIIIIHIIIIIIIIIIIIIIIIHIIIIIIIIIIIIIIIIIIIIIIIIIIIIIIIIIIIIIIIIIIDDDDD
@HWI-D00621:464:HFY7KBCXY:1:2211:8225:72058 1:N:0:AAGAGGCAGTAAGGAG
AAGTCGTAACAAGGTTTCCGTAGGTGAACCTGCGGAAGGATCATTAGTGAATTGAGCTGGCTTCGGCCGCTCTGATCTATACACACCTGTGAACTGTTGGCCTTCGGGTCTTTAAATACAACTGTGACGAACGTAAATTATTATAACAAATAAAACTTTTAACAACGGATCTCTTGGCTCTCGCATCGATGAAGAACGCAGC
+
IIIIIIIIIIIIIIIIIIIIIIIIIIIIIIIIIIIIIIIIIIIIIIIIIIIIIIIIIIIIIIIIIIIIIIIIIIIIIIIIIIIIIIIIIIIIIIIIIIIIIIIIIIIIIIHIIIIIIIIIIIIIHIHIIIIIIIIIIIIIIIIIIIIIIIIIIIIIIIIIIIIIIIIIIIIIIIIIIIIIIIIIIIIIIIIIIIIIIHFIIC
@HWI-D00621:464:HFY7KBCXY:1:2211:10167:72002 1:N:0:AAGAGGCAGTAAGGAG
AAGTCGTAACAAGGTTTCCGTAGGTGAACCTGCGGAAGGATCATTATTGAATACACTTGATAGGTTGTTGCTGGCTCTTGGGAGCATGTGCACGCCTGTCTTGGACTCTATTCATCCACCTGTGCACTATTTGTAGTCTTTGGAGACTAAGATGGAACAGCTTACCAGTCGGTCGACAGGCCGGAATAGAGGAATGCTTGAGCCATTAATGGTACAGGCTCTCCTCAAATAAACTGTAAAGTCCTCCCTCCAGAGTCTATGTCTTTATTCATAAACCAAGTATGTTGTCGAATGTATTCATTGGGCTATGATGCCTATAAACTATTATACAACTTTCAGCAACGGATCTCTTGGCTCTCGCATCGATGAAGAACGCAGC
+
IIIIIIIIIIIIIIIIIIIIIIIIHIIIIIIIIIIIIIIIIIIIIHIIIIIIIIIIIIIIIIHIIIIIIIIIIIIIIIIHIIIIIIIIIIIIIIIIIIIIIIIIIIIIIIIIIIIIIIIIIIHIIIIIIIIIIIIIIIIIIIIHHIIIIIIIIIHGIIIIIIIIIIIIHIIIIIHHIIIIHIIIIIIIHIIIIHIIHHIIIIIIIIIIHIIIIIIIIIIHIIIIIIIIIHHIIIIIIHHGHIIIIIIIHIIHIIIIIIIIIIIIIHIHGHHIIIHIHFIIIIIIIIIHHIIIIIIIIIIIHIIIHHIIIIIHIIIIIIGIIIIIIIIIIIIIIIIIIIHIIIIIIIIIIIIIIIIIIIIIIIIIIIIIIIIIIIDDDDD
@HWI-D00621:464:HFY7KBCXY:1:2211:14990:73648 1:N:0:AAGAGGCAGTAAGGAG
AAGTTGTAACAAGGTTTCCGTAGGTGAACCTGCGGAAGGATCATTAACAAATCCAATACTTGCGAGGAGGGGGTATCCCTCTCTATTGCAAATATTAATCCTCTAGCCTATGCCTTATCGGGTGTAGGTTAGTAGATATATAAATGTGTGTTATGTTGACAGTGTGTGAGATAATTTAATTTATTGACAACTTTTAACAATGGATCTCTAGGCTCTTGCATCGATGAAGAACGCAGC
+
IIIIIIIIIIIIIIIIIIIIIIIIIIIIIIIIIIIIIIIIIIIIIIIIIHIIIIIIIIIIIIHHIIIIIIIIIIIIIIIIIIIIIIIIIIIIIIIIIIIIIIIIIIIIIIIIIIIIIIIIIIIIIIIIIIIIIIIHIIIIIIIIIIIIIIIIIIIIIIIHIIIIIIIIIIIIIIIIIIIIIIIIIIIIIIIIIIIIIIIIIIIIIIIIIIIIIIIIIIIIIIIIIIIIIIIIDDDDD
@HWI-D00621:464:HFY7KBCXY:1:2211:11978:76080 1:N:0:AAGAGGCAGTAAGGAG
AAGTCGTAACAAGGTTTCCGTAGGTGAACCTGCGGAAGGATCATTATTGAATTCCAACGTAAAGGGTTGTTGCTGGCATAACCTGCATGTGCACACCCGATACACTCACACCTGTGCACCTACTGACTGAAGCCCTTCACTGGAGGGTGGATGTCCTTAACTACACACACTTTTAAATACTTGTTTGATATTATAAAAATATTAAATGACAACTTTCAACAACGGATCTCTTGGCTCTCGCATCGATGAAGAACGCAGC
+
HHHGIIIIIIIIIIIIIIFHHHHIIIIIIIHIIIIGIIIIIIHIIHIIIIIIIIIIIIIIIIHIIHIHIIIHHHIHIIHIIIIIIIIIIIIIIIIIIIIIIIIIIIIIIIIIIIIIIIIIIIIIIIIIIIIIIHIIIIIIIIIIIIIIIIIIIIHIIIIIIIIIIIIHIIIIIIIIHHIIIIIIIIIIIIIIIIIIIIIIIIIIHIIIIHIIIIIIIIIIHIHIIIIIIIIIIIIIIIIIIIHHHHIIIIIIIIDDDDD
@HWI-D00621:464:HFY7KBCXY:1:2211:12463:78987 1:N:0:AAGAGGCAGTAAGGAG
AAGTCGTAACAAGGTTTCCGTAGGTGAACCTGCGGAAGGATCATTACAGTAGTCACCCGGGGCGCCGCAAGGCCTCCCGGGTAACCTACCACCCTTTGTTTATTACACTTTGTTGCTTTGGCAGGCCTGCCCTCGGGCTGCTGGCTCCGGCCGGCGAGCGCTTGCCAGAGGACCTAAACTCTGTTTGTCTATACTGTCTGAGTACTATATAATAGTTAAAACTTTCAACAACGGATCTCTTGGTTCTGGCATCGATGAAGAACGCAGC
+
IIIIIIIIIIIIIIIIIIIIIIIIIIIIIIIIIIIIIIIIIIIIIIIIIIIIIIIIIIIIIIIIIIIIIIIIIIIIIIIIHHIIIIIIIIIHIIIIIIIIIIIIIIIIIIIIIIIIIIIIIIIIIIIIIIIIIIIIIIHIIIIIIIIIIIIIIIIIIIIIIIIIIIIIIIIIIIIIIHIIIIIIIIIIIIIIIIIIIIIIIIIIIIIIIIIIIIIIIIIIIIIIIIIHIIIIIIIIIIIIIIIIIIIIIIIGIIIIIIIIIIIDDDDD
@HWI-D00621:464:HFY7KBCXY:1:2211:11035:91825 1:N:0:AAGAGGCAGTAAGGAG
AAGTCGTAACAAGGTCTCCGTAGGTGAACCTGCGGAGGGATCATTATTGAATGGTCTTTGACCTTCTACCCTTAAAACATGTGGAAGCCAATATCGTGCTTCGGCCTCCCTTTGGGGTGGCCGCTTTTATGCAGAAACTCGTATGTCGTCTGAATGAAAACATTAAAATCAAAACTTTCAACAAAGGATCTCTTGGCTCTCGCATCGATGAAGAACGCAGC
+
IIIIIIIIIIIIIIIIIIIIIIIIIIIIIIIIIIIIIIIIIIIIIIIIIIIIIIIIIIIIHIIIIIIIIIIIIIIIIIIIIIIIIIIIIIIIIIIIIIIIIIIHIIIIIIIIIIIIIIIIIIIIIIIIIIIIIIIIIIIIIIIIIIIIIIIIIIIIIIIIIIIIIIIIIIIIIIIIIIIIIIIIIIIIIIIIIIIIIIIIIIIIIIIIIIIIIIIHHHIHH
@HWI-D00621:464:HFY7KBCXY:1:2211:14264:94328 1:N:0:AAGAGGCAGTAAGGAG
AAGTCGTAACAAGGTATCCGTAGGTGAACCTGCGGATGGATCATTACCAATTTTTAAATATGAGTTTGTATGTACGCTCCTTAATTGGAGTGGTTATACACAACTTCTATTGTAAACGTTGAACTAGATCATTGGTGTGGATTGTGTTTATCCTTCTCGGATAGGCATATCCCACACTGATACCTATATTTAATAATATACACAATATATACTACCAAACAAACAAAAATAAACTTAATAGGACTTATAAACAGTTGAGTGGGTAAAAGCCTCAGCTAAAAATATAACAAAATACAACTTTCAGCAATGGATCTCTAGGCTCTCGCATCGATGAAGAACGCAGC
+
IIIIIIIIIIIIIIIIIIIIIIIIIIIIIIIIIIIHHHIIIIIHIHIIIHHIIIIIIIIIIIIIHHIIIIIIIIIIIHIEHIIIIIIIIIIIIIIHIIIHHHIIHIIIIIIIIIIHIIIIIHIIIIIIIIIIIHHIIIGIIHIIIIIIIIIHIHIIHHIHIIIHIHIIIIHHIIIIIIIIIIIIIIIIIIIIIIIIIIIIIIIIIIIIIIIIIIGIIIIIIIIIIIIIIIIIIIIIIIIIHHGHHHIIIIIIIIIIIIIIIHIIIIIIIHGIIIIIIIIIIIIIIIIIIIIIIIHIIIIIIIIIIIIIIIIIIIIIIIIIIIIIIHIIIIIIIIIHIIIDDDDD
@HWI-D00621:464:HFY7KBCXY:1:2211:9303:95431 1:N:0:AAGAGGCAGTAAGGAG
AAGTCGTAACAAGGTCTCCGTAGGTGAACCTGCGGAGGGATCATTGTTGAATGGCCCTCGGGCCTTTGCCATCAAACCCGTGGTAGCAAGATGTGCTTCGATGCCCCTGGGCATCGCCCCAATGCTTTATATGTGTCTGTCGTCTGAAATGGAATTGAGAATTAAAACTTTCAACAAAGGATCTCTTGGCTCTCGCATCGATGAAGAACGCAGC
+
IIIIIIHHIIIIHHHHIIIIHIHIGHIIIIIIIIIIIHHIIIIIIIIIIIIIHIHIIIIIIHHIIIIIHIIIIIIIIIIIIHIHIIIIIIIIIIIIIIIIIIIHIIIHIIIIIIIIHIIHIGHIIIIHIIIIIIIIIIIIIIIIHIIIHIIHIIHHHHHHHHIIIIIIIIIIHIIHIIIIIIHIIIIIHEIHIIHHIIHIIIIIIIIIIDDHID
@HWI-D00621:464:HFY7KBCXY:1:2211:11419:96266 1:N:0:AAGAGGCAGTAAGGAG
AAGTCGTAACAAGGTTTCCGTAGGTGAACCTGCGGAAGGATCATTATTGAATACACTTGATAGGTTGTTGCTGGCTCTTGGGAGCATGTGCACGCCTGTCTTGGACTCTATTCATCCACCTGTGCACTATTTGTAGTCTTTGGAGACTAAGATGGAACAGCTTACCAGTCGGTCGACAGGCCGGAATAGAGGAATGCTTGAGCCATTAATGGTACAGGCTCTCCTCAAATAAACTGTAAAGTCCTCCCTCCAGAGTCTATGTCTTTATTCATAAACCAAGTATGTTGTCGAATGTATTCATTGGGCTATGATGCCTATAAACTATTATACAACTTTCAGCAACGGATCTCTTGGCTCTCGCATCGATGAAGAACGCAGC
+
IIIIIIIIIIIIIIIIIIIIIIIIIIIIIIIIIIIGHGIIHIIIIIHIIIHIIIIIIIIHIHHIIIIIIHIIIIIIIIIHFHIIIIIIHHIIIIIIIIIIIHIIGHIIIIIIIIIIIIIIIIIIIHIIIIIIIIIIIIIIIHHHIIIIIIIIIIIHHIIIIIIIIIIIIIHIIIIIIIIHIIIHIIIIIIIHIIIIIIIIIIIIIIIIGIIIIIIIIIHIIIIIIIHHIIGIIIIIIIFGIIIGIHIIHGHIGHIHIIIIIIIHIIIIIEHHHIIIIHIIIIIIIIIIHHIIIIIIIIIIIIIIIIIIIIIHHIIGIIIIIIIIHHEFDDIIIIIIIIHIIIIIIIIIIIIIIIIIIIIIIIIIIIIHIIIIIIDDDDD
@HWI-D00621:464:HFY7KBCXY:1:2211:10534:99666 1:N:0:AAGAGGCAGTAAGGAG
AAGTCGTAACAAGGTCTCCGTTGGTGAACCAGCGGAGGGATCATTACCGAGTTTACAACTCCCAAACCCCTGTGAACATACCTTAATGTTGCCTCGGCGGATCAGCCCGCGCCCCGTAAAACGGGACGGCCCGCCAGAGGACCCAAACTCTAATGTTTCTTATTGTAACTTCTGAGTAAAACAAACAAATAAATCAAAACTTTCAACAACGGATCTCTTGGTTCTGGCATCGATGAAGAACGCAGC
+
IIIIIIIIIIIIIIIIIIIIIIIIIIIIIIIIIIIIIIIIIIIIIIIIIIIIIIIIIIIIHIIIIIIIIIIIIIIIIIIHIIIIIIIIIIIIIIIIIIIIIIIIIIIIIIIIIIIIIIIIIIIIIIIIIIIIIIIIIIIIIIIHIIIIIIIIIIIIIIIIIIIIIIIIIIIIIIIIIIIIIIIIIIIIIIIIIIIIIHIIIIIIIIIIIIIIIIIHIIIIIIIIIIIIIIIIIIIIIIIIIDDDDD
@HWI-D00621:464:HFY7KBCXY:1:2212:11561:74683 1:N:0:AAGAGGCAGTAAGGAG
AAGTCGTAACAAGGTTTCCGTAGGTGAACCTGCGGAAGGATCATTAATTACGAAAGCTATAGCCCCTCCGGGGGTTATTGCATCCACCCTTTGTCTACGTGTACCTCTGTTGTTTCCTCGGCGGGCTTGCCCGCCGCTAGGAACCCCTTAAACTCTTGTATTTACAGTATTAAAATCTCTGATAACTATTTAAATTATTACAACTTTCAACAATGGATCTCTTGGTTCTGGCATCGATGAAGAACGCAGC
+
IIIIIIIIIIIIIIIIIIIIIIIIIIIIIIIIIIIIIIIIIIIIIIIIIIIIIIIHHIIIIIIIIIIIIIIIIIIIIIHIHIIIIIIIIIIIIIIIHIIIIIIIIIIIIIIIIIIIIIIIIIIIIIIIIIIIIIIIIIIIIIIIIIIIIIIIIIIIIIIIIIIIIIIIIIIIIIIIIIIIIIIIHIIIIIIIIIIIIIIIIIIIIIIHIHIIIIIIIIIIIIIIIIIIIIGHIIIIIIIIIIIIGCDDDD
@HWI-D00621:464:HFY7KBCXY:1:2212:12353:75201 1:N:0:AAGAGGCAGTAAGGAG
AAGTCGTAACAAGGTTTCCGTAGGTGAACCTGCGGAAGGATCATTAGTGAATTGAGCTGGCTTCGGCCGCTCTGATCTATACACACCTGTGAACTGTTGGCCTTCGGGTCTTTAAATACAACTGTGACGAACGTAAATTATTATAACAAATAAAACTTTTAACAACGGATCTCTTGGCTCTCGCATCGATGAAGAACGCAGC
+
IIIIIIIIIIIIIIIIIIIIIIIIIIIIIIIIIIIIIIIIIIIIIIIIIIIIIIIHIIIIIIIIIIIIIIIHIIIIIIIIIIIIIIIIIIIIIIIIIIIIIIIIIIIIIIIIIIIIIIIIIIIIIIIIIIIIIIIIIIIIIIIIIIIIIIIIIIIIHIIIIIIIIHIIIIIIIIIIIIIIIIIIIIIIIIIIIIIIIIIIID
@HWI-D00621:464:HFY7KBCXY:1:2212:10320:92863 1:N:0:AAGAGGCAGTAAGGAG
AAGTCGTAACAAGGTTTCCGTAGGTGAACCTGCGGAAGGATCATTCATAAATGAGTGTTTTATGGCACTCTTTAAAAATCCATATCCACCTTGTGTGCAATGTTTGTTGGGAAAGCTTCTTGCTTTCCCTTCATAATATCAACCTATATCTTTAACAACATTCGTCTGATAACATATTATGAATATACTTAATTCAAAATATAACTTTCAACAACGGATCTCTTGGCTCTCGCATCGATGAAGAACGCAGC
+
IIIIIIIIIIIIIIIIIIIIIIIIIIIHHHIIIIIIIIIIIIIHIIIIIIIIIHIIIIIIIIIIIIIIIIIIIIIIIIIHIIIIIIIHIIIIIIIIIIIIIIIIIIIIIIIIIIIIIIIIIIIIIIIIIIIIIIIIIIIIIIIIIIIHIIIIIIIIIHIIIIIIIIIIIIIIIIIIIIIIIIIIIIIIIIIIIIHIHIIIIIHIIIIIIIHIIIIIIHIHIIIIIIIIIIIGIIIIGIIIIIIIIIDDCDD
@HWI-D00621:464:HFY7KBCXY:1:2213:17920:80454 1:N:0:AAGAGGCAGTAAGGAG
AAGTCGTAACAAGGTTTCCGTAGGTGAACCTGCGGAAGGATCATTAGTGAATTGAGCTGGCTTCGGCCGCTCTGATCTATACACACCTGTGAACTGTTGGCCTTCGGGTCTTTAAATACAACTGTGACGAACGTAAATTATTATAACAAATAAAACTTTTAACAACGGATCTCTTGGCTCTCGCATCGATGAAGAACGCAGC
+
IIIIIIIIIIIIIIIIIIIIIIIIIIIIIIIIIIIIIIIIIIIIIIIIIIIIIIIIIIIIIIIIIIIIIIIIIIIIIIIIIIIIIIIIIIIIIIIIIIIIIIIIIIIIIIIIIIIIIIIIIIIIIIHIIIIIIIIIIIIIIIIIIIIIIIIIIIIIIIIIHIGIIIIIIIIIIIIIIIIIIIIIHHHHIIIIIIIIIIHIID
@HWI-D00621:464:HFY7KBCXY:1:2213:10764:86839 1:N:0:AAGAGGCAGTAAGGAG
AAGTCGTAACAAGGTTTCCGTAGGTGAACCTGCGGAAGGATCATTCATAATAAGTGTTTTATGGCACTTTTTAAATCCATATCCACCTTGTGTGCAATGTCAGTCGATCTTCTTCATGGAGATCGACCAAACATCAACCTTTATCTTTTAACTCTTTGTCTGAAAAATATTATGAATAAACAATTCAAAATACAACTTTCAACAACGGATCTCTTGGCTCTCGCATCGATGAAGAACGCAGC
+
IIIIIIIIIIIIIIIIIIIIIIIIIIIIHHIIIIIIIIIHIIIIIIIIIIIIIIIIIIIIIIIIIIIIIIIIIIIIIIIIIIIIIIIIIIIIIIIIIIIIIIIIIIIIIIIIIIIIIIIIIIIIIHIIHIIIIHIIIIIIIHIIIIIIIIIIIIIIIIIIIIIIIIIIIIIIIIIIHIIIIIIIIIIIIIIIIIIIIIHIIIIIIIIHIIIIIIIIIIIIIIIIIIIIIHIHIIIIIDDDDD
@HWI-D00621:464:HFY7KBCXY:1:2213:15587:100768 1:N:0:AAGAGGCAGTAAGGAG
AAGTCGTAACAAGGTTTCCGTAGGTGAACCTGCGGAAGGATCATTCATAATAAGTGTTTTATGGCACTTTTTAAATCCATATCCACCTTGTGTGCAATGTCAGTCGATCTTCTTCATGGAGATCGGCCAAACATCAACCTTATCTTTTAACTCTTTGTCTGAAAAATATTATGAATAAACAATTCAAAATACAACTTTCAACAACGGATCTCTTGGCTCTCGCATCGATGAAGAACGCAGC
+
IIIIIIIIIIIIIIIIIIIIIIIIIIHFGHIIHIHIIIIIIIIIIIIIIIIIIIIIIIIIIIIIIIIIIIIIIIHIIIIIIIIIIIIIIIIIIIIIHIIIIIIIIIIIIIIIIIIIIIIIIIIIIIIIIIIIIIHIIIIIIIIIIIIIIIIIIIIIIIIIIIIIIIIIIIIIIIHHIHHIIIIIIIIIIIIIIIIIIIIIIIIIIIIIIIIIIIHIIHIIIIIIIIHIIIIIIIIIDDDDD
@HWI-D00621:464:HFY7KBCXY:1:1101:14063:51179 1:N:0:AAGAGGCAGTAAGGAG
AAGTTGTAACAAGGTTTCCGTAGGTGAACCTGCGGAAGGATCATTAACAAATCCAATGCTTGTGGGGTGACTTTAATTAGTCATCTTGCAAATATTAATCCGCTGGCCTCGCAAGGGGCTAGTCGATAGATAACATAAATGTGTGTAGTGTTGACAGTGTGTGATATTTAATTAATTATTGACAACTTTTAACAATGGATCTCTAGGCTCTTGCATCGATGAAGAACGCAG
+
IIIIHIHHIIIIIIIIIIIIIIIIIIIHIIIIIIIIIIIIIIIIIHHIIIIIIIIIIIIIIIIIIIIIIIIIIIIIIIIIIIIIIIIIIIIIIIIIIIIIIIIIIIIIIIIIIIIIIHIIIIIIIIIIIIIIIIIIIIIIIHIIIIIIIIIIIGIIIIIIIIIIIIIIIIIIIHHIIIIIHIIIIIIIIHIHGHHIIIIHIIIIIIIIIIIIHHGHIIIIIIIIIHIH@AD
@HWI-D00621:464:HFY7KBCXY:1:1101:10088:62580 1:N:0:AAGAGGCAGTAAGGAG
AAGTCGTAACAAGGTTTCCGTAGGTGAACCTGCGGAAGGATCATTATTGAATACACTTGATAGGTTGTTGCTGGCTCTTGGGAGCATGTGCACGCCTGTCTTGGACTCTATTCATCCACCTGTGCACTATTTGTAGTCTTTGGAGACTAAGATGGAACAGCTTACCAGTCGGTCGACAGGCCGGAATAGAGGAATGCTTGAGCCATTAATGGTACAGGCTCTCCTCAAATAAACTGTAAAGTCCTCCCTCCAGAGTCTATGTCTTTATTCATAAACCAAGTATGTTGTCGAATGTATTCATTGGGCTATGATGCCTATAAACTATTATACAACTTTAAGCAACGGATCTCTTGGCTCTCGCATCGATGAAGAACGCAGC
+
IIIIIIIIIIIIIIIHIIIIIIIIIIIIIIHIIIIIIIIHIIHHIIHIIIIIIIIIIIIGHIHIIIIIIHIIIIIIIIIIHIIHHIIIIIIIIIIIIIIIIIHIIIIIIIIIIIIIIIIHIIIIIIIIIIIIIIIHIIIIIIIIHHHIIIIIIHGIIIIGIIIIIIIHIIIIIIIIIIIEHIIHIHGHHIHHHHIIIHIIIIIIIIIIIIHHHHIIIHIIIIIIIHIHIIGIHIIIIIHHHHIHFH@@HGIIIIIIIIIIHHEIHEIHHHGIHIIHHHHIHIIIHHHEEHHIHG@GHHIGIIIIIIIIIIH@FHGDHIIIHIIIIHIHHHHHIFIIHHCHIIIHHHHIIIIHIHHIIHHEFHHHIIIIIHIIIIDDCDD
@HWI-D00621:464:HFY7KBCXY:1:1101:10139:62965 1:N:0:AAGAGGCAGTAAGGAG
ATGAGTATGAGGACCGTCAACATCTTGACCTTGAACTGGTATTCTCTGCTTTACAAGTATGTGAGCAAATTTAGTCATCACTAGCCTCCACGGTGACAATTTAACTATCTCTTTTAGGAATTCAGGATCATCAATTACGTAAGAACCTTCCTTTTTCTTCAGAGCTTGTTGCAATTCAATATGATTTACAACTATACAAAAGTCTAGGCTATCATTTCCAATTCCCAAGTCCCACAATTCTCCTTGTTGATACTCATTCCATACGCCAAGATGAGTCAGGATCTTGCGGTTCGACATTTTTGCAATTGCTTCTGGAACGCATAGGTATACACACTGTGACCATGGAGAGCATCGATGAAGAACGCAGC
+
HHIIIIHIIIIIIIIIHIIIIIIGHHIIIIIIIIIIIIIIIHHIIIHIIIIIIIIIIIIHHHHGHIICHIIIIIHIIIIHHIIIIIIIIIIIIHHIIIHIIIIIIIIIIIIIIIIIIHIIIIIIIIHIHHHIIIIIIIIHIIIIIIIIIIIIIIIHIIHHIIIIIIIHHIHIIIIIIIIIIIIIIIIIIHHHIIIHIIIIGIIIIIIIIHIIIIIIIIIIIHHHIIIFIIIHIIHIHHEHGIIGCIHHIIIGHIIHHGIHIIHHGGDGFHC?IIIHIIIHHCIIIIIIIIIIIIIHHHHHHDEHIHIIIIHIIIIHHFHHIHHIIIIIIIIHGHHH?IIIHG?IIIHIHHIHHIIIIIIIIIIDDDDC
@HWI-D00621:464:HFY7KBCXY:1:1101:10823:64848 1:N:0:AAGAGGCAGTAAGGAG
AAGTCGTAACAAGGTTTCCGTAGGTGAACCTGCGGAAGGATCATTCATAATAAGTGTTTTATGGCACTTTTTAAATCCATATCCACCTTGTGTGCAATGTCAGTCGTTCTCTTTTTTGAGAGCGACCAAACATCAACTTATTCTTTAACTCTTTGTCTGAAAAATATTATGAATAAAATAATTCAAAATACAACTTTCAACAACGGATCTCTTGGCTCTCGCATCGATGAAGAACGCAGC
+
IIIIIIIIIIIIIHIIIIIIIIIHIIHHHHIIIIIIIIIHIIHIHHIHHHIHIHIHIIIIGHIIIIIIIIIIIIIIIIIGIIIIIIIIIIIIIIIIHHHIIIIIIIIIIIIIIIIIIIIIIIIIIIIIIIIIIHIHIIIIIIIIIIHHIIIIIIIIIIIHHGIHIIIIIIIIIHIIIIIIIHIHHIIHHIIIIIHHHIHHIIHIIIIIIHIIIIIIIIHHCHCIIIIIIIIIIIIDDDCB
@HWI-D00621:464:HFY7KBCXY:1:1101:12810:68398 1:N:0:AAGAGGCAGTAAGGAG
AAGTCGTAACAAGGTTTCCGTAGGTGAACCTGCGGAAGGATCATTATCGAAAAATGTGATCTGGGGGGAAGGGAGACCGAGCGAAGTTTGGTAGATCGTAGGGATTGTCGCTGGCCTTTTTGGCATGTGCACGTTCCGAGTTCTCCTTAGTCCTCGGTGGACCTTTCCTTTGGAAAACGCTTTCATTCACACCTGTGCACCCGTTGTAGGTTCCGCAAGGGATCTATGTCTTTATCTACCCCAAACGCATGTCTAGAATGTCATTTAATACGTCGACCGGCCTGGCTAACGCTTGGATGGCGACGGTAAATAAATCATATACAACTTTCAGCAACGGATCTCTTGGCTCTCGCATCGATGAAGAACGCAG
+
IIIIIIIHIIIIIIHIHIIIIIIIHIIIIIIIIIIIIIIIIIHIIIIIIIIIIIIIHIIIIFHHIIHGIIIIIIHIIIIHHHIIIIIIIIHHIGIIHHHIIIIHIIIIIIIIIIIIHIIIIIIIIIIHHIIIIIHHIIHIHHHHIIIIHIIIIIIIIIIIIIIIHIIIIIIIHIIIIHHIIIIIIIIIIIIIHIIHIIHIHIHIIIIIIIIIIIHIIHHIHHIIIIIIIHIIIHGHHDIIIIHHGHCHFFHHIIIHH@GHIHIIHHGHGHIIIIIIIIIIHHEGIIIIIIIIHIIIIIIHIHGIIIIIIHHHHHEHIHHIIIIIIIHHHHIHIIIIIIHIHG1IHIIIIIIHEHIIIIIIIIIIIDDDDD
@HWI-D00621:464:HFY7KBCXY:1:1101:5683:69105 1:N:0:AAGAGGCAGTAAGGAG
AAGTCGTAACAAGGTCTCCGTTGGTGAACCAGCGGAGGGATCATTACTGAGTTATCCAACTCCCAAACCCCTGTGAACATACCTATGTTGCTTCGGCGGACCGTCCCGCGGCGCGCCCTCGTGGCGTGATCCGGATCCAGGCGCCCGCCGGGGAACCAAACTCTTGTCTTCCAGTGTCTCCTCTGAGTGGCATAAGCAAAAATAAACAAAACTTTCAGCAACGGATCTCTTGGTTCTGGCATCGATGAAGAACGCAGC
+
IIIIIIIIIIIIIIIIIHIIIIIIIIIIIIIIIIIIIIHHIIIIIIIIIIHGHIIIHHHHIIIIIIIIIIIIIIIIIIIIIIIIIIIIIIIIIIIIIIIHIIIIIIIIIIIIIIIIIIIIIIIIIIIIHHIIIIHIIIIIIIIIIIIIIIIIIHHIIIIIIHIIHIIIIIIIIIIIIIIIIIIIIIIIIIIIIIIIIIIIIIHIIIIIIIIIIIIIIIIIIIIIIIIIIIIIIIGIIIIIIIIIIIIIIIIHIDDDCD
@HWI-D00621:464:HFY7KBCXY:1:1101:5652:73327 1:N:0:AAGAGGCAGTAAGGAG
AAGTCGTAACAAGGTTTCCGTAGGTGAACCTGCGGAAGGATCATTATTGAATACACTTGATAGGTTGTTGCTGGCTCTTGGGAGCATGTGCACGCCTGTCTTGGACTCTATTCATCCACCTGTGCACTATTTGTAGTCTTTGGAGACTAAGATGGAACAGCTTACCAGTCGGTCGACAGGCCGGAATAGAGGAATGCTTGAGCCATTAATGGTACAGGCTCTCCTCAAATAAACTGTAAAGTCCTCCCTCCAGAGTCTATGTCTTTATTCATAAACCAAGTATGTTGTCGAATGTATTCATTGGGCTATGATGCCTATAAACTATTATACAACTTTCAGCAACGGATCTCTTGGCTCTCGCATCGATGAAGAACGCAGC
+
IIIHHIHHHHIII?HHIGIIIIGHIIIHHHIIIIIIIGIGHIEHIHHIIIHIIHIIHIIHGHIIHIIIIIIGIIIIIIIHHIHIIHHIIIIHIIIIIIIIIIIIIIIIIIIIHIIIHIIIHIIIIIIIGIIIIIIHHHIIIIHIIIIIIIIHIHIIIHIIIIIIIIIIHIHHHIIIIIIIIIIHIIIHHHHHHHHIHHHHIIIIIIIIIHIIIHIIIIIIIIIHHHHHIIIIHIIIHHEEHIIHHC=F1CHIHIIIGIIHGGFIHIHHHIHIIHHEGIIIHEFH?EIHHCHIGHIIHHHFGIIIIIIIIIIHHHHDFIHEHFCCHFHIHHIHFIIIHHCIIIIIHGIHIIIIIHHDHGHDCGGEGCHIIIIIHDCDACD
@HWI-D00621:464:HFY7KBCXY:1:1101:3992:75957 1:N:0:AAGAGGCAGTAAGGAG
AAGTTGTAACAAGGTTTCCGTAGGTGAACCTGCGGAAGGATCATTAACAAATCCAATACTTGCGAGGAGGGTATTATCCTTCTATTGCAAATATTAATCCTCTAGCCTATGCCTTTATCGGGTGTAGGTTAGTAGATATATAAATGTGTGTAATGTTGACAGTGTGTGAGATAATTTAATTTATTGACAACTTTTAACAATGGATCTCTAGGCTCTTGCATCGATGAAGAACGCAGC
+
IIIHIIIIIIIIIIIIIIIIIIIIIIIIIIIIIIIIIIIIIIIIIIIIIIHGHHIIIHIIIIIIIIIGIIIIIIHIHIIIIIIIIIIIIIIIIIIIIIIIIIIIIIIIIIIIIIIIIIIIIIIIIIIIIIIIIIIIIIIIIIIIIIIIIIIIIIIIIIIIIIIIIIIIIIIIIIIIIIIIIIIIIIIIIIIIHIIIIIIIIIIIHGIIIIIHIIIIIIIIIIIIIIIIIHDHDDDDD
@HWI-D00621:464:HFY7KBCXY:1:1101:15361:77477 1:N:0:AAGAGGCAGTAAGGAG
AAGTTGTAACAAGGTTTCCGTAGGTGAACCTGCGGAAGGATCATTAACAAATCCAATACTTGCGAGGAGGGGGTATCCCTCTCTATTGCAAATATTAATCCTCTAGCCTATGCCTTATCGGGTGTAGGTTAGTAGATATATAAATGTGTGTTATGTTGACAGTGTGTGAGATAATTTAATTTATTGACAACTTTTAACAATGGATCTCTAGGCTCTTGCATCGATGAAGAACGCAGC
+
IIIIIIIIIIIIIIIIHIIIIIIIIIIIIIIIIIIIIIIIIIIIIIHIIHIIHIIIIIIIIIIIIIIIIIIIIIIIIIIHHIIIIIIIIIIIIIIIIIIIIIIIIIIIIIIIIIIIIIIIIIIIIIIIIIIIIIHGHIIIIIIIIIIIIIIIIIIIHHHHIIIIIIIIIIIIIIIIIIIIIIIIIIHHHHIIIIIIIIIIIIIIIIIIHHIHIIIIIIIIIIIIIIIIIIIIDDDDD
@HWI-D00621:464:HFY7KBCXY:1:1101:7056:77795 1:N:0:AAGAGGCAGTAAGGAG
AAGTCGTAACAAGGTTTCCGTAGGTGAACCTGCGGAAGGATCATTATTGAATACACTTGATAGGTTGTTGCTGGCTCTTGGGAGCATGTGCACGCCTGTCTTGGACTCTATTCATCCACCTGTGCACTATTTGTAGTCTTTGGAGACTAAGATGGAACAGCTTACCAGTCGGTCGACAGGCCGGAATAGAGGAATGCTTGAGCCATTAATGGTACAGGCTCTCCTCAAATAAACTGTAAAGTCCTCCCTCCAGAGTCTATGTCTTTATTCATAAACCAAGTATGTTGTCGAATGTATTCATTGGGCTATGATGCCTATAAACTATTATACAACTTTCAGCAACGGATCTCTTGGCTCTCGCATCGATGAAGAACGCAGC
+
HIIIIIIIIIIIIIIIIIIIIIIIIIIIIIIIIIIIIIIHIIIIIIIIIIIIIIIIIGIHHHHIHIIIIIIIIIHIIIIIGHHIIIIIIIIIIIIIIGIIIIIIIIIIIIHIIHHIIIIHHIIIIHIIIIIIIIIIIIGIIHGHFIIIIIIHHIIIHIIHIFHHHHIIIHHIIHIIIIIIHHIIIIHIIIIIHHHHIIIHIHIIIIIHIIIIIIIIIHIIIIIIIIIIIIIIIIIIIIHIHIIIIIIHHHEEGIHGIHHIFHHIIIIGIIIIIHFEHFIIIHGIIIIHHIIIIIIIIIIIIIIHGIIIHCG1IHHFD1IHIIIIIIHHGIHIIIGIIIIIGIIIIIIIIIIIIIHIIIIIIIHIHHHEHHHHEHADDDD
@HWI-D00621:464:HFY7KBCXY:1:1101:11889:78522 1:N:0:AAGAGGCAGTAAGGAG
AAGTCGTAACAAGGTTTCCGTAGGTGAACCTGCGGAAGGATCATTATTGAATACACTTGATAGGTTGTTGCTGGCTCTTGGGAGCATGTGCACGCCTGTCTTGGACTCTATTCATCCACCTGTGCACTATTTGTAGTCTTTGGAGACTAAGATGGAACAGCTTACCAGTCGGTCGACAGGCCGGAATAGAGGAATGCTTGAGCCATTAATGGTACAGGCTCTCCTCAAATAAACTGTAAAGTCCTCCCTCCAGAGTCTATGTCTTTATTCATAAACCAAGTATGTTGTCGAATGTATTCATTGGGCTATGATGCCTATAAACTATTATACAACTTTCAGCAACGGATCTCTTGGCTCTCGCATCGATGAAGAACGCAGC
+
IIIIIIIIIIIIIIIIIIIIIIIIIIIIIIIIIIIIIIIHIIIIIIIIIIIIIIIIIIIHIIIIIIIIIHIIIIIIIIIIHIIIIIIIIIIIIIIIIIIIIIHHIIIIIIIIIIIIIHIIIIIIIIHIIIIIIIIHIIIIIIHIIIIIIFHIHHIIIIIIIHIIIIIIIHHIIIIIGIIIIIIHIGIIIIIIIIIIIIIIIIIHHIIIIIIIHHHIIIIIHIIIIHHHIIIIIIHIIHH?HIIIIHGHHIHGHHHEIIIIIHGIIIIIIIIIIHHHFDIIHHCHIHIIIHHHIHEIIHIIIIIIIIIIHHHHIIHGIIHFGEHHHHHEHHIIIIIIIIIIIIIIIIIIIIIIIIIIIIIHHIHGIIIIIIIIIIDDDDD
@HWI-D00621:464:HFY7KBCXY:1:1101:5649:80513 1:N:0:AAGAGGCAGTAAGGAG
AAGTCGTAACAAGGTCTCCGTAGGTGAACCTGCGGAGGGATCATTACAAGTGACCCCGGTCTAACCACCGGGATGTTCATAACCCTTTGTTGTCCGACTCTGTTGCCTCCGGGGCGACCCTGCCTTCGGGCGGGGGCTCCGGGTGGACACTTCAAACTCTTGCGTAACTTTGCAGTCTGAGTAAACTTAATTAATAAATTAAAACTTTTAACAACGGATCTCTTGGTTCTGGCATCGATGAAGAACGCAGC
+
IIIIIIIIIHIIIIIIIIIIIIIIIIIIIIIIIIIIIIIIIIIIIIIIIIIHIIIIIIIIIIIIIIIIIIIIIIIIIIIGIHIIIIIIIIIIIIIIHIIIIIIIIIIIIIIIIIIIIIIIIIIIIIIIIIIIIIIIIIIIIIIIIIIIIIIIIIIIIIIIIIIIIIIIIIIIIIIIIIIIIIIIIIIIIIIIIIHIIIIIIIIIIIIIIIIIIIIIIIIIGIIIIIIIIIIIIIIGIIIIIIIHEHDDDDB
@HWI-D00621:464:HFY7KBCXY:1:1101:15485:81344 1:N:0:AAGAGGCAGTAAGGAG
AAGTCGTAACAAGGTTTCCGTAGGTGAACCTGCGGAAGGATCATTCATAATAAGTGTTTTATGGCACTTTTTAAATCCATATCCACCTTGTGTGCAATGTCAGTCGATCTTCTTCATGGAGATCGGCCAAACATCAACCTTATTTTTTAACTCTTTGTCTGAAAAATATTATGAATAAACAATTCAAAATACAACTTTCAACAACGGATCTCTTGGCTCTCGCATCGATGAAGAACGCAGC
+
IIIIIIIIIIIIIIIIIIIIIIIIHHHHIIIIIIIIIIIIIIIIIIIIIIIIIIIIIIIIIHIHHIIIIIIIIHHIIIIIHHIIIIIIIIIIIIIIIIIIIIIIIIIIIIIIIIIIIIIIIIIIIIIIIIIIIIIIIIIIIIIIIIIIIHIIIIIIIIIIIIIIIIIIIIHIHHIIIIIIIIHHHIIIIIIIHIIIHIIIHIIIIIIIIIHIHHHHIHIIIGHHHIIIHCF@IIHE@@DAD
@HWI-D00621:464:HFY7KBCXY:1:1101:4749:82336 1:N:0:AAGAGGCAGTAAGGAG
AAGTCGTAACAAGGTTTCCGTAGGTGAACCTGCGGAAGGATCATTATTGAATACACTTGATAGGTTGTTGCTGGCTCTTGGGAGCATGTGCACGCCTGTCTTGGACTCTATTCATCCACCTGTGCACTATTTGTAGTCTTTGGAGACTAAGATGGAACAGCTTACCAGTCGGTCGACAGGCCGGAATAGAGGAATGCTTGAGCCATTAATGGTACAGGCTCTCCTCAAATAAACTGTAAAGTCCTCCCTCCAGAGTCTATGTCTTTATTCATAAACCAAGTATGTTGTCGAATGTATTCATTGGGCTATGATGCCTATAAACTATTATACAACTTTCAGCAACGGATCTCTTGGCTCTCGCATCGATGAAGAACGCAGC
+
IIIIIIIIIIIIIHIIIHIIIIIIIIIIIIIIIIIIIIIIIIIIIIHIIHIIIIIIIIIIIIIIIHIIIHIIIIIIIIIIHIHIIIIIIIIIIIIIIIIIIIIIIIIIIIIIHIIIIIIIIIIIIGIIHIIIIIIHHIHIIIIIIIIIIHIIIIHEHIIIIIIIIIIIHIIHIIIIIIIHIIIIIIHIIHHIIIIIHIIIIIIIIIIIIIIIIIHIGIIIIIIIGHHIHIIHIHGIIGIHIIIIHHIHGIIGHIIIIIIIHHEIIIIIIIIIIHHEHFIIIIIIIIIGHHIIIIIIHHIIHIIIIIIIIIIHHIIIIGIIHIHHGIIIHHIIIIGIIIGIHIIIHGIIIHIIHGIHIIIHIHIGIIIIIIIIIHCDDDD
@HWI-D00621:464:HFY7KBCXY:1:1101:7876:83857 1:N:0:AAGAGGCAGTAAGGAG
AAGTCGTAACAAGGTTTCCGTAGGTGAACCTGCGGAAGGATCATTATTGAATACACTTGATAGGTTGTTGCTGGCTCTTGGGAGCATGTGCACGCCTGTCTTGGACTCTATTCATCCACCTGTGCACTATTTGTAGTCTTTGGAGACTAAGATGGAACAGCTTACCAGTCGGTCGACAGGCCGGAATAGAGGAATGCTTGAGCCATTAATGGTACAGGCTCTCCTCAAATAAACTGTAAAGTCCTCCCTCCAGAGTCTATGTCTTTATTCATAAACCAAGTATGTTGTCGAATGTATTCATTGGGCTATGATGCCTATAAACTATTATACAACTTTCAGCAACGGATCTCTTGGCTCTCGCATCGATGAAGAACGCAGC
+
IIIIIIIIIIIIIIIIIIIIIIIIIIIIIIIIIGIIIIIIIIIIIIIIIIHHIIIIHII?HIIIHHIIIIHIIIIIIIIIIGHIHIIIIGHIIIIIIIIIIIHIIIIIIIIIIIIIIIIIIIIIIIIIHIIIIIIHIIIIIIIIIIIIIIIIIGHIIIIIIIIIIIHHIIIIIIIGIIHHIIHIIIHIIIIIIHIIIIIIIIIHIIIHIIIIIIIIIIIIHIIHHIIIGHIIHIHHCEHHHIIIIIIIIIHEGIIHGIIHHC?IIIIIIIIIIIHHGHHHHHHHGIIIGIIIIIHIIIIIHIIIIIIIIIHHH@EFIIHHEEHEIHIIIHIIIIHIIIIIIIIIHCIIHIIIIIIIIIIIHIIHGCHHHCHD0IDDDCD
@HWI-D00621:464:HFY7KBCXY:1:1101:13086:83822 1:N:0:AAGAGGCAGTAAGGAG
AAGTCGTAACAAGGTTTCCGTAGGTGAACCTGCGGAAGGATCATTCATAATAAGTGTTTTATGGCACTTTTTAAATCCATATCCACCTTGTGTGCAATGTCAGTCGATCTTCTTCATGGAGATCGACCAAACATCAACCTTTATCTTTTAACTCTTTGTCTGAAAAATATTATGAATAAACAATTCAAAATACAACTTTCAACAACGGATCTCTTGGCTCTCGCATCGATGAAGAACGCAGC
+
IIIIIIIIIIIIIIIIIIIIIIIIIIIIHHIIIIIIIIIIIIHIIIIIIIIIIIIIIIIIHHHIIIIIIIIIIIIIIIIHHHIIIIIIIIIIIIIIIIIIIIIIIIIIIIIIIIIIIIIIIIIIIIIIIIIIIIIIIIIIIIIIIIIIIIIIIIIIIIHIIIHIIIIIIIIIIHHIHIIIHIIIHIIIIIIIIIIIIIIIIIIIIIIIIIIHGHHIHIIIIHIIIIIIIIHHGIIHHDDDDD
@HWI-D00621:464:HFY7KBCXY:1:1101:8453:84059 1:N:0:AAGAGGCAGTAAGGAG
AAGTTGTAACAAGGTTTCCGTAGGTGAACCTGCGGAAGGATCATTAACAAATCCAATATTATGGGGAGGGGGTGTCCCTGACCCAATATTAAACCGCTAGTCCCGTCATTGGGACTAGTTGGATATATATGCGTGAATGTAGACAGTGTGTGTAATAAAATTTATTGACAACTTTTAACAATGGATCTCTAGGCTCTTGCATCGATGAAGAACGCAGC
+
IHIIHIIIIIIIIIIHHIIIIIIIIIIIIIIIIHIIIIIIIIIIIIIHHHHIIIIIIHIIIIIIIIIIIIIIHHIIIIIIHHIIIIIIIIIIIIIIIIIIIIIIIIIIIIIIIIHIHIIIHIIHIIIIIIIIIIIIIIIIIIIIIIIIIIIIIIIIIHIIIIIIIIIIIIIIIIIIIIHIIIIIHIIIIIIIIIIIIIIIIIIIIIIIIIIIIIIDHH
@HWI-D00621:464:HFY7KBCXY:1:1101:12908:85465 1:N:0:AAGAGGCAGTAAGGAG
AAGTCGTAACAAGGTTTCCGTAGGTGAACCTGCGGAAGGATCATTACTGAATTGTCAACACGAGTTGTTGCTGGTCCTCAAACGGGGGCATGTGCACGCTCTGTTTACACATCCACTCACACCTGTGCACCCTCTGTAGTTCTGTGGCCTGGGGGACTCTGTCGCCCTCGCTGTGGTCCTACGTCTTACACACACACTGTAACAGAGTTTTATGGAATGCATGCCGCGTTTAACGCAATACAATACAACTTTCAGCAACGGATCTCTTGGCTCTCGCATCGATGAAGAACGCAGC
+
IIHIIIIIIIIIIIIIIIIIIIIIIIIIIIIIHIIIIIIIHIIIIIIIIHHIIIIIIIIIIIIIIIIIIIIIIIIIIIIHHIHIHIIIIIIIIIIIIIIIIIIIIIIIIIIIIIIIIIIIIIIIIIHIIIIIIIIIIIIIIIIHIIIIIIIIHIIIIHIIIIHHIIIIIHIIIIIHIIIIIHIIIIIIIIIIIIIIIIIIIIIIIHIIIIIHIIHIIIIHIHHIIIIIHIHHHCHIIIHIIHHHIIIIIIIHIIHIIHHIIIGEIIIIIIIIIIHHIIIIIIHIIIIIHHDDBD@
@HWI-D00621:464:HFY7KBCXY:1:1101:8714:85582 1:N:0:AAGAGGCAGTAAGGAG
AAGTCGTAACAAGGTATTCGTAGGTGAACCTGCGTATGGATCATTACCATTTTTGATTCACTCAATCATAAACATAAAAAACCTCGCACAATCTCAAATTATATGTGATTGTGTCGCACCATTATGTCAATAACAAGTCATAACATGTCTTGTTTAAAATCTTTCCATTCAACAAATCATTGTTGTTTGTCATTGAATATATACAATACAGAAAAATATAATTCTGTACGGTGGATCACTCGGCTCGTTATTCGATGAAGAACGCAGC
+
IIIIIIIIIIIIIIIIIIIIIIIIIIIIIIIIIIIIIIIIIIIIIIIIIIIIIHHIIIIIIIIIIIIIIIIIIIIIIIIIHHHIIIIHIIIIIIIIIIIIIIIIIIIIIIIIIIIIIIIIIIIIIIIIIIIIIIIIIHIIIIIIIIIIIIIIIIIIIIIIIIIIIIHIIIIHIIIIHIHHHIIIIIIIHHIIIHIIIIIIIHIHIIIIIIIIIIIIIHHIIIHIIHEIIIIIIIIIIIIIIHIIIHIIIIIIIHEIIIIIIIIDDDDD
@HWI-D00621:464:HFY7KBCXY:1:1101:9782:87661 1:N:0:AAGAGGCAGTAAGGAG
AAGTCGTAACAAGGTTTCCGTAGGTGAACCTGCGGAAGGATCATTAAAAATGAAGCCGGGAAACCGGTCCTTCTCACCCTTGATTATCTCAATTTGTTGCTTTGGTGGGCCGCGCAAGCACCGGCTTCGGCTGGATCGTGCCCGCCAGAGGACCACAACTCTGTATTACATGTCGTCTGAGTACTATAAAATAGTTAAAACTTTCAACAACGGATCTCTTGGTTCTGGCATCGATGAAGAACGCAGC
+
IIIHHHIIIIIIIIIIIIIIIIIIIIIIIIHIIIIIIIIIIIIIIIIIIIIIIIIIIIHIIIIIIIIIIIIIIHIIIIIHIIHIIHIIIIIIIIIIIIIIIIIIIIIIIIIIIIIIIIIIIIIIIIIIIIIIIIHIIIIIIIIIIIIIIIIIIIIIHIIIIIIIIIIIIIIIIIIIIIIIIIHIIIIIIIIHHIHIIIIIIHHHIIIIIIIIIHHHHIIIIIIIIIIIIIIIIIIIHEIH@HDDDD@
@HWI-D00621:464:HFY7KBCXY:1:1101:6407:87845 1:N:0:AAGAGGCAGTAAGGAG
AAGTTGTAACAAGGTTTCCGTAGGTGAACCTGCGGAAGGATCATTAACAAATCCAATGCTTGTGGGGTGACTTTAATTAGTCATCTTGCAAATATTAATCCGCTGGCCTCGCAAGGGGCTAGTCGATAGATAACATAAATGTGTGTAGTGTTGACAGTGTGTGATATTTAATTAATTATTGACAACTTTTAACAATGGATCTCTAGGCTCTTGCATCGATGAAGAACGCAGC
+
IIIIHIIIIIIIIIIIIIIIIIHIIIIIIIIIIIIIIIIIIIIIIIIIIIIIIIIIIIIIHIIIIIIIIGIIIHIIIIHIIIIIIIIIIIIIIIIIIIIHIIIIIIIIIIIIIIIIIIIIIIIIIIIIIIIIIIIIIIIIIIIIIIIIIIIIIIIIIIIIIIIHHHIIIIHIIIIIIIIIIIIIIIIIIIIIIIIIIIIIIIIIIIIIIIIIIIIIIIIIIIIIIIIFDDDD
@HWI-D00621:464:HFY7KBCXY:1:1101:13321:88649 1:N:0:AAGAGGCAGTAAGGAG
AAGTCGTAACAAGGTTTCCGTAGGTGAACCTGCGGAAGGATCATTATTGAATACACTTGATAGGTTGTTGCTGGCTCTTGGGAGCATGTGCACGCCTGTCTTGGACTCTATTCATCCACCTGTGCACTATTTGTAGTCTTTGGAGACTAAGATGGAACAGCTTACCAGTCGGTCGACAGGCCGGAATAGAGGAATGCTTGAGCCATTAATGGTACAGGCTCTCCTCAAATAAACTGTAAAGTCCTCCCTCCAGAGTCTATGTCTTTATTCATAAACCAAGTATGTTGTCGAATGTATTCATTGGGCTATGATGCCTATAAACTATTATACAACTTTCAGCAACGGATCTCTTGGCTCTCGCATCGATGAAGAACGCAGC
+
GFGHIIIIIIIIIIIIIIIIIIIIIIIIIIIIIHIIIIIIIIIIIIIIIHIIIIIIIIIGHIIIIIIIIIIIGGIIIIIFHIHIIIIIIGIIIIIIIIIIIIIIIIIIIIIIIIIIIIIIIIHIIIIIIIIHHHHIIIIIIIIHHIIIIHIIIIIHHHIIIIIIIIIIIIIIIIIIIIIIHIIHHIHHHHIIIIIIGHIIHIIIIIIIIIIIHHHHHEHIHHIIIIIIHIIIIIHIIIHFIHIIHHGHHGHHGIIIIIIIIHEIIIIIHHIIHHFHF<IIIIHIIHG?HHIHHHHHIIIGIIIIHHIIHHHEIIIIIIIIIIGHIIIHHHIIIIIHIHGGIIIIIIIIIIIIIIIGIHIIHIIIIIIIIIIIIIDDD@<
@HWI-D00621:464:HFY7KBCXY:1:1101:17897:88748 1:N:0:AAGAGGCAGTAAGGAG
AAGTCGTAACAAGGTCTCCGTAGGTGAACCTGCGGAGGGATCATTACAAGTGACCCCGGTCTAACCACCGGGATGTTCATAACCCTTTGTTGTCCGACTCTGTTGCCTCCGGGGCGACCCTGCCTTCGGGCGGGGGCTCCGGGTGGACACTTCAAACTCTTGCGTAACTTTGCAGTCTGAGTAAACTTAATTAATAAATTAAAACTTTTAACAACGGATCTCTTGGTTCTGGCATCGATGAAGAACGCAGC
+
IIIIIIIIIIIIIIIIHIIIIIIIIIIIHIIIIIIIIIIIIIIIIIIIIIIIIIIIIIIIIIIIIIIIIIIHIIIIIIIIIHIIIIIIIIIGIIIHIIIIIIIIIIIIIIIIIIIIHIIIIIIIIIIIIIIHIIIIIIIIIIIIIIIIIIIIIIIIIIIIIIIIIIIIIIIIIHIIIIIIIIIIIIIIIIIIIIIIIIIIIIIIIIHIIIIIIHIIIHHHHIIIIIIIIIIIIHHIIIIHIIIIIIDBDD@
@HWI-D00621:464:HFY7KBCXY:1:1101:13507:88775 1:N:0:AAGAGGCAGTAAGGAG
AAGTCGTAACAAGGTTTCCGTAGGTGAACCTGCGGAAGGATCATTCATAATAAGTGTTTTATGGCACTTTTTAAATCCATATCCACCTTGTGTGCAATGTCAGTCGATCTTCTTCATGGAGATCGACCAAACATCAACCTTTATCTTTTAACTCTTTGTCTGAAAAATATTATGAATAAACAATTCAAAATACAACTTTCAACAACGGATCTCTTGGCTCTCGCATCGATGAAGAACGCAGC
+
IIIIIIIIIIIIIHIIIIIIIIIIIIIHHIIIIIIIIIIIIIHIIIIIIIIIIIHHIIIIHHFIIIIIIIIIIIIIIIIHHIIIIIIIIIIIIIIIIIIIIIIIIIIIIIIIIIIIIIIIIIIIGHIIIIIIIIIIIIHGHIIIIIIIIIIIIIIIIIIHIHIHIIIIIIIIIIIIIIIIIIIIHIIIIIIIIIHIHHIIIIHIIIIIIIIIIIIIIIHIIIIIIIIIIIIIIIIHDDDDDD
@HWI-D00621:464:HFY7KBCXY:1:1101:16287:88980 1:N:0:AAGAGGCAGTAAGGAG
AAGTCGTAACAAGGTTTCCGTAGGTGAACCTGCGGAAGGATCATTAAAAAGTTTGGCTTTGGCCGACTGCGAAAGCGCGAGCCGCCAGGAACTCCCGTCGGCGCCCTCCGGCCCGCCCGCACCTTTCGGGCGCGTGCTCTAAACTGGAGATGGCGTACAATCAAATCGACGGGGGGGAATGACCGGCCGGGCCCACGCGTCAACCCTCCGTGAAACGTCCCTTTTGCTTAGGCAGCGCACCTGCGGTTCGCCGCTGGCCGGTCAGTCTGCCCGAAGCTCCAACCGAACCACTTGTTTGAACTTACGTCCGAACCAGTCTTAATGACTTTAAAACTTTCAACAACGGATCTCTTGGTTCTCGCATCGATGAAGAACGCAGC
+
IIIHIIIHIGIIIIIIIIIIIIIIIIIIIIIIIIIIIIIIIHIIIIIIIIIHIIIHIIIIHHHIIIIIIIIIIIIIIIHEHHIHIIIIHIIIIIIIIIIIIIIIIIIIIIHIIIIIIIIIIIIIIIIIDHIDHIHIIIIIIIIIIIIIIIIIIIIIIIIIIIIIIIIHIIIIIIIIIIGIIIHIIHIIHIIHIIIIIIIHHIIIIIHIIIIIIIIIHHHIIHHEHHIIHHHIIHIIGIIIIIIIIHHHHDHIIIIIHEIIIIHIHEH<HHHHIIHHFHHHFIIIGGCEHHIIIIHHHIHHIHFEHIHIHHGFHHIHHIIIIHHIIHIIHEFHHIIIIHIIIHHIIHIIIIHHHIIIIIIHHHGIIIIIIIHIIIHB@DD@
@HWI-D00621:464:HFY7KBCXY:1:1101:13787:89204 1:N:0:AAGAGGCAGTAAGGAG
AAGTCGTAACAAGGTTTCCGTAGGTGAACCTGCGGAAGGATCATTAGTGATTGACCTCCGGGTCTTAATAACTATAATCTTCTACCTCTGTGAACCGTTGGTCTTCGGACCGATTCTTATAACAAACATCTGTGTAATGAACGTAACCTATATTAATCATATAAAACTTTTAACAACGGATCTCTTGGCTCTCGCATCGATGAAGAACGCAGC
+
IIIIIIIIIIIIIIIIIIIIIIIIIIHIIIIIIHHIIIIIIIIIIIIIIIIIIIIIIHIIHHHIIIIIIIIIIIIIHIIIIIHIIIIIHHIIIIIIIIIIIIHIIIHIIIIIIIIIIIIIIIIIIHIHIIIIIIIIIIIIIIIIIIIIIIHIIIIIIIIIIIIIIIIIIIIIIIIIIIIIIIIIHHIIIHIIHIIIIIHIHIIIIIIIHIIDD
@HWI-D00621:464:HFY7KBCXY:1:1101:15104:90057 1:N:0:AAGAGGCAGTAAGGAG
AAGTCGTAACAAGGTTTCCGTAGGTGAACCTGCGGAAGGATCATTACCGAGTTCATGCCCTTCGGGGTAGATCTCCCACCCTTTGTATACTATACCTCTGTTGCTTTGGCGGGCCGCCTAGCTACTGGCTTCGGCTGGTAAGTGCCCGCCAGAGGACCCAAAACCCTGAATATTAGTGTCGTCTGAGTAAAAAGTTTAATATTTAAAACTTTCAACAACGGATCTCTTGGCTCTGGCATCGATGAAGAACGCAGC
+
IGIIIIIIIIIIIIIIIIIIIIIIIIIIIIIIIIIIIIIIIIIIIIIIIIIIIIIHIIIIIIIIIIIIIIIHIIIIIIIIIIIIIIIIIIIIIIIIIIIIIIHIIIIIIIIIIIIIIIIIIIIIIIIIIIIIIIIIIIIIIIIIIIIIIIIIIIIIIIIIIIIIIIIIIIIIIIIIIIIIIIIIIIIIIIIIIIIIIIIIIIIIIIIIIIIIIIIIIIIIIIHIIIIIIIIIIIIIIIIIIIIIHIIIIIDDDDD
@HWI-D00621:464:HFY7KBCXY:1:1101:15607:91617 1:N:0:AAGAGGCAGTAAGGAG
AAGTCGTAACAAGGTCTCCGTAGGTGAACCTGCGGAGGGATCATTATTGAATGGTCTTTGACCTTCTACCCTTAAAACATGTGGAAGCAAATATCGTGCTTCGGCCTCCCTTTGGGGTGGCCGCTTTTATGCAGAAACCCGTATGTTGTCTGAATGAAAAACATTACAATCAAAACTTTCAACAAAGGATCTCTTGGCTCTCGCATCGATGAAGAACGCAGC
+
IIIIIIIHHIIIHIIIIIIIIIIIIIIIIIIIIIIIHIIIIIHIIIHHGHIIIIIIIIIIIIIIIIIIIIIIIIIIIIIHIIIIIIIHHIIIIIIIIIIIIIIHHHIIIIIIIIIIIIIHIIIIIIIIIIIIIIIIIIIIIIIIIIIIIIIIIIIIIIIIIIIIIIIIIIIIIIIIIHIIIIIIIIIIIIIIIIGHIIHIIIIIIIIIIIIIIIIIIHHHIH
@HWI-D00621:464:HFY7KBCXY:1:1101:5937:93028 1:N:0:AAGAGGCAGTAAGGAG
AAGTCGTAACAAGGTTTCCGTAGGTGAACCTGCGGAAGGATCATTATCACGTTATCCACGTATAAACCAAATTATAAATGTGAACTGTTATTTACGCCTTTGGAGACATCAAAGCTATCAGTAGATTGTGCTCGATACTGGATTGTTCATTATTATAGGTTTTGAACACCTGGTATCATTTATGAGTGCTTTCTATTGTTTGATACATTCCAAAGTGTATTAACCTATTAACTTATTAACCAATTGAACCGTAACATAGTTAAATTCTTATTGTCTTGAACTGAATTGTTTCTTACTCTTTTTCATTAAGGAGAAGAAATTCGATTTTACGAAACAATAAAATATAACTCTTAGCAACGGATATCTTGGTTCTCGCATCGATGAAGAACGCAGC
+
IIIIIIIIIIIIIIIIIIIIIHIIIIIIIIIIIIIIIIIIIIIIIHIIIIIIIIIIIGIHIIIGIIIIIHHGHIIHIHIIIHHIIIIIHIIHIIIIIIIIIIIIIIIIIIIIIIIIIIIIIIIIIIIIIIHIIHIIIII0<CGHIIIIIIIIHIIIIIHHHIIIHHIIIGHIHIIIIIIIIIIIIHIIIHIIHIIIIHIIIIIIIIIHHIIIIHHHHIIIIIIHIIIIIHGIHIHHIHHGHGIHHCHGEHIHHEIIIIIIIIIIIIIIHEHEGIIIHHIHHHCHHHHHHCHHFIIIHIHIIIHIIHEIIIIIIIIIIHHGIIGIIGIIIIIIIIIIHHIHIIIIIIHHHIIHIIGIIIIIIIIIIIIHHGGIHIHIIIIHIIIIHIHHIDDCDD
@HWI-D00621:464:HFY7KBCXY:1:1101:6954:93176 1:N:0:AAGAGGCAGTAAGGAG
AAGTCGTAACAAGGTTTCCGTAGGTGAACCTGCGGAAGGATCACTAGTGATTAAATCGAGAGCGTCTTCATTGACCTCTCACCCTTCACATCCACATACACCTGTGCACCGTTTGGCTCTTATAAAAGACGCAAGTCTGCAATGAGAGTCATCAATTTTATACATACCCCAGTCTTATGAATGTAACAGTTTTAATAAACATAATAAAACTTTTAACAACGGATCTCTTGGTTCTCGCATCGATGAAGAACGCAGC
+
HIIIIIIIIIIIIIIIIIIIIIIIIIIIIHIIIIIIIHIHHIIIIHIIIHIHIIIIIIIHHIIIIIIIIIIIIIIHIIIIIIIIIIIIIIIIIIIIIIIIIIIIIIIIIIIIIIIIIIIIIIIIIIIIIIIIIIIIIIIIIIIIIIIIIIIIIIIIIIIIIIIHIIIIIIIIIIIIIGIIIIIIIIIIIIIIIIIIIIIIIIIIIIIIHIIIIIHIIIIIIIIIIIIIIHIIIIIIIGIIIIIIIHG@IIIDDDDD
@HWI-D00621:464:HFY7KBCXY:1:1101:12465:93237 1:N:0:AAGAGGCAGTAAGGAG
AAGTCGTAACAAGGTTTCCGTAGGTGAACCTGCGGAAGGATCATTATTGAATACACTTGATAGGTTGTTGCTGGCTCTTGGGAGCATGTGCACGCCTGTCTTGGACTCTATTCATCCACCTGTGCACTATTTGTAGTCTTTGGAGACTAAGATGGAACAGCTTACCAGTCGGTCGACAGGCCGGAATAGAGGAATGCTTGAGCCATTAATGGTACAGGCTCTCCTCAAATAAACTGTAAAGTCCTCCCTCCAGAGTCTATGTCTTTATTCATAAACCAAGTATGTTGTCGAATGTATTCATTGGGCTATGATGCCTATAAACTATTATACAACTTTCAGCAACGGATCTCTTGGCTCTCGCATCGATGAAGAACGCAGC
+
IIIIIIIIIIIIIIIIIIIIIGIIIIIIIIIIIIIIIIIIIIIIIIIIIIIIIIIIIHH?FHHIIIIIIIIIIIIIIIIHHHHHIIIIIIIIIIIIIIIIIIIIIIIIIIIIGIIIIHIIIIIIIIIIIIIIIIIIIIIIIIIHIIIIIIIIIIIHIIIHIIIIIIIIIIIIIHIIHHIIHGIHIIHHHHHIHIIGIIIHHGIIIHIIIIIIIIIIHGHHIIHHHIHHIIIIHIHHEHIHIHIIHHG?GIHIHHHCHIHIHHHIIIIIIIIIHHHHHHIIIHHIHHHHGHIIIHGHIHIIIIIIHIIHGIHFHHHEIIIIHHIIHCHDDHIIIIIIIHIIHHHIIIIIIIIIIH?IIIIHIIIIIIIIHIIHHE@DDD<
@HWI-D00621:464:HFY7KBCXY:1:1101:5609:93419 1:N:0:AAGAGGCAGTAAGGAG
AAGTCGTAACAAGGTTTCCGTAGGTGAACCTGCGGAAGGATCATTCATAATAAGTGTTTTATGGCACTTTTTAAATCCATATCCACCTTGTGTGCAATGTCAGTTGTTCTTCTTTATGGAGAATGACCAAACATCAACTTATTTTTTAACTCTTTGTCTGAAAAATATTATGAATAAATAATTCAAAATACAACTTTCAACAACGGATCTCTTGGCTCTCGCATCGATGAAGAACGCAGC
+
IHIHIIIHHIIIIIIIIIIIIIIIIIHHHIIIIIIIIIIHIIIIIIIIIIHIIIIIIIIIHIIIIIHIIIIIIIIHIIIGHIIIIIIIIIIIIIIIIIIIIIIIIIIIIIIIIIIIIIHIIIHIIHIGIIIIIIIIIIIIIIIIIIIIIIIIIIIIIIIIIIIIIHHHIHIIHHIIIIIIIIIIIIIIIIIIIIIIHIIIIIHIIHIHIHIIIHIIHIIIHIIIGIIIIIIIIGDDDDDD
@HWI-D00621:464:HFY7KBCXY:1:1101:19971:93428 1:N:0:AAGAGGCAGTAAGGAG
AAGTCGTAACAAGGTCTCCGTTGGTGAACCAGCGGAGGGATCATTACAGAGTTGCAAAACTCCCAACCCTTTGTGAACGAACCTACCAGTTGCTTCGGCGGCAGACCCCTCTGGGGCCTAGCCTTTACGGGTACCCCGCCGGAGTCCTACAAACTCTTGATTTTTTGGCATCTCTGAGTAGCTTATAAATAAGTTAAAACTTTCAACAACGGATCTCTTGGTTCTGGCATCGATGAAGAACGCAGC
+
IIIIIIIIIIIIIIIIIIIIIIIGIHIIIIIIIIIIIIGIIIIIIIIIIIIIIIIIIHIIIIIIIIIIIGHIIIIHIIIIIIIHIIIIIIIIIIIIIHIIIIIIIIIIIIIIIIIIIIIIIIIIIIIIIIIIIIIHIIHIIHIIIHIIIIIIIIHHIIIIIIIIIIIIIIIIIIIIIHHIIIHIIIIIHIIIIIIIHIIIIIIIIIIIGHIIIIHIIIIIIIIIIHIHGIIHIIIIIIIIIDBADD
@HWI-D00621:464:HFY7KBCXY:1:1101:20239:94051 1:N:0:AAGAGGCAGTAAGGAG
AAGTCGTAACAAGGTTTCCGTAGGTGAACCTGCGGAAGGATCATTATTGAATACACTTGATAGGTTGTTGCTGGCTCTTGGGAGCATGTGCACGCCTGTCTTGGACTCTATTCATCCACCTGTGCACTATTTGTAGTCTTTGGAGACTAAGATGGAACAGCTTACCAGTCGGTCGACAGGCCGGAATAGAGGAATGCTTGAGCCATTAATGGTACAGGCTCTCCTCAAATAAACTGTAAAGTCCTCCCTCCAGAGTCTATGTCTTTATTCATAAACCAAGTATGTTGTCGAATGTATTCATTGGGCTATGATGCCTATAAACTATTATACAACTTTCAGCAACGGATCTCTTGGCTCTCGCATCGATGAAGAACGCAGC
+
IIIIHHIIIIIIEIIIIIIIIIIIIIIIIIIIIHIIHIIIIIIIIIIIIIIIIIIIIIIHIHIGIIIIIIIIEHHIIIIHHIIIIHIIIIIIIIIIIIIIIIIIGIIIIIIIIIIIIIIIIEDGHIIIIIIIIIIHIIHIIIIHIIIIIIHIIIIIHIIIIIIIIIHHHIIIIIIIIIHHIIIHIIIIIIIIIIIIIHHHHHIHIIIIIIHGIIIIHHIIHHHHIIIIIHIHEGGIIIIIGHIIHHHHHF1HHIIHHIIIIIFIIIIIHHHIHHHCHGIIIIIHCIHHEIIIIIIIIIIIIIIIHHIIHHG?IHFIIIIHHHIIHIIIHHIFHHIIIIIIIIIIIIHIIIHEIIIIIIHIIHFHHHHHHHIHHDDDDDD
@HWI-D00621:464:HFY7KBCXY:1:1101:11261:94477 1:N:0:AAGAGGCAGTAAGGAG
AAGTCGTAACAAGGTTTCCGTAGGTGAACCTGCAGAAGGATCATTATAGATTGTGCGCAAGCACTTTTATATTCATACACCTGTGCACCGTGGTCTTCGGACCTACAAACATGAAGTCATGAACGTCTTTTATTATAAACAATAAAACTTTCAACAACGGATCTCTTGGCTCTCGCATCGATGAAGAACGCAGC
+
IIIIIIIIIIIIIIIIIIHIHIIIIHHHIIIII#IIIIIIIIIIIIIIIIIIHHHHIIIHHHHGHIIIIIIIHIIHIIIHIIIIIIIIIIIIGHIIIIIHIIIIIIIIIIIIIHIIHIIIIIIIIIIIIIIIIIIIIIIIIIIIIIIIIIIIIIIIHHIHGIEHHIIIIIIIIIIHIGIHIHIIHIHHHIDHE?
@HWI-D00621:464:HFY7KBCXY:1:1101:15169:94526 1:N:0:AAGAGGCAGTAAGGAG
AAGTCGTAACAAGGTTTCCGTAGGTGAACCTGCGGAAGGATCATTACTGAATTGTAAACAAGGGTTGTTGCTGGTCCTCAAACGGGGACATGTGCACGCTCTGTTCACACATCCAATCACACCTGTGCACCCTCTGCGGTTCTGTGGTCAGGGGGGCTTTGCCTTCCTGTGCTGTTGTTCTGCTTCTTTACACACACACACTGTAACAAAGTCTTGTGGAATGTATGCTGCGTTTAACGCAATACAATACAACTTTCAGCAACGGATCTCTCGGCTCTCGCATCGATGAAGAACGCAGC
+
IIIIIIIIIIIIIIIIIIIIIIIIIIIIIIIIIIIIIIIIIIIIIIIIIIIIIIHIIHIHIIHHIHHIIIIIHHIIIIIHHIIIIIIIIIIHIIIIIIIIIIIIIIIIIIIIIIIIIIIIIIIIIHIIIIIIIIIIIIIIIIIIIIIIIIIIIIIIIIIIIIIIIIHIIIIIIIIIIIIIIHIIIIIIIHIIIIIIIHIIIIIIHIHHIIIIIIIIIIHHIIIHHIHIIIIIIIIIIIIIIIIIIIIIIIIIIIIIIIIIIIIIIIHHEC</IIIIIIIIHIHIIIIIIIIIIIDDDDD
@HWI-D00621:464:HFY7KBCXY:1:1101:8195:95338 1:N:0:AAGAGGCAGTAAGGAG
AAGTCGTAACAAGGTTTCCGTAGGTGAACCTGCGGAAGGATCATTATTGAATACACTTGATAGGTTGTTGCTGGCTCTTGGGAGCATGTGCACGCCTGTCTTGGACTCTATTCATCCACCTGTGCACTATTTGTAGTCTTTGGAGACTAAGATGGAACAGCTTACCAGTCGGTCGACAGGCCGGAATAGAGGAATGCTTGAGCCATTAATGGTACAGGCTCTCCTCAAATAAACTGTAAAGTCCTCCCTCCAGAGTCTATGTCTTTATTCATAAACCAAGTATGTTGTCGAATGTATTCATTGGGCTATGATGCCTATAAACTATTATACAACTTTCAGCAACGGATCTCTTGGCTCTCGCATCGATGAAGAACGCAGC
+
IIIIIIIIIIIIIIHIIIIIIHIIIIIIIIIIIIIIIIIIIIIIIIIIIIHIIIIIIIIHHHIGIIIIIIIIIIHIIIIHFHHHIIIIIIIIIIIIIIIIIIIIIIIIIIIIIIIHGIHIIIIIIGIIIIIIIIIIIIIIIIHIIHIIIIIIIIGIGIGIHHIIIIIIIIIIIIIIIIIIHIIIIIHHHHIIIIIIHIIIHIHIIIIIIIHHHHIIHHHIIIIHIIIIHIHIIHIHGHGEIIGIIIHIHIGHIIIIIIIIIFHHIIIIIIIIIHGEFCHHHFIHDIIIHHHGIIHHFHHIGIIIHIIIIIGIHE?HGIIIHHFHIIIIHGGHHIIHIIHIHIIIHIHHHHIHIIIHIHIHGIGIIIIIIIIIIIDDDDD
@HWI-D00621:464:HFY7KBCXY:1:1101:3772:95841 1:N:0:AAGAGGCAGTAAGGAG
AAGTCGTAACAAGGTTTCCGTAGGTGAACCTGCGGAAGGATCATTATTGAATACACTTGATAGGTTGTTGCTGGCTCTTGGGAGCATGTGCACGCCTGTCTTGGACTCTATTCATCCACCTGTGCACTATTTGTAGTCTTTGGAGACTAAGATGGAACAGCTTACCAGTCGGTCGACAGGCCGGAATAGAGGAATGCTTGAGCCATTAATGGTACAGGCTCTCCTCAAATAAACTGTAAAGTCCTCCCTCCAGAGTCTATGTCTTTATTCATAAACCAAGTATGTTGTCGAATGTATTCATTGGGCTATGATGCCTATAAACTATTATACAACTTTCAGCAACGGATCTCTTGGCTCTCGCATCGATGAAGAACGCAGC
+
IIIIIIIIIIIIIIIIIIIIIIIIIIIIIIIIIIIIIHIHHIHIIHHIIICHHIIIIIHHHHIIIIHIIIHIIIIIIIIIIIIIIIIIIHIIHIIIIIIIIIIHHIIIIIIIIIIIIIIIIIIHHHIIIIIIIIHHIIIIIIIHGHIIIHHIIIIIIIIIHIIIIHIIIIIIIHIHIIIIIIIIIIIIIIIHIIIIHHHHHIIIIIIHGIIIIIIIIHIIIHHIIIIIIIIHGGHIHHHCHEHHEHIHHIHHHHHGHGHFIHGHHHHHGHIIIIHHGFIIHIIIIHIIHIIIIIHHIHIIGIIHGIIIIIHEIIIIIIIHHIHIHIIGIHHHIHIIIHHHHHIIIGIHGGHIIGIHHEHHHHIHHIHFIIGIIIDDDDD
@HWI-D00621:464:HFY7KBCXY:1:1101:8906:96965 1:N:0:AAGAGGCAGTAAGGAG
AAGTCGTAACAAGGTTTCCGTAGGTGAACCTGCGGAAGGATCATTATTGAATACACTTGATAGGTTGTTGCTGGCTCTTGGGAGCATGTGCACGCCTGTCTTGGACTCTATTCATCCACCTGTGCACTATTTGTAGTCTTTGGAGACTAAGATGGAACAGCTTACCAGTCGGTCGACAGGCCGGAATAGAGGAATGCTTGAGCCATTAATGGTACAGGCTCTCCTCAAATAAACTGTAAAGTCCTCCCTCCAGAGTCTATGTCTTTATTCATAAACCAAGTATGTTGTCGAATGTATTCATTGGGCTATGATGCCTATAAACTATTATACAACTTTCAGCAACGGATCTCTTGGCTCTCGCATCGATGAAGAACGCAGC
+
IIIIIIIIIIIIIIIIIIIIIIIIIIIIIIIIIIIIIIHHIIIIIIHIIIHIIIIIIIHHIIIIIIIIIHIHIIIIIIHHFHHIIIIIIIIIIIIIIIIIIIIIIIIIIIIIIIIIIIIIIIIIIIIHIIIIIIIIIIIHIIIIHIIIIIIIIIIGHHIIIIIIIIIIIIIIIIIIIHIIIIIHIIHHIIIIIIIIIIIIIIIIIIIIIIIHIIIIHHHIHIIIIIIHIHIHIIIIHHFHIIIHIIIIIIHHIHIGGIIIIIIIIIHIGIIIIHHEFDHIIIIIIIIGIIIIIIIIIIIIHIIIIHIIIIIHHIHIIIIIIIHGIGIIIIIIIIIIIIIIIIIIIIIIIIIGIIIHIIIIIIHIIIIIIIIIHDDDDCD
@HWI-D00621:464:HFY7KBCXY:1:1101:5043:97486 1:N:0:AAGAGGCAGTAAGGAG
AAGTCGTAACAAGGTTTCCGTAGGTGAACCTGCGGAAGGATCATTAGTGAATTGAATATGTTAGCGGACCTCTTCGGAGTCCCTAGCATCAAATCATATCCATAACACCTGTGAACTGTAAGGCTGTCTTGAAAACGAAAGTGATTAGAGCGCCTGCCCATTTTATACAAACATTAAAGTAACAAACGTAGTCTTATTATAATCTAATAAAACTTTCAACAACGGATCTCTTGGCTCTCGCATCGATGAAGAACGCAGC
+
IIIIIIIIIIIIIIIIIIIIIIIIIIIIHIIIIIIIIIIIIIIIIIIIIIIIIIIIIIIIIIIIIIIIIIIIIIIIIIIIIIIIIIIIIIIIIHIIIIIIIIIIIIIIIIIIIIIIIIIHIIIIIIIIIIIIIIIIIIIIIIIIIIIIIIIIIIHHIIIIIIIIIIIIIIIIIIIIIHIIIIIIIIIIHIIIIIIIIEIIIIIHHIIIIIIIIIIIIIIIIHIIIIIIHIIGIIHCIIIIIIIIIIIIIIIIIIDDDDD
@HWI-D00621:464:HFY7KBCXY:1:1101:11770:99002 1:N:0:AAGAGGCAGTAAGGAG
AAGTCGTAACAAGGTTTCCGTAGGTGAACCTGCGGAAGGATCATTATTGAATACACTTGATAGGTTGTTGCTGGCTCTTGGGAGCATGTGCACGCCTGTCTTGGACTCTATTCATCCACCTGTGCACTATTTGTAGTCTTTGGAGACTAAGATGGAACAGCTTACCAGTCGGTCGACAGGCCGGAATAGAGGAATGCTTGAGCCATTAATGGTACAGGCTCTCCTCAAATAAACTGTAAAGTCCTCCCTCCAGAGTCTATGTCTTTATTCATAAACCAAGTATGTTGTCGAATGTATTCATTGGGCTATGATGCCTATAAACTATTATACAACTTTCAGCAACGGATCTCTTGGCTCTCGCATCGATGAAGAACGCAGC
+
IIIIIIIIIHIIIIHIIHIIIIIIIIIIIIIIIIIHIIIHIIIIIIIIIIIIIIIIIIIEHIHIIIIIIHHIHHIIIIIHHHIIIIIIIIIIIIIIHIIIIIIIIIIIIIIIIIIIHHHHIIIIIIIIIIHIFHIIIIIIIIIIIGIIIIHIIIIIIIIIIIIHIIIIHIIIHIIHIIIIIIIIIIIHHHIIHHIHIIHHIIHIIIIIIIIHIIIIIGIIIIIIGIIIHIIHHGIIIIHIIGHGIHHHHIHHIIHHIIIHIIHIIHIIIFIHIIIHHFIIHFIIIHHHHIIIIIIIIHIIGIIIIIIHGIIHIHHIHIIHHHIHHGIIHGIIIIIIIIHIHIIIIHIIIIIIIIIIIIIIIIHIIIIHIIIIIIDDAAD
@HWI-D00621:464:HFY7KBCXY:1:1102:7090:44068 1:N:0:AAGAGGCAGTAAGGAG
AAGTTGTAACAAGGTTTCCGTAGGTGAACCTGCGGAAGGATCATTAACAAATCCAATACTTGCGAGGAGGGTAACCCTCTCTATTGCAAATATTAATCCTCTAGCCTATGCCTTATCGGGTGTAGGTTAGTAGATATATAAATGTGTGTTATGTTGACAGTGTGTGAGATAATTTAATTTATTGACAACTTTTAACAATGGATCTCTAGGCTCTTGCATCGATGAAGAACGCAGC
+
IHIHHHIGIIIIHIIIIIIIIIHIIIIIIIIIIIIIIHGIIIIHIIHIIIIIIIIIIHIIIIIIIIIIIHIIIIIIIIIHHIIIIIIIIIIIIIIIIIIIIIIIIIIIIIIIIIIIIIIIIIIIIIIIIIHIIIIIIIIIIHIHHIIIIIIIIIIHIIIIIIIIIIIIHIIIIIIIIIIIIIIIIIIIIIIIHIIHIIHIIHHIHHHIIIIIIIIIIIIIIIIIIIIIIHDDDCD
@HWI-D00621:464:HFY7KBCXY:1:1102:9690:47195 1:N:0:AAGAGGCAGTAAGGAG
AAGTCGTAACAAGGTCTCCGTAGGTGAACCTGCGGAGGGATCATTACTGAATGGCCTCTAGGCCTTCAACCTTGCAAACCTGTGGAAGCAAGATGTGCTTCGGCGCTTCGGCGCCGCTTTTATGCCTTAATCAGTCTATGTGTCTGAATCAAATACAAGAAATAAAACTTTCAACAAAGGATCTCTTGGCTCTCGCATCGATGAAGAACGCAGC
+
IIIIIIIHHHHIIIHHIIIIIIIIIIIHGHIIIHIIIIIIIIHHHIIHIIIIIIIIIIHIIIIIIIIIIIIIIIIIIIIIHIIIIIIIIIIIIIIIIIIIIIIIIIIIIIIIIIIIIIIIIIIIIIIIIIIIIIIIIIIIIIIIIIIIIIIIIIIIIIIIIIIIIIIIIIIIIIIIIIIIIIIIIIIIIIIIIIIIIIIIIIIIIIIIIIIHHA
@HWI-D00621:464:HFY7KBCXY:1:1102:7537:49465 1:N:0:AAGAGGCAGTTAGGAG
AAGTCGTAACAAGGTCTCCGTTGGTGAACCAGCGGAGGGATCATTACCGAGTTATTCTACTCCCAAACCCCTGTGAACTTATACCTTTACTGTTGCTTCGGCGGGTTAACGCCCCGGAAGGCCCGCGAGGGCCGCCGGAACCAGGCGCCCGCCGGGGGACCCAAACTCTTGTATCTTTTTTATAGCATGTCTGAGTGGAATCATAAACAAATGAATCAAAACTTTCAACAACGGATCTCTTGGTTCTGGCATCGATGAAGAACGCAGC
+
IIIIIIIIIIIIIIIIIIIIIIIIIIIIIIIIIHIIIHIIIIIIIIIIIIIIHIHIIIIIIIIIHIIIIIIIIIIIIIHHGHIIIIIIIIIHIIIIIIIIHIIHIIIIIIIIIIIIIHIIIIIIIIHIIIIIIIIIIIHHIIIIIIIIIIIIIIIIIIIHIIIIHHHIIIIIIIIIIIIIIIIIIHHHIIIIIIIIIIHHIIIIIIIIHIHIIHHIIIIIHIIIIHI7G?IIIIIIIGIHCIIIIIIIIIIIIIIHIIIIIIIDDDAD
@HWI-D00621:464:HFY7KBCXY:1:1102:10107:50555 1:N:0:AAGAGGCAGTAAGGAG
AAGTCGTAACAAGGTCTCCGTAGGTGAACCTGCGGAGGGATCATTATTGAATGGTCTTTGACCTTCTACCCTTAAAACATGTGGAAGCCAATATCGTGCTTCGGCCTCCCTTTGGGGTGGCCGCTTTTATGCAGAAACTCGTATGTCGTCTGAATGAAAACATTAAAATCAAAACTTTCAACAAAGGATCTCTTGGCTCTCGCATCGATGAAGAACGCAGC
+
IIIHIIHIHHHIHIIIIIHIIIIIIIIHIIIIIHIIIIIIIIHIHIIIIIIIIIIIIIIIIIIIIIIIIIIIIIIIIIIHIIIIIIIHIIIIIHIIIIIIIIIIIIIIIIIIIIIIIIIIIIIIIIIIIIIIIIIIIIIIIIIIIIIIIIIIIIIIIIIIIIIIIIIIIIIIIHHIIIIIIIIIIHIIIIIIHHHHHIIIIIIIIIIIIIIIIIIIIGIII
@HWI-D00621:464:HFY7KBCXY:1:1102:12108:55663 1:N:0:AAGAGGCAGTAAGGAG
AAGTCGTAACAAGGTTTCCGTAGGTGAACCTGCGGAAGGATCATTCATAATCAAGTGTTTTTATGGCACTTTCAAAAATCCATATCCACCTTGTGTGCAATGTCATCTCACTGGAGGTCACGGCTGTAACAATCCGTTGGTCACCTTTGGGATTTATATCTACTCAGAACTTTAGTGATTTTGTCTGAAACATATTATGAATAACTTAATTCAAAATACAACTTTCAACAACGGATCTCTTGGCTCTCGCATCGATGAAGAACGCAGC
+
IIIHIHIIIIIIIIIIIGHIIIIIIIIIIIIIIIIII/IIHIIIIIIIIHIIIIIIHHIHIIIIIIIIIIIIIIIIIIIIIIIIIIIIIIIIIIIIIIHIIIIIIIIHIIIIIIIIIIIIIIIIIIIIIIIIIIIIHIIIIIIIIIIIIIIIIIIIIIIIIIIHIIIIIIHHIIIIIIIIIIIIIIIIIIIIHIIIIIIIIIIIIIIIIIIIIIIIIIIIIIIHIIIIHIHIIHHIIHIIIIIIIIIGIIIIIIIIIIIIIIGDDDAD
@HWI-D00621:464:HFY7KBCXY:1:1102:14141:60585 1:N:0:AAGAGGCAGTAAGGAG
AAGTCGTAACAAGGTTTCCGTAGGTGAACCTGCGGAAGGATCATTCATAATAAGTGTTTTACTGCACTTTTTAAATAAGTACTCACCTTGTGTGCAATGTTTGTTGTCGCGTCGTTCACGCGTCGCGGCAGCATAATACCAACCTTTTATTGAAATTTTTTGTCTGAAGCTATTTTGAATAAATAATTCTAAATACAACTTTCAACAACGGATCTCTTGGCTCTCGCATCGATGAAGAACGCAGC
+
IIIIIIIIIIIIIIIIIHIIIIIIIIIIIIIIIIIIIIIIIIIIIIIHHHHHIIIIIIIIIIIIHIIIIIIIIIIIIIIIHIIIIIIIIIIIIIIIIIIIIIIIIIIIIIIIIIIIHIIIIIIIIHIIIIIIIIIIIIIIIHIIIIIIIIIIIIIIIIIIIHIIIIIIIIIIIIIIIHHIIIIIIIIHIIIIIIIIIIIIIIIIIIIIIIIIIIHIHIIIIIIIIIIIHHHIIIIIIIIIDDDDD
@HWI-D00621:464:HFY7KBCXY:1:1102:15066:62958 1:N:0:AAGAGGCAGTAAGGAG
AAGTCGTAACAAGGTTTCCGTAGGTGAACCTGCGGAAGGATCATTAATGGTGCTTGCAGAAATGCTTGCACGGCGGCGGCCTTAAAACGCGCCAAATGGCACCCTTTGTTTACGAGTACCGTTCGTTTCCTCGGTGGGCTTGCCTGCCATGAGGACCAACAAAAACCTTTTGTAGTAGCAGTATCTTCAGTAAAAACAAATATTAAAACTTTCAACAACGGATCTCTTGGTTCTGGCATCGATGAAGAACGCAGC
+
IIIHHGHIIIIIIIIHIEHHIIIIIIIGGIIIIIIHIIIIIIIIIIHHIHIGIIIIIIIIHHHIIIIIIIIIIIIIIIIIIHIIIIIIIIIIIIIIIIIIIIIIIIIIIIIIIIIIIIIIIIIIIIIIIIIIIIIIIIIIIIIIIIIIIIIIIIIIIIIIIHIIIIIIIIIIIIIIIIIIIHIIIIIIIIIIIIIIIIIIHHIIHGIIIIIIIIEIHIIIIIIIIIIIIIIIIHHGIHIIIHGIIIIIIGDDBDD
@HWI-D00621:464:HFY7KBCXY:1:1102:9774:63768 1:N:0:AAGAGGCAGTAAGGAG
AAGTCGTAACAAGGTTTCCGTAGGTGAACCTGCGGAAGGATCATTACTGAGTGAGGGCCCTCTGGGTCCAACCTCCCACCCGTGTTTATTGTACCTTGTTGCTTCGGTGCGCCCGCCTCACGGCCGCCGGGGGGCTTCTGCCCCCGGGTCCGCGCGCACCGGAGACACCATTGAACTCTGTCTGAAGATTGCAGTCTGAGCATAAACTAAATAAGTTAAAACTTTCAACAACGGATCTCTTGGTTCCGGCATCGATGAAGAACGCAGC
+
IIIIIIHHIIIIIIIHIIIIIIIIIIIIIIIIIIIIIIIIIIIIIIIIIIIIIHIIIHIIIIIIIIIIIIIIIIIIIIIHHIIIIIIIIIIIIIIIIIIIIIIIIIHIIIIIIIIIIIIIIIIIIIIIIIIIIIIHIHHIIHIIIIIIIIIHIIIIIIIIIIHIIIHIIIIIIIIIIIIIIIIIIIIIIIIIIIIIIIIIIIIIHHIIIIIIIIIIIIIIIIIIIIIIIIIIIIHHIIIIIIHIDHIIIIIIIHIGIIIIIHHDDDBD
@HWI-D00621:464:HFY7KBCXY:1:1102:10861:66622 1:N:0:AAGAGGCAGTAAGGAG
AAGTCGTAACAAGGTTTCCGTAGGTGAACCTGCGGAAGGATCATTATTGAATACACTTGATAGGTTGTTGCTGGCTCTTGGGAGCATGTGCACGCCTGTCTTGGACTCTATTCATCCACCTGTGCACTATTTGTAGTCTTTGGAGACTAAGATGGAACAGCTTACCAGTCGGTCGACAGGCCGGAATAGAGGAATGCTTGAGCCATTAATGGTACAGGCTCTCCTCAAATAAACTGTAAAGTCCTCCCTCCAGAGTCTATGTCTTTATTCATAAACCAAGTATGTTGTCGAATGTATTCATTGGGCTATGATGCCTATAAACTATTATACAACTTTCAGCAACGGATCTCTTGGCTCTCGCATCGATGAAGAACGCAGC
+
IIIIIIIIIIIIIIHIIIIHHIIIIIIIIIIIIIIIHIIHIIIIIIIIIIIIIIIIIIIIIHHIIIIIIHIICHHIIIIIHHHIIIIIIGHHIIIIIIIIIIIIIIIIHIIIIIIIIIIIIIHIIIIGIIIHIIIIIIIIIIIHIIHIIIIHIIHIHGHIIIIHIIHIIIIIIIIIIIIIIIIIIIIHIIIIHHHIIHIIIIIIIIIIIIIHIIIIIIIIIIIIIIIHIIIIHIIIIIHEIIIIIIIIIIIHHEHHFIIIIHEIIIIIIIIIIIHHIIIIIIIIIIHGHHIIHIIHIHIIIIIIHHIIIIHHHHCIIIIIHHIHHIIIIHIHGHHHHHHIIIIIHIIIIIIIIIIGIIIIIHGIIIIIIIIIIHDDDBD
@HWI-D00621:464:HFY7KBCXY:1:1102:10619:66802 1:N:0:AAGAGGCAGTAAGGAG
AAGTCGTAACAAGGTTTCCGTAGGTGAACCTGCGGAAGGATCATTATTGAATACACTTGATAGGTTGTTGCTGGCTCTTGGGAGCATGTGCACGCCTGTCTTGGACTCTATTCATCCACCTGTGCACTATTTGTAGTCTTTGGAGACTAAGATGGAACAGCTTACCAGTCGGTCGACAGGCCGGAATAGAGGAATGCTTGAGCCATTAATGGTACAGGCTCTCCTCAAATAAACTGTAAAGTCCTCCCTCCAGAGTCTATGTCTTTATTCATAAACCAAGTATGTTGTCGAATGTATTCATTGGGCTATGATGCCTATAAACTATTATACAACTTTCAGCAACGGATCTCTTGGCTCTCGCATCGATGAAGAACGCAGC
+
IHIIIIIHIIIIIIHIIIIIIIHIIIIIIIIIIHIIIHIIIIHHIHGHHIIIIIIIIIIHIEHHHIIIIIHGCHHIIIIHHHIIIHIIIIIIIIIIIIIIIIIIIIIIIIIIIIIIIIIIIIHIIIIIIIIIIIIIIIIIIIIIHIIIIIGIIIIIIIIIIIIIHIIIIHIIIIIIIHIIIIIIIIIIIIIHIIIIIHHHIIIIIIIIIIIIIIIIIHIIIIIIIIIIIIHIHHIIIIIGIIIGIIGIHIIIIHHHEIHGHGGIIIIIGIGIIHIIHFIIIIIHDHIHFIIIIIIIIIIFEIIHGEIIIIHFIHHIIIIIIIIHIHIIHHGIIHEIHHIIIHIIHIHHIIIIIHIGIHHHHHGGIIHIIHIIIHCDADD
@HWI-D00621:464:HFY7KBCXY:1:1204:9125:92401 1:N:0:AAGAGGCAGTAAGGAG
AAGTCGTAACAAGGTTTCCGTAGGTGAACCTGCGGAAGGATCATTATTGAATACACTTGATAGGTTGTTGCTGGCTCTTGGGAGCATGTGCACGCCTGTCTTGGACTCTATTCATCCACCTGTGCACTATTTGTAGTCTTTGGAGACTAAGATGGAACAGCTTACCAGTCGGTCGACAGGCCGGAATAGAGGAATGCTTGAGCCATTAATGGTACAGGCTCTCCTCAAATAAACTGTAAAGTCCTCCCTCCAGAGTCTATGTCTTTATTCATAAACCAAGTATGTTGTCGAATGTATTCATTGGGCTATGATGCCTATAAACTATTATACAACTTTCAGCAACGGATCTCTTGGCTCTCGCATCGATGAAGAACGCAGC
+
IIIIIIIIGHHIIIIIIIIIIIIIIIIIIIIIIIIIGIIGIIIIIIHIIEHGHHHIIIIIIGIIIIIIIIIH?HHIIIIHHIIIIHIIIIIIIIIIIIIIIIIIIIIIIIIIGIIIHHIIIIIGIIIIIIIIIIIIIIIIIIIEHHHIIIIIIIIHIIIIHIIIHHHIIIHIIIIIIHIIIIIIHIIIIIIIIIIIIIIIIIIIHIIIHIHIIIIHGIIIIHHIIIGHHHIIIIHHFIIHHIIIIIHHEIHIIIIIIIIIHHGIIIIIHEIIIHGFHHIGHIIIHIIIIIIIHHIIIIIHHIIHEIIGIIHEIHEIHIIIIHHGHGIIIGIIFECIIIGIIIIIIIHIHIIHGHIIHHDGHHIIHIIIIGIIIIADDAD
@HWI-D00621:464:HFY7KBCXY:1:1204:15712:93044 1:N:0:AAGAGGCAGTAAGGAG
AAGTCGTAACAAGGTTTCCGTAGGTGAACCTGCGGAAGGATCATTAGTGAATTGAATATGTTAGCGGACCTCTTCGGAGTCCCTAGCATCAAATCATATCCATAACACCTGTGAACTGTAAGGCTGTCTTGAAAACGAAAGTGATTAGAGCGCCTGCCCATTTTATACAAACATTAAAGTAACAAACGTAGTCTTATTATAATCTAATAAAACTTTCAACAACGGATCTCTTGGCTCTCGCATCGATGAAGAACGCAGC
+
IIHIIIIIIIIIIIIIIIIIIIIIHIIIIIIIIIIIIIIIIIIIIIIIIIIIIIIIIIIIIIIIIIIIIIIIIIIIIIIIHIIIIIIIIIIIIIIIIIIHIIIIIIIIIIIIIIIIIIIIIIIIIIIIIIIHIIIIIIIIIIIIIIIIIIIIIIHHHIIIIIIIIIIIIIIIIIIIIIIIIIHIIHIIIIIIIIIIIIIIIIIIIIIIIIIIIIIHIIIIIHIIIIIIIIIIIHHIIIIIIIIHIIIIIIIIIIDDDDD
@HWI-D00621:464:HFY7KBCXY:1:1204:15947:93043 1:N:0:AAGAGGCAGTAAGGAG
AAGTCGTAACAAGGTTTCCGTAGGTGAACCTGCGGAAGGATCATTATTGAATTGTGTTTTCTAGATGGGTTGTAGCTGGCTCTCAAGAGCATGTGCACGCCTGTCTGGACTTCATTTTCATCCACCTGTGCACCCTTTGTAGTCTTTGTCGGGTATTGAGGAAGTGGTCAGCCTATCAGCATTGCTGGATATGAGGACTTGCAGTGTGAAAGCATTGCTATCCTCTACTTGGCCATGGAATCTTTTTCCTGTCAGAGCCTATGTTATTCATTATACCCTATAGAATGTTATTGAATGTCTTTACATGGGCTTCTAAGCCTATGAAAATTGTAATACAACTTTCAGCAACGGATCTCTTGGCTCTCGCATCGATGAAGAACGCAGC
+
IIIHIIIIIIIIIHIIIIIIIIIIIIIHHIHIIHIHIIIIIIIHIIIIIIIGIIHIHHIIIIIIHHICHIGIIIEHIIIHHHIIIIIIIIIIIIIIIIIIIIIIIIIIIIIIIIIIIIIIIIIIIIIIIIIIIIIHIIIIIIIIIHIIIIIIIIIIIIIIIIIIIIIHIGHIIIIIIIIIIIHHIIIIIIHHIIHIHIIIIIIIIIIIIIIIIIHIIIIIGIIIIIHHIIIIIIIIIIIIIIIIIIHIIIIHHHFHHHFIIIHHD<<<GIIIHHH?HHHHHHHHHIIIIHHIIIIIGIIIIIIIIIIIIHHEIIIIIIIIIIIIIIIIIIIIIHHHIIIIIIIIGIIIIIIIIHIIIIIIIIIIIIIIIIIIIIIIIIIIDDDDD
@HWI-D00621:464:HFY7KBCXY:1:1207:10680:65799 1:N:0:AAGAGGCAGTAAGGAG
AAGTCGTAACAAGGTTTCCGTAGGTGAACCTGCGGAAGGATCATTATCACGTATCCACGTATAAACCATATTGAATCGTTTCCCTTTGGGACAGAGCGAAAAGCAACTATGGAGGACTGTGGCCTTCGCTTTTCAATGCTTTGTTTCACTGCGGTATCCTTTAACCACAGTTATTATTAACGCCTTTATTCTATTGAACTGATCTGGAGTCTTTTAAAAGGCGCTTTCACGAGTGTCTGACAAAAGCTCTATTTTTTATTCAAATTAAAAACAATTCTTAACAACGGATATCTTGGTTCCCGCATCGATGAAGAACGCAGC
+
IIIHIIIIIHIIGIIIIIIIIIGIIIIIIIIIIIIIIHHHIIIIIIIIIIIIIIIIIIIIIHIIFIIGIIIGHIIIIIIHHIIIIIIIIIHIIHIIIIIIIIIIIIIIIIIIIIIIIIIIIIIIIIIIIIIIIIIIIIIIIIIIIIIIIIIIIIIIIIIIIIHIIIIIHIIIIIIIIIIIIIIIIIIIIIIIIIIIIIHHHIIHIIIHGIGIIIIIIIGCIHIIIIIIHIIIHHHHHHHDGHHGHHIIIIIIIHIIIIIIIHIIIIIHHHHHIIIIIHIHHIIHIIIIIIIIHEHHHGIIIIIIGIIIIIIIHHHCCDDD@
@HWI-D00621:464:HFY7KBCXY:1:1207:14342:66206 1:N:0:AAGAGGCAGTAAGGAG
AAGTCGTAACAAGGTTTCCGTAGGTGAACCTGCGGAAGGATCATTCATAATAAGTGTTTTATGGCACTTTTTAAATCCATATCCACCTTGTGTGCAATGTCAGTCGATCTTCTTCATGGAGATCGGCCAAACATCAACCTTATCTTTTAACTCTTTGTCTGAAAAATATTATGAATAAACAATTCAAAATACAACTTTCAACAACGGATCTCTTGGCTCTCGCATCGATGAAGAACGCAGC
+
HHIIIIIFHHHIIIIHHIIIIIIHIIIIIHIIIGIIIHIIIIIIIIIIIIIIIIIIIIIIIIIIIIIIIIHHIIIIIIIHIIIIIIHIIIIIIIIIIIIIIIIIIIHIIIIIIIHGHHHHIIHIIIHIIIIIIIHIIIIIIIIIIIHIIIIHIIIIIIIIHIIIHHHIIIIIHHIIIIHIIHHIIIIIHHIIIIHIHHIIIIIIIIHIHIIHGHIGIHIIIHHHIHHHEEGHHIIH@DDAD
@HWI-D00621:464:HFY7KBCXY:1:1207:7266:66471 1:N:0:AAGAGGCAGTAAGGAG
AAGTCGTAACAAGGTCTCCGTAGGTGAACCTGCGGAGGGATCATTAACGAAAGGTCGTGTACCTTCCGCCCTTCAACTCTGTGGAAGCAAAACCGTGCTTCGGCGTCCCGACGCCGTATTTATGACCAAAATCTGTCTGCAGTCTGAATGTATTATCTAGAATCAAAACTTTCAACAAAGGATCTCTTGGCTCTCGCATCGATGAAGAACGCAGC
+
IIIHHIIHHIIIIIIIIIIIIIIIIIIIIIHIIIIHIIIIIIIIHIIIIIIIIIIIIIIIIIIIIIIIIIIIIIIIIIIIIIIIIIIIIIIIIIIIIIIIIIIIIIIIIHIIIIHIIIIIIIIIIIIIIIIIIIIIIIIIIIIIIIIIIIIIIIIIIIIIIIIIIIIIIIIIIIIIIIIIIIIHHHHIIIIIIIIIIIIIIIIIIIIIIIIHIID
@HWI-D00621:464:HFY7KBCXY:1:1207:18759:66940 1:N:0:AAGAGGCAGTAAGGAG
AAGTCATAACAAGGTTTCCGTAGGTGAACCTGCGGAAGGATCATTAATAGTGCTCTCTGATGCAAATCATTGAGTTAGATCTGCTCTCCTCGCAAGAGGAGGGTTTCCATACACACCGTGAACTGTGGCTTCGGCCATCACAAACTGTTAGTAATGAATGTAATATCATAACAAAAACAAAACTTTTAACAACGGATCTCTTGGCTCTCGCATCGATGAAGAACGCAGC
+
IIIHHIIIIIIIIIIIIHIIIIHIIIIIIIIIIIIIIIIIIIIHIIIIIIIIIIIIIIIIIIIIIIIIIIIHHIIHIIIHIIIIIIIIIIIIIIIIIIIIIIIIIIIIIIIIIIIIIIIIIIIIIIIIIIIIIIIIIHIIIIIIIIIIIIIIIIIIIIIIIIIHIIIIIIIIIIIIIIIIIIIIHIHIIIIHIIHIIIIIIIIHIIIIGIIIIIIIHGIIIIIHIHHID
@HWI-D00621:464:HFY7KBCXY:1:1207:4756:67405 1:N:0:AAGAGGCAGTAAGGAG
AAGTTGTAACAAGGTTTCCGTAGGTGAACCTGCGGAAGGATCATTAACAAATCCAATACTTGCTGGCTCTCTTTTTTGGGGGTCTTGCAAATATTAATCCGCTGGCCTCGCAAGGGGCTGGTTGATAATTGATAACATAAATGTGTGTAGTGTTGACAGTGTGTGATATTTAATTAATTATTGACAACTTTTAACAATGGATCTCTAGGCTCTTGCATCGATGAAGAACGCAGC
+
IIIHHHIIIIIIIIIIIIIIIIIIIIIIIIIIIIIIIIIHIIIIIIHIIIHIIIIIIIIIIIIIIIIIIIIIIIIIIIIIIIIIIIIHIIIIIIIIIIIIIIIIIIIIIIIIIIIIIIIIIIHHIIIIIIIIIIIIIIIIIIIIHIIIIIIIIIIIIIIIIIIIIIIIIIIIIIIIIIIIIHIIIIIIIIIIIIIIIHIHGIIIIIIIIIIIIIHIIHIIIIIIIIIIGDDDDD
@HWI-D00621:464:HFY7KBCXY:1:1207:7016:68086 1:N:0:AAGAGGCAGTAAGGAG
AAGTCGTAACAAGGTCTCCGTTGGTGAACCAGCGGAGGGATCATTACCGAGTTTACAACTCCCAAACCCAATGTGAACGTTACCAAACTGTTGCCTCGGCGGGGTCACGCCCCGGGTGCGTAAAAGCCCCGGAACCAGGCGCCCGCCGGAGGAACCAACCAAACTCTTTCTGTAGTCCCCTCGCGGACGTATTTCTTACAGCTCTGAGCAAAAATTCAAAATGAATCAAAACTTTCAACAACGGATCTCTTGGTTCTGGCATCGATGAAGAACGCAGC
+
IIIIIIIIIIIIIIHIIIIIIIIIIIIIIIIIIIIIIIIIIIHIIIIIIIIIIIIIIIIIIIIIIIIIIIIIIIIIIIIIIIIIIIIIIIIIIIIIIIIIIIHIIIIIIIIIIIHIIIIIIIIIIHHIIIIIIIIIIIIIIIIIIIIIIIHIIIIIIIIIIIIIIIIIHIIIIIIIIIIIIIIIIIIIIIIIIIIHIIIIIIIIIIIIIIIIIIIIIIIIIIIIHHIIIHHHGIHIIIIIHIIIIHIHGD1IIIIIIIIIIHIIIIIIIIIIIDDDDD
@HWI-D00621:464:HFY7KBCXY:1:1207:8747:68219 1:N:0:AAGAGGCAGTATGGAG
AAGTCGTAACAAGGTTTCCGTAGGTGAACCTGCGGAAGGATCATTATTGAATACACTTGATAGGTTGTTGCTGGCTCTTGGGAGCATGTGCACGCCTGTCTTGGACTCTATTCATCCACCTGTGCACTATTTGTAGTCTTTGGAGACTAAGATGGAACAGCTTACCAGTCGGTCGACAGGCCGGAATAGAGGAATGCTTGAGCCATTAATGGTACAGGCTCTCCTCAAATAAACTGTAAAGTCCTCCCTCCAGAGTCTATGTCTTTATTCATAAACCAAGTATGTTGTCGAATGTATTCATTGGGCTATGATGCCTATAAACTATTATACAACTTTCAGCAACGGATCTCTTGGCTCTCGCATCGATGAAGAACGCAGC
+
IIHIIIIIIIIIIIIIIIIIIIIIIIIIIIIIIIIHIIIIIIIIIIIIIIIIIIIIIIIHHIIIIIIIIIIIIIHHFHIHIIIIIIIIIIIIIHIIIIIIIIIHIIIIIIIIIIHIIIIIIIIIIIIGIIIIIIIHIIIHIIIIHHHHIIIHIHIIHIIIIIIIIHHIIIIIIHIHIHIIIIIIIIHIIIIHIHHIIHIIIIIIIIIIHHIHIIIIIHHIEHHIIIIIHIHIIIHIIIIHIGIIIIHHEIIHIIIIIIIIIIHIIIIIHHIIIHFHHHIIIIIIIIIIIIIIIIIIIHIIIIIIGIIHIIHFIIIIIIIHHHIIIHIIHIIIIIIIIIGIIIIIIIHIIIIIIIIIIIIIIIIIIIIIIIIIIIDDDDD
@HWI-D00621:464:HFY7KBCXY:1:1207:14188:68070 1:N:0:AAGAGGCAGTAAGGAG
AAGTCGTAACAAGGTTTCCGTAGGTGAACCTGCGGAAGGATCATTCATAATAAGTGTTTTATGGCACTTTTTAAATCCATATCCACCTTGTGTGCAATGTCAGTCGATCTTCTTCATGGAGATCGGCCAAACATCAACCTTATTTTTTAACTCTTTGTCTGAAAAATATTATGAATAAACAATTCAAAATACAACTTTCAACAACGGATCTCTTGGCTCTCGCATCGATGAAGAACGCAGC
+
IIIHIIIIIIIIIIIIIIIIIIIIIIIIIIIIIIIIIIIIIIIIIIIIIIIHHIHIIIIIIIIIHIIHIIIIIIIIIIIIIIIIIIIIIIIIIIIIIIIIIIIIIIIIIIIIIIIIIIIIIIIIIIIIIIIIIIIIIIHIIIIIIIIIIIIIHIIIIIIIIIIIIHGHIIIIIIIIIIIIIIIIIIIIIIIIIIIHHIIHIIHIIIIIIIIIIHIHIIIIIIIIIIHHGIIIIIIHDDDDD
@HWI-D00621:464:HFY7KBCXY:1:1207:5664:68830 1:N:0:AAGAGGCAGTAAGGAG
AAGTCGTAACAAGGTTTCCGTAGGTGAACCTGCGGAAGGATCACTAGTGATTAAATCGAGCGTGTCTTCATTGACCGCTCACCCTTCTCACCATCCACATACACCTGTGCACTGTTTAGCCTGAGCCGTTTCGGTTCAGGTTATCATTTCATACAAACTCTAGTCTTATGAATGTAAACGTTTTAATAACATAATAAAACTTTCAACAACGGATCTCTTGGTTCTCGCATCGATGAAGAACGCAGC
+
HHIHIIIHIDHIHHEHIIIHIIIIHHIHHHHIIIHHIIIHIIIIIIIIIHIHIIHIIIIIIIIIIIHIIIIIIIIIIIIHIIIIIIIIIIIHIIIIIIIIIIIIIIIIIIIIIIIIIIIIIIIIIIIIIIIIIIIIIIIIIIIIIIIIIIIIIIIIHIIIIHIIIIIIIIIIIIIIIIIIIIIIIIIIHIIIIHHIIHHIIIIIIIIIIIIIIIIHIIIIIHIIIIHIIIIHHHEHHIIHHDADBA
@HWI-D00621:464:HFY7KBCXY:1:1207:17072:68785 1:N:0:AAGAGGCAGTAAGGAG
AAGTCGTAACAAGGTTTCCGTAGGTGAACCTGCGGAAGGATCATTCATAATAAGTGTTTTATGGCACTTTTTAAATCCATATCCACCTTGTGTGCAATGTCAGGTTGTCCTCTTCATTTTCTGGAGAGGATGACCCAAACATCAACTTATCCTTGAACTCTTTGTCTGAAAAATATTATGAATAAAATAATTCAAAATACAACTTTCAACAACGGATCTCTTGGCTCTCGCATCGATGAAGAACGCAGC
+
IHIIIIIIIIIIIHIIIIIIIIIIIIIHHHIIIIIIIHIHIIIIIIIIIIIIIIHIIIIIIIIIIIIIIIIIIIIIHIIIHHIIIIIIIIIIIIIIIHIIIIIIIIIIIIIIIIIIIIIIIIIIIIIIIIIIIIIIIIIIIIIIIHHIIIIIIIIHHIIIIIIIIIHIIIIIIIIIIIIIIIIIIIIIIIIIIIIIIIIIIIIIIHIIIIIIIIIIHHHEFHIHIIIHIIIIIGHHG?IIIIHIBBD?D
@HWI-D00621:464:HFY7KBCXY:1:1207:12588:69083 1:N:0:AAGAGGCAGTAAGGAG
AAGTCGTAACAAGGTTTCCGTAGGTGAACCTGCGGAAGGATCATTACCGAAGTACAGGCCCTCTCGAGGGCTAAACTTCCACCCTTTGTTTATTATACTATGTTGCTTTGGCGGATCGCCCTTGGGCCACCGGCTTCGGCTGGTGCGTGCCCGCCAGAGACCTCAAACCCAAACCATTATACGTAATTGTCTGAAAACAAGTTTAAATTATTAAAACTTTCAACAACGGATCTCTTGGCTCTGGCATCGATGAAGAACGCAGC
+
IIIIIIIIIIIIIIIIIIIIIIIIIIIIIIIIIIIIIIIIIIIIIIIIIIIIIIIIIIIIIIIIIIGIIIIIIIIIIIIGHIIIIIIIIIIIIIIIIIIIIIIIIIIIIIHIIIIIIIIIIIIIIIIIIIIIIIIIIIIIIIIIIIIIIIIIIIIIIIIIIIIIIIIIIIIIHIIIIIIIIIIIIIIIIIIIIIIIIIIIIIIIIIIIIIIIIIIIIIIIIIIIIIIIIIIIIIIIIIIIIIIIIIIIIIIIIIIIIIDDDDD
@HWI-D00621:464:HFY7KBCXY:1:1207:12744:69474 1:N:0:AAGAGGCAGTAAGGAG
AAGTCGTAACAAGGTTTCCGTAGGTGAACCTGCGGAAGGATCATTATTGAATACACTTGATAGGTTGTTGCTGGCTCTTGGGAGCATGTGCACGCCTGTCTTGGACTCTATTCATCCACCTGTGCACTATTTGTAGTCTTTGGAGACTAAGATGGAACAGCTTACCAGTCGGTCGACAGGCCGGAATAGAGGAATGCTTGAGCCATTAATGGTACAGGCTCTCCTCAAATAAACTGTAAAGTCCTCCCTCCAGAGTCTATGTCTTTATTCATAAACCAAGTATGTTGTCGAATGTATTCATTGGGCTATGATGCCTATAAACTATTATACAACTTTCAGCAACGGATCTCTTGGCTCTCGCATCGATGAAGAACGCAGC
+
IIIIHHIIIIIIHGHIIIIIIIHHIGIHHIIIIIIIIHIIHIHHIHIIIIIIIHHIIIHHEHIIIIIIIIIIHIIIIIIIIIIGIHIIIGHHHHHIIIIIIHHIIIIIIIIGHIIIIHIIIIIIHIIIIIHIIHIHIIIIIIGEHHIIIIIIIIGIIIIIGIIIIIHHHIHIIIIIIIIHHIIIIIIIIHIIIIIIIIHHHHHHIIHIIIIHHHIHHHIHHHHIHIHHHHCHGCIIIIIHHIHHH<HHFFFHIIHHHIIIIHHIHHECIIIHHIHEHHHIIIIIIIHFCCIIIIIIHIHEGHIIHGIIIIHHHFIIIIIIHIGHHEFHHHHGEIIIIHCHCHIHG?E?IIHFHHHGIIHDFHHHHFHFGIIHC<DDDDB
@HWI-D00621:464:HFY7KBCXY:1:1207:12136:69642 1:N:0:AAGAGGCAGTAAGGAG
AAGTCGTAACAAGGTTTCCGTAGGTGAACCTGCGGAAGGATCATTAATAAACGGCGAAGCTCGCAAGAGCCTAGCTTTATATTATTCCATAACACCTGTGAACTATTTGCCTTCTTGTCATGAGAAGGTACAAACCTTACAAACTTAACTGTAATGAATGTAATCTATTATAACATAATACAACTTTCAACAACGGATCTCTTGGCTCTCGCATCGATGAAGAACGCAGC
+
HHHHHIHHHHIIIIIIIGHHIHHHIHHHIIHIIIHIIIIIIIHHHHIIHIIIIIIIIIIIIIIIIIIIIHIIIIIIIIIHIHIIIIIIIHIIIHHIIIIIIHIIIIIIIIIIIIIIIIIIIIIIIIIIIIIIIIIIIIIIIIIIIHIIIHHHIIIIIIIIIIIIHIIIIIIIIIIIIIIIIIIIIIHIIIIIIIIIIIIIIIHHHFIIIIIIIGHHIIHIIIHHHHIH@D
@HWI-D00621:464:HFY7KBCXY:1:1207:6658:69806 1:N:0:AAGAGGCAGTAAGGAG
AAGTCGTAACAAGGTTTCCGTAGGTGAACCTGCGGAAGGATCATTAGTGATTGACCTCCGGGTCTTAATAACTATAATCTTCTACCTCTGTGAACCGTTGGTCTTCGGACCGATTCTTATAACAAACATCTGTGTAATGAACGTAACCTATATTAATCATATAAAACTTTTAACAACGGATCTCTTGGCTCTCGCATCGATGAAGAACGCAGC
+
IIIIIIIIIIHIIIHHIIIIIIIIIIIIIIIIIIIIIIHHIIIIIHHHHHHHHIIIIIIIHHIIIIIIIIIIIIIIIIHGEHIHIIIIIIIIIHIIIIIIHHHHIIIIIIIIIIIIHHIIIIIHHHIIHIIIIIIIIIIIIIIIIIIIIIIIIIIIHHIIIIIIIIIIIIIIIIHHIIIIIIIIIIIIIIIIIIIIIIIIIIIIIIIIIDHHD
@HWI-D00621:464:HFY7KBCXY:1:1207:7447:70223 1:N:0:AAGAGGCAGTAAGGAG
AAGTCGTAACAAGGTTTCCGTAGGTGAACCTGCGGAAGGATCATCACTAAGGATGTATAATCCAAGGTATTTGAGGATGAATGATATGTATTGGTGGGTTTTTCCACCAGCACTTACAAAACATAACAATATAATATAATACTAATACAAAAAAACACAACTTTCAACAATGGATCTCTTGGCTCTCGCATCGATGAAGAACGCAGC
+
IIIHHIIIHHHHHHDHIIIIHIIIHHIIIHFHHHIIIIIIIIIIIIIIIIIHHIHIHIIHHHIIIIIIIIIIIIIHIHIFIHHIIIHIIIIIIHHEHHIHHHIIIIIIIIIIHHIIIIHEHIIIIIIIIIIIIIIIIHIIIIIIIIIIIIIIIIIIIIIHHIIHHHIIIIIHIGIIIFHIHHIHIIHHHIIHIIIHHIIIHHHIHHD
@HWI-D00621:464:HFY7KBCXY:1:1207:6225:70273 1:N:0:AAGAGGCAGTAAGGAG
AAGTCGTAACAAGGTTTCCGTAGGTGAACCTGCGGAAGGATCATTATTGAATACACTTGATAGGTTGTTGCTGGCTCTTGGGAGCATGTGCACGCCTGTCTTGGACTCTATTCATCCACCTGTGCACTATTTGTAGTCTTTGGAGACTAAGATGGAACAGCTTACCAGTCGGTCGACAGGCCGGAATAGAGGAATGCTTGAGCCATTAATGGTACAGGCTCTCCTCAAATAAACTGTAAAGTCCTCCCTCCAGAGTCTATGTCTTTATTCATAAACCAAGTATGTTGTCGAATGTATTCATTGGGCTATGATGCCTATAAACTATTATACAACTTTCAGCAACGGATCTCTTGGCTCTCGCATCGATGAAGAACGCAGC
+
IIIIIIIIIIIIIIIIIIIIIIIIIIIIIIIIIIIIIIIIIIIIIIHHIIIIIIIIIIIHIIIIIIHIIIIIIIIIIIIHIIIHIIIIIIHIIIIIIIIIIIIGIIIIIIIIIIIIIIIIIIIIHIIIIIIIIIIIIIIIIIIIHIIIIIIIIHHHIIIIIHIIIHHHHHHHHIIIHHHHHIHHIIIIIIIIHIIIHHIHIIIIIIIIIIIHIIIHIHIIIIIIIIIIIIIIIIIIIIIHEHIIHHIIHIIIIIIIIIIHGIIIIIGIIIHIHHDHFDEIIIIIIIHGGHIIIIIIHHIIIIIIIIIIIIIIIIIIIIIHIIIIIIIHIIIIIIIIIIIIIIIIIIIIIIHEIIIIIIIIIIIIIIIIIIIIIICDDDD
@HWI-D00621:464:HFY7KBCXY:1:1207:13693:70454 1:N:0:AAGAGGCAGTAAGGAG
AAGTCGTAACAAGGTTTCCGTAGGTGAACCTGCGGAAGGATCACTAGTGATTAAATCGAGAGCGTCTTCATTGACCTCTCACCCTTCACATCCACATACACCTGTGAACCGTTTGGCTTTTCTTTAACAGAGCGCAAGCTCGACGAGAGAAAAGTCATCTTTTTATACATACCCCAGTCTTATGAATGTAACAGTTTTAATAAACAAAATAAAACTTTTAACAACGGATCTCTTGGTTCTCGCATCGATGAAGAACGCAGC
+
HHHHHDHHHIIIHHHHEHHHHIIHHHIGFHHHIHIHFHHHHHFHIIIHIIHHIHHHHIIHHHGHEHHIHHHHHHHHHIIHIHHHHHHHHIIHIIIIIHIIIIIIHIIIIIIIIIIHIIIIIIIIIIIHHIIIIIIIIIGHHIHHHHHFHHIIIIHHHHIIHHIIIIIHHHIIIIHIIIIIIIIIIIIIIIIIIIHHIHIIIIIIIIIHHFIIIIIIIIIIIIIIIIFIHIIIHIIIHIHIIHHHEHEIHIIIIHHHBDBAB
@HWI-D00621:464:HFY7KBCXY:1:1207:15203:70604 1:N:0:AAGAGGCAGTAAGGAG
AAGTCGTAACAAGGTTTCCGTAGGTGAACCTGCGGAAGGATCATTATTGAAACTTCATCCGGGGCGCCGCGGCCCTCAGCACCGGCGGAAACGCCGTGTTGCGGGGGCCGCGCGTGCACTCGTCCAAACCAAACCCCCCTGTGAACCTTACGGGATGGCCTGGGTTAGCGCCCGGTGCCGTTCCGCTTTATACAAACACTTATCAAAGAATGAACTGAAGGCGGTCTGACCGCTGGATAACAAACTGAAACAACTTTCAACAACGGATCTCTTGGCTCTCGCATCGATGAAGAACGCAGC
+
IIIIIIIIIIIIIHFIIIIIIIIIIHIIIIIIIIIIIGIIIIIIIHHIIIIIIIIIIIIIIIHHIIIIIIIIIIIIIGHHHIIIIIIIIIIIIIIIIIIIIIIIIIIIIIIIIIIIIIIIIIIIIIHHIIIIIIIIIIIIIHHIHIIIIIIIIIIIIIIIIIIIIIIIIIIIIIIIIIIIIIIIIIIHIIIIIIIIHIIIIIIIIIIIIIIIIIIIIIIIIIIIIIIIIIIIIGIIIIIHIIIHIIIIHHIIIIIHIIIIIIIIIIIIIIIIIIIHIIIIIHFIIIIIIGIIIIIDD@@@
@HWI-D00621:464:HFY7KBCXY:1:1207:18328:70666 1:N:0:AAGAGGCAGTAAGGAG
AAGTCGTAACAAGGTTCCCGTAGGTGAACCTGCGGAAGGGTCATTATTGAATACACTTGATAGGTTGTTGCTGGCTCTTGGGAGCATGTGCACGCCTGTCTTGGACTCTATTCATCCACCTGTGCACTATTTGTAGTCTTTGGAGACTAAGATGGAACAGCTTACCAGTCGGTCGACAGGCCGGAATAGAGGAATGCTTGAGCCATTAATGGTACAGGCTCTCCTCAAATAAACTGTAAAGTCCTCCCTCCAGAGTCTATGTCTTTATTCATAAACCAAGTATGTTGTCGAATGTATTCATTGGGCTATGATGCCTATAAACTATTATACAACTTTCAGCAACGGATCTCTTGGCTCTCGCATCGATGAAGAACGCAGC
+
IIIHIIEHHHIIIIII@FHHHIHHHIIIIIGIIGIIIDH0DFHIIIIIIIIIIGIIIHIIIIIHHHIIIIIIIIIIIIIHIIIIIIIIIIIIIIIIIIIIIIIIGIIIIIIIIIIIIIIIIHIIIIIGHHHHHIIHIIIIIIGHIIIIIGIIIHIIHIIIIIIIHHIIFIIIIHHHIIHIDHHHHHGHIIGIIIIIIIIIIIIHIIIIIHIHHHIIIIIHGHHEHIIIIIIHHIHIIIIIHIHHHIIIHIHHIIIIIIIIIIIIIIIIHIHIIIIHGDHIIGIIIHIHIIHIIIHIIIIIIHIIIHHGHIIGIIIIIIIHHIHFHHHHCGIIIIIIIIIIHIIIIIIIIIIHHIIHIIIIIIIHIIIIHFIIIIDDDBB
@HWI-D00621:464:HFY7KBCXY:1:1207:12494:70793 1:N:0:AAGAGGCAGTAAGGAG
AAGTCGTAACAAGGTTTCCGTAGGTGAACCTGCGGAAGGATCATTATAGATTGTGCGCAAGCACTTTTATATTCATACACCTGTGCACCGTGGTCTTCGGACCTACAAACATGAAGTCATGAACGTCTTTTATTATAAACAATAAAACTTTCAACAACGGATCTCTTGGCTCTCGCATCGATGAAGAACGCAG
+
IIIIIIIIIIIIIIIIIIIIIIIIHHIHHIIIHHIIHHIIIIIIIIIIHHIIIIIIIIIIIIIIIHIIIIIIIIIIHIIIIIIIIHIIHIIIIIIIIIIHIIIIIIIIIIIIIIIIIIIIIIIIIIIIIIIIIHIIIIIIIIIIIIIIIIIIIHIIIHIHHHHHHHHHGHIHIIIIIIIIIIHIIIIIIIFHC
@HWI-D00621:464:HFY7KBCXY:1:1207:20369:71102 1:N:0:AAGAGGCAGTAAGGAG
AAGTCGTAACAAGGTTTCCGTAGGTGAACCTGCGGAAGGATCATTCATAATAAGTGTTTTATGGCACTTTTTAAATCCATATCCACCTTGTGTGCAATGTCAGTCGATCTTCTTCATGGAGATCGACCAAACATCAACCTTTATCTTTTAACTCTTTGTCTGAAAAATATTATGAATAAACAATTCAAAATACAACTTTCAACAACGGATCTCTTGGCTCTCGCATCGATGAAGAACGCAGC
+
IIIIIIIIIIIIIIHHHIIIIIIIIIHIIHIHIIIIIIIIIIIIIIIIIIIIIIIIIIIIIIIIIIIIIIIHIIIIIIIIIIIIIIIIIIIIIIIIIIIIIIIIIIIIIIIIIIIIIIIIIIIIIIIIIIIIIIIIIIIIIIIIIIIIIIIIIIIIIIIIIIIIIIIIIIIIIIIHIIIIIIIIIIIIIIIIIIIIIIIIIIHIIIIIIIIIIIIIIIIIIIIHIIIIIIIIIIIIIDDDAD
@HWI-D00621:464:HFY7KBCXY:1:1207:8846:71473 1:N:0:AAGAGGCAGTAAGGAG
AAGTCGTAACAAGGTTTCCGTAGGTGAACCTGCGGAAGGATCATTAACGAATCGTGCTTCGGTGGGTGATTATGTCATTCGCCAAACATATGTGCTCTCCAGGCAACTGGAGGTGCAAAATATCATATATATGATGTAGTGTATTATTATTTAGTGTATGTATGGTTGTCTCATCAAACGATACAATCAGTATAATCAAATGACACTTTTAACAATGGATCTCTTGGCTCTTGCATCGATGAAGAACGCAGC
+
IIIIIIIIIIIIIIIIIIIIIIIIIIIIIIIIIIIHIIIIIIIIIIIIIIIIIIIIHIHIIIHIIIIIIIIIIHIIIIIHIIIIIIIIIIIIIIIIIIIIIIIIIIIIIIIIIHIIIIIIIIIIIIIIIIIIIIIIIIIIIIIIIIIIIIIIIIIIIIIIIIIIIIIIIIIIIHIIIIIIIIIIIIIIIIIIIIIIIIIIIIIIIHIIIIIIIIIIIIIIIIIIIIIIIHIIIIIIIIIHIIIIIIIDDDDD
@HWI-D00621:464:HFY7KBCXY:1:1207:13490:71451 1:N:0:AAGAGGCAGTAAGGAG
AAGTTGTAACAAGGTTTCCGTAGGTGAACCTGCGGAAGGATCATTAACAAATCCAATGCTTGTGGGGTGACTTTAATTAGTCATCTTGCAAATATTAATCCGCTGGCCTCGCAAGGGGCTAGTCGATAGATAACATAAATGTGTGTAGTGTTGACAGTGTGTGATATTTAATTAATTATTGACAACTTTTAACAATGGATCTCTAGGCTCTTGCATCGATGAAGAACGCAGC
+
IIIIIIIIIIIIIIIIIIIIIIIIIIIIIIIIIIIIIIIIIIIIIIIIIIIIIIIIIIIIIIIIIIIIIIIIIIIIIIIIIIIIIIIIIIIIIIIIIIIIHIIIIIIIIIIIIIIIIIIIIIIIIIIIIIIIIIIIIIIIIIIIIIIIIIIIIIIIIIIIIIIIIIIIIIIIIIIIIIIIIIIIIIIIIIIIIIIIIIIIIIIIIIIIIIIIIIIIIIIIIIIIIIIIDDDD
@HWI-D00621:464:HFY7KBCXY:1:1207:13344:71658 1:N:0:AAGAGGCAGTAAGGAG
AAGTCGTAACAAGGTTTCCGTAGGTGAACCTGCGGAAGGATCACTAGTGATTAAATCGAGAGCGTCTTCATTGACCTCTCACCCTTCACATCCACATACACCTGTGCACCGTTTGGCTCTTATAAAAGACGCAAGTCTGCAATGAGAGTCATCAATTTTATACATACCCCAGTCTTATGAATGTAACAGTTTTAATAAACATAATAAAACTTTTAACAACGGATCTCTTGGTTCTCGCATCGATGAAGAACGCAGC
+
IIIIIIIIIIIIHIIIIIIIIIIIIIIIIIIIIHHHIIIIIIIHIIIIHIIIHIIIIHHHHHHIIIIIIIIIHIIIIHIGIHHIIIIIIIIIIHIIIIIIIIIIIIIHHIIIIIIHIHHIIIIIHIIHIIHIIIHHIIIIIIIIHHHHGHHHHHHIIIIIIIHHIHHGEEHG@GFHHIIIIIIHIIHHIHHHIIIHIIHIIHIIIIIIIIIIIIIIIIIIIIIIHIIIIIIIIIIIIIIIIIIIIIIIIHIDDDDC
@HWI-D00621:464:HFY7KBCXY:1:1207:11403:71894 1:N:0:AAGAGGCAGTAAGGAG
AAGTCGTAACAAGGTTTCCGTAGGTGAACCTGCGGAAGGATCATTATTGAATACACTTGATAGGTTGTTGCTGGCTCTTGGGAGCATGTGCACGCCTGTCTTGGACTCTATTCATCCACCTGTGCACTATTTGTAGTCTTTGGAGACTAAGATGGAACAGCTTACCAGTCGGTCGACAGGCCGGAATAGAGGAATGCTTGAGCCATTAATGGTACAGGCTCTCCTCAAATAAACTGTAAAGTCCTCCCTCCAGAGTCTATGTCTTTATTCATAAACCAAGTATGTTGTCGAATGTATTCATTGGGCTATGATGCCTATAAACTATTATACAACTTTCAGCAACGGATCTCTTGGCTCTCGCATCGATGAAGAACGCAGC
+
HIIIIIIHIIIIIIIIIIIIIIHIIIIIIIIIIIIIIIIIIIIIIHIIIIIIIIIIIIIHHHHIIIIIIIIIGIIIIIIIIHIHHIIIIIIIIIIIIIIIIIHIIIIIIIIIIIIIIIIIIIIIIHIIIIIIIHIHIIIIIIGIIHHIIIIIIIGHIIIIIIIHIIIIHIIIIHHIIIIIIIIIIIHIIIIIGIIIIIIIIIIIIIIHIIIIIIIIHIIHHIIHHIIIIIIIHHIIIIIHHIIIHHHIHIHIIIIIIIIIIIGIIIIHHHIIIIIHHDIIIIIIIIIIHHIIIIIIIIIIIHIIIGIIIIIHIIHIIIIIIIGIIIIIHHIIGIIIIIGIIIIIIHIIIIIIIIIIIIIIIIHIIIIHIIIIIIDDDDD
@HWI-D00621:464:HFY7KBCXY:1:1207:7356:72250 1:N:0:AAGAGGCAGTAAGGAG
AAGTCGTAACAAGGTTTCCGTAGGTGAACCTGCGGAAGGATCATTATTGAATACACTTGATAGGTTGTTGCTGGCTCTTGGGAGCATGTGCACGCCTGTCTTGGACTCTATTCATCCACCTGTGCACTATTTGTAGTCTTTGGAGACTAAGATGGAACAGCTTACCAGTCGGTCGACAGGCCGGAATAGAGGAATGCTTGAGCCATTAATGGTACAGGCTCTCCTCAAATAAACTGTAAAGTCCTCCCTCCAGAGTCTATGTCTTTATTCATAAACCAAGTATGTTGTCGAATGTATTCATTGGGCTATGATGCCTATAAACTATTATACAACTTTCAGCAACGGATCTCTTGGCTCTCGCATCGATGAAGAACGCAGC
+
HIIIIIIIIIIIIIIIIIIIIIIIIIIIIIIIIIIIIIIIIIIIIGHHHHIIIIIIIIIHIIHHIIIIIIHIHHHIIIIHIIIHIIICHIGHHHIIIIIIIIIIIIIIIIIIIIIIHIIIIIHIHHIIIIIIHIIIIIIIHHIHIIHIHHIHHHGHHIIIIIHHHHIIHHIHIIIIIHHHHIIGHIHIHIHGHHIIIIHIIHHIHIHHHHGHGIIIIIHIIIHHHHHHIHGEHIHIIIGIIIHIHIHHFHGIHHCGHHHIIIIIIIHGGIIIHEHHD<FIHIIIIHDGHIIIHHIIIIHHGHIIIIHIIIIHIIIIIHIIHFIHHCIHFFEGIIIIHHIIIIIIIIHHIIIIIHIIIIIIHGIIHIHIIIIIIGDDDDD
@HWI-D00621:464:HFY7KBCXY:1:1207:9133:72089 1:N:0:AAGAGGCAGTAAGGAG
AAGTCGTAACAAGGTTTCCGTAGGTGAACCTGCGGAAGGATCATTATTGAATACACTTGATAGGTTGTTGCTGGCTCTTGGGAGCATGTGCACGCCTGTCTTGGACTCTATTCATCCACCTGTGCACTATTTGTAGTCTTTGGAGACTAAGATGGAACAGCTTACCAGTCGGTCGACAGGCCGGAATAGAGGAATGCTTGAGCCATTAATGGTACAGGCTCTCCTCAAATAAACTGTAAAGTCCTCCCTCCAGAGTCTATGTCTTTATTCATAAACCAAGTATGTTGTCGAATGTATTCATTGGGCTATGATGCCTATAAACTATTATACAACTTTCAGCAACGGATCTCTCGGCTCTCGCATCGATGAAGAACGCAGC
+
IIIIIIIIIIIIIIIHIIIIIIIIIIIIIIIIIIIIIIIIIIIIIIHIIIIIICHIIIIIIIIIIIIIIIIIHIIIIIIHHIIIHIIIIIIIIIIIIIIIIIIIIIIIIIIIIIIIIIIIIIIIIIIIIIIIIIIIIIHIIIIHIIIIIIIIHIHHHIIIIIIIIIIIIIIIHHIIIIIIIIIIIIHHHIIIIIIIIIIIIIIIIIIIIIIIIIIIIIIIHIIHIIIIHIIIHHIIHHHIIIIIIHIHHIIIIIIIIIIIIIIIIIIIIIIIHIIIHGIIIIIIIIIIHIIIIIIIIIIIGIIIIIIIIIIIGIIIIIHHHIIIIHIIIIIIHIHHIHIIIIIIIIIHFC</IIIIIIIIIIIIIIHIIIIHIIDDDDA
@HWI-D00621:464:HFY7KBCXY:1:1207:10330:72181 1:N:0:AAGAGGCAGTAAGGAG
AAGTCGTAACAAGGTTTCCGTAGGTGAACCTGCGGAAGGATCATTATTGAATTCCAACGTAAAGGGTTGTTGCTGGCATAACCTGCATGTGCACACCCGATACACTCACACCTGTGCACCTACTGACTGAAGTCCTTCACTGGAGGGTGGATGTCCTTAACTACACACACTTTTAAATACTTGTTTGATATTATAAAAATATTAAATGACAACTTTCAACAACGGATCTCTTGGCTCTCGCATCGATGAAGAACGCAGC
+
IIIIIIIIIIIIIIIIIIIIIIIIIIIIIIIIIIIIIHIIIIIIIIIIIIIIIIIIIIIIIIIIIIIIIIIIIIIIIIIHIIIIIIIIIIIIIIIIIIIIIIIIIIIIIIIIIIIIIIIIIIIIIIIIIIIIIIIIIIIIIIIHIIIIIIIIIIIIIIIIIHIIIIIIIIIIIIIIIIIIIIIIIIIIIIIIIIIIIIIIIIIIIIIIIIIIIIIIIIIIIIIIIIIIIIIHIIIIIIIIIIIIIIIGIIIIIIDDDDD
@HWI-D00621:464:HFY7KBCXY:1:1207:15555:72184 1:N:0:AAGAGGCAGTAAGGAG
AAGTCGTAACAAGGTTTCCGTAGGTGAACCTGCGGAAGGATCATTATTGAATACACTTGATAGGTTGTTGCTGGCTCTTGGGAGCATGTGCACGCCTGTCTTGGACTCTATTCATCCACCTGTGCACTATTTGTAGTCTTTGGAGACTAAGATGGAACAGCTTACCAGTCGGTCGACAGGCCGGAATAGAGGAATGCTTGAGCCATTAATGGTACAGGCTCTCCTCAAATAAACTGTAAAGTCCTCCCTCCAGAGTCTATGTCTTTATTCATAAACCAAGTATGTTGTCGAATGTATTCATTGGGCTATGATGCCTATAAACTATTATACAACTTTCAGCAACGGATCTCTTGGCTCTCGCATCGATGAAGAACGCAGC
+
IGHHIIIIHHIIIIIIIIIIIIHIIIHIIIIIIIIIIIIGGHIIIIHIIIIIIIIIIIIIHHHHIIIIIIIIGIIHIIIHIIIIIIIIIIIIIIIIIIIIIIIIIIIIGIIIIIIIIIIIIIIIIIIIIIIIIIIIIIIIIIIGHIIIIIHIIIHHIIHHIIIIIGIIIIIIIIIHIIIIIIIIIIIIIIIIIIIHIIIHHIHIIHIIIIIIIIIIIIIIIHIHHIIIIIIHHIIIIIHHIIIIHGIIIIHEHIHIIIIHIIGIIIIHIIIIIIIHIHIIIIHIHIIIIIHIIIIHIGIIGIIIIIIIIIIHIIHIIIIIIIIIIFIIIHIIIIIIIIIIIIIIIIIIIIIIIHHCIIIIIIIHIIIHIIIIIGDDADD
@HWI-D00621:464:HFY7KBCXY:1:1207:9932:72371 1:N:0:AAGAGGCAGTAAGGAG
AAGTCGTAACAAGGTTTCCGTAGGTGAACCTGCGGAAGGATCATTCATAATAAGTGTTTTATGGCACTTTTTAAATCCATATCCACCTTGTGTGCAATGTCAGTCGATCTTCTTCATGGAGGTCGGCCAAACATCAACCTTATCTTTTAACTCTTTGTCTGAAAAATATTATGAATAAACAATTCAAAATACAACTTTCAACAACGGATCTCTTGGCTCTCGCATCGATGAAGAACGCAGC
+
IIIIIIIHHHIIHHIIIIIIIIIHIIHGHHHIIIIIIIIIIIIIIIIIIIIIIIIHHIIIHIIIIIIIIIIIIIIIIIIHHHIIIIIIIIIIIIHFIIIIIIIIIIIIIIHIIIIIIIIIIIIIIHHIIIIIIIIIIIIIIIIIIIIIIIIIIIIIIIIIIIIIIIIIIIIIIIIIIIIIIIIIIIIIIIIIIIIIIIIIIIIIIIIIIIIIHHIHIIIIIIIIIIIIIIIIIIIIDDDDD
@HWI-D00621:464:HFY7KBCXY:1:1207:8746:72578 1:N:0:AAGAGGCAGTAAGGAG
AAGTCGTAACAAGGTTTCCGTAGGTGAACCTGCGGAAGGATCATTCTTGTATACCTGGTCAAGCGTAAGCTAGGCCAAACCATGTGTGAATCAGTGTTCTCTTCCCAGCGGAAGGTCTTGCAACCCTGGGCTCTGCCTGGGCAAGCTTGATTGACGGCTGGGGTATTGCCTCGCAAGAGGTGAATCATGTTCAATAGCAGGGAACTCAAAAGTAACAAATTACAACTTTTAACGATGGATCTCTTGGCTCTCACATCGATGAAGAACGCAGC
+
IIIIIIIIIIIIIIIIIIIIIIIHHHIHHIIIIIIIIIIIIIIIIIIIIIIHIIIIIIHIIIIIIIIHIIIIIIIIIIIHIIIIIHIIIIHIIIIHHIIIIIIIIIIIIIIIIIIIHIIIIIIIIIIIHIHGIIIIIIIIIIHIIIIIIIIIIIIIIIIIIIIIIIIIHIIIIIIIIIIIIIIIIIIIIIIIIIHIIHIIHIIIIHIIIIIIIIIIIIIIIIIIIIIIIHIIIIIIIHIIIIIHEIIIIIIHIIIIIIIIIIIIIIIDDDDD
@HWI-D00621:464:HFY7KBCXY:1:1207:11010:72534 1:N:0:AAGAGGCAGTAAGGAG
AAGTCGTAACAAGGTTTCCGTAGGTGAACCTGCGGAAGGATCATTCATAAATGAGTGTTTTATGGCACTCTTTAAAAATCCATATCCACCTTGTGTGCAATGTTTGTTGGGAAAGCTTCTTGCTTTCCCTTCATAATATCAACCTATATCTTTAACAACATTCGTCTGATAACATATTATGAATATACTTAATTCAAAATATAACTTTCAACAACGGATCTCTTGGCTCTCGCATCGATGAAGAACGCAGC
+
IIIIIIIIIIIIIIIIIIIIIIIIIIHIHFHHIIIIIIIIIIIIIIIIIIIIIIIIIIIIIIIIIHIIIIIIIIIIIHIIIHIIIIIIIHIIIIIIIIIIIIIIIIIIIIHIIIIIIIIIIIIIIIIIIIIIIIIIIIIIIIHIIIIIIIIIIIIIIHIHIIIIIIIIIIIIIIIIIIIIIIIIIIIGIIIIIIIIIIIIIIIIIIIIIIIIIIIIIIIIIIIIHIIIIIIIGIIHIIIIIIIIIIDDDDD
@HWI-D00621:464:HFY7KBCXY:1:1207:14173:73983 1:N:0:AAGAGGCAGTAAGGAG
AAGTCGTAACAAGGTTTCCGTAGGTGAACCTGCGGAAGGATCATTATTGAAACTTCATCCGGGGCGCCGCGGCCCTCAGCACCGGCGGAAACGCCGTGTTGCGGGGGCCGCGCGTGCACTCGTCCAAACCAAACCCCCCTGTGAACCTTACGGGATGGCCTGGGTTAGCGCCCGGTGCCGTTCCGCTTTATACAAACACTTATCAAAGAATGAACTGAAGGCGGTCTGACCGCTGGATAACAAACTGAAACAACTTTCAACAACGGATCTCTTGGCTCTCGCATCGATGAAGAACGCAGC
+
IIIIIIIIIIIIIIIIIIIIIIIIIIIIIIIIIIIIIIIIIIIIIIIIIIIIIIIIIIIIIGHIIIIIIIIIIIIIIIIHIIIIIIIIIIIIIIIIIIIIIIIIIIIIIIIIIIIIIIIIIIIIIIIIIIIIIIIIIIIIIHIIIIIIHIIIIIIIIIIIIIIIIIIIIIIIIIIIIIIIIIIIIIHIGIIIIIHGHHHIIIIIIIIIIIIIIIIIIIIIHGIIHIIIIIIGIIGIIIIIIIHHIIIHGDGIIIHHIIIIIHHHIIIHHHIGIIIIIIHIIIIIIIIIIIIIIIICDDDD
@HWI-D00621:464:HFY7KBCXY:1:1207:6056:74510 1:N:0:AAGAGGCAGTAAGGAG
AAGTCGTAACAAGGTTTCCGTAGGTGAACCTGCGGAAGGATCATTATTGAATACACTTGATAGGTTGTTGCTGGCTCTTGGGAGCATGTGCACGCCTGTCTTGGACTCTATTCATCCACCTGTGCACTATTTGTAGTCTTTGGAGACTAAGATGGAACAGCTTACCAGTCGGTCGACAGGCCGGAATAGAGGAATGCTTGAGCCATTAATGGTACAGGCTCTCCTCAAATAAACTGTAAAGTCCTCCCTCCAGAGTCTATGTCTTTATTCATAAACCAAGTATGTTGTCGAATGTATTCATTGGGCTATGATGCCTATAAACTATTATACAACTTTCAGCAACGGATCTCTTGGCTCTCGCATCGATGAAGAACGCAGC
+
IIIIIIIIIIIIIIIIIIIIIIIIHIIIIIIIIIIIIIIIIIIIIIIIIIIIIIIIIIIIIIIIIIIIIIIIIIIHIIIHIIIIIIIIIIHIIIIIIIIIIIIIIIIIIIIIIIIIIIIIIIIIIIIHIIIIIIIIIIIIIIIIHIIIIIIIIIIIIIIIIIIIIIIIIIIIIIIIIHIIIIIIIIIIIIIIIIIIIIIIIIIIIHIIIIIIIIIIIIIHIIIIIIIIIIIIIIIIIIHHFIHIIIIIIIIIIIIIGIIIIIGIIIIIIIIIIIHHEGHIHIIIIIIIIIIIIIIIIIHIHGIIHGIIIIGHIHIIIIIIIIIHIGIHGGIIIIIIIIIIIIIIIHIIIIIIIIIIIIIIIIIIIIIIIIIIIIDDDBD
@HWI-D00621:464:HFY7KBCXY:1:1207:5855:74863 1:N:0:AAGAGGCAGTAAGGAG
AAGTCGTAACAAGGTTTCCGTAGGTGAACCTGCGGAAGGATCATTAACGAATCGTGCTTTGGTGGGTGATTATGTCATTCGCCAAACATATGTGCTCTCCAGGCAACTGGAGGTGCAAAATATCATATATATGATGTAGTGTATTATTATTTAGTGTATGTATGGTTGTCTCATCAAATGATACAATCAGTATAATCAAATGACACTTTTAACAATGGATCTCTTGGCTCTTGCATCGATGAAGAACGCAGC
+
IIIIIIHIIIIIIIIIIIIIIIIIIIIIIIIIIIIIIIIIIIIIIHIIIIIIIIIIIHHIIIIIIIIIIIIHIIIIIIIIIIIIIIIIIIIIIIIIIIIIIIIIIIIIIIIIIHHIIIIIIHHIIIIIIIIIIIIIIIHIIIIIIIIIIIIIHIIIIIIIIIIIHHIIIIIIIIIIIIIIIIIIIIHIIIIIIIIIIIIIIIIIIIIIIIIIIIIIIIIIIIIIIIIIIIIIIIIGIIIIGIIIIIIDDDDD
@HWI-D00621:464:HFY7KBCXY:1:1207:11301:74928 1:N:0:AAGAGGCAGTAAGGAG
AAGTCGTAACAAGGTTTCCGTAGGTGAACCTGCGGAAGGATCATTATTGAATACACTTGATAGGTTGTTGCTGGCTCTTGGGAGCATGTGCACGCCTGTCTTGGACTCTATTCATCCACCTGTGCACTATTTGTAGTCTTTGGAGACTAAGATGGAACAGCTTACCAGTCGGTCGACAGGCCGGAATAGAGGAATGCTTGAGCCATTAATGGTACAGGCTCTCCTCAAATAAACTGTAAAGTCCTCCCTCCAGAGTCTATGTCTTTATTCATAAACCAAGTATGTTGTCGAATGTATTCATTGGGCTATGATGCCTATAAACTATTATACAACTTTCAGCAACGGATCTCTTGGCTCTCGCATCGATGAAGAACGCAGC
+
IIIIIIIIIIIIIIIIIIIIIIIIIIIIIIIIIIIIIIIIIIIIIIIIHIIIIIIIHHICEHHIHIHIIIIIIGHHHIIIIIIIIIIHIIIIIIIIIIIIIIIEGHFHIIIIIHIIIIIIIHHHHIIGIIIIIHHIIIIHIIIIHIIIIIIIIIHHIIIIIIIIIIIIIIHIHIIIHIIIHHIIIIIIIIIIIIIIHIIIIHIGHIIHIIIIHIHIIIIHEIHIGIIIHIHHHHGIIHGHHGIIIIIHCIHHIIIFIIIIIHIIGIHGHIIIHIHHHFHIIIIIIIIIIIIIIIHIIIIIIIIIIIHHIHIHGHIIIIHIHIIIIHIIHHHIHIIIIIIIHIIIIIIIIIIIIIIIIIIHIIIIIIIIIIHIIHDDDDD
@HWI-D00621:464:HFY7KBCXY:1:1207:17911:74993 1:N:0:AAGAGGCAGTAAGGAG
AAGTCGTAACAAGGTCTCCGTAGGTGAACCTGCGGAGGGATCATTACTGAATGGCCTCTAGGCCTTCAACCTTGCAAACCTGTGGAAGCAAGATGTGCTTCGGCGCTTCGGCGCCGCTTTTATGCCTTAATCAGTCTATGTGTCTGAATCAAATACAAGAAATAAAACTTTCAACAAAGGATCTCTTGGCTCTCGCATCGATGAAGAACGCAGC
+
IIIIIIIIIIIIIIIIIIIIIIIIIIIIIIIIIIIIIIIIIIIIIIIIIIIIIIIIIIIIHHIIIIIIIIIIIIIIIIIIIIIIIIIIIIIIIIIIIIIIIIIIIIIIIIIIIIIIIIIIIIIIIIIIIIIIIIIIIIIIIIIIIIHHIIIIIIIIIIIIIIIIIIIIIIIIIIIIIHIIIIIIIIIHHIIIIHIIIIIIIHHIIIIIGEHHHD
@HWI-D00621:464:HFY7KBCXY:1:1207:14903:75111 1:N:0:AAGAGGCAGTAAGGAG
AAGTCGTAACAAGGTTTCCGTAGGTGAACCTGCGGAAGGATCATTATTGAATACACTTGATAGGTTGTTGCTGGCTCTTGGGAGCATGTGCACGCCTGTCTTGGACTCTATTCATCCACCTGTGCACTATTTGTAGTCTTTGGAGACTAAGATGGAACAGCTTACCAGTCGGTCGACAGGCCGGAATAGAGGAATGCTTGAGCCATTAATGGTACAGGCTCTCCTCAAATAAACTGTAAAGTCCTCCCTCCAGAGTCTATGTCTTTATTCATAAACCAAGTATGTTGTCGAATGTATTCATTGGGCTATGATGCCTATAAACTATTATACAACTTTCAGCAACGGATCTCTTGGCTCTCGCATCGATGAAGAACGCAGC
+
IIIIIHIIIIIIIIIIGIIIIIIHHIIIIIIIIIIIIHIIIIIIIIIIIIIIIIIIIIIIIIIIIIIIIIHIIIHHIIHFHIIIIIIHIIIIIIIIIIIIIIGIIIIIIIIIIIIIIIIIIIIIIIIHIIIIIIIIIIHIIIIIIIIHIIIHIIIIIIIHIIIIIIIIHIIIIIIIHIIIIIIIIIIIIIIIIIIIIIIIHIIIGHIIIIIIIIIEHIHIIIIIIIIIIIHHHIIIIIIIIIIIIIIIHHIIIIIIIIIIIIIIIIIIIHIIHGDFHFHIIHIIIIIGHIHIIIIIIIIIGIIIIIIIIIIIIIHIIIIHHIIHIIIIHIIHIIIIIIIHHIIIIIHGIIIIIHIIIIIIIIIIIIIIIIIIIGDDDAD
@HWI-D00621:464:HFY7KBCXY:1:1207:13874:75453 1:N:0:AAGAGGCAGTAAGGAG
AAGTCGTAACAAGGTTTCCGTAGGTGAACCTGCGGAAGGATCATTAAAAATTTGTTTGTAAGGTCTTGAGGAGAAAACCAACTACAATACACGGCTCGTATACTTGATTCAGGTAGAGAGTCGTGTAAAGTAAGTGGAATAACTCGGCCGAACAAATACCAACAACTTGTGAATTTGTAATTTATTCTTCACCAATTGACTGTTAACGAAGTCTGATTCAATTATTGAGGTGTTTAAAGACACTTACACAAATATTGAAACAACTTTTGGCAACGGATCTCTTGGCTCTCGCATCGATGAAGAACGCAGC
+
IIIIIIIIIIIIIIIIIIIIIIHIHHIIIHIIIIIIIIIIIIIIIHIIIIIIIIIIIIIIIHGGHHIHIIIHEHIHHHHFIIIIIIIIIIIIIIIIIIIIIIIIIIHIIIIIIIIIIIIIHHIHHHIIIIHHHIIIIIIHIIIIHHHHIHIHIIIIHHIHIHIIIHHEHHEIIHHIIHHIIIIIIIHHIGIIIIHIHHHHFHIFHHGHIHIIHFHHHGFHGIHHGIHHHIGIGIIIIIIIIIIIIHIIIIIIIIIIIHEHHIIHHIIIIGIIIIIIHIHHIIIIIHIIHIHIHIIHIIGGIIIHHADABD
@HWI-D00621:464:HFY7KBCXY:1:1207:17455:75659 1:N:0:AAGAGGCAGTAAGGAG
AAGTCGTAACAAGGTTTCCGTAGGTGAACCTGCGGAAGGATCATTCATAATAAGTGTTTTATGGCACTTTTTAAATCCATATCCACCTTGTGTGCAATGTCAGTTGATCTTCTTTATGGAGATCGACCAAACATCAACCTATTTTTTTAACTCTTTGTCTGAAAAATATTATGAATAAATAATTCAAAATACAACTTTCAACAACGGATCTCTTGGCTCTCGCATCGATGAAGAACGCAGC
+
IIIIIIIIIIIIIIHIIIIIIIIIIIIIIIIIIIIIIIIIIIIHIIIIIIIIIIIIIIIIIHHHIHIIIIIIIIIIHIIHIIIIIIIIIIIIIIIIIIIIIIIIIIIIIIIIIIIIIIIIIIIIIIIIIIIIIIIIIIHIIIIIIIIIHIIIIIIIHHIIIHIIIHHIIIIIIIIHIIIIIIIIIIIIIIIIIIIIIIIIIIIHIIIIIIIIHIIHIIIIIIIIIIIIIIIIIIHGDD@AD
@HWI-D00621:464:HFY7KBCXY:1:1207:3072:75849 1:N:0:AAGAGGCAGTAAGGAG
AAGTCGTAACAAGGTTTCCGTAGGTGAACCTGCGGAAGGATCATTATTGAATTCCAACGTAAAGGGTTGTTGCTGGCATAACCTGCATGTGCACACCCGATACACTCACACCTGTGCACCTACTGACTGAAGCCCTTCACTGGAGGGTGGATGTCCTTAACTACACACACTTTTAAATACTTGTTTGATATTATAAAAATATTAAATGACAACTTTCAACAACGGATCTCTTGGCTCTCGCATCGATGAAGAACGCAGC
+
IGHIHIIIIIIIIIIIIIIIIIIIIIIIIIIIIIIIIIHIIIIIIIIIIIIIIIEHHIIIIIIHIIIIIIIIIIIIIIIIIIIIIIIIIIIIIIIIIIIIIIIIIIIIIIIIIIIIIIIHIIIIIIIIIIIIIIIIIIIIIIIIIIIIIIIIIIIIIIIIIIIIIIIIIIIHIIHIIIHIIIGIIIIIIIIIIIIIIIIIIIIIIIIHGHIIIIIIIIHIIIIIIIIIIIIHIIIGHIIIIIIIIIHHIIIIIIDDDDD
@HWI-D00621:464:HFY7KBCXY:1:1207:9360:75965 1:N:0:AAGAGGCAGTAAGGAG
AAGTCGTAACAAGGTTTCCGTAGGTGAACCTGCGGAAGGATCATTATTGAATACACTTGATAGGTTGTTGCTGGCTCTTGGGAGCATGTGCACGCCTGTCTTGGACTCTATTCATCCACCTGTGCACTATTTGTAGTCTTTGGAGACTAAGATGGAACAGCTTACCAGTCGGTCGACAGGCCGGAATAGAGGAATGCTTGAGCCATTAATGGTACAGGCTCTCCTCAAATAAACTGTAAAGTCCTCCCTCCAGAGTCTATGTCTTTATTCATAAACCAAGTATGTTGTCGAATGTATTCATTGGGCTATGATGCCTATAAACTATTATACAACTTTCAGCAACGGATCTCTTGGCTCTCGCATCGATGAAGAACGCAGC
+
IIIIIIIIIIIIHHIIIGHIIIHIIIIIIIIIIIIIIIIIIIIIIIHIIIIIIIIIIIIIIIHIIIIIIIIIIIIIIIIIIIIIIIIIIHIIHIIIIIIIIIIIIIIIIIIIIIIIHIIIIIIHHIIIIHIFIHHHHHIIIIIIIHHIIIIIHIIIIIIIIIIIIIIIIIIIIIIIIIIIHIIIHHIIIIIIHIIIIHIIIIIIIIIHFIIIIIIIIIIIIIIIIIIIIHHHHIIHHHEIIHIIHGHHFHIIHHHFIHIHIIHIIIHHIHIIIIHHEFHIIIIIIIIGIHIHGIIIIIIIHIIIIIIIIIIIIHIIIIIIHHIIIHIIIIIIIIIIIIGIIIIIIIIIIHG?IIIHIIIHIIIIIIHGIIIIIHDDDDD
@HWI-D00621:464:HFY7KBCXY:1:1207:5160:76208 1:N:0:AAGAGGCAGTAAGGAG
AAGTCGTAACAAGGTTTCCGTAGGTGAACCTGCGGAAGGATCATTAGTGAATTGAATATGTTAGCGGACCTCTTCGGAGTCCCTAGCATCAAATCATATCCATAACACCTGTGAACTGTAAGGCTGTCTTGAAAACGAAAGTGATTAGAGCGCCTGCCCATTTTATACAAACATTAAAGTAACAAACGTAGTCTTATTATAATCTAATAAAACTTTCAACAACGGATCTCTTGGCTCTCGCATCGATGAAGAACGCAGC
+
IIIIIIIIIGIIIIIIIIIIIIIHHIIIIIIIIIIIIIIIIIIIIIIIIIIIIIIIIIIIIIIIIIIIIIIIIIIIIIIIIIIIIIIIHIIIIIIIIIIIIIIIIIIHIIIIIIIIIIIIIIIIIIIIIIIIIIIIIIHIIIIIIIIIIIIIIIIIGHHIIIIIIIIIIIHIIIIIIIIIIIIIIIIIIIHHHIIIIIIIIIIIIIIIIIIHIIIIIIIIIHHIIIIHHD<1IIIIIIIIIIIIIIIIIIIIIIDDDDB
@HWI-D00621:464:HFY7KBCXY:1:1207:14150:76187 1:N:0:AAGAGGCAGTAAGGAG
AAGTCGTAACAAGGTTTCCGTAGGTGAACCTGCGGAAGGATCATTATTGAATACACTTGATAGGTTGTTGCTGGCTCTTGGGAGCATGTGCACGCCTGTCTTGGACTCTATTCATCCACCTGTGCACTATTTGTAGTCTTTGGAGACTAAGATGGAACAGCTTACCAGTCGGTCGACAGGCCGGAATAGAGGAATGCTTGAGCCATTAATGGTACAGGCTCTCCTCAAATAAACTGTAAAGTCCTCCCTCCAGAGTCTATGTCTTTATTCATAAACCAAGTATGTTGTCGAATGTATTCATTGGGCTATGATGCCTATAAACTATTATACAACTTTCAGCAACGGATCTCTTGGCTCTCGCATCGATGAAGAACGCAGC
+
IIIIIIIIIIIIIIIIIHIIIIIIIIIHIIIIIIIIIIIIIIIIIIIIIIIIIIIIIIIEHIIIIIIIIIIIIIIIIIHHFHHIIIIIIIIHIIIIIIIIIIIIIIIIIGHIIIIIIIIIIIIIIHIIIIIIIIHIIIIIIIIHIIIIIHIIIHIHIIIIIIIIIIIIIHIIIHIIIIIIIIIIIIHIHHIEHFIIIHIIIIIIIIIHHIIHIIIIGHIHIIIHIIIIIIIIHHIHIIHIIHIHHIHGFHIIIIHIIHHHFHGC@HHHIIIIIHDGHFIIIIIIIHHGIIIIIIHHIHEIGIIIIIIIIIIIIGIIIHIIHHHHHIIIIHIHIGIIIIIIHHIHHHHIHIIIIIIHIGIIIIIIHIIIIIIIIHDDDDD
@HWI-D00621:464:HFY7KBCXY:1:1207:5382:76722 1:N:0:AAGAGGCAGTAAGGAG
AAGTCGTAACAAGGTCTCCGTTGGTGAACCAGCGGAGGGATCATTACCGAGTTTACAACTCCCAAACCCCTGTGAACATACCTATCGTTGCCTCGGCGGTGCCCGCTCCGGCGGCCCGCCAGAGGACCCCCAAACTCTTGTTTTATACAGTATCTTCTGAGTAACACGATTAAATAAATCAAAACTTTCAACAACGGATCTCTTGGTTCTGGCATCGATGAAGAACGCAGC
+
IIIIIIIIIIIIIIIIIIIIIHIIIIIIIIIIIIIIIIIIIIIIIIIIIIIIIIHIIIIIIIIIIIIIIIIIHHIIIIIIIHIIIIIIIIIIIIIIIIIIIIIIIIIIIIIIIIIHIIIIIIIIIIHIIIIIIIIIIIIIHIIIIIIIIIIIHIIIIIIIIIIIIIIIIIIIIIIIIIIIIHIIIIIIIIHIIIIIIIIHFHFHIIIIHIIHHIIHIIIIIIIIIICHDDD
@HWI-D00621:464:HFY7KBCXY:1:1207:7041:76614 1:N:0:AAGAGGCAGTAAGGAG
AAGTCGTAACAAGGTTTCCGTAGGTGAACCTGCGGAAGGATCATTACCGAAAACAAACGCCCCCGCGTCGCCGTCGCAATTCAAACCTGCGGCGCGCGCGGGGACGGACCCCTGTGAACGCGTTTCCGTCTTTGGTGCCCGCACCACCCTCCACTTCGGCGGTGGTGGGCGCGGCCCAATCTTTTTCATTTACCCCATCTCTTCTGAATGCTGACTGAAGTAAAGTCGAGGTCGTCCGCGATCGCGATCAACTCGTTGCTCGCGTGCCGGCTTTCGGCGTGGTCAACGCACCATCCTCCGGGACGGGCTTGACGACAACAAACATGTGACAACTTTTAACAACGGATATCTTGGTTCACGCATCGATGAAGAACGCAGC
+
IIIHHIHIIGHHHIIIIGGHIIIIHII?HHEHIGIHIGHHHIHIIIIIIIIIIHIIIIHHIIIIIGHIIIHIIIIHHIIGHIIIHIIIIIIIIIIIIIIIIHHHHIIIHIIIIIIIIHIIHIHHHHIIIIIIIIHHIIIIIIIIIIIIIIIIHIIIIIIIIIHIIIIHHIIIIIIIIIIGHHIIIIIHHIIIIIIIHIIIHHHIIHHIHHHHHHIIHHFGHFHHIIIHHGIIHHHHIHDHDGIIIIIIIHHHEHHEIIIHEGHIIIIHIHHHIHIHHHIHIIIHIIIIIIHHEIIHHHHIIHHCHHIIIIIHIIIIIIIHIHHIIIHHFFIIIIIIIIIIIIIIIIIIHHD1IHHHGHIIIIIIIIIGIIIIIIDDDDD
@HWI-D00621:464:HFY7KBCXY:1:1207:9544:77239 1:N:0:AAGAGGCAGTAAGGAG
AAGTCGTAACAAGGTTTCCGTAGGTGAACCTGCGGAAGGATCATTATTGAATACACTTGATAGGTTGTTGCTGGCTCTTGGGAGCATGTGCACGCCTGTCTTGGACTCTATTCATCCACCTGTGCACTATTTGTAGTCTTTGGAGACTAAGATGGAACAGCTTACCAGTCGGTCGACAGGCCGGAATAGAGGAATGCTTGAGCCATTAATGGTACAGGCTCTCCTCAAATAAACTGTAAAGTCCTCCCTCCAGAGTCTATGTCTTTATTCATAAACCAAGTATGTTGTCGAATGTATTCATTGGGCTATGATGCCTATAAACTATTATACAACTTTCAGCAACGGATCTCTTGGCTCTCGCATCGATGAAGAACGCAGC
+
HGIIIIIIIIIIIIIIIIIIIIIIHIHHIIIIIIIIIIIIIIIIIIIIIIIIIIIIIIIHIIIHHIIIIIIIIIGIIIIIIIIIIHIIIIIIIIIIIIIIIIIIIIIIIIIIIHIHHIHIIIIIIIIIIIIIIIIHIHIIIIIIIHIIIIIIHIIIIIIIIIIIIIIIGHIHIHIIIIIIIIHIIIIIIIIIIIIIIIIIHIIIIIIIIIIIIIIIIHHHCHHHIIIHHHHHHIHIIIHFFFHCHIHHHHHHHIHGIIIHIHEIIIHIHIIIHHFHHDEIIIHIIIIIIHIIIIHIIIIIIIIIGIIIIIIIIIIIIIIHHIHIGIHEHIHIIIIIIGIIIIIIIIIIIHHCIIIIIIHIIIIIIIHFIIIIIIDDDDD
@HWI-D00621:464:HFY7KBCXY:1:1207:12909:77024 1:N:0:AAGAGGCAGTAAGGAG
AAGTCGTAACAAGGTCTCCGTTGGTGAACCAGCGGAGGGATCATTACCGAGTTTACAACTCCCAAACCCCCTGTGAACTTATACCATTTACTGTTGCTTCGGCGGGTCATGGCCCCGGGGAAGGACAGCGGTCGCCGTCAGGCCTCAGCTGCCCGCCCCCGGAAACAGGCGCCCGCCGGGGAACTCAAACTCTTCTGTATTTCTTTATCTAATATATACTGTCTGAGTAAAAACTAAAATGAATCAAAACTTTCAACAACGGATCTCTTGGTTCTGGCATCGATGAAGAACGCAGCC
+
IIIIIIIIIIIIIIIIIIIIIIIIIIIIIIIIIIIIIIIIIIIIIIIIIIIIIIHHIIIIIIIIIIIIIIIHIIIIIIIHHIIIIIIIIIIIIIIIIIIIIHIIIIIIIIIIIIIIIIIIIIIIIIIIIHIIIIIIIIIIIIIIIIIIIIIIIIIIIIIIIIIIIIIIIIIIIIIIIIIIIIHIHIIIIIIIHIIHIIIIIIIIIIHHIIIIHIIHIIIIIIIIIHHHIIIIIIIIIIIHIIHEHIIHHIIIIIIHIIIIIIIIIIHEHHHHHIHIIIIIIIIIIIIIIIIIDDDDD
@HWI-D00621:464:HFY7KBCXY:1:1207:15570:77017 1:N:0:AAGAGGCAGTAAGGAG
AAGTCGTAACAAGGTCTCCGTAGGTGAACCTGCGGAGGGATCATTACAAGTGACCCCGGTCTAACCACCGGGATGTTCATAACCCTTTGTTGTCCGACTCTGTTGCCTCCGGGGCGACCCTGCCTTCGGGCGGGGGCTCCGGGTGGACACTTCAAACTCTTGCGTAACTTTGCAGTCTGAGTAAACTTAATTAATAAATTAAAACTTTTAACAACGGATCTCTTGGTTCTGGCATCGATGAAGAACGCAGC
+
HIIIIIHHHHIIIIIIIIIIIIIIIIIIIIIIIIIIIHHIIIIIIIHIIIIIIIIIIIIIIIIHIIIIIIIIIIIIIIIHHIIIIIIIIIIIIIIIIIIIIIIIIIIIIIIIIIIIIIIIIIIIIIIIHIIIIIIIIIIIIIIIIIIIIIIIIIIIIIIHIIIIIIIHIIIIIIIIIIIIIIHHHIIIIIIIIIIIIIIIHIIIIIIIHIIIIIIIIIIHIHIIIIIIIIIGIHFIHGF1IHHIHGDDDDD
@HWI-D00621:464:HFY7KBCXY:1:1207:6278:77347 1:N:0:AAGAGGCAGTAAGGAG
AAGTCGTAACAAGGTTTCCGTAGGTGAACCTGCGGAAGGATCATTATTGAAACTTCATCCGGGGCGCCGCGGCCCTCAGCACCGGCGGAAACGCCGTGTTGCGGGGGCCGCGCGTGCACTCGTCCAAACCAAACCCCCCTGTGAACCTTACGGGATGGCCTGGGTTAGCGCCCGGTGCCGTTCCGCTTTATACAAACACTTATCAAAGAATGAACTGAAGGCGGTCTGACCGCTGGATAACAAACTGAAACAACTTTCAACAACGGATCTCTTGGCTCTCGCATCGATGAAGAACGCAGC
+
IIIIIIIIIIIIIIIIIIIIIIIIIIIIIIIIIIIIIIIIII1DHIIIIIIIIIIIHIIIIIIIIIIIIIIIIIIIIIIIIIIIIIIIIIIIIIIIIIIIIIIIIIIIIIIIIIIIIIIIIIIIIIIIIIIIHIIIIIIIIHIIIIIIIIIIIIIIIIIIIIIIIIIIIIIIIIIIIIIIIIIIIIIIIIIIIIIIIIIIIIIIIIIIIIIIIIIIIIIIIIIIIIIIIIIIIIIIIIIIIIHHIIIHGDGIIIIIIIIIIIHHIIIIIIIHEIIIIIIIIIIIIIIIIIIIIIIDDDDD
@HWI-D00621:464:HFY7KBCXY:1:1207:8769:77636 1:N:0:AAGAGGCAGTAAGGAG
AAGTCGTAACAAGGTTTCCGTAGGTGAACCTGCGGAAGGATCACTAGTGATTAAATCGAGAGCGTCTTCATTGACCTCTCACCCTTCACATCCACATACACCTGTGCACCGTTTGGCTCTTATAAAAGACGCAAGTCTGCAATGAGAGTCATCAATTTTATACATACCCCAGTCTTATGAATGTAACAGTTTTAATAAACATAATAAAACTTTTAACAACGGATCTCTTGGTTCTCGCATCGATGAAGAACGCAGC
+
IIIIIIIIIIHIIHIIIIIIIIIIIIIIIIIIIIIIIIIIIIIHHHHHHHHHIIIIIIIIIIIIIIIIIIIIIHIIIIIIIIHIIIIIIIIIIIIIIIIIIIIIIIIIIIIIIIIIIIIIIIIIIHIIHIIIIHIIIIIIIIIIIIIIGIIIIIIIIIIIIIIIIEHHHIIIHIIIIIIIIIIIIHIIIIIIIIIIIIIIIIIIIIIIIIIIIIIIIIIIIHIIIIIHIIIIIIIIIIIIIIIIHIIIHHIADCDA
@HWI-D00621:464:HFY7KBCXY:1:1207:12145:77894 1:N:0:AAGAGGCAGTAAGGAG
AAGTCGTAACAAGGTTTCCGTAGGTGAACCTGCGGAAGGATCATTACCGATTGTGGACTCTTAGTCTCTTCGGCTAAGGTAGCACCAATGATTCGTATAAGTGGCTTGCTGTGGGGTGGTAAAACATTCCACACAAGTCCATATGTTTGTAAACCATTACCTGGTAGTGCGCAAGTATTACCAGGCGTTTTTCAAACGTTTTCTCATGCCATGAAAAAAGTGTGTGCGAGCTCGAAAGAGCGAGTGTGCACTATAAATAAACTTAAATTTAAGCACGACTGCAAACGGTGGATCACTCGGTTCGCACATCGATGAAGAACGCAGC
+
IIIIIIIIIIIIIIIIIIIIIIIIIIIIIIIIIIIIIIIIIIIIIIIIIIIIIIIHIIIIIIIIIIIIIIIIIIHIIIIHIIIIIIIIIHHIIIIIIIIIIIIIIIIIIIIIIIIIIIIIIIIIIIIIIIIIIIIIIIIIIIIIIIIIIIIIIIIIIIIIHIIIIIIIIIIIIIIIIHIIHIIHIHIIHIHHIIIIIIIIIIHIIIIIIHHHIIIIIIIHHHHHIIIIIIHEEIHIIGHIIIHIIIIIHHIIIIHIIIIHCIIIIIIHHIIIHHHIHIIIIHIHHIIIHIIIIIIIIIIIIIIIIIIIIIIIIHIIIHHIDDDDD
@HWI-D00621:464:HFY7KBCXY:1:1207:15919:78092 1:N:0:AAGAGGCAGTAAGGAG
AAGTCGTAACAAGGTTTCCGTAGGTGAACCTGCGGAAGGATCATTATTGAATACACTTGATAGGTTGTTGCTGGCTCTTGGGAGCATGTGCACGCCTGTCTTGGACTCTATTCATCCACCTGTGCACTATTTGTAGTCTTTGGAGACTAAGATGGAACAGCTTACCAGTCGGTCGACAGGCCGGAATAGAGGAATGCTTGAGCCATTAATGGTACAGGCTCTCCTCAAATAAACTGTAAAGTCCTCCCTCCAGAGTCTATGTCTTTATTCATAAACCAAGTATGTTGTCGAATGTATTCATTGGGCTATGATGCCTATAAACTATTATACAACTTTCAGCAACGGATCTCTTGGCTCTCGCATCGATGAAGAACGCAGC
+
IIIIIIIIIIIIIIIIIIIIIIIIHIIIIIIIIIIIIGIIIIIIIIIIIIIIIIIIIIIIIIIIIIIIIIIGIIIIIIIHHHIIIIIIIIIIIIIIIIIIIIIIIIIIIIIIIIIIIIIIIIIIIIIIIIIIIIIIIIIIIIHHEHHIIIIIIIIIIIIIIIIIIIIIHIHIIIIIIIIHIIIIIIIIIIHHIIIIIIIIIIIIIIIIIIGIIIIIHFHIHHHIIIIIIIIHGHHHEHC@FHIIIIHIHHHHHIIIIIIHHIEIIIIGIIIIHHGCHHIIIIHHIIIFHHHIIHIIIIHHHHIIIIHIIIHHIIHIIIHHHIIIHEHIHHIIIIIIHIIIIHIIHIIHIIIIIIIGIIIHIIHIHIIGIIIIHGDDBAD
@HWI-D00621:464:HFY7KBCXY:1:1207:19932:79165 1:N:0:AAGAGGCAGTAAGGAG
AAGTCGTAACAAGGTCTCCGTTGGTGAACCAGCGGAGGGATCATTACAGAGTTTACAACTCCCAAACCCAAATGTGAACATACCAATCGTTGCTTCGGCGGACTCGTCCCAGCGTCCGGGTGGCCTTGCGCCGCCCGCGGCCTGGAACCAGGCGACCGCCGGAGGCCATTCAAACTCTTTGTATTACCAGTATCTTCTGAATCCGCCGCAAGGCAAAACAAATGAATCAAAACTTTCAACAACGGATCTCTTGGTTCTGGCATCGATGAAGAACGCAGC
+
IIIIIIIHHIIIIIIIIIIIIIIIIIIIIIIIIIIIIHIIIIIIIIIIIIIIIIIIIHIIIIIIIIIIIIIIIIIIIIIHHIIIIIIIIIIIIIIHIIIIIIIIIIIIIIIIIIHIIIIIIIIIIIIIIIIIIIIIIIIHIIIIIIIIIIIIIIIIIIIIIIIIHIIIIIIIIIIIIIIIIIIIIIIIIIIIIIIIIIIIIIIIIIIIIIIIIIIIIIIHIIIIIIIIIIHGHHFHIIIIIHHIIIIIIIIIIIIHIIIIIIIIIIIIIHIIIIDDADD
@HWI-D00621:464:HFY7KBCXY:1:1207:4217:79274 1:N:0:AAGAGGCAGTAAGGAG
AAGTCGTAACAAGGTTTCCGTAGGTGAACCTGCGGAAGGATCATTATTGAATACACTTGATAGGTTGTTGCTGGCTCTTGGGAGCATGTGCACGCCTGTCTTGGACTCTATTCATCCACCTGTGCACTATTTGTAGTCTTTGGAGACTAAGATGGAACAGCTTACCAGTCGGTCGACAGGCCGGAATAGAGGAATGCTTGAGCCATTAATGGTACAGGCTCTCCTCAAATAAACTGTAAAGTCCTCCCTCCAGAGTCTATGTCTTTATTCATAAACCAAGTATGTTGTCGAATGTATTCATTGGGCTATGATGCCTATAAACTATTATACAACTTTCAGCAACGGATCTCTTGGCTCTCGCATCGATGAAGAACGCAGC
+
IIIIIIIIIIIIIIIIIIIIIIIIIIIIIIIIIIIIIIIIIIIIIIIIIIIIHHIIGHIIIIIIIIIIIIIIIIIIIIIIIIIIHIIIIIIIIIIIIIIIIIIGHHIIIIIIIIIIIIIIIIIIIIIIHIIIIIIHIIIIIIHHIIHHIIIHIIHIIIIIIIIIIIIIHIIIIHIHIIIIIIIIHIIIIIIIHIIIIIIIIHIIIIIIIIHIIIIIIIIHHIIIIHIIIIIIIIIIHEHHFIIIHDHHIIIIIHIHIIIIIIIIIIHIIIIIIHIIHHIIIHIIIIIIIIIIIIHIHHIIIIIIIHIIIIHHIIIIIIIIIIGIIIIIIGIIIIIIIIIIIIIIIIIIIIIIIIIIIIIIIHIGIIIHIIIIIIDDDDB
@HWI-D00621:464:HFY7KBCXY:1:1207:3280:79746 1:N:0:AAGAGGCAGTAAGGAG
AAGTCGTAACAAGGTTTCCGTAGGTGAACCTGCGGAAGGATCACTAGTGATTAAATCGAGAGCGTCTTCATTGACCTCTCACCCTTCACATCCACATACACCTGTGCACCGTTTGGCTCTTTTAAAAGACGTAAGTCTGCAAAGAGAGTCATCAATTTTATACATACCCCAGTCTTATGAATGTAACAGTTTTAATAAACAAAATAAAACTTTTAACAACGGATCTCTTGGTTCTCGCATCGATGAAGAACGCAGC
+
IIIIIIIIIIIIIIIIIIIIIIIIIIIIIIIIIIIIIIIIIIIIIIIIIEHHIIIIIIIIIIHIIIIIIHIIIIHIIIIIIIIIIIIIIIIIIIIIIIIIIIIIIIIIIIIIIIIIIIIIIIIIIIIIIIIIIIIIIIIIIIIIIIIIHIIIIIIIIIIIIIIIIIIIIIIIHIIIIIIIIIIIIIIIIIIIIIIIIIIIIIIIIIIIIIIIIIHIIIIIIIIIIIIIHIIIIIIIIIIIIHIIIIIIIIIDDDCD
@HWI-D00621:464:HFY7KBCXY:1:1207:17267:79571 1:N:0:AAGAGGCAGTAAGGAG
AAGTCGTAACAAGGTCTCCGTTGGTGAACCAGCGGAGGGATCATTACCGAGTTTACAACTCCCAAACCCCTGTGAACATACCTATTGTTGCCTCGGCGGTGCCTGTTCCGACAGCCCGCCAGAGGACCCAAACCCTTGAATACATTAAAGAATTTCTTCTGAGTAACCGATTTAATAAATCAAAACTTTCAACAACGGATCTCTTGGTTCTGGCATCGATGAAGAACGCAGC
+
IIIIIIIIIIIIIIIIIIIIHIIIIIIIIIHIIIIIIIIIIIIIIIIIIIIIIIIIIIIIIIIIHIIIIIIIIIIIIIIHHHIIIIIIIIIIIIIIIIIIIIIIIIIIIIIIIIIIIIIIIIIIIIIIIHFHHIIIIIIIIIIIIIIIIIIIIIIIIIIIIIIIIIIIIIIHEIIIIIIIIIIIIIIIIIIIIHIIIIIIIHIIHIIIIIIIIIIIIIIIIIIIIIIHDDDD
@HWI-D00621:464:HFY7KBCXY:1:1207:15373:79991 1:N:0:AAGAGGCAGTAAGGAG
AAGTCGTAACAAGGTTTCCGTAGGTGAACCTGCGGAAGGATCATTATTGAATACACTTGATAGGTTGTTGCTGGCTCTTGGGAGCATGTGCACGCCTGTCTTGGACTCTATTCATCCACCTGTGCACTATTTGTAGTCTTTGGAGACTAAGATGGAACAGCTTACCAGTCGGTCGACAGGCCGGAATAGAGGAATGCTTGAGCCATTAATGGTACAGGCTCTCCTCAAATAAACTGTAAAGTCCTCCCTCCAGAGTCTATGTCTTTATTCATAAACCAAGTATGTTGTCGAATGTATTCATTGGGCTATGATGCCTATAAACTATTATACAACTTTCAGCAACGGATCTCTTGGCTCTCGCATCGATGAAGAACGCAGC
+
IIIHHHHHHDHHI?GGGHHIHIIHHIIHIIGIIIDHHIGHHHHICHHHHIIIIIIIIGICFHHGHIIIIHHCFGHHFHIHHIHHIIIIHHFHHHIECGGHIIIIIIIIIIII?FHIIIIIHIIIIIIIIIIIIHHEGHHHIIHFHHIHIIIHHIIIIIIIIIIIIIHHHIIHIIIIIHHIHHHHIHHIIIIIIIIHIHFHHHHIIIIHHHHIIHIHIHIGHHFHGFFHHH@?FIHEIHFHHHIGIHIHHHHHIIIIIIIIIHFIIIIIHHHHHEGDHFHEIIHHHIIHGHIIIIHIIHIGIIHIHHIHIIIGIIHIIHHHHHHGH@CGD@HIHHHHHIIIIIIIIIHHFIHCHHHDIIIHHIHIEHECHGHIHH@B@@D
@HWI-D00621:464:HFY7KBCXY:1:1207:3293:80145 1:N:0:AAGAGGCAGTAAGGAG
AAGTCGTAACAAGGTTTCCGTAGGTGAACCTGCGGAAGGATCATTATTGAATACACTTGATAGGTTGTTGCTGGCTCTTGGGAGCATGTGCACGCCTGTCTTGGACTCTATTCATCCACCTGTGCACTATTTGTAGTCTTTGGAGACTAAGATGGAACAGCTTACCAGTCGGTCGACAGGCCGGAATAGAGGAATGCTTGAGCCATTAATGGTACAGGCTCTCCTCAAATAAACTGTAAAGTCCTCCCTCCAGAGTCTATGTCTTTATTCATAAACCAAGTATGTTGTCGAATGTATTCATTGGGCTATGATGCCTATAAACTATTATACAACTTTCAGCAACGGATCTCTTGGCTCTCGCATCGATGAAGAACGCAGC
+
IHIIIIIIIIIIIIIIIHIIIIIGIHIIIIIIIIIIIIIIIIIHIGIIIIIIIIIIIIIHHIIGHIIIIIIIIIIHHIIHHIIIIIIIIIIIIIIIIIIIIIHGIIIIIIIIIIIIHHIIIIIIIIIIHIIIIIIHIIIIIHHHHEHIIIIIIIHHHHIHIIIIIIIIIHIIIIIHHHIIHIIIIIIIIIIIHIIIIIIHIIIIIIIIIHHHIIIIHIIIIGHHHHIIIIIHHIHIIIGHIHHGIHEIHIIHHHFHIHIIHIFHHIIHHIIIHHGHFFHIHGIIIIIIHHHHIIHIHIIIIIIHIIIIIIIIIIIIIIIHGIIIHIIHFHHIIIIIIHGHHIHIIIIIHGD1IIIIIHIIIIIHIIIIIIIIIICDDDD
@HWI-D00621:464:HFY7KBCXY:1:1207:14540:80055 1:N:0:AAGAGGCAGTAAGGAG
AAGTCGTAACAAGGTTTCCGTAGGTGAACCTGCGGAAGGATCATTCATAATAAGTGTTTTATGGCACTTTTTAAATCCATATCCACCTTGTGTGCAATGTCAGTCGATCTTCTTCATGGAGATCGACCAAACATCAACCTTTATCTTTTAACTCTTTGTCTGAAAAATATTATGAATAAACAATTCAAAATACAACTTTCAACAACGGATCTCTTGGCTCTCGCATCGATGAAGAACGCAGC
+
FHIHIIHIIIIIIIIIIIIIIIIIIIHHHHHIIIIIIIIIIIIIIIIIIIIIIIIIIIIIIIIIIIIIIIIIIIIIIIIGIIIIIIIIIIIIIIIIIIIIIIIIIIIIIIIIIIIIIIIIIIIIIIIIIIIIIIIIIIIIIIHIIIIIIIIIIIIIIIIIIIIIIIIIIIIIIIHHIIHFIHIIHIIIIIIIIIIIIIIIIIIIIIHHIIIHHGHIHGIIIIIIHHIHEHCHEIIHHBD@AB
@HWI-D00621:464:HFY7KBCXY:1:1207:15214:80240 1:N:0:AAGAGGCAGTAAGGAG
AAGTCGTAACAAGGTTTCCGTAGGTGAACCTGCGGAAGGATCATTAGTGAATTGAGCTGGCTTCGGCCGCTCTGATCTATACACACCTGTGAACTGTTGGCCTTCGGGTCTTTAAATACAACTGTGACGAACGTAAATTATTATAACAAATAAAACTTTTAACAACGGATCTCTTGGCTCTCGCATCGATGAAGAACGCAGC
+
IIHHIIIIIIIIIIIIIIIIIIIIIIIIIIIHIIIIIIIIIIIIIIIIIIIIIIIIIIIIIIIIHIIIIHIIIIIIIIIIHHIIIIIIHGIIIIIIHIIIIIIIIIIIIIIIIIIIIIIIIIIIIIIIIIIIIIIIIIIIIIIIIHHIIIIIIIIIIIIIIHIIIIIHHIIIIHIIIIIIIIIIIIIIIIIIHIHIIIIIHB
@HWI-D00621:464:HFY7KBCXY:1:1207:8149:80483 1:N:0:AAGAGGCAGTAAGGAG
AAGTCGTAACAAGGTTTCCGTAGGTGAACCTGCGGAAGGATCATTATTGAAACTTCATCCGGGGCGCCGCGGCCCTCAGCACCGGCGGAAACGCCGTGTTGCGGGGGCCGCGCGTGCACTCGTCCAAACCAAACCCCCCTGTGAACCTTACGGGATGGCCTGGGTTAGCGCCCGGTGCCGTTCCGCTTTATACAAACACTTATCAAAGAATGAACTGAAGGCGGTCTGACCGCTGGATAACAAACTGAAACAACTTTCAACAACGGATCTCTTGGCTCTCGCATCGATGAAGAACGCAGC
+
IIIIIIIHIIIIIIIIIIIIIIHIIIIIIIIIIIIIIHIIIIIIIGIIIIIIIIHIIIIIIHHFHIHIIIIIIIIIIIIIIIIIIIIIIIIIIIIIIIIIIIIIIHIIIIIIIIIIIIIIIIHIIIIIIIIIHIIIIIIIIIIIIIIIIIIIIIHIIIIIIIIIIIIIIIIIIIIIIIIIIIIIIIIIIIIIIIHIIHIIIIIIIHIIIIIIIHIIIIIIIIIIIIIIIIIIIIIIIIIIIIIHIGIIHHHIIIIIIIIIIIIIIIHIIIIIIIIIHIIIIHIIIIIIIIIIIIIDDDDD
@HWI-D00621:464:HFY7KBCXY:1:1207:8118:80542 1:N:0:AAGAGGCAGTAAGGAG
AAGTCGTAACAAGGTTTCCGTAGGTGGTTCGCCTGCGAATTCAGTCTGCTTAGCAGGCAACATCTCTACTGTGCTAGAAATTACAAGAGTATTACTAGCAGCCTGCTTAGCAGGTTCACAGATCAAATAGAGGTGGCCCCTAGGGGTTAAGATATGATCGATTTGATGCTGAGACAGCATTCTTTTAATGGAACCTGCGGAAGGATCATTAAAGAGTTTAGAGACTTCGGTCTACTACTCCACCCTTTGTTTACATACCATTGTTGCTTTGGCATGCCTGTCGCAAGACAACCGGCTTCGGCTGGTCAGTGCCTGCCAGAGGACTTAAAACTCATGTTTATATTATTGTCTGAGTACTATGTAATAGTTAAAACTTTCAACAACGGATCTCTTGGTTCTGGCATCGATGAAGAACGCAGC
+
IIIIIIIIIIIIIIIIIIIIIIIIHIIHIIIIIIIIIIIIIIIIHIIIIIIIIIIIHIHIIIIIIIIIIIIIIIIIIIIHIIIIIIIIIIIIHIIIIIIIIHIIIIIIIIIIIIIIIIIIIGIIIIIIIIIIHIIIIHIIIIIIIIIIHHIIIIIIIIIIGIIIIIIIIIIIIIIIIIIIIIIIIHHHIHIIHIIIIHIIHHHHHHHIIIIHHHIIIIHHEEEHIHIIEGC.IIHCCHHCGIFIHFHHHEEHIIHHIHHHCHGIIIIIIIHHFCIHHHHIHIIIIIIIIHDIIIIGIIHIHGIIIIHGHIIIIIIHFGFIHHG?IHHHHGIHHIIIIIIIIIIIIIIIIIHIIIIIIHIIIIIIIIIIIIIIIIIIHGCHIIIIIIIIHIIIIIIIHIIIIGIIIIIIIHHIIIIDDCCD
@HWI-D00621:464:HFY7KBCXY:1:1207:11653:80584 1:N:0:AAGAGGCAGTAAGGAG
AAGTCGTAACAAGGTTTCCGTAGGTGAACCTGCGGAAGGATCATTATTGAATACACTTGATAGGTTGTTGCTGGCTCTTGGGAGCATGTGCACGCCTGTCTTGGACTCTATTCATCCACCTGTGCGCTATTTGTAGTCTTTGGAGACTAAGATGGAACAGCTTACCAGTCGGTCGACAGGCCGGAATAGAGGAATGCTTGAGCCATTAATGGTACAGGCTCTCCTCAAATAAACTGTAAAGTCCTCCCTCCAGAGTCTATGTCTTTATTCATAAACCAAGTATGTTGTCGAATGTATTCATTGGGCTATGATGCCTATAAACTATTATACAACTTTCAGCAACGGATCTCTTGGCTCTCGCATCGATGAAGAACGCAGC
+
IIIIIIIIGIIIIIIIIIIIIIHIIIIIIIIIIIIIIIIIIIIIIGIIIIIIIHIIIIIFHGHIIHCHHIIIHHIIIIIIIIIIIIIIIIIIIIIIIIIIIIHHIIIIIIIIIIIIIIIIHIHHIIIHIHIHHIIIIIIIIIIIHIIIIIIIIIHIIIIIHIIHHHHIHIIIIIFHIIIHIIIHIIHIIHHHHHIIHHHHHIHIGIIIHIIHIIIIIIHIIHIIIIIIIHFIIIIIIIHCHHGIIIGIIIIIHHIIIIIHEHHIIIHHIIHHIHGHHHIIIIIHIIHCHIIIIIHGHHHHIIIHIIIIIIIHHDIIIIIIIIIIHEIHGHIIIIIGIHCIHIIHIIHHGD<1IIIIIIIGHHEGIIIIGHIIIHDDBDD
@HWI-D00621:464:HFY7KBCXY:1:1207:15654:80631 1:N:0:AAGAGGCAGTAAGGAG
AAGTCGTAACAAGGTTTCCGTAGGTGAACCTGCGGAAGGATCATTCATAATAAGTGTTTTATGGCACTTTTTAAATCCATATCCACCTTGTGTGCAATGTCAGTCGATCTTCTTCATGGAGATCGACCAAACATCAACCTTTATCTTTTAACTCTTTGTCTGAAAAATATTATGAATAAACAATTCAAAATACAACTTTCAACAACGGATCTCTTGGCTCTCGCATCGATGAAGAACGCAGC
+
IGIIHIIIIIIIIIIIIIIIIIIIIIGHHIIIIIIIIIHIIIIIIIIIIIIIIIIIIIIIIIIIIIIIIIIIIIIIIIIIHIIIIIIIIIIIIIIIIIIIIIIIIIIIIIIIIIIIIIIIIIIIIIIIIIIIIIIIIIIIIIIIIIIIIIIIIIIIIIIIIIIIIIIIIIIIIIIHIIIIHIIIIIIIIIIIIIIIIHHIIIIIIIIIHIIIHHIIIIIIIIIIIIIIIIIIIIIIIDDDDD
@HWI-D00621:464:HFY7KBCXY:1:1207:19053:80934 1:N:0:AAGAGGCAGTAAGGAG
AAGTCGTAACAAGGTTTCCGTAGGTGAACCTGCGGAAGGATCATTAGTGATTGACCTCCGGGTCTTAATAACTATAATCTTCTACCTCTGTGAACCGTTGGTCTTCGGACCGATTCTTATAACAAACATCTGTGTAATGAACGTAACCTATATTAATCATATAAAACTTTTAACAACGGATCTCTTGGCTCTCGCATCGATGAAGAACGCAGC
+
IIIIIIIIIIIIIIIIIIIIIIIIIIIIHIIIIIIIIIIIIIIIIIHIIIIIIIIIIIIIIIIIIIIIIIIIIIIIIIIIIIIIIIIIIIIHGIIIIIIIIIIIIIIIHIIIIIIIIIIIIIIIIIIIIIIIIIIIIIIIIIIIIIHIIIIIIIIIIIHHIIIIIHIIIIIIIIIIIIIIIIIIIIIIIIIIHIIHIIIIIIIIIIIIHHHGD
@HWI-D00621:464:HFY7KBCXY:1:1207:10704:81164 1:N:0:AAGAGGCAGTAAGGAG
AAGTCGTAACAAGGTTTCCGTAGGTGAACCTGCGGAAGGATCATTATTGAATACACTTGATAGGTTGTTGCTGGCTCTTGGGAGCATGTGCACGCCTGTCTTGGACTCTATTCATCCACCTGTGCACTATTTGTAGTCTTTGGAGACTAAGATGGAACAGCTTACCAGTCGGTCGACAGGCCGGAATAGAGGAATGCTTGAGCCATTAATGGTACAGGCTCTCCTCAAATAAACTGTAAAGTCCTCCCTCCAGAGTCTATGTCTTTATTCATAAACCAAGTATGTTGTCGAATGTATTCATTGGGCTATGATGCCTATAAACTATTATACAACTTTCAGCAACGGATCTCTTGGCTCTCGCATCGATGAAGAACGCAGC
+
GIIIIIIIIIIIIIHIIIIIIHIIHHIIIIIIIIHIIIIIGIIIIIIIIIIIIIIIIIIIIIIIIIIIIIIIIHIIIIIGHIHHIIIIHIHIIIIIHIHHIIIIIIIIIGIIIIIIIIIIIIHIIIIHIIIIIIIIIIIIIIGHHHHHHHHIIIIIHIIHIIIIIIIIHIIIIIIIHHIIIIHIIIIIIIHIIIIIGHFHIHIIIIIHHIIIIIIIIIIIIIIIHIHHHGHIHHGGHHHGIIHHIGHIHEHEIIHCHHHIIIIIIHIIIHHHIHIHHHIHIIIIHIHFHGIIIIIIIIIIIIIIHIIIHIIHHHHIIIIHIIIIIHEHHIHHHIIIIIIIIIIIHHFGGD<1IGIHIIHHECHIHHHCGEIHHHBBDDD
@HWI-D00621:464:HFY7KBCXY:1:1207:15291:82088 1:N:0:AAGAGGCAGTAAGGAG
AAGTCGTAACAAGGTTTCCGTAGGTGAACCTGCGGAAGGATCATTAACGAATCGTGCTTTGGTGGGTGATTATGTCATTCGCCAAACATATGTGCTCTCCAGGCAACTGGAGGTGCAAAATATCATATATATGATGTAGTGTATTATTATTTAGTGTATGTATGGTTGTCTCATCAAATGATACAATCAGTATAATCAAATGACACTTTTAACAATGGATCTCTTGGCTCTTGCATCGATGAAGAACGCAGC
+
IIIIIIIIIIIIIIIIIIIIIHIIIIIIIIIIHIIIIIIIIIIIIHIIIIIIIIHIIIIIIHHHIIIIHHIIIIIIIIIIHIIIIEHIIIIIIIIIIIIHIHIIIIIIIIIIIHIIIIIIIIIIIIIIIIIIIIHIIIIIIIIIIIIIIIIIIIIIIIIIIIIIIHIIIIHIIIIIIIIIIGIHIIHIIIIIIIIIIIIIIIHHIIIIIIHHIIIIIIIIIIIIIIIIHIIIIIIIIIIIIIIIIIHDDDAD
@HWI-D00621:464:HFY7KBCXY:1:1207:7411:82392 1:N:0:AAGAGGCAGTAAGGAG
AAGTCGTAACAAGGTTTCCGTAGGTGAACCTGCGGAAGGATCATTACCGATTGTGGACTCTTAGTCTCTTCGGCTAAGGTAGCACCAATGATTCGTATAAGTGGCTTGCTGTGGGGTGGTAAAACATTCCACACAAGTCCATATGTTTGTAAACCATTACCTGGTAGTGCGCAAGTATTACCAGGCGTTTTTCAAACGTTTTCTCATGCCATGAAAAAAGTGTGTGCGAGCTCGAAAGAGCGAGTGTGCACTATAAATAAACTTAAATTTAAGCACGACTGCAAACGGTGGATCACTCGGTTCGCGCATCGATGAAGAACGCAGC
+
IIIIIIIIIIIIIIIIIIIIIIIIIIIIIIIIHIIIIIIIIIIIIIIIIIIIIIIIIIIIIIIIIIIIIIIIIIIIIIIHHHIIIIIIIIIIIIIIIIIIIIIIIIIIIIIIIIIIIIIIIHIIHIIIIIIIIIIIIIIIIIIIIIIIIIIIIIIIIIIIIIIIIIIIIIIIIIIIIIIIIIHIIHIIIIIIIIIHIIIIHIIIIIIIHIIHHIIIIIIIIIIIIIIHHIIIIIIIIIIIIIIIIIIHCIIIIIHIIIIIIIIIIIIIIIIIIIIIIIIIIIIIIIIIIIIIIIIIIHIHIIIIIIIIIIIIIIIIIIIIDDDCD
@HWI-D00621:464:HFY7KBCXY:1:1207:19283:82412 1:N:0:AAGAGGCAGTAAGGAG
AAGTCGTAACAAGGTTTCCGTAGGTGAACCTGCGGAAGGATCATTATTGAACAAACCTGGGAGGTTGACTGTTGGCTCTTCGGGGCATGTGCACACCTCTCAACTTTTGTCATCCACCTGTGCACCCTTTGTAGGCTTGCTTGGTGCTGTGAGGGCTTTGCCTTTGCACAAGTCCAGCTTGCCCTATGTTTTTACACACCCCCAAAACGAATGTTATGAATGTATCTATTTGATTGGCTTTGCCAGTTATAAACTAAATACAACTTTCAACAACGGATCTCTTGGCTCTCGCATCGATGAAGAACGCAGC
+
IIIIIIIIIIIIIIIHIIIIIIIIIIIIIIIIIIIIIIIIIIIIIIIIIIIIIIIIIIIIIHIIIIIIIIIIIIIIIIIHHIIIIIIIIIIIIIIIIIIIIIIIIIIIIIIIIIIIIIIIIIIIIIIIIHIIIIIIIIIIIIIIIIIIIIIIIIIIIIIIIIIIIIIIIIIIIIIIIIIIIIIIIIIIIIIIIIIIIIIIIIIIHGHIIIIIIIIIIIIIIIIIIIIIHHHIIIIIHHIIIIIIIIIIIIIIIIIIIIIIIIIIIIIIIIIIIIIIIIIIIIIIIIIIIIIIIIIIIIIIIIIIIDDDDD
@HWI-D00621:464:HFY7KBCXY:1:1207:8457:83110 1:N:0:AAGAGGCAGTAAGGAG
AAGTCGTAACAAGGTTTCCGTAGGTGAACCTGCGGAAGGATCATTACTGAGTTAGGGTCTTTATGGCCCGACCTCCAACCCTTTGTTTATTATACCATGTTGCTTTGGCGGGCCTGCCTTTCGGGGCTGCCGGGGGCACTACTGCCCCTGACCCGCGCCTGCCAGGAGCCTTCCTTAAATTCTGTGTTAAACTGTGTTGTCTGAGTCTATATCAAATTATACAAAACTTTCAACAACGGATCTCTTGGTTCTGGCATCGATGAAGAACGCAGC
+
IIIIIIHIIIHIIIIHIHHIIIIGIHIIIHIIIIIIIIIGHHIGIIIIIHIIIIIIIHIIIIIIIIIIIIIIIIIIHIIHIIIIHHIIIIIIHIIIIIIIIIIIIIIIIIIIIIIIIIIIIIIIIIIIIIIHIIIIIIIIIHIIIIHIIIIIIIIIIIIIIIIIIIIHIHHHIIIIIIIIIIIIIIIIIIIIIIIHHIIIIHIIHIIIIIIIIIIIIIIIIIIIIIIIIHGHHHIIIIIIHHHD<1IHIIIIIIIIIIIIIHIIIIHIDDDDD
@HWI-D00621:464:HFY7KBCXY:1:1207:13303:83136 1:N:0:AAGAGGCAGTAAGGAG
AAGTCGTAACAAGGTTTCCGTAGGTGAACCTGCGGAAGGATCATTACCGAGTTCATGCCCTTCGGGGTAGATCTCCCACCCTTTGTATACTATACCTCTGTTGCTTTGGCGGGCCGCCTAGCTACTGGCTTCGGCTGGTAAGTGCCCGCCAGAGGACCCAAAACCCTGAATATTAGTGTCGTCTGAGTAAAAAGTTTAATATTTAAAACTTTCAACAACGGATCTCTTGGCTCTGGCATCGATGAAGAACGCAGC
+
IIIIIIIIIIIIIIIIIIIIIIIIIIIIIIIIIIIIIIIIIIIIIIIIIIIIIIIIIIIIIIIIIIIIIIIIIIIIIIIIIIIIIIIIIIIIIIIIIIIIIIHIIIIIIIIIIIIIIIIIIIIIIIIIIIIIIIIIIIIIIIIIIIIIIIIIIIIIIIIIIIIIIIIIIIIIIIIIIIIIIIIIIHHIIIIIIIIIIIIIIHIIIIIIIIIIIIIIIIHIIIIIIIIIIIIIIIIIIIIIIIIIIIIIIIDDDDD
@HWI-D00621:464:HFY7KBCXY:1:1207:16505:83098 1:N:0:AAGAGGCAGTAAGGAG
AAGTCGTAACAAGGTTTCCGTAGGTGAACCTGCGGAAGGATCATTAATAAACCTAGTCGTTCGCGTACATAGGGGCAACCCTCGCGTGATGTCAGCAATACCTAGGTAACCCTTGAATAAACTACCCTTGTTGCTTTGGCGGGCCGCCGTCTCGGCCAGCGGCTTCGGCTGCTGCGCGCCCGCCAGAGGACCACAACTCTTGTTTTTAGTGATGTCTGAGTACTATATAATAGTTAAAACTTTCAACAACGGATCTCTTGGTTCTGGCATCGATGAAGAACGCAGC
+
IIIIIIIIIIIIHIIIIIIIIIIIIIIIIIIIIGIIIIIIIIIIIIIIIHHIIIIIIIIHIIHIIIIIIIIIIHHHIIIHIIIIIIIIIIIIIIIIIIIIIIIIIIIIIIIIIIIIIIIIIIIIIIIIIIIIHHIIIIIIIIIHHIIIIIIIIIIIIIIIIIIIIHHIIIIIIHIIIIIIIIIIIIIIIIIIIIIIIIIIIIIIIIIIIIIIHIIIIIIIIIIIIIIIIHGIIIGIIIIIIIIIIIIGHIIIIIIIIIIIIIIHIIIIIIHIIIGIIIIIIDDDDB
@HWI-D00621:464:HFY7KBCXY:1:1207:5306:83331 1:N:0:AAGAGGCAGTAAGGAG
AAGTCGTAACAAGGTTTCCGTAGGTGAACCTGCGGAAGGATCACTAGTGATTAAATCGAGAGCGTCTTCATTGACCTCTCACCCTTCACATCCACATACACCTGTGCACCGTTTGGCTCTTATAAAAGACGCAAGTCTGCAATGAGAGTCATCAATTTTATACATACCCCAGTCTTATGAATGTAACAGTTTTAATAAACATAATAAAACTTTTAACAACGGATCTCTTGGTTCTCGCATCGATGAAGAACGCAGC
+
HIIIIIIIIIIIIIIIIIIIIIIIIIIIIIIIIIIIIIIHIIIIIIIIIHIIIIIIIIIIHHHIHIIIHIIIIIHIIIIIHIIIIHIIIIIIIIIIGIIIIIIIHIIIIIIHHIHIIIIIIIIIIIIHIIIIIIIHIIIHIIIIIHIIIIIIIHIIIIIGIIIIIGIHIHIHHIIIIIIHIIIIIIIIIHGHHHIIIIIIIIIIIIIIIIIHHIIIIIIIIIIHHHII1IIIIIIIIIIIHIHH?IIIIIICDDAD
@HWI-D00621:464:HFY7KBCXY:1:1207:11697:83290 1:N:0:AAGAGGCAGTAAGGAG
AAGTCGTAACAAGGTCTCCGTAGGTGAACCTGCGGAGGGATCATTACAGAGTTGCAAAACTCCCTAAACCCACTGTGAATCTACCTGTTTTTTAGCTACTTCGGCAGGCGGCCCCAGGGCGGGGCCATTAGCCTTTTAGGTGCCTGCCAGAGTATACATAACTCTTGTTGCAACTGTACTACTCTGAGTTTCAAAACAATTCAAGTTAAAATTTTCAATTGTGGATCTCTTGGTTCTGGCATCGATGAAGAACGCAGC
+
IIIIIIIHIIIIHIIIIIIIIIIIIIIIIIIIIIIIIIIIIIHHIIIIIIIIIIHIHHHHIIIIHIIIHIIHIIHHHIIHHIIIIIIIIIIIIIIIIIIIIHHIIIIIIIIIHIIIIIIIIIIIIIIIIIIIIIIIIHIIIIIIIIHIIIIIIIHHIHIIIIIIIIIIIIIIIIIIIIHIIIIIIIIIIIIIIIHIIIIIIIIIIHIIHIIIIIIIHHHHIIIIIIIIHHEIHIIIIIIIIIIIIIIIIIIIIDDDDC
@HWI-D00621:464:HFY7KBCXY:1:1207:18166:83587 1:N:0:AAGAGGCAGTAAGGAG
AAGTCGTAACAAGGTTCCCGTAGGTGAACCTGCGGAAGGATCATTACCGTGTATCCACGTACAAACAATGTGAACTGTTCCCAATGGAAGTGAATGTTATGAAAGCTTGCTGATGGCGGTTCAGGATTTTCATCTCGAACTGAGCTTTCATAACGGCTTCGCGCAAGCGTAACAAGTTCATTTTCATTGAGTTCCTTACCATCGGTTGTGAAACCTTATTAACCCTATGTACCTTTTGAACTAAACTATTCCACGACGCCCTGAAGCCTTGCTGGCTTAGCCACGGCGAAAGGGTCCGCGGATTTTGATACCAAAATTAAGAACAACTCTTAACAACGGATATCTTGGTTCTCGCATCGATGAAGAACGCAGC
+
IIIIIIIIIIIIIIHIIIIIIIIIIIIIIIIIIIIIIIIHIIIIIIIIIIIIIIIIIIIIGHHIFHIIIIIIIIIIIIIGHIIIIIIIIIIIIIIIIIIIIIIIIIIIIIGIIHIIIHHHIIIIIHIIIIIIIIIIIHHIIIIIIIIIIIIIIIIHIHIIIIHIIIIIIIIIIIIIHIIIIIIIIHIIHIIIIIIIIHHIIIEIIIIIIIIIIIIIIIIIHIIHIIHIHIIGIIIHECIIIHHHGHIHHEED/IIIHGIIHHHGHIGIIIHHIIIIIHIIHIHIIIIIIIIIIHCIIIIIIIHEIHIIHIIIIHIIHIIIIIHIIIHIIGIIIIHIIIIIIIIIHGIIIIIIIIGIIIIGIIHIIIIIDDD@D
@HWI-D00621:464:HFY7KBCXY:1:1207:11433:84136 1:N:0:AAGAGGCAGTAAGGAG
AAGTCGTAACAAGGTTTCCGTAGGTGAACCTGCGGAAGGATCATTATTGAATACACTTGATAGGTTGTTGCTGGCTCTTGGGAGCATGTGCACGCCTGTCTTGGACTCTATTCATCCACCTGTGCACTATTTGTAGTCTTTGGAGACTAAGATGGAACAGCTTACCAGTCGGTCGACAGGCCGGAATAGAGGAATGCTTGAGCCATTAATGGTACAGGCTCTCCTCAAATAAACTGTAAAGTCCTCCCTCCAGAGTCTATGTCTTTATTCATAAACCAAGTATGTTGTCGAATGTATTCATTGGGCTATGATGCCTATAAACTATTATACAACTTTCAGCAACGGATCTCTTGGCTCTCGCATCGATGAAGAACGCAGC
+
IIIIIIIHIIIIIIIIIIIIIIHIIIIIIIIIIIIIIIIIIIIIIIIIHIIIIIIIIIIHIIHHIIIIIIIIIIGIIIIIIIIHIIHIIIIIIIIIIHHIIIIIIIGIIHIIIIIHFHIIIIHIIIIIIIIIHIIIIIIIIIIIIIIIIIIIIIHHIIIIIIIHHIIIHHHHIIIIIIIIIIIHHHIIIHIIIIIIIIIIIIHHHHHIIIHHIIIIHHHIIIIIIHHHIIIHGIHHIIIHHIIIHHHIGIIHHIIHIIIIHGIIIIIIIIHIIHHHFGGHIIIIIIIGIIIIIIIHIIIHIIIIHGIIIIIIIHHIIIIIIIIIIGIIIIHIIIIHIIIIIIIIIIIIIIIIIIIIIIIIIIIIIIIIIIIIIIDDDDD
@HWI-D00621:464:HFY7KBCXY:1:1207:11259:84205 1:N:0:AAGAAGCAGTAAGGAG
AAGTCGTAACAAGGTTTCCGTAGGTGAACCTGCGGAAGGATCATTAACGAATCGTGCTTTGGTGGGTGATTATGTCATTCGCCAAACATATGTGCTCTCCAGGCAACTGGAGGTGCAAAATATCATATATATGATGTAGTGTATTATTATTTAGTGTATGTATGGTTGTCTCATCAAATGATACAATCAGTATAATCAAATGACACTTTTAACAATGGATCTCTTGGCTCTTGCATCGATGAAGAACGCAGC
+
IIIIIIIIIIIHIIIIIHIHHIIIIIIIIIIFHIGHGHHIHHHIIIIIIIIIIIHHIIIIIIIIIIIIIIIIIIIIIIIIIIIIIIIIIIIIIIIIIIIIHHIIIIIIIIIIIIIIIIIIIIIIIIIIIIIIIIIHIIIIIIIHIIIIIIIIIHIIIIIIIIIHHIIHIHIIIIIIIIIIIIHIHHHHIIIIIIIIIIIIIIHHIIIIHIIIIIIIIIIIHIHHIIHIIIIIIGIHIIIIIIIIIHDBD@D@
@HWI-D00621:464:HFY7KBCXY:1:1207:3786:84549 1:N:0:AAGAGGCAGTAAGGAG
AAGTCGTAACAAGGTTTCCGTAGGTGAACCTGCGGAAGGATCATTACAGAGTTCATGCCCTCACGGGTAGACCTCCCACCCTTGAATATACTACCTTCGTTGCTTTGGCGAGCCGCTTCGGCTACCGACCTTGGTTGGTACGCGCTCGCCGGAGAACACCAAACTCTGAATTAATTTGTCGTCTGAGTACTATATAATAGTTAAAACTTTCAACAACGGATCTCTTGGTTCTGGCATCGATGAAGAACGCAGC
+
IIIIIIIIIIIIIIIIIIIIIIIIIIIIIIHIIIIIIHIIIIIIIIIIIIIIIIIIIIIIIIIIIIIIIIIIIIIIIIIHIIIIIIIIIIIIIIIIIIIIIIIIIIIIIIIHHIIIIIIIIIIIIIIIIIIIIIIIIIIIIIIHIIIHIIIIIIIIIIIIIIIIIIIIIIIHIIIIIIIIIIIIIIIIIIIIIIIIIIIIIIIIIIIIIIIIHIIIIIIIIHIIIIIIIIIIIIHIIIIIHGIIIIIHDDDDD
@HWI-D00621:464:HFY7KBCXY:1:1207:13174:84735 1:N:0:AAGAGGCAGTAAGGAG
AAGTCGTAACAAGGTTTCCGTAGGTGAACCTGCGGAAGGATCATTATTGAATACACTTGATAGGTTGTTGCTGGCTCTTGGGAGCATGTGCACGCCTGTCTTGGACTCTATTCATCCACCTGTGCACTATTTGTAGTCTTTGGAGACTAAGATGGAACAGCTTACCAGTCGGTCGACAGGCCGGAATAGAGGAATGCTTGAGCCATTAATGGTACAGGCTCTCCTCAAATAAACTGTAAAGTCCTCCCTCCAGAGTCTATGTCTTTATTCATAAACCAAGTATGTTGTCGAATGTATTCATTGGGCTATGATGCCTATAAACTATTATACAACTTTCAGCAACGGATCTCTTGGCTCTCGCATCGATGAAGAACGCAGC
+
IIIIIIIIIHIIHIIIIIIIIIIIIIIIIIIIIIIIIIIHIIIHIIIIIIIIIHIIIIIIIICHHHIIIHIIHHIIIIIIIIIIIIIIIIIIIIIIIIIIIIIIIIIIIIIIIIIHIIIIIIIIIIIIIIIIIIHHHHIIIIIHIIIIIIHIIIIIIIIIIIIIIIIIIIIIIIIHIHIIIIIHIIIGIIHIHIIIIIHIIHHHIIIIIIIIIIIHIHIHIIIIIIIIIIIIHIHIHHHEEHGIIIIIHIIIIIIIIIIIIIIIIIHIIIFIIIHHHHIIIHIIIIIHHHHIIIHEHGHIIIIIHHHIIIHIIHGIIIIIIIIIIIIIHHIHHIIIIIIIIIIIIIIIIHIGIIIIIIIIIIIIIIIHIIIIIIDDDDD
@HWI-D00621:464:HFY7KBCXY:1:1207:13624:84644 1:N:0:AAGAGGCAGTAAGGAG
AAGTCGTAACAAGGTTTCCGTAGGTGAACCTGCGGAAGGATCATTATTGAATACACTTGATAGGTTGTTGCTGGCTCTTGGGAGCATGTGCACGCCTGTCTTGGACTCTATTCATCCACCTGTGCACTATTTGTAGTCTTTGGAGACTAAGATGGAACAGCTTACCAGTCGGTCGACAGGCCGGAATAGAGGAATGCTTGAGCCATTAATGGTACAGGCTCTCCTCAAATAAACTGTAAAGTCCTCCCTCCAGAGTCTATGTCTTTATTCATAAACCAAGTATGTTGTCGAATGTATTCATTGGGCTATGATGCCTATAAACTATTATACAACTTTCAGCAACGGATCTCTTGGCTCTCGCATCGATGAAGAACGCAGC
+
IIIIIIIIIIIIIIIIIIIIIIIIIIIIIIIIIIIIHIIIIIIIIIIIIIIIIIIIIIIIIIEHIIIIIIIIHHIIIIIHIIIIIIIIIIIIIIIIIIHIIIIIIIHIIIIIIIIIIIIIIIIIIIIIIIIIHIHIIIIIIIIIHHIIIIIIIIHHIIIIIIIIIIIIIHHIIGIIIIHHIIIIIIIIIIIIIIIIIIIIIIIIIIIHIIIIIIIIIIHHIIHFHIIIIIIIHIIIIIHHIIIIIIHHHIHIIIIIIIIIIIHIIIIHHFHIIIHHHHIIIIIIIIIIHHHHIIHIIIIIIIIIHIIIIIIHIIIIIIIIIIIIIIIIIIIIIIIIIIIIIIIIIIHIIIHCIIIIHIIIIIIHIIIIIIIIIIDDDDD
@HWI-D00621:464:HFY7KBCXY:1:1207:5499:85165 1:N:0:AAGAGGCAGTAAGGAG
AAGTCGTAACAAGGTTTCCGTAGGTGAACCTGCGGAAGGATCATTATTGAATACACTTGATAGGTTGTTGCTGGCTCTTGGGAGCATGTGCACGCCTGTCTTGGACTCTATTCATCCACCTGTGCACTATTTGTAGTCTTTGGAGACTAAGATGGAACAGCTTACCAGTCGGTCGACAGGCCGGAATAGAGGAATGCTTGAGCCATTAATGGTACAGGCTCTCCTCAAATAAACTGTAAAGTCCTCCCTCCAGAGTCTATGTCTTTATTCATAAACCAAGTATGTTGTCGAATGTATTCATTGGGCTATGATGCCTATAAACTATTATACAACTTTCAGCAACGGATCTCTTGGCTCTCGCATCGATGAAGAACGCAGC
+
HHIIIIIGIIIIIIIIIHIIIIHIIIIIIIHIIHIIIIIHIIHIIGHIIIGIIIIIIIIIIIIIIIHIIIIGIHIIIIIHIIIGIHIIIIIIGIIIIIIIIIIIIHIIIHIIIIIIIIIHIIIIIIIIIIIIIIIIHIIIIIHHIIIIIHHEHIIIIIIIIHIIIHFIHHHIHIIIIIIIIIIIHIIIIHIIHIIIHHHIIIIHHHIIIIIHIIIIIIIIIIIIIIIGHG1?HIIIIHHGHIHHGCIIIHIHHHHHHIIIIHEIIIIHIIIIIIHIIHIIIHIIIHHFHHIHIIIIIIIIIIIIIGHIIIHHHFIIIIIIIHEIIHIHHIIIIIHIIIIIIIIIIIHHGD<1IIIIHIIIIIHGIIIHIHIIIHDDAAD
@HWI-D00621:464:HFY7KBCXY:1:1207:12507:85019 1:N:0:AAGAGGCAGTAAGGAG
AAGTTGTAACAAGGTTTCCGTAGGTGAACCTGCGGAAGGATCATTAACAAATCCAATACTTGCGAGGAGGGGGTATCCCTCTCTATTGCAAATATTAATCCTCTAGCCTATGCCTTATCGGGTGTAGGTTAGTAGATATATAAATGTGTGTTATGTTGACAGTGTGTGAGATAATTTAATTTATTGACAACTTTTAACAATGGATCTCTAGGCTCTTGCATCGATGAAGAACGCAGC
+
IIIIIIIIIIIIIIIIIIIIIIIIIIIIIIIIIIIIIIIIIIIIIIIIHHHHHHHIIIIIIIIIIIIIIIIIHIIIIIIHGIIIIIIIIIIIIIIIIIIIIIIIIIIIIIIIHHIIIIIIIIIIIIIIHIIIIIIHIIIIIIIIIIIIIIIIIIIIIIIIIIIIIIIIIHIIIIIIIIIIHHHHIIIIIIIIIIIIIHIIIIIIHIIIIHIHIIIIIIIIIIIIIIIIIIIIDDDDD
@HWI-D00621:464:HFY7KBCXY:1:1207:3390:85252 1:N:0:AAGAGGCAGTAAGGAG
AAGTCGTAACAAGGTTTCCGTAGGTGAACCTGCGGAAGGATCATTCATAATAAGTGTTTTATGGCACTTTTTAAATCCATATCCACCTTGTGTGCAATGTCAGTCGATCTTCTTCATGGAGATCGACCAAACATCAACCTTTATCTTTTAACTCTTTGTCTGAAAAATATTATGAATAAACAATTCAAAATACAACTTTCAACAACGGATCTCTTGGCTCTCGCATCGATGAAGAACGCAGC
+
IIIIIIIIIIHIGIIIIIIIIIIIIIIHFGHHIIIIIIIIHIIIIIIIIIIIIIIIIIIIIIIHHIIIIHIIIIIIIIIIIIIIIIIIIIIHIIIIIIIIIIIIIIIIIIIIIIIIIIHIIIIIIIIIIIIIIHIIIIIIIIIIIHIIIIIIIIIIIIIIIIIIIIIIIIIIIIIIHIIIIIIIIIIIIIIIIIIIIIIIIIIIIIIIIIIHIHHIIIIIIIIIIHIIIIHIIIIIIDDDDD
@HWI-D00621:464:HFY7KBCXY:1:1207:17513:85509 1:N:0:AAGAGGCAGTAAGGAG
AAGTCGTAACAAGGTTTCCGTAGGTGAACCTGCGGAAGGATCATTACCATTACCTCAACTGGCGGGTTTTCAGCGGTGCTTTTGTGCCACTGATGCCCACCTGTTTGACGTTACCCATGCCTTTTTGCGTACAGTTTGTTTTCCCAGCAGGGCGTTACTGCCCCTACGGGATATCAATCCACCCATTGTATTTGCAGTCAATGTCTGAAAAATAATAATAATTACAACTTTTAACAACGGATCTCTTGGTTCTGGCATCGATGAAGAACGCAGC
+
IIIIIIIIIIIIIIHIIIIIIIIIIIIIIIIIIIIIIIIIIIIIIHIIIIHIIIIIIIIIIIIIIIIIIIIHHIHHHIIIIIIIIIIIIIIIIIIIIIIIIIIIIIIIIIIIIIIIIIIIIIIIIIIIIIIIIIIIIIIIIIIIIIIIIIHIIIIIIIIIIIIIIHHHHHHHIIIIHIIIHIIIHHIIIIIIHFHIIIIIHIIIHIIIIIIIIIIIIIHHHIHIHIHHGIIIIIIHGHIHHIIIIIGIIIIIIIGHIIIHHHFIIIIIIDDD?D
@HWI-D00621:464:HFY7KBCXY:1:1207:14203:85868 1:N:0:AAGAGGCAGTAAGGAG
AAGTCGTAACAAGGTTTCCGTAGGTGAACCTGCGGAAGGATCATTATTGAATACACTTGATAGGTTGTTGCTGGCTCTTGGGAGCATGTGCACGCCTGTCTTGGACTCTATTCATCCACCTGTGCACTATTTGTAGTCTTTGGAGACTAAGATGGAACAGCTTACCAGTCGGTCGACAGGCCGGAATAGAGGAATGCTTGAGCCATTAATGGTACAGGCTCTCCTCAAATAAACTGTAAAGTCCTCCCTCCAGAGTCTATGTCTTTATTCATAAACCAAGTATGTTGTCGAATGTATTCATTGGGCTATGATGCCTATAAACTATTATACAACTTTCAGCAACGGATCTCTTGGCTCTCGCATCGATGAAGAACGCAGC
+
IIIIIIIIIIIIIIIIIIIIIIIHHIHIIIIIIIIIIIIHIIIIIHIIIIIIIIIIIII@HHEHIHIIIIIIEHIIIIIIIIIIIIIIIIIIHIIIIIIIIIIIIIIIIIIIIIIHHIIIIIIIIIIHIIIIIIIIHIIIIIIGHHIIIIIIHHHHHIHIIIIIHIIEEHHIIIIIIIIIIGIDIIHHHHHIIIIHHHIHHHHIGHHHIHIIIHHIHHHHGIIHHIHHHHFHGIIIHHECGIIHIIHHCIIHIIIIIIIIIIGIIHIIIIIIIHHFIIIIIIIIIIIIIIIIIIIIHHHIIIIIHHIIIIHHHHIIIIHIIIHIIIIIIIIIIIIIIIGHIIIIIHHIIIHEHCIIIIIIIIHIHHEIIIIIIHDDDDD
@HWI-D00621:464:HFY7KBCXY:1:1207:17517:86018 1:N:0:AAGAGGCAGTAAGGAG
AAGTTGTAACAAGGTTTCCGTAGGTGAACCTGCGGAAGGATCATTAACAAATCCAATGCTTGTGGGGTGACTTTAATTAGTCATCTTGCAAATATTAATCCGCTGGCCTCGCAAGGGGCTAGTCGATAGATAACATAAATGTGTGTAGTGTTGACAGTGTGTGATATTTAATTAATTATTGACAACTTTTAACAATGGATCTCTAGGCTCTTGCATCGATGAAGAACGCAGC
+
IHHHHIHIIIIIIIHHIIIIIIIHIIIIIIIIIIIIIIIIIIIIIIIIIIIIIHHHIIIIIIIIIIIIIIIIIIIIIIIIHIIIIIIIIIIIIIIIIIIIIHIIIIIIIIIIIIIIIIIIIIIIIIIIIIIIIIIIIIIHIHIHHIIIIHIIIIIIIIIIIIIIIHIIIIIIIIIIIIIIIIHIIHIIIIIIIIIHIIHHHHFFGIIIHIIIIIIIIIIIIIIIIIHID@DD
@HWI-D00621:464:HFY7KBCXY:1:1207:13326:86466 1:N:0:AAGAGGCAGTAAGGAG
AAGTCGTAACAAGGTTTCCGTAGGTGAACCTGCGGAAGGATCATTATTGAATACACTTGATAGGTTGTTGCTGGCTCTTGGGAGCATGTGCACGCCTGTCTTGGACTCTATTCATCCACCTGTGCACTATTTGTAGTCTTTGGAGACTAAGATGGAACAGCTTACCAGTCGGTCGACAGGCCGGAATAGAGGAATGCTTGAGCCATTAATGGTACAGGCTCTCCTCAAATAAACTGTAAAGTCCTCCCTCCAGAGTCTATGTCTTTATTCATAAACCAAGTATGTTGTCGAATGTATTCATTGGGCTATGATGCCTATAAACTATTATACAACTTTCAGCAACGGATCTCTTGGCTCTCGCATCGATGAAGAACGCAGC
+
IIIIIIIIIIIIHIIIIIIIIIIIIIIIIIIIIIIHIIIIIIIIIIIIIIIIIIIIIIIIIIGIIIIIIIIIHHIIIIIHHIIIIIIIIIIIIIIIIIIIIIIIIIIHIHIIIIIIIIIIIIIIIIIHIIIIIIIIIIIIIIHIIHHHIIIHIHIIIIIIIIIIIIIIIIHIHHHIIIIHIIIIIIIIIIIIIIIHIIHGHIIIIIIIHIIIIIIIHIIIIIIHIIIIIIIIIIIIIIIIIHIIHHHGHIIHIHIGIIIIIHIIIIIHIGIIIIHHHDIHIIIIIIIIIHHIIIIIIIIIIIIIIHIIIIIIIIHIIIIIIIHHHIIIIIIIIIIIIIIIIIIIIIIIHIIIIHHGIIIIIIHIIIIIIIIIIIDDDDD
@HWI-D00621:464:HFY7KBCXY:1:1207:5396:86554 1:N:0:AAGAGGCAGTAAGGAG
AAGTCGTAACAAGGTTTCCGTAGGTGAACCTGCGGAAGGATCATTATTGAATACACTTGATAGGTTGTTGCTGGCTCTTGGGAGCATGTGCACGCCTGTCTTGGACTCTATTCATCCACCTGTGCACTATTTGTAGTCTTTGGAGACTAAGATGGAACAGCTTACCAGTCGGTCGACAGGCCGGAATAGAGGAATGCTTGAGCCATTAATGGTACAGGCTCTCCTCAAATAAACTGTAAAGTCCTCCCTCCAGAGTCTATGTCTTTATTCATAAACCAAGTATGTTGTCGAATGTATTCATTGGGCTATGATGCCTATAAACTATTATACAACTTTCAGCAACGGATCTCTTGGCTCTCGCATCGATGAAGAACGCAGC
+
IIIIIIIIIIIIIIIIIHIIIIIIIIIIIIIIIIIIIIIIIIIIIIIIIIGIIIIIIIIIIIIIIIIIIIIIHHIIIIIHHIIIIIIIIIIIIIIIIIIIIIIIIIIIIIIIIIIIIIIIIIIIIIIIIIIIIIIIIIIIIIHIIIIIIIHIIHIIIIIIIIIIIHIIIIHIIIIIIIIIIIIIIIIIIIIIIIIGHIIIIIIIIIIIIIIIIIIIIHIIIHIIIIIIIIIIHIIIHIHHHIIIIGGIIIIIHHHIHIIIIIGIIIIIIIIIIIHGHHIIIIIIIIIHHIIHIIIIIIIHGIIHHEIIIIIHHFHIIIIIIIGIHIIIIIIIIIIIIHIIIIIIIIIHIIIIIIIGIIHIIIIGIIIHIIIIIIDDDDA
@HWI-D00621:464:HFY7KBCXY:1:1207:6874:86675 1:N:0:AAGAGGCAGTAAGGAG
AAGTCGTAACAAGGTTTCCGTAGGTGAACCTGCGGAAGGATCACTAAAGTAAACGCCCTCCGGGGCTCTCTTTATTCACACACCCCTGTGCACTTTGGCCACCTGCCGCGCTTAACTGCGTTAGTAGGTGTGTCTCTTTATTTATACCCATATACACAAGTCATTGAATGTAAAATCGTTATAAACTAATATAACTTTCAACAACGGATCTCTTGGTTCTCGCATCGATGAAGAACGCAGC
+
IIIIIIIIIIIIIIIIIIIIIIIIIIIIIIIIIIIIIIIIIIIIIHIIIIIIIIIIIIIIIIIIIIIIIIIIIIIIIIIHHHIIIIIIIIIIIIIIIIIIIIIIIIIIIIIIIIIIIIIIIIIIIIIIIIIIIIIIIIIIIIIIIIIIIIIIIIIIIIHHHIIIIIIIIIIIIIIHIIIIIIIIIIIIIIIIIIIIHIIIIIIIIIIIIIIIIIIHIIIIIIIIIIIIIHIIIIIGDDDDD
@HWI-D00621:464:HFY7KBCXY:1:1207:16771:86912 1:N:0:AAGAGGCAGTAAGGAG
AAGTCGTAACAAGGTCTCCGTTGGTGAACCAGCGGAGGGATCATTACCGAGTTTACAACTCCCAAACCCAATGTGAACCATACCAAACTGTTGCCTCGGCGGGGTCACGCCCCGGGTGCGTCGCAGCCCCGGAACCAGGCGCCCGCCGGAGGGACCAACCAAACTCTTTTCTGTAGTCCCCTCGCGGACGTTATTTCTTACAGCTCTGAGCAAAAATTCAAAATGAATCAAAACTTTCAACAACGGATCTCTTGGTTCTGGCATCGATGAAGAACGCAGC
+
IIIIIIIIIIIHIIHHIIIIIIIIIIIIIIIIIIIIIIIIIIIIIIIIIIIIIIIIIIIIIHHIIIIGIIHIIIIHHIIFHIIIIHIIIIIIHHIHHIIIHGIHIIIIIIIIIIIIIIIIIIIIIIIIIIIHIIIHIIIHIIIIIIIIIHHHHIIHIIHIIIGHHHHIHHIIIIIIIIHIIHIHIIIIHHHIIIIHIGFHHIIIIIIIHGHIIIIIIIIIHHIIHHHHHHGIIIIIHIIIIIHHIIIIIIIIIIIIIIIIHIIIIIIIHIIIIIIDDDDD
@HWI-D00621:464:HFY7KBCXY:1:1207:2427:87067 1:N:0:AAGAGGCAGTAAGGAG
AAGTCGTAACAAGGTTTCCGTAGGTGAACCTGCGGAAGGATCATTAGTGAATTGAATATGTTAGCGGACCTCTTCGGAGTCCCTAGCATCAAATCATATCCATAACACCTGTGAACTGTAAGGCTGTCTTGAAAACGAAAGTGATTAGAGCGCCTGCCCATTTTATACAAACATTAAAGTAACAAACGTAGTCTTATTATAATCTAATAAAACTTTCAACAACGGATCTCTTGGCTCTCGCATCGATGAAGAACGCAGC
+
IIIIIIIIIIIIIIIIIIIHIIIIIGIHIIHIIIIIIIIIIIIIIIIIIIHIIIIIIIIIIIIIIIHHIIIHIIIIIIIHHHHIIHHIIIHIHIIIIIIIIIIIHIIIIHIIIIHHHIIIIIIIIIHIIIHHHIIIIIIIIHHIIIIIFIIIIIHIHIIIIIIIIIIHIIIIIIIIIIIIIIIIIHIIHHIIIIIIIIIIIIIIHIIIIIIIIIIIIIIIIIIIIIIHGD<1IIIIIIIIIIIIIIIIIIIIIIDDDDD
@HWI-D00621:464:HFY7KBCXY:1:1207:17501:87073 1:N:0:AAGAGGCAGTAAGGAG
AAGTCGTAACAAGGTCTCCGTTGGTGAACCAGCGGAGGGATCATTACCGAGTTTACAACTCCCAAACCCCTGTGAACATACCACTTGTTGCCTCGGCGGATCAGCCCGCTCCCGGTAAAACGGGACGGCCCGCCAGAGGACCCCTAAACTCTGTTTCTATATGTAACTTCTGAGTAAAACCATAAATAAATCAAAACTTTCAACAACGGATCTCTTGGTTCTGGCATCGATGAAGAACGCAGC
+
IIHIIIIHIIIIIIIIIIIIIIIIIIIIIIIIIIIIIIIIIIIIIIIIIIIIIIIIIIIIIHIIIIIIIIIIIIIIIIHHIIIIIIIIIIIIHIIIIIIIIIIIIIIIIIIIIIIIIIIIIIIIIIIIIIIIIIIIIIIHHIIIIIIIIIIIIIIHIIIIIIIIIIIIIIIIIIHIIIIIIIIIIIIIIIIHIIIIIIIIIIIIIIIIIIIIIIIIIIIIIIIIIIIIHHF1HIIIIIDADDD
@HWI-D00621:464:HFY7KBCXY:1:1207:11434:87378 1:N:0:AAGAGGCAGTAAGGAG
AAGTCGTAACAAGGTTTCCGTAGGTGAACCTGCGGAAGGATCATTATTGAATACACTTGATAGGTTGTTGCTGGCTCTTGGGAGCATGTGCACGCCTGTCTTGGACTCTATTCATCCACCTGTGCACTATTTGTAGTCTTTGGAGACTAAGATGGAACAGCTTACCAGTCGGTCGACAGGCCGGAATAGAGGAATGCTTGAGCCATTAATGGTACAGGCTCTCCTCAAATAAACTGTAAAGTCCTCCCTCCAGAGTCTATGTCTTTATTCTTAAACCAAGTATGTTGTCGAATGTATTCATTGGGCTATGATGCCTATAAACTATTATACAACTTTCAGCAACGGATCTCTTGGCTCTCGCATCGATGAAGAACGCAGC
+
IIIIIIIIIIIIIIIIIIIIIIIIIIIIIHIIIIIIIIIHIIIIIIIIIIIIIIIIIIHEHHHIIIIIIIIHIHIIIIIHIIIIIIIIIIIIIIIIHIIIIIIIIIIIGHIIIHIIGHHHIHHHIHHIIIIIIIIEHHHIIIHIHIHHIIIHIHIIIIIIHIIIIIIIIHIIIHIHHHIIHHIIIIIIHIIIIIIHIIIHHIIIIIIIFIIIIIIIIGIIHIIIIIIIIIHIIIIIIHHGIIIIHHEGIIIHIIHIIIIIIIHIIIIIIIIIIHHIHHIIHIIIIIIIHHIIIIIHIIIIGIIIHIIIIGIIIIGIIIIIIHIIIIIIIIIIIIIIHGIIIIIIIIIIHHG1IIHGIIIIIIIIIIIHIIIIIIDDDDD
@HWI-D00621:464:HFY7KBCXY:1:1207:4991:87639 1:N:0:AAGAGGCAGTAAGGAG
AAGTCGTAACAAGGTTTCCGTAGGTGAACCTGCGGAAGGATCATTACCTTTCAATGCAGAAGAGTTGAGATGGTTGAGTATCTCGCCCCTCAATTCTCGCTGTATTTTACCCTTGTTTTTCTCATACTATTATTTCCTCGGCAGGCTCGCCTGCCGGGTGAAACAACTTCAAACCTGTTTAATTTTCAATCAGCGTCTGAACAAATTAATAATTACAACTTTCAACAACGGATCTCTTGGTTCTGGCATCGATGAAGAACGCAGC
+
IIHIIIIIIIIIIIIIIIIIIIIIIIIIIIIIIIIIIIIIIIIIIIIIIIIIIHIIIIIIIIIIIIIHIIIIIIIHHIIIIIIIIIIIIIIHIIIIIIIIIIIIIIIIIIIIIIIIIIIIIIIIIIIIIIIIIIIIIIIIIIHIIIIIIIIIIIIIIIIIIHIIIIIIIHIHIIIIIIIIIIIIIIIIIIIIIIIIIIIIIIIIIIIIIIIHIIHHIIIIIIIIIIIIIIIIIIIIIIIIIIIIIIIIIIIIHGIIIIIIDDDDD
@HWI-D00621:464:HFY7KBCXY:1:1207:9231:87623 1:N:0:AAGAGGCAGTAAGGAG
AAGTCGTAACAAGGTTTCCGTAGGTGAACCTGCGGAAGGATCATTAATGCTCCAAGTGATGAGTCCTCGACTCGCACTTTGTCCAATCTCTCAAACGCTCGAATTTTTTCTCGTTCAGAGAAAAAATCTCGACGTCACAAGCAACCGAAGGACTTTCTCTTTTGAACAAAAGGAGGAATGTTCCTTTCACCCTTTTTATACCATCATTACACTCTTTCTAAACTACTTAGACTGATATCAATCACATTTTTTCTTGATAAAATGTCAAAACAACTCTTAGCAATGGATATCTAGGCTCTCGCATCGATGAAGAACGCAGC
+
IIIIIHIIIIIIIIIIIIIIIIIIIIIIIIHIIIGIIIIIHIIHIHIIIIIIIIIIIGHIHIIIIIIGIIIIIIIHIIHHIIIIIIIIIIIIIIIIIHIIIIIIIIIIIIIIIIIIIIIIIIIIIIIIIIIIHIHIIIIIIIIIHIIIIIIIIIIIIIIIIIHIIIHIIIIIIIHHIIIIIIHIIIIIIIIIIIIIIIIIIIIIHIIIIIIIIIIIHHHIIHIIIIIIIIIIIHIIIIIIIIIIIIIIIIIIIIIIIHIIIIIIIIIIIHGHFIHIIIIIIIHIIHHHHGDDDIIIIIIIIIIIIIIIIGIIIIIDDDDC
@HWI-D00621:464:HFY7KBCXY:1:1207:3202:87823 1:N:0:AAGAGGCAGTAAGGAG
AAGTCGTAACAAGGTTTCCGTAGGTGAACCTGCGGAAGGATCATTCATAATAAGTGTTTTATGGCACTTTTTAAATCCATATCCACCTTGTGTGCAATGTCAGTCGATCTTCTTCATGGAGATCGACCAAACATCAACCTTTATCTTTTAACTCTTTGTCTGAAAAATATTATGAATAAACAATTCAAAATACAACTTTCAACAACGGATCTCTTGGCTCTCGCATCGATAAAGAACGCAGC
+
HHIIIIIIIIIIIIIIIIIIIIIIHHFHCHIIIIIIIIHIIIHHHIIIIIIIIIIIHHIIIIIIIIIIIIIIIIIIIIIHHHHIIHIIIIHIIIIIIIIIIIIIIHGGHIIIIIIIIIIIHIIIIIIIIIIIIHIIIHIIIIIIIIHIIIIIIIIIIIIIIHHIIIIIIIIIIIIIIIIIIIIHHIIIIIIIIIIIIIIHIIIIIIIIIIHIIIIIIIIIIIIIIIHIIHFIIHIIIDD?@B
@HWI-D00621:464:HFY7KBCXY:1:1207:6064:87909 1:N:0:AAGAGGCAGTAAGGAG
AAGTCGTAACAAGGTTTCCGTAGGTGAACCTGCGGAAGGATCATTAACACGTATCCAACGTTAAAAACCCCGTGAACCTTTATTCGCCGCTCCCACGGCTCAGTCGCGTAAAGCTAGCAATCCCTGTACTCGTCCGAGAAATGAAGGAGAAGGGACTTCTGGCAGTGCACCGTGGTTTCAGAGCGCTTGGTTAGTGGCTTGTTTTTCCCCAAGCAATCAGTGGGTGACAGTGTCATTGATTGTGTAAGGATTTCGCTTAGCGATCACTAGAGGTCGATCACCGACCGGTGGATCAAGTCACAGGGCTTCGGCTCCCTCCCCAACCCCACTTCCTATTGCCGCTCCGCGCTAACAACGCCGGGCATTTAAAAACGTACTAAACAACTGTTAACAATGGATATCTCGGTTCTCGCATCGATGAAGAACGCAGC
+
IGHHIHIIIIHIIIIHGHHIIIIIIIIIIIHIIIIIIIIIIIIIIIHIIIIIIIIIHIIIIIIIGIIIIIIIIIHIIIIHIHHIIIIIIIIIIIIHIIIIIGGIIIIIHIIIIIIIHIIHIIIIHIIIIIIGHIIIIIIIHGIIHHIIHIIIIIIIIIIIIHIIIIHIIIGHIHHHIIIIIIIIIIHIIIIIHHHHIIIIIIHIIIIIIHIHIIIHIHIHHIHIIHHIHIIHHAHHIIIHIIIHHIHIIIIIIGIIIIIHGIIIIIHIIIHHCIIGIIIHIIIIIHHIIIIIIIIIGHHIHIIIIIHHGHHIIIIIIIHHIIIIHIIIHFEIIHGIIIIHIHHIIHHHEHIHHIHIHHIIIIIIIIIIIIIIIIIIIIHGCHIIIHIIIIIIIIHIIIHHEC</IIIHIIIIIHIIIHHGIIIIIGDDDAD
@HWI-D00621:464:HFY7KBCXY:1:1207:8835:87901 1:N:0:AAGAGGCAGTAAGGAG
AAGTCGTAACAAGGTTTCCGTAGGTGAACCTGCGGAAGGATCATTCACAAACGAGTGTTTTATGGCACTCTTTAAAAATCCATATCCACCTTGTGTGCAATGTTTGTTGGGAAAGTCTTTTCTTTCCCTTCATAAATATCAACCTATATCTTTAACAACATTCGTCTGATAACATATTATGAATATACTTAATTCAAAATATAACTTTCAACAACGGATCTCTTGGCTCTCGCATCGATGAAGAACGCAGC
+
IIIHIIIIIIIIIIIIIIIIIIIIHIIIHHHIIIIIIIHIIIIIIIIIIIIIIIIIIIIIIIIIIIHIIIIIGIHHIIIIIHGHHIIIIIIIIIIIIIIIIIIIIIIIIIHIIHIIIIIIIIIIIIIHIIIIIIIIIHIHIIIIIIIIIIIIIIIIIIIIIIIIIIIIIIIIIIIIIIIIIIIIIIIIIIIIIIIIIIIIIIIIIIIIIIIIIIIIIIIHIHGEIHHIIIHIIIIIIIIIIIIIIICDDAD
@HWI-D00621:464:HFY7KBCXY:1:1207:16004:87976 1:N:0:AAGAGGCAGTAAGGAG
AAGTTGTAACAAGGTTTCCGTAGGTGAACCTGCGGAAGGATCATTAACAAATCCAATGCTTGTGGGGTGACTTTAATTAGTCATCTTGCAAATATTAATCCGCTGGCCTCGCAAGGGGCTAGTCGATAGATAACATAAATGTGTGTAGTGTTGACAGTGTGTGATATTTAATTAATTATTGACAACTTTTAACAATGGATCTCTAGGCTCTTGCATCGATGAAGAACGCAGC
+
IIIIIIIIIIIIIIIIIIIIIIIIIHIIIIIIIIIIHIIIIIIIIIIIIIIIIIIIIIIIIIIIIIIIIIIIHIIIIIIIIIIIIIIIIIIIIIIIIIIIIIIIIIIIIIIIIIIIIIIIIIIIHIIIIIIIIIIIIIIIIIIIIIIIIIIIIIIIIIIIIIIIIIIIIIIIIIIIIIIIHIIIIIIIIIIIIIIIIIHIIIIIIIIIHIIIIIIIIIIIIIIIIIIGDDDD
@HWI-D00621:464:HFY7KBCXY:1:1207:16372:88154 1:N:0:AAGAGGCAGTAAGGAG
AAGTTGTAACAAGGTTTCCGTAGGTGAACCTGCGGAAGGATCATTAACAAATCCAATGCTTGTGGGGTGACTTTAATTAGTCATCTTGCAAATATTAATCCGCTGGCCTCGCAAGGGGCTAGTCGATAGATAACATAAATGTGTGTAGTGTTGACAGTGTGTGATATTTAATTAATTATTGACAACTTTTAACAATGGATCTCTAGGCTCTTGCATCGATGAAGAACGCAGC
+
IIIIIIIIIIHIIIIIIIIIIIIIIIIIIHHHIIGHIIIIIIIIIIIIIIIIIIIIIIIIIHHIIIIIIIIHIIIIIIIHIIIIIIIIIIIIIIIIIIIIIIIIIIIIHIIIIIIIIIIIIIIIIIIIIIIIIIIIIIIIIIIIIIIIIIIIIIIIIIIIIIIIIIIIIIIIIIIIIIIIIIIIIIIIIIIIIIIIIIIIIIIIHIIHIHIIHHIIIIIIHIIIIIIIDDDD
@HWI-D00621:464:HFY7KBCXY:1:1207:11560:88446 1:N:0:AAGAGGCAGTAAGGAG
AAGTCGTAACAAGGTTTCCGTAGGTGAACCTGCGGAAGGATCATTACCGATTGTGGACTCTTAGTCTCTTCGGCTAAGGTAGCACCAATGATTCGTATAAGTGGCTTGCTGTGGGGTGGTAAAACATTCCACACAAGTCCATATGTTTGTAAACCATTACCTGGTAGTGCGCAAGTATTACCAGGCGTTTTTCAAACGTTTTCTCATGCCATGAAAAAAGTGTGTGCGAGCTCGAAAGAGCGAGTGTGCACTATAAATAAACTTAAATTTAAGCACGACTGCAAACGGTGGATCACTCGGTTCGCACATCGATGAAGAACGCAGC
+
GHIIIIIIIIIIIGHIIEHIIIIIIIIIIIIIIIIIIIIHIIIIHIIIIIHEHIIIIIIHIIIIHIIIIIIHIIIIIIIGHIIIIIIIIIGHIIIHIIIIIIIIIHGIIIHIIIGIIIHIIIIIIIIIIHHIIIIIIIIIIIIIIIIIIIIHHIIIIHHIIHIIIGIIIIIIIIIIIIIIIEIHIIIIIIIIIIIHHIIIIIFHHIHIHGHIIIIHHIIHHHHHIIIIIIIIIIIIIHGHEIIIHIIIIIIIHEIIIHIHEHEIIIIIIIIIHHHHHHIIIIHHHIIIGIIHIGIIIHIHHFIIHHHCHIIIIHIIIHEDDD@AD
@HWI-D00621:464:HFY7KBCXY:1:1207:8907:88689 1:N:0:AAGAGGCAGTAAGGAG
AAGTCGTAACAAGGTTTCCGTAGGTGAACCTGCGGAAGGATCATTATTGAATACACTTGATAGGTTGTTGCTGGCTCTTGGGAGCATGTGCACGCCTGTCTTGGACTCTATTCATCCACCTGTGCACTATTTGTAGTCTTTGGAGACTAAGATGGAACAGCTTACCAGTCGGTCGACAGGCCGGAATAGAGGAATGCTTGAGCCATTAATGGTACAGGCTCTCCTCAAATAAACTGTAAAGTCCTCCCTCCAGAGTCTATGTCTTTATTCATAAACCAAGTATGTTGTCGAATGTATTCATTGGGCTATGATGCCTATAAACTATTATACAACTTTCAGCAACGGATCTCTTGGCTCTCGCATCGATGAAGAACGCAGC
+
IIHIHHIIIIIIIGHIIIIIIIIGHHIIIIIIIHIIIHIHIII?HIIIIIIIIIIIIGIHIIIIIIIIIHIEHIIIIIHHHHHIIIIIIGHHIIIIIIIIIIIIIIIIIIIIIIIIHIIIIIIIIIIIIHHIIIIIIIIIIIIIHHHIIIIIHHHHHIIIHIIIIIHIIIFIIIIIIIIIIIIHHHIIIIIIHIHHHHHHGIHIHIIIIHHIIIIIGHFHHGIHIIIHHHHGCGIIIHHCGHHFIH=CFIHEFIHHGHHFHIIIHIIHHHHIHHHCHFIIIIIHHGHGCHIIIHHIIIIIIIIIGIIIIIIFHGIIIHIIIIGIGHHHFDHHIIIIIIIHIIIIIIHHHGD1IHDCHIIGHIGIHIHGIIIIIHDDDDD
@HWI-D00621:464:HFY7KBCXY:1:1207:10418:89187 1:N:0:AAGAGGCAGTAAGGAG
AAGTCGTAACAAGGTTTCCGTAGGTGAACCTGCGGAAGGATCATTATTGAATACACTTGATAGGTTGTTGCTGGCTCTTGGGAGCATGTGCACGCCTGTCTTGGACTCTATTCATCCACCTGTGCACTATTTGTAGTCTTTGGAGACTAAGATGGAACAGCTTACCAGTCGGTCGACAGGCCGGAATAGAGGAATGCTTGAGCCATTAATGGTACAGGCTCTCCTCAAATAAACTGTAAAGTCCTCCCTCCAGAGTCTATGTCTTTATTCATAAACCAAGTATGTTGTCGAATGTATTCATTGGGCTATGATGCCTATAAACTATTATACAACTTTCAGCAACGGATCTCTTGGCTCTCGCATCGATGAAGAACGCAGC
+
IIIIIIIIIIIIIIIIIIIIIIIIIIIHIIIIIIIIIIIIIIHIIIIIIIIIIIIIIIIIIIIIIIIIIIIIIIIIIIIIIIHIIIIIIIIIIIIIIIHIIIIIEHIIIIIIIIIIIIIHIIIIIIIIIIIIIIIIHIIIIIIIHIIIIIIIIHHIIIIHIIIIIIIHHHIIIIIIIIIHGIIHIIIIIIHIIIIGIHIHIIHIIIIIIIIIIIIIIHHHIIIIIIIIIHHCFHHHHHHFGIHIIHIIHHIIHIIHIIIHIHHHIIIGHHIHIIHFFEHHGIIIIIHHGGIIIIHIIHIIGIIIGIIIIIIHIIHIIHIIIIIIIIHHDFIIIIIIIIIIIIIIIGIIIIIGIIIHIIIIIIIIIIIGIIHHIIDDDDD
@HWI-D00621:464:HFY7KBCXY:1:1207:6534:89390 1:N:0:AAGAGGCAGTAAGGAG
AAGTCGTAACAAGGTTTCCGTAGGTGAACCTGCGGAAGGATCATTACAGAGCTTCTAAGCTTAAGGGGATAAAACCTCTGAGCGAGAACTCCACCCTTTGTTTACATACCTTTGTTGCTTTAGCAGGCCCGCTCTCGAGCCGCCGGCAATAGCTGGTCCGCGCCTGCTAGAGGACCTAAAACTCATGTTAATAATATTGTCTGAGTACTATAATAATAGTTAAAACTTTCAACAACGGATCTCTTGGTTCTGGCATCGATGAAGAACGCAGC
+
HIIIIIIHIIHIIIIIIHHHHIIIIIIIHIHHHIIHHIIHIHHIHIIIIGHIHIHHEHHIIHIHIIIIIIIIIIHIGIIHIIIIIIIHIIIIHIIIHIIIIIIIHHIIIIIIIIIIIIIIIIHIIIIIIIHHHIIIIIHHHIIIIIIIIIIIIIIHIIHHHHIIIHIIIIIHIIHIIIIIIHIIIIIIIIIHIHIIIIIIHIIIHIIIIIHHHHIIIIIIHIIHHIHHHGHHHHHGHIIIIIIHEIIIIIIIIIHIHHIIHIIIIIGDDDAD
@HWI-D00621:464:HFY7KBCXY:1:1207:9735:89470 1:N:0:AAGAGGCAGTAAGGAG
AAGTCGTAACAAGGTTTCCGTAGGTGAACCTGCGGAAGGATCATTATCGAGTTTTGACTGGGTTGTAGCTGGCCTTCCGAGGCATGTGCACACCCTGCTCATCCACTCTACACCTGTGCACTTACTGTGGGTATCAGATCGTGAAGCGTGCTCTTTTACCGGAGCTTGTGAAGCGTGTCTGTGCCTGCGTTTATCACAAACACTATAAAGTATCAGAATGTGTATTACGATGTAACGCATCTATATACAACTTTCAGCAACGGATCTCTTGGCTCTCGCATCGATGAAGAACGCAGC
+
IIIIIIIIIIIIIIIIIHIIIIIIHIIIHIIIIIIIIIGIIIHIIIHIIHIIIIIHHIIIIHHHIIIIIIIHIIIIIIIIIIIIIIIIIIIIIIIIIIIIIIIIIIIIIIIIIIIIIIIHIIIIIIIIIIIIIIIIHIIIIIIIIIIIIIIIIHIGIHIIIIIHIIIIIIIIIIIIIIIIIIIIIIIIIIIIHHHIIIIIIIIIIIIIIIIIIIIHIHHHHIIIIIIIIIHIHIIIIIIIIIIHHFCGIIIIIIIIIIIIIIHIIIIHD1IGIGIIIIIIIIIIIGIIIIIIDCDDD
@HWI-D00621:464:HFY7KBCXY:1:1207:12740:89351 1:N:0:AAGAGGCAGTAAGGAG
AAGTCGTAACAAGGTCTCCGTAGGTGAACCTGCGGAGGGATCATTACTGAATGGCCTCTAGGCCTTCAACCTTGCAAACCTGTGGAAGCAAGATGTGCTTCGGCGCTTCGGCGCCGCTTTTATGCCTTAATCAGTCTATGTGTCTGAATCAAATACAAGAAATAAAACTTTCAACAAAGGATCTCTTGGCTCTCGCATCGATGAAGAACGCAGC
+
IIIIIIIIIIIIIIIIIIIIIIIIIIIIIIIIIIIIIIIIIIIIIIIIIIIIIIIIIIIIIIIIIIIIIIIIIIIIIIIIIIIIIIIIIIIIIIIIIIIIIIIIIIIIIIIIIIIIIIIIIIIIIIIIIIIIIIIIIIIIIIIIIIIIIIIIIIIIIIIIIIIIIIIIIIIIIIIIIIIIIHIIIIIIIIIIIIIIIIIIIIIIIIIIIIIHID
@HWI-D00621:464:HFY7KBCXY:1:1207:5396:89569 1:N:0:AAGAGGCAGTAAGGAG
AAGTCGTAACAAGGTTTCCGTAGGTGAACCTGCGGAAGGATCATTATTGAATTCCAACGTAAAGGGTTGTTGCTGGCATAACCTGCATGTGCACACCCGATACACTCACACCTGTGCACCTACTGACTGAAGCCCTTCACTGGAGGGTGGATGTCCTTAACTACACACACTTTTAAATACTTGTTTGATATTATAAAAATATTAAATGACAACTTTCAACAACGGATCTCTTGGCTCTCGCATCGATGAAGAACGCAGC
+
IIIHIIIIIIIIIHIHIHIHIIIIIIIIHIHIIIIIIIIIIIGIIIIIIIIIIHHIHIIIIIIIIIIIIIIIIIIGIIIHIIIIIIHIIIIIIIIIIIIIHIIHHIIIIIIIIIIIIIIIHIIIIIIIIIIIIIIIHIIIHHIGIIHIIIIIIIHHHIIIIIIIIIIIIIIHHIIIIIHIIIIIHIIIIIIIHIIIHHIHHHIIIIHHIIIIIIIIIIIIHHIIIIIIIIIIIIIIIIIIIIIHIIHEIHHHIIDDBDD
@HWI-D00621:464:HFY7KBCXY:1:1207:12193:89558 1:N:0:AAGAGGCAGTAAGGAG
AAGTCGTAACAAGGTTTCCGTAGGTGAACCTGCGGAAGGATCATTATTGAATACACTTGATAGGTTGTTGCTGGCTCTTGGGAGCATGTGCACGCCTGTCTTGGACTCTATTCATCCACCTGTGCACTATTTGTAGTCTTTGGAGACTAAGATGGAACAGCTTACCAGTCGGTCGACAGGCCGGAATAGAGGAATGCTTGAGCCATTAATGGTACAGGCTCTCCTCAAATAAACTGTAAAGTCCTCCCTCCAGAGTCTATGTCTTTATTCATAAACCAAGTATGTTGTCGAATGTATTCATTGGGCTATGATGCCTATAAACTATTATACAACTTTCAGCAACGGATCTCTTGGCTCTCGCATCGATGAAGAACGCAGC
+
IIIIIIIIIIIIIIIIIIIIIIIIIIHGIIIIIIIIIIIIIIIIIIIIIIIIIIIIIGIEHIIIIIIIIIIIFHHIIIIGEHIIIIIIIIIIIIIIIIIIIIIIIIIIIIIIIIIIIHIIIIHHIIIIIHHIIIIIIIIIIHIHHIIIIIIIIIIIIIHIHIIHIIIIHHIIIIIIIIIIIIIIIHIIIIIIHIIIIIIIIIIIIIIIHIIHHIIHHIIIIIIIEHIHHIHHIIIIIHHHHIIIIHHGHHGHIHIIIHHIIIIIIIIIIIIIFCCCDHIHIIIIHHIGIHHIIIIIIIHHGHHIIIIIIHIHIIHIIIHEDHIIHHIHHHIIGIIHHIIIIIIIIHIIHIHFIIIIIIIIIIGIIIIIIHIIIIDDDDB
@HWI-D00621:464:HFY7KBCXY:1:1207:14153:89533 1:N:0:AAGAGGCAGTAAGGAG
AAGTCGTAACAAGGTTTCCGTAGGTGAACCTGCGGAAGGATCATTACAGAGTTCATGCCCTCACGGGTAGATCTCCCACCCTTGAATATTTTATACCTTTGTTGCTTTGGCGGGCCGCTTCGGCTACCGGCTTCGGCTGGTGAGTGCCCGCCAGAGGACCCCAAATTCTGAATTATAGTGTCGTCTGAGTACTATAAAATAGTTAAAACTTTCAACAACGGATCTCTTGGTTCTGGCATCGATGAAGAACGCAGC
+
IIIIIHIIIIIIIIIIIIIIIIIIIIIIIIIIIIIIIHIHIIIIIIIIIIIHIIIIIIIIIIIIIIIIIIFHHIIIIIHIHIIIIIIHIIIIIIIIIIIIIIIIIIIIHHHHIIIIIIIIIIIIIIIIIIIIIIIIIIIIIIIIIIIIIIIIIIIHIIIIIIIIIIIIIIIIIIIIIIIIIIIIIIIIIIIIIIIIIIIIIIIIIIIIIIIIIIIIIIIIIIIIIIIHHGIIIIIHIIIIIIIIHIIIIIADDDD
@HWI-D00621:464:HFY7KBCXY:1:1207:3562:90205 1:N:0:AAGAGGCAGTAAGGAG
AAGTCGTAACAAGGTATCCGTAGGTGAACCTGCGGATGGATCATTAAAATAGTGGAAGCTTAGCTTCAAAAACACTTATACAACTTGTGCACTGTGTGGATATGGCCTAGGCCTGTCCATATTTTTTTACTAATTAAATTGATTTTAATACACTTAACAATGTAAAACTTTTAGCAACGGATCTCTAGGCTCTCGCATCGATGAAGAACGCAGC
+
IIIIIIIIHIIIIIIIIIIIIHIIHIIHIIHIIIIIIIIIIIIIIIIIIIIIIIIIIIIIIIIIIIIIIIIIIIIIIIIIIIIIIIIIIIIIIIIIIIIIIIIIIIIIIIIIHIIIIIIIIIIIIIIIIIIIIIIIHIIIIIIIIIIIIIGIIIIIIIIIIIIIIIIIIIIIIIIIIIIIIIIIHIHHIIIIIIIIIIHIIIIIIIIIIHHDHB
@HWI-D00621:464:HFY7KBCXY:1:1207:5190:90169 1:N:0:AAGAGGCAGTAAGGAG
AAGTCGTAACAAGGTCTCCGTAGGTGAACCTGCGGAGGGATCATTGTTGAATGGCCCTCGGGCCTTTGCCATCAAACCCGTGGTAGCAAGATGTGCTTCGATGCCCCTGGGCATCGCCCCAATGCTTTATATGTGTCTGTCGTCTGAAATGGAATTGAGAATTAAAACTTTCAACAAAGGATCTCTTGGCTCTCGCATCGATGAAGAACGCAGC
+
GIIIIIIIIIIIIIHIIHIIIIIIIIIIIIIIIIIIIIIIIIIIIIIHIIIIIIIIIIIIIIIIIIIIIIIIIIIIIIIIHIIIIIIIIIIIIIIIIIIIIIIIIIIIHIIIIIIIIIIIIIIIIIIIIIIIIIIIIIIIIIIIIIHIIIIIIIIIIHIIIHIIIIIIIIIIIIIIIIIIHHIIII;IIIIIIIIIIIIIIHIIIIIIICHIID
@HWI-D00621:464:HFY7KBCXY:1:1207:4038:90528 1:N:0:AAGAGGCAGTAAGGAG
AAGTCGTAACAAGGTTTCCGTAGGTGAACCTGCGGAAGGATCATTATTGAATACACTTGATAGGTTGTTGCTGGCTCTTGGGAGCATGTGCACGCCTGTCTTGGACTCTATTCATCCACCTGTGCACTATTTGTAGTCTTTGGAGACTAAGATGGAACAGCTTACCAGTCGGTCGACAGGCCGGAATAGAGGAATGCTTGAGCCATTAATGGTACAGGCTCTCCTCAAATAAACTGTAAAGTCCTCCCTCCAGAGTCTATGTCTTTATTCATAAACCAAGTATGTTGTCGAATGTATTCATTGGGCTATGATGCCTATAAACTATTATACAACTTTCAGCAACGGATCTCTTGGCTCTCGCATCGATGAAGAACGCAGC
+
IHIGIIIIIIIIIIIIIIIIIIIIIIIIIHIIIIIIIIIIIIIIIHHIIIIIIIIIIIIIIIIIIIIIIIIIIIIIIIIHIIHIIIIIHIIIIIIIIHIIIIIIIIIIIIIIIIHIIIIIIIIIIIIIIIIIIIIIIIIGIIIHHIIIIIIIIIIIIIIIIIIIIIIHIIIIIIIIIIHIIIIIHIIIIIIIIIIIIIIIIIIIIIIIIIIIIIIIIIIHIIIIIIHIIIHFHIIIIHHEHIHHG?IIHIIHIIIHHHIHHHGIIIIIIIIIIIIHEHIIIIIHHIIHGIIIIIHIIIIIHIIHH?IHIHHHIHEIIIIIIIIIHIIIIIIIIIIIIIIIIIIIIIIIIIIIIIIIIIIIIIIIIIIHIIIHIICDDDD
@HWI-D00621:464:HFY7KBCXY:1:1207:16417:90517 1:N:0:AAGAGGCAGTAAGGAG
AAGTCGTAACAAGGTTTCCGTAGGTGAACCTGCGGAAGGATCATTCATAATAAGTGTTTTATGGCACTTTTTAAATCCATATCCACCTTGTGTGCAATGTCAGTCGATCTTCTTCATGGAGATCGACCAAACATCAACCTTTATCTTTTAACTCTTTGTCTGAAAAATATTATGAATAAACAATTCAAAATACAACTTTCAACAACGGATCTCTTGGCTCTCGCATCGATGAAGAACGCAGC
+
IIIIIIHIIIHIIIIIIIIIIIHIIIFHHIIIIIIIHHHIIIIIIIHHIIIIHIHHIIHHGHHHHIIIHIHHIIIIFHIIIHIIIHIIIHIIIIIIIHIIIIIIIIIIIIIIIIIIIIHIIIIIHHIIHIIIIGIIIHHIHIHHIIIIIIIIIIIIIIIIIIHIIHHIIIIIIIIGIIIIIIIIHHIIIIHHIIIIHHEHIIIIIIIIIIIIIIIIIIIIHHHFHGIIHHIIIIHHHDDDBD
@HWI-D00621:464:HFY7KBCXY:1:1207:10740:90904 1:N:0:AAGAGGCAGTAAGGAG
AAGTCGTAACAAGGTTTCCGTAGGTGAACCTGCGGAAGGATCATTACTGAAGTGATTTGGGGATGTTGCTGGCCTCTTCCAAAGGGGCAAATGTGCACTCCCTGAACAATTCACAATTTCCATCACACCCTTGTGCACATCTTGTAGGTGCGCACCCTCTCTTCTCCAAGGGTTGGGTCGTCCTATGTATTCTTTCATCTCACACTTTTTTGAATGGTGCTCTTGAATGCATCTTATGGATTATTTGTAAAAAAGTAATCACAGAAACAACTTTCAACAATGGATCTCTTGGCTCTCGCATCGATGAAGAACGCAGC
+
IIIIIIIIIIIIIIIIIIIIIIIIIIIHEHHHIHIIIIIIIIGIIGIIIIIHIIHIIIIIIHIIIIIIIIIIIIIIIIIHIIIIIIIIIIHIIIIIIIIIIIIIIIIIIIIIIIIHIIIIHIIIIIIIIIIIHIIIIIIIIIIIIIIIIIIIIIIIHIIIIIIIIIIIIIIIIIHIIIHHIIIIIHHIIIIIIIIIIIIIIIGIIIIIHIIIHIHHHIHIIIIIIIHGGIHIIIIIIHHIIIHIIIIIIIIIIIHIIIIHIIIHHFDFHHIIIIIIIIIHIHIIHEGD<1IIIGIHIIIIIIHIIIIIIIIHDDDDD
@HWI-D00621:464:HFY7KBCXY:1:1207:11092:92192 1:N:0:AAGAGGCAGTAAGGAG
AAGTCGTAACAAGGTTTCCGTAGGTGAACCTGCGGAAGGATCATTCATAATAAGTGTTTTATGGCACTTTTTAAATCCATATCCACCTTGTGTGCAATGTCAGTCGATCTTCTTCATGGAGATCGACCAAACATCAACCTTTATCTTTTAACTCTTTGTCTGAAAAATATTATGAATAAACAATTCAAAATACAACTTTCAACAACGGATCTCTTGGCTCTCGCATCGATGAAGAACGCAGC
+
IIIIIIIIIIIIIIIIIIIIIIIIIIHHHIIIIIIIIHIIIIIIIIIIIIIIIIIIIIIIIIIIIIIIIIIIIIIIIIIHIIIIIIIIIIIIIIIIIIIIIIIIIIIIIIIIIIIIIIIIHIIIIIIIIIIIIIIIIIIIIIIIIIIIIIIIIHIIIIIIIIIIIIIIIIIIIIIIIIIIIIIIIHIIIIHIIIIIIIIIIIIIHIIIIIIIIIIIIIIIIIIIIIIIIIIIIIIIIDDDDD
@HWI-D00621:464:HFY7KBCXY:1:1207:16879:92028 1:N:0:AAGAGGCAGTAAGGAG
AAGTCGTAACAAGGTTTCCGTAGGTGAACCTGCGGAAGGATCATTCATAATAAGTGTTTTATGGCACTTTTTAAATCCATATCCACCTTGTGTGCAATGTCAGTCGATCTTCTTCATGGAGATCGACCAAACATCAACCTTTATCTTTTAACTCTTTGTCTGAAAAATATTATGAATAAACAATTCAAAATACAACTTTCAACAACGGATCTCTTGGCTCTCGCATCGATGAAGAACGCAGC
+
IIIIIIIIIIIIIIIIIIIIIIIIIIHIIIIIIIIIIIIIIIIIIIIIIIIIIIIIIIIIIIIIIIIIIIIIIIIIIIIHHIIIIIIIIIIIIIIIIIIIIIIIIIIIIIIIIIIIIIIIIIIIIIIIIHIIIIIIIIIIIIIIHIIIIIIHIIIIIIIHIIIIIIIIIIIIIIIIIHHIIIIHIHIIIIIIHIIIIIIIIIIIIIIIIIIIIIIIIIIIIIIIIIIIIIIIIIIIIDDDDD
@HWI-D00621:464:HFY7KBCXY:1:1207:8479:92511 1:N:0:AAGAGGCAGTAAGGAG
AAGTCGTAACAAGGTTTCCGTAGGTGAACCTGCGGAAGGATCATTATTGAATACACTTGATAGGTTGTTGCTGGCTCTTGGGAGCATGTGCACGCCTGTCTTGGACTCTATTCATCCACCTGTGCACTATTTGTAGTCTTTGGAGACTAAGATGGAACAGCTTACCAGTCGGTCGACAGGCCGGAATAGAGGAATGCTTGAGCCATTAATGGTACAGGCTCTCCTCAAATAAACTGTAAAGTCCTCCCTCCAGAGTCTATGTCTTTATTCATAAACCAAGTATGTTGTCGAATGTATTCATTGGGCTATGATGCCTATAAACTATTATACAACTTTCAGCAACGGATCTCTTGGCTCTCGCATCGATGAAGAACGCAGC
+
IIIIIIIIHIIIIIHHIIIIIIIIIIIIIIHIIIHHIIIIIIIIIIIIIIHHIGIIIIIIIIIGIIIIIIIIIIIIIIHHIIHIIHIIIIIIIIIIIIIIIIIIIIIIHIIIIHHIIIIIIIIHIIIIHIIIIIIIIHHHHHHHHIHIFHHHHIIIIIIIIIIIIIIIHHIHIIIIIIIIIHIIIHHHHIIHHHHHIHIIHGHHHIIIHIIHIHIIHHHHIIIIHIIIHHHGHIIIHHHIHIHIHGHEHIHIIHHIIIIIHHHHIIHGDIIIIIIHEGHIIGIIIIIIHIHIIIIIIIIIIGIIIIIHHIHEIGHIIIIIHIIIIHIIHEHHHHIIIIIIIIIIIIHHIHH?IIIIIIIIIIIIHIIIIIIIIICDDCD
@HWI-D00621:464:HFY7KBCXY:1:1207:16300:92504 1:N:0:AAGAGGCAGTAAGGAG
AAGTCGTAACAAGGTTTCCGTAGGTGAACCTGCGGAAGGATCATTCATAATAAGTGTTTTATGGCACTTTTTAAATCCATATCCACCTTGTGTGCAATGTCAGTCGATCTTCTTCATGGAGATCGACCAAACATCAACCTTTATCTTTTAACTCTTTGTCTGAAAAATATTATGAATAAACAATTCAAAATACAACTTTCAACAGCGGATCTCTTGGCTCTCGCATCGATGAAGAACGCAGC
+
IIIIIIIIIIIIIIIIIIIIIIIIIIHHFIIIIIIIIIHHIIIIIIIIIIIIIIIIIIIIIIIIIIIIIIIIIIIIIIIIIIIIIIIIIIIIIIIIIIIIIIIIIIIIIIIIIIIIIIIIIIIIIIIIIIIIIIIIIIIIHHHIIHIIIIIIIIIIIIIIIIIIIIIIIIIIIIIIIIIIIIIIHHIIIIIIHIIIIIIIIIII2IIIIIIIIIIIIIIIIIIIHIIIIIIIIIIIHDDDBD
@HWI-D00621:464:HFY7KBCXY:1:1207:6796:93119 1:N:0:AAGAGGCAGTAAGGAG
AAGTCGTAACAAGGTTTCCGTAGGTGAACCTGCGGAAGGATCATTATTGAATACACTTGATAGGTTGTTGCTGGCTCTTGGGAGCATGTGCACGCCTGTCTTGGACTCTATTCATCCACCTGTGCACTATTTGTAGTCTTTGGAGACTAAGATGGAACAGCTTACCAGTCGGTCGACAGGCCGGAATAGAGGAATGCTTGAGCCATTAATGGTACAGGCTCTCCTCAAATAAACTGTAAAGTCCTCCCTCCAGAGTCTATGTCTTTATTCATAAACCAAGTATGTTGTCGAATGTATTCATTGGGCTATGATGCCTATAAACTATTATACAACTTTCAGCAACGGATCTCTTGGCTCTCGCATCGATGAAGAACGCAGC
+
IIIIIIIIIHIIIHIIIIIIIIIIIIIIIIIIIIIIIIIIHIGIIIIIIIIIIGIIIIIIIIIIIHIIIIIHIIIIIIIIIIIIHIIIIIIIIIIIIIIIIIIIIIIIIIIIIIIIIIHIIIIIIIIIIIIIIIIIIIHHIIIEEHHIIIIHHIGHHIIHIIHHIIIIHIIHIIHIIHIIIIIIHHHIIHIHIIIHHIIIIIIIIIHIIIHIIIIIHHHIHHIIIIHHIIHHHHIIIHIIIIIIIIIHGIIIIIHIIIIIIIIIIIIHHHIIIHGGGFIIIHGIIIIHIIIIIIHIIIIIIIIIIIIIIIIIIIHIIIIIHHIIIHHIIIIIIIHIIIHIIIIIIIIIIIHEIIIIIIIIIIIHHIIHIIIHIIDDDDD
@HWI-D00621:464:HFY7KBCXY:1:1207:14447:93729 1:N:0:AAGAGGCAGTAAGGAG
ACCGAGAGATGGATGTCGCGCTTGAGCGCGTTCCAATCCATCTGGGCATCCTTCACGTAGTAGCCGACGTTGATCGAGCCGAGGTTGCAGACGTCGTACGGCAGGAGCGGCTGCTCTCCGCACGGATTCGTCGCCTCGTACTGCCCGACGTGCGGCACCGGATTGTATCGGTTCGCCGCATCGATGAAGAACGCAGC
+
IIIIIHIIIIIHHIIHIIIIIIIHHIIIIIHIIIHHIIIIIIIIIIIHHIIIIIIIIIIIIIIIIIIIIIIIIIIIIHIIHHIIHIIIIIIIIIIIIIIIIIIIIIIIIIIIIIIIIIIIIHIIIIHIIIIIIIIIIIIIIIIIIIIIHHIHIIIIHIIIHHIIIIIIIGIIIIIIIIIIHHHIIIIHIHHEHDHCB
@HWI-D00621:464:HFY7KBCXY:1:1207:3976:93786 1:N:0:AAGAGGCAGTAAGGAG
AAGTCGTAACAAGGTTTCCGTAGGTGAACCTGCGGAAGGATCATTATTGAATACACTTGATAGGTTGTTGCTGGCTCTTGGGAGCATGTGCACGCCTGTCTTGGACTCTATTCATCCACCTGTGCACTATTTGTAGTCTTTGGAGACTAAGATGGAACAGCTTACCAGTCGGTCGACAGGCCGGAATAGAGGAATGCTTGAGCCATTAATGGTACAGGCTCTCCTCAAATAAACTGTAAAGTCCTCCCTCCAGAGTCTATGTCTTTATTCATAAACCAAGTATGTTGTCGAATGTATTCATTGGGCTATGATGCCTATAAACTATTATACAACTTTCAGCAACGGATCTCTTGGCTCTCGCATCGATGAAGAACGCAGC
+
IIIIIIIHIIIIIIIIIIIIIIIHIGIIIIIIIIIIIIIIIIIIIIIIIIIIIIIIIIIIIIIIIIIIIIIHIIIIIICDGHIIIIIIIIIIIIIIIIIIIIIIIIIIIIIIIIIIGIIIIIIIIIIIIIIIIIIIIIIIIIHHGHHIIIHIHIIHIIIIIIIIIIHIIIIIHHIIIHIDHIIIIIIIIIIIIIIHHHHHIHIIIIIIIIIIIIIIIIIHHIIIIIIIIIIIIIHIHHHHHHHHIHHHGHEHIIIHHHIHIHHIHHHIIIIIIIHG@HIHIIIIIIIIIIIIIIHIIIIIGIIIIIIHIIHEHFHIIIIHIIIIIIIIIIIIIIIIIIIHIIIIIHHIIIIIIIIIIIIIIIIIIIIIIIIIIIDDDDA
@HWI-D00621:464:HFY7KBCXY:1:1207:4512:93947 1:N:0:AAGAGGCAGTAAGGAG
AAGTCGTAACAAGGTTTCCGTAGGTGAACCTGCGGAAGGATCATTATTGAAACTTCATCCGGGGCGCCGCGGCCCTCAGCACCGGCGGAAACGCCGTGTTGCGGGGGCCGCGCGTGCACTCGTCCAAACCAAACCCCCCTGTGAACCTTACGGGATGGCCTGGGTTAGCGCCCGGTGCCGTTCCGCTTTATACAAACACTTATCAAAGAATGAACTGAAGGCGGTCTGACCGCTGGATAACAAACTGAAACAACTTTCAACAGCGGATCTCTTGGCTCTCGCATCGATGAAGAACGCAGC
+
IIIIIIIIIIIIIIIIIIIIIIIIIIIHIIIIIIIIIIIIIIIIIIIIIIIIIIHIIIIHIIIIIIIIIHIIIIIIIIHHHIIIIIIIIIIIIIIIIIIIIIIIIIIIIIIIIIIIIIIIIIIIIIIIIIIHIIIIIIIIIIIIIIIHIIIIIIIIIIHIIIIIIIIIIIIIIIIIIIIIIIIIIIIIIIIIIIIHIIHIIIIIIGIIIIIHHIIIHIIIIIIIHIIIIIIIIIIIIIIIIIIHIGIIIHIIIIHHGGHIHG?IIIIIIIIIIIIIIIIIIIIIIIIIIIIIIIIDDDDB
@HWI-D00621:464:HFY7KBCXY:1:1207:7917:93977 1:N:0:AAGAGGCAGTAAGGAG
AAGTCGTAACAAGGTTTCCGTAGGTGAACCTGCGGAAGGATCATTATCACGTATCCACGTATAAACTTTATGAACTGTTCCCTTTGGAACAATGGGGATGTGGGACCGTTGCTGTGTGTCTTCATTCTCAATTAACTTGTTCCACTGCGGTAAATTTCACAGCTTATTATTAACGCTTTTGTTCGTCGAACTGAACTGTTGGGTGTTGGCTCACGCCGCATCCAAGCGTTTTTAACAAACTTAAAACAATTCTTAACAACGGATATCTTGGTTCCCGTTTCGATGAAGAACGCAGC
+
IIIIIIIIIIIIIIIIHIIIIIIGHIIIIIIIIIIIIIIIIIIIIIIIIIIIIIIIIIIIIIIIIIIIIIIIIIIIIIIHIIIIIIIIIIIIIIIIIIIIIIIIIIIIIIIIIIIIIIIIIIIIIIIIIIIIIIIIIIIIGHIIIIIIHIIIIIIIIIIIIIIIIIIIIIIHIIHIIIIIIIIIIIHIIIIIIHIIIIHIIIIIIIIIIIIHIIIIIIIHIIIIIIIIIIIIIIIIIIIIIIIHF<HIIIIIIIIIIIIIIIIIIIIIIIIIIIIIIIIIIIIIGIIIHIIDDDDB
@HWI-D00621:464:HFY7KBCXY:1:1207:8474:93805 1:N:0:AAGAGGCAGTAAGGAG
AAGTCGTAACAAGGTTTCCGTAGGTGAACCTGCGGAAGGATCATTCATAAATGAGTGTTTTATGGCACTCTTTAAAAATCCATATCCACCTTGTGTGCAATGTTTGTTGGGAAAGCTTCTTGCTTTCCCTTCATAATATCAACCTATATCTTTAACAACATTCGTCTGATAACATATTATGAATATACTTAATTCAAAATATAACTTTCAACAACGGATCTCTTGGCTCTCGCATCGATGAAGAACGCAGC
+
IIIIIIIIIIIIIIIIIIIIIIGIIIIIIIHIIIIIIIIIIIIHIIHIIHIIIIIHHGHIIIIIIIHIIIIIIIIIIIIIIIHIIIIIIIIIIHIIIIIIIIIIIIIIIIIIIIIIIIIIIIIIIIIIIIIIIIIIIIIIIIIIIIIIIIIIHHIHIIIIIIIIIIIIHIIIIIHIIIIIIHIIIIIIIIIIIIIIIIIIIIIIIHIIIIIIIIIIIIIIIIIIIIIHIIIIIIIIIIIIIIIIHIDDDDD
@HWI-D00621:464:HFY7KBCXY:1:1207:6537:94236 1:N:0:AAGAGGCAGTAAGGAG
AAGTCGTAACAAGGTTTCCGTAGGTGAACCTGCGGAAGGATCATTCACAATAAGTGTTCAATGGCACTTTAAAATCCATTACCCACCTTGTGTGCACTGTAAGGAGGAGGCAGACTTTCTGTCTCTTTCATTATATACATACCCACAATCTTCTTTCTTGTCTACTTTATTCGAGTACAAAACTCTAATACAACTTTCAACAACGGATCTCTTGGCTCTCGCATCGATGAAGAACGCAGC
+
IIIIIIIIIHIIIIIIIIIIIIIIIIIIIIIIIIIIIIIIIIIIIIIIIIIIIIHIIIIIIIIIHHIIIIIIIIIIIIIIHIIIIIIIIIIIIIIIIIIIIIIIIIIIIIIIIIIIIIIIIIIIIIIIIIIIIIHIIIGIHIIIIIIIIIIIIIIIIIIIIIHHHIIIIIIIIHIIIIIIIHHHIIHHIIIIIIIIIIIHHHIIIIIIHIIHIIIIIIIIIIIIIIIIIIIIIIIDDDDC
@HWI-D00621:464:HFY7KBCXY:1:1207:11450:94044 1:N:0:AAGAGGCAGTAAGGAG
AAGTCGTAACAAGGTTTCCGTAGGTGAACCTGCGGAAGGATCATTCACAAACGAGTGTTTTATGGCACTCTTTAAAAATCCATATCCACCTTGTGTGCAATGTTTGTTGGGAAAGTCTTTTCTTTCCCTTCATAAATATCAACCTATATCTTTAACAACATTCGTCTGATAACATATTATGAATATACTTAATTCAAAATATAACTTTCAACAACGGATCTCTTGGCTCTCGCATCGATGAAGAACGCAGC
+
IIIIIIIIIIIIIIIIIIIIIIIIIIHHIHIIIIIIIIIIIIIIIIIIIIIIIIIIHHHIIIIIIIIIIIIIIIIIIIIIIIIIIIIIIIIIIIIIIIIIIIIIIIIIIIIIIIIIIIIIIIIIIIIIIIIIIIIIIIIIIIIIIIIIIHIIIIIIIIIIIIIIIIIIIIIHIIIIIIIIIIIIIIIIIIIIIIIIIIIIIIIIIIIIIIIIIIIIIIIIIIIIIIIIIIIIIHIIIIIIIIIIIHDDDAD
@HWI-D00621:464:HFY7KBCXY:1:1207:14810:94531 1:N:0:AAGAGGCAGTAAGGAG
AAGTCGTAACAAGGTTTCCGTAGGTGAACCTGCGGAAGGATCATTCATAATAAGTGTTTTATGGCACTTTTTAAATCCATATCCACCTTGTGTGCAATGTCAGTTGTTCTCTTTTTTGAGAATGACCAAACATCAACTTAAATTTTAACTCTTTGTCTGAAAAATATTATGAATAAAATAATTCAAAATACAACTTTCAACAACGGATCTCTTGGCTCTCGCATCGATGAAGAACGCAGC
+
IIIIIIIIIIIIIIIIIIIIIIIIIIIIIIIIIIIIIIIIIIIIIIIIIIIIIIIIIIIIIHHHHIIIIIIIIIIIIIIIIIIIIIIIIIIIIIIIIIIIIIIIIIIIIIIIIIIIIIIIIIIIIIIIIIIIIIIHIIIIIIIIIHIIIIIIIIIIIIIHHIIIIIIHIIIIIIIIIIIIIIIHIHIIIIIIIIIIIIIIIIIIIIIHIGHGHIIIIIIIIHIIIIIIIIIIIIIDDDDA
@HWI-D00621:464:HFY7KBCXY:1:1207:11868:94823 1:N:0:AAGAGGCAGTAAGGAG
AAGTCGTAACAAGGTTTCCGTAGGTGAACCTGCGGAAGGATCATTATTGAAACTTCATCCGGGGCGCCGCGGCCCTCAGCACCGGCGGAAACGCCGTGTTGCGGGGGCCGCGCGTGCACTCGTCCAAACCAAACCCCCCTGTGAACCTTACGGGATGGCCTGGGTTAGCGCCCGGTGCCGTTCCGCTTTATACAAACACTTATCAAAGAATGAACTGAAGGCGGTCTGACCGCTGGATAACAAACTGAAACAACTTTCAACAACGGATCTCTTGGCTCTCGCATCGATGAAGAACGCAGC
+
IIIIIIIIIIIIIIIIIIIIIIIIIIIIIIIIIIIIIIIIIIIIIIIIIIIIIIIIIIIIIIHHHIIIIIIHHIIIIIIHHIIIIIIIIIIIIIIIIIIIIIIIIIIIIIIIIIIIIIIIIIIIIIIIIIIIIIIIIIIIIIIIIIIIIIIIIIIIIIIIIIIIIIIIIIIIIIIIIIIIIIIIIIIIHIHIIIIIGHHIIIIIIIIIIIIIHHHIIIIIIIIIIIIIIIIIIIIIIIIIIIHHGIIIIHIIIIIIIIIIIHEIIIIIIIIIHIIIIIIIIIIIIIIIIIIIIIHDDDDD
@HWI-D00621:464:HFY7KBCXY:1:1207:12382:94950 1:N:0:AAGAGGCAGTAAGGAG
AAGTCGTAACAAGGTTTCCGTAGGTGAACCTGCGGAAGGATCATTAGTGAATTGAGCTGGCTTCGGCCGCTCTGATCTATACACACCTGTGAACTGTTGGCCTTCGGGTCTTTAAATACAACTGTGACGAACGTAAATTATTATAACAAATAAAACTTTTAACAACGGATCTCTTGGCTCTCGCATCGATGAAGAACGCAGC
+
IIIIIIIIIIIIIIIIIIIIIIIIIIIIIIIIIIIIIIIIIIIIIIIIIIIIIIIIIIIIIIIIIIIIIIIIIIIIIIIIHIIIIIIIIIIIIIIIIIIIIIIIIIIIIHIHIIIIIIIIIIIIIIIIIIIIIIIIHIIIIIIIIIIIIIIIIIIIIIIIIIIIIIIIHHIIIIIIIIIIIIIIIIIIIIIIIIIIIIGIID
@HWI-D00621:464:HFY7KBCXY:1:1207:8943:95135 1:N:0:AAGAGGCAGTAAGGAG
AAGTCGTAACAAGGTTTCCGTAGGTGAACCTGCGGAAGGATCATTACAGAGTTCATGCCCTCACGGGTAGATCTCCCACCCTTGAATATTTTATACCTTTGTTGCTTTGGCGGGCCGCTTCGGCTACCGGCTTCGGCTGGTGAGTGCCCGCCAGAGGACCCCAAACTCTGAATTATAGTGTCGTCTGAGTACTATAAAATAGTTAAAACTTTCAACAACGGATCTCTTGGTTCTGGCATCGATGAAGAACGCAGC
+
IHIIEFEGHHIIIHIIIHIIIHIIIIIIIIIIIIIHIHHIIIIHIHHHIIIIIIIIIHIIIHIIIIIIIIHHHHIHIIIHGHIIIGIIIIIIHIIIHHIIIHHIIIIIIIIHIHHIIIHIIIIHHIIIIIIIIIIHIIIIIIIIIIHIIIIHIIIIIIIIIIIIHIIIIIIIIHIIHIIIIIHHIIIIIHIIIIIIIIIIIIIIIIHIIHIHHIIIIHIIHIIIIHHHHHIHHHHHIIHHIIHIIIHHHDBDACD
@HWI-D00621:464:HFY7KBCXY:1:1207:12148:95042 1:N:0:AAGAGGCAGTAAGGAG
AAGTCGTAACAAGGTTTCCGTAGGTGAACCTGCGGAAGGATCATTAACAAATCCGAGATTTTTGTGGGTTGTGTGATGTATGTGCATTAGTGCATGCAATTAAACACAATTACATTTGTGCTCTGGCAGGACGCTGGAATGCACTTAACATATACTATGTTGTACTGTGTCAAAATATATATTATATATCAAATCTTAATACTTTTAACAATGGATCTCTTGGCTCTTGCATCGATGAAGAACGCAGC
+
IIIHIIIHIIIIIGIIIIIIIIIIHHIIIIHIIIIIIIIHHIIIIIIIHIIIIHHHIHHHHHHHHHIIIIIIHIHHIIIHHIIIIIIIIIIIIIIIIIIIIIIIIIIIIIIIIIIIIIIIIIHIIIIIIIIIIIIIIIIIIIIIHIHIIIIIIIIHIIIHIIIIIIIIIIIIIIIIIIHIIHIIIIIIHIIIIIIIIIIIIIIIHIIIIIIIIIHIIIIIHIIIIHIHIIIIIIIHHIIIIIIDDDDD
@HWI-D00621:464:HFY7KBCXY:1:1207:15803:95319 1:N:0:AAGAGGCAGTAAGGAG
AAGTCGTAACAAGGTTTCCGTAGGTGAACCTGCGGAAGGATCATTAATGCTTAGCATAAGCAGAAGCGTCTTTTGATGCCCTGCTCAATGCATCGCCTTATTCCAAACTCTCGAAGCTTTTTTTCTCTTGGAAAAAAGTCTTCGACGTCACAAGTAACTTGAGGACGTTTCTCTTTGGAGAGATGTTCCTCTACCTTTTATTACCATCATTACCCTACTTAAACTTATTAGACTGATATCACAAAACATTTATTTCTGATAAATGGAAAAAACAACTCTTAGCAATGGATATCTAGGCTCTCGCATCGATGAAGAACGCAGC
+
IIIIHIHHIIIIIHIIIIHHHIIIHIHHIIIHIHIIIIHIIIIIIHHHHHHHHIHIIIIHIIHIEHIIHHIIIIIHHIIGHHHIIHHIEHIIHGHIIHHHHIHHIHIHHHIIHHIIIIIHIIHHHIIHIIIIIIIIHHHIIIIIIHHIHHIHIHIHGHHIIHIHHIIIIIIIHIIHHIHIIHIIIHHGEHHHHIIIIIIIHIIIIIIIIIHHHHHIHHIHHIIIIHIIHIIIHGEGCHIHHHHHHHHIIIIIHIIIGIHGIIIIHFEGFHGCHFIHFHHIIIIIHIIIGIIHHH@IIIHHIIIHHHIIHIIIIIIIIDD@?A
@HWI-D00621:464:HFY7KBCXY:1:1207:8417:95583 1:N:0:AAGAGGCAGTAAGGAG
AAGTCGTAACAAGGTTTCCGTAGGTGAACCTGCGGAAGGATCATTATTGAATACACTTGATAGGTTGTTGCTGGCTCTTGGGAGCATGTGCACGCCTGTCTCGGACTCTATTCATCCACCTGTGCACTATTTGTAGTCTTTGGAGACTAAGATGGAACAGCTTACCAGTCGGTCGACAGGCCGGAATAGAGGAATGCTTGAGCCATTAATGGTACAGGCTCTCCTCAAATAAACTGTAAAGTCCTCCCTCCAGAGTCTATGTCTTTATTCATAAACCAAGTATGTTGTCGAATGTATTCATTGGGCTATGATGCCTATAAACTATTATACAACTTTCAGCAACGGATCTCTTGGCTCTCGCATCGATGAAGAACGCAGC
+
IIIIIIIIIHIGIHIIIIIIIIIIIIIIIIIIIGIIIHIIIIHIIIHIHIIIIIIIIHIIGEHIIIIIIIIIHEHIIIIHHHHHIIHIIIIIIIIIIIIIIIHIIIIHHGHIIGIIHIGIIIIEEHGIIIIIHHIIIIIHIIHHHIHIIIIIIIIIIGHIIIHIIIIIIIHIHIHHHIIIIIIIIIIIIIIIIIGIIIHIIHGIIIIIIIIIIHIHHFIIIIIIHIIIIIIHIGIIHHHF@D/HIIHGEIIIIIHHHHHIIIHHHHHEHIIHIHHE@EIIIIHEIHH@CGHHHIFIIHIHIIHIIIIHIHIHIIHIGIHHG1HIHHG<<DHIHHHIHIGIIIIIIIIIIIHFIHHIIHIIHIIIHIIIIIIIIIDDDAD
@HWI-D00621:464:HFY7KBCXY:1:1207:10486:95539 1:N:0:AAGAGGCAGTAAGGAG
AAGTCGTAACAAGGTTTCCGTAGGTGAACCTGCGGAAGGATCATTATTGAATACACTTGATAGGTTGTTGCTGGCTCTTGGGAGCATGTGCACGCCTGTCTTGGACTCTATTCATCCACCTGTGCACTATTTGTAGTCTTTGGAGACTAAGATGGAACAGCTTACCAGTCGGTCGACAGGCCGGAATAGAGGAATGCTTGAGCCATTAATGGTACAGGCTCTCCTCAAATAAACTGTAAAGTCCTCCCTCCAGAGTCTATGTCTTTATTCATAAACCAAGTATGTTGTCGAATGTATTCATTGGGCTATGATGCCTATAAACTATTATACAACTTTCAGCAACGGATCTCTTGGCTCTCGCATCGATGAAGAACGCAGC
+
IIIIIIIIIIIIIIIIIIHIIIIIIIIHIIIIIIIIIIHIIIIIIIIHIIGIIIIIIHIHIIHIIIIIIIIIIIIIIIIIIIIHHIIIIIIIIIIIIIIHIIGHIIIHIHIHHIIIIHIIIIIIHIIIIIIIHIIGHIIIIIIIIIIIIIHHHIIIIIIIIIHIIHIHIIGIIIIHIIHHIIIHIIIIIIIIIIIIIIIIIIIIIIIIIIIIHHIIIHIIIIIHHHIIIHHGIIIIIHHHGIIIIIIIHIHHIHGIIIIHIIIIIIIHHHIHGIIIHHIIHIIIIIIIGIIIIIHIIIIIIHHHCIIIIIIHIHGIIHHGCIIIIIIIIIIIIIIIIIIIIIIIIIIIHF<1IIIIIHIIIIIIHIIIIIIIIIBDDDD
@HWI-D00621:464:HFY7KBCXY:1:1207:12258:95812 1:N:0:AAGAGGCAGTAAGGAG
AAGTCGTAACAAGGTTTCCGTAGGTGAACCTGCGGAAGGATCATTATAGATTGTGCGCAAGCACTTTTATATTCATACACCTGTGCACCGTGGTCTTCGGACCTACAAACATGAAGTCATGAACGTCTTTTATTATAAACAATAAAACTTTCAACAACGGATCTCTTGGCTCTCGCATCGATGAAGAACGCAGC
+
IIIIIIIIIIIIIIIIIIIIIIIIIIIIIIIIIIIIIIIIIIIIIIIIIIIIIIIIIIIIIIIIIIIIIIIIIIIIIIIIIIIIIIIIIIIIIIIIIIIIIIIIIIIIIIIIIIIIIHIIIIIIIIIIIIIIIIIIIIIIIIIIIIIIIIIIIIIIIIIIIHIIIIIIIIIIIIIIIIIIIIIIIIIIIIHIID
@HWI-D00621:464:HFY7KBCXY:1:1207:15333:95991 1:N:0:AAGAGGCAGTAAGGAA
AAGTCGTAACAAGGTTTCCGTAGGTGAACCTGCGGAAGGATCATTATTGAAACTTCATCCGGGGCGCCGCGGCCCTCAGCACCGGCGGAAACGCCGTGTTGCGGGGGCCGCGCGTGCACTCGTCCAAACCAAACCCCCCTGTGAACCTTACGGGATGGCCTGGGTTAGCGCCCGGTGCCGTTCCGCTTTATACAAACACTTATCAAAGAATGAACTGAAGGCGGTCTGACCGCTGGATAACAAACTGAAACAACTTTCAACAACGGATCTCTTGGCTCTCGCATCGATGAAGAACGCAGC
+
IIIIIIIIIIIIIIIIIIIIIIIIIIIIIIIIIIIIIIIIIIIIIIIIIIIIIIIIIIIIIHHEIIIIIIHIIIIIIIIIIIIIIIIIIIIIIIIIIIIIIIIIIIIIIIIIIHIIIIIIIIIIIIIIHIIIIIIIIIIIIIIIIIIIIIIIIIIIIIIIIIIIIIIIIIIIIIIHIIIIIHIIIIIIIIIIIIIIIHIIIIIIIIIIIIIIIIIIIIIIHHIIHIIIIIIIIIIIIGIIHIIHIIIIIIIIIIIHHIIIIIIIIIIIIIIIIIIIIIIIGIIIIIIIIIIIIIICDDDD
@HWI-D00621:464:HFY7KBCXY:1:1207:3916:96105 1:N:0:AAGAGGCAGTAAGGAG
AAGTCGTAACAAGGTCTCCGTTGGTGAACCAGCGGAGGGATCATTACCGAGTTTACAACTCCCAAACCCCTGTGAACATACCTATCGTTGCCTCGGCGGTGCCCGCTCCGGCGGCCCGCCAGAGGACCCCCAAACTCTTGTTTTATACAGTATCTTCTGAGTAACACGATTAAATAAATCAAAACTTTCAACAACGGATCTCTTGGTTCTGGCATCGATGAAGAACGCAGC
+
IIIIIIIIIIIIIIIIIIIIIGIIIIIIIIIIIIIIIIIIIIIIIIIIIIIIIIHIIIIHIIIIIIIIIIIIIIIIIIIIIHIIHIIIIHHIIIIIIIIIIIIIIIIIIIIIIHIIIIIIIIIHIHIIIIIIIIIIIIIIIIIIIIIIIIIIIIIIIIIGIIIIIHHIIIIIIIIHIIIIIIIIIIIIIHIIIH?HIIHIIIHIIIIIIIIIIIIIIIIIIIIIIIHIDAD
@HWI-D00621:464:HFY7KBCXY:1:1207:5243:97004 1:N:0:AAGAGGCAGTAAGGAG
AAGTCGTAACAAGGTCTCCGTAGGTGAACCTGCGGAGGGATCATTACAAGTGACCCCGGTCTAACCACCGGGATGTTCATAACCCTTTGTTGTCCGACTCTGTTGCCTCCGGGGCGACCCTGCCTTCGGGCGGGGGCTCCGGGTGGACACTTCAAACTCTTGCGTAACTTTGCAGTCTGAGTAAACTTAATTAATAAATTAAAACTTTTAACAACGGATCTCTTGGTTCTGGCATCGATGAAGAACGCAGC
+
IIIIIIIIIHIIIIIIIHIIIIIIIIIIIIIIIIIIIIIHIIIIIIIIGIIIIIIIIIIIIIIIHIIIIIIIIIHIIIIHHIIIIIIIIIIIIIIIIIIIIIIIIIIIIIIIIIIIIIIIIIIIIIIIIIIIIIHIIIIIIIIIIIIIIIIIIIIIIIIIIIIIIHIIIIIIIIIIIIIIIIIIIIIIIIIIIIIIIIIIIIIIIIIIIIIIIIIIIIIIIIIIIIIGIIIIIIIIGIIIIIIIIIDDDDD
@HWI-D00621:464:HFY7KBCXY:1:1207:7901:97121 1:N:0:AAGAGGCAGTAAGGAG
AAGTCGTAACAAGGTTTCCGTAGGTGAACCTGCGGAAGGATCATTCATAATAAGTGTTTTATGGCACTTTTTAAATCCATATCCACCTTGTGTGCAATGTCAGTCGATCTTCTTCATGGAGATCGGCCAAACATCAACCTTATTTTTTAACTCTTTGTCTGAAAAATATTATGAATAAACAATTCAAAATACAACTTTCAACAACGGATCTCTTGGCTCTCGCATCGATGAAGAACGCAGC
+
HIHHHHHHHHHIIIHHIIIIIIIHHIIHIIIIIHIIIIIIIIIGIIIHHHEHHIIIIIIIHIHIIIIIIIIIIHIIIIIIIIIIIIIIIIHHIHIIIIIIIIIIIIIIIIIIIIIHIIIIIIIIIIIIIIIIIHHHHICHIHIIIIIIHHIIIIIIIIIIIIIIIIIIIIIIHIIIIIHIIIIIIIIIIIGHIIIIIIIIIIIIIIIIIIIIIHIIIIIIIIHIIIHIIGIIIHIIDDDDD
@HWI-D00621:464:HFY7KBCXY:1:1207:8509:97184 1:N:0:AAGAGGCAGTAAGGAG
AAGTCGTAACAAGGTTTCCGTAGGTGAACCTGCGGAAGGATCATTCATAATAAGTGTTTTATGGCACTTTTTAAATCCATATCCACCTTGTGTGCAATGTCAGTTGATCTTCTTTATGGAGATCGACCAAACATCAACCTATTTTTTTAACTCTTTGTCTGAAAAATATTATGAATAAATAATTCAAAATACAACTTTCAACAACGGATCTCTTGGCTCTCGCATCGATGAAGAACGCAGC
+
IIIIIIIIIHIIGHIIIIHIIIIIIIIHIIIHIIIIIIIIHIIIIIIIIIIIIIIIIIIIIIIIHIIIIHIIIIIIIIHIHIIIIIIIIIIIIIIIIIIIIIIIIIIIIIIIIIIIIIIIIIIIHIIIIIIIIIIIIHIIIIIIIIHIIIHIIIIIIIIIIIHIIIIIIIIIIIHIIIIIIIIIIIIIIIIGIIIIIIHHGIIIIIHIIIHEHHIIIIIIIIIIIIIIIIIIIIIHDDDDD
@HWI-D00621:464:HFY7KBCXY:1:1207:16386:97474 1:N:0:AAGAGGCAGTAAGGAG
AAGTCGTAACAAGGTTTCCGTAGGTGAACCTGCGGAAGGATCATTCATAATAAGTGTTTTATGGCACTTTTTAAATCCATATCCACCTTGTGTGCAATGTCAGTCGATCTTCTTCATGGAGATCGACCAAACATCAACCTTTATCTTTTAACTCTTTGTCTGAAAAATATTATGAATAAACAATTCAAAATACAACTTTCAACAACGGATCTCTTGGCTCTCGCATCGATGAAGAACGCAGC
+
IIIIIIIIIIIIGHIIIIIIIIIIIIIHHIIIIIIIIIIHIIIIIIHIIIIIIIHIIIIIIIIIIIIIIIIIIIHIIIIIIIIIIIIIIIIIIIIIIIIIIIIIIIIIIIIIIIIIIIIIIIIHIIIIIIIIIIIIIIIHIIIIIIIIIIIIIIIIIIIIIIIHIIIHIHIIIIIHIIIIIIIIIIIIIIIIIIIIHHIIIIIIIHIHHIIIII9IHHHIIIIIIIHIIIGIIIIIIDDDDB
@HWI-D00621:464:HFY7KBCXY:1:1207:10582:97563 1:N:0:AAGAGGCAGTAAGGAG
AAGTCGTAACAAGGTTTCCGTAGGTGAACCTGCGGAAGGATCATTATTGAATACACTTGATAGGTTGTTGCTGGCTCTTGGGAGCATGTGCACGCCTGTCTTGGACTCTATTCATCCACCTGTGCACTATTTGTAGTCTTTGGAGACTAAGATGGAACAGCTTACCAGTCGGTCGACAGGCCGGAATAGAGGAATGCTTGAGCCATTAATGGTACAGGCTCTCCTCAAATAAACTGTAAAGTCCTCCCTCCAGAGTCTATGTCTTTATTCATAAACCAAGTATGTTGTCGAATGTATTCATTGGGCTATGATGCCTATAAACTATTATACAACTTTCAGCAACGGATCTCTCGGCTCTCGCATCGATGAAGAACGCAGC
+
IHIIIIIIIIIIHIIIIIIIIIHIIIIIIIIIIGIIIIIIIIIIIIIIIIIIIIIIIIIIIIIIIIIIIIIIIIIIIIIIIIIIIIIIIIIIIHIIIIIIIIIIIIIIIHIIIIIIIIIIIIIIIIIIIIIIIIIIIIIIIIIFHHIIIIHIIIIIIIIIHIIIIHIIIHHIIIIIIIIIIIHHIIIIIIIIIIIIIHGIIHIIIIIIIIIHIHIIIHHHIIIIHIIIIHHHHEIIIHHIIHIIIIGIIIIIIIIHHHHIIFFIIIIIIIIIIHHHHHIIIIIIIIIIIHIIIIIIIIIIIIIIIIIIIHHEIHHIHIIHHHIHIIIIIIIHIIIIIIIIIIIIIHEEC<</IIIHIIIIGIIIIIHIIIIIIHCDDDD
@HWI-D00621:464:HFY7KBCXY:1:1207:12586:97707 1:N:0:AAGAGGCAGTAAGGAG
AAGTCGTAACAAGGTTTCCGTAGGTGAACCTGCGGAAGGATCATTATTGAATACACTTGATAGGTTGTTGCTGGCTCTTGGGAGCATGTGCACGCCTGTCTTGGACTCTATTCATCCACCTGTGCACTATTTGTAGTCTTTGGAGACTAAGATGGAACAGCTTACCAGTCGGTCGACAGGCCGGAATAGAGGAATGCTTGTGCCATTAATGGTACAGGCTCTCCTCAAATAAACTGTAAAGTCCTCCCTCCAGAGTCTATGTCTTTATTCATAAACCAAGTATGTTGTCGAATGTATTCATTGGGCTATGATGCCTATAAACTATTATACAACTTTCAGCAACGGATCTCTTGGCTCTCGCATCGATGAAGAACGCAGC
+
IIIIIIIIIIIIIIIIIIIIIIIIIIIIIIIIIHIIIIIIIIIIIIIIIIIIIIIIIIIHIIHIIIIIIHIGIIIIIIIICFHIIIIIIIIIIIIIIIIIIIIIIIIIIIIIIIIIIIIIIIIIIIIIIIIIIIIIIIIIIIIIIFHIIIIHIIIIIIIIIIIHIIIIIIIIIIIIIIIHIIIIIIIIIIIIHIIIIIIIIHHHHHIIHIIIIHIIIIIIIHIIHHIIIIHHHIIIIIIIIIHHIHGHFIIIIIIIIIIIIIIIIIIIIHIIIIHHHGHIIIIIIIIIIIIIIIIIIIIHIIIIIIIIIIIIIIGIIIIIIIIIIIIIIHIIIIIIIIIIIIIIIIHIIIIHIHIIIIIIIIIIIIIHIIIIIIDDDDD
@HWI-D00621:464:HFY7KBCXY:1:2211:10220:70772 1:N:0:AAGAGGCAGTAAGGAG
AAGTTGTAACAAGGTTTCCGTAGGTGAACCTGCGGAAGGATCATTAACAAATCCAATACTTGCGAGGAGGGTATTATCCTTCTATTGCAAATATTAATCCTCTAGCCTATGCCTTTATCGGGTGTAGGTTAGTAGATATATAAATGTGTGTAATGTTGACAGTGTGTGAGATAATTTAATTTATTGACAACTTTTAACAATGGATCTCTAGGCTCTTGCATCGATGAAGAACGCAGC
+
IIIHIIIHIIIIIIIIIIIIIIIIIIIIIIIIIIIIIIIIIIIIIIIIIIHHHIIHIIIIHIIIHIIIIIIIIIIIIIIHHIIIIIIIIIIIIIIIIIIIIIIIIIIIIIIIIIIIIIIIIIIIIIIIIIIIIIIIIIIIIIIIIIIIIIIIIIIIIIIGIIIIIIIIIIIIIIIIIIIIIIIIIIIIIIIIIIIIIIIIIIIIIIIIIIIIIIIIIIIIIIHIIIIIIIIIDDDDD
@HWI-D00621:464:HFY7KBCXY:1:2211:10288:71044 1:N:0:AAGAGGCAGTAAGGAG
AAGTCGTAACAAGGTCTCCGTTGGTGAACCAGCGGAGGGATCATTACCGAGTCTAACAACTCATCAACCCTGTGAACATACCTAAACGTTGCTTCGGCGGGAACAGACGGCCCTGTAACACGGGCCGCCCCCGCCAGAGGACCCCCTAACTCTGTTACTGTAAATGTTTTTTCTGAGTAAACAAGCAAATAAATTAAAACTTTCAACAACGGATCTCTTGGCTCTGGCATCGATGAAGAACGCAGC
+
IIIIIIIIIIIIIIIIIIIIIIIIIIIIIIIIIIIIIIIIIIIIIIIIIIIIHHHIIIIIIIIIHIIIIIIIIIIIIIIHIIIIIIIIIIIIIIIIIIIIIIIIIIIIIHIIIIIIIIIIIIIIIIIIIIIIIIIIIIIIIIIIIIIIIIIIIIIIIIIIIIIIIIIIIIIIIIIIIIIIIIIIIIIIIIIIIIIIIHIIIIIIIIIIHIIIIIIIIIHIIIIIIIIIIIIIIIIIIIIIIDDDDD
@HWI-D00621:464:HFY7KBCXY:1:2211:8258:71427 1:N:0:AAGAGGCAGTAAGGAG
AAGTCGTAACAAGGTTTCCGTAGGTGAACCTGCGGAAGGATCATTAGTGAATTGAGCTGGCTTCGGCCGCTCTGATCTATACACACCTGTGAACTGTTGGCCTTCGGGTCTTTAAATACAACTGTGACGAACGTAAATTATTATAACAAATAAAACTTTTAACAACGGATCTCTTGGCTCTCGCATCGATGAAGAACGCAG
+
IIIIIIIIIIIIIIIIIIIIIIIIIIIIIIIIIIIIIIIIHIIIIIIIIIIHIHIIIIIHIIHIIHIIIIIIIHIIIIIHHIIIHIIIIIIIIIIIIIIHHIIIIIIIIIIIIIIIIIHIIIIIIIIIIIIIIIIIHHHIIIIHIIHIIIIIIIHIIIIIIHIHIHIIHHHHIIIIIHIIIIIIIIIIIIIIIIIIHHIDD
@HWI-D00621:464:HFY7KBCXY:1:2211:12307:71579 1:N:0:AAGAGGCAGTAAGGAG
AAGTCGTAACAAGGTTTCCGTAGGTGAACCTGCGGAAGGATCATTATTGAAACTTCATCCGGGGCGCCGCGGCCCTCAGCACCGGCGGAAACGCCGTGTTGCGGGGGCCGCGCGTGCACTCGTCCAAACCAAACCCCCCTGTGAACCTTACGGGATGGCCTGGGTTAGCGCCCGGTGCCGTTCCGCTTTATACAAACACTTATCAAAGAATGAACTGAAGGCGGTCTGACCGCTGGATAACAAACTGAAACAACTTTCAACAACGGATCTCTTGGCTCTCGCATCGATGAAGAACGCAGC
+
IIIIIIIIIIIIIIIIIIIIIIIIIIIIIIIIIIIHIIIHIIIIIIHIIHIIIIIIIIIIIHIHHIHIIIIIIIIIIGIHHIIIIIHIIIGIIIIIIIIIIIIIIHIIIIIIIIIIIIIIIIIIIIIIIIIGIIIIIIIIIIIHIIIIHIIIIIIIIIIIIIHHIIIIIIIIIIIIHIIIIIIIIIHHGIIIIHIIIHHIIIIIIIIIIIIIHHHIIIIIIIIIIIIIHHIGIIIIIIIHHIIHIIIIHIHIIIHHIIIIIIIIIIIIIIIIHHIIIIIIIIIHIIIIIIIIIIIDDDDD
@HWI-D00621:464:HFY7KBCXY:1:1101:7720:93558 1:N:0:AAGAGGCAGTAAGGAG
AAGTCGTAACAAGGTTTCCGTAGGTGAACCTGCGGAAGGATCATTATTGAATACACTTGATAGGTTGTTGCTGGCTCTTGGGAGCATGTGCACGCCTGTCTTGGACTCTATTCATCCACCTGTGCACTATTTGTAGTCTTTGGAGACTAAGATGGAACAGCTTACCAGTCGGTCGACAGGCCGGAATAGAGGAATGCTTGAGCCATTAATGGTACAGGCTCTCCTCAAATAAACTGTAAAGTCCTCCCTCCAGAGTCTATGTCTTTATTCATAAACCAAGTATGTTGTCGAATGTATTCATTGGGCTATGATGCCTATAAACTATTATACAACTTTCAGCAACGGATCTCTTGGCTCTCGCATCGATGAAGAACGCAGC
+
IIIIHIIIIIIIIIIIIIIIIIHGIIIIHIIIIHIIIIIGIIIIIIIIIIIIIIIIIIIIIIHIIIIIIIIIIHIIIIIIHIIIIIIIIHIIIIIIIIIIIIHIIIIIIIIIGHIIHIIIIIIIIIIIIIIIIIIIIIIIIIIHHIIIIIIIIIIIHIIHIIIIIIIIIIIIIIIIIIHIHIIIIIIIIIIIIIIIIIIIHIIIIIIIIIIHIIIIIHHIIIIIHIIIIIIIHHHIHIGIIIHDIHHEFIHHIHHIIIIHIHEHIIIIHHHGHGFEGFIHGHGIGIIHGIIIIHIHIIIIGIIIHHIIIIHGHHEIIGHFCIIHIIIIHGIIIIIIIIGIIIIIIIIIIIIIHHHHIIIHIIIIIIIIIIIIIHDDADB
@HWI-D00621:464:HFY7KBCXY:1:1102:5199:78489 1:N:0:AAGAGGCAGTAAGGAG
AAGTCGTAACAAGGTTTCCGTAGGTGAACCTGCGGAAGGATCATTATTGAATACACTTGATAGGTTGTTGCTGGCTCTTGGGAGCATGTGCACGCCTGTCTTGGACTCTATTCATCCACCTGTGCACTATTTGTAGTCTTTGGAGACTAAGATGGAACAGCTTACCAGTCGGTCGACAGGCCGGAATAGAGGAATGCTTGAGCCATTAATGGTACAGGCTCTCCTCAAATAAACTGTAAAGTCCTCCCTCCAGAGTCTATGTCTTTATTCATAAACCAAGTATGTTGTCGAATGTATTCATTGGGCTATGATGCCTATAAACTATTATACAACTTTCAGCAACGGATCTCTTGGCTCTCGCATCGATGAAGAACGCAGC
+
IIIIIIIIIIIIIIIIIIIIIIIIIIIIIIIIIIIIIIIIIIIIIGHIIIIIIIIIIIIHHHHIIIIIIIIHIIIIIIHHHIIHIHIIIIIIIIIIIIIIIIIIIIIIIIIIIIIIIIIIIIIIIIHIIHIIIIIIIIIIIIIIIIHIIIIIIIIIIIIIIIIIIIIIIIIIIIIIIIIIIIIIIIIIIIIIIIIIIIIIHHIHHIIIIIIIIIHIIIHHHIIIIIIIIIIHCHHHIIHHEHHHHIIIHIIIIIHGIIIIIIIIIIIIIIIIHHEHHDIIHIIIIIIIIIIIIGIIIIIIGIIIIIIIIIHHIHIIIIIIIIGIIIIHDFIHHF?IIIHIHIIH?IIHFHIIIIIIIIIIIIIIIHIIIIIIIIDDDDD
@HWI-D00621:464:HFY7KBCXY:1:1102:9890:81149 1:N:0:AAGAGGCAGTAAGGAG
AAGTCGTAACAAGGTTTCCGTAGGTGAACCTGCGGAAGGATCATTATTGAATACACTTGATAGGTTGTTGCTGGCTCTTGGGAGCATGTGCACGCCTGTCTTGGACTCTATTCATCCACCTGTGCACTATTTGTAGTCTTTGGAGACTAAGATGGAACAGCTTACCAGTCGGTCGACAGGCCGGAATAGAGGAATGCTTGAGCCATTAATGGTACAGGCTCTCCTCAAATAAACTGTAAAGTCCTCCCTCCAGAGTCTATGTCTTTATTCATAAACCAAGTATGTTGTCGAATGTATTCATTGGGCTATGATGCCTATAAACTATTATACAACTTTCAGCAACGGATCTCTTGGCTCTCGCATCGATGAAGAACGCAGC
+
IIIIIIIIIIIIIIIIIGIIIIIIIIIIIIIIIIIIIIIHIIIIIIHIIIIIIIIIIIIHIIIIIIIIIIIIIIIIIIIGHIIIIIIIIIIIIIIIIIIIIIIGHIHIIIIIIIIIHIIIIHIIIIIIIIIIIIIHIIIIIIIIFIIIIHIHHIIIIIIHIIIIIIIIIIIIIHGHHIIGIIIIIIHIIIIHIHHIIIIIIIIHHIHIIIIIIIHIIHHIIIIHHIIIHGIHIIIHIIIHHGCIIIHHFHHIIIHHIIIHIHGIIIIHHIIIHHHIHHIIIIIIIIIHHGGG?IIIGIIIIIIIIHIIIIIHIIHIIIIIIIIIIIIIIIIIIIHIHHGIIIIIHIIIIIIIIIIIHIIHIIIIIIIHIIIIIHDDDCD
@HWI-D00621:464:HFY7KBCXY:1:1102:12376:97534 1:N:0:AAGAGGCAGTAAGGAG
AAGTCGTAACAAGGTTTCCGTAGGTGAACCTGCGGAAGGATCATTAACGAATCGTGCTTTGGTGGGTGATTATGTCATTCGCCAAACATATGTGCTCTCCAGGCAACTGGAGGTGCAAAATATCATATATATGATGTAGTGTATTATTATTTAGTGTATGTATGGTTGTCTCATCAAATGATACAATCAGTATAATCAAATGACACTTTTAACAATGGATCTCTTGGCTCTTGCATCGATGAAGAACGCAGC
+
IIIEHIIIIIIIIIIIIIIIIIIIIIIIIIIIIHIIIIIIIIIIIIIIIIIIIIGHIIIIIIHIIIIIIIIIIIIIIIIHHHIIIIIIHIIIIIIIIIIIIIIIHIIIIIIIIHIIIIIIIIIIIIIIHIIIIIIIIIIIIIIIIIIIIIIIIIIIIIIIIIIIIIIIHIIIIIIIIIIIIIIIIIIHIIIIIIIIIIIIIIIIIIIIIIIIIIIHIIIIIIIIIIIHIIIHIHIGIIIIIIIIIIIDDDDD
@HWI-D00621:464:HFY7KBCXY:1:1103:13396:72941 1:N:0:AAGAGGCAGTAAGGAG
AAGTCGTAACAAGGTTTCCGTAGGTGAACCTGCGGAAGGATCATTATTGAATACACTTGATAGGTTGTTGCTGGCTCTTGGGAGCATGTGCACGCCTGTCTTGGACTCTATTCATCCACCTGTGCACTATTTGTAGTCTTTGGAGACTAAGATGGAACAGCTTACCAGTCGGTCGACAGGCCGGAATAGAGGAATGCTTGAGCCATTAATGGTACAGGCTCTCCTCAAATAAACTGTAAAGTCCTCCCTCCAGAGTCTATGTCTTTATTCATAAACCAAGTATGTTGTCGAATGTATTCATTGGGCTATGATGCCTATAAACTATTATACAACTTTCAGCAACGGATCTCTTGGCTCTCGCATCGATGAAGAACGCAGC
+
IIIIIIIIIIIIIIIIIIIIIIIIIIIIIIIIIIIIIIIIIIHIIIIIIIIIIIIIIIIIIIIHIIIIIIIIIIIIIIIIIIIIIIIIIIIIIIIIIIIIIIIIIIIIIIIIIIIIIIIIIIIIIIIIIIHIIIIIIIIIIIIIHIHIIIIIIIIIIIIIIIIIIIIIHIHIIIIIIIIHIIIIIIIIIIIIIIIIIIIIIHIIIIIIIHHHHIIIIHHIIIIHIIIIIHHHHIIIIIHIIGIIIIIIIIIHIIIHGIIIIIIIHIIIIIIHHHGHHHIIIIIIIIIIIIIIIIIIIIIIIIIIIIIIIIIIIIIIIIIHFIIIIIIHGHIIIIIIIIIIIIIIIIIIIIIIIHHIHIIHIIIIGIIIIIIIIIDDD@B
@HWI-D00621:464:HFY7KBCXY:1:1103:11345:82628 1:N:0:AAGAGGCAGTAAGGAG
AAGTCGTAACAAGGTTTCCGTAGGTGAACCTGCGGAAGGATCATTAGTGAACGCCCTCACGGGCTTATAACTATTCCAAACCTCTGTGAACCGTGCCCTTCGGGGCTATTTTACAAACATGGTGTAATGAACGTCATATATCATAACAAAACAAAACTTTCAACAACGGATCTCTTGGCTCTCGCATCGATGAAGAACGCAGC
+
IIIIIIIIIIIIIIIIIIIIIIIIIIIIIIIIIIIIIIIIIIIIIIIIIIIIIIIIIIIIIIIIIIIIIIIIIIIIIIIHHIHIIIIIIIIIIIIIIIIIIIIIIIIIIIIIIIIIIIIIIIIIIIIIIIIIIIIIIIIIIIHIIIIIIIIIIIIIIIIIIHHHIIIIIIIIIIIIIIIIIIIIIIIHIIIIIIIIIIDFHIB
@HWI-D00621:464:HFY7KBCXY:1:1103:10554:83095 1:N:0:AAGAGGCAGTAAGGAG
AAGTCGTAACAAGGTTTCCGTAGGTGAACCTGCGGAAGGATCATTATTGAATACACTTGATAGGTTGTTGCTGGCTCTTGGGAGCATGTGCACGCCTGTCTTGGACTCTATTCATCCACCTGTGCACTATTTGTAGTCTTTGGAGACTAAGATGGAACAGCTTACCAGTCGGTCGACAGGCCGGAATAGAGGAATGCTTGAGCCATTAATGGTACAGGCTCTCCTCAAATAAACTGTAAAGTCCTCCCTCCAGAGTCTATGTCTTTATTCATAAACCAAGTATGTTGTCGAATGTATTCATTGGGCTATGATGCCTATAAACTATTATACAACTTTCAGCAACGGATCTCTTGGCTCTCGCATCGATGAAGAACGCAGC
+
IIIIHIIIGIIIIHIIGHHIIIGIHIIIIIIIIIIIIHIGHIIIHIIIIIIHIIIIHIIHIHIIHIHIIHIIIHHIIIHGHIHIIIIIIIIIIIIIIIIIIIIIHIIIIIIIIIIIIIIIIIHIIIIIIIIIHIIHIIIIIIGHHIHIIIIIIIHHHIIIIIIIIIIIIIHIIIIIIIIIHIIIIIIIIIIIIIIIIIIIIIHIIHIIIIIIIIIIIHIHIIIIIIIHGHHHHIIIIHCGIHGIIHIHFIIIIIIIIIIIIIHIHHIHEHIIIHGHFHHGIGIIIIIIHIIGIIHGHHHHE?IIIHIIIIIIIGIIIIIIHHIHHGHFDFIHIIGIIHGHHHIIIIGIIIIIIIIIIIIHIHIIIIIIHHIIHDDDBDD
@HWI-D00621:464:HFY7KBCXY:1:1103:16167:84585 1:N:0:AAGAGGCAGTAAGGAG
AAGTCGTAACAAGGTTTCCGTAGGTGAACCTGCGGAAGGATCATTATTGAATACACTTGATAGGTTGTTGCTGGCTCTTGGGAGCATGTGCACGCCTGTCTTGGACTCTATTCATCCACCTGTGCACTATTTGTAGTCTTTGGAGACTAAGATGGAACAGCTTACCAGTCGGTCGACAGGCCGGAATAGAGGAATGCTTGAGCCATTAATGGTACAGGCTCTCCTCAAATAAACTGTAAAGTCCTCCCTCCAGAGTCTATGTCTTTATTCATAAACCAAGTATGTTGTCGAATGTATTCATTGGGCTATGATGCCTATAAACTATTATACAACTTTCAGCAACGGATCTCTTGGCTCTCGCATCGATGAAGAACGCAGC
+
IIIIIIIIIIIIIIIIIIIIIIHHHHIIIIIIIIIIIIHIIIIIIHIIIIIIIIIIIIIIIIIIIIHIIIHHIHIIIIICFHIIIIIIHIIIHIIIIIIIIIIIHIIIIIIIHIHIHIIIIFHHHIIIHIIIIIIIIIIIIIIIHHHHIHHIIFIAHHIGHIHHIIIHHIHIIIIIHIIIIIIIIIIIHIHHIIIIHHIIHIIIIIIIIIHGFHHHHGGHIHIHIIIHHHHHGHHHHHGHGIIIIIIHHIIHIIHIHHFIIIHIIIIIIHIIIHGHGGHIIIIIIIIGIHIHIIHHIIIHHIIHIIIIIIIHIHIIHIIHGIIIGIHIIIIIIHIIIIGIIIIIIIHIIIIIIIIIIHIGIIIHIIIIIIIIHHDDDD@
@HWI-D00621:464:HFY7KBCXY:1:1103:8334:86074 1:N:0:AAGAGGCAGTAAGGAG
AAGTCGTAACAAGGTTTCCGTAGGTGAACCTGCGGAAGGATCATTAGTGATTGACCTCCGGGTCTTAATAACTATAATCTTCTACCTCTGTGAACCGTTGGTCTTCGGACCGATTCTTATAACAAACATCTGTGTAATGAACGTAACCTATATTAATCATATAAAACTTTTAACAACGGATCTCTTGGCTCTCGCATCGATGAAGAACGCAGC
+
IIIIIIIIIIIIIIIIIIIIIIIIIIIIIIIIIIIIIIIIIIIIIIIIIIHIIIIIIIIIIIIIIIIIIIIIIIIIIIIIIIIIIIIIIIIIIIIIIIIIIIIIIIIIIIIIHIIIIIIIIIIIIIIIIIIIIIIIIHIIIIIIIIIIIIIIIIIIIIIIIIIHIIIIIIIIIIIIIIIIIIIIIIIIIIIIIIIIIIIIIIIIIIIIGIIID
@HWI-D00621:464:HFY7KBCXY:1:1103:11909:89832 1:N:0:AAGAGGCAGTAAGGAG
AAGTCGTAACAAGGTTTCCGTAGGTGAACCTGCGGAAGGATCATTAAAAAAAGGGTCGAAAGACCTATTTTCTACTGAAACTCTACTATCTTTTTTAGATGGTAGATGTTTCTTTAAAATCCAATAAACATATCGTCTTTAGACGAACCAAAAATAAAATTTTAAAAAACTTTCAACAATGGATCTCTTGGCTCTCGCATCGATGAAGAACGCAGC
+
IIIIIIIIIIIIIIIIIIIIIIIIIIIIIIIIIIIIIIIIIIIIIIIIIIIIIIIHIIIHIIIIIIIIIIIIIIIIIIIGHIIIIIIIIIIIIIIIIIIIIIIIIIIIIIIIIIIIIIHIIIIIIIIIIIIIIIHIIIIIIIIIIIIIIIIIIIIIIHHIIHHIHIIIIIIIIIIIIIIIIIIIIHIIIIIHIIIIIIIIIIIIIIIIIIIHHIIH
@HWI-D00621:464:HFY7KBCXY:1:1103:8781:92457 1:N:0:AAGAGGCAGTAAGGAG
AAGTCGTAACAAGGTTTCCGTAGGTGAACCTGCGGAAGGATCATTAGTGAATTGAGCTGGCTTCGGCCGCTCTGATCTATACACACCTGTGAACTGTTGGCCTTCGGGTCTTTAAATACAACTGTGACGAACGTAAATTATTATAACAAATAAAACTTTTAACAACGGATCTCTTGGCTCTCGCATCGATGAAGAACGCAGC
+
IIIIIIIIIIIIIIIIIIIIIIIIIIIIIIIIIIIIIIIIIIIIIIIIIIIIIIIIIIIIIIIIIIIIIIIIIIIIIIIHHIIIIIIIIIIIIIIIIIIIIIIIIIIIIIIIIIIIIIIIIIIIIIIIIIIIIIIIIIIIIIIIIIIIIIIIIIIIIIIIIHIIHIIHIIIIIIIIIIIIIIIIIIIIIIIIIIIIIIIIHD
@HWI-D00621:464:HFY7KBCXY:1:1103:9726:94805 1:N:0:AAGAGGCAGTAAGGAG
AAGTCGTAACAAGGTTTCCGTAGGTGAACCTGCGGAAGGATCATTAACACTTTTTATGAAAGAGAGGGAATTGTTGTGATTTTCACACGTTGCCTCTCAATCCAACTACCCAAATTGAAGTGCTGGTGGAAAGTTCGATTTTCCGAGCTTTCCCACTTTTGTTAAAACAAAACCCCAAACACTTATGCTAATGAGATGACAAACAAAACAAACAAAATAACTACTAACGTAACCAAACAACTTTTAGCAACGGATATCTTGGCTCTCGCATCGATGAAGAACGCAGC
+
IIIHIIIIIHIIIIIIIIIIIIIIHIIIIIIIIIIIIIIIIIIIIIIIIIIIIIIIIIHHHIHHHIIIIIIIHIHHHIIHIIIIIIIIIHIIIIIIHIIIIHIHIIIHIIIIIIIIIIIIIIIHIIIIIIIIHIIIHIIIIIIIIIIIIIIIHIIIIIIHIIHIIIFIIIHHHIHIIHGIHIHHFHGHIIIIIIIIIIIIIIIIIIIHHHHHHIIIIIIIIIIIHIIIIHIIIIHHHGHIIIIHEIGIIIIIIIIIIIIIHGIIIIIHHIHHIIIIIHIIIDDDBDD
@HWI-D00621:464:HFY7KBCXY:1:1103:15048:97353 1:N:0:AAGAGGCAGTAAGGAG
AAGTCGTAACAAGGTTTCCGTAGGTGAACCTGCGGAAGGATCATTATTGAATACACTTGATAGGTTGTTGCTGGCTCTTGGGAGCATGTGCACGCCTGTCTTGGACTCTATTCATCCACCTGTGCACTATTTGTAGTCTTTGGAGACTAAGATGGAACAGCTTACCAGTCGGTCGACAGGCCGGAATAGAGGAATGCTTGAGCCATTAATGGTACAGGCTCTCCTCAAATAAACTGTAAAGTCCTCCCTCCAGAGTCTATGTCTTTATTCATAAACCAAGTATGTTGTCGAATGTATTCATTGGGCTATGATGCCTATAAACTATTATACAACTTTCAGCAACGGATCTCTTGGCTCTCGCATCGATGAAGAACGCAGC
+
IIIIIIIIHHIHIIIIIHGIIHIIIHHHIIIIIIIIIIIIGIIIIIIIIIHIIHIIIIIIIIIHIHIIIHIIHHIIIIIIIIIIIIIIIHIIIIIIIIIIIIIIIIIIIIIHIIIIIIIIIIIIIIIIIIIIIIIIHIIIIIIIHHIIIIIIIHHHHIIIIIIIIHHHHIIIIIIIIIIIIIIIIIIIHHIIIIIIIHIIIIIIIHIIIIIHIHIIIIIHHGHIHHIHIIIIIIIIIIHHGIIIIIHHHIIHIHHCCHHIIIIIIHHIHHHIHEFFHGHHIIIIIIIHHHIGIIHIHGIIGIIIHIIIIIIIIIIIIIIHHIIIIHHGCGHIIIHIIIIIIIIIIHIIIIHHIIIHIIIIIIIIIHIHIIHIIIDDDDD
@HWI-D00621:464:HFY7KBCXY:1:1103:14737:97620 1:N:0:AAGAGGCAGTAAGGAG
AGTCGTAACAAGGTTTCCGTAGGTGAACCTGCGGAAGGATCATTAGTGAATTGAGCTGGCTTCGGCCGCTCTGATCTATACACACCTGTGAACTGTTGGCCTTCGGGTCTTTAAATACAACTGTGACGAACGTAAATTATTATAACAAATAAAACTTTTAACAACGGATCTCTTGGCTCTCGCATCGATGAAGAACGCAGC
+
IIIIIIIIIIIIIIIIIIIIIIIIIIIIIIIIIIHIIIIIIIIIHIIIIHHIIIIIIIIIIIIIIIIIIIIIIIHIIIIIIIIIIIIIIIIIIIIIIIIIIIIIIIIIIIIIIIIIIIIIIIIIIIIIIIIIIIIIIIIIIIIIIIIIIIIIIIIIIIIIIIIIIIIIIIIIIIIIIIIIIIIIIIIIIIIIIIIIHHHHD
@HWI-D00621:464:HFY7KBCXY:1:1108:9233:54081 1:N:0:AAGAGGCAGTAAGGAG
AAGTCGTAACAAGGTTTCCGTAGGTGAACCTGCGGAAGGATCATTATTGAATCCTTAGGATGCTGCTGGCCTCTAGGGGCATGTGCACTCCACCTTTCAATCCACCTGTGAACTTATTGTAGGCCAGATGTTAAAGTCTGTGTCTATGTTTTTACACACCCTTATAAAAGTTTATAGAATGTCTAATGATAGACCTTTGATGGTCAGAAATGTTAATACAACTTTCAACAATGGATCTCTTGGTTCTCGCATCGATGAAGAACGCAGC
+
IIIIIIIIIHIIIIIIIIIIIIIIIIIIIIIIIIIIIIIIIIIIIIIIIIIIIIIIIIIIIIIIIIIIHIIIIIIIIIIIIIIIIIIIIIIIIIIIIIIIIIIIIIIIIIIIIIIIIIIIIIIIIIIIIIIIIHIIIIIIIIIIIIIIIIIIIIHIIIIIIIIIIIHIHHIIIIIIIIIIIIIIIIIIIHGIIHIIHIIIIIIIIIIIIHHIIIIIIHHIIHIHIIIIIIHIIIIIIGIIIHIIIIIIIIIIIIIHHIIIIHIDDDAD
@HWI-D00621:464:HFY7KBCXY:1:1108:15122:65198 1:N:0:AAGAGGCAGTAAGGAG
AAGTCGTAACAAGGTATCCGTAGGTGAACCTGCGGATGGATCATTAAAATAGTGGAAGCTTAGCTTCAAAAACACTTATACAACTTGTGCACTGTGTGGATATGGCCTAGGCCTGTCCATATTTTTTTACTAATTAAATTGATTTTAATACACTTAACAATGTAAAACTTTTAGCAACGGATCTCTAGGCTCTCGCATCGATGAAGAACGCAGC
+
IIIIIIIIIIIIIIIHIIIIIIIIIIIIIIHIIIIIHIIIIIIHIIIIIIHIIIIIIIIIIIIIHIIIIIIIIIIIIIIHIIIIIIIIHIIIIIIIIIIIIIIIIIIIIIIIIIIIIIIIHIIIIIIIIIIIIIIIHIIIIIIIIIIIIIIIIIIIIIIIIIIIIIHIIIHIIHIIIIIIIIIIHIIIIIIIIIIIIIIIIHHIIIIIIIIHCD
@HWI-D00621:464:HFY7KBCXY:1:1109:11865:80773 1:N:0:AAGAGGCAGTAAGGAG
AAGTCGTAACAAGGTTTCCGTAGGTGAACCTGCGGAAGGATCATTCATAATAAGTGTTTTATGGCACTTTTTAAATCCATATCCACCTTGTGTGCAATGTCAGGTTGTCCTCTTCATTTTCTGGAGAGGATGACCCAAACATCAACTTATCCTTGAACTCTTTGTCTGAAAAATATTATGAATAAAATAATTCAAAATACAACTTTCAACAACGGATCTCTTGGCTCTCGCATCGATGAAGAACGCAGC
+
IIIIIIIIIIIIIIIIIIIIIIIIIIIIHIIIIIIIIIIIIIIIIIHIIIHIIHIHHIIIHIHHIIIIIIIIIIHIIIIIHIIIIIIIIIIHHIIIIIIIIIIIIIIIIIIIIIIIIIIIIIIIIIHIIIIIIIIIIIIIIIIIIIIIIIIHIIIFHHHIIIIIIIIIIIIIIIIIIIIIHIHIIIIHIIIIIIIIIIIIIIIIHIIIIHIIIIIIIIIIIIIIIIIHIIIIIIIIIHHEIIHICDDDD
@HWI-D00621:464:HFY7KBCXY:1:1109:13428:84138 1:N:0:AAGAGGCAGTAAGGAG
AAGTTGTAACAAGGTTTCCGTAGGTGAACCTGCGGAAGGATCATTAACAAATCCAATACTTGCGAGGAGGGTAACCCTCTCTATTGCAAATATTAATCCTCTAGCCTATGCCTTATCGGGTGTAGGTTAGTAGATATATAAATGTGTGTTATGTTGACAGTGTGTGAGATAATTTAATTTATTGACAACTTTTAACAATGGATCTCTAGGCTCTTGCATCGATGAAGAACGCAGC
+
IIIHIIIIIIIIIIIHIIIIIIIIIIIIIIIIIIIIIIGIIIIHIIIIIHIIIIIIIIIIIIIIIIIIHIIIIIIIIHIIHIIIIIIIIIIIIIIIIIIIIIIIIIIIIIHIIIIIIIIIIIIIHIIIIIIIIIIIIIIIIIIIIIIIIIIIIIIIIHIIIHIIIIHEHIIIIIIIIIIIIIIIHHIIIIIIIIIIIIIIIIIHIHIIIIIIIIEIHIIIIHIIIIIIHGDDDAD
@HWI-D00621:464:HFY7KBCXY:1:1110:8991:72683 1:N:0:AAGAGGCAGTAAGGAG
AAGTCGTAACAAGGTTTCCGTAGGTGAACCTGCGGAAGGATCATTACCGATTGTGGACTCTTAGTCTCAGTTCGGCTAAGGTAGCCCAATGAATCGTATAAGTGGCTTGTTGTGGTGTGGTGGAAACACTGCTCCGCACAAGTCCATATGTTTGTAAACCATTACCTGGTAGTGCGCAAGTATTACCAGGCGTTTTTCAAACGTTTTCTCATGCCATGAAAAAAGTGTGTGCGAGCTCGAAAGAGCGAGTGTGCACTATAAATAAACTTAAATTTAAGCACGACTGCAAACGGTGGATCACTCGGTTCGCAGATCGATGAAGAACGCAGC
+
IIIIIIHHHHHIIIIIIIIIIIIIHIIIIIIIGIIHIHIGIIHIIIIIIHIIIIIIHIIIIIIHIIIIIIIIIGIIIIIGHIIIIIIIIIIIHIIHIIIIIIIIIIIIIIIIIIIIIIIIIIIIIIIIIIIIIIIIIIIIIIIIIIIIIIIIIIHIIIIIIIIIIIIIIIIIIIIHIIIIIIIIIIIIIIIIIIIIIIIIHIHHIIIIIIIIIIIIHIIIIIHIIIHHCCIIIIIIIHIIIIIHIHIIIHHHIHHHIIIIIIIIIHIHIIIIIIHIIHHHHHHIIIHIHCIIIIIIIHHHIIIIIHHIIIIIHGIIIIIIHHHIIDDDCD
@HWI-D00621:464:HFY7KBCXY:1:1110:13629:83176 1:N:0:AAGAGGCAGTAAGGAG
AAGTCGTAACAAGGTCTCCGTTGGTGAACCAGCGGAGGGATCATTACCGAGTTTACAACTCCCAAACCCCTGTGAACATACCTATCGTTGCCTCGGCGGTGCCCGCTCCGGCGGCCCGCCAGAGGACCCCCAAACTCTTGTTTTATACAGTATCTTCTGAGTAACACGATTAAATAAATCAAAACTTTCAACAACGGATCTCTTGGTTCTGGCATCGATGAAGAACGCAGC
+
IIIIIIIIIIIIIIIIIIIIIIIIIIIIIIIIIIIIIIIIIIIIIIIIIIIIIIIIIIIIIIIIIIIIIIIIIIIIIIIHIIIIIIIIIIHIIIIIIIIIIIIIIIIIIIIIIIIIIIIIIIIHIIIIIIIIIIIIIIIIIIIIIIIIIIIIIIIIIIIIIIIIIIIIIIIIIIIIIIIIIIIIIIIIIIIIIIIIIIIIIIIIHIIIIIIIIIIIIIIIIIIIIHHIDDB
@HWI-D00621:464:HFY7KBCXY:1:1110:7177:90319 1:N:0:AAGAGGCAGTAAGGAG
AAGTCGTAACAAGGTTTCCGTAGGTGAACCTGCGGAAGGATCATTCATAATAAGTGTTTTATGGCACTTTTTAAATCCATATCCACCTTGTGTGCAATGTCAGTCGATCTTCTTCATGGAGATCGGCCAAACATCAACCTTATTTTTTAACTCTTTGTCTGAAAAATATTATGAATAAACAATTCAAAATACAACTTTCAACAACGGATCTCTTGGCTCTCGCATCGATGAAGAACGCAGC
+
IIIIIIIIIIIIIIIIIIIIIIIIIIIIIIIIIIIIIIIIIIIIIIIIIIIIIIIHIIIIHIIIIIIIIIIIIIIIIIIHEHIIIIIIIIIIIIIIIIIIIHIIIIIIIIIIIIIIIIIIIIIIIIIHIIIIIIIIIIIIIIIIIIIIIIIIIIIIIIIIIIIIIIHIIIIIIIHIIIIIIHHHIIIIIHIIIIHIIHHHIIIIIIIIIIIIIIHHIHIIIIIIIHHIIIIIIIIIDDADD
@HWI-D00621:464:HFY7KBCXY:1:1110:8395:95472 1:N:0:AAGAGGCAGTAAGGAG
AAGTCGTAACAAGGTCTCCGTAGGTGAACCTGCGGAGGGATCATTACCAAACGGCCCTCTAGGCCTTGGACCTTGTCAACCCGTGGAAGATGAAATGTGCCTCGGCGTGGCCCGGTCATCCCCGGGGGCGCCGCCCTTTATGCTCAAATCAGTCTTTGAGTCTGAATATGAAACAAGAATCAAAACTTTCAACAAAGGATCTCTTGGCTCTCGCATCGATGAAGAACGCAGC
+
IIIIIIIIIIIIIIIIIIIIIIIIIIIIIIIIIIIIIIIIIIIIIIIIIIIIIIIIIIIIIIIIIIHIIIIIIIIIIIIHIIIIIIIIIIIIIIIIIIIIIIIIIIIIIIIIIIIHHHIIIIIIIIIIIIIIIIIIIIIIIIIIIIIIIIIHIIIIIIIIIIIIIIIIIIIIIIIIIIIIIIIIIIIIIIIIIIIIIIIIIIIIIIIIIIIIIIIIIIIIIIIIIHIIDDDB
@HWI-D00621:464:HFY7KBCXY:1:1201:9554:56310 1:N:0:AAGAGGCAGTAAGGAG
AAGTTGTAACAAGGTTTCCGTAGGTGAACCTGCGGAAGGATCATTAACAAATCCAATACTTGCGAGGAGGGGGTATCCCTCTCTATTGCAAATATTAATCCTCTAGCCTATGCCTTATCGGGTGTAGGTTAGTAGATATATAAATGTGTGTTATGTTGACAGTGTGTGAGATAATTTAATTTATTGACAACTTTTAACAATGGATCTCTAGGCTCTTGCATCGATGAAGAACGCAGC
+
IHIIIIIIIIIIIIIIIIIIIIIIIIIIIIIIIIHIIIIIIIIIIIIIIIHHHIIIIIIIIIIIIIIIIIIIIIIIIIIIHIIIIIIIIIIIIIIIIIIIIIIIIIIIIIIIIIIIIIIIIIHIIIIIIIIIIIIIIIIIIIIIIIIIIIIIIIIIIIIIIIIIIIIIIIIIIIIIIIIIIIIIIIIIIIIIIIIIIIIIIIIIIIIIHIIIIIIIHIIIIIIIIIIIIIIIDDDDC
@HWI-D00621:464:HFY7KBCXY:1:1201:9717:56360 1:N:0:AAGAGGCAGTAAGGAG
AAGTCGTAACAAGGTTTCCGTAGGTGAACCTGCGGAAGGATCATTACCTTTCAATGCAGAAGAGTTGAGATGGTTGAGTATCTCGCCCCTCAATTCTCGCTGTATTTTACCCTTGTTTTTCTCATACTATTATTTCCTCGGCAGGCTCGCCTGCCGGGTGAAACAACTTCAAACCTGTTTAATTTTCAATCAGCGTCTGAACAAATTAATAATTACAACTTTCAACAACGGATCTCTTGGTTCTGGCATCGATGAAGAACGCAGC
+
IIIIIIIIIIIIIIIIIIIIIIIIIIIHIIIIIIIHIIIIIIIIIIIIIIIIIIIIIIIIIIIIIIIHIIIIIIIIIIIIIIIIIIIIIIIIHIIIIIIIIIIIIIIIIIIIIHHIIIIIIIIIIIIIIIIHIIIIHIIIIIIIIIIIIIIIIIIIHIIIIIIIIIIIIIIHHHIIIIIHIHIIHHIIHIIIIIIIIIIIIIIIIIIIIIIIIHIHIIIIIIIIIIHIIIIIIIIIIGIIIHIIIIIIHIIIIIIIIIIIDDDDD
@HWI-D00621:464:HFY7KBCXY:1:1201:13111:68494 1:N:0:AAGAGGCAGTAAGGAG
AAGTCGTAACAAGGTATCCGTAGGTGAACCTGCGGATGGATCATTACCAATTTTTAAATATGAGTTTGTATGTACGCTCCTTAATTGGAGTGGTTATACACAACTTCTATTGTAAACGTTGAACTAGATCATTGGTGTGTGGATTGTGTTTATCTTCATTGGAGATAGGCATATCCCACACTGATACCTATATTTAATAATATACACAATATATACTACCAAACAAACAAAAACAAACTTAATAGGACTTATAAACAGTTGAGTGGGTAAAAGCCTCAGCTAAAAATATAACAAAATACAACTTTCAGCAATGGATCTCTAGGCTCTCGCATCGATGAAGAACGCAGC
+
IIIIIIIIIIIIIIIIIIIIIIIIIIIIIIIIIIIIIIIIIIIIIIIIIIIIIIIIIIIIIIIIIIIIIIIIIIIIIIIFHHIIIIIIIIIIIIIIIIIIIIIIIIIIIIIIIIIIIIIIIHIIIIIIIIIIIIHIIIIIIIIIIIIIIIIIIIIIIIIIHIIIIHIIIIIIIIIIIIIIIIIIIIIIIIIHIHIIIHIIIIIIIIIIIHIHIIIIIIIHIIIIIIIIIIIHFHIIIHIIIHIIIIHIIHIIIIIIIIIHIIIIIIIIIIIIIIIHIIHHHIIIIIIIIIIIIIIIIHHIHHHHFIIHIIIIIIIIIIIIIIIIIIIIIIIIIIIIHIIIIIICDDDB
@HWI-D00621:464:HFY7KBCXY:1:1201:11824:69622 1:N:0:AAGAGGCAGTAAGGAG
AAGTCGTAACAAGGTTTCCGTTGGTGAACCAGCGGAAGGATCATTACTGAGATCATGCCCTTAACGGGGTAGACCTCCCACCCTGTGTTATTACGATTGTTGCTTTGGCAGGCCGCCCTCGGGCGCTCGGCTTCGGCTGAGGCGTGCCTGCCAGAAGACCCAAACCCTGTATTTAGTGTTGTCCGAGTACTATTTTAATACGTTAAAACTTTCAACAACGGATCTCTTGGTTCTGGCATCGATGAAGAACGCAGC
+
IIHHIIHHIIHIIIIIIIIIIIIIIIIIIIIIIIIIIIIIIIIIIIIIHIIIIIIIIIIIIIIIIIIIIIIHIIIIIHIHHIIIIHIIIHIIIIIIIIIIIIIIIIIIIIIIIIIGIIIIIHHIIIIIIIIIIIIIIIIIIIIIIIIIIIIHGHIIIIIIIHHIIIIIIIIHIIIIIIIIIHIIIIHIHIIIIIIIIIIIIIIIIIIHIIIIHHIIHIIHIIIIIIIIIIIIIIIIIIIIIIIGIIIIIIDDDDD
@HWI-D00621:464:HFY7KBCXY:1:1201:13826:69533 1:N:0:AAGAGGCAGTAAGGAG
AAGTCGTAACAAGGTCTCCGTTGGTGAACCAGCGGAGGGATCATTATAGAGTTTACTCTTATAACCCTGTGAATTTACAGTTGCTTCGTGTACGCTAGTACACGGAATACTCCTTTTATATTTTTTTATACTGAGTCCAAAAAATAAACGTGAAAACTTTCAACAACGGATCTCTTGGTTCTGGCATCGATGAAGAACGCAGC
+
IIIIIIIIIIIIIIIIIIIIIIIIIIIIIIIIIIIIIIIIIIIIIIIIIIIIIIIIIIIIIIIIIIIIIIIIIIIIIIIHIIIIIIIIIIIIIIIIIIIIIIIIIIIIIIIIIIIIIIIIIIIIIIIIIIIIIIIIIIIIIIIIIIIIIIIIII@IIIIIIIIIIIIIIIIIIIIIIIIIIIIIIIIIIIIIIIIIIIGIIID
@HWI-D00621:464:HFY7KBCXY:1:1201:17255:76487 1:N:0:AAGAGGCAGTAAGGAG
AAGTCGTAACAAGGTTTCCGTAGGTGAACCTGCGGAAGGATCATTATTGAAACTTCATCCGGGGCGCCGCGGCCCTCAGCACCGGCGGAAACGCCGTGTTGCGGGGGCCGCGCGTGCACTCGTCCAAACCAAACCCCCCTGTGAACCTTACGGGATGGCCTGGGTTAGCGCCCGGTGCCGTTCCGCTTTATACAAACACTTATCAAAGAATGAACTGAAGGCGGTCTGACCGCTGGATAACAAACTGAAACAACTTTCAACAACGGATCTCTTGGCTCTCGCATCGATGAAGAACGCAGC
+
IHIIIHIIGIIIIIIIIGIIIIIHIIIIIIIIIIIIIIIIIIIIIIHIHIGIIIIIHIIIIGHHHHHIIIHHIIIHIHIHHIIIIIIIIIIIIIIIIIIIIIIIIIIIIIIIIIIIIIIIIIIIIIIHIIIIIIIIIIIIIIIIIIHIIIIIHIIIIIIIIIIIIIIIIIIIIIIHHIIIIIIIIIIIIIIIIIIIIIIIIIIHIIIIHIIIIIIHIHIHHHIIIIIIEIIIIIIIIIIIIIIIIGIIHHHIIHIFHIIIIIIIIIIHIHIIIIGHDGHHIIHIIH?IIIIIIHHCDDDD
@HWI-D00621:464:HFY7KBCXY:1:1201:13809:76876 1:N:0:AAGAGGCAGTAAGGAG
AAGTCGTAACAAGGTCTCCGTAGGTGAACCTGCGGAGGGATCATTACTGAATGGCCCTTGGGCCTTCAACCCTCAAAACCCGTGGAAGCAATTGTGCTTCGGCGCCTCGGCGTCGCCTTTATGTCGAAGCCTGTATTTGTCTGATTGTACATTGAAGAATAAAACTTTCAACAAAGGATCTCTTGGCTCTTGCATCGATGAAGAACGCAGC
+
IIIIIIIIIHIIIIIIIIIIIIIIIIIIIIIIIIIIIIIIIIIIIIIIIIIIIIIIIIIIHIIIIIIIIIIIIIIHIIIHIIIIIIIIIIIIIIIIIIIIIIIIIIIIIHIIHIIIIIIIIIIIIIIIIIIIIIIIIIIIIIIHIIIIIIIIIIIHIIHIIHIIIIIIIIIIIIIIIIIIIIIHIIIIIIIIIIHIIIIIIIIIIHIIHHD
@HWI-D00621:464:HFY7KBCXY:1:1201:10374:77798 1:N:0:AAGAGGCAGTAAGGAG
AAGTCGTAACAAGGTTTCCGTAGGTGAACCTGCGGAAGGATCATTATTGAATACACTTGATAGGTTGTTGCTGGCTCTTGGGAGCATGTGCACGCCTGTCTTGGACTCTATTCATCCACCTGTGCACTATTTGTAGTCTTTGGAGACTAAGATGGAACAGCTTACCAGTCGGTCGACAGGCCGGAATAGAGGAATGCTTGAGCCATTAATGGTACAGGCTCTCCTCAAATAAACTGTAAAGTCCTCCCTCCAGAGTCTATGTCTTTATTCATAAACCAAGTATGTTGTCGAATGTATTCATTGGGCTATGATGCCTATAAACTATTATACAACTTTCAGCAACGGATCTCTTGGCTCTCGCATCGATGAAGAACGCAGC
+
IIIIIIIIIIIIGHIIHFIHIIIIHIIIIIIIIIIIIIHIIIIIIIIIIIIIIIIIIIIIIG?EHIIIIIIIIIIIIIIHHIIIIIIHHIIIIHIIIIIIIIIIIIIIIIIIIIIIIIIIIIIIIIIIIIIHIIIIIIIIIIHHHIIHIHHHIIIIIIIIIIIIIIIHIIIHHHHIHHIHGGIIIHIIIIIIIIIIHIIIIIIIIIIHIIIIIIIIIIIIIIHHHHIIIIIIHIIIIIIHHGIIIHHH@?HFIHHHIIIIIIIIIIIIIIIIIHFHGFHHIIIIIIIIIHHHIIIIIIIHIIIHHHIIIHECIIIHIIHIHIHIHH?IIHGIIIIIHEGHIIIIIIIIIIIIIIHIIIIIIHHIIIHHIHIIHHDDDDD
@HWI-D00621:464:HFY7KBCXY:1:1201:11876:78708 1:N:0:AAGAGGCAGTAAGGAG
AAGTCGTAACAAGGTCTCCGTAGGTGAACCTGCGGAGGGATCATTACAAGTGACCCCGGTCTAACCACCGGGATGTTCATAACCCTTTGTTGTCCGACTCTGTTGCCTCCGGGGCGACCCTGCCTTCGGGCGGGGGCTCCGGGTGGACACTTCAAACTCTTGCGTAACTTTGCAGTCTGAGTAAACTTAATTAATAAATTAAAACTTTTAACAACGGATCTCTTGGTTCTGGCATCGATGAAGAACGCAGC
+
IIIIIIHIIIIIIHHIIIIIIIIIIIIIIIIIIIIIIIGHIIIIIIIIIIIHHIIIIIIIIIIIIIIIIIIIIIIIIIIHHHIIIIIIIIIIIIIIHIIIIIIIIIIIIIIIIIIIIIIIIIIIIIIIIIIIIIIIIIIIIIIIIIHHIIIIIIIIIIIIIIIIIIIIIIIIIIIIIIIIIIIIIIIIIIIIIIIIIIIIIIIIIIIIHIIIIIIIIIIIIIIIIIIIIIIHIIIIHHEGIIIIIHDDDBD
@HWI-D00621:464:HFY7KBCXY:1:1201:17521:78628 1:N:0:AAGAGGCAGTAAGGAG
AAGTCGTAACAAGGTTTCCGTAGGTGAACCTGCGGAAGGATCATTATTGAATACACTTGATAGGTTGTTGCTGGCTCTTGGGAGCATGTGCACGCCTGTCTTGGACTCTATTCATCCACCTGTGCACTATTTGTAGTCTTTGGAGACTAAGATGGAACAGCTTACCAGTCGGTCGACAGGCCGGAATAGAGGAATGCTTGAGCCATTAATGGTACAGGCTCTCCTCAAATAAACTGTAAAGTCCTCCCTCCAGAGTCTATGTCTTTATTCATAAACCAAGTATGTTGTCGAATGTATTCATTGGGCTATGATGCCTATAAACTATTATACAACTTTCAGCAACGGATCTCTTGGCTCTCGCATCGATGAAGAACGCAGC
+
IIIIIIIIIIIIIIIIIIIIIIIIIIIIIIIIIIIIIIIIIIIIIIIIIIIIIIIIIIIIIIIIIIIIIIIHIIIIIIIIIIIIIIIIIIIIIIIIIIIIIIIIIIIIIIIIIIIIIIIIIIIIIIIIIIIIIIIIIIIIIHHIHIIIIIIIIIHIIIIIIIIIIIIHIIIIIIIIIHHHIIIHIIHIIIIIIIIIIIIIIIIIIIIIIHIIHIIIIIIIIIIIIIIIIIIIIIIHHEHEGHIIHGGHHIHFGIIIIIIIIHEGIIIIHIIIIIHHHFIIIIIIIIIIIIHHFIHIIIIIIIIHIGIIIIIIIHHHHIIIIIHIIIIIIIIHIHGIIIIGIIIIIIIIIIIIHIIHIIIIIIIHHCIIIIIIIIDDDCC
@HWI-D00621:464:HFY7KBCXY:1:1201:9668:82793 1:N:0:AAGAGGCAGTAAGGAG
AAGTCGTAACAAGGTTTCCGTAGGTGAACCTGCGGAAGGATCATTCATAATAAGTGTTTTATGGCACTTTTTAAATCCATATCCACCTTGTGTGCAATGTCAGTCGATCTTCTTCATGGAGGTCGGCCAAACATCAACCTTATCTTTTAACTCTTTGTCTGAAAAATATTATGAATAAACAATTCAAAATACAACTTTCAACAACGGATCTCTTGGCTCTCGCATCGATGAAGAACGCAGC
+
IIIIIIIIIIIIIIIIIIIIIIIIIIHHIIIIIIIIIIHIIIIIIIIIIIIIIIIIIIIIIIIIGIIIIIIIIIIIIIIIIIIIIIIIIIIIIIIIIIIIIIIIIIIIIIIIIIIIIIIIIIIHIHIIIIIIIIIIIIIIIIIHIIIIIIIIIIIIIIIIIIIIIIIIIIIIIIIIIIIIIIIHIIIIIIIIIIIIHHIIIIIIIIIIIIIIIIHIIIIIIHIIIIIIIIIIIIIIDDDDD
@HWI-D00621:464:HFY7KBCXY:1:1201:18912:85085 1:N:0:AAGAGGCAGTAAGGAG
AAGTCGTAACAAGGTTTCCGTAGGTGAACCTGCGGAAGGATCATTATTGAAACTTCATCCGGGGCGCCGCGGCCCTCAGCACCGGCGGAAACGCCGTGTTGCGGGGGCCGCGCGTGCACTCGTCCAAACCAAACCCCCCTGTGAACCTTACGGGATGGCCTGGGTTAGCGCCCGGTGCCGTTCCGCTTTATACAAACACTTATCAAAGAATGAACTGAAGGCGGTCTGACCGCTGGATAACAAACTGAAACAACTTTCAACAACGGATCTCTTGGCTCTCGCATCGATGAAGAACGCAGC
+
IIIIIIIIIIHIIIIIIIIIIIIIIIIIIIIIIIIIIIIIIIHIIIIIIIIHIIIIIIIIIIHIIIIIIIIIIIIIIIIIIIIIIIIIIIIIIIIIIIIIIIIIIIIIIIIIIIIIIIIIIIIIIIIIIIIIIIIIIIIIIIIIIHIIIIIIIIIIIIIIIIIIIIIIIIIIIIIIIIIIIHIIIIIIIIIIIIIIIIIIIIIIIIIIIIIIIIIIIIIIIIIIIIIIIIIIIIIIIIIIIIIIIIIIIIIIIIHHHIIIIIHIIHEHIHIIIIIIIIIHIHGIHHIIIIIHH@IDDDDA
@HWI-D00621:464:HFY7KBCXY:1:1201:15738:87295 1:N:0:AAGAGGCAGTAAGGAG
AAGTCGTAACAAGGTTTCCGTAGGTGAACCTGCGGAAGGATCATTATTGAATTCCAACGTAAAGGGTTGTTGCTGGCATAACCTGCATGTGCACACCCGATACACTCACACCTGTGCACCTACTGACTGAAGCCCTTCACTGGAGGGTGGATGTCCTTAACTACACACACTTTTAAATACTTGTTTGATATTATAAAAATATTAAATGACAACTTTCAACAACGGATCTCTTGGCTCTCGCATCGATGAAGAACGCAGC
+
IIIHIIIIIIIIIIIIIIIIIIIIIIIIIIIIIIIIIIIIIIIIIIIIIIIIIIIIIIIIIIIIIIIIIIIIIIIHIIIIIIIIIIIIIIIIIIIIIIIIIIIIIIIIIIIIIIIIIIIIIIIIIIIIIIIIIIIIHIIIIIIIIIIIIIIIIHIIIIIIIIIIIIIIIIIHIIIIIIIIIIIIIIIIIIIIIIIIIIIIIIIIIIIIIIIIIIIHIIIIIIIIIIIIIIIIIIIIIIIIIIIIIIIIIIIIIIDDDDD
@HWI-D00621:464:HFY7KBCXY:1:1201:13250:88515 1:N:0:AAGAGGCAGTAAGGAG
AAGTCGTAACAAGGTTTCCGTAGGTGAACCTGCGGAAGGATCATTATTGAATACACTTGATAGGTTGTTGCTGGCTCTTGGGAGCATGTGCACGCCTGTCTTGGACTCTATTCATCCACCTGTGCACTATTTGTAGTCTTTGGAGACTAAGATGGAACAGCTTACCAGTCGGTCGACAGGCCGGAATAGAGGAATGCTTGAGCCATTAATGGTACAGGCTCTCCTCAAATAAACTGTAAAGTCCTCCCTCCAGAGTCTATGTCTTTATTCATAAACCAAGTATGTTGTCGAATGTATTCATTGGGCTATGATGCCTATAAACTATTATACAACTTTCAGCAACGGATCTCTTGGCTCTCGCATCGATGAAGAACGCAGC
+
IIIIIIIIIIIIIIIIIIIIIIIIIIIIIIIIIIIIIIIIIIIIIIIIIIIIIIIIIIIIIIHIIIIIIIIIIIIHIIIIHIIIIIIIIIIIIIIHIIIIIIIIIIIIIIIIIIIIIIIIIHIIIHIIIIIIIIIHIIIIIIIIIIIIIIIIIIHHHIIHIIHIIIIIHHIHIIIIIIIHIIIIIIIIIIIIIIIHIIHIHHIIIIIIIIIIIIIIIIIHIIIIIIIIIIIIIIHHHIIIIIIIIIIHEHHIIIGHIIIIHHIIIIIHIGIIIHHFCDDIIIIIIIHEFIHIIIHGIIIHGIIIIIIIIIHHHHIIIHHGCFECEIIIHCIIIIIIIIGHIIIIIIIIIIIHIHIIIHIGIHHIIIIGIIIIHDDBAAD
@HWI-D00621:464:HFY7KBCXY:1:1201:11929:92787 1:N:0:AAGAGGCAGTAAGGAG
AAGTCGTAACAAGGTTTCCGTAGGTGAACCTGCGGAAGGATCATTAGTGAATTGAGCTGGCTTCGGCCGCTCTGATCTATACACACCTGTGAACTGTTGGCCTTCGGGTCTTTAAATACAACTGTGACGAACGTAAATTATTATAACAAATAAAACTTTTAACAACGGATCTCTTGGCTCTCGCATCGATGAAGAACGCAGC
+
IIIIIIIIIIIIIIIIHIIIIIIHIIIIIIIIIIIIIIIIIIIIIIIHHIIIIIIIIIIHIIIIIIIIIIIIIIHIIIIIIIIIIIIIIIIIIIIIIIIIIIIIIIIIIIHHIHIIIIIIIIIIIIIIIIIIHIIIIIIIIIIIIIIIIIIIIIIIIIIIIHIIIIIHIIIIIIIIIIIIIIIIIIIIIIIIIIIIIIIIID
@HWI-D00621:464:HFY7KBCXY:1:1201:12317:93109 1:N:0:AAGAGGCAGTAAGGAG
AAGTTGTAACAAGGTTTCCGTAGGTGAACCTGCGGAAGGATCATTAACAAATCCAATGCTTGTGGGGTGACTTTAATTAGTCATCTTGCAAATATTAATCCGCTGGCCTCGCAAGGGGCTAGTCGATAGATAACATAAATGTGTGTAGTGTTGACAGTGTGTGATATTTAATTAATTATTGACAACTTTTAACAATGGATCTCTAGGCTCTTGCATCGATGAAGAACGCAGC
+
IIIHHIIIIHIIIIIIIIIIIIIIIIIIIIIIIIIIIIIIIIIHIIIIIIHIIIIIIIIIIIIIIIIIIIIIIIIIIIIIIIIIIIIIIIIIIIIIIIIIIIIIIIIIIIIIIIIIIIHIIIIIIIIIIIIIIIIIIIIIIIIIIIIIIIIIIIIIIIIIHIIIIIIIIIIIIIIIIIIIIIHIIHIIIIIIHIIIIIIHIIIIIIIIIIHHIIIIIIIHIIIIIIHIDB?D
@HWI-D00621:464:HFY7KBCXY:1:1201:5625:95312 1:N:0:AAGAGGCAGTAAGGAG
AAGTCATAACAAGGTTTCTGTAGGTGAACCTGCAGAAGGATCATTAGTGAATACACCGGGGAATCCACTCTGTGGGCCCCAACCCTTCACCATATCCTCACACCTGTGCACCGCTGGTAGCCGCCGCTGTACTTCGGTACGGTTTGCAGCTGCTGGCAGCCTATACACACACCTGAGTTCTATGAATGTTAATTTTACTTGCCTTCGGGCAGAACTAAAATACAACTTTTGACAACGGATCTCTTGGTTCTCCCATCGATGAAGAACGCAGC
+
IIIIIIIHGIIIII?HHIIIIIIIIIIIIIIIIIIIIIIIHIHHIIIIIHHHHIIIHIIIIGIIIIIIIIIIIIIIIIIIIIIIIIIIIIIIIIIIIIIHIIIIIIIIIIIIIIIIIIIIIIIIIIIIIIIIIIIIIIIIIIIIHIHIIIIIIIIIIIIIIIIIHIIIIIIIIIIIIIIIIIIIIIIHHIIIIIIIIHIIIIIIIIIIIIIIIIIIIIIIIIIIIIIIIIIIIHIIIIIIIIIIIIIHHIIIIIIGIIIIHIIIHHCDABAD
@HWI-D00621:464:HFY7KBCXY:1:1202:6414:16652 1:N:0:AAGAGGCAGTAAGGAG
AAGTCGTAACAAGGTTTCCGTAGGTGAACCTGCGGAAGGATCATTATTGAATACACTTGATAGGTTGTTGCTGGCTCTTGGGAGCATGTGCACGCCTGTCTTGGACTCTATTCATCCACCTGTGCACTATTTGTAGTCTTTGGAGACTAAGATGGAACAGCTTACCAGTCGGTCGACAGGCCGGAATAGAGGAATGCTTGAGCCATTAATGGTACAGTCTCTCCTCAAATAAACTGTAAAGTCCTCCCTCCAGAGTCTATGTCTTTATTCATAAACCAAGTATGTTGTCGAATGTATTCATTGGGCTATGATGCCTATAAACTATTATACAACTTTCAGCAACGGATCTCTTGGCTCTCGCATCGATGAAGAACGCAGC
+
IIIIIIIHIIIIIIIIIIIIIIICIIIIIIIIIIIIIIIIIIIIIHHHHHIIIIIIIIIIIIIIIIIIHIIHHIIIIIIHIIIIIIIIIHIIIIIIIIIIIIIIIIIIIIIIIIIIIIIIIIIIIIIIIIHHIIIIHIIIIIHIHHHIIIIIIIIIIIIIIIIIIFIIIIHIIIIIIHHGHHHIIIHHIIIIIIIIHHIIHIIIIIIIIIIIIIIIHHHIHIIHHHIIIIIIHIIIIIHGIIIIIHFIHIIIIIHIIIHHIIGIIIIIIIIIIHHGHHIIIIIIGIIHHHIIIIHIIIIHGIIGHIIIIIIIIIIIIIIIIIHIHHHIHCIIIIIIIIIIHIIIIIIHIIIIIIIIIIIHHIHIHIIIIHIIIIDABAD
@HWI-D00621:464:HFY7KBCXY:1:1202:14573:67258 1:N:0:AAGAGGCAGTAAGGAG
AAGTCGTAACAAGGTCTCCGTTGGTGAACCAGCGGAGGGATCATTACCGAGTTTACAACTCCCAAACCCCTGTGAACATACCTATTGTTGCCTCGGCGGTGCCTGTTCCGACAGCCCGCCAGAGGACCCAAACCCTTGAATACATTAAAGAATTTCTTCTGAGTAACCGATTAAATAAATCAAAACTTTCAACAACGGATCTCTTGGTTCTGGCATCGATGAAGAACGCAGC
+
IIIIIIIIHHIIIIIIIIIIIIIIIIIIIIIIIIIIHIIIIHHIIIIIIHIHIIIIIIIIIIIIHIIIIIIIIIIIIIIHHIIIIIIIIIIIIIIIIIIIHIIIIIIIIIHIIIIIIIIIIIIIIIIIIIIIIIIIIIIIIIIIIIIIIIIIIIIIIIIIIIIIIIIIIIIIIIIIIIIIIIIIIIIIIHIHIIIIIIIHIIIIIIHHIIHHHIHIIHIIHIIIIIIFDDCD
@HWI-D00621:464:HFY7KBCXY:1:1202:5444:67951 1:N:0:AAGAGGCAGTAAGGAG
AAGTCGTAACAAGGTTTCCGTAGGTGAACCTGCGGAAGGATCATTAACAAAAAGATATTTACCGTGTGAATAGCGTCAAAGATTGGCGAGAATTGAACACAAAGTCTTAGTTGAAAAAGATAGATAAAAATAATTTTTAACAATGGATCTCTAGGCTCTTGCATCGATGAAGAACGCAGC
+
IIIHIIIIIIIIIIIIIIIIIIIIIIIIIIIIIIIIIIIIIIIIIIIIIIIIIIIIIIIIIIIIIIIIIIIIIIIIIIIIIIIIIIIIIIIIIIIIIIIIIIIIIIIIIIIIIIIIIIIIIIIIIIIIIIIIIIIIIIIIIIIHIIIIIIIIIIIIIIIIIIIIIIIIIIIIIIIIIIID
@HWI-D00621:464:HFY7KBCXY:1:1202:7916:69082 1:N:0:AAGAGGCAGTAAGGAG
AAGTCGTAACAAGGTTTCCGTAGGTGAACCTGCGGAAGGATCATTACCTAGAGTTTGTGGGCTTTGCCCACTGTCTCTTACCCATGTCTTTTGAGTACTTACGTTTCCTCGGTGGGCTCGCCCGCCGGTTGGACAATTTAAACCATTTGCAGTTGCAATCAGCGTCTGAAAAACATAATAGTTACAACTTTCAACAACGGATCTCTTGGTTCTGGCATCGATGAAGAACGCAGC
+
IIIIIIIIIIIIIIIIIIIIIIIIIIIIIIIIIIIIIIIIIIIIIIIIIIIIIIIIIIIIIIIIIIIIIIIIIIIIIIIIHIIIHIIHIIIIIIIIIIIIIIIIIIIIIIIIIIIHIIIIIIIIIIIIIIIIIIIIIHIIIIIIIIIIIIIIIIIIIIIIIIIIIIIIIIIHIIIIIIIIIIIIIIIIIIIIIIIIIIIIIIIIIIIIIIIIIIIIIIIIIIIIIIIIIDDDDD
@HWI-D00621:464:HFY7KBCXY:1:1202:5183:72921 1:N:0:AAGAGGCAGTAAGGAG
AAGTCGTAACAAGGTTTCCGTAGGTGAACCTGCGGAAGGATCATTATCGAGTAAGGGTCTTTTAGGCCCCATCTCCAACTCTTGTACTGAAAAACCAAGTTGCTCTGGCGGGGCTGGTCCTTGGGGCTAGTGCCTGCCGAGTGGCCTTTCAAAACCTCCTGGATTTTATCTGAGGGTGAAAATAATTAAAACTTTCAACAACGGATCTCTTGGTTCTGGCATCGATGAAGAACGCAGC
+
IIIIIIIIIIIIIIIIIIIIIIIIIIIIIIIIIIIIIIIIIIIIIIIIIIIIIIIIIIIIIIIIIIIIIIIIIIIIIIIIIIIIIIIIIIIIIIIIIIIIIIIIIIIIIIIIIIIIIIIIIIIIIIIIIIIIIIIHIIIIIIIIIIIIIIIIIIIIIIIIIIIIIIIIIIIIIIIIIIIIIIIIIIIIIIIIIIIIIIIIIIIIIIIIIIIIIIIIIIIIIIIIIIIIIIIIIDDDAD
@HWI-D00621:464:HFY7KBCXY:1:1202:14794:74496 1:N:0:AAGAGGCAGTAAGGAG
AAGTCGTAACAAGGTTTCCGTAGGTGAACCTGCGGAAGGATCATTAGTGAATTGAGCTGGCTTCGGCCGCTCTGATCTATACACACCTGTGAACTGTTGGCCTTCGGGTCTTTAAATACAACTGTGACGAACGTAAATTATTATAACAAATAAAACTTTTAACAACGGATCTCTTGGCTCTCGCATCGATGAAGAACGCAGC
+
IIIIIIIIIIIIIIIIIIIIIIIIIIIIIIIIIIIIIIIIIIIIIIIIIIIIIIIIIIIIIIIIIIIIIIIIIIIIIIIIHIIIIIIIIIIIIIIIIIHIIIIIIIIIIIIIIIIIIIIIIIIIIIIIIIIHIIIIIIIIIIIIIIIIIIIIIIIIIIIIIIHIIIIIIIIIIIIIIIHIIIIHIHIIIIIIIIIIHHIIID
@HWI-D00621:464:HFY7KBCXY:1:1202:17455:74463 1:N:0:AAGAGGCAGTAAGGAG
AAGTCGTAACAAGGTTTCCGTAGGTGAACCTGCGGAAGGATCATTCATAATAAGTGTTTTATGGCACTTTTTAAATCCATATCCACCTTGTGTGCAATGTCAGTCGATCTTCTTCATGGAGATCGACCAAACATCAACCTTTATCTTTTAACTCTTTGTCTGAAAAATATTATGAATAAACAATTCAAAATACAACTTTCAACAACGGATCTCTTGGCTCTCGCACCGATGAAGAACGCAGC
+
IIIIHIIIIIIIIIIIIIIIIIIIIIHHIIIIIIIIIIIIIIHHIIIIIIIIIIIIIIIIIIIIIIIIIIIIIIIIIIIIIIIIIIIIIIIIIHIIIIIIIIIIIIIIIIIIIIIIIIIIIIIIHIIIIIIIIIIIIIIIIIIIIIIIIIIIIIIIIIIIIIIIIIIIIIIIIIIIIIIIIIIIIIIIIIIIIIIIHIHIIIIIIIIIIIIIIIIIIIHIIIIHIIIIIIIIIIIHDDDDDD
@HWI-D00621:464:HFY7KBCXY:1:1202:14235:75008 1:N:0:AAGAGGCAGTAAGGAG
AAGTCGTAACAAGGTTTCCGTAGGTGAACCTGCGGAAGGATCATTCATAATAAGTGTTTTATGGCACTTTTTAAATCCATATCCACCTTGTGTGCAATGTCAGTCGATCTTCTTCATGGAGATCGACCAAACATCAACCTTTATCTTTTAACTCTTTGTCTGAAAAATATTATGAATAAACAATTCAAAATACAACTTTCAACAACGGATCTCTTGGCTCTCGCATCGATGAAGAACGCAGC
+
IIIIIIIIIIIIIIIIIIIIIIIIIIIHIIIIIIIIIIIIIIIIIIIIIIIIIIIIHIIIIIIIIIIIIIIIIIIIIIIIIIIIIIHIIIIIIIIIIIIIIIIIIIIIIIIIIIIIIIIIIIIIIIIIIIIIIIIIIIHIIIIIIIIIIIHIIIIIIIIIIIIIIIIIIIIIIIIIIIIGIIIIIHIIIIIIIIIIIIIIIHIIIIIIIIIIIIIIIIIIIIIIIIIIIIIIIIIIIDDDDD
@HWI-D00621:464:HFY7KBCXY:1:1202:17302:80455 1:N:0:AAGAGGCAGTAAGGAG
AAGTCGTAACAAGGTTTCCGTAGGTGAACCTGCGGAAGGATCATTCATAATAAGTGTTTTATGGCACTTTTTAAATCCATATCCACCTTGTGTGCAATGTCAGTTGATCTTCTTTATGGAGATCGACCAAACATCAACCTATTTTTTTAACTCTTTGTCTGAAAAATATTATGAATAAATAATTCAAAATACAACTTTCAACAACGGATCTCTTGGCTCTCGCATCGATGAAGAACGCAGC
+
IIIHHIIGIIHIIHIIIIIIIIIIIHIIIIIIIIIIIIHFHIIIIIIIHIIIIIIIIIIIIIIIIIIIIIIIIIIIIIIIHIIIIIIIIIIIIIIIIIIIIIIIIIIIIIIIIIIIIIIIIIIIIIHIIIIIIIIIIIIIIIIIIIIIIIIIIIIIIIIIIIGHIIHIIIIIIIHGIIIIIIIHIIIIHIIIIIIHHHHHIIHIIIHIIIIIIHIIIHIIIHHHHIHIIHHHHHEHA@ADD
@HWI-D00621:464:HFY7KBCXY:1:1202:15676:97121 1:N:0:AAGAGGCAGTAAGGAG
AAGTCGTAACAAGGTTTCCGTAGGTGAACCTGCGGAAGGATCATTCATAATAAGTGTTTTATGGCACTTTTTAAATCCATATCCACCTTGTGTGCAATGTCAGTTGATCTTCTTTATGGAGATCGACCAAACATCAACCTATTTTTTTAACTCTTTGTCTGAAAAATATTATGAATAAATAATTCAAAATACAACTTTCAACAACGGATCTCTTGGCTCTCGCATCGATGAAGAACGCAGC
+
IIIIIIIIIIIIIIIIIIIIIIIIIIIIIIIIIIIIIIIIIIIIIIIIIIIIIIIIIIIIIIIIIIIIIIIIIIIIIIIIHIIIIIIIIIIIIIIIIIIIIIIIIIIIIIIIIIIIIIIIIIIIHIHIIIIIIIIIIIIIIIIIIIIIIIIIIIIIIIIIIIIIIIIIIIIIIIIIIIIIIIIIIIIIIIIHIIIIIIIIIIIHIIIIIIIIIIIHHIIIIIIIIIIIIIIIIIIIDDDDD
@HWI-D00621:464:HFY7KBCXY:1:1202:10485:98911 1:N:0:AAGAGGCAGTAAGGAG
AAGTCGTAACAAGGTTTCCGTAGGTGAACCTGCGGAAGGATCATTACCATTACCTCAACTGGCGGGTTTTCAGCGGTGCTTTTGTGCCACTGATGCCCACCTGTTTGACGTTACCCATGCCTTTTTGCGTACAGTTTGTTTTCCCAGCAGGGCGTTACTGCCCCTACGGGATATCAATCCACCCATTGTATTTGCAGTCAATGTCTGAAAAATAATAATAATTACAACTTTTAACAACGGATCTCTTGGTTCTGGCATCGATGAAGAACGCAGC
+
IIIIIIIIIIIIIIIIIIIIIIIIIIIIIIIIIIIIIIIIIIIIIIIIIIIIIIHIIIIIIHIIIIIIIIIIIIIIIIIHIIIIIIIIIIIHIIIIIIIIIIIIIIIIIIIIIIIIIIIIIIIIIIIIHIIIHIIIIIIIIIIIIIIIHIIIIIIHIIIIIIIIIIIIIIIIIIIHIIHIIIIIIIIIIIIIIIIIIIIIIIIIIIIIIIIIIIIIIIIIIIHHIIIIIIIIIIIIHIIHIIIIIIIIIIIIIIIIIIIIIIIIIIIIIDDDDB
@HWI-D00621:464:HFY7KBCXY:1:1202:10240:100538 1:N:0:AAGAGGCAGTAAGGAG
AAGTTGTAACAAGGTTTCCGTAGGTGAACCTGCGGAAGGATCATTAACAAATCCAATACTTGCGAGGAGGGTAACCCTCTCTATTGCAAATATTAATCCTCTAGCCTATGCCTTATCGGGTGTAGGTTAGTAGATATATAAATGTGTGTTATGTTGACAGTGTGTGAGATAATTTAATTTATTGACAACTTTTAACAATGGATCTCTAGGCTCTTGCATCGATGAAGAACGCAGC
+
IIIIIIIIIIIIIIIIIIIIIIIIIIIIIIIIIIIIIIHIIIIIIIIIIIHHHIIIIIIHHHIIIIIIIIHIIIIIIIIIHIIIIIIIIIIIIIIIIIIIIIIIIIIIIIIIIIIIIIIHIIIIIIIIIIIIIIIIIIIIIIIIIIIIIIIIIIIIIIIIIIIIIIIHIIIIIIIIIIIIHIIIHHHHIIIIIIIHIIIIIIIIIIIIIHHIIIIIIIIIIIIIIIIIIIDDDAD
@HWI-D00621:464:HFY7KBCXY:1:1203:12425:76877 1:N:0:AAGAGGCAGTAAGGAG
AAGTCGTAACAAGGTTTCCGTAGGTGAACCTGCGGAAGGATCATTAGTGATTGACCTCCGGGTCTTAATAACTATAATCTTCTACCTCTGTGAACCGTTGGTCTTCGGACCGATTCTTATAACAAACATCTGTGTAATGAACGTAACCTATATTAATCATATAAAACTTTTAACAACGGATCTCTTGGCTCTCGCATCGATGAAGAACGCAGC
+
IIIIIIIIIIIIIIIIIIIIIIIIIIIIIIIIIIIIIIIIIIIIIIIHIIIIIIIIIIIIIIIHIIIIIIIIIIIIIIIIIIIIIIIIIIIIIIIIIIIIIIIIIIIIIIIIIIIIIIIIIIIIIIIIIIIIIIIIIHIIIIIIIIIIIIIIIIIIIIHIIIIIIIIIIIIIIIIIIIIIIIIIIIIIIIIIIIIIIIIIIIIIIIIIIIIID
@HWI-D00621:464:HFY7KBCXY:1:1203:13404:82002 1:N:0:AAGAGGCAGTAAGGAG
AAGTCGTAACAAGGTTTCCGTAGGTGAACCTGCGGAAGGATCATTATTGAATACACTTGATAGGTTGTTGCTGGCTCTTGGGAGCATGTGCACGCCTGTCTTGGACTCTATTCATCCACCTGTGCACTATTTGTAGTCTTTGGAGACTAAGATGGAACAGCTTACCAGTCGGTCGACAGGCCGGAATAGAGGAATGCTTGAGCCATTAATGGTACAGGCTCTCCTCAAATAAACTGTAAAGTCCTCCCTCCAGAGTCTATGTCTTTATTCATAAACCAAGTATGTTGTCGAATGTATTCATTGGGCTATGATGCCTATAAACTATTATACAACTTTCAGCAACGGATCTCTTGGCTCTCGCATCGATGAAGAACGCAGC
+
IIIIIIIIIIIIIIIIIIIIIIIIIIIIIIIIIIIIIIIIIIIIIIIIIIIHIIIIIIIIIIGIIIIIIIIIIIIIIIIIIIIIIIIIIIIIIIIIIIIIIIHIIIIIIIIIIIIIIIIIIIIIIIIIIIIHIIIIIHIIIIIHEHHIIHIIHHIIIHIIIIHIIIIHHHGIIIIIIIHIIIIIIIIIIIIIIIIIIIIIIIIIIIIIIIIIIIIIIIHIIIIHHIIIIIHIHIHIHFHHIIIIHDHIIHHHIHIIHIIIIIGIHH?GHHIIIIIHHHIIIIIIIIIIHIIIIIIIIIIIIIIIIIIIIIIHIIIIIHIIIIHIIIIIIHIIHIIIIIIIIIIHIIIIIIIIIIIIIIIIIHIIIIIIIIIIIIDDDDD
@HWI-D00621:464:HFY7KBCXY:1:1203:10758:87563 1:N:0:AAGAGGCAGTAAGGAG
AAGTCGTAACAAGGTTTCCGTAGGTGAACCTGCGGAAGGATCATTATTGAATACACTTGATAGGTTGTTGCTGGCTCTTGGGAGCATGTGCACGCCTGTCTTGGACTCTATTCATCCACCTGTGCACTATTTGTAGTCTTTGGAGACTAAGATGGAACAGCTTACCAGTCGGTCGACAGGCCGGAATAGAGGAATGCTTGAGCCATTAATGGTACAGGCTCTCCTCAAATAAACTGTAAAGTCCTCCCTCCAGAGTCTATGTCTTTATTCATAAACCAAGTATGTTGTCGAATGTATTCATTGGGCTATGATGCCTATAAACTATTATACAACTTTCAGCAACGGATCTCTTGGCTCTCGCATCGATGAAGAACGCAGC
+
IHHIIIIIIIIIIIIIIIIIIIIIIHIIIIIHIIIIIIGIIIIIIIIIHIEHIHIIIHHHHICHHIIIIIGIFHHIIIIHGHIIIIIIHIIIIIIIIIIIIIIIIIIIIIIIIIIIIIIHIIIIHIIIIIIIIIIHHIIIIIIHHHIIIIIHIGHHIHIIIHHIIHIHIIIIIHIIHIIHHIIFIIIIIIIIIIIHIIIIHGHIIHIIIIIIIIIIGHEHHGHIHIIIIIIIHIIIIHHHEIHHGCHEEIHHHHEIIIIIIHHIIIHEHHIHIHHHGDIIIIIIHIHHIHIIIHIIIIIGGIIIIIIHHHG@HHIHIIIIIIIIHCIHH?IIHHHGHHCIIIHHHHHHFFHHHHIGIIGIIHIIIIHIIHIHIGDDD@@
@HWI-D00621:464:HFY7KBCXY:1:1204:20220:43562 1:N:0:AAGAGGCAGTAAGGAG
AAGTCGTAACAAGGTCTCCGTAGGTGAACCTGCGGAGGGATCATTACTGAATGGCCTCTAGGCCTTCAACCTTGCAAACCTGTGGAAGCAAGATGTGCTTCGGCGCTTCGGCGCCGCTTTTATGCCTTAATCAGTCTATGTGTCTGAATCAAATACAAGAAATAAAACTTTCAACAAAGGATCTCTTGGCTCTCGCATCGATGAAGAACGCAGC
+
IIIIIIIHIIIIIIIIIIIIIIIIIIIIIIIIIIIIIIIHHIIIIIIIIIIIIIIIIIIHHHHIIIIIIIIIIHIIIHIIIIIIIIIIIIIIIIIIIIIIIIIIIIIIIIIIIIIIIIIIIIIIIIIIIIIIIIIIIIIIIIIIIIIIHIIIIIIIIIIIIIIIIIIIHIIIIIIIIIIIIIIIIIIIIIIIIIIIIIIIIIIIIIIHHHHHID
@HWI-D00621:464:HFY7KBCXY:1:1204:16322:51057 1:N:0:AAGAGGCAGTAAGGAG
AAGTCGTAACAAGGTCTCCGTAGGTGAACCTGCGGAGGGATCATTACTGAATGGCCTCTAGGCCTTCAACCTTGCAAACCTGTGGAAGCAAGATGTGCTTCGGCGCTTCGGCGCCGCTTTTATGCCTTAATCAGTCTATGTGTCTGAATCAAATACAAGAAATAAAACTTTCAACAAAGGATCTCTTGGCTCTCGCATCGATGAAGAACGCAGC
+
IHIIIIIIIIIIIIIIIIIIIIIIIIIIIIIIIIIIIIIIIIIIHHIIIIIIIHIIIIIIIIIIIIIIIIIIIIIIIIIIIIIIIIIHIIIIIIIIIIIIIIIIIIHIIIIIIIIIIIIIIIIIIIIIIHIIIIIIIIIIIIHIIIIIIIIIIIIIIIIIIIIIIIIIIIIIIIIIIIIIIIIIHIIIIIIIIIIIHIIIIIIIIIIIIIIIHD
@HWI-D00621:464:HFY7KBCXY:1:1204:6309:57059 1:N:0:AAGAGGCAGTAAGGAG
AAGTCGTAACAAGGTTTCCGTAGGTGAACCTGCGGAAGGATCATTAATAAATGAGCGCAAGCTTTTATATTATCTTTCTACACCTGTGAACTATTTGCCTTCGGGCACTACAACAAACATAATGTAATGAATGTAAACTATTATAACAAAATTATAACTTTCAACAACGGATCTCTTGGCTCTCACATCGATGAAGAACGCAGC
+
IIIIIIIIIIIIIIIIIIIIIIIIIIIIIIIIIIIIIIIIIIHIIIIIIIIIIIIIIIIIIIIIIIIIIIIHIIIIIIIIIIIIIIIIIIIIIIIIIIIIIIIIIIIIIIIIIIIIIIIIIIIIIIIIIIIIIIIIIIIIIIIIIIIIIIIIIIIIIIIIIIIIIIIIIHIIIIIIIIIIIIIHIIIIIIIIIIIIIIIIHIID
@HWI-D00621:464:HFY7KBCXY:1:1204:8295:61658 1:N:0:AAGAGGCAGTAAGGAG
TTGGCAGCGGCACAGCAACGGAAGCTCGACTTCGCTGAGCGCGAGGTCGTATTGAGAGCAAATCTCGACGAGGCGGACGCCGATCGCTGCGTCTGGGCATCGATGAAGAACGCAGC
+
IIIIHIIIIIIIIIIIIIIIIIIIIIIIIIIIIHIIIIIIIIIIIIIIIIIIIIIIIIHIIIIIIIIIIIIIIIIHIIIIIIIIIIIIIIIHHHIIIIIIIIIIIIIIIIIIIIIA
@HWI-D00621:464:HFY7KBCXY:1:1204:17971:72142 1:N:0:AAGAGGCAGTAAGGAG
AAGTCGTAACAAGGTCTCCGTAGGTGAACCTGCGGAGGGATCATTACAAGTGACCCCGGTCTAACCACCGGGATGTTCATAACCCTTTGTTGTCCGACTCTGTTGCCTCCGGGGCGACCCTGCCTTCGGGCGGGGGCTCCGGGTGGACACTTCAAACTCTTGCGTAACTTTGCAGTCTGAGTAAACTTAATTAATAAATTAAAACTTTTAACAACGGATCTCTTGGTTCTGGCATCGATGAAGAACGCAGC
+
IHHIIHIIIIIIIIGIIIIIIIIIIIIIIIIIIIIIIIIIIIIIIHHIIIIHIIHIGIIIIIIIIIIIIIIIIIIIIIIHHIIIIIIIIIIIIIIIIIIIIIIIIIIIIIIIIIIIIIIIIIIIIIIIIIIIIIIIIIIIIHIHIIIIHIIIIIIIIIIIIIIIIIIIIIIIIIIIHIHIIIIIIIIIIIIIIIIIIIIIIIIIIHGIIIHIIIIIIIIIIHHIIIHGIIIIIIHIIIIIIIIHHID@DBD
@HWI-D00621:464:HFY7KBCXY:1:1204:18292:75894 1:N:0:AAGAGGCAGTAAGGAG
AAGTCGTAACAAGGTTTCCGTAGGTGAACCTGCGGAAGGATCATTATTGAATACACTTGATAGGTTGTTGCTGGCTCTTGGGAGCATGTGCACGCCTGTCTTGGACTCTATTCATCCACCTGTGCACTATTTGTAGTCTTTGGAGACTAAGATGGAACAGCTTACCAGTCGGTCGACAGGCCGGAATAGAGGAATGCTTGAGCCATTAATGGTACAGGCTCTCCTCAAATAAACTGTAAAGTCCTCCCTCCAGAGTCTATGTCTTTATTCATAAACCAAGTATGTTGTCGAATGTATTCATTGGGCTATGATGCCTATAAACTATTATACAACTTTCAGCAACGGATCTCTTGGCTCTCGCATCGATGAAGAACGCAGC
+
IIHIIIIIIIIIIIIIIIIIIIIIIIIIIIIIIHIIIIIIHIIIIHIIHIIIIIIIIIIIIIIIIIIIIIIIIIIIIIIHIIIIIIIIIIIIIIIIIIIIIIIHIIIIIIIIIIIIIIIIIIIIIIIIIIIIIIIIIIIIIIIIIIIIIIIIIIIIIIIIIHIIIIIIIIIIIIIIIIIIIIHIIIIIIIIIIIIIIIHHHIHIIIIIIIIIHIIIIIHGIIIIIIIIIIIIIIIIIIIIHGIIIIIIHIHGIIHIIHIIIIGIIIIIIFIIIHGGHFIHIIIIIIIIIHIIIIIIIHIHIGIIIIIIIIHHHFIIIIHHFHHHIIHHHHIIIIIIIIHIIIIIIIHIIIHFIIIHHHIIIIIHIIIIIIIIIIDDDDD
@HWI-D00621:464:HFY7KBCXY:1:1204:5443:76658 1:N:0:AAGAGGCAGTAAGGAG
AAGTCGTAACAAGGTTTCCGTAGGTGAACCTGCGGAAGGATCATTATTGAATACACTTGATAGGTTGTTGCTGGCTCTTGGGAGCATGTGCACGCCTGTCTTGGACTCTATTCATCCACCTGTGCACTATTTGTAGTCTTTGGAGACTAAGATGGAACAGCTTACCAGTCGGTCGACAGGCCGGAATAGAGGAATGCTTGAGCCATTAATGGTACAGGCTCTCCTCAAATAAACTGTAAAGTCCTCCCTCCAGAGTCTATGTCTTTATTCATAAACCAAGTATGTTGTCGAATGTATTCATTGGGCTATGATGCCTATAAACTATTATACAACTTTCAGCAACGGATCTCTTGGCTCTCGCATCGATGAAGAACGCAGC
+
IIIIIIIIIIIIIIIIIIIIIHIIIIIIIIIIIIIIIIIIIIIIIHIIIIIIIIIIIIIHHIHIIIIIIHIIIIIIIIIGHIHIIIIIIIIIIIIIIIIIIIIIIIIIIIIIIIIIIIIIHIIIIIIIIIIIIIIIIIIIIIHHHHIIIIGIIIIIIIIIIIIIIIIIIIIIIIIHHHHHIIIIIIIIIIHHIIIIIIIGHIIIIIIIIIIHIIIIIIHIIIIHIIIHIIIIHIIIHIHEHIIIIIHIIIIIIIIIHHIIIIIIIIIIIHIIHHFHGGIIIIIHHHHIHIIIIIIIIIIIIIIHHHIIIIIIIIIIIIHH?HHG?IHIIIIIIIIIIIHHHIIIIIIIIHIHIIIIIHIIHHHIIIIIIIIIIIDADD@
@HWI-D00621:464:HFY7KBCXY:1:1204:13003:78431 1:N:0:AAGAGGCAGTAAGGAG
AAGTCGTAACAAGGTTTCCGTAGGTGAACCTGCGGAAGGATCATTAGTGATTGACCTCCGGGTCTTAATAACTATAATCTTCTACCTCTGTGAACCGTTGGTCTTCGGACCGATTCTTATAACAAACATCTGTGTAATGAACGTAACCTATATTAATCATATAAAACTTTTAACAACGGATCTCTTGGCTCTCGCATCGATGAAGAACGCAGC
+
IIIIIIIIIIIIIIIIIIIIIIIIIIIIIIIIIIIIIIIIIIIIIIIIIIIIIIIIHIIIIHIIIIIIIIIIIIIIIIIIIIIIIIIIIIIIIIIIIIIIIIIIIIIIIIIIIIIIIIIIIIIIIIIIIIIIIIIIIIIHIIIIIIIIIIIIIIIIIIIIIIIIIIIIIIIIIIIIIIIIIIIIIIIHIIIIIIIIIIIIIIIHIIIIIIHID
@HWI-D00621:464:HFY7KBCXY:1:1204:9922:81477 1:N:0:AAGAGGCAGTAAGGAG
AAGTCGTAACAAGGTTTCCGTAGGTGAACCTGCGGAAGGATCATTAGTGAATTGAGCTGGCTTCGGCCGCTCTGATCTATACACACCTGTGAACTGTTGGCCTTCGGGTCTTTAAATACAACTGTGACGAACGTAAATTATTATAACAAATAAAACTTTTAACAACGGATCTCTTGGCTCTCGCATCGATGAAGAACGCAGC
+
IIIIIIIIIIIIIIIIIIIIIIIIIIIIIIIIIIIIIIIIIIIIIIIIIIIIIIIIIIIIIIIIIIIIIHHIIIIIIIIIHIIIIIIIIIIIIIIIIIIIIIIIIIIIIIIIIIIIIIIIIIIIIIIIIIIIIIIIIIIIIIIIIIIIIIIIIIIIIIIIIIIIIIIIIIIIIIIIIIIIIIIIIIIIIIIIIIIHIIIIID
@HWI-D00621:464:HFY7KBCXY:1:1204:9148:81775 1:N:0:AAGAGGCAGTAAGGAG
AAGTCGTAACAAGGTTTCCGTAGGTGAACCTGCGGAAGGATCATTAGTGATTGACCTCCGGGTCTTAATAACTATAATCTTCTACCTCTGTGAACCGTTGGTCTTCGGACCGATTCTTATAACAAACATCTGTGTAATGAACGTAACCTATATTAATCATATAAAACTTTTAACAACGGATCTCTTGGCTCTCGCATCGATGAAGAACGCAGC
+
IIIIIIIIIIHIIHIIIIIIIIIIIIIIIIIIIIIIIIIIIIHIIIIIIIIIIIIIIIIIIIIHIIIIIIIIIIIIIIIIIIIIIIIIIIIIIIIIIIIIIIIIIIHIIIIIIIIIIIIIIIIIIIIIIIIIIIIIIIIIIIIIIIIIIIIIIIIIIIIIIIIIIIIIIIIIIIIIIIIIIIIIIIIIIIIIIIIHHIIHIIIIHIIIIHIID
@HWI-D00621:464:HFY7KBCXY:1:1204:10828:83553 1:N:0:AAGAGGCAGTAAGGAG
AAGTCGTAACAAGGTCTCCGTAGGTGAACCTGCGGAGGGATCATTAATAAGATAGACCTTTGGGTCCTTCATCCTTCAAACCCGTGGAAGCGAGATGTGCTTCGGCGCCTCTGAGCGTCGAATCAATGCCGTTTAGCCTGTGTCTGAAACGAAATAAATTTTAAAACTTTCAACAAAGGATCTCTTGGCTCTCGCATCGATGAAGAACGCAGC
+
IIIIIIIIHIIIIIIIIIIIIIIIIIIIIIIIIIIIIIIIIIIHIIIIIIIIIIIIIIIIIHHIIIIIIIIIIIIIIIIHIIIIIIIIIIIIIIIIIIIIIIIIIIIIIIIIIIIIHIIIIHIIIIIIHIIIIIIIHIIIIIIIIIIIIIIIIIIIIHIIIIIIIIIIIIIIIIIIIIIIIIIIIIIIIIIIIIIIIIIIIIIIIIIIIIIID
@HWI-D00621:464:HFY7KBCXY:1:1204:8248:89250 1:N:0:AAGAGGCAGTAAGGAG
AAGTCGTAACAAGGTTTCCGTAGGTGAACCTGCGGAAGGATCATTAGTGAATTGAGCTGGCTTCGGCCGCTCTGATCTATACACACCTGTGAACTGTTGGCCTTCGGGTCTTTAAATACAACTGTGACGAACGTAAATTATTATAACAAATAAAACTTTTAACAACGGATCTCTTGGCTCTCGCATCGATGAAGAACGCAGC
+
IIIIIIIIIIIIIIIIIIIIIIIIIIIIIIIIIIIIIIIIIIIIIIIGIIIIIIIHIIIIIIIIIIIIIIHIIIIIIIIIIIIIIIIIHIIIIIIIIIIHIIIIIIIIIIIIIIIIIIIIGIIIIIIIIIIIIIIIIIIIIIIIIHIIIIIIIIIIIIHIIIIIIIIIIHIIIIIIIIIIIIIIIIIIIIIIIIIIIIIIID
@HWI-D00621:464:HFY7KBCXY:1:1204:14615:89430 1:N:0:AAGAGGCAGTAAGGAG
AAGTCGTAACAAGGTTTCCGTAGGTGAACCTGCGGAAGGATCATTAGTGAATTGAGCTGGCTTCGGCCGCTCTGATCTATACACACCTGTGAACTGTTGGCCTTCGGGTCTTTAAATACAACTGTGACGAACGTAAATTATTATAACAAATAAAACTTTTAACAACGGATCTCTTGGCTCTCGCATCGATGAAGAACGCAGC
+
IIIIIIIIIIHIIIIHIIIIIIIIIIIHIIIIIIIIIIIGIIIIIIIIIIIIIHIIIIIIIIIIIIIIIIHHIIIIIIIHIIIIIIIIIIIIIIIIIIIIIIIIIIIIIIIIIIIIIIIIIIIIIIIIIIIIIIIIIIIIIIIIIIIIIIIIIIIIIHIIIIIIIIIIIIIIIIIHHIIIIIIIIIIIIIIIIIIIIHHIID
@HWI-D00621:464:HFY7KBCXY:1:1204:14471:90370 1:N:0:AAGAGGCAGTAAGGAG
AAGTCGTAACAAGGTCTCCGTTGGTGAACCAGCGGAGGGATCATTACCGAGTTTACAACTCCCAAACCCCTGTGAACATACCTACGTTGCTTCGGCGGACCACCCCAACCCCCTCGGGGCGAGGGGCCGCCAGAGGACCCAAAACCCAACTGTTTTTTCCGTAACGAAACCTATTCTGAGTGGAATTATTAAATAAATCAAAACTTTCAACAACGGATCTCTTGGCTCTGGCATCGATGAAGAACGCAGC
+
IIIIIIIIIIIIIIIIIIIIIIIIIIIIIIIIIIIIIIIIIIIIIIIIIIIHIIIIIIIIIIIIIIIIIIHHHIIIIIIFIIIHIIIIIIIIIHIIIIIIIIIIIIIIIIIIIIIIIIHIIHHIIIIIIIIIIIIIIIIIHIIIIIIIIIIIIIIIIIIIIIIIIIHIHIIIIIIIIIIIIIIIIIIIIIIIIIIIIIIIIIIIIIHIIIIIIHIIIIIIIIIIIIIIIIIIIGIIIIIIIIIIIDDDDD
@HWI-D00621:464:HFY7KBCXY:1:1204:14361:91229 1:N:0:AAGAGGCAGTAAGGAG
AAGTTGTAACAAGGTTTCCGTAGGTGAACCTGCGGAAGGATCATTAACAAATCCAATGCTTGTGGGGTGACTTTAATTAGTCATCTTGCAAATATTAATCCGCTGGCCTCGCAAGGGGCTAGTCGATAGATAACATAAATGTGTGTAGTGTTGACAGTGTGTGATATTTAATTAATTATTGACAACTTTTAACAATGGATCTCTAGGCTCTTGCATCGATGAAGAACGCAGC
+
IIIIIIIIIIIIIIIIIIIIIIIIIIIIIIIIIIIIIIIIIIIIIIIIIIIIIIIIIIIIIIIIIIIIIIIIIIIIIIIIIIIIIIIIIIIIIIIIIIIIIIIIIIIIIIIIIIIIIIIIIIIIIIIIIIIIIIIIIIIIIHIIIIIIIIIIIIIIIIIIIIIIIIIIIIIIIIIIIIIIIIHIIIIIIIIIIIIIIIIIIIIIIIIHIIIIIIIIIIIIHIIIIIIIDDDD
@HWI-D00621:464:HFY7KBCXY:1:1204:17532:94136 1:N:0:AAGAGGCAGTAAGGAG
AAGTCGTAACAAGGTTTCCGTAGGTGAACCTGCGGAAGGATCACTAGTGATTAAATCGAGAGCGTCTTCATTGACCTCTCACCCTTCACATCCACATACACCTGTGCACCGTTTGGCTCTTATAAAAGACGCAAGTCTGCAATGAGAGTCATCAATTTTATACATACCCCAGTCTTATGAATGTAACAGTTTTAATAAACATAATAAAACTTTTAACAACGGATCTCTTGGTTCTCGCATCGATGAAGAACGCAGC
+
IIIIIIIIIIIIIIIIIHIIIIIIIIIIIIIIIIIIIIIIIIIIIIIIIHIIIIIIIIIIHHIIHHIIIIIIIIIIIIIHIIIIIIIIIIIIIIIIIHIIIIIIIHHIIIIIIIIIIIIIIHIIIIIIIIIIIIIIIIIHIHIIIIHIHIIIIIIIIIIIIIIIIIIIIIIIHHIIIIIIIIIIIIIIIIIIIIIIIIIIHIIIIIIIIIIHIIIIIIIIIIIIIIIIIIIIHIIIHEIIIIIIHIIIIIIDDDDB
@HWI-D00621:464:HFY7KBCXY:1:1204:6364:94458 1:N:0:AAGAGGCAGTAAGGAG
AAGTCGTAACAAGGTTTCCGTAGGTGAACCTGCGGAAGGATCATTCATAATAAGTGTTTTATGGCACTTTTTAAATCCATATCCACCTTGTGTGCAATGTCAGTCGATCTTCTTCATGGAGATCGACCAAACATCAACCTTTATCTTTTAACTCTTTGTCTGAAAAATATTATGAATAAACAATTCAAAATACAACTTTCAACAACGGATCTCTTGGCTCTCGCATCGATGAAGAACGCAGC
+
IIIIIIIHIIIIIIIIIIIIIIIIIIIHGIIIIIIIIIIIIIIIIIIIIIIIIIIIIIIIIIIIIIIIIIIIIIIIIIIIHIIIIIIIIIIIIIIIIIIIIIIIIIIIIIIIIIIIIIIIIIIIIIIIIIIIIIIIIIIIIIIIIIIIIIIIIIIIIIIHIIHIIIIIIIHIIIIIIIIIIHIIIHIIIIIIIIIIIIIIIIIIIIIIIIIIIIIIHIIIIIIIGIIIIIHIIIIIIADDCD
@HWI-D00621:464:HFY7KBCXY:1:1204:5741:94624 1:N:0:AAGAGGCAGTAAGGAG
AAGTCGTAACAAGGTCTCCGTAGGTGAACCTGCGGAGGGATCATTACTGAATGGCCTCTAGGCCTTCAACCTTGCAAACCTGTGAAAGCAAGATGTGCTTCGGCGCTTCGGCGCCGCTTTTATGCCTTAATCAGTCTATGTGTCTGAATCAAATACAAGAAATAAAACTTTCAACAAAGGATCTCTTGGCTCTCGCATCGATGAAGAACGCAGC
+
IIIIIIIIIIIIIIIIIIIIIIIIIIIIIIHIIIIIIIIIIIIIIIIIIIIIIIIIIIIIIIIIIIIIIIIIIIIIIIIIIIIIIIIIIIIIIIIIIIIIIIIIIIIIIIIHIIIIIIIIIIIIIIIIIIIIIIIIIIIIIIIIIIIHIIIIIIIIIIIIIIIIIIIIIIIIIIIIIIIIIIIIIIIIIIIIIIIHIIIIIIHIIIIIHHIIID
@HWI-D00621:464:HFY7KBCXY:1:1204:10558:94795 1:N:0:AAGAGGCAGTAAGGAG
AAGTCGTAACAAGGTTTCCGTAGGTGAACCTGCGGAAGGATCATTAAAAATTTGTTTGTAAGGTCTTGAGGAGAAAACCAACTACAATACACGGCTCGTATACTTGATTCAGGTAGAGAGTCGTGTAAAGTAAGTGGAATAACTCGGCCGAACAAATACCAACAACTTGTGAATTTGTAATTTATTCTTCACCAATTGACTGTTAACGAAGTCTGATTCAATTATTGAGGTGTTTAAAGACACTTACACAAATATTGAAACAACTTTTGGCAACGGATCTCTTGGCTCTCGCATCGATGAAGAACGCAGC
+
IHIIIIIIIIIIIIIIIIIIIIIIIIIIIIIIIIIIIIIIIIIIIIIIIIIIIIIIIIIIHIIIHIIIGIHIIIIIIIIHHHIIIIIIIIIIIIIIIIIIIIIIHIIIIIIIIIIIIIIIIIIIHIIIIIIIIIIIIIIIIIIIIIHHIIIIIIIIIIIIIHIIIIIIIIIIIIIIIIIIIIIIIHHHIHHIIIIHIIIIIIIIIIHIIIIIIIIIHIIIHIIIIIIIIIIIIIIIIIIHIHIIIIIIIIIIIIIIIIIIHIIIIIIIIIIIIIIIIIIIIIIIIIGHIIIIIIIIIIIIIIIIIDDDDD
@HWI-D00621:464:HFY7KBCXY:1:1204:15050:98060 1:N:0:AAGAGGCAGTAAGGAG
AAGTCGTAACAAGGTTTCCGTAGGTGAACCTGCGGAAGGATCATTAGTGAATTGAGCTGGCTTCGGCCGCTCTGATCTATACACACCTGTGAACTGTTGGCCGTCGGGTCTTTAAATACAACTGTGACGAACGTAAATTATTATAACAAATAAAACTTTTAACAACGGATCTCTTGGCTCTCGCATCGATGAAGAACGCAGC
+
IIIIIIIIIHIIIIIIIIIIIIIIIHIIIIIIIIIIIIIIIIIIIIIIIIIIIIIHIIIIIIIIIIIIIIIIIIIIIIIHHIIIIIIIIIHIIIIIIIIIIIIIIIIIIIIIIIIIIIIIIIIIIIIIIIIIIIIIIIIIIIIIIIIIIIIIIIIIIIIIIIIIIIIIIIIIIIIIIIIIHIIHIHIIIIIIIIIIGEHIHD
@HWI-D00621:464:HFY7KBCXY:1:1205:7815:46035 1:N:0:AAGAGGCAGTAAGGAG
AAGTCGTAACAAGGTTTCCGTAGGTGAACCTGCGGAAGGATCATTACCGATTGTGGACTCTTAGTCTCTTCGGCTAAGGTAGCACCAATGATTCGTATAAGTGGCTTGCTGTGGGGTGGTAAAACATTCTACACAAGTCCATATGTTTGTAAACCATTACCTGGTAGTGCGAAAGTATTACCAGGCGTTTTTCAAACGTTTTCTCATGCCATGAAAAAAGTGTGTGCGAGCTCGAAAGAGCGAGTGTGCACTATAAATAAACTTAAATTTAAGCACGACTGCAAACGGTGGATCACTCGGTTCGCAGATCGATGAAGAACGCAGC
+
IIIIIIIHIIIIIIIIIIIIIIIIIIIIIIIIIIIIIIIIIIGIIIIIIIIIIIIIIIIIIIIHIIIIIIIGGIIIHIIHIIIIIIIIIIIIIIIIIIIIIIIIIIIIIIIIIIHIIIIIIIIIIIIIIIIIIIIIIIIIIIIIIIIIIIIIIIIIIIIIIIIIIIIIIIIIIIIIIIIIIIIHHIIIIIIIIIIIIIIIIIIIIIIHHHIIIIIIIIIIIIHIIIIIIIIIIIIIIIIIHIHIIIIIHIHIIIIIIIIIHIIIHGIIIIIIIHIIIIIIIIHGDIHIIIIIGHHIIHIIIIIIIIIIIIIFIIIHIIHHDDDDD
@HWI-D00621:464:HFY7KBCXY:1:1205:10920:49015 1:N:0:AAGAGGCAGTAAGGAG
AAGTCGTAACAAGGTTTCCGTAGGTGAACCTGCGGAAGGATCATTATTGAATACACTTGATAGGTTGTTGCTGGCTCTTGGGAGCATGTGCACGCCTGTCTTGGACTCTATTCATCCACCTGTGCACTATTTGTAGTCTTTGGAGACTAAGATGGAACAGCTTACCAGTCGGTCGACAGGCCGGAATAGAGGAATGCTTGAGCCATTAATGGTACAGGCTCTCCTCAAATAAACTGTAAAGTCCTCCCTCCAGAGTCTATGTCTTTATTCATAAACCAAGTATGTTGTCGAATGTATTCATTGGGCTATGATGCCTATAAACTATTATACAACTTTCAGCAACGGATCTCTTGGCTCTCGCATCGATGAAGAACGCAGC
+
IIIIHIIHIIIIIIIIIIIIIIIIHIIIIIIIIIIIIIIIIIIIIIIIIIIIIIIIIIIIIIIIIIIIIIIIIIIHIIIIHIIIIIIIIHIIGHIIIIIIIIIIIIIIIIIIIIIIIIIIIIHIIIIIIIIIIIIIIIIIIIIIIIIIIIIHHIHIIIIIIIIIIIIIIIIIIIIIIIIIHIIIIIIIIIIIIHIIIIIIIIIIIIIIIIIIIIHIIHHHIIHIIIIIIIIHGIIIIIIIIIIIIIIIHIIIHFIHIIIIIIGIIIIIIIIHIIHHHHIIIIIIIIIHIHIIIIIIHIIIIIIIIHIIIIIGHHIIIIIIIIGHHIIIIIIIIIIIIIIIIIIIIIIIIIIIIIIIIIIIIIIIIIIIIHIIIIDDDAD
@HWI-D00621:464:HFY7KBCXY:1:1205:8820:49977 1:N:0:AAGAGGCAGTAAGGAG
AAGTCGTAACAAGGTTTCCGTAGGTGAACCTGCGGAAGGATCATTATTGAATACACTTGATAGGTTGTTGCTGGCTCTTGGGAGCATGTGCACGCCTGTCTTGGACTCTATTCATCCACCTGTGCACTATTTGTAGTCTTTGGAGACTAAGATGGAACAGCTTACCAGTCGGTCGACAGGCCGGAATAGAGGAATGCTTGAGCCATTAATGGTACAGGCTCTCCTCAAATAAACTGTAAAGTCCTCCCTCCAGAGTCTATGTCTTTATTCATAAACCAAGTATGTTGTCGAATGTATTCATTGGGCTATGATGCCTATAAACTATTATACAACTTTCAGCAACGGATCTCTTGGCTCTCGCATCGATGAAGAACGCAGC
+
HIIIIIIIIIIIIIIIIIIIIIIHHIIIIIIIIIIIIIIIIIIIIIIIIIIIIIIIHIIIIHIIIIIIIIIHIIIGIIIGHIIIIIIIIIIIIIIIIIIIIIIIIIIIIIIIIIIIIIIIIIIIIIIIIIIHIIIIIIHIIIIIIIIIIIIIIHIIIIIIIIIIIHIIIIIIIIHHHIIHIHIIIIIIIIIIIIIIHHHIIIIIIIIIHIHHHIIIIIHHIIIHHHHHIIHHHIIIIIIHHHIIIIIIIIHGIHGIIIIIIIHIHIIIIIIIIIHHHDIIIIIIIIIHCIIIIIIIIHIIIIIIIIIIIHGHHIIIHGIIIIIGIGIIIIIIIIIIIIHHFIIHCFCIIIIIIIIHIIIIIIIIIIIHHHIIIID@D@?
@HWI-D00621:464:HFY7KBCXY:1:1205:13330:50413 1:N:0:AAGAGGCAGTAAGGAG
AAGTCGTAACAAGGTCTCCGTTGGTGAACCAGCGGAGGGATCATTACCGAGTTTACAACTCCCAAACCCATGTGAACATACCTACTGTTGCTTCGGCGGGATTGCCCCGGGCGCCTCGTGTGCCCCGGATCAGGCGCCCGCCTAGGAAACTTAATTCTTGTTTTATTTTGGAATCTTCTGAGTAGTTTTTACAAATAAATAAAAACTTTCAACAACGGATCTCTTGGTTCTGGCATCGATGAAGAACGCAGC
+
IIIIIIIIIIIIHIIIIIIIIIIIIIIIIIIIIIIIIIIIIIIIIIIIIIIIIIIIIIIIIIIIIIIIIIIIIIIIIIIIIIIIIIIIIIIIIIIIIIIIIIIIIIIIIIIIIIIIIIIIIIIIIIIIIIIIIIIIIIIIIIIIIIIIIIIIIIIIIIIIIIIIIIIIIIIIIIIIIIIIIIIIIIIIIIIIIIIIIIIIIIIIIIIIIIIIIIIIIIIIIIIIIIIHIIIIIIIIIIIIIIIIIIIDDDDD
@HWI-D00621:464:HFY7KBCXY:1:1205:9369:51925 1:N:0:AAGAGGCAGTAAGGAG
AAGTCGTAACAAGGTATCCGTAGGTGAACCTGCGGATGGATCATTACCAATTTTTAAATATGAGTTTGTATGTCACACTTTACTGGGTGATTATACACAACTTCTATTGTAAACGTTGAACTAGATCATTGGTGTGGATTGTGTTTATCTTCATTGGAGATAGGCATATCCCACACTGATACCTATATTTAATAATATACACAATATATACTACCAAACAAACAAAAATAAACTTAATAGGACTTATAAACAGTTGAGTGGGTAAAAGCCTCAGCTAAAAATATAACAAAATACAACTTTCAGCAATGGATCTCTAGGCTCTCGCATCGATGAAGAACGCAGC
+
IIIIIIIIIIIIIIIIIIIIIIIIIIIIIIIHIIIIIIIIIIIIIIIIIIIIIIIIIIIIIIIIHHIIIIIIIIIIIIIGHIIIIIIIIIIIIIIIIIIIIIIIIIIIIIIIIIIIIIIIIIIIIIIIIIHIIIIIIIIIIIIIIIIIIIIIIIIIIIHIIHIIIHIIIIIHIIIIIIIIIIHHHIIIIIIIIIHIIIIIIHIIIIIIIIIIIIIIIIIIIIIIIIIIIIIIIIIHIIIIHFHIIIIIHIIHIIIIIIIIIIHHF@IIIHHHIIIIIIIIHIIIIIIIIIIIIIHGIIIIIIIGIIHIIIIIIIIIIIIIIIIIIIIIIIHIIIIIHCDDD?D
@HWI-D00621:464:HFY7KBCXY:1:1205:14433:58885 1:N:0:AAGAGGCAGTAAGGAG
AAGTCGTAACAAGGTTTCCGTAGGTGAACCTGCGGAAGGATCACTAGTGATTAAATCGAGAGCGTCTTCATTGACCTCTCACCCTTCACATCCACATACACCTGTGCACCGTTTGGCTCTTATAAAAGACGCAAGTCTGCAATGAGAGTCATCAATTTTATACATACCCCAGTCTTATGAATGTAACAGTTTTAATAAACATAATAAAACTTTTAACAACGGATCTCTTGGTTCTCGCATCGATGAAGAACGCAGC
+
IIIIIIIIIIIIIIIIIIIIIIIIHIIIIIIIIIIIIIIIIIIIIIIIIIIIIIIIIIIIIIIIIIIIIIHIIIIIIIIIIIIIIIIIIIIIIIIIIIIIIIIIIIIIIIIIIIIIIIIIIIIIIIIIIIIIIIIIIIIIIIIIIIIIIIIIIIIIIIIIIIIIIIIIIIIHHIHIIIIIIIIIIIIIIIIIHIIIIIIIIIIIIIIIIIIHIIIIIIIIIIIIIIIIIIIHCIIIIIIIIIIIIIIIIIIDDDDD
@HWI-D00621:464:HFY7KBCXY:1:1205:13782:60984 1:N:0:AAGAGGCAGTAAGGAG
AAGTTGTAACAAGGTTTCCGTAGGTGAACCTGCGGAAGGATCATTAACAAATCCAATGCTTGTGGGGTGACTTTAATTAGTCATCTTGCAAATATTAATCCGCTGGCCTCGCAAGGGGCTAGTCGATAGATAACATAAATGTGTGTAGTGTTGACAGTGTGTGATATTTAATTAATTATTGACAACTTTTAACAATGGATCTCTAGGCTCTTGCATCGATGAAGAACGCAGC
+
IIIIIIIIIIIIIIIIIIIIIIIIIIIIIIIIIIIIIIIIIIIIIIIIIIIIIIIIIIIIIIIIIIIIIIIIIIIIIIIIIIIIIIIIIIIIIIIIIIIIIIIIIIIIIIIIIIIIIIIIIIHIIIIIIIIIIIIHIIIIIIIIIIIIIIIIIIIIIIIIIIIIIIIIIIIIIIIIIIIIIIIIIIIIIIIIHHHIIIIIIIIIIIHHHIIIIHHIIIIIIIIIIHHIDD@D
@HWI-D00621:464:HFY7KBCXY:1:1205:11656:73678 1:N:0:AAGAGGCAGTAAGGAG
AAGTCGTAACAAGGTTTCCGTAGGTGAACCTGCGGAAGGATCATTAGTGATTGACCTCCGGGTCTTAATAACTATAATCTTCTACCTCTGTGAACCGTTGGTCTTCGGACCGATTCTTATAACAAACATCTGTGTAATGAACGTAACCTATATTAATCATATAAAACTTTTAACAACGGATCTCTTGGCTCTCGCATCGATGAAGAACGCAGC
+
IIIIIIIIIIIIIIIIIIIIIIIIIIIIIIIIIIIIIIIIIIIIIIIIIIHIIIIHIIIHIIIIIIIIIIIIIIIIIIIIIIIIIIIIIIIIIIIIIIIIIIIIIIIIIIIIIIIIIIIIIIIIIIIIIIIIIIIIIIIIIIIIIIIIIIIIIIIIIIIIIIIIHIIIIIIIHIIIIIIHIIIIIIIIIIIIIIIIIIIIIIIIIIIIIHIID
@HWI-D00621:464:HFY7KBCXY:1:1205:10556:75889 1:N:0:AAGAGGCAGTAAGGAG
AAGTTGTAACAAGGTTTCCGTAGGTGAACCTGCGGAAGGATCATTAACAAATCCAATACTTGCGAGGAGGGGGTATCCCTCTCTATTGCAAATATTAATCCTCTAGCCTATGCCTTATCGGGTGTAGGTTAGTAGATATATAAATGTGTGTTATGTTGACAGTGTGTGAGATAATTTAATTTATTGACAACTTTTAACAATGGATCTCTAGGCTCTTGCATCGATGAAGAACGCAGC
+
IIIIIIIIIIIIIIIIHIIIIIIIIIIIIIIIIIIIIIIIIIIIIIIIIHHHIHIIIHIIIIIIIIIIIIIIIIHIIHIHHIIIIIIIIIIIIIIIIIIIIIIIIIIIIIHIIIIIIIIIIIIIIIHIIIIIIIIIIIIIIIIIIIIIIIIIIIIIIIIIIIIIIIIIIIIIIIIIIIIIIIIIIIIIIIIIIIIIIHIHIIIIIIHIIIIIIIHIIIIHIIIIHIIIIIIHDDDAD
@HWI-D00621:464:HFY7KBCXY:1:1205:12283:78291 1:N:0:AAGAGGCAGTAAGGAG
ACGTCGATTGGCGGCGCGTCGGCATTTACCGCGACGATGTAGTCCGCGAGACTGCTGTTGATGGGAGCGCCGTTCTGCGGATCGTAAGAGGTGTGCTCTAACAGGGCCATGCCGATTCCCATCACCACCGCGCCCTGAATCTGGTTTCGACCAGCGAGGGTATTGAGGATCTTTCCGGCATCGATGAAGAACGCAGC
+
IIIIIIIIIIIIIIIIIIIIIIIIIIIIIIIHIIHIIIIIIIIIHIIIIIIIIIIIIIIIIIIIIIIIIIIIHIIIIIIIIIIIIIIIIIIIIIIIIIIIIIIIIIIIIIIIIIIIIIIIIIIIIIIIIIIIIIIIIIIIIIIIIIIIIIIIIIIIIIIIIIIIIIIIIIIHIIIIIIIIIIIIHIIIIIIHIFHHD
@HWI-D00621:464:HFY7KBCXY:1:1205:11476:78984 1:N:0:AAGAGGCAGTAAGGAG
AAGTCGTAACAAGGTTTCCGTAGGTGAACCTGCGGAAGGATCATTCATAATAAGTGTTTTATGGCACTTTTTAAATCCATATCCACCTTGTGTGCAATGTCAGTCGATCTTCTTCATGGAGATCGGCCAAACATCAACCTTATTTTTTAACTCTTTGTCTGAAAAATATTATGAATAAACAATTCAAAATACAACTTTCAACAACGGATCTCTTGGCTCTCGCATCGATGAAGAACGCAGC
+
IHIIIIIIIIIIIIIIIIIIIHHIIIHIIIIHIIIIIIIIIIIIIIIIIIIIIIIIIIIIIIIIIIIIIIIIIIIIIIIIIIIIIIIIIIIIIIIIIIIIIIIIIIIIIIIIIIIIIIIIIIIIIIIIIIIIIIIIIIIIIIIIIIIIIHIIIIIIIIIIIHIIIIIIIIIIIIIIIIIIIHIIIIIIHIIIIIIIIIIIIIIHIIIIIIIIIIIIIIIIIIHIIGIIIIIIIIIHDDDDD
@HWI-D00621:464:HFY7KBCXY:1:1205:10177:80171 1:N:0:AAGAGGCAGTAAGGAG
AAGTCGTAACAAGGTTTCCGTAGGTGAACCTGCGGAAGGATCATTATTGATAGAACTTTTTCCAAGTTTCGTCATATTCCCTGTTTATATCAACTACGTTTCTTCCATCGGACAGGTCTTTAGGACCCTCTAGCTTGAGCAAATGCACTTGCTGGGGAGTTGCCGGTGGCGTTTCTAATAAAAACTTGTCAATCATGAACTGTCTGAACTATTTTCAAAATGAAATAAAACTTTCAACAACGGATCTCTAGGCTCTTGCATCGATGAAGAACGCAGC
+
IIIIIIIIIIIIIIIIIIIIIIIIIIIIIIIIIIIIIIIIIIIIIIIIIIIHGHIIIIIIIIIIIIIHIIIIIIIIIIIIHIIIIIIIIIIIIIIIIIIIIIIIIIIIIIIIIIIIIIIIIIIIIIIIIHIIIIIIIIIIIIHIIIIIIIIIIIIIIIIIIIIIIIIIIIIIIHHIIIIIIIIIIIIIIIIIIIIIIIIIIIIIIIIIIIIIIIIIIIIIIIIIIIIIIHIIIIIIIIIIIIIIIIIIIIIHIIIIIIIIIIIIHGIIIIHCDDDBB
@HWI-D00621:464:HFY7KBCXY:1:1205:7731:83448 1:N:0:AAGAGGCAGTAAGGAG
AAGTCGTAACAAGGTTTCCGTAGGTGAACCTGCGGAAGGATCATTAGTGATTGACCTCCGGGTCTTAATAACTATAATCTTCTACCTCTGTGAACCGTTGGTCTTCGGACCGATTCTTATAACAAACATCTGTGTAATGAACGTAACCTATATTAATCATATAAAACTTTTAACAACGGATCTCTTGGCTCTCGCATCGATGAAGAACGCAGC
+
IIIIIIIIIIIIIIIIIIIIIIIIIIIIIIIIIIIIIIIIIIIIIIIIIIHIIIIIIIIIIIHIIIIIIIIIIIIIIIIHIIIIIIIIIIIIIIIIIIIIIIIIIIIIIIIIIIIIIIIIIIIIIIIIIIIIIIIIIIIIIIIIIIIIIIIIIIIHIIIIIIIIIIIIIHIIIIIIIIIIIIIIIIIIIIIIIIIIIIIIIIIIIIIIHIII@
@HWI-D00621:464:HFY7KBCXY:1:1205:9478:83318 1:N:0:AAGAGGCAGTAAGGAG
AAGTCGTAACAAGGTTTCCGTAGGTGAACCTGCGGAAGGATCATTAACGAATCGTGCTTTGGTGGGTGATTATGTCATTCGCCAAACATATGTGCTCTCCAGGCAACTGGAGGTGCAAAATATCATATATATGATGTAGTGTATTATTATTTAGTGTATGTATGGTTGTCTCATCAAATGATACAATCAGTATAATCAAATGACACTTTTAACAATGGATCTCTTGGCTCTTGCATCGATGAAGAACGCAGC
+
IIIIIIIIIIIIIIIIIIIIIIIIIIIIIIIIIIIIIIIIIIHHIIIIIIIIIIIIIIIIIIIIIIIIIIIIIIIIIIIHIIIIIIIIIIIIIIIIIIIIIIIIIIIIIIIIIIIIIIIIIIIIIIIIIIIIIIIIIIIIIIIIIIIIIIIIIIIIIIIIIIIIIIIIIIIIIHHIIIIIIIIIIIIIIIIIIIHIHIIIIIIIIIIIIIIIIIIIIIIIIIIIIHIIHIIIIHIIHIIIHIIIIHGCDD@@
@HWI-D00621:464:HFY7KBCXY:1:1205:11955:84748 1:N:0:AAGAGGCAGTAAGGAG
AAGTCGTAACAAGGTTTCCGTAGGTGAACCTGCGGAAGGATCATTATTGAATACACTTGATAGGTTGTTGCTGGCTCTTGGGAGCATGTGCACGCCTGTCTTGGACTCTATTCATCCACCTGTGCACTATTTGTAGTCTTTGGAGACTAAGATGGAACAGCTTACCAGTCGGTCGACAGGCCGGAATAGAGGAATGCTTGAGCCATTAATGGTACAGGCTCTCCTCAAATAAACTGTAAAGTCCTCCCTCCAGAGTCTATGTCTTTATTCATAAACCAAGTATGTTGTCGAATGTATTCATTGGGCTATGATGCCTATAAACTATTATACAACTTTCAGCAACGGATCTCTTGGCTCTCGCATCGATGAAGAACGCAGC
+
IIIIIIIIIIIIIIIIIIIIIIIIIIIIIIIIIIIIIIIIIIHIIGHHIIIIIIIIIIIEHIIIIIIIIHIIIHIIIIIHHIIHIIIIIIIIIIIIIIIIIIIIHIIIIHIIIIIIGIHIIIIIIIIHFHIHHHIIHIIIIIIHIIIIIHIIIHIHHIIIIIIHIIIHHIIIIIIIIHIIIIHGIIIIIIIIIHIHHIIIIIIIIIIIHIIHIIIIIHIIGIHHIIHHIIIHGIHIIGHHIIIGIIIIIIIIHIIIIIIIIIIIIIIIIIIIGIIHHFIIHGIIIHHGHGIIIIHHIIIIGIIIHIIIIIIIIHGHIIIHGFHIIIIHGHIIIIIIIIGIIIIIIIIIHIIIIIIGIIIIIIHHHIIIIIIIIGDDD@D
@HWI-D00621:464:HFY7KBCXY:1:1205:12785:86593 1:N:0:AAGAGGCAGTAAGGAG
AAGTCGTAACAAGGTTTCCGTAGGTGAACCTGCGGAAGGATCATTCATAATAAGTGTTTTATGGCACTTTTTAAATCCATATCCACCTTGTGTGCAATGTCAGTCGATCTTCTTCATGGAGATCGACCAAACATCAACCTTTATCTTTTAACTCTTTGTCTGAAAAATATTATGAATAAACAATTCAAAATACAACTTTCAACAACGGATCTCTTGGCTCTCGCATCGATGAAGAACGCAGC
+
IIIIIIIIIIIIIIIIIIIIIIIIIIIIIIIIIIIIIIIIIIIIIIIIIIIIIIIIIIIIIIIIIIIIIIIIIIIIIIIIGHIGIIIIIIIIIIIIIIIIIIIIIIIIIIIIIIIIIIIIIIIIIIIIIIIIIIIIIIIIIIIIIIIIIIIHIIIIIIIIIIIIIIIIIIIIIIIIIIIIIIIIHIIIIIIIHIIIIIIIIIIIIIIIIIIIIIIIIIHIIIIIIIIIIIIIIIIIIDDBDD
@HWI-D00621:464:HFY7KBCXY:1:1205:13729:86822 1:N:0:AAGAGGCAGTAAGGAG
AAGTCGTAACAAGGTCTCCGTAGGTGAACCTGCGGAGGGATCATTACTGAATGGCCTCTAGGCCTTCAACCTTGCAAACCTGTGGAAGCAAGATGTGCTTCGGCGCTTCGGCGCCGCTTTTATGCCTTAATCAGTCTATGTGTCTGAATCAAATACAAGAAATAAAACTTTCAACAAAGGATCTCTTGGCTCTCGCATCGATGAAGAACGCAGC
+
IIIIIIIIIIIIIIIIIIIIIIIHHIIIIIIIIIIIIIHIIIIIIIHIIIIIIIIIIHHIIIIIIIIIIIIIIIIIIIIIIIIHIIIIIIIIIIIIIIIIIIHIIIIIIIIIIIIIIIIIIIIHIIIIIIIIIIIIIIIIIIIIIIIIIIIIIIIIIHIIIIIIIIIIIIIIHIIIIHIIIIHIIIIIIHIIIIHHIIGHIIIIIIIIIIIIHD
@HWI-D00621:464:HFY7KBCXY:1:1205:11133:87315 1:N:0:AAGAGGCAGTAAGGAG
AAGTCGTAACAAGGTTTCCGTAGGTGAACCTGCGGAAGGATCATTAACGAATCGTGCTTTGGTGGGTGATTATGTCATTCGCCAAACATATGTGCTCTCCAGGCAACTGGAGGTGCAAAATATCATATATATGATGTAGTGTATTATTATTTAGTGTATGTATGGTTGTCTCATCAAATGATACAATCAGTATAATCAAATGACACTTTTAACAATGGATCTCTTGGCTCTTGCATCGATGAAGAACGCAGC
+
IIIIIIIIIIIIIIIIIIIIIIIIIIIIIIIIIIIIIIIIIIIIIIIIIIIIIIIIIIIIIIHIIIIIIIIIIIIIIIIIIIIIIIIIIIIIIIIIIIIIIIIIIIIIIIIIIIIIIIIIIIIIIIIIIIIIIIIIIIIIIIIIIIIIIIIIIIIIIIIIIIIIIIIIIIIIIIIIIIIIIIIIIHGIIIIIIIIIIIIIIIIIIIIIIIIHIIIIIIIIIIIIIIIIIIIIIIIIHIIGHIIIIIIDDD?D
@HWI-D00621:464:HFY7KBCXY:1:1205:8047:92280 1:N:0:AAGAGGCAGTAAGGAG
AAGTCGTAACAAGGTTTCCGTAGGTGAACCTGCGGAAGGATCATTATTGAATACACTTGATAGGTTGTTGCTGGCTCTTGGGAGCATGTGCACGCCTGTCTTGGACTCTATTCATCCACCTGTGCACTATTTGTAGTCTTTGGAGACTAAGATGGAACAGCTTACCAGTCGGTCGACAGGCCGGAATAGAGGAATGCTTGAGCCATTAATGGTACAGGCTCTCCTCAAATAAACTGTAAAGTCCTCCCTCCAGAGTCTATGTCTTTATTCATAAACCAAGTATGTTGTCGAATGTATTCATTGGGCTATGATGCCTATAAACTATTATACAACTTTCAGCAACGGATCTCTTGGCTCTCGCATCGATGAAGAACGCAGC
+
IIIIIIIIIIIIIHIIIHHIIIIIIIIHIIIIIIIIIIIIIIIIIIIIIHIIIIIIIIHHHIIIHHIHIIIHIIIIIIIGHHIIIIIIIIIIIIIIHIIIIIHIIIIIIIIHHIIIIIIIIIIHIIHHHIIIIIIHHIHHIIIHHHIHHHHHHHGHHIHHIIIIIIIIIIIIIIIIHIIIIIIIIIIIIIIIIIIIHHHHIHHIIIIIHIIIHHIHHHIIIIIIIIIIHHEHFIIHHHIHIIIIIIIIIIIIIIIIIIIIHIGIIHHIIIHHGHGHHFIIIIIIHIHIIIIIIIIGIIIIIFIHIIIIIIIHIHIIHEHIIIHIIHHIHHIIIIGIIIIIIIIIIIHIIIIHHHIHIIIHIIGIIIIHIHIIIH@ADAA
@HWI-D00621:464:HFY7KBCXY:1:1205:12503:96029 1:N:0:AAGAGGCAGTAAGGAG
AAGTCGTAACAAGGTTTCCGTAGGTGAACCTGCGGAAGGATCATTCATAATAAGTGTTTTATGGCACTTTTTAAATCCATATCCACCTTGTGTGCAATGTCAGTCGATCTTCTTCATGGAGATCGGCCAAACATCAACCTTATCTTTTAACTCTTTGTCTGAAAAATATTATGAATAAACAATTCAAAATACAACTTTCAACAACGGATCTCTTGGCTCTCGCATCGATGAAGAACGCAGC
+
IIIIIIIIIIIIIIIIIIIIIIIIIIHHHIIIIIIIIIIIIIIIIIIIIIIIIIIIIIIIIIIIIIIIIIIIIIIIIIIIIIIIIIIIIIIIIIIIHIIIIIIIIIIIIIIIIIIIIIIIIIIIIIIIIIIIIIIIIIIIIIIIIHIIIIIIIIIIIIIIIIIIIIIIIIIIIIIIIIIIIIIIIIIIIIIIHIIIIIIIIIIIIIIIIIIIIIIIIIIIIIIIIIIIIIIIIIIHDDDDD
@HWI-D00621:464:HFY7KBCXY:1:1206:11484:68929 1:N:0:AAGAGGCAGTAAGGAG
AAGTCGTAACAAGGTTTCCGTAGGTGAACCTGCGGAAGGATCATTAACACGTATCCAACGTTAAAAAACCCCGTGCATTTTAACCCTGCTCTCCTCGCCTTGATAAGCAATCTCTGGTAAATCACGACGAACAGTTTGATTCAGAGACCTCTTAAAGACGCGTGGATGGAGCGGTAGAGCAAATAGACCTGGTTTCCGAAAGGATAACTGATACTTACTCAGATCGTTGACCCTCACGGTCAGCGGACAGGTCTCTGGGGCTTCGGCTCCCCATATTAAACCCGTATGTGAAAGTCGGGCTTGCAAACTACAGGCCCACAAAACGAACAACTGTTAACAATGGATATCTTGGTTCTCGCATCGATGAAGAACGCAGC
+
IHIIIIIIIIIIIIIIIIIIIIIIIIIIIIIIIIIIIIGHHIIIIIGHIIIIIIIIIIIIIIIHHIIIIIIIIIIIIIIIIHHIIIIHIIIIIIIIHIIIIIIIIIIIIIIIIIIIIIIIHIIHIHHIIIIIIIIIIIIIIIIIIIIIIIIIIIIIIGIIIIIHIGIHIIIIIIIIIIIIIIIGIIIIIIIIIIIIIIIIIIHHIHHIHEIIHHIIEHIIIIIIIIIIHHIHIGIIIIIIIIIHHEECGIIIIGIHIIIGIIHHHHDHHHHIH@GFHHHCIIIIHIHHHHIIIIIIIIHIIIIHHHGHCGHIIGIIIIIIIIHIHIHIIIIHGHEIIIIIGIIIIIIIIHIGIIHIIHIIGIIIHHGCIIHDDAD@D
@HWI-D00621:464:HFY7KBCXY:1:1206:11422:77689 1:N:0:AAGAGGCAGTAAGGAG
AAGTCGTAACAAGGTTTCCGTAGGTGAACCTGCGGAAGGATCATTCATAATAAGTGTTTTATGGCACTTTTTAAATCCATATCCACCTTGTGTGCAATGTCAGTCGATCTTCTTCATGGAGATCGGCCAAACATCAACCTTATTTTTTAACTCTTTGTCTGAAAAATATTATGAATAAACAATTCAAAATACAACTTTCAACAACGGATCTCTTGGCTCTCGCATCGATGAAGAACGCAGC
+
IIIIIIIIIIIIIIIIIIIIIIIIIIIIIIIIIIIIIIIIIIIIIIIIIIIIIIIIIIIIIIFHIIIIIIIIIIIIIIIIIIIIIIIIIIIIIIIIIIIHIIIIIIIIIIIIIIIIIIIIIIIIIIIIIIHHIIIIIIHIIIIIIIIIHIIIIIIIIIIIIIIIIIIIIIIIIIHIIIIIIIIHIIIIIIIIIIIIIIIIIIIIIIIIIIIIIIIIIHIIIIHIIIIIIIIHIIHIDDBDD
@HWI-D00621:464:HFY7KBCXY:1:1207:12483:38797 1:N:0:AAGAGGCAGTAAGGAG
ACGTCGATTGGCGGCGCGTCGGCATTTACCGCGACGATGTAGTCCGCGAGACTGCTGTTGATGGGAGCGCCGTTCTGCGGATCGTAAGAGGTGTGCTCTAACAGGGCCATGCCGATTCCCATCACCACCGCGCCCTGAATCTGGTTTCGACCAGCGAGGGTATTGAGGATCTTTCCGGCATCGATGAAGAACGCAGC
+
IIIHIIIIIIIIHIIIIIIIIIIHIIIIIIIIIIIIIIIIIIIHIIIIIIIIIIIHHGHIIHIIIIIIIIIIHHHIIIIIIIIIIIIIIIIHHHIIIIIIIIIIIIIIIIIIIIIIIIIIIIIIIIIIIIIIIIIIIIIIIIIIIIIIIIIIIIIIIIIIIIHIIIIIIIIIIIIIIIIIIIHIIIIIIIIIHIIGD
@HWI-D00621:464:HFY7KBCXY:1:1207:4358:56264 1:N:0:AAGAGGCAGTAAGGAG
CTGTTCTTAGTCTGCCAGTCGAGCGCCACGCTGGCATGACTGACTCCGGTGAGGCCCGCGACAAGGAATTGGATGAGAAAGGCGATGCAGAACAACATCGGCACTTGAAATCGGATGCGGCCGCCGATCATGGTCGCCGTCCAGTTGAGCACTTTTACACCAGTTGGAATTGCAATCAGCATCGATGAAGAACGCAGC
+
HIIIIIIIIIIHIIIIIIIIIIIIIIIHGIIIIIIIIIIIIIIIIIIIIIIIIIIIIIIIIIIIIIIHIIIIIIIIIIIIIIIIIIIIIIIIIHIIIIIIIIIIIIIIIIIIIIIIIIIIIIIIIIIIIIIIIIIIIIIIIIIIIIIIIIIIIIIIIIHIIIIIIIIIIIIIIIIHIIIIIIIIIIIIIIIIIIIIID
@HWI-D00621:464:HFY7KBCXY:1:1207:9968:68345 1:N:0:AAGAGGCAGTAAGGAG
AAGTCGTAACAAGGTTTCCGTAGGTGAACCTGCGGAAGGATCATTAATGAGAACGTGCCCTTCGGGGTAGATCTCCCACCCTGTGTTTACACTACCTTTGTTGCTTTGGCAGGCCCGCCCTCGGGCCGCCGGCTCCGGCTGGCCAGCGTCTGCCAGAGGATTCAAAACTCTTTGTTATTTTTGCCGTCTGAGTACTATACAATAGTTAAAACTTTCAACAACGGATCTCTTGGTTCTGGCATCGATGAAGAACGCAGC
+
IIIIIIIIIIIIIIIIIIIIIIIIIIIIIIIIIIIIIIIIIIIIIIIIIHIIIHIIIIIIIIIIIIIIIIHIIIIIIIIIIHIIIIIIIIIIIIIIIIIHIIIIIHIHIHIIIIIIIIIIIIIIIIIIIIIIIIIIIIIIIIIIIIIIIIIIIIIIHIIIIIIIIIIIIIIIIIIIIIIIIIIIIIIIIIIIIIIIIIIIIIIIIIIIIIIIIIIIIIIIHIIIIIIIIIIIIIIIIIIIIIIIIIIIIIIIIDDDDD
@HWI-D00621:464:HFY7KBCXY:1:1207:11100:68567 1:N:0:AAGAGGCAGTAAGGAG
AAGTCGTAACAAGGTCTCCGTTGGTGAACCAGCGGAGGGATCATTACCGAGTTTACAACTCCCAAACCCCTGTGAACATACCACTTGTTGCCTCGGCGGATCAGCCCGCTCCCGGTAAAACGGGACGGCCCGCCAGAGGACCCCTAAAACTCTGTTTCTATATGTAACTTCTGAGTAAAACCATAAATAAATCAAAACTTTCAACAACGGATCTCTTGGTTCTGGCATCGATGAAGAACGCAGC
+
IIIIIHHIIIIIIIIIIIIIIIIIIIIIIIIIIIIIIIIIIIIIIIIIIIIIIIIIIIIIIIIIIIIIIHHIHIIIIIIHIIIIIIIIIIIIIIIIIIIIIIIIIIIIIIIIIIIIIIIHIIIIIIIIIIIIIIIIIIIIIIIIIIHIIIIIIIIIIIIIIIIIIIIIIIIIIIIIIIIIIIIIIIIIIIIIIIIIIIIIIIIIIIIIIIIIIIIIIIIIIIIIIGIHIIIIIIIIIIIDDDAD
@HWI-D00621:464:HFY7KBCXY:1:1207:17797:71863 1:N:0:AAGAGGCAGTAAGGAG
AAGTCGTAACAAGGTCTCCGTTGGTGAACCAGCGGAGGGATCATTACAGAGTTGAAAAACTCCCAAAACCATTGTGAACGTCACCGTTACTGTTGCTTCGGCAGGTGGCTCCCACTCGGGCGCCGCGCCCTCCCCCTCAGGGGTTGGTAGCCTGCCGGAGGCGTCTCAACTCTCAATTTCAGTTGGCATCTCTGAGTAATTTAAAAATAAGTCAAAACTTTCAACAACGGATCTCTTGGTTCTGGCATCGATGAAGAACGCAGC
+
IIIIIIIIIIIIIIIIIIIIIIIIIIEHIIIIIIIHIIIIHIIIIIIIIIIIIIIIIIIIIIIIIIIIIIIIIIIIIIHHHIIIIIIIIIIIIIIIIIIIIIIIIIIIIIIIIIIIIIIIIIIIIIIIIIIIIIIIIIIIIIIIIIIIIIIIIIIIIIIIIIIIIIIIIIIIIIIIIIIIIIIIIIHIIIIIIIIIHIIIIIIIIIIIIIIIIIIIIIIIIIIIIIGIIIIIIIIHCIIIIIIIIIIIIIIIHIIIIIIDDDCD
@HWI-D00621:464:HFY7KBCXY:1:1207:18560:74048 1:N:0:AAGAGGCAGTAAGGAG
AAGTCGTAACAAGGTTTCCGTAGGTGAACCTGCGGAAGGATCATTAACAAATTCCAAAACTCGTCTTTGCCAGAGGTGGACTAGGGCTCCGGCCCTGGGACCCTCAGGTTATATGACAAACATTTACATTCACAATTGACAACAACAGGATTTCCACATTTAATCGTTAAAACAACTTTTAACAATGGATCTCTTGGCTCTTGCATCGATGAAGAACGCAAC
+
IIIIIIIIIIIIIIIIIIIIIIIIIIIIIIIIIIIIIIIIIIIIIIIIIIIHIIIIIIIIIIIIIIIIIIIIIIIIIIIIIIIIIIIIIIIIIIIIIIIIIIIIIIIIIIIIIIIIIIIIIIIIIIIIIIIIIIIIIIIIIIIIIIIIIIIIIIIIIGIIIIIIIIIIIIIIIIIIIIIHIIIIIIIIIIIIIIIIIIIIIIIIIIIIIIIIIIIIIEHIII
@HWI-D00621:464:HFY7KBCXY:1:1207:9277:75024 1:N:0:AAGAGGCAGTAAGGAG
AAGTCGTAACAAGGTTTCCGTAGGTGAACCTGCGGAAGGATCATTCATAATAAGTGTTTTATGGCACTTTTTAAATCCATATCCACCTTGTGTGCAATGTCAGTTGTTCTCTTTTTTGAGAATGACCAAACATCAACTTAAATTTTAACTCTTTGTCTGAAAAATATTATGAATAAAATAATTCAAAATACAACTTTCAACAACGGATCTCTTGGCTCTCGCATCGATGAAGAACGCAGC
+
IIIIIIIIIIIIIIIIIIIIIIIIIIIIIIIIIIIIIIIIIIIIIIIIIIIIIIIIIIIIIIIIIHIIIIIIIIIIIIIIIIIIIIIIIIIIIIIIIIIIIIIIIHIIIIIIIIIIIIIIIIIIIIIIIIIIIIIIIHIIIIIIIIIIIIIIIIIIIIIIIIIIIIIIIIIIIIIIIIIIIIIIIIIIIIIIIIIIIIIIIIIIIIIIIIIIIIIIIIIIIIIIIIIIIIIIIIIDDDDD
@HWI-D00621:464:HFY7KBCXY:1:1207:9215:75318 1:N:0:AAGAGGCAGTAAGGAG
AAGTCGTAACAAGGTCTCCGTAGGTGAACCTGCGGAGGGATCATTACTGAATGGCCTCTAGGCCTTCAACCTTGCAAACCTGTGGAAGCAAGATGTGCTTCGGCGCTTCGGCGCCGCTTTTATGCCTTAATCAGTCTATGTGTCTGAATCAAATACAAGAAATAAAACTTTCAACAAAGGATCTCTTGGCTCTCGCATCGATGAAGAACGCAGC
+
IIIIIIIIIIIIIIIIIIIIIIIIIIIIIIIIIIIIIIIIIIIIIIIIIIIIIIIIIIIIIIIIIIIIIIIIIIIIHHIIIIIIIIIIIIIIIIIIIIIIIIIIIIIIIIIIIIIIIIIIIIIIIIIIIIIIIIIIIIIIIIIIIIIIIIIIIIIIIIIIIIIIIIIIIIHIIIIIIIIIIIIHIIIIIIIIIIIIIIIIIIIIIIIIIIIIID
@HWI-D00621:464:HFY7KBCXY:1:1207:8944:77045 1:N:0:AAGAGGCAGTAAGGAG
AAGTTGTAACAAGGTTTCCGTAGGTGAACCTGCGGAAGGATCATTAACAAATCCAATGCTTGTGGGGTGACTTTAATTAGTCATCTTGCAAATATTAATCCGCTGGCCTCGCAAGGGGCTAGTCGATAGATAACATAAATGTGTGTAGTGTTGACAGTGTGTGATATTTAATTAATTATTGACAACTTTTAACAATGGATCTCTAGGCTCTTGCATCGATGAAGAACGCAGC
+
IIIIIIIHIIIIIIIIIIIIIIIIIIIIIIIIIIIIIIIIIIIIIIIIIIIIIIIIIIIIIIIIIIIIIIIIIIIIIIIHIIIIIIIIIIIIIIIIIIIIIIIIIIHIIIIIIIIIIIIIIIIIIIIIIIIIIIHIIIIIIIIIIIIIIIIIIIIIIIIIIIIIIIIIIIIIIIIIIIIIIIIIIIIIIIIIIIIIIIIIIIIIIIIIIIIIIIIIIIIIIIIIIIIIDDDD
@HWI-D00621:464:HFY7KBCXY:1:1207:18107:77568 1:N:0:AAGAGGCAGTAAGGAG
AAGTCGTAACAAGGTATCCGTAGGTGAACCTGCGGATGGATCATTAAAATAGTGGAAGCTTAGCTTCAAAAACACTTATACAACTTGTGCACTGTGTGGATATGGCCTAGGCCTGTCCATATTTTTTTACTAATTAAATTGATTTTAATACACTTAACAATGTAAAACTTTTAGCAACGGATCTCTAGGCTCTCGCATCGATGAAGAACGCAGC
+
IHIIIIIHIIIIIIIIIIIIIIIIIIIIIIIIIIIIIIIIIIIIIIIIIIHIIIIIIIIIIIHIIIIIIIIIIIIIIIIHHIIIIIIIIIIIIIIIIIIIIIIIHIIIIIIIIIIIIIIIIIIIIIIIIIIIIIIIIIIIIIIIIIIIIIIIIIIIIHIIIIIIIHHIIIIIIHIIIIIIIIIIIIHIIIIIIIIIIIIIIIIIIIIIHHHHDD
@HWI-D00621:464:HFY7KBCXY:1:1207:9378:79253 1:N:0:AAGAGGCAGTAAGGAG
AAGTCGTAACAAGGTTTCCGTAGGTGAACCTGCGCAAGGATCATTAGTGAATTGAGCTGGCTTCGGCCGCTCTGATCTATACACACCTGTGAACTGTTGGCCTTCGGGTCTTTAAATACAACTGTGACGAACGTAAATTATTATAACAAATAAAACTTTTAACAACGGATCTCTTGGCTCTCGCATCGATGAAGAACGCAGC
+
IIIIIIIIIIIIIIIIIHIIIIIIIIIIIHHIIIHIIIIIHIIIIIIIIIIIIIIIIIIIIIIIIIIIIIIIIIIIIIIIIIIIIIIIIIIIIIIIIIIIIIIIIIIIIIIIIIIIIIIIIIIIIIIIIIIIIIIIIIIIIIIIIIIIIIIIIIIIIIHIIIIHIIIIIIHIIIIIIIIIIHIIIIIIIIHIIIIIIHIIID
@HWI-D00621:464:HFY7KBCXY:1:1207:15837:79368 1:N:0:AAGAGGCAGTAAGGAG
AAGTCGTAACAAGGTATCCGTAGGTGAACCTGCGGATGGATCATTAAGAGGTTATCATTCTTTGATATACCACTGTGGTGTAATGTGTGTCGAATTGGCGGCGACGTTGTGTGTGTGCCTTGTGCATGCGCATGCGCGCCGCCAGCAACAAACCCTATTTTTAACTACTAGTTGTCTGATTAATCTCTGTAAAGAAACAATCTTATACAACTGCTAGCAACGGATCACTAGGCTCTCGCATCGATGAAGAACGCAGC
+
IIIHIIIIIIIIIIIIIIIIIIIIIIIIIIIIIIIIIIIIIIIIIIIIIIIIIIIIIIIIIIIIIIIIIHIIIIIIIIIIHHIIIIIIIIIIIIIIIIIIIIIIIIIIIIIIIIIIIIIIIIIIIIIIIIIIIIIIIIIIIIIIIIIIIIHIIIHHIIIIIIIIIIIIIIIIIIIIIIIIIIIIIIIIIIIIHIIIIIIIIIIIIIIIIIIIIIIIIIIIIIIIIIIIHDIIIIIIIIIIIIIHHCIIIIIHDDDDA
@HWI-D00621:464:HFY7KBCXY:1:1207:10083:83193 1:N:0:AAGAGGCAGTAAGGAG
AAGTCGTAACAAGGTTTCCGTAGGTGAACCTGCGGAAGGATCATTATTGAATACACTTGATAGGTTGTTGCTGGCTCTTGGGAGCATGTGCACGCCTGTCTTGGACTCTATTCATCCACCTGTGCACTATTTGTAGTCTTTGGAGACTAAGATGGAACAGCTTACCAGTCGGTCGACAGGCCGGAATAGAGGAATGCTTGAGCCATTAATGGTACAGGCTCTCCTCAAATAAACTGTAAAGTCCTCCCTCCAGAGTCTATGTCTTTATTCATAAACCAAGTATGTTGTCGAATGTATTCATTGGGCTATGATGCCTATAAACTATTATACAACTTTCAGCAACGGATCTCTTGGCTCTCGCATCGATGAAGAACGCAGC
+
IIIIIIIIIIIIIIIIIIIIIIIIHIIIGIIIIIHIIIIIIIIIIGHIIIIIIIIIIIIIIIIIIIHIIIIIIIIIIIHHHIHIIIIIIIIIIIIIIIIIIIIHHIIIIIHIIIIIHIIIHIIIIIIIIIIIIIIHIIIIIIIIIIIIIIIIIHHHIIIIIIIIIIIHHIHHHIIIIIIHIIHIIIIIIIIIIIIIIIIIIGIIIIIIIIIIIHIIIIIIIIIIIIIIIIHHHGIIHIIHGHIIIIHIHIHHEHHIIIHIIIIIIIIIIIIIIIIIHGIIIIIIIHIIIIIIIIIIIHIIHIIIIHIIIIIHIIIIIIIIIIIHIIIIIIIIIIIIIIIIIIIIIIIIIIIIIHIIIIIIIIIIIIIGIIIIIIDDDDD
@HWI-D00621:464:HFY7KBCXY:1:1207:13885:83275 1:N:0:AAGAGGCAGTAAGGAG
AAGTCGTAACAAGGTCTCCGTAGGTGAACCTGCGGAGGGATCATTACTGAATGGCCTCTAGGCCTTCAACCTTGCAAACCTGTGAAAGCAAGATGTGCTTCGGCGCTTCGGCGCCGCTTTTATGCCTTAATCAGTCTATGTGTCTGAATCAAATACAAGAAATAAAACTTTCAACAAAGGATCTCTTGGCTCTCGCATCGATGAAGAACGCAGC
+
IIIIIIIIIIIIIIIIIIIIIIIIIIIIIIIIIIIIIIIIIIIIIIIIIIIIIIIIIIIIIIIIIIIIIIIIIIIIIIIIIIIIIIIIIIIIIIIIIIIIIIIIIIIIIIIIIIIIIIIIIIIIIIIIIIIIIIIIIIIIIIIIIIIIIIIIIIIIIIIIIIIIIIIIIIIIIIIIIIIIIIIIIIIIIIIIIIIIIIIIIIIIIIIIIHHIID
@HWI-D00621:464:HFY7KBCXY:1:1207:13936:83948 1:N:0:AAGAGGCAGTAAGGAG
AAGTCGTAACAAGGTCTCCGTAGGTGAACCTGCGGAGGGATCATTACTGAATGGCCTCTAGGCCTTCAACCTTGCAAACCTGTGGAAGCAAGATGTGCTTCGGCGCTTCGGCGCCGCTTTTATGCCTTAATCAGTCTATGTGTCTGAATCAAATACAAGAAATAAAACTTTCAACAAAGGATCTCTTGGCTCTCGCATCGATGAAGAACGCAGC
+
IIIIIIIIIIIIIIIIIIIIIIIIIIIIIIIIIIIIIIIIIIIIIIIIIIIIIIIIIIIHIIIIIIIIIIIIIIIIIIIIIIIIIIIIIIIIIIIIIIIIIIIIIIIIIIIIIIIIIIHIIIIIIIIIIIIIIIIIIIIIIIIIIIIIIIIIIIIIIIIIIIIIIIIIIIIIIIIIIIIIIIIIIIIIIIIIIIIIIIIIIIIIIIIIIIIIID
@HWI-D00621:464:HFY7KBCXY:1:1207:9207:85968 1:N:0:AAGAGGCAGTAAGGAG
AAGTCGTAACAAGGTTTCCGTAGGTGAACCTGCGGAAGGATCATTCATAATAAGTGTTTTATGGCACTTTTTAAATCCATATCCACCTTGTGTGCAATGTCAGTCGATCTTCTTCATGGAGATCGGCCAAACATCAACCTTATTTTTTAACTCTTTGTCTGAAAAATATTATGAATAAACAATTCAAAATACAACTTTCAACAACGGATCTCTTGGCTCTCGCATCGATGAAGAACGCAGC
+
IIIIIIIIIIIIIIIIIIIIIIIIIIIIHIIIIIIIIIIIIIIIIIIIIIIIIIIIIIIIIIIIIIIIIIIIIIIIIIIIIIIIIIIIIIIIIIIIIIIIIIIIIIIIIIIIIIIIIIIIIIIIIIIIIIIIIIIIIIIIIIIIIIIIIIIIIIIIIIIIIIIIIIHIIIIIIIIIIIIIIIIIIIIIIHIHIIIIIIIIIIIIIIIIIIIIIIIIIIIIIIIIIIIIIIGIIIIIDDDDD
@HWI-D00621:464:HFY7KBCXY:1:1207:12340:86663 1:N:0:AAGAGGCAGTAAGGAG
AAGTCGTAACAAGGTCTCCGTAGGTGAACCTGCGGAGGGATCATTACTGAATGGCCTCTAGGCCTTCAACCTTGCAAACCTGTGGAAGCAAGATGTGCTTCGGCGCTTCGGCGCCGCTTTTATGCCTTAATCAGTCTATGTGTCTGAATCAAATACAAGAAATAAAACTTTCAACAAAGGATCTCTTGGCTCTCGCATCGATGAAGAACGCAGC
+
IIIIIIIIIIIIIIIIIIIIIIIIIIIIIIIIIIIIIIIIIIIIIIIIIIIIIIIIIIIIIIIIIIIIIIIIIIIIIGIHIIIIIIIIIIIIIIIIIIIIIIIIIIIIIIIIIIIIIIIIIIIIIIIIIIIIIIIIIIIIIIIIIIIIIIIIIIIIIIIIIIHIIIIIIIIIIIIIIIIIIIIIIIIIIIIIIIIIIIIIIIIIIIIIIGHHID
@HWI-D00621:464:HFY7KBCXY:1:1207:5513:87168 1:N:0:AAGAGGCAGTAAGGAG
AAGTCGTAACAAGGTTTCCGTAGGTGAACCTGCGGAAGGATCATTATTGAATACACTTGATAGGTTGTTGCTGGCTCTTGGGAGCATGTGCACGCCTGTCTTGGACTCTATTCATCCACCTGTGCACTATTTGTAGTCTTTGGAGACTAAGATGGAACAGCTTACCAGTCGGTCGACAGGCCGGAATAGAGGAATGCTTGAGCCATTAATGGTACAGGCTCTCCTCAAATAAACTGTAAAGTCCTCCCTCCAGAGTCTATGTCTTTATTCATAAACCAAGTATGTTGTCGAATGTATTCATTGGGCTATGATGCCTATAAACTATTATACAACTTTCAGCAACGGATCTCTTGGCTCTCGCATCGATGAAGAACGCAGC
+
IGIIIIIIIIIIIIIIIIIIIIIIIIIIIIIIIIIIIIIIIIIIIIIIIIEHHIIIIIIIIIIIIIIIIIIIIIIIIIIHIIIIIHIIIIIIIIIIIIIIIIIIIIIIIIIIIIIIIIIIIIHIIIIIIIIIIIIIIIHIIIIHIIIIIIIIIIGIIIIIIIIIIIIIIIHIIIIHHHHGIIIIIIIIIHIIIIIIIIIIHIIIIHIIIIIIIIIIIIIIIIIIIIIIHIIIHIIIIIGIIIHGHGHHIIHIIIIIIHIGIIGIIHIHIIIIIIIHIIIIHIIIDIIIHIIIIIIIIHHCHIIHEIIIIIIHIIIIIIIIIIHIHHIIIHIIIIIHIIIIIIIIIIIIIIIHIIIGIIIIIIIIIIIIIIIIIIDDDDD
@HWI-D00621:464:HFY7KBCXY:1:1207:12482:90128 1:N:0:AAGAGGCAGTAAGGAG
TCGTAACAAGGTTTCCGTAGGTGAACCTGCGGAAGGATCATTAGTGAATTGAGCTGGCTTCGGCCGCTCTGATCTATACACACCTGTGAACTGTTGGCCTTCGGGTCTTTAAATACAACTGTGACGAACGTAAATTATTATAACAAATAAAACTTTTAACAACGGATCTCTTGGCTCTCGCATCGATGAAGAACGCAGC
+
IHIIIIIIIIIIIIIIIIIIIIIIHIIIIIIIIIIIIIIIIHIHIIIIIIIIIIIIIIIIIIIIIIIIIIIIIIIIIIIIIIIIIIIIIIIIIIIIIIIIIIIIIIHHIIIIIIIIIIIIIIIIIIIIIIIIIIIHIIIIIIHIIIIIIIIIIIIIIIIIIHIIIIFIHIHIIIIIIIIIIIIIIIIIIIIIIIFHHID
@HWI-D00621:464:HFY7KBCXY:1:1207:5681:92540 1:N:0:AAGAGGCAGTAAGGAG
AAGTCGTAACAAGGTCTCCGTTGGTGAACCAGCGGAGGGATCATTACCGAGTTTACAACTCCCAAACCCATGTGAACATACCTACTGTTGCTTCGGCGGGATTGCCCCGGGCGCCTCGTGTGCCCCGGATCAGGCGCCCGCCTAGGAAACTTAACTCTTGTTTTATTTTGGAATCTTCTGAGTAGTTTTTACAAATAAATAAAAACTTTCAACAACGGATCTCTTGGTTCTGGCATCGATGAAGAACGCAGC
+
HIIIIIIIIIIIIIHIIIIIIIIIIIIIIIIIIIIIIIIIIIIIIIIIIIIIIIIIIIIIIIIIIIIIIIIIIIIIIIIIIIIIIIIIIIIIIIIIIIIIIIIIIIIIIIIIIIIIIIIIIIIIIIHIIIIIIIIIIIIIIIIIIIIHIIIIIIIIIIIIIIIIIIIIIIIIIHIIIIIIIIIIIIIIIIIIIIIIIIIIIIIIIIIIIIIIIIIIIIIIIIIIIIIIIIIIIIIIIIIIIIIIIIIDDDD@
@HWI-D00621:464:HFY7KBCXY:1:1207:6945:93031 1:N:0:AAGAGGCAGTAAGGAG
AAGTTGTAACAAGGTTTCCGTAGGTGAACCTGCGGAAGGATCATTAACAAATCCAATACTTGCGAGGAGGGGGTATCCCTCTCTATTGCAAATATTAATCCTCTAGCCTATGCCTTATCGGGTGTAGGTTAGTAGATATATAAATGTGTGTTATGTTGACAGTGTGTGAGATAATTTAATTTATTGACAACTTTTAACAATGGATCTCTAGGCTCTTGCATCGATGAAGAACGCAGC
+
IIIIIIIIIHIIIIIIIIIIIIIIIIIIIIIIIIHIIHIHIIIIIIIIHHIIHIIIIIIIIIIIIIIIIIIIIIIIIIIHHHIIIIIIIIIIIIIIIIIIIIIIHIIIIIIIIIIIIIIIIIIIIIIIIIIIIIHIIIIIIIIIIHIIIIIIIIIIIIIIIIIIIIIIIHIIIIIIIIIIIIIIIIIHHIIIIIIIIIIIIIIIIIIIIIIIIIIIIIIIIIIIIIIIIIIHDDDDD
@HWI-D00621:464:HFY7KBCXY:1:1207:14590:93320 1:N:0:AAGAGGCAGTAAGGAG
AAGTCGTAACAAGGTTTCCGTAGGTGAACCTGCGGAAGGATCATTAGTGAACGCCCTCACGGGCTTATAACTATTCCAAACCTCTGTGAACCGTGCCCTTCGGGGCTATTTTACAAACATGGTGTAATGAACGTCATATATCATAACAAAACAAAACTTTCAACAACGGATCTCTTGGCTCTCGCATCGATGAAGAACGCAGC
+
IIIIIIIIIIIIIIIIIIIIIIIIIIIIIIIIIIIIIIIIIIIIIIIIIIIIIIIIIIIIIIIIIIIIIIIIIIIIIIIGIIIIIIIIIIIIIIIIIIIIIIIIIIIIIIIIIIIIIIIIIIIIIIIIIIIIIIIIIIIIIIIIIIIIIIIIIIIIIIIHGHIIIIIIIIHHIIIIIIIIIIIIIIIIIIIIIIIIIIHHIID
@HWI-D00621:464:HFY7KBCXY:1:1207:6309:96041 1:N:0:AAGAGGCAGTAAGGAG
AAGTCGTAACAAGGTTTCCGTAGGTGAACCTGCGGAAGGATCATTATTGAATACACTTGATAGGTTGTTGCTGGCTCTTGGGAGCATGTGCACGCCTGTCTTGGACTCTATTCATCCACCTGTGCACTATTTGTAGTCTTTGGAGACTAAGATGGAACAGCTTACCAGTCGGTCGACAGGCCGGAATAGAGGAATGCTTGAGCCATTAATGGTACAGGCTCTCCTCAAATAAACTGTAAAGTCCTCCCTCCAGAGTCTATGTCTTTATTCATAAACCAAGTATGTTGTCGAATGTATTCATTGGGCTATGATGCCTATAAACTATTATACAACTTTCAGCAACGGATCTCTTGGCTCTCGCATCGATGAAGAACGCAGC
+
IIIIIIIIIIIIIIIIIIIIIIIHIHIIIIIIIIGIIIHIHIIIIIHIIIIGIIIIIIIIIIIIIIFHIIIIIIIIIHHHIIIIHIIHIHIIIIIIIIIIIIIIIIIIIIIIIHIIIIIIIIHIIIIIIGHIIIIGHIIIIIHIIGIIIIIIIIGGHIIHIIIIIGIIIIIIIIIHHHIHIHHIIIIIIIHHHIHHIIHIIIIIIIIIIIHHHIIIIFGHHIHHHIHIIIHHEIIIIHHCIHGHHCIHIIIIHIGHIIIIIIIHIIHIHIIIHIHHHGHIHHHIIIHHFHIIIIIHIFIIHIHHHHIIIIIIGHHIIIIIIHIIIIIHHHHIHIIIIHIIHEHIIIIIIIIHIHIIIHIIIIIIIIIIIIIIIICDDDD
@HWI-D00621:464:HFY7KBCXY:1:1207:9279:97790 1:N:0:AAGAGGCAGTAAGGAG
AAGTCGTAACAAGGTTTCCGTAGGTGAACCTGCGGAAGGATCATTATTGAATACACTTGATAGGTTGTTGCTGGCTCTTGGGAGCATGTGCACGCCTGTCTTGGACTCTATTCATCCACCTGTGCACTATTTGTAGTCTTTGGAGACTAAGATGGAACAGCTTACCAGTCGGTCGACAGGCCGGAATAGAGGAATGCTTGAGCCATTAATGGTACAGGCTCTCCTCAAATAAACTGTAAAGTCCTCCCTCCAGAGTCTATGTCTTTATTCATAAACCAAGTATGTTGTCGAATGTATTCATTGGGCTATGATGCCTATAAACTATTATACAACTTTCAGCAACGGATCTCTTGGCTCTCGCATCGATGAAGAACGCAGC
+
IIIIIIIIIIIIIIIIIHIIIIIIIIIIIIHIHIIIIIIIIIIIIIHIIIIIIIIIIIIHHHHIIIIIIIIIIHIIIIIIHHIIIIIIIIIIIIIIIIIIIIIIIIIIIIIIIIIHIIIIIGIIIIIIIIIIIIIIIIHIIIIIIIIIIIIIEHIHHHIIIHIIIIIGHIIIIGIIIIIIHHHHIIIIIIIIIIIIIIIIIIIIIIIIIIIIIIIHHGHHIHHIIIIHHHHHHHHHIIHIIHIIIIIIHIIIIIHEIIIIIHIIIHEHDFHIIHHGHFHIHIIIHIIHIIIIIIIIIHIIHHHIIHEIIIIHGIIIIIIIIHHIIIIIHHIIIIIIIIIIIIHIIHHIHHHIIIIHIIIIIIIIHHHHIIIIIIDDDDD
@HWI-D00621:464:HFY7KBCXY:1:1207:14028:98097 1:N:0:AAGAGGCAGTAAGGAG
AAGTCGTAACAAGGTTTCCGTAGGTGAACCTGCGGAAGGATCATTCATAATAAGTGTTTTATGGCACTTTTTAAATCCATATCCACCTTGTGTGCAATGTCAGGTTGTCCTCTTTTCTGGAGAGGATGACCCAAACATCAACTTATCCTTGAACTCTTTGTCTGAAAAATATTATGAATAAAATAATTCAAAATACAACTTTCAACAACGGATCTCTTGGCTCTCGCATCGATGAAGAACGCAGC
+
IIIIIIIIIIIIIIIIIIIIIIIIIIIIHIIIIIIIIIIIIIIIIIIIIIIIIIIIIIIIIIIIIIIIIIIIIIIIIIIIIIIIIIIIIIIIIIIIIIIIIIIIIIIIIIIIIIIIIIIIHIIIIIIIIIIIIIIIIIIIIIIIIIIIIIIIIIIIIIIIIIIIIIIIIIIIIIIIIIIIIIIIIIIIIIIIIIIIIIIHIIIIIIIIIIIIHIHIHIIIIIIIIIIIIIHIIIIIIIIIDDDDD
@HWI-D00621:464:HFY7KBCXY:1:1207:5823:100737 1:N:0:AAGAGGCAGTAAGGAG
AAGTCGTAACAAGGTTTCCGTAGGTGAACCTGCGGAAGGATCATTCATAATAAGTGTTTTATGGCACTTTTTAAATCCATATCCACCTTGTGTGCAATGTCAGTCGATCTTCTTCATGGAGATCGACCAAACATCAACCTTTATCTTTTAACTCTTTGTCTGAAAAATATTATGAATAAACAATTCAAAATACAACTTTCAACAACGGATCTCTTGGCTCTCGCATCGATGAAGAACGCAGC
+
IIIIIIIIIIIIIIIIIHIIIIIIIIIHIIHIIIIIIHIHIIIIIIIIIIIIIIIIHIIIIIIIIIIIIIIIIIIIIIIIIIIIIIIIIIIIIIIIIIIIIIIIIIIIIIIIIIIIIIIIIHIIIIIIIIIIIIIIIIHIHIIIIIIIIIIIIIIIIIHIIIIIIIIHIIIIIIIHIIIIIIIIIIIIIIIIIIIIIHHIIIIIIIIIIIIIIIIIIIGIIIIIIIIIIIGIIIIIIDDDDA
@HWI-D00621:464:HFY7KBCXY:1:1208:10038:62430 1:N:0:AAGAGGCAGTAAGGAG
AAGTCGTAACAAGGTTTCCGTAGGTGAACCTGCGGAAGGATCATTCATAATAAGTGTTTTATGGCACTTTTTAAATCCATATCCACCTTGTGTGCAATGTCAGTTGATCTTCTTTATGGAGATCGACCAAACATCAACCTATTTTTTTAACTCTTTGTCTGAAAAATATTATGAATAAATAATTCAAAATACAACTTTCAACAACGGATCTCTTGGCTCTCGCATCGATGAAGAACGCAGC
+
IIIIIIIIIIIIIHHIIIIIIIIIIIIIHIIIIIIIIIIIIIIIIIIIIIIIIIIIIIIIIIIIIIIIIIIIIIIIIIIHIIIIIIIIIIIIIIIIIIIIIIIIIIHIIIIIIIIIIIIIIIIIIIIIIIIIIIIIIIHGIIIIIIIIIIIIIIIIIIIIIHIIIIIIIIIIIIIIIIIIIIIIIIIIIIIIIIIIIIIIIIIIIIIIIIIIIIIIIHIIIIIHHIIIIIIIIIIIDDDDD
@HWI-D00621:464:HFY7KBCXY:1:1208:14155:69408 1:N:0:AAGAGGCAGTAAGGAG
AAGTCGTAACAAGGTCTCCGTTGGTGAACCAGCGGAGGGATCATTACCGAGTTTACAACTCCCAAACCCCTGTGAACATACCTATTTGTTGCCTCGGCGGTGCCTGTTCCGACAGCCCGCCAGAGGACCCCAAACCCTGATTACATTTAAGAAGTCTTCTGAGTAAACCGATTAAATAAATCAAAACTTTCAACAACGGATCTCTTGGTTCTGGCATCGATGAAGAACGCAGC
+
IIIIIIIIIIIIIIIIIIIIIIIIIIIIIIIIIIIIIIIIIIIIIIIIIIIIIIIIIIIIIIIIIIIIIIIIIIIIIIIHHIIIIIIIIIIIIIIIIIIIIIIIIIIIIIIIIIIIIIIIIIIIIIIIIIIIIIIIIIIIIHIIIIIIIIIIIIIIIIIIIIIIIIIIIIIIIIIIIIIIIIIIIIHIIIIHIIIIIIIIIIIIIIIIIIIIIIIIIIIIIIIIIIIHDDDDB
@HWI-D00621:464:HFY7KBCXY:1:1208:7591:72192 1:N:0:AAGAGGCAGTAAGGAG
AAGTCGTAACAAGGTTTCCGTAGGTGAACCTGCGGAAGGATCATTACTAGAGCAAAGGATAGACAGCACCCGCGGAGCTTGCTCCCGGGGCTACCCTACTCCAGTAGGGTTTAGAGTCGTCGGGCCTCTCGGAGAAGCTCGGTCCTAAACTCCACCCTTGAATAAACTACCTTTGTTGCTTTGGCGGGCCGCCTCGTGCCAGCGGCTTCGGCTGTTGAGTGCCCGCCAGAGGACCCACAACTCTTGTTTTTAGTGATGTCTGAGTACTATATAATAGTTAAAACTTTCAACAACGGATCTCTTGGTTCTGGCATCGATGAAGAACGCAGC
+
IIIIIIIIIIIIIGIIHIIIIIHIIIIIIIIIIIIIIIIIIIIIIIIIIIHIIIIIIHIIIIIIIIIIIIIIIIIIIIIHHIIIIIIIIIIIIIIIIIIIIIIIIIIIIIIIIHIIIIIIIIIIIIIIIIIIIIIIIIIIIHIIIIIIIIIIIIIIIIIIIHHIIIIIIIIIIHIIIIIIIIIGIHHIIIIIIIIIIIIHIIIIIIIIIIIHIIIIHHIIIIIIIIIHDIIIIGIIIHGFHHHIIHIIIIIIIIIIIIIIIIIIIIIIIIIIIHIIIIIIIIIIHHHIHGIIIIIIIHIIIIIIIIIIIIIIIIGIIHIIIIIIIDDDDD
@HWI-D00621:464:HFY7KBCXY:1:1208:13273:74115 1:N:0:AAGAGGCAGTAAGGAG
AAGTCGTAACAAGGTCTCCGTAGGTGAACCTGCGGAGGGATCATTACAAGTGACCCCGGTCTAACCACCGGGATGTTCATAACCCTTTGTTGTCCGACTCTGTTGCCTCCGGGGCGACCCTGCCTTCGGGCGGGGGCTCCGGGTGGACACTTCAAACTCTTGCGTAACTTTGCAGTCTGAGTAAACTTAATTAATAAATTAAAACTTTTAACAACGGATCTCTTGGTTCTGGCATCGATGAAGAACGCAGC
+
IIIIIIIIIIIIIIIIIIIIIIIHIIIIIIIIIIIIIIIIIIIIIIIIGIIIIIIIIIIIIIHIIIIIIIIIIIIIIIIHIIIIIIIIIIIIIIIIIIIIIIIIIIIIIIIIIIIIIIIIIIIIIIIIIIIIIIIIIIIIIIIIIIIIIIIIIIIIIIIIIIIIIIIIIIIIIIIIIIIIIIIIIIIIIIIIIIIIIIIIIIIIIIIIIIHIIIIIIIIIIIIIIIIIIIIIIIIGIIIIIIHIIIDDDDD
@HWI-D00621:464:HFY7KBCXY:1:1208:13412:74320 1:N:0:AAGAGGCAGTAAGGAG
AAGTCGTAACAAGGTTTCCGTAGGTGAACCTGCGGAAGGATCATTATTGAATACACTTGATAGGTTGTTGCTGGCTCTTGGGAGCATGTGCACGCCTGTCTTGGACTCTATTCATCCACCTGTGCACTATTTGTAGTCTTTGGAGACTAAGATGGAACAGCTTACCAGTCGGTCGACAGGCCGGAATAGAGGAATGCTTGAGCCATTAATGGTACAGGCTCTCCTCAAATAAACTGTAAAGTCCTCCCTCCAGAGTCTATGTCTTTATTCATAAACCAAGTATGTTGTCGAATGTATTCATTGGGCTATGATGCCTATAAACTATTATACAACTTTCAGCAACGGATCTCTTGGCTCTCGCATCGATGAAGAACGCAGC
+
IIIIIIIIIIIIIIIIIIIIIIIIIIIIIIIIIIIIIIIIIIIIIIIIIIIHIIIIIIIIIIIIIIIIIIIICHHHIIIGEHIIIIIIIHIIIHIIIIIIIIIIIIIIIIIIIIIIIIIIIIIIIIIIIHIIIIIIIIHIIIHIIGHIIIIIIIHHHHHHIIIIIIIIIIIIIIIIIIIIHIIIIIIIIHIIHIIHGIIIIIIIIIIIIIHIIIIIIIIIIHHIIIIIIIIIIIIIIIIIHIIIHIIIIIIIIIIIIIIIIHHIIIIIIIIHHHHGFFIIIIIIIIHHEIIIIIIHIIIIIIIIIIIIIIIIHGHIIIIIIIHIIIIIIHIHHHHIIIIIIIIIIIIIIIIHIHIIIIIIHFHFCIIHIIIHIIADDDB
@HWI-D00621:464:HFY7KBCXY:1:1208:10039:77970 1:N:0:AAGAGGCAGTAAGGAG
AAGTCGTAACAAGGTTTCCGTAGGTGAACCTGCGGAAGGATCATTCATAATAAGTGTTTTATGGCACTTTTTAAATCCATATCCACCTTGTGTGCAATGTCAGTCGATCTTCTTCATGGAGATCGACCAAACATCAACCTTTATCTTTTAACTCTTTGTCTGAAAAATATTATGAATAAACAATTCAAAATACAACTTTCAACAACGGATCTCTTGGCTCTCGCATCGATGAAGAACGCAGC
+
IIIIIIIIIIIIIIIIIIIIIIIIIIIIIIIIIIIIIIIIIIIIIIIIIIIIIIIIIIIIIIIIHHHIIIIIIIIIIIIIIIIIIIIIIIIIIIIIIIIIIIIIIIIIIIIIIIIIIIIIIIIIIIIIIIIIIIIIIIIIIIIIIIIIIIIIIIIIIIIIIIIIIIIIIIIIIIIIIIIIIIIIIIIIIIIIIIIIIIIIIIIIIIIIIIIIIIIIIIIIIIIIIIIIIIIIIIIHHCDDDD
@HWI-D00621:464:HFY7KBCXY:1:1208:5190:79655 1:N:0:AAGAGGCAGTAAGGAG
AAGTCGTAACAAGGTTTCCGTAGGTGAACCTGCGGAAGGATCATTCATAATAAGTGTTTTATGGCACTTTTTAAATCCATATCCACCTTGTGTGCAATGTCAGTCGATCTTCTTCATGGAGATCGACCAAACATCAACCTTTATCTTTTAACTCTTTGTCTGAAAAATATTATGAATAAACAATTCAAAATACAACTTTCAACAACGGATCTCTTGGCTCTCGCATCGATGAAGAACGCAGC
+
IIIIIIIIIIIIIIIIIIIIIIIIIIIHGHIIIIHIIIIIIIIHIIIIIHHIIIIIIIIIIIHIIIIIIIIIIIIIIIIHHIIIIIIIIIIIIIIIIIIIIIIIIIIIIIIIIIIHHIHHIIIIIIIIIIIIIIIIIIIIIIIIIIIIIIIIIIIIIIIIIIIIIIIIIIIIIIHFHHIIIIIIIHIIHIIIIIIIIIIIIIIIIIIIHHHIIIIHHIHIHIGIIHIIHHHHIIIIGCADAD
@HWI-D00621:464:HFY7KBCXY:1:1208:10539:87342 1:N:0:AAGAGGCAGTAAGGAG
AAGTCGTAACAAGGTCTCCGTAGGTGAACCTGCGGAGGGATCATTACTGAATGGCCTCTAGGCCTTCAACCTTGCAAACCTGTGAAAGCAAGATGTGCTTCGGCGCTTCGGCGCCGCTTTTATGCCTTAATCAGTCTATGTGTCTGAATCAAATACAAGAAATAAAACTTTCAACAAAGGATCTCTTGGCTCTCGCATCGATGAAGAACGCAGC
+
IIIIIIIIIIIIIIIIIIIIIIIIIIIIIIIIIIIIIIIIIIIIIIIIIIIIIIIIIIIIIIIIIIIIIIIIIIIIIIIIIIIIIIIIIIIIIIIIIIIIIIIIIIIIIIIIIIIIIIIIIIIIIIIIIIIIIIIIIIIIIIIIIIIIIIIIIIIIIIIIIIIIIIIIIIIIIIIIIIIIIHHIIIIIIIIIIIIIIIIIIIIIIIIIIGIIID
@HWI-D00621:464:HFY7KBCXY:1:1208:8949:95202 1:N:0:AAGAGGCAGTAAGGAG
AAGTCGTAACAAGGTTTCCGTAGGTGAACCTGCGGAAGGATCATTATTGAATACACTTGATAGGTTGTTGCTGGCTCTTGGGAGCATGTGCACGCCTGTCTTGGACTCTATTCATCCACCTGTGCACTATTTGTAGTCTTTGGAGACTAAGATGGAACAGCTTACCAGTCGGTCGACAGGCCGGAATAGAGGAATGCTTGAGCCATTAATGGTACAGGCTCTCCTCAAATAAACTGTAAAGTCCTCCCTCCAGAGTCTATGTCTTTATTCATAAACCAAGTATGTTGTCGAATGTATTCATTGGGCTATGATGCCTATAAACTATTATACAACTTTCAGCAACGGATCTCTTGGCTCTCGCATCGATGAAGAACGCAGC
+
IIIIIIIIIIIIIIHHIIIIIIIIIIIIGIIIIIIIIIIIIIIHIIHIIIIIIIIIIIIHIIIIIIIIIGIHIIIIIIIHIIIIIIIIHHIIIIHIIIIIIIHIHIIIIIIIIIIIIIIIIIIIIHIIIIIIIIIIIHIIIGIHIIIIIIHIIIIGIIGHIIIIIHIIHHIIIIIIIIHIIIHHIIHHIIHHIIIIIIIIIIIIIIIIIIIHIIIIIIIIIIIIIIIIIIIHHIIIIIIHFCCIIIHIHIHIIIHHIHIIIIGIIIHGHGIIHEGHHFIIIIIIIIHHFHHIIIIIGHIHGHIIIIIIHIHHIHHIHIIIIHFIHFIHG?IIIIIIIIGIHIIIIHIGIIIIGHIGIIIIGIHGHIHHIIIIIHDDBDD
@HWI-D00621:464:HFY7KBCXY:1:1208:11409:96721 1:N:0:AAGAGGCAGTAAGGAG
AAGTCGTAACAAGGTCTCCGTTGGTGAACCAGCGGAGGGATCATTACCGAGTTTACAACTCCCAAACCCCTGTGAACATACCTATCGTTGCCTCGGCGGTGCCCGCTCCGGCGGCCCGCCAGAGGACCCCCAAACTCTTGTTTTATACAGTATCTTCTGAGTAACACGATTAAATAAATCAAAACTTTCAACAACGGATCTCTTGGTTCTGGCATCGATGAAGAACGCAGC
+
IIIIIIIIIIIIIIIIIIIIIIIIIIIIIIIIIIIIIIIIIIIIIIIIIIIIIIIIIIIIIIIIIIIIIIIIIIIIIIIHIIIIIIIIIIIIIIIIIIIIIIIIIIIIIIIIIIIIIIIIIIIIIIIIIIIIHHHHHIIIIIIIIIHIGIIIIIIIIIIIIIIIIIIIIIIIIIIIIIIIIIIIIIIIIIIIIIIIIIIIIIIIIIIIIIIIIIIIIIIIIIIIIIHIDDD
@HWI-D00621:464:HFY7KBCXY:1:1208:8034:97117 1:N:0:AAGAGGCAGTAAGGAG
AAGTCGTAACAAGGTTTCCGTAGGTGAACCTGCGGAAGGATCATTATTACGTATCCACGTATCAAACCCAATCGTGAACTTGTTTCCCGTCTGATGAGGATCTCTGCGACCAATTGAAAATGCATGGTGAACTGAAGGGTAGAGGAGGGTTTCGGCCGGACTCTTCTTCAGCATCAAATGGTCGGTCCTAGATTACTCGAGGCCTTCGGTCTTGGGAACGTCTAGCTCATTGGATGTGGTTTTATTCATCATGCGGATCATTAACCCCTTGTACAAATATGAACTAAACTTTGCTGCCCGATCAGAAGGGTGGTAACAAATTGAAATTAAAAACAACTCTTAACAACGGATATCTTGGTTCTCGCATCGATGAAGAACGCAGC
+
HIIIHIIIIIIHIGGIIIIIIIIIIGIGIGHIIIIHIIIGHIIHIIIIIIHHIIIIIIIIHIIHIIIIIIIIIHHIIGIFHIIIIIIHIIGGIIIIIIIIIIIIHIIIIIIIIIIIIIIHIIIIIIHHIIHIGIIHIIIHIIIIIIIIHIIIIIHIIIHHEHIIIIIHHIHHHIIIIHIIIIIIIIIIIIIIHIGHIIIIIIIIIIIIIHHHHIIIIIIIIHIIIIIIIIIHHIIIIIIIIIHIHGIIHIHIIHHIIIIHHHCGGIIIIIIHEHIHIIHHGDHHGIIHHHIHGHDIHHHHIIIIIGIIHIIIIIIHHIIHEIIIIIIIIIHHGHHGHHIIHCDHGGHIIIIIIHEE?HIGIIIGHCHHCIHIHFHHHDDDBAA
@HWI-D00621:464:HFY7KBCXY:1:1209:13433:61058 1:N:0:AAGAGGCAGTAAGGAG
AAGTCGTAACAAGGTCTCCGTAGGTGAACCTGCGGAGGGATCATTACTGAATGGCCTCTAGGCCTTCAACCTTGCAAACCTGTGGAAGCAAGATGTGCTTCGGCGCTTCGGCGCCGCTTTTATGCCTTAATCAGTCTATGTGTCTGAATCAAATACAAGAAATAAAACTTTCAACAAAGGATCTCTTGGCTCTCGCATCGATGAAGAACGCAGC
+
IIHIIIIIIIIIIHHIIIIIIIIIIHIIIIIIIIIIIIIIIIIIIIIIIIIIHHIIIIIIIIIIIIIIIIIHIIIIIIIHHIIIIIIIIIIIHIIIIIIIIIIIIIIIIIIIIIIIIIIIIIIIIIIIIIIHIIIIIIIIIIIIIIIIIIIIIIIIIHIIIIIIIIIIIIHIIIIIIIIIIIIIIHGHFIHHHIHHIIIIIIHIIIIIIIIIID
@HWI-D00621:464:HFY7KBCXY:1:1209:12912:70111 1:N:0:AAGAGGCAGTAAGGAG
AAGTCGTAACAAGGTTTCCGTAGGTGAACCTGCGGAAGGATCATTACCGAGTTCATGCCCTTCGGGGTAGATCTCCCACCCTTTGTATACTATACCTCTGTTGCTTTGGCGGGCCGCCTAGCTACTGGCTTCGGCTGGTAAGTGCCCGCCAGAGGACCCAAAACCCTGAATATTAGTGTCGTCTGAGTAAAAAGTTTAATATTTAAAACTTTCAACAACGGATCTCTTGGCTCTGGCATCGATGAAGAACGCAGC
+
IIIIIIIHIIIIIIIIIIIIIIIIIIIIIIIIIIIIIHIIIIIIIIIIIIIIIIIIIIIIIIIIIIIIIIIIIIIIIIIHHHIIIIIIIIIIIIIIIIIIIIIIIIIIIIIIIIIIIIIIIIIIIIIIIIIIIIIIIIIIIIIHIIIIIIIIIIIIIIIIIIIIIIIIIIIIIIIIIIIIIIIIIIIIIIIIIIIIIIIIIIIIIIIIIIIHIIIIIIIIIHIIIIIIIIIIIIHDCH?IIIIIHHHIIHD?DDD
@HWI-D00621:464:HFY7KBCXY:1:1209:15685:74198 1:N:0:AAGAGGCAGTAAGGAG
AGTCGTAACAAGGTTTCCGTAGGTGAACCTGCGGAAGGATCATTCATAATAAGTGTTTTATGGCACTTTTTAAATCCATATCCACCTTGTGTGCAATGTCAGTCGATCTTCTTCATGGAGATCGACCAAACATCAACCTTTATCTTTTAACTCTTTGTCTGAAAAATATTATGAATAAACAATTCAAAATACAACTTTCAACAACGGATCTCTTGGCTCTCGCATCGATGAAGAACGCAGC
+
IIIIIIIIIIIIHIIIIIIIIIIIIHHIHHIIIIHIIHHIIIIIIIIIIIIIIIIIIIIIIIIIIIIIIIIIIIIIIIIIHIIIIIIIIIIIIIIIIIIIIIIIIIIIIIIIIIIIIIIIIIIIIIIIIIIIIIIIIIIHIIIIIIIIIIIIIIIIIIIIIIIIIIIIIIIIIIIIIIIIIIIIIIIIIIIHIIIIIIIIIHIIIIIIIIIIIIIGIHIIIIIIIIHHIHIIIIIID@DAB
@HWI-D00621:464:HFY7KBCXY:1:1209:18327:74386 1:N:0:AAGAGGCAGTAAGGAG
AAGTCGTAACAAGGTCTCCGTTGGTGAACCAGCGGAGGGATCATTATAGAGTTTACTCTTATAACCCTGTGAATTTACAGTTGCTTCGTGTACGCTAGTACACGGAATACTCCTTCTATATTTTTTTATACTGAGTCCAAAAAATAAACGTGAAAACTTTCAACAACGGATCTCTTGGTTCTGGCATCGATGAAGAACGCAGC
+
IIIIIIIIIIIIHIIIIIIIIIIIIIIIHIIIIIIIIIIIIIIIIIHIIIIIIIIIIIIIIIIIIIIIIIIIIIIIIIIIIIIIIIIIIIIIIIIIIIIIIIIIIIIIIIIIIIIIIIIIIIIIIIIIIIIIIIIGIIIHIIIIIIIIIIIIIIIIIIIIIIIIIIIIIIIIIIHIHHIIHHHHIIHIIIIIIIIIIIDCHHD
@HWI-D00621:464:HFY7KBCXY:1:1104:8518:95438 1:N:0:AAGAGGCAGTAAGGAG
AAGTCGTAACAAGGTTTCCGTAGGTGAACCTGCGGAAGGATCATTACAGAGTTCGTGCCCTTCGGGGTAGACCTCCCACCCTTTGTATACCTACCTTTGTTGCTTTGGCGGGCCGTCGCAAGACCGGCGGCTTCGGCTGTCGTGTGCCCGCCAGAGGACCCCAAACTCTGAATACAGTGTCGTCTGAGTACTATATAATAGTTAAAACTTTCAACAACGGATCTCTTGGTTCTGGCATCGATGAAGAACGCAGC
+
IIIIIIIIHIIIIIIIIIIIIIIIIIIIIIIIIIIIIIIIIIIIIIIIHIIIIIIIIIIIIIIIIIIIII<IIIIIIIIIIIIIIIIIIIIIIIIIIIIIIIIIIIIIIIIIIIIIIIIIIIIIIIIIIIIIIIIIIIIIIIIIIIIIIIIIIIIIIIIIIIIIIIIIIIIIIIIIIIIIIIIIIIIIIIIIIIIIIIIIIIIIIIIIIIIIIIIIIIIIIIIIIIIIIIIIIIIIIIHIIGIIIIIIHDDDDD
@HWI-D00621:464:HFY7KBCXY:1:1104:12022:96643 1:N:0:AAGAGGCAGTAAGGAG
AAGTCGTAACAAGGTTTCCGTAGGTGAACCTGCGGAAGGATCATTATTGAATACACTTGATAGGTTGTTGCTGGCTCTTGGGAGCATGTGCACGCCTGTCTTGGACTCTATTCATCCACCTGTGCACTATTTGTAGTCTTTGGAGACTAAGATGGAACAGCTTACCAGTCGGTCGACAGGCCGGAATAGAGGAATGCTTGAGCCATTAATGGTACAGGCTCTCCTCAAATAAACTGTAAAGTCCTCCCTCCAGAGTCTATGTCTTTATTCATAAACCAAGTATGTTGTCGAATGTATTCATTGGGCTATGATGCCTATAAACTATTATACAACTTTCAGCAACGGATCTCTTGGCTCTCGCATCGATGAAGAACGCAGC
+
IIIIIIIIIIIIIIIIIIIIIIHIIIIIIHIHHIIIIIIIIIIHIIHHHHIIIIIIIIHHHI1GHIIIIIIHHIIIIIHHGHHIIIIIIIIIIIIIIIIIIIIIIIIIIIIIIIIIIIHIIIIIIIIEHIIIIIIIHIIIIIIIHIIIIIIIIIIIIIGHIIIIIIIIHIIIIIHIIIIIIIIIIIIIIIIIIIIHIIIIGIIIIIIIIIIIIIIIIIIIHHHIGIIHHHHFIIIHGHECEHHHHIHHFIIIIIIIIIIIIHEIIHHIIIHHIIIIHGIIIHIIIIIHHHHIIIHIIIIIIIIIIHIIIHGHG1HHHHHIIGHHFIIHIIIIIIIIIIIIIHHFEGFHGIIIIIHIHHDHF1IHGD1IHHHE0DDDD@?
@HWI-D00621:464:HFY7KBCXY:1:1104:9461:97144 1:N:0:AAGAGGCAGTAAGGAG
AAGTCATAACAAGGTTTCCGTAGGTGAACCTGCGGAAGGATCATTATTGAATACACTTGATAGGTTGTTGCTGGCTCTTGGGAGCATGTGCACGCCTGTCTTGGACTCTATTCATCCACCTGTGCACTATTTGTAGTCTTTGGAGACTAAGATGGAACAGCTTACCAGTCGGTCGACAGGCCGGAATAGAGGAATGCTTGAGCCATTAATGGTACAGGCTCTCCTCAAATAAACTGTAAAGTCCTCCCTCCAGAGTCTATGTCTTTATTCATAAACCAAGTATGTTGTCGAATGTATTCATTGGGCTATGATGCCTATAAACTATTATACAACTTTCAGCAACGGATCTCTTGGCTCTCGCATCGATGAAGAACGCAGC
+
IIIIIIIIIIIHIIIIIIIGIIIIHIIIIIIIIIIIIIIIIIHIIIHIIIIIIIIIIIGHIHIIIIHIIIIIHHHIIIIIHHIIIIIHIIIIIIIIIIIIIIIIIIIIIIIHHIHIHIIIIIIIIIIIHHIIIIIGIIIIIIIHHIIIIIIIIIGAEHHHHIIHIIIIHIIIIIIIIIIHIIIIIHGHHHHIHHIHHHHHHIIIIHIHIIHHHHIIHHHIIIIH@HIHFHH?EHIHHHGIHHHE=HECCIHIIIHHIHHIIHFHHHEGDFHIIHHHGDIIIIIHIGHHIHHIHHGIHHGIIHIHGIIIHIHHHGIIHEIIHH@HHFHGGHHIIIIIIIIGIIIIIIIHHHGIHHIIIIIIIIIHEIHIIIIIIHDDBDA
@HWI-D00621:464:HFY7KBCXY:1:1104:13583:97431 1:N:0:AAGAGGCAGTAAGGAG
AAGTCGTAACAAGGTTTCCGTAGGTGAACCTGCGGAAGGATCATTATCACGTTATCCACGTATAAACCAAATTATAAATGTGAACTGTTATTTACGCCTTTGGAGACATCAAAGCTATCAGTAGATTGTGCTCGATACTGGATTGTTCATTATTATAGGTTTTGAACACCTGGTATCATTTATGAGTGCTTTCTATTGTTTGATACATTCCAAAGTGTATTAACCTATTAACTTATTAACCAATTGAACCGTAACATAGTTAAATTCTTATTGTCTTGAACTGAATTGTTTCTTACTCTTTTTCATTAAGGAGAAGAAATTCGATTTTACGAAACAATAAAATATAACTCTTAGCAACGGATATCTTGGTTCTCGCATCGATGAAGAACGCAGC
+
IIIHIIIIIIIIIIIIIGHIIIIIHIIIIIIIIIIIIIIIIIIIIIIHIIIHIIIIIIIIIIIIIIIIIHHIIIGIIHIIIIIIIIIIIIIIIIIGIIHIIIIIIIIIIHIIIIIIIIIIIIIIIIIIIIIIIIIIIIIIIIIIIHIGIIIIIIIIIHHHIHIGIHIHIDHHHHIIHIIIIIIHHIIHIIHIIIHHIHHHIIIHHHHIHHHIHHHIIIIIHGHHFIIIIIHHEHHFEHH?IIIIIHHHIIIHIHIIIHIIIIIIIHIIIHIIIIIIHIIIIIIIIHIIIIIHGIIIIIIHHIIIIIIIIIIIHIHIIIHH@HG@FIIHIIIIIIGHDCHEIHIIHGHGEIGIIIHEHG1IHGF@HCIIIIIIIHIIIGIIIHCHEIIHDBD@@@
@HWI-D00621:464:HFY7KBCXY:1:1104:11128:97982 1:N:0:AAGAGGCAGTAAGGAG
AAGTCGTAACAAGGTTTCCGTAGGTGAACCTGCGGAAGGATCATTATTGAATACACTTGATAGGTTGTTGCTGGCTCTTGGGAGCATGTGCACGCCTGTCTTGGACTCTATTCATCCACCTGTGCACTATTTGTAGTCTTTGGAGACTAAGATGGAACAGCTTACCAGTCGGTCGACAGGCCGGAATAGAGGAATGCTTGAGCCATTAATGGTACAGGCTCTCCTCAAATAAACTGTAAAGTCCTCCCTCCAGAGTCTATGTCTTTATTCATAAACCAAGTATGTTGTCGAATGTATTCATTGGGCTATGATGCCTATAAACTATTATACAACTTTCAGCAACGGATCTCTTGGCTCTCGCATCGATGAAGAACGCAGC
+
IIIHIIIIIGIIIIIIIIHIIIHIIIIIIIIIIHIIIIIIIIIHIIIHHIIIIIIIIIIIIIIIIHHIIIIIIHIIIIIHGHHIHIIIIIIIIIIIIIIIIIIIIIIIIIIIIIIIIIEHHIHIIIIIIHIIIIIHEHHIHHIGHIIIIIIIIIHIIHIIIIIHIIIIHHHHIHIIIIHIGIIIHIIIIIIIIIIHHIHIIIHIIIIIIIHIIHIIHHFHGIHHHIHHIIIIIGIIHHIIIIIIIHGIHFIIIIIIIIHHHHEIIHGFDCIIHHDCHGEHHFEIHHIIHHIHHG@GIIIIGIIHGIIIIIIHIHHGHHIIIIIIIIHGDFIHIHFIIIGIIIIIHIIIIHIIIIDIIIIIIIIIHHHEIGIIIID@@DB
@HWI-D00621:464:HFY7KBCXY:1:1105:13243:62429 1:N:0:AAGAGGCAGTAAGGAG
AAGCCGTAACAAGGTTTCCGTAGGTGAACCTGCGGAAGGATCATTATTGAATACACTTGATAGGTTGTTGCTGGCTCTTGGGAGCATGTGCACGCCTGTCTTGGACTCTATTCATCCACCTGTGCACTATTTGTAGTCTTTGGAGACTAAGATGGAACAGCTTACCAGTCGGTCGACAGGCCGGAATAGAGGAATGCTTGAGCCATTAATGGTACAGGCTCTCCTCAAATAAACTGTAAAGTCCTCCCTCCAGAGTCTATGTCTTTATTCATAAACCAAGTATGTTGTCGAATGTATTCATTGGGCTATGATGCCTATAAACTATTATACAACTTTCAGCAACGGATCTCTTGGCTCTCGCATCGATGAAGAACGCAGC
+
IIHFHHHIIIIIIIIIIGHHHIIHIIIIIIIIIIIHHHHIIIIHIIDFFHHIIIHIIIIHIFHHGHHIIHIIIIIIIIHGHIIIHII<DHI?GHIIIIIIIHIIIIIIHIIIIIIIIIIIIIIIGIIIIHIIIIIIHIIIIIIIIIIIIIIIIIHIHIIHHIEHIIIIIIIIIIIIIIIHIIIIIIIIHIIHHIIHIHHHHFHIIIIHIHHIIIIIHHHIFHIIHIIIHF?DHHIIIIHGHIIHGHEHF1EIIHFIHIHEHHEHFGFHEGIIIHHHF<<HHHCIHGIIHIIIHHHIIHHHFHHD11EG@IHHHHF1HEIHGHHHG@FHIHGIIIHIIIIHIIIIIIIHHGEEHIHIIHHH@HHIIIHHIIIHE?B0DDB
@HWI-D00621:464:HFY7KBCXY:1:1105:10805:70299 1:N:0:AAGAGGCAGTAAGGAG
AAGTCGTAACAAGGTTTCCGTAGGTGAACCTGCGGAAGGATCATTCATAATAAGTGTTTTATGGCACTTTTTAAATCCATATCCACCTTGTGTGCAATGTCAGTCGATCTTCTTCATGGAGATCGACCAAACATCAACCTTTATCTTTTAACTCTTTGTCTGAAAAATATTATGAATAAACAATTCAAAATACAACTTTCAACAACGGATCTCTTGGCTCTCGCATCGATGAAGAACGCAGC
+
HHIHHIIIIIIIIIIIIIIIIIFHHIHGDHIIIHIIIIIIIIIIIIIIIIIIIHHHIIIIIIIIHIHIIIIIIHIIIHIHIHHHIHIIIHIEIHIIIIIIIIIIIIIIIIIIIIIIIIIIIIIIIGHIIIIIIIIIIIIIHIIIIIIIIIIIIIIIHHHIIIIIIIIIIIIIIHIHIIIHHIIIIIIIIIIIIIIIIIIIIIIIIIIIIIIIIIIIIIIIHHHHHIHIIIIIIIIHHADDDD
@HWI-D00621:464:HFY7KBCXY:1:1105:11759:70371 1:Y:0:AAGAGGCAGTAAGGAG
AAGTCGTAACAAGGTTTCCGTAGGTGAACCTGCGGAAGGATCATTATTGAATACACTTGATAGGTTGTTGCTGGCTCTTGGGAGCATGTGCACGCCTGTCTTGGACTCTATTCATCCACCTGTGCACTATTTGTAGTCTTTGGAGACTAAGATGGAACAGCTTACCAGTCGGTCGACAGGCCGGAATAGAGGAATGCTTGAGCCATTAATGGTACAGGCTCTCCTCAAATAAACTGTAAAGTCCTCCCTCCAGAGTCTATGTCTTTATTCATAAACCAAGTATGTTGTCGAATGTATTCATTGGGCTATGATGCCTATAAACTATTATACAACTTTCAGCAACGGATCTCTTGGCTCTCGCATCGATGAAGAACGCAG
+
HIGHHDHIIIIGIIHHHIIHIIIIHEHHIGHHGIHIIIGIIIHIIIHIGHGIHIFHHHHIHEHHHHHIIHHG?GHHGIGFHHIIIIICHIHFEHIIIFHHIIGCC@GHHIIIIHIIHIHHEHHIIFHECHHHIIHIIIIFHHHHHHHHIHGGHIIGIHIIIHIIHHHHHIHIIIHHHHGHHIIFHHHHIIIHHGHHHHIHHHIIIIIIIIIHHEHHHFHIIHHEDIIHHHHHHGIIIIHFGGHGHHHHCIHGIGHHHHHHHHEHGEGIHHHHHEDGGDFIIIIHIHIGIIIIIHIIIHIIIIIIHHGHIIIIIIIIHGHHIIGIIIHHHHHHIGIIIIHHIIIIHIIIIHIIIHHIHHIHEIIIIIHIHHIIIIDDD<
@HWI-D00621:464:HFY7KBCXY:1:1105:13553:71389 1:N:0:AAGAGGCAGTAAGGAG
AGTCGTAACAAGGTTTCCGTAGGTGAACCTGCGGAAGGATCATTAACACGTATCCAACGTTAAAAACCCCGTGAACCTTTATTCGCCGCTCCCACGGCTCAGTCGCGTAAAGCTAGCAATCCCTGTACTCGTCCGAGAAATGAAGGAGAAGGGACTTCTGGCAGTGCACCGTGGTTTCAGAGCGCTTGGTTAGTGGCTTGTTTTTCCCCAAGCAATCAGTGGGTGACAGTGTCATTGATTGTGTAAGGATTTCGCTTAGCGATCACTGGAGGTCGATCACCGACCGGTGGATCAAGTCACAGGGCTTCGGCTCCCTCCCCAACCCCACTTCCTATTGCCGCTCCGCGCTAACAACGCCGGGCATTTAAAAACGTACTAAACAACTGTTAACAATGGATATCTTGGTTCTCGCATCGATGAAGAACGCAGC
+
IFIIHEHHHIHIHIIIHHHIIIIIIIIIIIIIIHHIIGHHIGIIIIIIIIIIIIIIIIIIIIIIIIIIIIHEEHIIIIHHHHIIHHICHHIIIIIIIIIIIIIHHIIIIIIIIIIIHIHIIIIIGHIIIIIHHIIIIHGIHHIIIHGHIIIIIIIIIIIIIIIIIIIIIHIIIIIIIIIIIIIIIIIIIHHABHHHHIIIIIGHIIHHIHIIIIIIIHHIHIIIIIIHEGE?HIIIIIIGIIHHHHHIIHIHHEIHHHIHHHECEIHHEDIHHIHEHIIIIHHIIIIIEGIIHHFF?GCHGHIIIHDHEHHCIIHEIIHHDCHHHECFGCHHHHIHGIIHHHHIIIIIIIIHECIIIIIIIIHIIHIIHHHIIHIIGHHHHGDIIIIIIIHHIIHHIIIIHHIIIHHHIIIIIGIIHHGD<0HHFDDDD@
@HWI-D00621:464:HFY7KBCXY:1:1102:12169:67805 1:N:0:AAGAGGCAGTAAGGAG
AAGTTGTAACAAGGTTTCCGTAGGTGAACCTGCGGAAGGATCATTAACAAATCCAATACTTGCGAGGAGGGGGTATCCCTCTCTATTGCAAATATTAATCCTCTAGCCTATGCCTTATCGGGTGTAGGTTAGTAGATATATAAATGTGTGTTATGTTGACAGTGTGTGAGATAATTTAATTTATTGACAACTTTTAACAATGGATCTCTAGGCTCTTGCATCGATGAAGAACGCAGC
+
IIIIIIIIIIIIIIIIIIHIIIIHIIIHFIIIIIIIIIIIIIIIIIIIIHHHHIIIIIIIIIIIIIIIIIIIIIIIIIIHHIIIIIIIIIIIIIIIIIIIIIIIIIIIIIIIIIIIIIIIIIIIIIIIIHIIIIIHIIIIIIIIIIIIIIIIIIIIIIIIIIIIIIIIIIIIIIIIIIIIIIIIIIIEIIIIIIIIIHIHHIIIIIIIIIIIIIIHHIIIIIIIIIIIIIIIDDDDD
@HWI-D00621:464:HFY7KBCXY:1:1102:11005:68654 1:N:0:AAGAGGCAGTAAGGAG
AAGTCGTAACAAGGTTTCCGTAGGTGAACCTGCGGAAGGATCATTATTGAATACACTTGATAGGTTGTTGCTGGCTCTTGGGAGCATGTGCACGCCTGTCTTGGACTCTATTCATCCACCTGTGCACTATTTGTAGTCTTTGGAGACTAAGATGGAACAGCTTACCAGTCGGTCGACAGGCCGGAATAGAGGAATGCTTGAGCCATTAATGGTACAGGCTCTCCTCAAATAAACTGTAAAGTCCTCCCTCCAGAGTCTATGTCTTTATTCATAAACCAAGTATGTTGTCGAATGTATTCATTGGGCTATGATGCCTATAAACTATTATACAACTTTCAGCAACGGATCTCTTGGCTCTCGCATCGATGAAGAACGCAGC
+
IIHIIIIIIIIIIIIHIIIIIIIIIIIIIIHIIHIIIIIIIIIIIIIIIIIIIIIIHIGHGHIFHIIIIHIIIIIIIIHHIIIIIIIHHIIIHIIIGHHIIIIIIIIIIIIIIIIIIIIIIIIHIIIIIIIIIIIIIIIIHIIIIIHIIIIIIIHIIIIIIIIIIIHHHIHHIHHHHIHIIIIIIIHIIIIIIIIIIIIIHGIIIIIIIIIGIIIIIHHIIHHIIIHHIHHIIIIIIIIIIIHIIIHHEIHHIIIIHIIHHIIIIIIIIIHHHEDDHFHIIIIIHIIHHIIIIIIIIIIIIIIIHGHIIIIHIHIIHHIHHHIHHIHHFHHHHG?IIIIIIIIIIIIIIHG1HGIIHIIIIIIIIIHHHHIIIIADD@D
@HWI-D00621:464:HFY7KBCXY:1:1102:7827:68930 1:N:0:AAGAGGCAGTAAGGAG
AAGTCGTAACAAGGTTTCCGTAGGTGAACCTGCGGAAGGATCATTCATAATAAGTGTTTTATGGCACTTTTTAAATCCATATCCACCTTGTGTGCAATGTCAGTCGATCTTCTTCATGGAGATCGACCAAACATCAACCTTTATCTTTTAACTCTTTGTCTGAAAAATATTATGAATAAACAATTCAAAATACAACTTTCAACAACGGATCTCTTGGCTCTCGCATCGATGAAGAACGCAGC
+
IIIIIIIIIIIIHIIIIIIIIIIIIIIIHHHIIIIIIIIIIIIIIIIIIIHIIIIIIIIIIHIIHIIIIIIIIIIIIIIIIIIIIIIIIIIIIIIIIIIIIIIIHIIIIIIIIIIIIIIIHHIIIIIIIIIIIIIIIIHIHIIIIIIIIIIIIIIIIIHHIIIIIIIIIIIIIIIIHHIIIHIIIIIIIIIIIIHIHGIIIIIIIIIHIIIIHHFIGIIIIIIIIHHIHIIIIIIIIBDDDD
@HWI-D00621:464:HFY7KBCXY:1:1102:11523:70303 1:N:0:AAGAGGCAGTAAGGAG
AAGTCGTAACAAGGTTTCCGTAGGTGAACCTGCGGAAGGATCATTATTGAATACACTTGATAGGTTGTTGCTGGCTCTTGGGAGCATGTGCACGCCTGTCTTGGACTCTATTCATCCACCTGTGCACTATTTGTAGTCTTTGGAGACTAAGATGGAACAGCTTACCAGTCGGTCGACAGGCCGGAATAGAGGAATGCTTGAGCCATTAATGGTACAGGCTCTCCTCAAATAAACTGTAAAGTCCTCCCTCCAGAGTCTATGTCTTTATTCATAAACCAAGTATGTTGTCGAATGTATTCATTGGGCTATGATGCCTATAAACTATTATACAACTTTCAGCAACGGATCTCTTGGCTCTCGCATCGATGAAGAACGCAGC
+
IIHHIHIIIIIIHIIIIIIIIIIHIIIIIGIIIIIIIHIHIIIIIIIIIIIIIIIIIIHIIIHHIIIIIIIGIHIIIIIHIIIIIEHIIIIIIIIIIIIIIIIIHIIIIIIIIIIIIIIIIIIIIIIIIIIIIIIHHIIIIIIIIIIIIIIHIHIIIIIIIIIIHIIIIIIIIIIIIIIHHIIIIIIIIIIIIIIIIHHHHHIIIIIIIIIHHIIIIHIIHHIIIIIHIIIIHHHIHHGIHIIHIHHFCIIHGIIIIGIIIHFHIIHHHHGIIHGHHFHHHIIIIIIHHHIIHIIIIIIIHIIIHIIIIIIIIIHIIIIIIIHIIIIIHHHHIIIIIIIIIIIIIIIIIIHEIIIIIIIIIGIIIIIIIIIIIGDDAAB
@HWI-D00621:464:HFY7KBCXY:1:1102:10466:70703 1:N:0:AAGAGGCAGTAAGGAG
AAGTCGTAACAAGGTTTCCGTAGGTGAACCTGCGGAAGGATCATTCATAATAAGTGTTTTATGGCACTTTTTAAATCCATATCCACCTTGTGTGCAATGTCAGTCGATCTTCTTCATGGAGATCGACCAAACATCAACCTTTATCTTTTAACTCTTTGTCTGAAAAATATTATGAATAAACAATTCAAAATACAACTTTCAACAACGGATCTCTTGGCTCTCGCATCGATGAAGAACGCAGC
+
IIIIIIIIIIIIIIIIIIIIIIIIIIIIIIIIIIIIIIIIIIIIIIIIIIIIIIIIIIIIIHIIIIIIIIIIIIIIIIIHHIIIIIIIIIIIIIIIIIIIIIIIIIIIIIIIIIIIIIHIIIIIIIIIIIIIIIIIIIIIHIIIIIIIIIIIIIIIIIIIIIIIIIIIIIIIIIIIHIIIIIIIHIIIIIIIHIIIIIIIIIIIIIIIIIIIIHHIIIIIIIIIIIIIIIIIIIIIIDDDDD
@HWI-D00621:464:HFY7KBCXY:1:1102:12460:70868 1:N:0:AAGAGGCAGTAAGGAG
AAGTCGTAACAAGGTTTCCGTAGGTGAACCTGCGGAAGGATCATTATTGAATACACTTGATAGGTTGTTGCTGGCTCTTGGGAGCATGTGCACGCCTGTCTTGGACTCTATTCATCCACCTGTGCACTATTTGTAGTCTTTGGAGACTAAGATGGAACAGCTTACCAGTCGGTCGACAGGCCGGAATAGAGGAATGCTTGAGCCATTAATGGTACAGGCTCTCCTCAAATAAACTGTAAAGTCCTCCCTCCAGAGTCTATGTCTTTATTCATAAACCAAGTATGTTGTCGAATGTATTCATTGGGCTATGATGCCTATAAACTATTATACAACTTTCAGCAACGGATCTCTTGGCTCTCGCATCGATGAAGAACGCAGC
+
IIIIIIIIIHIIIHIHIIIIIIIIIIIIHIIIIIIIIIIIIIIIIIIIIIIIIIIIIIIIIIIIIIIIIHIGIIIIIIIIIIIIIIIIIIIIIIIIIIIIIIIIIIIIIIIIIIIIIIIIIGIIIIIIIIIIHIIGIHIIIIHIIHIIIIIIIIGHIIIIIIIGIIIIIIIIIIIIIIIHIIIIIIIIIGIIIIIIIIIIIIHIIIIIIIIIIIIIIIIHIIGIIIHHIHIIHIIIIIHIIIIIIHEHCGHCHIIIIIIIIHGIIIIIIHIIIHH?HGIHHIHIIHHHGGHIIIIIIHIHGIIIIIIIIIIGIIIIIHIIIIIHHHHHHFHHHHHIIIIIIIIIHIIIIIIIHIHIIIIGIIIHHHHIIIIIHHBDDDD
@HWI-D00621:464:HFY7KBCXY:1:1102:9894:71062 1:N:0:AAGAGGCAGTAAGGAG
AAGTCGTAACAAGGTTTCCGTAGGTGAACCTGCGGAAGGATCATTCATAATAAGTGTTTTATGGCACTTTTTAAATCCATATCCACCTTGTGTGCAATGTCAGTCGATCTTCTTCATGGAGATCGGCCAAACATCAACCTTATTTTTTAACTCTTTGTCTGAAAAATATTATGAATAAACAATTCAAAATACAACTTTCAACAACGGATCTCTTGGCTCTCGCATCGATGAAGAACGCAGC
+
HHIHHIIIIIIIIIIIIIIIIIIIIIHIIHIIIIIIIIIIIIIIIIIIIIIIIIIIIIIIHIHIIHHIIIIIIIIIIIHHHHIIIIIIIIHIIIIIIHIIIIIIIIIIIIIHIIIIIHIIIIIIIIIHIIIIIIIHHIHHIIIIIIIIIHIIIIIIIIIIIIIIIIHHIIIIIIHIIHIIIHIHIHHIIHIIIIHHHIIIHHIHHIIIIIHHI;IIIIIIIGIIHGHIHIIIIIIHDDD?D
@HWI-D00621:464:HFY7KBCXY:1:1102:10880:72874 1:N:0:AAGAGGCAGTAAGGAG
AAGTCGTAACAAGGTTTCCGTAGGTGAACCTGCGGAAGGATCATTATTGAATACACTTGATAGGTTGTTGCTGGCTCTTGGGAGCATGTGCACGCCTGTCTTGGACTCTATTCATCCACCTGTGCACTATTTGTAGTCTTTGGAGACTAAGATGGAACAGCTTACCAGTCGGTCGACAGGCCGGAATAGAGGAATGCTTGAGCCATTAATGGTACAGGCTCTCCTCAAATAAACTGTAAAGTCCTCCCTCCAGAGTCTATGTCTTTATTCATAAACCAAGTATGTTGTCGAATGTATTCATTGGGCTATGATGCCTATAAACTATTATACAACTTTCAGCAACGGATCTCTTGGCTCTCGCATCGATGAAGAACGCAGC
+
IIIIIIIIIIIIHIIIIIIIIIIIIIIIIIIIIIIIIIIIIHIHIIHIIIIIIIIIIIIHIIIIIIIIIIIIIIIIIIIHIIIIIIIIIIIIIIIIIIIIIIIIIIIIIIIIIIIIIIIIIIIIIIIIIIIIIIIIHIIHIIIGIIHIHHIHHIIIIIHIIIIIIIHIIHIHIIIIIIIIIIIIIHGHIHIHHIIHHHHIIIHIIIIIIIHIHHIIIHIHHHIHIIIHIHHHHIHIHHHHIIIIICIHFIHHIIIIHIIIIIHIIIIIIIIIHHDFHGIIIIIIIIIIHIIIIIIIIIIIIHIIIHIIIIIIIIIIIIIIIIIIIIIHHIHHIH?HIIGHHHHIIHIIIIHGIIIIIIIIIIIIHIIIIIHIIIDDDBD
@HWI-D00621:464:HFY7KBCXY:1:1102:13294:73591 1:N:0:AAGAGGCAGTAAGGAG
AAGTTGTAACAAGGTTTCCGTAGGTGAACCTGCGGAAGGATCATTAACAAATCCAATACTTGCTGGCTCTCTTTTTTGGGGGTCTTGCAAATATTAATCCGCTGGCCTCGCAAGGGGCTGGTTGATAATTGATAACATAAATGTGTGTAGTGTTGACAGTGTGTGATATTTAATTAATTATTGACAACTTTTAACAATGGATCTCTAGGCTCTTGCATCGATGAAGAACGCAGC
+
IIIHHIIIIIIIIIIIIIIIIIIIIIIIIIHIIIIIIIIIIIIIIIIIIIIIIIIIIIIIIIIIIIIIIIIIIIIIIIIIIIHIIHIIIIIIIIIIIIIIIIIIIIIIIIIIIIIIIIIIIHIIIIIIIIIIIIIIIIIIIIIIIIIIIIIIIIIIIIIIIIIIIIIIIIIIIIIIIIIIIIIHIIIIIIIIIIIIIIIHIIIIIHHIIIIIIIIIIIIIIIHHHIIIIBDDDD
@HWI-D00621:464:HFY7KBCXY:1:1102:10909:75209 1:N:0:AAGAGGCAGTAAGGAG
AAGTCGTAACAAGGTCTCCGTTGGTGAACCAGCGGAGGGATCATTACCGAGTTTTCAACTCCCAAACCCTTTTGTGAACATACCTATCGTTGCTTCGGCGGACTCGCCCCAGCGTCCGGCCGGCCCCGCGCCGGCCGCGGCCTGGATCCAGGCGGCCGCCGGAGACCCCCAAACTCTGTATTCTCAGTATCTTCTGAATCCGCCGCAAGGCAAAACAAATGAATCAAAACTTTCAACAACGGATCTCTTGGTTCTGGCATCGATGAAGAACGCAGC
+
IIIIIIIIIIIIIIIIIIIIHIIIIIIIIIIIIIIIIIIIIIHIIIIIIHIIIIIIIIIIIIIIIIIIIIIIIIIIIIIGHIIIIIIIIIIIIIIIIIHHIHIIIIIIIIIHHHHIIHHIIHHIIIIHIHHIIIIIIIIIIIIIIIIIIIIHIIIIIIIIIIIIIHIIIIIHIIHIIIIHIGIGIIIIIIIIIIIIIIHIHIIIIIHIIHHIHIIIHIIIIHHFIIIIHIIGIIIIIHEIIIIIIIIIFIIIIIIIIIIIIIIIIIHIHHIDDD@D
@HWI-D00621:464:HFY7KBCXY:1:1102:11564:75507 1:N:0:AAGAGGCAGTAAGGAG
AAGTCGTAACAAGGTTTCCGTAGGTGAACCTGCGGAAGGATCATTATTGAATACACTTGATAGGTTGTTGCTGGCTCTTGGGAGCATGTGCACGCCTGTCTTGGACTCTATTCATCCACCTGTGCACTATTTGTAGTCTTTGGAGACTAAGATGGAACAGCTTACCAGTCGGTCGACAGGCCGGAATAGAGGAATGCTTGAGCCATTAATGGTACAGGCTCTCCTCAAATAAACTGTAAAGTCCTCCCTCCAGAGTCTATGTCTTTATTCATAAACCAAGTATGTTGTCGAATGTATTCATTGGGCTATGATGCCTATAAACTATTATACAACTTTCAGCAACGGATCTCTTGGCTCTCGCATGGATGAAGAACGCAGC
+
IIIIIIIIIIIIIIIIIIIIIIIIIIIIHHIIIIIIIIIGHIGIIIIIIIIGIIIIIIIIIIIIIIIIIHIIIHIGHIIGHIIIIIIIIIIIIIIIIIIIIIIIIIIIIHIIIIIIIIIIIIIIIIIIHIIIIIIIHIHIIIIHIIIIIIHIIIHIIIIHHIIIIIHIHIIHIIIIIIIHIHIHIIIIIIIIIHIIIIIIIHIIIIIIIIIIIIHHIFHIIIIIIIIIIIHHHIIIIIIIHIIIIIIHEHFIHIIIIIIIIIHFHHHIIIIHHHGHFDHIIHIIIIIHHIIHIIIIIIIIIGIIIIIIIIIHIIHIIIHIIIIIIIIIHGIIIIIIIIGGIIIIHHIIIIIIIIIHIIIHIIIIIIIIIIHIIIDDD@D
@HWI-D00621:464:HFY7KBCXY:1:1102:11549:75643 1:N:0:AAGAGGCAGTAAGGAG
AAGTCGTAACAAGGTTTCCGTAGGTGAACCTGCGGAAGGATCATTATTGAATACACTTGATAGGTTGTTGCTGGCTCTTGGGAGCATGTGCACGCCTGTCTTGGACTCTATTCATCCACCTGTGCACTATTTGTAGTCTTTGGAGACTAAGATGGAACAGCTTACCAGTCGGTCGACAGGCCGGAATAGAGGAATGCTTGAGCCATTAATGGTACAGGCTCTCCTCAAATAAACTGTAAAGTCCTCCCTCCAGAGTCTATGTCTTTATTCATAAACCAAGTATGTTGTCGAATGTATTCATTGGGCTATGATGCCTATAAACTATTATACAACTTTCAGCAACGGATCTCTTGGCTCTCGCATCGATGAAGAACGCAGC
+
IIHIIIIIIIIIIIIIIIIIIIIIIIHIIIIIIIIHIIIIIIIIIIIIIIIHIIIIIIIHIIIIIIIIIIIIIIIHHIIHIIIIHIIIIIIIIIIIIGIIIIIGIIIIIIIIIIIIIIIIIIHIIIIIIIIIIIIIIIIIIHIIIIIIIIIIIIIIIIIIIIHIIIIIIIHIIIIIIIIIIIGIHIIIHIIIIIIIHHGHIIIHIIIIHIIHHIIIIIHIIIIIIHIHIIIIHIGIIHHEHHIGHDIHHHECIIIIIIIIHHHHIIIIIIHIIHHEGCGIIIIIIIIIHIHHHIIIIHHHIIIIHIIIIIIIIIHIIIIHIIHIIIIIHGHHIHGIHIIIHIIIHHGIHHHEIIIIIIIIIIHIIIIIIIIIHHDDDDD
@HWI-D00621:464:HFY7KBCXY:1:1102:10345:76841 1:N:0:AAGAGGCAGTAAGGAG
AAGTCGTAACAAGGTCTCCGTAGGTGAACCTGCGGAGGGATCATTACTGAATGGCCTCTAGGCCTTCAACCTTGCAAACCTGTGAAAGCAAGATGTGCTTCGGCGCTTCGGCGCCGCTTTTATGCCTTAATCAGTCTATGTGTCTGAATCAAATACAAGAAATAAAACTTTCAACAAAGGATCTCTTGGCTCTCGCATCGATGAAGAACGCAGC
+
IIIIIIIIIIIIIIIIIIIIIIIIIIIIIIIIIIIIIIIIIIIIIIIIIIIIIIIIIIIIIIIHIIIIIIIIIIIIIIIIIIIIIHIIIIIGIIIIIIIIIIIIIIIIIIIIIIIIIIIIIIIIIIIIIIIIIIIIIIIIIIIIIHIIIIIIIIIHIIIIIIIIIIIIIIIIIIIHIIIHIIIHIIIIIIIIIIIIIIIIIIIIIIIHIIIIGD
@HWI-D00621:464:HFY7KBCXY:1:1102:9792:80627 1:N:0:AAGAGGCAGTAAGGAG
AAGTCGTAACAAGGTCTCCGTAGGTGAACCTGCGGAGGGATCATTATTGAATGGTCTTTGACCTTCTACCCTTAAAACATGTGGAAGCCAATATCGTGCTTCGGCCTCCCTTTGGGGTGGCCGCTTTTATGCAGAAACTCGTATGTCGTCTGAATGAAAACATTAAAATCAAAACTTTCAACAAAGGATCTCTTGGCTCTCGCATCGATGAAGAACGCAGC
+
IIIIIIIIIIHIIIIHIHIIIIIIIIIIIIIIIIIIIIIHIIIIIIIIHIIIIIIIIIIIIIIIIIIHIIIIIIIIIIHGHHIIIIIIIIIIIIIIIIIIIHIGHIIIIIIIIIIIIIIIIIIIIIIIIIIIIIIIIIIHIIIIIIIIIIIIIIIIIIIIIIIIIIIIIIIIIIHIGIIIIIIIIIIIIHHIHHIHIIIIIIIIIIIIIIIIIIIIGIIII
@HWI-D00621:464:HFY7KBCXY:1:1102:7155:81494 1:N:0:AAGAGGCAGTAAGGAG
AAGTCGTAACAAGGTTTCCGTAGGTGAACCTGCGGAAGGATCATTATTGAATACACTTGATAGGTTGTTGCTGGCTCTTGGGAGCATGTGCACGCCTGTCTTGGACTCTATTCATCCACCTGTGCACTATTTGTAGTCTTTGGAGACTAAGATGGAACAGCTTACCAGTCGGTCGACAGGCCGGAATAGAGGAATGCTTGAGCCATTAATGGTACAGGCTCTCCTCAAATAAACTGTAAAGTCCTCCCTCCAGAGTCTATGTCTTTATTCATAAACCAAGTATGTTGTCGAATGTATTCATTGGGCTATGATGCCTATAAACTATTATACAACTTTTAGCAACGGATCTCTTGGCTCTCGCATCGATGAAGAACGCAGC
+
IIIIIIIIIIIIIIIIIIIIIIIIIIIIIIIIIIIIIIIHIHIHIIIIHHIIIIIIIIIIIIIIIIIIIHIIIIIIIIIHCHIIIIIHHIIIHIIIIIIIIIIIIIIHIHIIIIIIIIIIIIIIIHHHIIIIHIIIIIIIIIIHHIIIIIIIIIIIIIHHIIIIIIIIIIIIIHIIIIIIHHIIHHHIHIIIIIIIIHHHIHIIIIIHIIIIIIIIHHHGHIIHHIIIIHHFHGHIHIIIHIIIIHIHHHHIHIHGIIIIIIIIIIIIIIIIIIHHHHIHHIIHIIIGHIIIIIIHIIIIIIIHHHIHIIIHHHIIIIIIHIIIIHHHHIIIIIHIIIIHIIIIIIIIIIIHFHHIHIIIIIIIIIIIIHIIIIDDDDD
@HWI-D00621:464:HFY7KBCXY:1:1102:8977:81522 1:N:0:AAGAGGCAGTAAGGAG
AGTCGTAACAAGGTTTCCGTAGGTGAACCTGCGGAAGGATCATTATTGAATACACTTGATAGGTTGTTGCTGGCTCTTGGGAGCATGTGCACGCCTGTCTTGGACTCTATTCATCCACCTGTGCACTATTTGTAGTCTTTGGAGACTAAGATGGAACAGCTTACCAGTCGGTCGACAGGCCGGAATAGAGGAATGCTTGAGCCATTAATGGTACAGGCTCTCCTCAAATAAACTGTAAAGTCCTCCCTCCAGAGTCTATGTCTTTATTCATAAACCAAGTATGTTGTCGAATGTATTCATTGGGCTATGATGCCTATAAACTATTATACAACTTTCAGCAACGGATCTCTTGGCTCTCGCATCGATGAAGAACGCAGC
+
IIIIIIIIIIIIIIIIIHHIIHHHIIIIEHIIIIIIIIIIHIIHIHHIIHHIIIIIIIGIIIHHIIIIIIIFHIHIIIGHGIIGIIIIHIIIIIIIIIIIIIIHIIIIIIIIIIHHIIIIIIIIIIIIIIIIIIIHIIIIIGGIIIIIIHHIIIIIHHIIIIIIHIHIIIHHHIIIIHGHHHHHIIIIIIIIIIIIHHHIIIIIIIIIIIIIHIIIHIHHIHIIIIIIHIIHIIIHHECGFHHGIGGIIIIIIHGHIIIIIGIIIIIIIIIIHHHHHIIIIIIIIIIGIIIIIIIIHIIIIIIHIIIIIHGHHIHIIIIIIIIIIIIIHGIIIIIIIIHIIIIIIIIIHEEGHIIHIIIHIIIIIIHHEIIIHADDDD
@HWI-D00621:464:HFY7KBCXY:1:1102:10573:81705 1:N:0:AAGAGGCAGTAAGGAG
AAGTCGTAACAAGGTTTCCGTAGGTGAACCTGCGGAAGGATCATTATTGAATACACTTGATAGGTTGTTGCTGGCTCTTAGGAGCATGTGCACGCCTGTCTTGGACTCTATTCATCCACCTGTGCACTATTTGTAGTCTTTGGAGACTAAGATGGAACAGCTTACCAGTCGGTCGACAGGCCGGAATAGAGGAATGCTTGAGCCATTAATGGTACAGGCTCTCCTCAAATAAACTGTAAAGTCCTCCCTCCAGAGTCTATGTCTTTATTCATAAACCAAGTATGTTGTCGAATGTATTCATTGGGCTATGATGCCTATAAACTATTATACAACTTTCAGCAACGGATCTCTTGGCTCTCGCATCGATGAAGAACGCAGC
+
IIIIIHIIIIIIIHIIHHHIIIIHIIIIIIIIIIIIIIGIIFHEHIHIIIIIIIIHII?GHHEHIHHIIHHIIIIIIIIHIIIIIIHIIIIIHIIGIIIIIIGGHIIIIIIIIIIIIIIIIIHHIHIIIIIIIIIHHIIIIIHEGFHIIEIHIEHIIEIHIIHIIIIIHHIHIFHDHIIIHIHHIIIIIIIIIIIIGIIHHHIHIIIIIIIIIHIIIHHHHIIGIIIIHIHHFHGIIIIIIIIHIHGHHEHHIHHHHIIIIHGIIIIIIIIIHGCGHGHIIHIHIIIIGIIIIIIHIIIHGIIHHHIIIIHHHIHIIIIIIHIIIIIIIHIHIIIIIHIIIIIIIIIIIIHFIHHIHIIHIIIIIIIGIIIIIHDDDCD
@HWI-D00621:464:HFY7KBCXY:1:1102:15064:81763 1:N:0:AAGAGGCAGTAAGGAG
AAGTCGTAACAAGGTTTCCGTAGGTGAACCTGCGGAAGGATCATTATTGAATACACTTGATAGGTTGTTGCTGGCTCTTGGGAGCATGTGCACGCCTGTCTTGGACTCTATTCATCCACCTGTGCACTATTTGTAGTCTTTGGAGACTAAGATGGAACAGCTTACCAGTCGGTCGACAGGCCGGAATAGAGGAATGCTTGAGCCATTAATGGTACAGGCTCTCCTCAAATAAACTGTAAAGTCCTCCCTCCAGAGTCTATGTCTTTATTCATAAACCAAGTATGTTGTCGAATGTATTCATTGGGCTATGATGCCTATAAACTATTATACAACTTTCAGCAACGGATCTCTTGGCTCTCGCATCGATGAAGAACGCAGC
+
IIIHIIIGIIIIGIIHHGHHIIIHIIIHIIIIICHIIIIFFICHHHIIIIIIIHIIIIIHIGIIIIIIIIIHGIIIIIIIIIIIIIIIHHHHIIIIIIIIIIIIIIIIIHIIIHIIIIIIIIIIIHIIIIIIIIIHIIIHHIHHIIHHIIIIIIIIIIIIIIIIIHIIHIIIIIIIIIIFHIIIIIIIIIIHIIIIIHGIIHIIIIIIHIIHIIIIHIIIIHHIIHHIIIHHEHIIHHGHHEHIIIIHHIHHIIHIHIIIIHFEIHHEIHIHHIHFGCHIIIIIHHHFHCHHIIIHHHIIGIIIIIIIIIIHIHFIIIIHHHGIIGIIHHIHHIHIIHGIHHHIHIIHIIIIHGIHIIIIIIGIHIHHHIIHHDCDCCD
@HWI-D00621:464:HFY7KBCXY:1:1102:8281:82221 1:N:0:AAGAGGCAGTAAGGAG
AAGTCGTAACAAGGTCTCCGTAGGTGAACCTGCGGAGGGATCATTACTGAATGGCCTCTAGGCCTTCAACCTTGCAAACCTGTGAAAGCAAGATGTGCTTCGGCGCTTCGGCGCCGCTTTTATGCCTTAATCAGTCTATGTGTCTGAATCAAATACAAGAAATAAAACTTTCAACAAAGGATCTCTTGGCTCTCGCATCGATGAAGAACGCAGC
+
IIIIIIIHIIIIIIIIIIIIIIIIIIHIIIIIIIIIIIIIIIIIIIIIIIIIIIIHIIIIIIIIIIIIIIIIIIIIIIIIIIIIIIIIIIIIIIIIIIIIIIIIIIIIIIIIIIIIIIIIIIIIIIIIIIIIIIIIIIIIIIIIIIIIIIIIIIIIIIIIIIIIIHIIHHIIIIIIHIIIIIIIGHIIHIIIIIHIIIIIIIIHIIIIIHIIID
@HWI-D00621:464:HFY7KBCXY:1:1102:14469:82117 1:N:0:AAGAGGCAGTAAGGAG
AAGTCGTAACAAGGTTTCCGTAGGTGAACCTGCGGAAGGATCATTCATAATAAGTGTTTTATGGCACTTTTTAAATCCATATCCACCTTGTGTGCAATGTCAGTTGATCTTCTTTATGGAGATCGACCAAACATCAACCTATTTTTTTAACTCTTTGTCTGAAAAATATTATGAATAAATAATTCAAAATACAACTTTCAACAACGGATCTCTTGGCTCTCGCATCGATGAAGAACGCAGC
+
IIIIIIIIIIIIHIIIIIIIIIIIIIIIIIIIIIIIIIIIIIIIIIIIIIIIIIIIIIIIHIIIHIIIIIIIIIIIIIIHHIIIIIIIIIIIIIIIIIIIIIIIIIIIIIIIIIIIIIIIIHIIIIIIIIIIIIIIIIIIHIIIIIIIIHIIIIIIIHIIIIHIIIIHIIIIIIIIIHIIIIHHHIIHHHHHIIIIIIIHEIIIIIIIIIIIIIIIIIIIIHIIIHIIIIIIIIIIDDAD@
@HWI-D00621:464:HFY7KBCXY:1:1102:11700:82559 1:N:0:AAGAGGCAGTAAGGAG
AAGTCGTAACAAGGTTTCCGTAGGTGAACCTGCGGAAGGATCATTAGAGAACGATTGGTTGCAATTTATTTGCTGTGGGGGTGAGTGTACATACGTGTTTGGTATGGACTGACATTCATGCTTATGGATTGACGTTCATGTGCACTAGTTGGCACTCACCACTCCGCGGCGGGTCGCTGGGACTGTAAGCCAGAGAGGGGTTACCGCAAGCTAACCCCAGTTCTAACCAGTCACCAGAGAGCAAAACACAAAAGAACCTCGCCGCAATGGATCTCTAGGCTCTTGCATCGATGAAGAACGCAGC
+
IIIIHIIIIIIIIIIIIIIIIIIHGHHIIIIIIIIIIGIIIIIIIIIIIIIIHIHIHIIIIIIIHIHIIIIIIIIIIHIIIIIIIHIIIIIIIIIIIHHIIIIIIIIIIIIIIIIIIIIIIIIIIIIIIIIIIIHIHIIIHIIIIIIIHIIIIIIIIIIIIHHIIIIIIIIHIIIIIIIHHHIHIIIIIIIHIIIIIIIHGDGHIIHIIIIIHIIIIIIIIIIIIIIIHIHIIIHIIGIIHEIIIIIIIIIHIHEHHHCEGIIIIIIIIHIIIIHGCIHHIIIIIIIIIIIIIIIIIIIDDDDD
@HWI-D00621:464:HFY7KBCXY:1:1102:6747:83085 1:N:0:AAGAGGCAGTAAGGAG
AAGTCGTAACAAGGTTTCCGTAGGTGAACCTGCGGAAGGATCATTATTGAATACACTTGATAGGTTGTTGCTGGCTCTTGGGAGCATGTGCACGCCTGTCTTGGACTCTATTCATCCACCTGTGCACTATTTGTAGTCTTTGGAGACTAAGATGGAACAGCTTACCAGTCGGTCGACAGGCCGGAATAGAGGAATGCTTGAGCCATTAATGGTACAGGCTCTCCTCAAATAAACTGTAAAGTCCTCCCTCCAGAGTCTATGTCTTTATTCATAAACCAAGTATGTTGTCGAATGTATTCATTGGGCTATGATGCCTATAAACTATTATACAACTTTCAGCAACGGATCTCTTGGCTCTCGCATCGATGAAGAACGCAGC
+
IIHIIIIIIIIIIIIIIIIIIHHIIHIIIIIIIIIIIHIIIIIIIIIIIIIIIIHIIIIGIIIIHIIIIIHIGIIIIIIHHHIIIIIIIIIIIIIHIIIIIIGIIIIIIIIIIIIIIIIIHIIIIIIIIIIIIIIIIIIIIIIIIIIIIIHIIHIIIIIIIIIIIIIIHIHIIIIGHIIIIHIHIIHHHHIHIIIIHIIHGHIIIIIIIIIIIIIIIIIIGIIIHIIHIHHHHIIIIIHHHIIHGIIHEHHIIIIIIHIIHG?IIIIIIIIIIHHHHFIHGHHIIHHHGIIIHHHIIHIIHIHHHIIIIIIHGCHIIIIIIIIIIHIHHHIHIIGIIIIIIIIIIIHIIHG1IHHIIIGHIIIIIIIIIIIIIHCDDDD
@HWI-D00621:464:HFY7KBCXY:1:1102:11021:83061 1:N:0:AAGAGGCAGTAAGGAG
AAGTCGTAACAAGGTTTCCGTAGGTGAACCTGCGGAAGGATCATTCATAATAAGTGTTTTATGGCACTTTTTAAATCCATATCCACCTTGTGTGCAATGTCAGTTGATCTTCTTTATGGAGATCGACCAAACATCAACCTATTTTTTTAACTCTTTGTCTGAAAAATATTATGAATAAATAATTCAAAATACAACTTTCAACAACGGATCTCTTGGCTCTCGCATCGATGAAGAACGCAGC
+
IIIIIIIIIIIIIIIIIIIIIIIIIIIHIIIIIIIIIIIIIIIIIIIIIIIIIIIIIIIIIIIIIIIIIIIIIIIIIIIIIIIIIIIIIIIIIIIIIIIIIIIIIIIIIIIIIIIIIIIIIIIIIIIIIIIIIIIIIIIIIIIIIIIIIHIIIIIIIIIIIIIIIIIIIIIIIIIIIIIIIIIIIIIIIIIIIIIIIIHIIIIIIIIIIIIIHHIIHIIIIIIIIIIIIIIIIIIHDDDDD
@HWI-D00621:464:HFY7KBCXY:1:1102:6846:83995 1:N:0:AAGAGGCAGTAAGGAG
AAGTCGTAACAAGGTTTCCGTAGGTGAACCTGCGGAAGGATCATTCATAATAAGTGTTTTATGGCACTTTTTAAATCCATATCCACCTTGTGTGCAATGTCAGTCGATCTTCTTCATGGAGATCGACCAAACATCAACCTTTATCTTTTAACTCTTTGTCTGAAAAATATTATGAATAAACAATTCAAAATACAACTTTCAACAACGGATCTCTTGGCTCTCGCATCGATGAAGAACGCAGC
+
HFIHIIIIIIIIGHIIIIIIIIIIHHIIIIHHIHIIIIGHHIIHIHHHIIIIIIIIHIIIHHHIIIIIIHHHHHIIHIIIHGHIIIIHIIIIHIIIIIIIIIIHIIIIIIIIIIIIIIIIGIIHIIHIIIIHIIIII9IHDHIHIIIHIHIHHIIIIHHGIIIIIHIIHIIIIIIHHHHHHHGHHIIIIHFIHIHHHHHIIIIIHHIIIIIHHIIHFHHHHHIGIIIIIIIIHIIHHDDBDD
@HWI-D00621:464:HFY7KBCXY:1:1102:18455:83844 1:N:0:AAGAGGCAGTAAGGAG
AAGTCGTAACAAGGTTTCCGTAGGTGAACCTGCGGAAGGATCATTATTGAATACACTTGATAGGTTGTTGCTGGCTCTTGGGAGCATGTGCACGCCTGTCTTGGACTCTATTCATCCACCTGTGCACTATTTGTAGTCTTTGGAGACTAAGATGGAACAGCTTACCAGTCGGTCGACAGGCCGGAATAGAGGAATGCTTGAGCCATTAATGGTACAGGCTCTCCTCAAATAAACTGTAAAGTCCTCCCTCCAGAGTCTATGTCTTTATTCATAAACCAAGTATGTTGTCGAATGTATTCATTGGGCTATGATGCCTATAAACTATTATACAACTTTCAGCAACGGATCTCTTGGCTCTCGCATCGATGAAGAACGCAGC
+
IIIIIIIGIIIIIIIIIIIIIIIIIIIIIIIIIIIIIIIGIIHGIIHIIIIIIIIIIIIIIHHHIIHIIIIIIIIIIIIIIIIIIIIIIIIIIIIIIIIIIIIIIIIIIIIHIIIIHIIIIIIIIIIIIIIIIIIIIIIIIIIHHIIIIIIIIIHIIIIIIIIIIIIIIIIIIIIIIHIHIIIIHIIIIIIIHHIIIIIIIIIIIIIIIIIIIIIIHHIIGIIHHIIHIIIHHIGIIHEEHIIIHIHIIHIHGIHIIIIIIIGIIIIIHFCHIHGHEHIIIIIIIIHFHFIIIIHIIHIIHIIIIIIIIIIIIIIIIGIHCHCHHEHIHIIIIIIIIIIIIIIIIIIHIGIIIIIHIIGHHHIHHIIIIHIIIIDCDDD
@HWI-D00621:464:HFY7KBCXY:1:1102:11512:85120 1:N:0:AAGAGGCAGTAAGGAG
AAGTCGTAACAAGGTTTCCGTAGGTGAACCTGCGGAAGGATCTTTATTGAATACACTTGATAGGTTGTTGCTGGCTCTTGGGAGCATGTGCACGCCTGTCTTGGACTCTATTCATCCACCTGTGCACTATTTGTAGTCTTTGGAGACTAAGATGGAACAGCTTACCAGTCGGTCGACAGGCCGGAATAGAGGAATGCTTGAGCCATTAATGGTACAGGCTCTCCTCAAATAAACTGTAAAGTCCTCCCTCCAGAGTCTATGTCTTTATTCATAAACCAAGTATGTTGTCGAATGTATTCATTGGGCTATGATGCCTATAAACTATTATACAACTTTCAGCAACGGATCTCTTGGCTCTCGCATCGATGAAGAACGCAGC
+
IIIIIIIIIIIIIIIIIIIIIIIIIIIIIIIIIIIIIIGIIIHIIIIIIIIIIIIIIIIHIIIHIIHIHHIIHGHHIIIHHHHIIIIIIIIIIIIIIIIIIIIIIIIIIIGIIIIIIHIIIHIGIGIHIIHIIIIHHIIIIIHHHIIIIIIHIIIHIIIIIIIIHIIGHIIIHIIIHIIHIIIIIIIHHGHHIIHHHIHHIFIHIHHHIIIIIIIIIIIHEHHIHIHIIHHIIHHHIHIHIHIIIIIIHIIHHIIHIIIIHIHIIIIIIIIIIIHIHEIIGIIIIIIIHIIIIIIIHIIIIGIIIIIIIIHHIHHIIHHIIIIHHIIIHHIHIIIHIHGIIIIIIIIHHHG?IIHIIIIGIIIIIIIIIIIIIIDDDDD
@HWI-D00621:464:HFY7KBCXY:1:1102:15542:85841 1:N:0:AAGAGGCAGTAAGGAG
AAGTCGTAACAAGGTTTCCGTAGGTGAACCTGCGGAAGGATCATTATTGAATTCCAACGTAAAGGGTTGTTGCTGGCATAACCTGCATGTGCACGCCCGATACACTCACACCTGTGCACCTATTGACTGAAGCCCTTCACTGGAGGGTGGATGTCCTTACTACACACACTTTTAAATACTTGTTTGATATTATAAAAATATTAAATGACAACTTTCAACAACGGATCTCTTGGCTCTCGCATCGATGAAGAACGCAGC
+
HIIHIIIIIIIIIIHIHIIIIIIIIIIIIIIIIIIIIIIIIIIIIIIIIHIHIIIIHHIIIIIIIIIIIIIHHHIIIIIHHIIIIIIICIIIIIIIIIIIIIIIIIIIIHIIIIIIIIIIIIIIIIIIIIHHIIIIIIIIIIIIIIIIIIIHIIIIIIIIIIIIIIIIHIIIIIIIIIIIIIIIIIIIIIIIIIIIIIIIIIIIHIHIHIHIIGIHIHIIHIIIHIIIIIIIIIIIIHCIIHHHIIIHHIIHHDDD?D
@HWI-D00621:464:HFY7KBCXY:1:1102:12941:87628 1:N:0:AAGAGGCAGTAAGGAG
AAGTCGTAACAAGGTTTCCGTAGGTGAACCTGCGGAAGGATCATTCATAATAAGTGTTTTATGGCACTTTTTAAATCCATATCCACCTTGTGTGCAATGTCAGTCGATCTTCTTCATGGAGATCGACCAAACATCAACCTTTATCTTTTAACTCTTTGTCTGAAAAATATTATGAATAAACAATTCAAAATACAACTTTCAACAACGGATCTCTTGGCTCTCGCATCGATGAAGAACGCAGC
+
IIIIIIIIIIIIIIIIHIIIIIIIIIIHIIIIIIIIIIIHIIIIIIIIIIIIIIIIIIIIHIIIIIIIIIIIIIIIIIIIIIIIIIIIIIIIIIIIIIIIIIIIIIIIIIIIIIIIIIIIIIIIIIIIIIIIIIIIIIIIIIIIIIIIIIIIIIIIIIIIIIIIIIIIIIIIIIHIHIIHIIIIIIIIIIIIIIIIIIIIIIIIIIIIIIIIIHHIIIIIIIIIIIIIIIIIIIIIIDDDDD
@HWI-D00621:464:HFY7KBCXY:1:1102:8930:88684 1:N:0:AAGAGGCAGTAAGGAG
AAGTTGTAACAAGGTTTCCGTAGGTGAACCTGCGGAAGGATCATTAACAAATCCAATGCTTGTGGGGTGACTTTTATCAGTCATCTTGCAAATATTAATCCGCTGGCCTCGCAAGGGGCTAGTCGATAACATAAATGTGTGTAGTGTTGACAGTGTGTGATATTTAATTAATTATTGACAACTTTTAACAATGGATCTCTAGGCTCTTGCATCGATGAAGAACGCAGC
+
IIIIIIIGHHIIIIIIIIIIIIIIIIIIIIIIIIIIHIGHIIIIIIIIIIIIIIIIIIIIIIIIIIIIIHIIHIIIIIIHIIIIIIIIIIIIIIIIIIIIIIIIIIIIIIIIIHIIIIIIIIIIIIIIIHIIIIIIIIIIIIIIIHIIIIIIIIIIIIIIIIIIIIIIIIIIIIIIIHIIIIIIIHIIIIIHIIIIIIII:IIIHIIIIIIIIIIIGHIIIIIIIIII
@HWI-D00621:464:HFY7KBCXY:1:1102:13160:89070 1:N:0:AAGAGGCAGTAAGGAG
AAGTCGTAACAAGGTCTCCGTTGGTGAACCAGCGGAGGGATCATTACTGAGTGTTACAACTCCCAAACCCTTTGTGAACACTACCATTCGTTGCTTCGGCGGGACCGCCCCGGCGCCTCTGCGCGCCGGAACCAGGCGCCCGCCGGGGGCCCGAAACTCTTGTTTTGTCAGTGGTATTTTCTCTGAGTGGCATAAGCAAATAAATTAAAACTTTCAACAACGGATCTCTTGGTTCTGGCATCGATGAAGAACGCAGC
+
IHIIIIIIIIIIIIIIIHIIIIIIIIIIHIIIIIIIIIIHIIIIIIIIIIIEHIHIIIIIIIIIIIIIHIIIFHIHHIIHIIIIIIIIIIIIHIIIIIIIIIIIIIIIIIIIHIIIIIIIIIIIIIIIIIIIIIIIIIIIIIIIIIIIIIIIIIHIHIIIIIIIIIIIIIIIIIIIIIIIIIIIIHIIIIIIIIIIIIIIIIHIIIIIHIIIIIHHHHHIIIIIHIHID1IIIIIIIIIIIIIIIIIIIIIICDDCD
@HWI-D00621:464:HFY7KBCXY:1:1102:13579:89446 1:N:0:AAGAGGCAGTAAGGAG
AAGTCGTAACAAGGTCTCCGTTGGTGAACCAGCGGAGGGATCATTACCGAGTTGTAACACTCACAAACCCACTGCAAACGTACCCATTTTGGCGACTCCGGCAGGCGGCCCCAGGGCGGGGCCTCTCAGCCTCTTCAGGCGCCTGCCGAAGGTGCCGCAATTTTACTCTATAAATCATGTATTCTGAGTCCTGAGACAAAATATCAAAATTTTCAATTGTGGATCTCTTGGTTCTGGCATCGATGAAGAACGCAGC
+
IGIIIIHIHHIIIHHIIIIIIIHIIIIIIIIIIIIIIIHIIIHIIIIIIIIHHIIIIIIIIIIIIIIIHIIIIIIIIIIIIHIIIIIIIIIHIIIIIIIIIIIIIIIIIIIIIIHIIIIIIIIIIIIIIIIIIIIIIIIIIIIIIIIIIIIIIIIIIIIIIHHIIIIIIIIIIIHIIIIIIIIIIIHHIIIIIIIHIIIIIIIIIIHIIIIIIIIIIIIHIIIIIIIIHIIIIIIIHIIIIIIIIIIIIIHDDDDD
@HWI-D00621:464:HFY7KBCXY:1:1102:10127:89871 1:N:0:AAGAGGCAGTAAGGAG
AAGTCGTAACAAGGTTTCCGTAGGTGAACCTGCGGAAGGATCATTACCGAGTTCATGCCCTTACGGGTAGATCTCCCACCCTTTGTATACTATACCTTTGTTGCTTTGGCGGGCCGCCTAGCTACTGGCTTCGGCTGGTATGTGCCCGCCAGAGGACCCAAAACCCTGAATTATTAGTGTCGTCTGAGTAAAATATTTAATATTTAAAACTTTCAACAACGGATCTCTTGGCTCTGGCATCGATGAAGAACGCAGC
+
IIHIIIIIIIIIIIHIIIIIIIHGHIIIIHIIIIIIIIIIIIIIIIIIIIIIIIIIIIIIIIIIIIIIIIIEIIIIIIIEHIIIIIIIIIIIIIIIIIIIIIIIIIIHIIIIIHHIIIIIIIIIIIIIIIIIIIIIIIIIIIIIIIHIIIIIIIIIIIIIIIIIIIHIIIIIIIIIIIIIIIIIIIIIIIIIIIIIIIIIIIIIIIIIIIIIHHIHHIIIIIHIHIHIGIHIIIIIIIIHHHIHHIIHIIICDADD
@HWI-D00621:464:HFY7KBCXY:1:1102:6383:90462 1:N:0:AAGAGGCAGTAAGGAG
AAGTCGTAACAAGGTTTCCGTAGGTGAACCTGCGGAAGGATCATTAACAAATTTTCCCAACCAACCACGTTTGTGAACTGTTATCAAGCCCATGGTGTGCACCGTCCTAGCCCGGTCTTCAGTCTTGGCATTTGTGTCAAGCTGACATTACCAGCTAGGCGGACCATCGTGTTTATTTACGTCTGACTTACAACTGAACTGAGACTTTATTACAAAAATAAAGACAACTTTTAGCAACGGATCTCTAGGCTCTCGCATCGATGAAGAACGCAGC
+
HGHGHIIIIIIIHIIIIIIIIIIIIIIGHIIIHIIIIIIIIIIIIIIHIIIIIIHIHHIIIIIIIIIIIHHHIHHHIIIHIIIIIIIIIIIIHIIIHIIIIIIIIIIIIIIIIIIIIIIIIIIHIIIIIIIIIIIIIIIIIIHIIIIIIIIHIIHHIIIIIIIIIIIIIIIIGHIHIIIIIHIIIIIIIIIIIIHIIIIIIIIIIIIIIIHIIHIIIIIHIHIIIIIIHGIIIHIHHHG1HHHEIHEIIIIIIIIIIIIIIIIIIIIIIDBDDD
@HWI-D00621:464:HFY7KBCXY:1:1102:10922:90922 1:N:0:AAGAGGCAGTAAGGAG
AAGTTGTAACAAGGTTTCCGTAGGTGAACCTGCGGAAGGATCATTAACAAATCCAATGCTTGTGGGGTGACTTTAATTAGTCATCTTGCAAATATTAATCCGCTGGCCTCGCAAGGGGCTAGTCGATAGATAACATAAATGTGTGTAGTGTTGACAGTGTGTGATATTTAATTAATTATTGACAACTTTTAACAATGGATCTCTAGGCTCTTGCATCGATGAAGAACGCAGC
+
IIIIIIIIIIIIIIIIIIIIIIHIIIIIIIIIIIIIIIIIIIIIIIIIIIIIIIIIIIIIIIIIIIIIIIIIHIIIIIIHIIIIIIIIIIIHIIIIIIIIIIIIIIIIHIIIIIIIIIIIIIIIIIIIIIIIIIIIIIIIIIIIIIIIIIIIIIIIIIIIIIIIIIIIIIIIIIIIIIIIIHHIIIIHIHHIHIIIHIIHIIIIHIIHIIIIIIHIIIIIGIIIIIIHDDDD
@HWI-D00621:464:HFY7KBCXY:1:1102:12994:91244 1:N:0:AAGAGGCAGTAAGGAG
AAGTCGTAACAAGGTTTCCGTAGGTGAACCTGCGGAAGGATCATTACCGAATTGTCAACACGAGTTGTTGCTGGTCCTCAAACGGGGACATGTGCACGCTCTGTTCACACATCCACTCACACCTGTGCACCCTCTGTAGTTCTATGGCCTGGGGGACCGCTGTCCCCCTTGCCGTGGTTCTATGTCTTTACACACACACTGTAATAAAGTTTCATGGAATGTAGTCGCGTTTAACGCAATACAATACAACTTTCAGCAACGGATCTCTTGGCTCTCGCATCGATGAAGAACGCAGC
+
IIIIIIIIIIIIIIIIIIIIIIIHIIHIIIIIIIIHIIIIIHIIIIIIIHIIIIIIIIIIIIHIIIIIIIIIIGIIIIIHHIIIIIIHHHIIIIIIIIIIIIIIIIIIIIIIIIIIIIIIHIIIIIIIIIIIIIIIIIIIIIIIIIIIIIIIIIIIIIIIIIHIIIIIIIHHHIHIIHHHIHHIHIIIIIIIIIIIIIIIIIIIIHIIIIHHIHHIHHIIIIIIIIIIIIIIIIIIHIHHGIIIIIIIIIIHIIIGIIHHIIIIHHD<1IIHIIIIIHIIIIIIIIHIIIIDCDDD
@HWI-D00621:464:HFY7KBCXY:1:1102:9795:91798 1:N:0:AAGAGGCAGTAAGGAG
AAGTCGTAACAAGGTTTCCGTAGGTGAACCTGCGGAAGGATCATTATTGAATACACTTGATAGGTTGTTGCTGGCTCTTGGGAGCATGTGCACGCCTGTCTTGGACTCTATTCATCCACCTGTGCACTATTTGTAGTCTTTGTAGACTAAGATGGAACAGCTTACCAGTCGGTCGACAGGCCGGAATAGAGGAATGCTTGAGCCATTAATGGTACAGGCTCTCCTCAAATAAACTGTAAAGTCCTCCCTCCAGAGTCTATGTCTTTATTCATAAACCAAGTATGTTGTCGAATGTATTCATTGGGCTATGATGCCTATAAACTATTATACAACTTTCAGCAACGGATCTCTTGGCTCTCGCATCGATGAAGAACGCAGC
+
IIIIIIIIIIHIIIIIIIIIIIIIIIIIIIIIIIIIIIIIIIIIIIIIIIIHIIIIIIIIIIIIIIIIIHEHHHHHIIIHHIIIIIIIHIIIHIHIIIIIIIIIIIIIIIIIIIIIIIIIIIIIIIIIIIIHIIIIHHIIIIIIHHIIIIIIHIHIHIIIIIIIIIIHHIIIIIIIIIIIIIIHIIIIIIIHIIIIIIIIIHIIIHIIIIIIHIIIHHHHIIIIIIHIIIHHGIIIIHFEHHHHIIGIIIIIHIIIIIIIHHGIIHIIIHHIIHHFFHIIIIIIIIIIIIIIIHIIHIIIHIIIIIIIIIIIIHIIIIIHIIIIIHHEFFIIIIIIIIGHIIIIIIIHIIIIIIIIIIIIIIIIIIIIIIIIIIDDDDD
@HWI-D00621:464:HFY7KBCXY:1:1102:10593:91839 1:N:0:AAGAGGCAGTAAGGAG
AAGTCGTAACAAGGTTTCCGTAGGTGAACCTGCGGAAGGATCATTCATAAATGAGTGTTTTATGGCACTCTTTAAAAATCCATATCCACCTTGTGTGCAATGTTTGTTGGGAAAGCTTCTTGCTTTCCCTTCATAATATCAACCTATATCTTTAACAACATTCGTCTGATAACATATTATGAATATACTTAATTCAAAATATAACTTTCAACAACGGATCTCTTGGCTCTCGCATCGATGAAGAACGCAGC
+
IIIIIIIIIHIHIIIIIIIIIIIIIIIHHHIIIIIIIIIIIIIIIIIIHGIIHHHHIIIIIIIIIIIIIIIIIIIIIIIHIIIIIIIIIIIIIIIIIIIIIIIIIIIIIIIIIIIIIIIIIIIIIIHIHIIHIHHIIIIIIIIIIIIHHIIIHIIIHIHIIIIIIHIIHIHHIIIIIIIIIIIIIIIIIIIIIIIIIIIIIIIIIHGIIIHIIIIIIIIIIHHCIIIIIIHGIIHIIIIGIIIIIICDDDD
@HWI-D00621:464:HFY7KBCXY:1:1102:13093:92090 1:N:0:AAGAGGCAGTAAGGAG
AAGTCGTAACAAGGTTTCCGTAGGTGAACCTGCGGAAGGATCATTATTGAATACACTTGATAGGTTGTTGCTGGCTCTTGGGAGCATGTGCACGCCTGTCTTGGACTCTATTCATCCACCTGTGCACTATTTGTAGTCTTTGGAGACTAAGATGGAACAGCTTACCAGTCGGTCGACAGGCCGGAATAGAGGAATGCTTGAGCCATTAATGGTACAGGCTCTCCTCAAATAAACTGTAAAGTCCTCCCTCCAGAGTCTATGTCTTTATTCATAAACCAAGTATGTTGTCGAATGTATTCATTGGGCTATGATGCCTATAAACTATTATACAACTTTCAGCAACGGATCTCTTGGCTCTCGCATCGATGAAGAACGCAGC
+
IIIIIIIIIIIIHIIHIIIHIIIIIHIIIIIIIIIIIHIIIIIHIIHIIHIIIGIIIIIHIIIIIIIIIIIIGHIIIIIIHIIGIIIIIIIHHHIIIIIIIIHEHHIIIIIIIGIICHHIIHIHIIHIIIIIHIIIIIIIIIIHHHHIIIIIHGGHIIIIIIIIIIIIIIIIIIIIHHHHHIIIIIHHGIGIHIIIIHHHHHHIIIIIIIIHHFHIIIIIGIIIIIIHGIIHHHIIHIIIHIIIHCIIIIIIIIIHHIIIFH@HHIIIIIIIIIHHHFHEEFIIIIH@DGHIIIIIIIIIIHIIIGIIIIIHIHIIIIIHIIGIIIIIIIIHIHHIIIGHHHIIIIIIHIIIIIIIIIIIIIIHHIIIIIIIIIDDDAD
@HWI-D00621:464:HFY7KBCXY:1:1102:12070:94195 1:N:0:AAGAGGCAGTAAGGAG
AAGTCGTAACAAGGTCTCCGTTGGTGAACCAGCGGAGGGATCATTACAGAGTTGCAAAACTCCCAAACCATTGTGAACGTTACCTATCCCGTTGCTTCGGCGGGCGGCCCGGGCCCCGTGCCCGGCGCCCCCCGGCCCCTCGCGGGCGCCCGCCGGAGGTAAACCAAACCCTTGAATTGTATGGCCTCTCTGAGTCTTCTGTACTGAATAAGTCAAAACTTTCAACAACGGATCTCTTGGTTCTGGCATCGATGAAGAACGCAGC
+
IIIIIIIIIIIIIIIIIIIIIIIIIHIIIIIIIIIIIIIIIIIIIIIIIIIIIIIIIIIIIIIIIIIIIIIIIIIIIIIHHIIIIIIIIIIIIIIIIIIIIIIIIIIIIIIIIIIIIIIIIIIIIIIIIIIIIIIIIIIIIIIIIIIIHIIIIIIHHIIIHIHIIIIIIIIIIIIIIIIIIIIIIIIIIIIIIIIIIIIHIIIIIIIIIIIIIIIIIIIIIIIIIIIIIIIIIIIIIIIIIIIIIIIIIIIIIIIIIIIIDDDDD
@HWI-D00621:464:HFY7KBCXY:1:1102:8209:94426 1:N:0:AAGAGGCAGTAAGGAG
AAGTCGTAACAAGGTTTTCGTAGGTGAACCTGCGGAAGGATCATTAGTGAAGTCTTTAAGAACGCTCGCAAGAGGTTCGACTACACTTTATCATAACACTGTGAACTTGAAATTCGTAACTTGTCTTTCGGGACTCGTTCGAAACCCTTAGTCTTATTAAACCAGTCTTGAATGTAAACCTTTGATTAAAACGAAAGTAACAACTTTCAGCAACGGATTTCTTGGCTCTCGCATCGATGGAAGAACGCAGC
+
IIIIIIIIIIIIIIIIIIIIIIIIIIIIIIIIIIIIIIIHIIIIIIIIIIIHHIIIIIIIIIIIIIIIIIIIIIHHHIIIIIIIIIIIIIIIIIIIIIIIIIIIIIIIIIIIIIIIIIIIIIIIIIIIIIIIIIIIIIIIIIIIIIIIIHIIIIIIIIIIIIIIIHIIIIIIIIIIIIIIIIIIIIIIIIIIIIIIIIIIHHHIIHIIIIIIHIIIIIIHFHIIIIIIHGIIIIIIIIIIIIIIIIDDDDD
@HWI-D00621:464:HFY7KBCXY:1:1102:12080:94897 1:N:0:AAGAGGCAGTAAGGAG
AAGTCGTAACAAGGTTTCCGTAGGTGAACCTGCGGAAGGATCATTCATAATAAGTGTTTTATGGCACTTTTTAAATCCATATCCACCTTGTGTGCAATGTCAGTCGATCTTCTTCATGGAGATCGACCAAACATCAACCTTTATCTTTTAACTCTTTGTCTGAAAAATATTATGAATAAACAATTCAAAATACAACTTTCAACAACGGATCTCTTGGCTCTCGCACGATGAAGAACGCAGC
+
IIIIIIIIIIIIIIIIIIIIIIHIIIHHIIIIIIIIIIIIIIIIIIIHIIIIIIIHIIIIGHHIIHIIIIIIIIHIIHIHIIHHHIIIIIIIIIIIIIIHIIIIIIIIIIIIIHIIIIIHIIIIIFEHIHIHIIIHIIIHHHHHIIIIIHHIIIIIIIHIIIIIIIIHIIIHIHHHIIIHIIHHHHHIHHHIIIIIIHHIIIIIIHIHHGHIHHIHHHHHIIIHIIIIIIIIIIIIDDDDB
@HWI-D00621:464:HFY7KBCXY:1:1102:13238:94791 1:N:0:AAGAGGCAGTAAGGAG
AAGTTGTAACAAGGTTTCCGTAGGTGAACCTGCGGAAGGATCATTAACAAATCCAATGCTTGTGGGGTGACTTTAATTAGTCATCTTGCAAATATTAATCCGCTGGCCTCGCAAGGGGCTAGTCGATAGATAACATAAATGTGTGTAGTGTTGACAGTGTGTGATATTTAATTAATTATTGACAACTTTTAACAATGGATCTCTAGGCTCTTGCATCGATGAAGAACGCAGC
+
IIIIIIIIIIIIIIIIIIIIIIIIIIIIIIIIIIIIIIIIIIIIIIIIIIHIIIIIIIIIIIIIIIIIIIIIIIIIIIIIIIIIIIIIIIHIIIIIIIIIIIIIIIIIIIIIIIIIIIIIIIIIIIIIIIIIIIIIIIIIIIIIIIIIIIIIIHIIIIIIIIIIIIIIIIIIIIIIIIIIIIIIIIIIIIIIIIIIIIIIIIIHIIIHHIIIIIIIIIIIIIIIIIIGDDDD
@HWI-D00621:464:HFY7KBCXY:1:1102:8676:96131 1:N:0:AAGAGGCAGTAAGGAG
AAGTCGTAACAAGGTTTCCGTAGGTGAACCTGCGGAAGGATCATTCATAATAAGTGTTTTATGGCACTTTTTAAATCCATATCCACCTTGTGTGCAATGTCAGTCGATCTTCTTCATGGAGATCGACCAAACATCAACCTTTATCTTTTAACTCTTTGTCTGAAAAATATTATGAATAAACAATTCAAAATACAACTTTCAACAACGGATCTCTTGGCTCTCGCATCGATGAAGAACGCAGC
+
IIIIIIIIIIIIIIIIIIIIIIIIIIIHHIIIIIIIIIIIIIIIIIIIIIIIIIIIIIIIIIIIIIIIIIIIIIIIIIIIHIIIIIIIIIIIIIIIGIIIIIIIIIIIIIIIIIIIIIIIIIIIIIIIIIIIIIIIHIIIHIIIIIIIIIIIIIIIIIIIIIIIIIIIIIIIIIIHIIIIIIIIIIIIIIIIIIIIIIIIIHIIIIIIIIIIIIIIIIIIIIIHIIIIIIIIIIIIIDDDDD
@HWI-D00621:464:HFY7KBCXY:1:1102:9073:96118 1:N:0:AAGAGGCAGTAAGGAG
AAGTCGTAACAAGGTTTCCGTAGGTGAACATGCGGAAGGATCATTATTGAATACACTTGATAGGTTGTTGCTGGCTCTTGGGAGCATGTGCACGCCTGTCTTGGACTCTATTCATCCACCTGTGCACTATTTGTAGTCTTTGGAGACTAAGATGGAACAGCTTACCAGTCGGTCGACAGGCCGGAATAGAGGAATGCTTGAGCCATTAATGGTACAGGCTCTCCTCAAATAAACTGTAAAGTCCTCCCTCCAGAGTCTATGTCTTTATTCATAAACCAAGTATGTTGTCGAATGTATTCATTGGGCTATGATGCCTATAAACTATTATACAACTTTCAGCAACGGATCTCTTGGCTCTCGCATCGATGAAGAACGCAGC
+
IIIIIIIIIIIIIIIIIHIIHIIIIIIIGIIHIIIIIIIIIIIHIIHHIIHHIIIIIIIIIIIIII?HHHHHHHIIIIIHIIIIIGIIIIIIHIIIIIIIIIIGIIIIIIIIIIIIIIIIIIIHIIIIIIIIIIIIIIIIIIGIIIIIIIIIIIIHHHIIIIIIIGIIIIIIIIIIIIIIIIIIIIIIIIIIIIIIHHHHIHHIGHIIIIIHIIIIHHHIHIIHHIIHHIHHHCIIIIIIGIIIHGIHEEHHCIIIIIIIHH?HHIHIIHIIHIIHHHHHEHIIHHHCHGHHFHHIIIIIHIIIHIIIIIIHHHIIIIIIIHIIIIIHHHHGFD1IIIIIIIIIIIIIIIIHIHHHIIHIIIIHIHHIIIIIIIDDDCB
@HWI-D00621:464:HFY7KBCXY:1:1102:15754:97018 1:N:0:AAGAGGCAGTAAGGAG
AAGTTGTAACAAGGTTTCCGTAGGTGAACCTGCGGAAGGATCATTAACAAATCCAATACTTGCGAGGAGGTTAACCCTCTCTATTGCAAATATTAATCCTCTAGCCTATGCCTTATCGGGTGTAGGTTAGTAGATATATAAATGTGTGTTATGTTGACAGTGTGTGAGATAATTTAATTTATTGACAACTTTTAACAATGGATCTCTAGGCTCTTGCATCGAAGAACGCAGC
+
IIIIIIIIIIIIIIIIIIIIIIIIIIIIIIIIIIIHIIIIIIIIIIIIIIIHIIIIIIIIIIIIIIIIIIIIIIIIIIIIIIIIIIHIIIIIIIIIIIIIIIIIIIIIIIIIIIIIIIIIIIIIIIIIIIIIIIIIIIIIIIIIIIIIIIIIIIIIIIIIIIIIIIIIIIIIIIIIIIIIIIIIIIIHIIIIIIIIIIHIIHHIHIIIIHIHIIIIIIIIIIIIIIIDBD@B
@HWI-D00621:464:HFY7KBCXY:1:1102:15994:97426 1:N:0:AAGAGGCAGTAAGGAG
AAGTCGTAACAAGGTCTCCGTTGGTGAACCAGCGGAGGGATCATTACCGAGTTTACAACTCCCAAACCCAATGTGAACGTTACCAAACTGTTGCCTCGGCGGGGTCACGCCCCGGGTGCGTAAAAGCCCCGGAACCAGGCGCCCGCCGGAGGAACCAACCAAACTCTTTCTGTAGTCCCCTCGCGGACGTATTTCTTACAGCTCTGAGCAAAAATTCAAAATGAATCAAAACTTTCAACAACGGATCTCTTGGTTCTGGCATCGATGAAGAACGCAGC
+
IIIIIIIIIIIIIIIIIIIIIHIIIIIIIIIIIHIIIHIIIIIIIIIIIIIIIIIIIIIIIIIIIIIIIIIIIIIIIIIIIHIIIIIIIIIIIHIIIIIIIIIIIIIIIIIIIIIIIIIIIIIIIIIIIIIIIIIIIIIIIIIHHIIIIIIIIIIIIIIHHHIIIHIIIIIIIIIIIIIIIIIIIIIIIIIIIIIIIIIIIIHHIIIIIIIIIIHIIIIIIIIIIIIHIIIIHHIHHEIHHIIIHIIIHF1IIIIIIIIHIIIIIIIIIIIHIDDDDB
@HWI-D00621:464:HFY7KBCXY:1:1102:5642:97697 1:N:0:AAGAGGCAGTAAGGAG
AAGTCGTAACAAGGTTTCCGTAGGTGAACCTGCGGAAGGATCATTAACACGCTTTGATTGCATTTATATACAAATAACCAACGTGAACATTTCTCCTCCCTTAGAGAATATTTTATTCTCTAAGGCTAACTGTTGAACAACATTTTAACTTCTTCAACTTAACTTGGGATGCGTTGTGCTTAACAGCCGCGTACACCACTGAACTAATGAGAGATTTATTTGTGCCTTTAGTTGCATCAAGTAAATGATTTCTTGAATTTATTAATTTACGAAACACATATTGAACAACTCTTAACAATGGATATCTTGGTTCTCGCATCGATGAAGAACGCAGC
+
GHIFHIIIHIIIEEHHHIIIIICH@EHHHIIIIHHIIHHIIIIIIIHHHIIDHIGIIIIIHIIIHIHHHCDHHIIIIHEDGIIIIIIIIIHIIIIIHIIIHIIHHHHIIIIIIIIIIIIIIIIIIIHHIIIIHIIIIIIIIHIIHIIIHIHIIIIIHIIHHHIIIHHHIHIIIIIIIIIIIIIIIHHIGIIIIIIHIIIIIGIIIHHIIHHIIIIIIIIIIIIIHHHHIGHHEDCIGIIIIHIIHHHIIIHHIIHIHGIIIIIHHHHCEIHEHHIIHHFHGFGD1DHHHD1IIIIHFG@H@IIIHHH?HIIIIIIHEHHGH?HHHEIIIIDDDDD
@HWI-D00621:464:HFY7KBCXY:1:1102:17441:97604 1:N:0:AAGAGGCAGTAAGGAG
AAGTCGTAACAAGGTTTCCGTAGGTGAACCTGCGGAAGGATCATTATTGAATACACTTGATAGGTTGTTGCTGGCTCTTGGGAGCATGTGCACGCCTGTCTTGGACTCTATTCATCCACCTGTGCACTATTTGTAGTCTTTGGAGACTAAGATGGAACAGCTTACCAGTCGGTCGACAGGCCGGAATAGAGGAATGCTTGAGCCATTAATGGTACAGGCTCTCCTCAAATAAACTGTAAAGTCCTCCCTCCAGAGTCTATGTCTTTATTCATAAACCAAGTATGTTGTCGAATGTATTCATTGGGCTATGATGCCTATAAACTATTATACAACTTTCAGCAACGGATCTCTTGGCTCTCGCATCGATGAAGAACGCAGC
+
IIIIIIIIIIIIIIIIIIIIIIIIIIIIIIIIIIIIIIIHIIIIIIHIIHIIIIIIIIIHIIHIIIIIIIIHHHIIIIIHIIIIIHIIIIIIIIIIIIIIIIIIIIIIIIIIIIIIIIIIIIIIIHHIIIIIIIIIIIIIIHIIIIIIIIIHIEEHIIIIIIIIIHIHHIIIIIIHIHHHIIHIIIIIIHIIIIIIIHGHEIIIIHIHIIIHHHIIIIHIHIIHHHIHIIHH@HHIIIIIIIIIIIHHHIIIIIHFIHIIHHGIIIIIIIIHGHHFIHIHCHIHGHHGGFGIGIIIIIIIHHIHGHIIHHHHIIIHIIIIIIIIEFHHIHHFIGIHHHCIIIIIHHHEHEH?IIHGIIIIHFHHHEIIHEIIIIDDDDB
@HWI-D00621:464:HFY7KBCXY:1:1102:15424:98148 1:N:0:AAGAGGCAGTAAGGAG
AAGTCGTAACAAGGTTTCCGTAGGTGAACCTGCGGAAGGATCATTATTGAATACACTTGATAGGTTGTTGCTGGCTCTTGGGAGCATGTGCACGCCTGTCTTGGACTCTATTCATCCACCTGTGCACTATTTGTAGTCTTTGGAGACTAAGATGGAACAGCTTACCAGTCGGTCGACAGGCCGGAATAGAGGAATGCTTGAGCCATTAATGGTACAGGCTCTCCTCAAATAAACTGTAAAGTCCTCCCTCCAGAGTCTATGTCTTTATTCATAAACCAAGTATGTTGTCGAATGTATTCATTGGGCTATGATGCCTATAAACTATTATACAACTTTCAGCAACGGATCTCTTGGCTCTCGCATCGATGAAGAACGCAGC
+
IIIIIIIIIIIIIIIIIIIIIIIIIIIIIIIIIIIIIIIIIIIIIIIIIIIIIIIIIIIIIIIHIIIIIHHIIIIIIIIHIIIIIIIIIIIIHIIIIIIIIIIIHIIIIIIIIIIIIIIIIIIIIIIGIIIIIIIIIIIIIHIIIIHIIGIIIIIIIIIIIIIIHIIIIIHIIIIIHIIIHIIIIIGIHIIGHIIIIIIHHIIHIIIIIIHHHHIIHEHHHIIIIIIIIIHHDHHHEHHHCGIIHGHHFHGIIIHHIIIIHH?IIIIHHHHIIHHGHGHIHGIIHHHIIHHHHIHIHIIIIIIHHEIIIIIIIIIIIIIHHHFIHHIHFFIHIIIHIIIHHHIIIIIIIIIIIIIIIIIHIIIIIIIIIIIIIIDDDD?
@HWI-D00621:464:HFY7KBCXY:1:1102:12419:98762 1:N:0:AAGAGGCAGTAAGGAG
AAGTCGTAACAAGGTTTCCGTAGGTGAACCTGCGGAAGGATCATTACCGATTGTGGACTCTTAGTCTCTTCGGCTAAGGTAGCACCAATGATTCGTATAAGTGGCTTGTTGTGGGGTGGTGGAAACACTGCTCCGCACAAGTCCATATGTTTGTAAACCATTACCTGGTAGTGCGAAAGTATTACCAGGCGTTTTTCAAACGTTTTCTCATGCCATGAAAAAAGTGTGTGCGAGCTCGAAAGAGCGAGTGTGCACTATAAATAAACTTAAATTTAAGCACGACTGCAAACGGTGGATCACTAGGTTCGCACATCGATGAAGAACGCAGC
+
IIIIIIIIIIIIIIIIIIIIIIIIIIIIIIIIIIIIIIIIIIIIIIIIIIIIIIHHHIIIIIIIIIIIIIIIIIIIIIIHIIIIIIIIIIHHIIIIIIIIIIIHIIIIIIIIIIIIIIIIIIIIHHIIIIIIIIIIIIIIIIIIIIIIHHIIIIIIIIIIIIIIIIIIIIIIIIIIIIIIIIIIIIIHIIIIIIIIIIHIHIHHIIIIGIHIHHIHIIIIIIIIIIIHIIIIIIIGGIIIIIIHIIIIIIIHFFIIIIIIIIIHHHIIIIHIHIIIIHGHHIIIIIIHIIIIIIIIIHGF<1IIIIIIIIIIHIIIIIIIIIIHDDDAC
@HWI-D00621:464:HFY7KBCXY:1:1102:12376:100674 1:N:0:AAGAGGCAGTAAGGAG
AAGTCGTAACAAGGTTTCCGTAGGTGAACCTGCGGAAGGATCATTATTGAATACACTTGATAGGTTGTTGCTGGCTCTTGGGAGCATGTGCACGCCTGTCTTGGACTCTATTCATCCATCTGTGCACTATTTGTAGTCTTTGGAGACTAAGATGGAACAGCTTACCAGTCGGTCGACAGGCCGGAATAGAGGAATGCTTGAGCCATTAATGGTACAGGCTCTCCTCAAATAAACTGTAAAGTCCTCCCTCCAGAGTCTATGTCTTTATTCATAAACCAAGTATGTTGTCGAATGTATTCATTGGGCTGTGATGCCTATAAACTATTATACAACTTTCAGCAACGGATCTCTTGGCTCTCGCATCGATGAAGAACGCAGC
+
IIIIIIIIIIIIIIIIIIIIIIIIIIIIIIIIIIIIIIIIIIIIIIIIIIIIIIIIIIIIIIIIIIIIIIIGIIIIIIIHIIIIIIIIIIIIIIIIIIIIIIIIIIIIIIIIIIIIII1FHIIIIIIIIIHIIIIIHIIIIIIIIIIIIIIIIIIIIIIIIIIIIIIHIIIIIIIIIIIIIIIIIIIIIIIHIIIIIIIIIIIIIIIIIIIHIIIIHHFGHIIHIIHHIIIHCIGIIHHGHHHEHHEFEIHHHIHHGIIHIIGIIHHIHHFHHED1CDHIIIIIIIIHGIIIIIIIIIIIIIIIIHH?IIIIIIIIIIIIIIIHHGIIHHHHIIIIIGIIIIIIIIIGIIIIIHHIIIHGHHGGIIIIIIIIHGDDB@D
@HWI-D00621:464:HFY7KBCXY:1:1103:8861:35360 1:N:0:AAGAGGCAGTTAGGAG
AAGTCGTAACAAGGTTTCCGTAGGTGAACCTGCGGAAGGATCATTATTGAATACACTTGATAGGTTGTTGCTGGCTCTTGGGAGCATGTGCACGCCTGTCTTGGACTCTATTCATCCACCTGTGCACTATTTGTAGTCTTTGGAGACTAAGATGGAACAGCTTACCAGTCGGTCGACAGGCCGGAATAGAGGAATGCTTGAGCCATTAATGGTACAGGCTCTCCTCAAATAAACTGTAAAGTCCTCCCTCCAGAGTCTATGTCTTTATTCATAAACCAAGTATGTTGTCGAATGTATTCATTGGGCTATGATGCCTATAAACTATTATACAACTCTCAGCAACGGATCTCTTGGCTCTCGCATCGATGAAGAACGCAGC
+
IIHIIHIIIIIHFIIIIIIIIIIIIIHIIHIIIIIHIIIIIIIIIIIIIHIIIIIIIIIIHHHGIIIIIHHGHIIHHIIFHHIIIIIIIIIIIIIIIIIIIIIIHIIHIIIIIIIIIIIIHHIIHIIIIIIIIIIGIHIIIIIFHIHIIIIIIIFHIIIIIIIIIIIHHHIIHIIIIIHIIIIIIIIIHIIHHHIIIIIIIIIIIIIIIIIGHHIHHHIHIIHFHHIHEEEGCHHGIHHFHCIHIIHHFIIIHGHHIIIHIIIIIHCHFIIIIHGIHHGIIIIIIHHEIIIIIHIIIHHHFEIHIHIIHIIIIIIIIIIHHIIHGGIIHIHGIHIHIIIIHIIIIIIIIIIIIIHHIIHIIIGIIIIIIHIIHIDDDDD
@HWI-D00621:464:HFY7KBCXY:1:1103:8258:43541 1:N:0:AAGAGGCAGTAAGGAG
AAGTCGTAACAAGGTTTCCGTAGGTGAACCTGCGGAAGGATCATTATTGAATACACTTGATAGGTTGTTGCTGGCTCTTGGGAGCATGTGCACGCCTGTCTTGGACTCTATTCATCCACCTGTGCACTATTTGTAGTCTTTGGAGACTAAGATGGAACAGCTTACCAGTCGGTCGACAGGCCGGAATAGAGGAATGCTTGAGCCATTAATGGTACAGGCTCTCCTCAAATAAACTGTAAAGTCCTCCCTCCAGAGTCTATGTCTTTATTCATAAACCAAGTATGTTGTCGAATGTATTCATTGGGCTATGATGCCTATAAACTATTATACAACTTTCAGCAACGGATCTCTTGGCTCTCGCATCGATGAAGAACGCAGC
+
IIIIIIIIIIIIIIIIIIIIIIIHIIIIIIIIIIIHIIHIIIIHIIHIIIIIIIIIIIIIIGHIIIIIIGIIIIIIIIIIIIIIIIIIHIIIIIIIIIIIIIIIIIIIHIIHIIIIIHIHIHHIIIIGHHHIIIIHIHHIIHHIIIIIIIHIIIHGIIIIIIIIIIIIHIIGHIHIHIIIIIIIIIHIIIIIIIIIHIIIIIHIIIIIIIHHHHIIIIIHHHHHIIIIIIHIHIIIIHGIHIIIHHH?HIIIIGIIIIIIIHGHHIIIHHEHHIHGHGIIIHIIHHIHFHHHIIHIIIIIIIIIHCIIIIIIIIIIHIIHHHEGEHIIHHGIIIIIIHIIIIIIIIIIIIIIIIHIIIIHHCIGIIIIIIIIIIDDDDA
@HWI-D00621:464:HFY7KBCXY:1:1103:14670:47515 1:N:0:AAGAGGCAGTAAGGAG
AAGTCGTAACAAGGTTTCCGTAGGTGAACCTGCGGAAGGATCATTATTGAATACACTTGATAGGTTGTTGCTGGCTCTTGGGAGCATGTGCACGCCTGTCTTGGACTCTATTCATCCACCTGTGCACTATTTGTAGTCTTTGGAGACTAAGATGGAACAGCTTACCAGTCGGTCGACAGGCCGGAATAGAGGAATGCTTGAGCCATTAATGGTACAGGCTCTCCTCAAATAAACTGTAAAGTCCTCCCTCCAGAGTCTATGTCTTTATTCATAAACCAAGTATGTTGTCGAATGTATTCATTGGGCTATGATGCCTATAAACTATTATACAACTTTCAGCAACGGATCTCTTGGCTCTCGCATCGATGAAGAACGCAGC
+
IIIIIIIIIIIIIIIIIIIIIIIIIIIIIIIIIIIIIIIIIIIIIIHIIIHIIIIIIIIHHGHHHIIIIIIIIIIHHHIDHIFHIHIHIIHIIIIIIIIIIIHIIIIIIIIIHHIIIIIIIIIIIIIIIIIIIIIIIIHIIGHHGIIIIHHHIIHHIHIIIIIIHIIIHIIIIIIIIIIHGIIIHHHIIIIHHHIIIHIIIIHIHIIIIIIIHIIHEHHHIHIIIIIIHIIHGIGHFH?EIHGDEHCHHIIIGIHIIIIHHHHGHHFFFFFGHHGHFDIIIIIIIHHHGHIIIHIIIIIIHGIIHHIIIIIIHIIIIIIIHHGHFFIIHHIHIHIIHHGHHIHIIIIHIIIIIHIIHIHIHIIIIIGIIIIIIIDDDD@
@HWI-D00621:464:HFY7KBCXY:1:1103:18451:48947 1:N:0:AAGAGGCAGTAAGGAG
AAGTCGTAACAAGGTTTCCGTAGGTGAACCTGCGGAAGGATCATTCATAATAAGTGTTTTATGGCACTTTTTAAATCCATATCCACCTTGTGTGCAATGTCAGTCGATCTTCTTCATGGAGATCGGCCAAACATCAACCTTATTTTTTAACTCTTTGTCTGAAAAATATTATGAATAAACAATTCAAAATACAACTTTCAACAACGGATCTCTTGGCTCTCGCATCGATGAAGAACGCAGC
+
IHHIIIIIIIIIIIIIIIIIIIIIIIFIHIIIIIIIIIIIIIIIIIIIIIIIIIIIIIIIIHHHHIIIIIIIIIIIIIIIIIIIIIIIIIIIIIIIIIIIIIIIIIIIIIIIIIIIIIIIIIIIIHIIIIIIIIIIIIIIIIIIIIIIIIIIIIIIIIIIIIHHIIIIIIIIHHHIIIIIIIIIIIIIIIIIIHHHHIIHIIIIIIGIIIIHIII<IIIIIIHIHHDAIHIHHHGHDBD?<
@HWI-D00621:464:HFY7KBCXY:1:1103:5718:52629 1:N:0:AAGAGGCAGTAAGGAG
AAGTCGTAACAAGGTTTCCGTAGGTGAACCTGCGGAAGGATCATTCATAATAAGTGTTTTATGGCACTTTTTAAATCCATATCCACCTTGTGTGCAATGTCAGTCGTTCTCTTCTATGGGGAGAACGACCAAACATCAACCTATTCTTCAACTCTTTGTCTGAAAAATATTATGAATAAAATAATTCAAAATACAACTTTCAACAACGGATCTCTTGGCTCTCGCATCGATGAAGAACGCAGC
+
IIHIIIIIIIIHIHIIIHIIIIIIIIHHIHIIIIIIIIIIIIIHIHIIIIIHHHIIIIIIHIIIIIIIIIIIIIIIIIIHIIIIIIIIIIIIIIIIIIIIIIIIIIIHIIHIIIIIIIIHIIIIIGIIIIIIIIIIIIIIIIIIIHIIIIHIIIIIIIHIIHIHIIIIIIIIIHHFIIIIIIIIIIIIIIIIIIIIIHIIIIIHIIIIIIIHIIHHIIIIIIIGIIIIHIIIIIIIHIDDDD@
@HWI-D00621:464:HFY7KBCXY:1:1103:14537:53403 1:N:0:AAGAGGCAGTAAGGAG
AAGTCGTAACAAGGTCTCCGTTGGTGAACCAGCGGAGGGATCATTACAGAGTTGCAAAACTCCCAACCATTGTGAACCTACCTCACCGTTGCTTCGGCGGGTGGTCCGGGGCAACCCAGGCCGCGCCGGCTCCTCTTCAGGTGCCTGGCAACCCCGTCAGAAGACCGAAACTCTTCGTCATCAGTGGCCTCTCTGAGTAACTTATACAATAAGTCAAAACTTTCAACAACGGATCTCTTGGTTCTGGCATCGATGAAGAACGCAGC
+
HIIIIIIIIIHIIIIIIIIIIIHIIIIIIIIIIIIIIIIIIIIIIIIIIHIIIIIIIIIIIIIIIIIIIIIIIIIIIIIHIIIIIIIIIIIIIIIIIIIIIIIIIIIIIIIIIIIIIIIIIIIIIIIIIIIIIIIIIIIIIIIIIIIIIIIIIIIIIIIIIIIIIIIIIIIIIIIIIIIIIIIIIIIIIIIIIIIIIIIIIIIIIIIIIIIIIHHIIIIIIIIIIIIHIIIIIIIIIIHGIIIIIIIIHIIFHIIIFIIIIDDBAB
@HWI-D00621:464:HFY7KBCXY:1:1103:16593:53257 1:N:0:AAGAGGCAGTAAGGAG
AAGTCGTAACAAGGTCTCCGTAGGTGAACCTGCGGAGGGATCATTGTTGAATGGCCCTCGGGCCTTTGCCATCAAACCCGTGGTAGCAAGATGTGCTTCGATGCCCCTGGGCATCGCCCCAATGCTTTATATGTGTCTGTCGTCTGAAATGGAATTGAGAATTAAAACTTTCAACAAAGGATCTCTTGGCTCTCGCATCGATGAAGAACGCAGC
+
IHIIIIIHIIIIIIIIIIIIIIIIIIIIIIIIIIIIIIIIIIIIIIIIHIHIIIIIIIIIIIIIIIIIIIIHIIIIIIIIHHIIIHIIHIIIIIHIIIIIIIGIIIIIIIIIIIIIIIIIIIIIIIIIIIHIIIIIIIIIIIIIIIHIIIIIIIIIIIIIIIIIIIIIIIIIIHHFIIHIIIHIIIIIIIIIIIIIIIIHIIIIIHHHIGIIIB
@HWI-D00621:464:HFY7KBCXY:1:1103:15373:53547 1:N:0:AAGAGGCAGTAAGGAG
AAGTCGTAACAAGGTCTCCGTTGGTGAACCAGCGGAGGGATCATTACCGAGTTTACAACTCCCAAACCCCTGTGAACATACCTTAATGTTGCCTCGGCGGATCAGCCCGCGCCCCGTAAAACGGGACGGCCCGCCAGAGGACCCAAACTCTAATGTTTCTTATTGTAACTTCTGAGTAAAACAAACAAATAAATCAAAACTTTCAACAACGGATCTCTTGGTTCTGGCATCGATGAAGAACGCAGC
+
IIIIIIIIIIIIIIIIIIIIIIIIIIIIIIIIIIIIIIHIIIIIIIIIIIIIIIIIIIIIIIIIIIIIIIHIIIIIIIIHIIIIIIIIIIIIIIIIIIIIIIIIIIIIIIIIIIIIIIIIIIIHIIIIIIIIIIIIIIIIIIIIHIIIIIIIIIIIIIIIHIIIHIIIIIIIIIIIIIIIIHIHIIIIIIIIIIHHIIHIHIIHHIHHHIHIIIHIIHIIIIIIIIHIIIHGHIIIIIIIIDDDDA
@HWI-D00621:464:HFY7KBCXY:1:1103:5751:54682 1:N:0:AAGAGGCAGTAAGGAG
AAGTCGTAACAAGGTTTCCGTAGGTGAACCTGCGGAAGGATCATTATTGAATACACTTGATAGGTTGTTGCTGGCTCTTGGGAGCATGTGCACGCCTGTCTTGGACTCTATTCATCCACCTGTGCACTATTTGTAGTCTTTGGAGACTAAGATGGAACAGCTTACCAGTCGGTCGACAGGCCGGAATAGAGGAATGCTTGAGCCATTAATGGTACAGGCTCTCCTCAAATAAACTGTAAAGTCCTCCCTCCAGAGTCTATGTCTTTATTCATAAACCAAGTATGTTGTCGAATGTATTCATTGGGCTATGATGCCTATAAACTATTATACAACTTTCAGCAACGGATCTCTTGGCTCTCGCATCGATGAAGAACGCAGC
+
IIIIIIIHIIIIIIIIIIIIIIIIIIIIIIIIIGIIIIIIIHIIIGHEHIIIIIIIIIIIIIIIIHHIIIIIHIIIIIIHIIIIIIIIIHIIIIHIIIIIIIIIIIIIIIIIIIIIIHIIIIIIIHIGIHIIIIIIIIHIHHIHIHIIIHHIIHIIIIIHIHIIIIIIHHIIIIIIIIHHIIIIIIIIHIIHHIIIIIIIIIIIIIIIIIHIHIIIGEHHHHIIHIIIIIIIIIIHEHHFHHGHHDFGCIIIIIIIIIIIIIIIIIGGIIIIHED?CGFIIHIIIIIIHIIHGIIIGIIHGHIIHHHIHHHCIHIIIIIHHH?IHGHGDDHIIIIIIIHFHGIIIIIIIIIGIIIHIHIIHFHGHHGHIHIHHC@AA@B
@HWI-D00621:464:HFY7KBCXY:1:1103:10765:54618 1:N:0:AAGAGGCAGTAAGGAG
AAGTCGTAACAAGGTTTCCGTAGGTGAACCTGCGGAAGGATCATTATTGAATTCCAACGTAAAGGGTTGTTGCTGGCATAACCTGCATGTGCACACCCGATACACTCACACCTGTGCACCTACTGACTGAAGCCCTTCACTGGAGGGTGGATGTCCTTAACTACACACACTTTTAAATACTTGTTTGATATTATAAAAATATTAAATGACAACTTTCAACAACGGATCTCTTGGCTCTCGCATCGATGAAGAACGCAGC
+
IHH1CHIHGHIIIHIIIIHIIIIHIIIIIIIIIIIIIHIIIIIIIHIIHIIIIIIIIIIIIIHIIIIIIIIHHFIIIIIHIIIIIIIIIIIIIIIIIIIIIIIIIIIIIIIIIIIIIIIIIIIIIIIIIIIIIHIIIIIIIHHHHHHIIIIIIIIIIIIHIIIIIIIIIIIIIIIIHHIHHIIIHIIIIIIIIIIHIIIIIHIIIIHHHEIHIHIIIHHHIIHIIIIHGEEGHIIGIIGIGIIHGIHHIHIIHH?BDAD
@HWI-D00621:464:HFY7KBCXY:1:1103:13135:56137 1:N:0:AAGAGGCAGTAAGGAG
AAGTCGTAACAAGGTCTCCGTTGGTGAACCAGCGGAGGGATCATTACCGAGTTTACAACTCCCAAACCCCTGTGAACATACCACTTGTTGCCTCGGCGGATCAGCCCGCTCCCGGTAAAACGGGACGGCCCGCCAGAGGACCCCTAAACTCTGTTTCTATATGTAACTTCTGAGTAAAACCATAAATAAATCAAAACTTTCAACAACGGATCTCTTGGTTCTGGCATCGATGAAGAACGCAGC
+
IIIIIHIIGIIIIIIIIIIIIIIIIIIIIIIIIIIIIIIIIIIHIIIIIIIHHIIIIIIIIIIIIIHIIIIHIIHIIHIFHHIIIIIIHHIIIIIIIIIIIIIIIIIIHIIIIIIIIIIIIIIIIIIHIIHIIIIIIIIIIIIIIIHHHIIIIIIIIIIIIIIIIIIIIIIIIIHHIIIIIIIIIIIIIIHHIIIIHIIIIIHIHIIIIIIIIIIIIHIIIIIIHHIIIIIIIIIIIHDDBBD
@HWI-D00621:464:HFY7KBCXY:1:1103:9215:56800 1:N:0:AAGAGGCAGTAAGGAG
AAGTCGTAACAAGGTTTCCGTAGGTGAACCTGCGGAAGGATCATTATTGAATACACTTGATAGGTTGTTGCTGGCTCTTGGGAGCATGTGCACGCCTGTCTTGGACTCTATTCATCCACCTGTGCACTATTTGTAGTCTTTGGAGACTAAGATGGAACAGCTTACCAGTCGGTCGACAGGCCGGAATAGAGGAATGCTTGAGCCATTAATGGTACAGGCTCTCCTCAAATAAACTGTAAAGTCCTCCCTCCAGAGTCTATGTCTTTATTCATAAACCAAGTATGTTGTCGAATGTATTCATTGGGCTATGATGCCTATAAACTATTATACAACTTTCAGCAACGGATCTCTTGGCTCTCGCATCGATGAAGAACGCAGC
+
IIIIIIGIIIIIIIIIIIIIIIIIHIIHIIIIIIIIIHIIIIIIIIHIIHHIIIIIIIIHIIFHIIIIIHIIIIIIIIIGHHHIIIIIIGIIIIGIIIIIIIIHGIIIIIIIIIIIIHHIIHGHHHIIIIHIIIHHHIIIIIIIIEHIIIEHHHIIIIHIHIIIIIIIIIIIIIIIIIIIHIIIIIIIHIIIIIIIIIIIIHHHHIIIIIIIIIIIHHHHIIHIHHIIIIIIIIIIIIIIHIIHIHHHEHCEEHEGGIIIIIHIHHEIHIIHHHGGHGIIIIIIHHIIIIIIIIIIIIIIHIIIIIIIIIIGIIHIIIIIHIIIIIIIHIIHHCHHIIIHIIIIIIIHIIIIHIGIIIIIIIIIIIIIIIIIIIDDDCD
@HWI-D00621:464:HFY7KBCXY:1:1103:7895:60192 1:N:0:AAGAGGCAGTAAGGAG
AAGTCGTAACAAGGTCTCCGTAGGTGAACCTGCGGAGGGATCATTACAAGTGACCCCGGTCTAACCACCGGGATGTTCATAACCCTTTGTTGTCCGACTCTGTTGCCTCCGGGGCGACCCTGCCTTCGGGCGGGGGCTCCGGGTGGACACTTCAAACTCTTGCGTAACTTTGCAGTCTGAGTAAACTTAATTAATAAATTAAAACTTTTAACAACGGATCTCTTGGTTCTGGCATCGATGAAGAACGCAGC
+
IIIIIIIIIIIIIHHIIIIIIIIIIIIHIIIIIHIIIIIHHIIIIHIIIIIHIIIIIHIIIIIIIIIIIIIIIIIIIIIGHIIIIIIIHIIIHIIIIIIIIIIIIIIIIIIIIIIIIIIIIIIIIIIIIIIIIHIIIIIIIIIIIIIIIIIIIIIIIIIIIIIIIIIIIIIIIIIIIIIIIIIIIHIIIIIIIIIIIIIIIIIIIIIHIIIHIIIIIIIIIIIIIIHIIIIHHIHIIIIGIHIIHIDDADD
@HWI-D00621:464:HFY7KBCXY:1:1103:10851:61434 1:N:0:AAGAGGCAGTAAGGAG
AAGTCGTAACAAGGTTTCCGTAGGTGAACCTGCGGAAGGATCATTATTGAATACACTTGATAGGTTGTTGCTGGCTCTTGGGAGCATGTGCACGCCTGTCTTGGACTCTATTCATCCACCTGTGCACTATTTGTAGTCTTTGGAGACTAAGATGGAACAGCTTACCAGTCGGTCGACAGGCCGGAATAGAGGAATGCTTGAGCCATTAATGGTACAGGCTCTCCTCAAATAAACTGTAAAGTCCTCCCTCCAGAGTCTATGTCTTTATTCATAAACCAAGTATGTTGTCGAATGTATTCATTGGGCTATGATGCCTATAAACTATTATACAACTTTCAGCAACGGATCTCTTGGCTCTCGCATCGATGAAGAACGCAGC
+
HIIIIIIHIIIIFIFHIIIGIIIIICHIIIIIIHIIIHIIGIIHIHHHHIGHIIIIIIGIIIHIIGHIIHHIHIIIIIIHHHIIIIHIHIIHIIIIIIIIIIEHHIIIIIIIIIICGHIIIIGIIIIHIIIIIHHIHIIIIIFHGIIIIIIIIIIIHIIIIIIIIIIIHIIHIIIIIIIIIIIIHIIIIIIIHHIIIIIIIIIIIIIIIIIIIIIIIIIHHHHHHIIHHFHIHIIIIHFGIHHIHHIIHIIIHHIIIIIIIIIIHHHIIGHIHIIFHIIIIHFIGIHFIIHFCHF?HIIHIIIIGIIIIIHEIIIHIHHHFIGIIIIHGGHHIIIIIIGIIHIIIGIIIIIIIIIHIIIIGIIHGIIIIIIIIHDDD@D
@HWI-D00621:464:HFY7KBCXY:1:1103:13644:61836 1:N:0:AAGAGGCAGTAAGGAG
AAGTCGTAACAAGGTTTCCGTAGGTGAACCTGCGGAAGGATCATTCATAATAAGTGTTTTATGGCACTTTTTAAATCCATATCCACCTTGTGTGCAATGTCAGGTTGTCCTCTTCATTTTCTGGAGAGGATGACCCAAACATCAACTTATCCTTGAACTCTTTGTCTGAAAAATATTATGAATAAAATAATTCAAAATACAACTTTCAACAACGGATCTCTTGGCTCTCGCATCGATGAAGAACGCAGC
+
IIIIIIIIIIIIIIIIIIIIIIIIIHIIHIIIIIIIIIIIIIIIIIIIIHIIIIHIIIIIIIEHIHIIIIIIIIIIIIIGIIIIIIIIIIIIIIIIIIIIIIIIIIIIIIIIIIIIIIIIIIIIIHIIIIIIHIIIIIIIIHIIIHIIIIIHIIIHIIHIIIIIIIIHHIIIIIIIIIIIIIIIIIIIIIIIIHIIIIIHIIIIIIIIIIIIIIIIIIIIIIIIIIIIIIHIIIIIGIIIIIIGDAD?D
@HWI-D00621:464:HFY7KBCXY:1:1103:3730:62020 1:N:0:AAGAGGCAGTAAGGAG
AAGTCGTAACAAGGTTTCCGTAGGTGAACCTGCGGAAGGATCATTATTGAATTCCAACGTAAAGGGTTGTTGCTGGCATAACCTGCATGTGCACACCCGATACACTCACACCTGTGCACCTACTGACTGAAGCCCTTCACTGGAGGGTGGATGTCCTTAACTACACACACTTTTAAATACTTGTTTGATATTATAAAAATATTAAATGACAACTTTCAACAACGGATCTCTTGGCTCTCGCATCGATGAAGAACGCAGC
+
IIIHHIIGIHIIHIHHIHIIIIIIIIIIIIIIIIIIIIIGIIIIIIHHHHHIIIIIIIIIHHHIIIIIIIIIIHIIIIIHIIIIIIIIIIIIIIIIIIIIIIIIIIIIIIIIIIIIIIIIIIIIIIIIIIIIIIIIIIIIIIIIIIIIHIIIIIIIIIIIIIIIHIGIHIIIIIIIIIIIIIIIIIIIIIHIIIIIIIIIIIGIIHIIHIIHIIHGHHIIIIIIIIIHIIIGIIIGIIHGHIIIIIHGIIIIIGCDDAD
@HWI-D00621:464:HFY7KBCXY:1:1103:11265:63969 1:N:0:AAGAGGCAGTAAGGAG
AAGTCGTAACAAGGTTTCCGTAGGTGAACCTGCGGAAGGATCATTCATAATAAGTGTTTTATGGCACTTTTTAAATCCATATCCACCTTGTGTGCAATGTCAGTCGATCTTCTTCATGGAGATCGACCAAACATCAACCTTTATCTTTTAACTCTTTGTCTGAAAAATATTATGAATAAACAATTCAAAATACAACTTTCAACAACGGATCTCTTGGCTCTCGCATCGATGAAGAACGCAGC
+
IIIIIIIIIIIIIIIIIIIIIIIIIIHHHIIIIIIIIIIIIIIIIIIIIIIIIIIIIIIIIIIIIIIIIIIIIIIIIIIHHIIIIIIIIIIIIIIIIIIIIIIIIIIIIIIIIIIIIIIIIIIIIHIHIIIIIIIIIIIIIIIIIIIIIIIIIIIIIIIIIIIIIIIIIIIIIIIIIIIIIIIIIIIIIIIIIIIIIIIIIIIIHIIIIIIIIIIIIIIIIIIIIIIIIIIIIIIIHDDADD
@HWI-D00621:464:HFY7KBCXY:1:1103:17061:64123 1:N:0:AAGAGGCAGTAAGGAG
AAGTCGTAACAAGGTTTCCGTAGGTGAACCTGCGGAAGGATCATTATTGAATACACTTGATAGGTTGTTGCTGGCTCTTGGGAGCATGTGCACGCCTGTCTTGGACTCTATTCATCCACCTGTGCACTATTTGTAGTCTTTGGAGACTAAGATGGAACAGCTTACCAGTCGGTCGACAGGCCGGAATAGAGGAATGCTTGAGCCATTAATGGTACAGGCTCTCCTCAAATAAACTGTAAAGTCCTCCCTCCAGAGTCTATGTCTTTATTCATAAACCAAGTATGTTGTCGAATGTATTCATTGGGCTATGATGCCTATAAACTATTATACAACTTTCAGCAACGGATCTCTTGGCTCTCGCATCGATGAAGAACGCAGC
+
HHIIIIIIIIIHHIIIIHIHIIHIGIIIIIIIIIIIIIIIIIGIIHGHIEHIIGIIIIIEHIHIIIIIIIIIIHIIIIIGHGIHHHIIIHIIIIIIIIIIIIIIIIIIIIIIIIIIHIIIIIIIIHIIIIIIIIIHHHHIIGHIIIIIIIIIHIIHGIIIIIHIIIIIHIHHIGHIIIIIIIIIIIIIIIHIHIIIIIIHHIIIIIIIIIIIIIIIIIIIHHHHHHIIIIHHIIIIIHIIHIIIIIGIHIHHIIIIGIIIIIIIIHEHIIGIHHHEHCIH?IIIHIHEIGHG?HHHIIIIIIIIGIIIIGIHHHIIHHGIHHHIIHHH@HGIIHHIIIIHIIIIIIIIIIHIHHIIIHDIIIIIIIIIIIIIEHD@DAD
@HWI-D00621:464:HFY7KBCXY:1:1103:5948:65486 1:N:0:AAGAGGCAGTAAGGAG
AAGTCGTAACAAGGTTTCCGTAGGTGAACCTGCGGAAGGATCATTATTGAATACACTTGATAGGTTGTTGCTGGCTCTTGGGAGCATGTGCACGCCTGTCTTGGACTCTATTCATCCACCTGTGCACTATTTGTAGTCTTTGGAGACTAAGATGGAACAGCTTACCAGTCGGTCGACAGGCCGGAATAGAGGAATGCTTGAGCCATTAATGGTACAGGCTCTCCTCAAATAAACTGTAAAGTCCTCCCTCCAGAGTCTATGTCTTTATTCATAAACCAAGTATGTTGTCGAATGTATTCATTGGGCTATGATGCCTATAAACTATTATACAACTTTCAGCAACAGATCTCTTGGCTCTCGCATCGATGAAGAACGCAGC
+
HFHHGHIIIHIIIIIIIIHIIIIIIIIIIIIIIIIIIIIGIIIGHGHIIIIGIIIIIIIIIEHGHHHIIIIIIGIHIIIHCGHIIIIIIIIIIGIIIIIIIIEHIIIIIHIIIIIIGHIIHHHHIHIHHIIIIIIIIIIIIIGIIHIHIIIIIIIIHIIIHHHIIIIHIIIHIIHHHIHIIIIIIIIIHHGIIIIIHIIHHIHHHHIIEIIIIIIIHEHHIHIIIHIHHIIIIIGIHHGIGIIHGHCHHHHCIIHIIIIIIIHIHIIIIIIIIHFHGHIIIIIIIIIIIIIIIHFIIIIIIGIIIIHHGHG?HFEHIIIIHIIIHEEF<GHHHHEIIIGIFIIIIIIIIIIIIHIIHHGHIHHGHIHEIHHIHD@0BAD
@HWI-D00621:464:HFY7KBCXY:1:1103:3712:66250 1:N:0:AAGAGGCAGTAAGGAG
AAGTCGTAACAAGGTTTCCGTAGGTGAACCTGCGGAAGGATCATTACCATTACCTCAACTGGCGGGTTTTCAGCGGTGCTTTTGTGCCACTGATGCCCACCTGTTTGACGTTACCCATGCCTTTTTGCGTACAGTTTGTTTTCCCAGCAGGGCGTTACTGCCCCTACGGGATATCAATCCACCCATTGTATTTGCAGTCAATGTCTGAAAAATAATAATAATTACAACTTTTAACAACGGATCTCTTGGTTCTGGCATCGATGAAGAACGCAGC
+
HIGHHFHGIIIIIIGIIHHIIIIIIIICHIHIIHHHIIIGIIIGIHHHIIIHIHIIIIIIIHIHHIIIIIIHIHHIIIIIIIIIIIIHIIIIIIHIIIIIIIIIHIHHIHIIIIHIIIIIIIIIIIIIIIIIIIIIIIIIIIIIIIIIHHIIIIIIIIIIIIHIIIIHHIHHIIIIIIIIHHIIHHHHHHIIIGHHIHIIIIIIIIIIIIIIIIIIIHIHIHHHHIHIHHHECDDDIIIIHHFHGHIIIHIIIIHIIIIGIIIIIIIIIDDDDD
@HWI-D00621:464:HFY7KBCXY:1:1103:9758:66907 1:N:0:AAGAGGCAGTAAGGAG
AAGTCGTAACAAGGTCTCCGTTGGTGAACCAGCGGAGGGATCATTACCGAGTTTACAACTCCCAAACCCCTGTGAACATACCTGTTTTGTTGCTTCGGCGGTGCCCTTGCTCTCGTGGCGAGGCCCGCCAGAGGACCCAAACAAACTCTTTGATTTGATCTAGGATTTTACTTCTGAGTGATATACAAAATAAATCAAAACTTTCAACAACGGATCTCTTGGTTCTGGCATCGATGAAGAACGCAGC
+
IIIIIIIIIIIIIIIIIIIIIIIHIIIIIIIIIIIIIIIIIIIIIIIIIHIIIIIIIIIIIIIIIIIIIIIIIIIHHHIGIIIIIIIIIIIIIIIIIIIIIIIIIIIIIIIIIIIIIIIIIIIIIIHIIIIHIIIIIIHIIIHHIIIIIIIIIIIIIIIIIIIIIIIIIHIIIIIIIIIHIIIIIIIIIIIIIIHIIIIHIHHIHHIIIIIIIIHHHIIIIIIIIIIIIIIIIIIIIIIIIICDDAA
@HWI-D00621:464:HFY7KBCXY:1:1103:8628:67197 1:N:0:AAGAGGCAGTAAGGAG
AAGTCGTAACAAGGTTTCCGTAGGTGAACCTGCGGAAGGATCATTATTGAATACACTTGATAGGTTGTTGCTGGCTCTTGGGAGCATGTGCACGCCTGTCTTGGACTCTATTCATCCACCTGTGCACTATTTGTAGTCTTTGGAGACTAAGATGGAACAGCTTACCAGTCGGTCGACAGGCCGGAATAGAGGAATGCTTGAGCCATTAATGGTACAGGCTCTCCTCAAATAAACTGTAAAGTCCTCCCTCCAGAGTCTATGTCTTTATTCATAAACCAAGTATGTTGTCGAATGTATTCATTGGGCTATGATGCCTATAAACTATTATACAACTTTCAGCAACGGATCTCTTGGCTCTCGCATCGATGAAGAACGCAGC
+
IIG<FEGHHIIIIIIGGHIIIIIIHIHIIIHIIIIHIIIIIGGHIHHIIIIIIIIIIIIIIIIIIIIIIIIIIIIIIIIHHHHHGEHHFEFGHIIIIIIIIIHIIIIIIIIIIIIIIIGHIIGHIHIIHIIIHIIIIHIIHIGHHHIIIHIHHIIIIIIIIIIHIHGGIIIIIIIIIIIIIIHHHHIIIIIIIIIIIHHIHHHHHHIIIHHIIIIHIIHHEHHHHHGHIHIIHHCF?IIGHHGIIHGHHHIHIIHIIHIIHIHIHEHHHHEHCHIHHIHHIHEHHHHHHHGHHG?HH?HHHEIHIIIIIHFHHIHIIIIHGHHHG@EHIHHIIHIGIIHEHCIIHHHHGIIIIHHIIIIHIIIHHIIIIIIIIIDDDDA
@HWI-D00621:464:HFY7KBCXY:1:1103:14818:67181 1:N:0:AAGAGGCAGTAAGGAG
AAGTCGTAACAAGGTTTCCGTAGGTGAACCTGCGGAAGGATCATTATTGAATACACTTGATAGGTTGTTGCTGGCTCTTGGGAGCATGTGCACGCCTGTCTTGGACTCTATTCATCCACCTGTGCACTATTTGTAGTCTTTGGAGACTAAGATGGAACAGCTTACCAGTCGGTCGACAGGCCGGAATAGAGGAATGCTTGAGCCATTAATGGTACAGGCTCTCCTCAAATAAACTGTAAAGTCCTCCCTCCAGAGTCTATGTCTTTATTCATAAACCAAGTATGTTGTCGAATGTATTCATTGGGCTATGATGCCTATAAACTATTATACAACTTTCAGCAACGGATCTCTTGGCTCTCGCATCGATGAAGAACGCAGC
+
IIIIIIIIIIIIIIIIIIIIIIIIIIIIIIIIIIIIIIIEHIIIIIIIHHFHIIIIIIIIIGEHIIIIIHIGFHHHIHIHIIIIIIIIIIIIIIIIIIIIHIIIIIIIIIIIIIIIIIIIIIIIHIIIIIIIIIIIIIHIIIIIHHHIHHIIIIIIIHIIIIIIIIHIHIHCHHIHIIIIIIIIIIIIIIIHGHHHIIIIIHIHGIIIIIIIIIIIIIIIIIIFHHIIIIIHHIIIIIIGIIHIIHIHIHHHFHIIHHIGIIHHIIIGIHIIIIIHHDHIIIIIIIIFHIHHHHIIIIIHHHIIIHIIHIIIHIIIIHIHGHHHIHIIIIIIIIIIIIIHIIIIIIIGHIIIIIIIHIIIIIIHHEGIIIIIIIDDD?D
@HWI-D00621:464:HFY7KBCXY:1:1103:10984:67348 1:N:0:AAGAGGCAGTAAGGAG
AAGTCGTAACAAGGTTTCCGTAGGTGAACCTGCGGAAGGATCATTATTGAATACACTTGATAGGTTGTTGCTGGCTCTTGGGAGCATGTGCACGCCTGTCTTGGACTCTATTCATCCACCTGTGCACTATTTGTAGTCTTTGGAGACTAAGATGGAACAGCTTACCAGTCGGTCGACAGGCCGGAATAGAGGAATGCTTGAGCCATTAATGGTACAGGCTCTCCTCAAATAAACTGTAAAGTCCTCCCTCCAGAGTCTATGTCTTTATTCATAAACCAAGTATGTTGTCGAATGTATTCATTGGGCTATGATGCCTATAAACTATTATACAACTTTCAGCAACGGATCTCTTGGCTCTCGCATCGATGAAGAACGCAGC
+
IIIIIIIIIGIIHIIIIHIIIIIIIIIIIIIIIIIIIIIHIIIGHHHHHGEHIIIIIIIEIIHIHIIIIIHIEHHIIIIHHIHHIHIIIHIIIHGHIIIIIIIGIIIIIIIIIIIIIIIIHIHIHIHHIIIIIIIIIIIIIIIHIIIIIIIIGIIIIIIIGHIIGIIIIIIIIIIIIIIIIIIIIIIIIIIFEIIIIIIIHIIHIIIIIIIHIIIIHIIIHHHHIIHHCIHH?GIIIHHGHIHFHDFHCIIIIIHHGIHGIIIIIIHIIIIIIIHHHGIIIIIIIIHGHIHIIIIIIIHCEGIIGIIHIIHCHIIIIIHHFCGHF?IIHHIIIIIIIHIIIIIIHEHFIHIHFGHDGHCHIHIHFIIGIIIIHICDDCD
@HWI-D00621:464:HFY7KBCXY:1:1103:9217:67507 1:N:0:AAGAGGCAGTAAGGAG
AAGTCGTAACAAGGTCTCCGTAGGTGAACCTGCGGAGGGATCATTACTGAATGGCCTCTAGGCCTTCAACCTTGCAAACCTGTGAAAGCAAGATGTGCTTCGGCGCTTCGGCGCCGCTTTTATGCCTTAATCAGTCTATGTGTCTGAATCAAATACAAGAAATAAAACTTTCAACAAAGGATCTCTTGGCTCTCGCATCGATGAAGAACGCAGC
+
IIIIIIIIIIIIIIIIIIIIIIIIIIIIIIIIIIIIIIIIIIIIIIHIIIIIIHIIIIIIIIIIIIIIIIIIIIIIHHIIIIIIIIIIIIIIHHIIIIIIIIIIIIIHIIIIIIIIIIIIIHIIIIIIIHIIIIIIIIIIIIHIIIIIHIIIIIIIIIIIIIIIIIIIIIIIIIIIIIIIIIIIIIIIIIIIIIIIIIIIIIIIIIIIIHIIID
@HWI-D00621:464:HFY7KBCXY:1:1103:8576:68600 1:N:0:AAGAGGCAGTAAGGAG
AAGTCGTAACAAGGTTTCCGTAGGTGAACCTGCGGAAGGATCATTATTGAATACACTTGATAGGTTGTTGCTGGCTCTTGGGAGCATGTGCACGCCTGTCTTGGACTCTATTCATCCACCTGTGCACTATTTGTAGTCTTTGGAGACTAAGATGGAACAGCTTACCAGTCGGTCGACAGGCCGGAATAGAGGAATGCTTGAGCCATTAATGGTACAGGCTCTCCTCAAATAAACTGTAAAGTCCTCCCTCCAGAGTCTATGTCTTTATTCATAAACCAAGTATGTTGTCGAATGTATTCATTGGGCTATGATGCCTATAAACTATTATACAACTTTCAGCAACGGATCTCTTGGCTCTCGCATCGATGAAGAACGCAGC
+
IIIIIIIIIIIIIIIIIIIIIIIIIIHIIIIIIHHIIIIIIHIIIIHHIIIIIIHIIIIIIIIIIIIIIIIIHIIIIIIHHHIIIIIIHHIIIIIIIIIIIIIFFHIIIIIIIIIIIGIIIIIHHHIHIIIIIHIIIIIIIIHIIHIIIIHIHIHHIIIIIIIIIIIHHIHHIIIIIIIIIIIIIIIIHIIIIIIHHHHIHHHHIIIIHIIIIIHIIHHHHIHGEHHIIHHIIIIIHFIHGIIIIIIIIIIIIIIHIIIIIIIIIHIGIHHHIIHHHFHHIIIIIIIHHHHIHHGIIHIIIIIIIIIIIIIIIIIIIIIIHIHIIIIHFHIHIIIIIGIIIIIIIIIIIIIIIIIGIGIIIIIIIIIHIHIIIIDDDDD
@HWI-D00621:464:HFY7KBCXY:1:1103:14634:68569 1:N:0:AAGAGGCAGTAAGGAG
AAGTCGTAACAAGGTTTCCGTAGGTGAACCTGCGGAAGGATCATTAACAGTGCTTTGTGTGCATACACAATCCGCTACAACCATGTGTGAACCGTTTTGACTGCCCAAGTGTGCGGTGCCCGGGTAACACCGAGTACGGCTGCACACTTGTATTTTACCAACCTTCTCTTAAGTACTGAATAGTAAAGCTTAGTTGAAAAACTTGCAAAACTTTTAGCAATGGATCTCTAGGCTCTTGCATCGATGAAGAACGCAGC
+
IIIIIIIIIIIIIIIIIIIIIIIIIIIIIIIIIIIIIIIIIIIIHIIIIIIIIIIIIIIIIIIIIIIIIIIIIIIIIIIIIIIIIIIIIIHIIIIIIIIIIIIIIIIIIIIIIIIIIIIIIIIIIIIIIIIIIIIIIIIIIIIIIIIIIIIIIIIIIIIIIIIIIIIIIIIIIIIIIIIIIIIIIIIIIIIIIIIIIIIIIIIIIIIIIIIIHIIIIIIIIIIIIIIIIHIIIIIIIIIIIIIIIIIIIIIIDDDDD
@HWI-D00621:464:HFY7KBCXY:1:1103:4705:68881 1:N:0:AAGAGGCAGTAAGGAG
AAGTCGTAACAAGGTTTCCGTAGGTGAACCTGCGGAAGGATCATTCATAATAAGTGTTTTATGGCACTTTTTAAATCCATATCCACCTTGTGTGCAATGTCAGTCGATCTTCTTCATGGAGATCGACCAAACATCAACCTTTATCTTTTAACTCTTTGTCTGAAAAATATTATGAATAAACAATTCAAAATACAACTTTCAACAACGGATCTCTTGGCTCTCGCATCGATGAAGAACGCAGC
+
HGHIIIHIIIIIIIIIIFHGIIIHIIHHCHIIIHHHIHIHIIIIHHIHIIHIIHIIIIIIIIIIIIIIIIIIIIIIIIIIIHIIIHHIIIIIIIHHIIIIIIIHIHIIIIIIIIIIIIHHHIIIIIIIIIIIIIIIHIHIHHIIIIIIIIIIHHIHIIIIIIIIIIIIIIIIIIIIIIIHIIIHGHIIHHIIHIIIHIIIIIIIIIHIIIHIIIIHIIIIIIIGIHIIHGIIIHHGHD@@@D
@HWI-D00621:464:HFY7KBCXY:1:1103:16154:69054 1:N:0:AAGAGGCAGTAAGGAG
AAGTCGTAACAAGGTTTCCGTAGGTGAACCTGCGGAAGGATCATCATTAAATCCAATTTATTCACCCTTGTGAACTGTGTGCTAGGATTGTGCGATTTTCGCGCGATTCCTCATGACGCTTCATAGTCGTAGTTGTGTGAGGGGATGTACTACGAATGTGTTTGAGTTTTGAGCAACGAATGGTGGTGGTGGTTCCATGAGAGTTCTCATTGTATTGCCGCCGCCATTTAGCTTGAAACTTTAAATGCGTTTATAGTCTCTGCTCATTTAAACACCTCTGCGTTCTGTGTTAGTGTCGAGCAAAAACACCTTTATTTATGAAAGCTAATGCAAAAATTTAAATTAAACAACTTTCAACAATGGATCTCTTGGCTCTCGCATCGATGAAGAACGCAGC
+
IIHIHHIHHIIIIIGIIIIIHIGIHHIHIIIIIHIIHIGGHIIHIIIIIIHIIHIIIHIIIIIIIIIIHGFHHIIHIIIHIIIIIIIIGIIHIIIIIIIIHIIIIIHIIHHIHHHEHHHHEHIIIIHIGHIHIIIIIHIHGHHHHHIIIIHHIHIIIIHFIHIIGIHIIIIHHIHHHGIIIIIIIHHIIIIIHIIHHFHHHHIIIHIHIIIIHHHICHHHIIHIHIIIHHGHFIIHHHIIIIIIHGIIHHIIHIHHHIIGIIIIIIIIHHIIIHHHIHIHFIIHGEGIIIIIIHHHGIIHHHIHCFHEHEIIIGIIHEIHIHIGIIIIHIIIIIIIIIIIIHIIHFFHFCIHIIIIIIIIIIIIIGIIHHFFIHIHHGHEHIHIHIIIIIIICCDDD
@HWI-D00621:464:HFY7KBCXY:1:1103:9180:69481 1:N:0:AAGAGGCAGTAAGGAG
AAGTCGTAACAAGGTTTCCGTAGGTGAACCTGCGGAAGGATCATTATTGAATACACTTGATAGGTTGTTGCTGGCTCTTGGGAGCATGTGCACGCCTGTCTTGGACTCTATTCATCCACCTGTGCACTATTTGTAGTCTTTGGAGACTAAGATGGAACAGCTTACCAGTCGGTCGACAGGCCGGAATAGAGGAATGCTTGAGCCATTAATGGTACAGGCTCTCCTCAAATAAACTGTAAAGTCCTCCCTCCAGAGTCTATGTCTTTATTCATAAACCAAGTATGTTGTCGAATGTATTCATTGGGCTATGATGCCTATAAACTATTATACAACTTTCAGCAACGGATCTCTTGGCTCTCGCATCGATGAAGAACGCAGC
+
IIIIHIIIIIHIIIIIIIIIIIIIIIIIIIIIIIIIIIIIIIIGIIIIIIIGIIIIIIIIICHIIIIIIHIIIIIIIIIGHHIIIIIIIIIIIIIIIIIIIIIHIIIIIIIIIIIIGIIIIHIIIIIGHIHIIIIHHIIIIIIHHIIIIIIIIIIIIIIIIHIIIIIIIIIIIIIGHHIIIIIHIIHHHHHHHIIIIIIIIIIIIIIIHIHEHHHHHHHIIIIGIHIHHHGEDFIIIIHEIIIIHHEHEHHHHHCHHHEFHHGIIIHIHHIIHECEIIIIIIIHEGIGHGIIIHFHIIIIFHIIIIIIIIIHIIIIIHIHHIHCHEIIIIHHIIIIHIHIIIHHHIHGIIIIHIHDIIIIIIIIIIIIIIIIIHDDDDD
@HWI-D00621:464:HFY7KBCXY:1:1103:3478:69845 1:N:0:AAGAGGCAGTAAGGAG
AAGTCGTAACAAGGTTTCCGTAGGTGAACCTGCGGAAGGATCATTATTGAATACACTTGATAGGTTGTTGCTGGCTCTTGGGAGCATGTGCACGCCTGTCTTGGACTCTATTCATCCACCTGTGCACTATTTGTAGTCTTTGGAGACTAAGATGGAACAGCTTACCAGTCGGTCGACAGGCCGGAATAGAGGAATGCTTGAGCCATTAATGGTACAGGCTCTCCTCAAATAAACTGTAAAGTCCTCCCTCCAGAGTCTATGTCTTTATTCATAAACCAAGTATGTTGTCGAATGTATTCATTGGGCTATGATGCCTATAAACTATTATACAACTTTCAGCAACGGATCTCTTGGCTCTCGCATCGATGAAGAACGCAGC
+
HHIIIHIIIIIIIIIIIIIIIIIIIIIIIIIIIIIIIIIIIIIIIIHICHIIIIIIIHIIIHIIHIIIIIIIIGIIIIIHHIIIIIIIIIIIIIIIIIIIHIGIIIIIIIIIIIIIIIIIIIIIIIIIIIIIIIIIIIIIIIIIHIIIIIIIIIHHIIIIIIIIIIIIIIIIIIIIIIIIIIIHHIIIIIHHIIHIIHHEIHHHIIIIIIIHIIHHHGHIIIHIIIIIHHEHHHHIIHHIHIHHHHDHHHHHIHIIIIIIIIHHHHIIIIIIIHIHGGHIIIGIIIIIIIHGIIHHHIIIIGIIIIIIIIIGIIIIIIIIIIIIIIEHHHIIIHEHIIIIHIIIIIIIIIH?IIIIIIIHIIHIIIHHIHHHIHADD@D
@HWI-D00621:464:HFY7KBCXY:1:1103:9008:69835 1:N:0:AAGAGGCAGTAAGGAG
AAGTCGTAACAAGGTCTCCGTTGGTGAACCAGCGGAGGGATCATTACAGAGTTGAAAAACTCCCAAAACCATTGTGAACGTCACCGTTACTGTTGCTTCGGCAGGTGGCTCCCACTCGGGCGCCGCGCCCTCCCCCTCAGGGGTTGGTAGCCTGCCGGAGGCGTCTCAACTCTCAATTTCAGTTGGCATCTCTGAGTAATTTAAAAATAAGTCAAAACTTTCAACAACGGATCTCTTGGTTCTGGCATCGATGAAGAACGCAGC
+
IIIIIIIIIIHIIIIIIIIIIHIIIIIHHIIIIIIIIIIIIIIIIIIIIIIHIIIIIIIIIIIIIIHHHIHIIIIIIIIHHIIIIHIIIIIIIIIIIIIIIIIIIIIIIIIIIHHIIIIIIIIIIIIIIIIIIIIIIIIIIIIIIIHIIIIIIIIIIIIHIIIIIIIIIHIIIIIIIIIIIIIIIIIIIIHIIIIIIIIIIIIIIIIIIIIIIIHIFIIIIIIIHHIIIIHHHIIIHIIHIIIIHGIHIIIHIIIIIHHADD@D
@HWI-D00621:464:HFY7KBCXY:1:1103:7225:70499 1:N:0:AAGAGGCAGTAAGGAG
AAGTCGTAACAAGGTTTCCGTAGGTGAACCTGCGGAAGGATCATTATTGAATACACTTGATAGGTTGTTGCTGGCTCTTGGGAGCATGTGCACGCCTGTCTTGGACTCTATTCATCCACCTGTGCACTATTTGTAGTCTTTGGAGACTAAGATGGAACAGCTTACCAGTCGGTCGACAGGCCGGAATAGAGGAATGCTTGAGCCATTAATGGTACAGGCTCTCCTCAAATAAACTGTAAAGTCCTCCCTCCAGAGTCTATGTCTTTATTCATAAACCAAGTATGTTGTCGAATGTATTCATTGGGCTATGATGCCTATAAACTATTATACAACTTTCAGCAACGGATCTCTTGGCTCTCGCATCGATGAAGAACGCAGC
+
HIHIIIIIIIIIIIIIIHIIIIIIIIIIIIIIIIIIIHIGIIIIIIIIIIIIIIIIIIIIIIIHIIIIIHIIGHIIIIIIIIGIIIHIIGIIIIIIIIIIIIHHIIIIIIIIIIHIIIIIIIIIIIIIIIIIIIIIIIIIIIGHHIIIIIHIIIIIIIHIIHIHIIIIIIIIIIIIIIIIIIHCHIIIIIIIIHIIIIIGGIIHIIIIIIIIHHIHGHIHHHHHHIIIIIIHGHFHIIIIIHGIHIHFCCCFGIIGIIIIIIHIIIHHHIIHIIIHHDHFGIIIIIIGIHHGIIIIIIIIIIIIIIHC?IIHEIHIIIIIIHHHHG1G<HEGEHEIIIIIIIIIHHHIIIHFIFHGGHHHHEIIIIIHHE=HHHDDD?D
@HWI-D00621:464:HFY7KBCXY:1:1103:12297:70297 1:N:0:AAGAGGCAGTAAGGAG
AAGTCGTAACAAGGTTTCCGTAGGTGAACCTGCGGAAGGATCATTAGCAAGTGCTGCACCATGGATTGCCGACAGGCGATCCATGTGTGCTGGACTACATTTGTAACCATGTGCGAAAGTGAGGGGTTCCCTGGTCGATGACTGGGGAGCACTCCAACAACACGCTCGATAGACAAGTAAAGTAAGATAATTTAATTTAAAAAACTTTTAACAATGGATCTCTTGGCTCTTGCATCGATGAAGAACGCAGC
+
IIHHHIIIHIIIIIIHHHHIIIIIIIIIIIIIIIIIIIIIIIIIIIIIIIIIIIIIIIIIIIIIIIIIIIIIIIIIIIIIIIIIIIIIIIIIIIIIIIIIIIIIIIIIIIIIIIIIIIIIIHIIIIIIIIIIIIIIIIIIIIIIHIIIIGIHIIIIIIIIIIIIIIIIIIIIIIIIIIIIIIIIIIIIIIIIIIIIIIIIIIGIIIIIIIIIIIIIIIIIIIIIIIHHIIIIIIIHIIIIIIIIIIDDDDD
@HWI-D00621:464:HFY7KBCXY:1:1103:5260:70737 1:N:0:AAGAGGCAGTAAGGAG
AAGTCGTAACAAGGTTTCCGTAGGTGAACCTGCGGAAGGATCATTCATAATAAGTGTTTTATGGCACTTTTTAAATCCATATCCACCTTGTGTGCAATGTCAGTCGATCTTCTTCATGGAGATCGGCCAAACATCAACCTTATTTTTTAACTCTTTGTCTGAAAAATATTATGAATAAACAATTCAAAATACAACTTTCAACAACGGATCTCTTGGCTCTCGCATCGATGAAGAACGCAGC
+
IHIIIIIIIIIIIIIIIIIIIIIIIIIIIIIIIIIIIIIIIIIHIIIIIIIIHHHIIIIIIIIIIIIIIIIIIIIIIIIGHIIIIIIIIIIIIIIIIIIIIIIIIIIIIIIIIIIIIIIIIIIIIIIIIIIIIIIIIIIIIIIIIIIIIIHIIIIIIIIIHHHHIIIIIIIIIIIIIIIIIIIHIIIIIHIIIIIIIHIHHIIIHIHIIIIIIIIIIHIGIIIIIIIIIHG<0IHGDDD@D
@HWI-D00621:464:HFY7KBCXY:1:1103:8165:70748 1:N:0:AAGAGGCAGTAAGGAG
AAGTCATAACAAGGTTTCCGTAGGTGAACCTGCGGAAGGATCATTATTGAATACACTTGATAGGTTGTTGCTGGCTCTTGGGAGCATGTGCACGCCTGTCTTGGACTCTATTCATCCACCTGTGCACTATTTGTAGTCTTTGGAGACTAAGATGGAACAGCTTACCAGTCGGTCGACAGGCCGGAATAGAGGAATGCTTGAGCCATTAATGGTACAGGCTCTCCTCAAATAAACTGTAAAGTCCTCCCTCCAGAGTCTATGTCTTTATTCATAAACCAAGTATGTTGTCGAATGTATTCATTGGGCTATGATGCCTATAAACTATTATACAACTTTCAGCAACGGATCTCTTGGCTCTCGCATCGATGAAGAACGCAGC
+
IIIIIIIIIIIIIHIIIIIIIIIIHIIIIIIIIIIIIIIIIIIIIIIIIIIIIIIIHIIIIIIIIIIIHIIIIIHIIIIGHIIIIIIIHIIIIIIIIIHIIIIIIIIIIIIIIIIIIIIIIIIIIIIIIIIIIIHIIIIIIIIIIIIIHHHHHHHHIIIIIIHHHIIHIIHIIIIIIIIIIIIIIIIIIIIIHIIIIIIHIIGIIIIIIIIIIIIIIHHIHHHHHHHHIIIIIIIIIHHIIIHHCIIIIIIHHIIIGHFIIHHG?IHHIIHHHIIIHHIIIIIIIIIIIIIIHIIIHGIIHIIIIIIIIIIHHGGIIIIIIHIIIIHIIIIIIIIIHIIIIHIIIIIIIIIIIIIIIIIIIIIIIIIIIIIIIIDDDDD
@HWI-D00621:464:HFY7KBCXY:1:1103:4129:70983 1:N:0:AAGAGGCAGTAAGGAG
AAGTCGTAACAAGGTCTCCGTAGGTGAACCTGCGGAGGGATCATTACTGAATGGCCCTTGGGCCTTCAACCCTCAAAACCCGTGGAAGCAATTGTGCTTCGGCGCCTCGGCGTCGCCTTTATGTCGAAGCCTGTATTTGTCTGATTGTACATTGAAGAATAAAACTTTCAACAAAGGATCTCTTGGCTCTTGCATCGATGAAGAACGCAGC
+
IIIIIIIIIIIIIHIIIIIIIIIIIHIIIIIIIIIIIIIIIIIIIIIIIIHIIIIIIIIGHIIIIIIIIIIIIIIIIIIIIIIIIIIIIIIIIIIIIIIIHIIIIIIIIGHIIIIIIIIIIIIIIIIIIIIIIIIIIIIIIIIIIIIIIIIIIIIIIIHHIHIIIIIIHIIIIIIIIIIIIIIIGIHIIIIIIIIIIIIHIIIHHIHHIH<
@HWI-D00621:464:HFY7KBCXY:1:1103:13302:71486 1:N:0:AAGAGGCAGTAAGGAG
AAGTCGTAACAAGGTTTCCGTAGGTGAACCTGCGGAAGGATCATTATTGAATACACTTGATAGGTTGTTGCTAGCTCTTGGGAGCATGTGCACGCCTGTCTTGGACTCTATTCATCCACCTGTGCACTATTTGTAGTCTTTGGAGACTAAGATGGAACAGCTTACCAGTCGGTCGACAGGCCGGAATAGAGGAATGCTTGAGCCATTAATGGTACAGGCTCTCCTCAAATAAACTGTAAAGTCCTCCCTCCAGAGTCTATGTCTTTATTCATAAACCAAGTATGTTGTCGAATGTATTCATTGGGCTATGATGCCTATAAACTATTATACAACTTTCAGCAACGGATCTCTTGGCTCTCGCATCGATGAAGAACGCAGC
+
IIHIIIIIIIIIIIIIIII0FHFHHHHIIIIIIIHIIIIHIIIIIIIIIIIIIIIIIIIIIIIIIIIIIIIIHIIIGIHHHIIIIIIIIIIIIIIIIIIIIIIIIIIIIIIIIIIIIIIIIIIIIIHIHHIIIIIIIIIIIIIHHHIHIHIIIIIIHIIIIIIIIIIHHGHIIIHIIHIHHIHIIIIIIIIIIIIIGH/IIHHIHIIIIIHGHIIIHHIIIIIIIIIHIGIHGGIIHIHIIHHHHIHHHHGIIHIHGHHHHIGIIGIIIGIIIHHHHHIIIIIIIHIGIHIIIIIIIIIIIIIIIIHIIIIIIIIIIIIIHHGGIIIIHHIIIIGIIIHIHHIHFIIIIIIIIIIIIIIIIIIIIIHIIIIHIIDDCDA
@HWI-D00621:464:HFY7KBCXY:1:1103:12658:71692 1:N:0:AAGAGGCAGTAAGGAG
AAGTCGTAACAAGGTTTCCGTAGGTGAACCTGCGGAAGGATCATTACACGTATTACGGGGGGTCAGGATCAGGTATATGTAACCCATGTGCTTTGTTTCTGTCCTTCTGAATATTCTACCCATGTCTTTTGCGTACTATTTGTTTCCTTGGTGAGCTTGCTCGCCGATAGGACACTATAAAACCTTTTGAAATTGCAGTCAGCGTCAGAAATAACTTAATAGTTACAACTTTCAACAACGGATCTCTTGGTTCTGGCATCGATGAAGAACGCAGC
+
IIIIIIIGIIIIIIIIIIHHIHIIIIIIIIIIIIIIIIIIIIIIIIIIIIIIIIIIIIIIHIHIIHIHIIIIIIIIIIIFHIIIIIIIIIIIIIIIIIIIIIIIIIIIIIIIIIIIIHHIIIIIIIIIIIIHIIIIIIIIIIIIIIIIIIIIIHIIIIIIIIIIIIIIIIIIIIIIIIIIHIIIIIIIIIIIIIIHIIIIHIIIIIIIIIIIIIIIIIIIIIIIIIIIIIIIIIIIIHIIIIIIIIIIIIIIIIIIHIIIIIIIIIIIHIDDDBD
@HWI-D00621:464:HFY7KBCXY:1:1103:5122:72200 1:N:0:AAGAGGCAGTAAGGAG
AAGTCGTAACAAGGTTTCCGTAGGTGAACCTGCGGAAGGATCATTATTGAATACACTTGATAGGTTGTTGCTGGCTCTTGGGAGCATGTGCACGCCTGTCTTGGACTCTATTCATCCACCTGTGCACTATTTGTAGTCTTTGGAGACTAAGATGGAACAGCTTACCAGTCGGTCGACAGGCCGGAATAGAGGAATGCTTGAGCCATTAATGGTACAGGCTCTCCTCAAATAAACTGTAAAGTCCTCCCTCCAGAGTCTATGTCTTTATTCATAAACCAAGTATGTTGTCGAATGTATTCATTGGGCTATGATGCCTATAAACTATTATACAACTTTCAGCAACGGATCTCTTGGCTCTCGCATCGATGAAGAACGCAGC
+
GIIIIIFIIGIIIIHIHIGIIHIIEHIHIIIIIIHIIHIHIIIHIIGFHHEGHEHHIIIHHIHEHIIIIIIIIIIIHIIHHHGIHIIIHHIIIIIIHIHIIIIIIIIIIIIIHHIIIIIHIHIIIIIIIIIIIIIIIIIIIIHHIIIHIIIHHHIIIIIIIIIIIIIGEIIHIHHIHHHIIIIIIIIIIIIIIIIIIHHHIIIIIIIIIIIIIIIIIIHIHHIHHIIIIIHHHIIIHHHHHIIIIIIIIIIHHIEIIIIIIIIIIHIIIIIIIIHGHHIIIIIIIIIFIHIIHHHIHEHG?IIIGIIHEFIHIHIIIIIHDF1IHHIHHHIHIIIIIIHIIIIIIHIHIIIGHFIGIIIIHHGIHIIIIIIIHDDD@BD
@HWI-D00621:464:HFY7KBCXY:1:1103:4894:72369 1:N:0:AAGAGGCAGTAAGGAG
AAGTCGTAACAAGGTCTCCGTAGGTGAACCTGCGGAGGGATCATTACTGAATGGCCTCTAGGCCTTCAACCTTGCAAACCTGTGGAAGCAAGATGTGCTTCGGCGCTTCGGCGCCGCTTTTATGCCTTAATCAGTCTATGTGTCTGAATCAAATACAAGAAATAAAACTTTCAACAAAGGATCTCTTGGCTCTCGCATCGATGAAGAACGCAGC
+
IIHIIIIIIIIIIIIIIIIIIIIIIIIIIIIIIIIIIIIIIIIIIIIIIIIIIIIIIIIIIIIIIIIIIIIIIIIIIIIIIIIIIIIIIHIIHIIIIIIIIHHHIIIIIIIHHHIIIIIIIIIIHIIIIHIIIIIIIIIIIIIIIIIIIIIIIIIIIIIIIIIIIIIIIIIIIIIIIIIIIIIIIIIHGIIIIIIIIIIIIIIIIIIIIHIII<
@HWI-D00621:464:HFY7KBCXY:1:1103:1805:72748 1:N:0:AAGAGGCAGTAAGGAG
AAGTCGTAACAAGGTTTCCGTAGGTGAACCTGCGGAAGGATCATTATTGAATGTCCTTGATGAGTTGTCGCTGGCTCTTCTGAGCATGTGCACACTTGTCTTGACTCCATTCATCCACCTGTGCACCTTTTGTAGTCTTTGAGGGTTGAGGAAATGGCTATCAGTTGAAAGACTTGGATTTGAGGTTTGCTTAGTGCAAAAGTACAAGCTCTCCTCTTGGTCATGAAAACCTCCTTCAAAAACTATGTATTTTAATCATAAACCTGTAGTATGTTGCCAGAATGTATTCATTGGGCCACTGTGCCTATAAAAACCTTATACAACTTTCAGCAACGGATCTCTTGGCTCTCGCATCGATGAAGAACGCAGC
+
IIIHIIIIIIIIIIIIHHHIIIIIIIIIIIIIIIIHIIIIIIIIIIIIIIHIIIIIIIIIIIIIIIIIIIIIGHHIIIIGHIIHIIIIIIIHIIIIIIIIIIHIIIIIIIIIIIIIIIIIIIIIIIIIIII<IHIHHIIIIIIIHIIIHHIHIIHHIFHHIIIIIIIHHIIHIIIIIIIHHIHHIIHHIIHIIIIIHIIIIIIIIHIIIIIIIIIIIIIIIIIIIIIIEIIIIHHIIIIHHGHIIIHHHIIHCIIHGHHHEEGIHHIHHHIIHIIHIHIHIIHHGGGHGIHGIIIIIGIIIIIIIIHGIGIIIIHHCIHHHIIHGGEIIIIIIIIIGIHIIIIIGHGIHIIHGIIIIIIIIIIHCDDADD
@HWI-D00621:464:HFY7KBCXY:1:1103:12560:72676 1:N:0:AAGAGGCAGTAAGGAG
AAGTCGTAACAAGGTTTCCGTAGGTGAACCTGCGGAAGGATCATTATTGAATACACTTGATAGGTTGTTGCTGGCTCTTGGGAGCATGTGCACGCCTGTCTTGGACTCTATTCATCCACCTGTGCACTATTTGTAGTCTTTGGAGACTAAGATGGAACAGCTTACCAGTCGGTCGACAGGCCGGAATAGAGGAATGCTTGAGCCATTAATGGTACAGGCTCTCCTCAAATAAACTGTAAAGTCCTCCCTCCAGAGTCTATGTCTTTATTCATAAACCAAGTATGTTGTCGAATGTATTCATTGGGCTATGATGCCTATAAACTATTATACAACTTTCAGCAACGGATCTCTTGGCTCTCGCATCGATGAAGAACGCAGC
+
IIIIIIIIIIIIIIIIIIIIIIIIHIIIIIIIIIIIHIIIIIIIIIHIIIIIIIIIIIIIIIIIHIIIIIHIIIIIIIIHIIIHIIIIIIIIIIIIIIIIIIIIIGHHIEHIIIIIIIIIIIIIIIIIIIIIIIHHIIIIIGIHHIIIIIIHIIIIIIIHIIIIIIIIIIHIIIHEHIIIIGHHIIIIIHHIHIIIGHIIIIIIIIGIIIHIIIHIIHIIIIHHHIIIFIHHEIHIHHHHEIIIHIHHCIIIIHHFIHIIIIHIHIIIHIIIHHFHFDHIHHIIIIIIIIIIIIHIIHIIHIIIIIIHIIIHIIIIIHHIIHHIHIHHHHIHIHHHHHIHIIIGCIIIIIIIIIIIIIIIIIIIIIIIIIIIIIBADAD
@HWI-D00621:464:HFY7KBCXY:1:1103:12007:72970 1:N:0:AAGAGGCAGTAAGGAG
AAGTTGTAACAAGGTTTCCGTAGGTGAACCTGCGGAAGGATCATTAACAAATCCAATACTTGCGAGGAGGGTATTATCCTTCTATTGCAAATATTAATCCTCTAGCCTATGCCTTTATCGGGTGTAGGTTAGTAGATATATAAATGTGTGTAATGTTGACAGTGTGTGAGATAATTTAATTTATTGACAACTTTTAACAATGGATCTCTAGGCTCTTGCATCGATGAAGAACGCAGC
+
IIIHIIHHHHHIIHHHHIIIIIHHHHIHIHIIHHHIIIIHHIIIHHIHIGHHIIIIIIIIIIIIIIIHHIIIHIIIIIIIIIIIIIIHHIIIIIIIIIIIIHIIIIIIIIIIIIIIIIIIIIIHHIIIIIIIIIHFFHIIIIIIIIIIIIIIIIIIIIIIIIIIIIIIIIIIIIIIIIIIIIIIIIIIIIIIIIIIIIIIIIIIIIIIIIIHIIIIIHHIIIIIIHIIIIHHDDBBD
@HWI-D00621:464:HFY7KBCXY:1:1103:18957:73021 1:N:0:AAGAGGCAGTAAGGAG
AAGTCGTAACAAGGTTTCCGTAGGTGAACCTGCGGAAGGATCATTATTGAATACACTTGATAGGTTGTTGCTGGCTCTTGGGAGCATGTGCACGCCTGTCTTGGACTCTATTCATCCACCTGTGCACTATTTGTAGTCTTTGGAGACTAAGATGGAACAGCTTACCAGTCGGTCGACAGGCCGGAATAGAGGAATGCTTGAGCCATTAATGGTACAGGCTCTCCTCAAATAAACTGTAAAGTCCTCCCTCCAGAGTCTATGTCTTTATTCATAAACCAAGTATGTTGTCGAATGTATTCATTGGGCTATGATGCCTATAAACTATTATACAACTTTCAGCAACGGATCTCTTGGCTCTCGCATCGATGAAGAACGCAGC
+
IIIIIIIIIIIIIIIIIIIIIIIIIHIHHHIIIHIIIIIIIIIIIIIIIIIIIIIIIIIGHIIIIIIIIIIHHIHHIHIHIIIIIHIIIIIIIIIIIIIIIIIIIIIIIIIHIIIIIIIIIIIHIIIIIHIIIIIIIIIIIIIHHHIIIIIIIIIIHIIIHIIIIHIIIIHHIIIIIIIIIIHIIIHIIIIIIIHIIIHHHIIIGIIIIIIIIIIIIIIHIIHHHIIIIHHGHIIIHIHHGIIIIIHHCIIIGIGIIIIIIIIIIHGIHIHIIIHFGDIIIIIIHGHHHHIGIIHIIIIIHHIHFIFIIIHIIIIIIIIIIHHHHHHHEGHFHHGHEIGIIIIIIIIHIIHFIHHDIIIIIIIIHIIIIHIIHHADDAD
@HWI-D00621:464:HFY7KBCXY:1:1103:13080:73378 1:N:0:AAGAGGCAGTAAGGAG
AAGTCGTAACAAGGTCTCCGTTGGTGAACCAGCGGAGGGATCATTACCGAGTTTACAACTCCCAAACCCATGTGAACATACCTACTGTTGCTTCGGCGGGATTGCCCCGGGCGCCTCGTGTGCCCCGGATCAGGCGCCCGCCTAGGAAACTTAATTCTTGTTTTATTTTGGAATCTTCTGAGTAGTTTTTACAAATAAATAAAAACTTTCAACAACGGATCTCTTGGTTCTGGCATCGATGAAGAACGCAGC
+
IIIIIHHHIIIHIIIIIIIIIIIIIIIHIIIIIEHIIIIIIIIIIIIIIIIHIIIIHIHIIIIIIIIIIIIIIIIIIIIHIIIIIIIIIIIIIIIIIIIIIIIIIIIIIIIIIIIIIHIIIIIIIIIIIIIIIIIIIIIIIIIIIIIIIHHIIIIIIIIIIIIIHIIIIIIIIIIIIIIIIIIIIIIIIIIIIIIIIIIIIIIIIIHIIIIIHIIIGHIIIIIIIIIIIIIIIIIIIIIIIIIHIIIADDDD
@HWI-D00621:464:HFY7KBCXY:1:1103:14157:74199 1:N:0:AAGAGGCAGTAAGGAG
AAGTCGTAACAAGGTTTCCGTAGGTGAACCTGCGGAAGGATCATTATTGAATACACTTGATAGGTTGTTGCTGGCTCTTGGGAGCATGTGCACGCCTGTCTTGGACTCTATTCATCCACCTGTGCACTATTTGTAGTCTTTGGAGACTAAGATGGAACAGCTTACCAGTCGGTCGACAGGCCGGAATAGAGGAATGCTTGAGCCATTAATGGTACAGGCTCTCCTCAAATAAACTGTAAAGTCCTCCCTCCAGAGTCTATGTCTTTATTCATAAACCAAGTATGTTGTCGAATGTATTCATTGGGCTATGATGCCTATAAACTATTATACAACTTTCAGCAACGGATCTCTTGGCTCTCGCATCGATGAAGAACGCAGC
+
GHIHHIIIHIIIIHHHHHHIIIHIDHIHIHIIIHIIIIIIHIIIIIHIIIIIIIIIIHHHIHIGIIIIIIIIIGHIIIIFHHHIIIHIIHHIIIIIIIIIIIIIIIIIIIIIIIIIIIIIIIIIIIIIIIIIIIHIIIIHIIIHHHHIIIIHIIIIIIIIIIIIIIHIHIIIIIIIIHHIIIIIIIIIIIIHHHHIHHIHIIIHIIIIHIHHIIIIHIIIIIIIHIHIHHHHHIIIIIIHCGEEHDHHGEHIIIHHIHIHIIHGHIIIHHHHHHFCHDHIIIIIHIIIIIIIGIIIIIIIHIIIGIIIIIHIIHHHHHIHHIHIIHFHDGIIIHIGIIIIIIIHEIHHIIIHHGIHIIHECIHIIIIIHEHHCDD@<0D
@HWI-D00621:464:HFY7KBCXY:1:1103:14860:74459 1:N:0:AAGAGGCAGTAAGGAG
AAGTCGTAACAAGGTTTCCGTAGGTGAACCTGCGGAAGGATCATTATTGAATACACTTGATAGGTTGTTGCTGGCTCTTGGGAGCATGTGCACGCCTGTCTTGGACTCTATTCATCCACCTGTGCACTATTTGTAGTCTTTGGAGACTAAGATGGAACAGCTTACCAGTCGGTCGACAGGCCGGAATAGAGGAATGCTTGAGCCATTAATGGTACAGGCTCTCCTCAAATAAACTGTAAAGTCCTCCCTCCAGAGTCTATGTCTTTATTCATAAACCAAGTATGTTGTCGAATGTATTCATTGGGCTATGATGCCTATAAACTATTATACAACTTTCAGCAACGGATCTCTTGGCTCTCGCATCGATGAAGAACGCAGC
+
IIIIIIIIIIIIIIIIIIIIIIIIIIIIIIIIIIIIIIIIIIIIIIIIIIIIIIIIIIIIIIHIIIIIIIIIIHIIIIIHIIGIIIIIIIIIIIIIIIIIIIIIIIIIIIIIIIIIIIIIIIIIIIIIIGIIIIIIIIIIIIGHEHIIIGHHIIHIFIIIIIIIIIIIIIIIIIIIIIIIIIIIIIIIIIIIIIIGHIIFHHGIFIIIIIIHIIIIIIIIIIIIIIIIHIIIIIIIIHHFHIIIIHFHHIHHHHHG?HIHIIIIIIIIHIIIIHFHHFHHIIIHHIIHIHIIIIIHIIIHHIIIIHIIIIIIIIIIIIIHHHFHHHIIHHHIIIHIIIHIIIIIIIIIIIIIIIIGIIIIHFIIIIIIIIIIIIDDDDD
@HWI-D00621:464:HFY7KBCXY:1:1103:15519:74456 1:N:0:AAGAGGCAGTAAGGAG
AAGTCGTAACAAGGTTTCCGTAGGTGAACCTGCGGAAGGATCATTAACGAATCGTGCTTTGGTGGGTGATTATGTCATTCGCCAAACATATGTGCTCTCCAGGCAACTGGAGGTGCAAAATATCATATATATGATGTAGTGTATTATTATTTAGTGTATGTATGGTTGTCTCATCAAATGATACAATCAGTATAATCAAATGACACTTTTAACAATGGATCTCTTGGCTCTTGCATCGATGAAGAACGCAGC
+
IIIIIIIIIIIIIIIIIIHIIIIIIIIIIIIIIHIIIIHIIIIIIIIIIIIIIIIIIIIIIIIIIIIIIIIIIIIIIIIIIIIIIIIIIIIIIIIIIIIIIIIIIIIIIIIIIIIIIIIIIIIIIIIIHIIIIIIIIIIIHIIIIHIIIIIIIIIIIIIIIIIIIIIIIIIIIIIIIIIIIIIIHIIIIHIIIIIIIIIIIIIHIIIIIIIIIIIIIIGHIIIIIIHIIIIIHIIIIIIIIIIIIIICDBAD
@HWI-D00621:464:HFY7KBCXY:1:1103:8525:75207 1:N:0:AAGAGGCAGTAAGGAG
AAGTCGTAACAAGGTTTCCGTAGGTGAACCTGCGGAAGGATCATTCATAATAAGTGTTTTATGGCACTTTTTAAATCCATATCCACCTTGTGTGCAATGTCAGTCGATCTTCTTCATGGAGATCGGCCAAACATCAACCTTATTTTTTAACTCTTTGTCTGAAAAATATTATGAATAAACAATTCAAAATACAACTTTCAACAACGGATCTCTTGGCTCTCGCATCGATGAAGAACGCAGC
+
IIIIIIIIHIIIHHIHHHIIIIHIIIIIIIIIIIIIIIHIIIIIIIIIIIIIIIIIIIIIIIIIIIIIIIIIIIIIIIIIIIHIIIIIIIIIIIIIIIIIIIIHIIIIIIIIIIIIIIIIIIIIIIIIIIIIIIHIIIHHIIIIIIIIIHIIHIIIHIHIIGIIIIIIIIIIIIHHHIIIIIHHIIIHIIIIHIHIIIIIHIHHIIIIIGIIIIHGIIHHIIHHHHIIIIIIHGIHBDAAD
@HWI-D00621:464:HFY7KBCXY:1:1103:14207:75572 1:N:0:AAGAGGCAGTAAGGAG
AAGTCGTAACAAGGTTTCCGTAGGTGAACCTGCGGAAGGATCATTCATAATAAGTGTTTTATGGCACTTTTTAAATCCATATCCACCTTGTGTGCAATGTCAGTCGATCTTCTTCATGGAGATCGGCCAAACATCAACCTTATTTTTTAACTCTTTGTCTGAAAAATATTATGAATAAACAATTCAAAATACAACTTTCAACAACGGATCTCTTGGCTCTCGCATCGATGAAGAACGCAGC
+
IIIIIIIIIIIIIIIIIIIIIIIIIIIIIIIIIIIIIIIIIIIHIIIIIIIIIIIIIIIIIIIIIIIIIIIIHIIIIIIHHHIIIIIIIIIIIIIIIIIIIIIIIIIIIIIIIIIIIIIIIIIIIIIIIIIIIIIIIIIIIIIIIIIIIIIIIIIIIIIIIIIIIIHIIIIIIIIIIHIIIIIIIIIIIIIIIIIIIIIIIIIIIIIIIIIIIIHHIIIIIGIIIIIIIIIIIIIIDDDDD
@HWI-D00621:464:HFY7KBCXY:1:1103:18302:75705 1:N:0:AAGAGGCAGTAAGGAG
AAGTCGTAACAAGGTTTCCGTAGGTGAACCTGCGGAAGGATCATTACCTAGAGTTTGTGGGCTTTGCCCACTGTCTCTTACCCATGTCTTTTGAGTACTTACGTTTCCTCGGTGGGCTCGCCCGCCGGTTGGACAATTTAAACCATTTGCAGTTGCAATCAGCGTCTGAAAAACATAATAGTTACAACTTTCAACAACGGATCTCTTGGTTCTGGCATCGATGAAGAACGCAGC
+
IIIIIIIIIIIIIIHIIIIIIIIIIIIIIIIIIIIIIHIIIIIHIIIIIIIIIIIIIIHIIIIIIHIIIHIIIIIIIIIIIIIIIIIHHIIIIIIIGIIIGIIIIIIIIIIIIIIIIIIIIIIIIIIIIIIIIIIIIIIIIIIHIIIIIIIIIIIIIIIIIIIIIIIIIIIIIIIIIIIIIIIIHIIIIIIIIIIIIIIIIIIIIIIIIIIIIIIIIIIIIIIIIIIIIDDDAD
@HWI-D00621:464:HFY7KBCXY:1:1103:11762:75845 1:N:0:AAGAGGCAGTAAGGAG
AAGTCGTAACAAGGTTTCCGTAGGTGAACCTGCGGAAGGATCATTAACAGTGCTTTGTGTGCATACACAATCCGCTACAACCATGTGTGAACCGTTTTGACTGCCCAAGTGTGCGGTACCCGGGTAACACCGAGTATGGCTGCACACTTGTATTTTACCAACCTGCTCTTAAGTACTGAATAGTAAAGCTTAGTTGAAAAACTTGCAAAACTTTTAGCAATGGATCTCTAGGCTCTTGCATCGATGAAGAACGCAGC
+
IIIIIIIIIIIIIIIIIIIIIIIIHIIIIIIIIIIIIIHIIIIIIIIIIIIIIIIIHIIIIIIIIIIIIIIIIIIIIIIIIIIIIIIIIIIIIIIIIIIIIHIIIIIIIIIIIIIIIIIIIIIIIIIIIIIIIIIIIIIIIIIIIIIIIIIIIHIIHIIIIIIIIIIIIIIIIIIIIIIIIIIHIIHIIIIIIIIIIIIHFIIIIIIIIIIIIIIIIIIIIIIIIIIIIIIIIIIIIIIIIIIIIIIIIIIIDDDAD
@HWI-D00621:464:HFY7KBCXY:1:1103:9936:76058 1:N:0:AAGAGGCAGTAAGGAG
AAGTCGTAACAAGGTATTCGTAGGTGAACCTGCGAATGGATCATTAACACTAATGAACTAAATACCAAATCTAACAACAAAAAGTTGGCGATGTTCGCATTACCAACTGAGAACTCGGTGGGATGAAGAATGGATTCAATCACACGTTTTACGTGCTGTTTGCCAACTCATTCGGATTCCTTCACAATTTTATTCAATCATCAACAAATTAAAACAACAACCAAATCATCAGACGTGGCCTTGTAATAGGGTCTTCTGTTCTGATTCTAACCCAAACCTTCAAAGCATGTCTTTAACCGGATGTGTTTGTCGGATACATTAACAACAATTGAATACAACTCGTTGCAATGGATATCTTGGTTCTCGCATCGATGAAGAACGCAGC
+
IIIIIIIIIIIIIHIIIIIIIIHIHIIIIIIIIIIIHHIIIIIIIIIIIIIIIIHIHIIHHIIIIIIIIHIIIHIIIIIHHHIIIIHIIIIIIIIIHIIIIIIIIIIIIIIIIIIIIIIIIIIIIIIIIIIIIIIIIIIIIIIIIIIIIIIIIIHIIIHIHHIIIIIIIIIIIIIIIIIIIIEHHHIHHHIIIHIIHIHIIIIIIIIIIHHHHIHHIIIIIIHHHIHHCHHHHHIIHGIIIIIIIIIIHIIIIHIHHEHIIIIIIIIHHHHHHHGDHHHHHIIIIHFHHIIIHHIHIIIIIIIIHIHIIHHHFIIIIIIIIIIIIIIIHIIIIIIIIHHGIIIIIIIIIHGIHHIIIIIHIIIIIIHHHHIIHHIIGIIIDDDDD
@HWI-D00621:464:HFY7KBCXY:1:1103:12099:76139 1:N:0:AAGAGGCAGTAAGGAG
AAGTCGTAACAAGGTTTCCGTAGGTGAACCTGCGGAAGGATCATTATTGAATTCCAACGTAAAGGGTTGTTGCTGGCATAACCTGCATGTGCACACCCGATACACTCACACCTGTGCACCTACTGACTGAAGCCCTTCACTGGAGGGTGGATGTCCTTAACTACACACACTTTTAAATACTTGTTTGATATTATAAAAATATTAAATGACAACTTTCAACAACGGATCTCTTGGCTCTCGCATCGATGAAGAACGCAGC
+
IHIHHIIIIIIIIHIIHHHHIIIHEHIIIIIIIIIIGIIGIIIIIIIIIIIIIIIIIIIIIIIIIIIIIIIHIIIIIHIIIIIIIIIIIIIIIIIIIIIIIIIIIIIIIIIIIIIIIIIIIIIIIIIIIIIIIIIIIIIIHIHHIIIIIIIIIHIIIHIIIIIIIIIIIIIIIIIIIIIIIIIIIIIIIIIIIHIIIIIHHIIIIIIHIIHIIHIIIIIHHHIIIIIIHIIHHGIIIHIIIHIHIIIIHG@IHICDD@A
@HWI-D00621:464:HFY7KBCXY:1:1103:14447:76139 1:N:0:AAGAGGCAGTAAGGAG
AGTCGTAACAAGGTTTCCGTAGGTGAACCTGCGGAAGGATCATTCATAATCAAGTGTTTTTATGGCACTTTCAAAAATCCATATCCACCTTGTGTGCAATGTCATCTCACTGGAGGTCAACGGCTGTAAAAATCCGTTTGGTCACCTTTGGGATTTATATCTACTCAGAACTTTAGTGATTTTGTCTGAAACATATTATGAATACTTAATTCAAAATACAACTTTCAACAACGGATCTCTTGGCTCTCGCATCGATGAAGAACGCAGC
+
IIIIIIIIIIIIHHIIIHIIIIIIIIIIIHHIIIIIIIIIIIIHIIIIIIHIHIHIIIIIIIIIIIIIIIIHIIIIIIHHIHIIIIIIIIIHIIHIIIIIIIIIIIIIIIIIIIIIIIIIIIIIIIIHHIIIIIIIIIIIIIIIIIIIIIHIIHIIIIIIIIIIIIHIIIIHIIIIHIIIIIIIIIIIIIIIIIHIIIIIIIIIIIIIIIIIIIIIIIIIIIIIHIIIIIIIIIGIIIIIIIIIGIIIHIIIIIIIIIHIIIIDDDAD
@HWI-D00621:464:HFY7KBCXY:1:1103:4088:76417 1:N:0:AAGAGGCAGTAAGGAG
AAGTCGTAACAAGGTATCCGTAGGTGAACCTGCGGATGGATCATTAAAATAGTGGAAGCTTAGCTTCAAAAACACTTATACAACTTGTGCACTGTGTGGATATGGCCTAGGCCTGTCCATATTTTTTTACTAATTAAATTGATTTTAATACACTTAACAATGTAAAACTTTTAGCAACGGATCTCTAGGCTCTCGCATCGATGAAGAACGCAGC
+
IIIIIIIIIIIIIIIIIIIIIIIIIIIIIIIIIIIIIIIIIIIIIIIIIIIIIIIIIIIIIIIIIIIIIIIIIIIIIIIHHHIIIIIIIIIIIIIIIIIIIIIIIIIIIIIIIIIIIIIIIIIIIIIIIIIIIIIIIIIIIIIIHIIIIIIIIIIIIIIHIIIIIIIIIIIIIIIIIIIIIIIIIIIIIIIIIIIIIIIIIIIIIIIIIIIIID
@HWI-D00621:464:HFY7KBCXY:1:1103:8996:77342 1:N:0:AAGAGGCAGTAAGGAG
AAGTCGTAACAAGGTTTCCGTAGGTGAACCTGCGGAAGGATCACTAGTGAATAAACCGGGGAGCGTCTTAACTGACCTCCCCATCCCTTCACAATCCACATACACCTGTGCACTGTTTTGGCTTTTGAGCAATCGAAAGCCAATCATTTTATACAAACTCTTAGTTTAATGAATGTAACCGTTTTATATAAACAAAATAAAACTTTCAACAACGGATCTCTTGGTTCTCGCATCGATGAAGAACGCAGC
+
IIIIHIIIIIIIHHIIIIHHHIIIIIIIIIIIIIIIIIIIIIIIIIIIIIIIIIIIIIHIHIIIIIHIIIIIIIHIHIIFHHHHHIIIIIEHICHIIIIIIHHIHHIIIIIIIIIIIIHHIIIIIIIIIIIHIHIHIIIHHIHHIHIIIIIHIIGHFHHHIIIIHIIIIIIIIIIIIHIIIHIIIHHIIIIHIIIIIIIIIIIIIIIIIIIIIIHIIIIIIIIIIIIIIIHHHIIIIIIIIIHHDDDAD
@HWI-D00621:464:HFY7KBCXY:1:1103:7323:77878 1:N:0:AAGAGGCAGTAAGGAG
AAGTCGTAACAAGGTTTCCGTAGGTGAACCTGCGGAAGGATCATTATTGAATACACTTGATAGGTTGTTGCCGGCTCTTGGGAGCATGTGCACGCCTGTCTTGGACTCTATTCATCCACCTGTGCACTATTTGTAGTCTTTGGAGACTAAGATGGAACAGCTTACCAGTCGGTCGACAGGCCGGAATAGAGGAATGCTTGAGCCATTAATGGTACAGGCTCTCCTCAAATAAACTGTAAAGTCCTCCCTCCAGAGTCTATGTCTTTATTCATAAACCAAGTATGTTGTCGAATGTATTCATTGGGCTATGATGCCTATAAACTATTATACAAATTTCAGCAACGGATCTCTTGGCTCTCGCATCGATGAAGAACGCAGC
+
IIIIIIIIIIIIIIIIIIIIIIHIIIIIIIIIIIIIIIIIIIIIIIHIIIIIIIIIIIIIIIIIIIIIIII1CHHIIIIHHHIIIIIIIIIIIIIIIIIIIIIIIIIIIIIIIIIIIIIIIIIHIIIIIIIIIIIIIIIIIIIIHIIIIIGIIIHIIIIIIIHIIIIHHIIIHIIIIIIHHIHHIIIIIIIIIIIIIIIIIIIIIIIHIIIIIIIHIIHHIHHIIIIIIIIIIIIIIIIIIHIIIIIHEGIHHIHHGIIIIHHIIIIIIIIIIIIIHIIIIIIIHHIIIIIIIIIIIIIIIIIIIHIIIIIHIIHIIIIIHHHEIIIIIHHIIIIIIIIIIIIIIIIIIIIIIIIIIIIIHIIIIIIIIIIIHDDDCDD
@HWI-D00621:464:HFY7KBCXY:1:1103:7664:77787 1:N:0:AAGAGGCAGTAAGGAG
AAGTCGTAACAAGGTCTCCGTTGGTGAACCAGCGGAGGGATCATTACTGAGTGTTACAACTCCCAAACCCTTTGTGAACACTACCATTCGTTGCTTCGGCGGGACTGCCCCGGCGCCTCTGCGCGCCGGAACCAGGCGCCCGCCGGGGGCCCGAAACTCTTGTTTTGTCAGTGGTATTTTCTCTGAGTGGCATAAGCAAATAAATTAAAACTTTCAACAACGGATCTCTTGGTTCTGGCATCGATGAAGAACGCAGC
+
IIIIIIIIIIIIIIIIIIIIIIIIIIIIIIIIIIIIIIIIIIHIIIIIIIIIIIIIIIIHIHIIIIIIHIIHHIIIIIIIIIIIIIIIIIIIIIIIIIIIIIIIIIIIIIIIIIIIIHIIIIIIIIIIIIIIIIIIIIIIIIIIIIIIIIIIIIIHIIHIHIIIHIIIIIIIIHIIIIIIIIIIIHIIIIIIIIIIIIIIIIIIIIIIIIIIIIIIIIIIIIIIIIIIIIIIIIIIIIIHIHIIIHIIIIHHDDDDD
@HWI-D00621:464:HFY7KBCXY:1:1103:12576:79065 1:N:0:AAGAGGCAGTAAGGAG
AAGTCGTAACAAGGTTTCCGTAGGTGAACCTGCGGAAGGATCACTAGTGATTAAATCGAGAGCGTCTTCATTGACCTCTCACCCTTCACATCCACATACACCTGTGCACCGTTTGGCTCTTATAAAAGACGCAAGTCTGCAATGAGAGTCATCAATTTTATACATACCCCAGTCTTATGAATGTAACAGTTTTAATAAACATAATAAAACTTTTAACAACGGATCTCTTGGTTCTCGCATCGATGAAGAACGCAGC
+
IIIIIIIIIIIIIIIIIIHIIIGIIIIIIIIIIIIIIIIHIIIIIIHHIHIIIIIIIIIIIHHIIIIHHIIIIIHIIIIIIIIIIIIIIIIIIIIIIIIIIIIIIIIIIIIIIIIIIIIIIIIIIIIIHIIIIIIIIIIHIIIIIIIIHHIIIIIIIIIIIIIIIIIIIIIIIIHIHHIIIIIIIIIIIIIIIIIIIIIIIIIIIIIIIIIIIIIIIIIIIIIIIIIIIIIIIIIIIIIIGIIIIIIIIIIDDDDD
@HWI-D00621:464:HFY7KBCXY:1:1103:11499:79779 1:N:0:AAGAGGCAGTAAGGAG
AAGTCGTAACAAGGTTTCCGTAGGTGAACCTGCGGAAGGATCATTCACAAACGAGTGTTTTATGGCACTCTTTAAAAATCCATATCCACCTTGTGTGCAATGTTTGTTGGGAAAGTCTTTTCTTTCCCTTCATAAATATCAACCTATATCTTTAACAACATTCGTCTGATAACATATTATGAATATACTTAATTCAAAATATAACTTTCAACAACGGATCTCTTGGCTCTCGCATCGATGAAGAACGCAGC
+
IIIHIIHIHIIIIIIIHHHIIIIIIIIIHHIHIIIHIIIIIHHHFIIHIHIIIHIIIIIIIGIIIIHHIIIIHHIIIIHHIHHIIIIIHIIIIHIHHIIIIIIHIIIHHIHIHHIIIIIIIHHIHIHHHHHIIIIIIIHIIIIHIIIIIEHHHIHIIGIIIIIIIHIHHHIIIIIHHHIIIIIIIIIHIIIIIIIIIIHIIIIIIIIIIIIIIIIIIIIIIIIIIGIIIIHIIIIIIIIHHEEIHIADDCD
@HWI-D00621:464:HFY7KBCXY:1:1103:19107:79829 1:N:0:AAGAGGCAGTAAGGAG
AAGTCGTAACAAGGTTTCCGTAGGTGAACCTGCGGAAGGATCATTAACACTTTTTTAAAAAGAGAGGGAATTGTTGTGATTTTCACACGTTTCCTCTCAATCCAACTACCCAAATTGAAGTGCTGGTGGAAAGTTCGATTTTCCGAGCTTTCCCACACGTTTTCTTTTTCTTTCAACAAAACCCCAAACACTTATGCTAATGAGATGACAAACAAAACAAACAAAATAACTACTAACGTAACCAAACAACTTTTAGCAACGGATATCTTGGCTCTCGCATCGATGAAGAACGCAGC
+
IIIIIIIIIIIIIIIIIIIIIIIIHIIIIIIIIIIIIIIIGIIIIHIIIGIIIIIHIIIIIIIIIIIIIIIIIIIIIIHGHIIIIIIIIIIIIHIIIIIIIIIIIIIIIIIIIIIIIIIIIIIIIHIHIIIIIIIIIIIIIIIGIIIIIIIIHHIIIIIHIIIIIIIIIIIIIHHIIIIHIIIIHIIIIHIHIIHIHIIIIIIIIIIIIIIIIIIIHEEIIIIIIIHHFHHHHIHHHHGIHDIIHEHHFIHIHHIHIIIIIIIIIIIIIIIIIIHIIIIIIIIIIIIIIIIDBD@D
@HWI-D00621:464:HFY7KBCXY:1:1103:8295:80194 1:N:0:AAGAGGCAGTAAGGAG
AAGTCGTAACAAGGTTTCCGTAGGTGAACCTGCGGAAGGATCATTCATAATAAGTGTTTTATGGCACTTTTTAAATCCATATCCACCTTGTGTGCAATGTCAGTCGATCTTCTTCATGGAGATCGGCCAAACATCAACCTTATCTTTTAACTCTTTGTCTGAAAAATATTATGAATAAACAATTCAAAATACAACTTTCAACAACGGATCTCTTGGCTCTCGCATCGATGAAGAACGCAGC
+
IIIIIIIIIIIIIIIIIIIIIIIIIIHIHHIIIIIIIIIIIIIIIIIIIIIIIIIIIIIIIIIIHGIIIIIIIIIIIIIIIIIIIIIIIIIIIIIIIIIIIIIIIIIIIIIIIIIIIIIIIIIIIIIIIIIIIIIIIHIHIIIIIIIIIIIIIIIIIIIIIIIHHIIIIIHHIIIIIIIIIIIIIIIIIIIHIIIIIIIIIIIIHIIIIIIIIIIIIIIIIIGIIIIIHIHFIIIIDDDDD
@HWI-D00621:464:HFY7KBCXY:1:1103:8815:80422 1:N:0:AAGAGGCAGTAAGGAG
AAGTCGTAACAAGGTTTCCGTAGGTGAACCTGCGGAAGGATCATTATTGAATACACTTGATAGGTTGTTGCTGGCTCTTGGGAGCATGTGCACGCCTGTCTTGGACTCTATTCATCCACCTGTGCACTATTTGTAGTCTTTGGAGACTAAGATGGAACAGCTTACCAGTCGGTCGACAGGCTGGAATAGAGGAATGCTTGAGCCATTAATGGTACAGGCTCTCCTCAAATAAACTGTAAAGTCCTCCCTCCAGAGTCTATGTCTTTATTCATAAACCAAGTATGTTGTCGAATGTATTCATTGGGCTATGATGCCTATAAACTATTATACAACTTTCAGCAACGGATCTCTTGGCTCTCGCATCGATGAAGAACGCAGC
+
IIIIIIIIIIIIIIIIIIIIIIIIIIIIIIIIIIIIIIIIIIIIIIIIIIIIIIIIIIIIIIIIIIHIIIIIIIIIIIIHIIIIIIIIIIIIIHIIIIIIIIIHIHIIIIIIIIIIIIIIIIHHIIIIIIIIIIIIHHIIIIIGIIIIIIIIIIIIIIIIIIIIIIIIHIIIIIIIIIIIIHIIIIIIIIIIIIIIIIFIIIIIIIIIHIIIIIIIIIIIIIHIIIIIIIIIIIIIIIHIHIIIIHFIIIIIHIIIHIIIHHEIIIIIIIIHHHIHHHIIIIIIIIIIIIIHIIIIIIIIIIIIIIIIIIIHHIIIIIIHHIIIIIIHHHIIIIIIIIIIIIIIIIIIIIIIIIIIHGIIIIIIIIIIIIIIIIDDDDD
@HWI-D00621:464:HFY7KBCXY:1:1103:10498:80501 1:N:0:AAGAGGCAGTAAGGAG
AAGTCGTAACAAGGTTTCCGTAGGTGAACCTGCGGAAGGATCATTAGTGAATCTAGGACGTCCAACTTAACTTGGAGTCCGAACTCTCACTTTCTAACCCTGTGCATCTGTTAATTGGAATAGTAGCTCTTCGGAGTGAACCACCATTCACTTATAAAACACAAAGTCTATGAATGTATACAAATTTATAACAAAACAAAACTTTCAACAACGGATCTCTTGGCTCTCGCATCGATGAAGAACGCAGC
+
IIIIIIIIIIIIIIIIIIIIIIIHIHHIIIIIIIIIIIIIIIIIIIHIIIIHIIIIHHIIIIIIIIIIIIIIIIIIIIIHHIIIIIIIIIIIIIIIIIIIIIIIIIIIIIIIIIIIIIIIIIIIIIIIIIIIIIIIHHIIIIIIIHIIIIIIIIIIIIHIIIIIIHHIIIIIIIIIIIHHHIIIHHIIGIIIIIIIIIIIIIHHHHIIIIIHIIIIIIIIIIIIIIIIIIIIIIIIIIIIIIIDDDDD
@HWI-D00621:464:HFY7KBCXY:1:1103:14075:80531 1:N:0:AAGAGGCAGTAAGGAG
AAGTCGTAACAAGGTTTCCGTAGGTGAACCTGCGGAAGGATCATTATTGAATACACTTGATAGGTTGTTGCTGGCTCTTGGGAGCATGTGCACGCCTGTCTTGGACTCTATTCATCCACCTGTGCACTATTTGTAGTCTTTGGAGACTAAGATGGAACAGCTTACCAGTCGGTCGACAGGCCGGAATAGAGGAATGCTTGAGCCATTAATGGTACAGGCTCTCCTCAAATAAACTGTAAAGTCCTCCCTCCAGAGTCTATGTCTTTATTCATAAACCAAGTATGTTGTCGAATGTATTCATTGGGCTATGATGCCTATAAACTATTATACAACTTTCAGCAACGGATCTCTTGGCTCTCGCATCGATGAAGAACGCAGC
+
IIIIIIIIIIIIIIIIIIIIIIIIHIIIIIIIIIIIIIIIIIEHIIIIIHIIIIIIIIIGHIEEHIIIIIIHIIIIIHIHIIHIIIIIIIIIHIIIIIHIIIIIIIIIIIIIIIIIIIIIIIIIIIIIHIIIIIHIIIIIIIIIEIIHIIIIIIIIIIIIIIIIIIGIIIIIIIHHIIIIIIHIIIIIIIHIIIHHIIIIIIIIIIIIIIHIHIHIIIHHIIIHFHIIHHHEGIHIHHHE?EHHIIGHGHIIGIIHIIIIHEIIIHHHCHHIIIHHHFIIIIIIHIIHIIIIIIIIIIIHIIIIIIIIIIIIHIIIHIIIHIIIIIIHHIIIIIIHIIHHIIIIIHIIIIIIIIIIIIIIHIIIIIIIIGIIIIDDDBD
@HWI-D00621:464:HFY7KBCXY:1:1103:3807:81391 1:N:0:AAGAGGCAGTAAGGAG
AAGTTGTAACAAGGTTTCCGTAGGTGAACCTGCGGAAGGATCATTAACAAATCCAATACTTGCGAGGAGGGTATTATCCTTCTATTGCAAATATTAATCCTCTAGCCTATGCCTTTATCGGGTGTAGGTTAGTAGATATATAAATGTGTGTAATGTTGACAGTGTGTGAGATAATTTAATTTATTGACAACTTTTAACAATGGATCTCTAGGCTCTTGCATCGATGAAGAACGCAGC
+
IIIHFHHHHHIIHHHIIIIIIIIIHHIIIIIIIHHIIIIIIIIIHIIIIHIIIIIIIIIIHHHIHIIHHHIIIIIIIIHGHIIIIIIHIIIIIIIIIIIIIHIIHIIIIIIIIIIIIIIIHIIHHIHFHIIIIHGHHHIIIIHHIIIIIIIIIIIHIIHIHIIIIIIIIIIIHHHHHIIIIIIIIIIHHIIIHHIHIIIHHIHIIIIIIHIIIIIIIIHEHIIIIIHIHGCHDBDDB
@HWI-D00621:464:HFY7KBCXY:1:1103:14237:81328 1:N:0:AAGAGGCAGTAAGGAG
AAGTCGTAACAAGGTTTCCGTAGGTGAACCTGCGGAAGGATCATTCATAATAAGTGTTTTATGGCACTTTTTAAATCCATATCCACCTTGTGTGCAATGTCAGTCGATCTTCTTCATGGAGATCGACCAAACATCAACCTTTATCTTTTAACTCTTTGTCTGAAAAATATTATGAATAAACAATTCAAAATACAACTTTCAACAACGGATCTCTTGGCTCTCGCATCGATGAAGAACGCAGC
+
IIIIIIIIIIIIIIIIIIIIIIIIIIHIHIIIIIIIIIIIIIIIIIIIIIIIIIIIIIIIIIIIIIHIIIIIIIIIIIIHHIIIIIIIIIIIIIIIIIIIIIIHIIIIIIIIIIIIHIIHHIIIIIIIIIIIIIIIIIHIIIIIIIIIIIIIIIIIIIIIIIIIIIIHIIIIIIIIIIIIIIIIIIIIIIIIIIIIIHIIIIIIIIIIIIIIIIIIIIHIIIIIIIIIIIIIIIIIIDDD@D
@HWI-D00621:464:HFY7KBCXY:1:1103:19090:81866 1:N:0:AAGAGGCAGTAAGGAG
AAGTCGTAACAAGGTTTCCGTAGGTGAACCTGCGGAAGGATCATTACAGAGTTCATGCCCGAAAGGGTAGACCTCCCACCCTTGTGTATTATTACTTTGTTGCTTTGGCGAACTGCCTTCGGGCCTTGTATGCTCGCCAGAGAAAACCAAAACTCTTTTTATTAATGTCGTCTGAGTACTATATAATAGTTAAAACTTTCAACAACGGATCTCTTGGTTCTGGCATCGATGAAGAACGCAGC
+
IIIIIIIIIIIIIIIIIIIIIIIIIIIIIIIIIIIIIIIIIIIIIIIIIHIIHIIIIIIIIIIIIIIIIIHIIIIIIIIIIIIIIIIIIIIIIIIIIIIIIIIIIIIIIIIIIIIIIIIIIIIIIIIIIIIHIIIIIIIIHIIIIIIIIIIIIIIIIIIIIIIIIIIIIHHIIIIIHIIIIIIIIIIIIIIIIIIIIIIIIIHIIIIIIIIIIIIIHIIIIIIIIIIIIIIIIIIIIDDDD<
@HWI-D00621:464:HFY7KBCXY:1:1103:9110:82145 1:N:0:AAGAGGCAGTAAGGAG
AAGTCGTAACAAGGTTTCCGTAGGTGAACCTGCGGAAGGATCATTCTTGTATACCTGGTCAAGCGTAAGCTAGGCCAAACCATGTGTGAATCAGTGTTCTCTTCCCAGCGGAAGGTCTTGCAACCCTGGGCTCTGCCTGGGCAAGCTTGATTGACGGCTGGGGTATTGCCTCGCAAGAGGTGAATCATGTTCAATAGCAGGGAACTCAAAAGTAACAAATTACAACTTTTAACGATGGATCTCTTGGCTCTCACATCGATGAAGAACGCAGC
+
IIHIIGIIIIIIIIIHHGGHHIIIIHIIIHHHIIIHIIHIIIHHIIIIHIIIIIIHHIHIIIHIIIIIHHIIIIIIIIHHHHIIIIIIIIIIIIHIIIIIIIIIIIIIIIIIIIIIIIHIIIIIHIHHIHIIIIIIIIIIIIIHIIIIIIIIIIIIHGDIIIIIIIIIIGHIIIIIIHIIIIIIHIIIIIIIIHHIIIIIIIIIHHFIIIHIIIIHHHFHHHHIIIHHGDIIIIIIIIIIIIIIHIIHHGHIHHEIIIIHIIIIIIHDAD@@
@HWI-D00621:464:HFY7KBCXY:1:1103:17174:82114 1:N:0:AAGAGGCAGTAAGGAG
AAGTCGTAACAAGGTCTCCGTTGGTGAACCAGCGGAGGGATCATTACCGAGTTTACAACTCCCAAACCCCTGTGAACATACCTATCGTTGCCTCGGCGGTGCCCGCTCCGGCGGCCCGCCAGAGGACCCCCAAACTCTTGTTTTATACAGTATCTTCTGAGTAACACGATTAAATAAATCAAAACTTTCAACAACGGATCTCTTGGTTCTGGCATCGATGAAGAACGCAGC
+
IIIIIIIIIIIIIIIIIIIIIIIIIIIIIIIIIIIIIIIIIIIIIIIIIIIHHIIIIGHIIIIIIIIIIIIIIIIIIIIHIIIIIHIIIIIIIIIIIIIIIIIIIIIIIIIIHIIIIIIIIIIIIIIIIIIHIIIIIIIIIHHHHIIHIIIIIIIIHIIIIIIIIIIIIIIIIIIIIIIIIHIIIIIIHIIHHHIIIIIIIIIIIIIIIIIIIIIIIIIIIIIIIIFHDDD
@HWI-D00621:464:HFY7KBCXY:1:1103:12545:82697 1:N:0:AAGAGGCAGTAAGGAG
AAGTCGTAACAAGGTTTCCGTAGGTGAACCTGCGGAAGGATCATTATTGAATTCCAACGTAAAGGGTTGTTGCTGGCATAACCTGCATGTGCACACCCGATACACTCACACCTGTGCACCTACTGACTGAAGCCCTTCACTGGAGGGTGGATGTCCTTAACTACACACACTTTTAAATACTTGTTTGATATTATAAAAATATTAAATGACAACTTTCAACAACGGATCTCTTGGCTCTCGCATCGATGAAGAACGCAG
+
IIIIIIIIIIIIIIIIIIIIIIIIIIIIIIIIIIIIIIIIIIIIIIHIIIIIIHHIIIIIIIIIIIIIIIIIIIIHIHIIIIIIIIIIIIIIIIIIIIIIIIIIIIHHIIIIIIIIIIIIIIIIIIIIIIIIIIIIIIIIIIIIIIIIIIIIIIIHIHIIIIIIIIIIIIIIIIIIIIHHIIIIIIIIIIIIIIIHIIIHIIIIIIIIIIIIIIHIIIHHIHHIIIIICHIHEFFCIIIHHIHHGHEIIIIIIDCDDD
@HWI-D00621:464:HFY7KBCXY:1:1103:16733:82543 1:N:0:AAGAGGCAGTAAGGAG
AAGTCGTAACAAGGTTTCCGTAGGTGAACCTGCGGAAGGATCATTCATAATAAGTGTTTTATGGCACTTTTTAAATCCATATCCACCTTGTGTGCAATGTCAGTCGATCTTCTTCATGGAGATCGACCAAACATCAACCTTTATCTTTTAACTCTTTGTCTGAAAAATATTATGAATAAACAATTCAAAATACAACTTTCAACAACGGATCTCTTGGCTCTCGCATCGATGAAGAACGCAGC
+
HIIIIIIIIIIIIIIIIIIIIIIIIIHIHIIIIIIIIIIHIIHIIIIIIIHIIIIIIIIIIIIIIIIIIIIIIIIIIIIHGIIIIIIIIIIIIIIIIIIIIIIIIIIIIIIIIIIIIIHIIIIIIIIIIIIIIIIIIIIIHIHIIIIIIHHHIIIIIIHIIIHIIIIIIIIIIIIIHHHIIIIHHHIIIIIIIIIIIIIIHIIIIHIIHIIIIIIIIHHIIIIIIIIIIIIIIIIHIDADAD
@HWI-D00621:464:HFY7KBCXY:1:1103:18313:82700 1:N:0:AAGAGGCAGTAAGGAG
AAGTCGTAACAAGGTTTCCGTAGGTGAACCTGCGGAAGGATCATTACAGTAGTCACCCGGGGCGCCGCAAGGCCTCCCGGGTAACCTACCACCCTTTGTTTATTACACTTTGTTGCTTTGGCAGGCCTGCCCTCGGGCTGCTGGCTCCGGCCGGCGAGCGCTTGCCAGAGGACCTAAACTCTGTTTGTCTATACTGTCTGAGTACTATATAATAGTTAAAACTTTCAACAACGGATCTCTTGGTTCTGGCATCGATGAAGAACGCAGC
+
IIIIIIIIIIIIIIIIIIIIIIIIIIIIIIIIIIIIIIIIIIIIHIIIIIIIIIIIIIIIIIIIIIIIIIIIIIIIIIIIIIIIIIIGIIIIIIIIIIHIIIIIIIIIHIIIIIIIIIIIIIHHIIIIIIIIIIHIGHIIIIIHHIIIIIIIIIIIIHIIIIIIIIIIIIIIIIIHIIIIIIIIIIIIIIIIHIIIIIIHIIIIIIIIIIIIIIIIIIIIIIIIIIIIHIIIIIIIIIIIIIIIIIIIIGIGHIIIIIIHHHGDDADD
@HWI-D00621:464:HFY7KBCXY:1:1103:13268:82892 1:N:0:AAGAGGCAGTAAGGAG
AAGTCGTAACAAGGTTTCCGTAGGTGAACCTGCGGAAGGATCATTATTGAATACACTTGATAGGTTGTTGCTGGCTCTTGGGAGCATGTGCACGCCTGTCTTGGACTCTATTCATCCACCTGTGCACTATTTGTAGTCTTTGGAGACTAAGATGGAACAGCTTACCAGTCGGTCGACAGGCCGGAATAGAGGAATGCTTGAGCCATTAATGGTACAGGCTCTCCTCAAATAAACTGTAAAGTCCTCCCTCCAGAGTCTATGTCTTTATTCATAAACCAAGTATGTTGTCGAATGTATTCATTGGGCTATGATGCCTATAAACTATTATACAACTTTCAGCAACGGATCTCTTGGCTCTCGCATCGATGAAGAACGCAGC
+
IIHHIIIHIIIIIIIIIIIHIIIIIIIIIIIHIIIIIIIIIIHIHIHIIIIIIGIIIIIIIIIIIHIIIHIIIIIIIIIHIIIIIIIIIIHIIIIIIIIIIIIIIIIIIHIIIIIIIIIIIIIIIIIIIIHIIIIIIIIIIIHIGHIIIIIIIIHIIIHIIHIIIIIIIIIHIHHIIHHHIHHIIIHIIIIIHHIIIHIIIHIIIIIIHHFHIIIIIIIHIHHHIIHIIIHGHIIHHHHIHGIGIHHIHIIIHHHIIHIIIGIIIIHIHGIIHIHHHDHIIIGIIHHGDIIIIIIIIHHHHHIHFEIIIHHGHHIHIHIHHIIIIIIIIIIIIIGGIIIIIIIIIHIIHIIIIIIIIIIIIIIIIIIHGD@IIIDDD@D
@HWI-D00621:464:HFY7KBCXY:1:1103:14555:83770 1:N:0:AAGAGGCAGTAAGGAG
AAGTCGTAACAAGGTTTCCGTAGGTGAACCTGCGGAAGGATCATTATTGAATACACTTGATAGGTTGTTGCTGGCTCTTGGGAGCATGTGCACGCCTGTCTTGGACTCTATTCATCCACCTGTGCACTATTTGTAGTCTTTGGAGACTAAGATGGAACAGCTTACCAGTCGGTCGACAGGCCGGAATAGAGGAATGCTTGAGCCATTAATGGTACAGGCTCTCCTCAAATAAACTGTAAAGTCCTCCCTCCAGAGTCTATGTCTTTATTCATAAACCAAGTATGTTGTCGAATGTATTCATTGGGCTATGATGCCTATAAACTATTATACAACTTTCAGCAACGGATCTCTTGGCTCTCGCATCGATGAAGAACGCAGC
+
IIIIIIIIIIIIIIIIHIIIIIIIIGIIIIIIIIIIIIIIIIIIIIIIIIIIIHIIIIIHHIIIIIIIIIIHIIIIIIIGHIIIHIIIIIIHIIIIIIIIIHHIIIIIIIIIIIIIHIGHIIIIIHIHIIIIIIIIIIIIIIIIIHIIIIIIIHIIHIIIIIIIIHIIIIIIIIIIIIIIIIIIIIIIIIHIIIIIIIIIIIHIHIIIIIIIIIIIIIIIEHHIIIIIIHIIIIIIIHEHGCHHHDGIHIHHHIHGIIIIIIHHIIIIIHHIHHHIHHIIIIIIIIIHIIHIIIHIIIIIIIIIIIIIIIIIHFHFIHHGCIIIHHIHHIIIIIIIIHHIIIIIIHGIIHGIIIIIHIIIIIHIIIIIIIIIIIDDDAB
@HWI-D00621:464:HFY7KBCXY:1:1103:14893:84123 1:N:0:AAGAGGCAGTAAGGAG
AAGTCGTAACAAGGTTTCCGTAGGTGAACCTGCGGAAGGATCATTATTGAATACACTTGATAGGTTGTTGCTGGCTCTTGGGAGCATGTGCACGCCTGTCTTGGACTCTATTCATCCACCTGTGCACTATTTGTAGTCTTTGGAGACTAAGATGGAACAGCTTACCAGTCGGTCGACAGGCCGGAATAGAGGAATGCTTGAGCCATTAATGGTACAGGCTCTCCTCAAATAAACTGTAAAGTCCTCCCTCCAGAGTCTATGTCTTTATTCATAAACCAAGTATGTTGTCGAATGTATTCATTGGGCTATGATGCCTATAAACTATTATACAACTTTCAGCAACGGATCTCTTGGCTCTCGCATCGATGAAGAACGCAGC
+
IIIIIIIIHGIIIIIIIIIIIIHHIHIHIIIIIIIIIIIIIIIIIIIIIIIIIIIIIIGHIIIIIIIIIIIHHIIIIIIIIIIIIIIIIIIIIIIIIIIIIIHIGIIIIIIIIIIIIIIIIIIHIIIIIIGGHHIIIIIHIIHIIIIIIIIIIIHIIIIIIHIIIIIHIIIIHIIIIIIIHHIIIIHIIIIIHIIIIHHGIIHHIIIIIIIHIIIIHHHHIHIIIHHHIIHHHFGIIIHFHHIIIIHHFHHHGIIHCIHEF@CIIIHIIHGHHEGHHHHIIIIIIIIGIHIIHHHFHIIIIGIIIIHHGHIHHCHIIIIHEHFHIHIHHHHIIIHIIHFHIIIIHHIGIHIHIIIHIIHHGGGIIIIGIIIIIIABADD
@HWI-D00621:464:HFY7KBCXY:1:1103:18327:84325 1:N:0:AAGAGGCAGTAAGGAG
AAGTCGTAACAAGGTCTCCGTTGGTGAACCAGCGGAGGGATCATTACTGAGTTATCCAACTCCCAAACCCCTGTGAACATACCTATGTTGCTTCGGCGGACCGTCCCGCGGCGCGCCCTCGTGGCGTGATCCGGATCCAGGCGCCCGCCGGGGAACCAAACTCTTGTCTTCCAGTGTCTCCTCTGAGTGGCATAAGCAAAAATAAACAAAACTTTCAGCAACGGATCTCTTGGTTCTGGCATCGATGAAGAACGCAGC
+
IIIIIIIIIIIIIIIIIIIIIIIIIIIIIIHIIIIIIIIIIIIIIIHIHIIIHHIIIIIIIIIIIIIIIIIHIIIHIIIIIIIIIIIIIIIIIIIIIIIIIIIIIIIIIIIIIIIIIIIIIIIIIIIIIIIIIIIIIIIIIIIIIIIIIHIIIIHFHHIIHIIIIIIIIIIIIIIHGHHIIHIHIIIIIIIIIIIIIIIIHIHHIIIIIIIIIIIIHHIHHIIIHIIIIIIIIIIIIIIIIIIIIIIIIIIIIDDDAD
@HWI-D00621:464:HFY7KBCXY:1:1103:18446:84332 1:N:0:AAGAGGCAGTAAGGAG
AAGTCGTAACAAGGTTTCCGTAGGTGAACCTGCGGAAGGATCATTATTGAATTCCAACGTAAAGGGTTGTTGCTGGCATAACCTGCATGTGCACACCCGATACACTCACACCTGTGCACCTACTGACTGAAGCCCTTCACTGGAGGGTGGATGTCCTTAACTACACACACTTTTAAATACTTGTTTGATATTATAAAAATATTAAATGACAACTTTCAACAACGGATCTCTTGGCTCTCGCATCGATGAAGAACGCAGC
+
IIIIIIIIIIIIIIIIIIIIIIIIIIIIIIIIIIIIHHIIIIIHIIHHIIIIIIIIIIIIHIIIIIHIIIIIIIIHIIIIIIIIIIIIIIIIIIIIIIIIIIIIIIIIIIIIIIIIHIIIIHIIIHIIIIIIIIIIIIIIIIIIIIIIIIIIIIIIIGIIIIIIIIIIIIIIIIIIIIIIIIIIIIIIIIIIIIIIIIIIIIIIIIIIIIIIIHHHHHIIIHIIIIIIIIIIIGIGIIIIHHGIIHIIIIIIHIDDDDD
@HWI-D00621:464:HFY7KBCXY:1:1103:11818:85155 1:N:0:AAGAGGCAGTAAGGAG
AAGTCGTAACAAGGTTTCCGTAGGTGAACCTGCGGAAGGATCATTATTGAATACACTTGATAGGTTGTTGCTGGCTCTTGGGAGCATGTGCACGCCTGTCTTGGACTCTATTCATCCACCTGTGCACTATTTGTAGTCTTTGGAGACTAAGATGGAACAGCTTACCAGTCGGTCGACAGGCCGGAATAGAGGAATGCTTGAGCCATTAATGGTACAGGCTCTCCTCAAATAAACTGTAAAGTCCTCCCTCCAGAGTCTATGTCTTTATTCATAAACCAAGTATGTTGTCGAATGTATTCATTGGGCTATGATGCCTATAAACTATTATACAACTTTCAGCAACGGATCTCTTGGCTCTCGCATCGATGAAGAACGCAGC
+
IIIIIIIIGIIIHIIIGIIIIIIIIIIIIIIIIIIIIIIIIIIIIIIIIIIIIIIIIIIHIIIIIHIIIIIIIGIIIIIHIIIIHHIIIIIIIIIIIHIIIIIIIIIIIIIIHIHIIHIIIIIIIIIIIIIIIIIIIIIIIIIIIHIIIIIIIHGHIIIIIIIIIIIIIIIIIIIIIIIIIHIIIIIIIIIIIIIIIIIIIIIIIIIIIIIIIIIHHIHFHHHHIHIHHIIHHIIIIIHHHGIHIGIIHHIHHIIIIIIHIHGIIIIIIHIIIHG?GHIIHEHIHHH?IIIHIIIIIIIHGIIIGIIIIIIHHHHIIIIHGIIHHIIIIIIIIIIIIHIIIIIIIIIIIIIIIIIIIIIIIIIIIIIGIIIIIIDDBDB
@HWI-D00621:464:HFY7KBCXY:1:1103:13340:85496 1:N:0:AAGAGGCAGTAAGGAG
AAGTCGTAACAAGGTTTCCGTAGGTGAACCTGCGGAAGGATCATTACCGATTGTGGACTCTTAGTCTCTTCGGCTAAGGTAGCACCAATGATTCGTATAAGTGGCTTGCTGTGGGGTGGTAAAACATTCTACACAAGTCCATATGTTTGTAAACCATTACCTGGTAGTGCGAAAGTATTACCAGGCGTTTTTCAAACGTTTTCTCATGCCATGAAAAAAGTGTGTGCGAGCTCGAAAGAGCGAGTGTGCACTATAAATAAACTTAAATTTAAGCACGACTGCAAACGGTGGATCACTCGGTTCGCACATCGATGAAGAACGCAGC
+
HIIIGFIIHGIIGFHIGHIHHIIHHHHIHHIIIIIGHDHHHIIIIHIGIIIHHIGGIIIHHIIIHIIIGDEHHHIIHHHHIIIIIIHHHIIIIIIIIIIIIIIIIIIIIIIIHIHIIIIIIIIIIIIHIIIIIIIIIIHHIIIIIIIIIIHIHIIIIIIIHIIIIIIHIHIIIIIIIIIIIGIIIIIIIIIIIHHHHIIIIIIIFIHHEHEHIIIIIIIIIIHHHIHIIIIIIIIIIHHHEIIIHIIIIIIIHIIIIIIHHIIIIIIHGHIIHEHGIIIIIIIIIIIIIIIIIIIIIIIHIIIIHIGHIIIIIGIIIIIGDDADB
@HWI-D00621:464:HFY7KBCXY:1:1103:12183:85649 1:N:0:AAGAGGCAGTAAGGAG
AAGTCGTAACAAGGTTTCCGTAGGTGAACCTGCGGAAGGATCATTATTGAATACACTTGATAGGTTGTTGCTGGCTCTTGGGAGCATGTGCACGCCTGTCTTGGACTCTATTCATCCACCTGTGCACTATTTGTAGTCTTTGGAGACTAAGATGGAACAGCTTACCAGTCGGTCGACAGGCCGGAATAGAGGAATGCTTGAGCCATTAATGGTACAGGCTCTCCTCAAATAAACTGTAAAGTCCTCCCTCCAGAGTCTATGTCTTTATTCATAAACCAAGTATGTTGTCGAATGTATTCATTGGGCTATGATGCCTATAAACTATTATACAACTTTCAGCAACGGATCTCTTGGCTCTCGCATCGATGAAGAACGCAGC
+
IIIIIIIIIIIIIIIIIIIIIIIIIIIIIIIIIIIIHIIHIIIIIIHIIIIHIHIIHIHGHHHIIHIIIIIIIIIIIIIGGHHHHIIIIIIIIHIIIIIIIIIIIIIIIHIIIIIIIIHIIIIIIIIGIIIIIHHIHHHIIIIHHIIIHHIIIHHHIIIIIIIIIIIIIIIIIIIIHHIIIIHIIHIIHHHIIIIHIIIIIIIIIIIIIIIIIIIIIIHHHHIHGHHHHIHIHIIIIIIIHHIHEC0CGGIIIHHHGIIIIIIIIIHHIIIIIIIIIIIIHIIIIHHEHEHIIIHIIIIIIIIIIIIIIIIHIHHIFIHIHIIIHG@HEHGHIIIIIIIIIHIHHHHEIIHGIHHIIIIIIIHHCHHEHE=IGD@ADD@
@HWI-D00621:464:HFY7KBCXY:1:1103:13470:85592 1:N:0:AAGAGGCAGTAAGGAG
AAGTCGTAACAAGGTTTCCGTAGGTGAACCTGCGGAAGGATCATTATTGAATACACTTGATAGGTTGTTGCTGGCTCTTGGGAGCATGTGCACGCCTGTCTTGGACTCTATTCATCCACCTGTGCACTATTTGTAGTCTTTGGAGACTAAGATGGAACAGCTTACCAGTCGGTCGACAGGCCGGAATAGAGGAATGCTTGAGCCATTAATGGTACAGGCTCTCCTCAAATAAACTGTAAAGTCCTCCCTCCAGAGTCTATGTCTTTATTCATAAACCAAGTATGTTGTCGAATGTATTCATTGGGCTATGATGCCTATAAACTATTATACAACTTTCAGCAACGGATCTCTTGGCTCTCGCATCGATGAAGAACGCAGC
+
IIIIIIIIIIIIIIIIIIIIIIIIIIIIIIIIIGHIHIIIIIIIIIIIIIIIIIIIIIIIIIIIIIIIIIIIIIIIIIIIHIIIIIIIIIIIIIIIIIHIIIIIHIIIHIIIIIIIIIIIIHIIIIIIIIIIIIIIIIIIIIIIIIIIIIIIIIIIIIIIIIIIIIIIIIHHIIIIIIIIIIIIIIHHFHIIIIIIIIIGIIIIIIIIIIIIHHHIIHIIIIIIIIIIIHIHHIIIIHIIIIHGIIIIHIIHHHHHHIIIIIIIIIIIIIIIIIIHHIIIIIIIIIIHHHIIIIIIIIIIIIIIHIIIIIIHHIIIIIIHHIHIIIIHIHIIIIHIIIIIIIIIIIIIIIIIIIIHIIIIIIIIIIIIIIIIIIDDCDD
@HWI-D00621:464:HFY7KBCXY:1:1103:15574:86038 1:N:0:AAGAGGCAGTAAGGAG
AAGTCGTAACAAGGTCTCCGTTGGTGAACCAGCGGAGGGATCATTATAGAGTTTACTCTTATAACCATGTGAATTTACAGTTGCTTCGTGTACGCTAGTACACGGAATACTCCTTCTATATTTTTTTATACTGAGTCCAAAAAATAAACGTGAAAACTTTCAACAACGGATCTCTTGGTTCTGGCATCGATGAAGAACGCAGC
+
IIIIIIIIIIIIIIIIIIIIIIIIIIIIHHIIIIIIIIIIIIIIIIIIIIIIIIIIIIIIIIIIIIIIIIIIIIIIIIIHIIIIIIIIIIIIIIIIIIIIHHIIIIIIIIIIIIIIIIIIIIIIIIIHIIIIIIIIIHIIIIIIIIIIIIIIIIIIIIIIIIIIIIIIIIIIIIIIIIIIIIIIIIIIIIIIIIIIIIHHIHD
@HWI-D00621:464:HFY7KBCXY:1:1103:9467:86537 1:N:0:AAGAGGCAGTAAGGAG
AAGTCGTAACAAGGTTTCCGTAGGTGAACCTGCGGAAGGATCATTATTGAATACACTTGATAGGTTGTTGCTGGCTCTTGGGAGCATGTGCACGCCTGTCTTGGACTCTATTCATCCACCTGTGCACTATTTGTAGTCTTTGGAGACTAAGATGGAACAGCTTACCAGTCGGTCGACAGGCCGGAATAGAGGAATGCTTGAGCCATTAATGGTACAGGCTCTCCTCAAATAAACTGTAAAGTCCTCCCTCCAGAGTCTATGTCTTTATTCATAAACCAAGTATGTTGTCGAATGTATTCATTGGGCTATGATGCCTATAAACTATTATACAACTTTCAGCAACGGATCTCTTGGCTCTCGCATCGATGAAGAACGCAGC
+
IIIIIIIIIIIIIIIIIIIIIIIIHIIIIIIIIIIIIHIHIIGHHHIIIHHIHIHIIIIEHIIIIHHHHHIIIHGHHIIHHHIIIIIIIHGHIIIIIIIHIHIHHIIIIIIIIIIIIIIIIIHIIIIIIIIIIIIIIIIIIIIIIIIIIIHIIIHIIIIIIIIIIHIIIIIIIIIIIHIIIIIHIIIIIHHIIIIIIIIHIHHIIIIIIGIIIIIIIHIIIHHHIIIIIHHGFIIIIIHEIHHGEIHGIIIIHHIIIIIIIIIHIHGEHFIIIHHHF<HIHIIIIHGFECHHIHGGIIIIHIIHCIIIHHIHHHIIIIIIHIIIIIHHFHIIIIIIIHIIIIIIIIIIIIIIIHIIIIIIIGHIHIIHG<0IIIDDDAD
@HWI-D00621:464:HFY7KBCXY:1:1103:13160:86543 1:N:0:AAGAGGCAGTAAGGAG
AAGTCGTAACAAGGTTTCCGTAGGTGAACCTGCGGAAGGATCATTAGTGATTGACCTCCGGGTCTTAATAACTATAATCTTCTACCTCTGTGAACCGTTGGTCTTCGGACCGATTCTTATAACAAACATCTGTGTAATGAACGTAACCTATATTAATCATATAAAACTTTTAACAACGGATCTCTTGGCTCTCGCATCGATGAAGAACGCAGC
+
IIIIIIIIIIIIIIIIIIIIIIIIIIIIIIIIIIIIIIIIIIIIIIIIIIHIHHIIIIIIIHIIIHIGIHIIIIIIIIIIIIIHIIIIIIIIIIIIIIIIIIIIIIIIIIHHIIIIIIIIIIIIIIIIIIIIIIIIHIIIIIIIIIIHIIIIIIIIIHHIIIIIIIIIIIIIIIIHIIIIIIIIIIIIIIIIIIIIIIIIIIIIIIHIIHGHD
@HWI-D00621:464:HFY7KBCXY:1:1103:15328:86686 1:N:0:AAGAGGCAGTAAGGAG
AAGTTGTAACAAGGTTTCCGTAGGTGAACCTGCGGAAGGATCATTAACAAATCCAATGCTTGTGGGGTGACTTTTATCAGTCATCTTGCAAATATTAATCCGCTGGCCTCGCAAGGGGCTAGTCGATAACATAAATGTGTGTAGTGTTGACAGTGTGTGATATTTAATTAATTATTGACAACTTTTAACAATGGATCTCTAGGCTCTTGCATCGATGAAGAACGCAGC
+
IIIHIIIHIIIIIIHIIHHIIIIIIHHIIIIIIIIIIIIIIIHIIIHIIIIIIHIIIIIIIIIHIIHIIHIIIIIIIIIIIIIIIIHIIIIIIIIIIIIIIGIIIHHIIIIIIIIIIIIIHIIIIIIHHIIIIHIIIIIIIIIIIIHIIIIIIIIHIIIIIIIIIIIIIIIIIIIIIHHIIIIIIIIIIIIIIIIIIIIIIIIIHIIIIIIIIHIIIIIIIIIDHDDH
@HWI-D00621:464:HFY7KBCXY:1:1103:6075:86955 1:N:0:AAGAGGCAGTAAGGAG
AAGTCGTAACAAGGTTTCCGTAGGTGAACCTGCGGAAGGATCATTATTGAATACACTTGATAGGTTGTTGCTGGCTCTTGGGAGCATGTGCACGCCTGTCTTGGACTCTATTCATCCACCTGTGCACTATTTGTAGTCTTTGGAGACTAAGATGGAACAGCTTACCAGTCGGTCGACAGGCCGGAATAGAGGAATGCTTGAGCCATTAATGGTACAGGCTCTCCTCAAATAAACTGTAAAGTCCTCCCTCCAGAGTCTATGTCTTTATTCATAAACCAAGTATGTTGTCGAATGTATTCATTGGGCTATGATGCCTATAAACTATTATACAACTTTCAGCAACGGATCTCTTGGCTCTCGCATCGATGAAGAACGCAGC
+
HFHHHIHIIIHIIIIIIIIIIIIIIIIHIIIIIIIIIIIIHIIIIIIIHFHIIIIIIIIIIIIIIIIIIIIIHIIIIIIHIIHIHHIIEHIIHIIIGIHHHIIIIIIIIIIIIIIIHIIIIIIIIIIIHIHIIIIHGHHIIIIGHHHIIIIHHHIIIIHIIHIIIIIIIIIIHIHIIHIIIIIIIIIIIIIIIHIIIIIHHIHHIHGHHIIHHHIHIHEHHHHHIHIHHHHFGHIIIIHGIHDHHDHIIHFFHGHIIIIIIIIIIIIIIIHIIIHHHFIIIHHHDHGE@EHIIIGIIHIIIIIHHHHCIIIHIIHHFEHIHIHIIGIIHIHHIHHHIIIIIIIIIHHHIIIIHHHIIIIHGEEIIIHEFD<EHH@ADAD
@HWI-D00621:464:HFY7KBCXY:1:1103:9305:86894 1:N:0:AAGAGGCAGTAAGGAG
AAGTCGTAACAAGGTTTCCGTAGGTGAACCTGCGGAAGGATCATTCATAATAAGTGTTTTATGGCACTTTTTAAATCCATATCCACCTTGTGTGCAATGTCAGTCGATCTTCTTCATGGAGGTCGGCCAAACATCAACCTTATCTTTTAACTCTTTGTCTGAAAAATATTATGAATAAACAATTCAAAATACAACTTTCAACAACGGATCTCTTGGCTCTCGCATCGATGAAGAACGCAGC
+
IHIIIIHHIIIIIIIIIIIIIIIIHIGHFHHIIIIIIIIHIIIIIIIIIIIIIIFHIHIIHIIIIIIIIIIIIIIIIIIHIIIIIIIIIIIIIIIIIIIIIIIHHIIIIIIIIIIIIIIHIIIHHHIIIIIIIHIIIIIIIIIIIIIIHHIIIIIIIIHIIIIIIIHHIIIIIHHHIIHIIIIHHHIIHIIHIIIHHIIIIIIIIIIIIIIIIHHIHHIIIIIIIIHIHIIHIIHIDDDDD
@HWI-D00621:464:HFY7KBCXY:1:1103:15372:87340 1:N:0:AAGAGGCAGTAAGGAG
AAGTCATAACAAGGTTTCCGTAGGTGAACCTGCGGAAGGATCATTATTGAATACACTTGATAGGTTGTTGCTGGCTCTTGGGAGCATGTGCACGCCTGTCTTGGACTCTATTCATCCACCTGTGCACTATTTGTAGTCTTTGGAGACTAAGATGGAACAGCTTACCAGTCGGTCGACAGGCCGGAATAGAGGAATGCTTGAGCCATTAATGGTACAGGCTCTCCTCAAATAAACTGTAAAGTCCTCCCTCCAGAGTCTATGTCTTTATTCATAAACCAAGTATGTTGTCGAATGTATTCATTGGGCTATGATGCCTATAAACTATTATACAACTTTCAGCAACGGATCTCTTGGCTCTCGCATCGATGAAGAACGCAGC
+
IIIIIIIIIGIIIHIIIHIIIIIHIIIHIIIIIHIIIIIIIIIIHIIIIIIIIIIIIIHIIHIIIIIIIIIHIHHIIIIIHIIIIIIIIIIIIIIIIIIIIIIIIIIIIIIIIIIIHIIIIIIIIIIIIIIHIIHIHIHIIIIIIIIIIIIIIIHIIIIIHIIIIHIIIIHIIIGHIIIHIHHIIIIIIHHIHIIIIIIIIHIIHIIIIIIIIIIIIIIIHIIIIIIIIIIIIIIIIIIGHHHHHGGHEIHIIIIIHIIIHEGHIHIHHIIIIHHHHGIIHIIIIIHEHHHHHIIHIIIIIIIIHHIIIIHIHHIIIIIIHIHHIIIIIIIIIIGIIIHFHIIIIIIIIIIHIIIIHIGHHHIIIIIIIIIIIHACBAD
@HWI-D00621:464:HFY7KBCXY:1:1108:12207:100229 1:N:0:AAGAGGCAGTAAGGAG
AAGTCGTAACAAGGTTTCCGTAGGTGAACCTGCGGAAGGATCATTCATAATAAGTGTTTTATGGCACTTTTTAAATCCATATCCACCTTGTGTGCAATGTCAGTCGATCTTCTTCATGGAGATCGGCCAAACATCAACCTTATTTTTTAACTCTTTGTCTGAAAAATATTATGAATAAACAATTCAAAATACAACTTTCAACAACGGATCTCTTGGCTCTCGCATCGATGAAGAACGCACC
+
IIIIIIIIIIIIIIIIIIIIIIIIIIIIIIHIIIIIIIIIIIIIIIIIIIHIIIIIIIIIIIIIIIIIIIIIIIIIIIIIHHIIIIIIIIIIIIIIIIIIIIIIIIIIIHIIIIIIIIIIIIIIIIIIIIIIIIGIHIIIIIIIIIIIIIIIIIIIIIIIIHIIIHIIIIIIIIIIIIIIIIHIIHHHIIIHIIIIHH&GIIIHIIIIIIIIHIIIIIIIIIIIIHIH<1IIIHEDDD<0D
@HWI-D00621:464:HFY7KBCXY:1:1109:9456:48940 1:N:0:AAGAGGCAGTAAGGAG
AAGTCGTAACAAGGTTTCCGTAGGTGAACCTGCGGAAGGATCATTCATAATAAGTGTTTTATGGCACTTTTTAAATCCATATCCACCTTGTGTGCAATGTCAGTCGTTCTCTTCTATGGGGAGAACGACCAAACATCAACCTATTCTTCAACTCTTTGTCTGAAAAATATTATGAATAAAATAATTCAAAATACAACTTTCAACAACGGATCTCTTGGCTCTCGCATCGATGAAGAACGCAGC
+
IIIIIIIIHIHIHHIIIIIIIIIIIIHHIHIIIIIIIIIHIIFIIIIIIIHIHHIHHIIIIIHIIGHHHIIIIIIIIIHEGHI:IIIIHIIIIIIIIIIIIIIIIIIIIIIIIIIGIIIIIIIIIIIIIIIIIIIIIIIIIEHIIHHIHIHIIIIIIIIIIIIIIIIIIIIIIIIHHIHIHIIIIHIIIIIIIGIHIIHIIHIIIIIIIIIIIIIIHHIHIHHHIIIIIIIIHHIHEE@0@A@
@HWI-D00621:464:HFY7KBCXY:1:1109:10158:53581 1:N:0:AAGAGGCAGTAAGGAG
AAGTCGTAACAAGGTTTCCGTAGGTGAACCTGCGGAAGGATCATTATTGAATACACTTGATAGGTTGTTGCTGGCTCTTGGGAGCATGTGCACGCCTGTCTTGGACTCTATTCATCCACCTGTGCACTATTTGTAGTCTTTGGAGACTAAGATGGAACAGCTTACCAGTCGGTCGACAGGCCGGAATAGAGGAATGCTTGAGCCATTAATGGTACAGGCTCTCCTCAAATAAACTGTAAAGTCCTCCCTCCAGAGTCTATGTCTTTATTCATAAACCAAGTATGTTGTCGAATGTATTCATTGGGCTATGATGCCTATAAACTATTATACAACTTTCAGCAACGGATCTCTTGGCTCTCGCATCGATGAAGAACGCAGC
+
IIIHHHIIGIIIIGIIIHHIIICHIIIHIIIIIIIIIGIIIIIGIIHHHHHFIHHIIIIIIIIHGHHIIHII?GHIIIIHIIIGHIIHIIIIHHHIIIIIIIIIIIIIIIHIIIIIIIIIIIIIIIIGIIIIIIIHHHHIIIIIIIIHIIHIIIGIIHIIIIIIHIIHHHIIIIIIIIIIIHIHIIIIIGHHHHIIIIIIIIIIIIIIEHIHHIIIHHHIHHFHIIIIIHHHHHIIHHHEHGGHHDCHGHFIIIHHEHG@IHEIHIHHGGHIGIHFHFFIIHHIIIIIHIIIIIIHIIHH@?IIHGIIIHIHIGIHHIIIHIHIIGIIIIHHIHFIIHDEHHHG@IIIIIHHCIHGIIIHFIHEIHIHHEFIHDDBD0D
@HWI-D00621:464:HFY7KBCXY:1:1109:9495:53861 1:N:0:AAGAGGCAGTAAGGAG
AAGTCGTAACAAGGTTTCCGTAGGTGAACCTGCGGAAGGATCATTAGTGAATCTAGGACGTCCAACTTAACTTGGAGTCCGAACTCTCACTTTCTAACCCTGTGCATCTGTTAATTGGAATAGTAGCTCTTCGGAGTGAACCACCATTCACTTATAAAACACAAAGTCTATGAATGTATACAAATTTATAACAAAACAAAACTTTCAACAACGGATCTCTTGGCTCTCGCATCGATGAAGAACGCAGC
+
HHHIGHHHIIIIIIHIIIIIIIIIIIIIIHHIIIIIIIIIIIIHIIIIGHIIIIHIHHFHIIIIHHIIIIIIIIIIIIIHHHHIIIIIIIIIIIHHIIIIIIIIIIIIIIIIIIIIIIIIIIIIIIIIIIIIIHIIIIHHHIIIIIIHIIIIIIHHHHHIIIIIHIHIIIIIIIIIIIIIIIIGIHHHHIIHHHIIIIIIIIIIHIGHIIIIIIIHIIIII<IIIIIIHCGIHEHIIHEGHEIDD@D@
@HWI-D00621:464:HFY7KBCXY:1:1109:10828:56930 1:N:0:AAGAGGCAGTAAGGAG
AAGTCGTAACAAGGTTTCCGTAGGTGAACCTGCGGAAGGATCATTAGTGAATTGAGCTGGCTTCGGCCGCTCTGATCTATACACACCTGTGAACTGTTGGCCTTCGGGTCTTTAAATACAACTGTGACGAACGTAAATTATTATAACAAATAAAACTTTTAACAACGGATCTCTTGGCTCTCGCATCGATGAAGAACGCAGC
+
IIIIIIIIIIIIIIIIIIIIIIIIIIIIIIIIIIIIIIIIIIIIIIIIIIHGHHIIIIIFGHIIIIIIIIHHIIIIIIIHHHIEHIIIHHIIIIIIIIHIIIIIIIIIHHHIIIIIIIIIIIIIIHIIIIHIIIHIIIIIIIIHII*IIIIIIIIIIIIIIHIIIHIIIIIIIIIIIIIIIIIIIIIIIIIHIIIIIIHIID
@HWI-D00621:464:HFY7KBCXY:1:1109:10729:57324 1:N:0:AAGAGGCAGTAAGGAG
AAGTCGTAACAAGGTTTCCGTAGGTGAACCTGCGGAAGGATCATTATTGAATACACTTGATAGGTTGTTGCTGGCTCTTGGGAGCATGTGCACGCCTGTCTTGGACTCTATTCATCCACCTGTGCACTATTTGTAGTCTTTGGAGACTAAGATGGAACAGCTTACCAGTCGGTCGACAGGCCGGAATAGAGGAATGCTTGAGCCATTAATGGTACAGGCTCTCCTCAAATAAACTGTAAAGTCCTCCCTCCAGAGTCTATGTCTTTATTCATAAACCAAGTATGTTGTCGAATGTATTCATTGGGCTATGATGCCTATAAACTATTATACAACTTTCAGCAACGGATCTCTTGGCTCTCGCATCGATGAAGAACGCA
+
IIHHHHIIIIIIGIIIIIIIIIIIIIIIIIIIIIDHDHIIIIIIIIIICHIHGIHIIIIHHIIGGHIIIIHIHHHIIIHFHHIIIIIGHHI@GHIIIIIIIIIIIIIIIIIIIIIIIIIIHIHHHHIIHIIIIIHHHIIIIIIIGHHIIIIHHHHHHIIIIIIIIHIIIIIIIIIIHHHHHIIHIHIIIIHHHHHHIIIHHHIIIIIIHHIHIIIIHHHIIIIIIIIIHFFHEIIIHFHIHIDDHHHHGIIIIIIHHHIHIIHHFHHIIIIIIIIIHDHHIGIIIHHFHIIIIIIGIHHHCGIIGIIIIIH@IIHHHHHIHIIIIHIHGFHDCHIGIHHIHIHIHIHIFGHIIIHHHGIIHH?HGIIHGDIHHFDD<
@HWI-D00621:464:HFY7KBCXY:1:1103:11906:87767 1:N:0:AAGAGGCAGTAAGGAG
AAGTCGTAACAAGGTTTCCGTAGGTGAACCTGCGGAAGGATCATTCATAATAAGTGTTTTATGGCACTTTTTAAATCCATATCCACCTTGTGTGCAATGTCAGTCGATCTTCTTCATGGAGATCGACCAAACATCAACCTTTATCTTTTAACTCTTTGTCTGAAAAATATTATGAATAAACAATTCAAAATACAACTTTCAACAACGGATCTCTTGGCTCTCGCATCGATGAAGAACGCAGC
+
IIHHHIIIIIIIIIIHHHIIIIIIIIHHHHIIIIIIIIIIIIIIIIIIIIIIIIIIIIIIIHGHHIIHHHIIIIIIIIIHHHIHHHIIIIIIIIIIIIIHIIIIIIIIIIIIIIIHIIIIIIIIIIIIIIIHIHIIIHHHIIIIHIIIIIIIIIIIIIIIIIIIIIIIIIIIIIIIHIIIIIIIIIIIIIIIIIIIHIIIIIHHHIIIIIIIIIIIIIHIIIIIIIIIIIIIIIIIHDDDDD
@HWI-D00621:464:HFY7KBCXY:1:1103:15652:87967 1:N:0:AAGAGGCAGTAAGGAG
AAGTCGTAACAAGGTTTCCGTAGGTGAACCTGCGGAAGGATCATTATTGAATACACTTGATAGGTTGTTGCTGGCTCTTGGGAGCATGTGCACGCCTGTCTTGGACTCTATTCATCCACCTGTGCACTATTTGTAGTCTTTGGAGACTAAGATGGAACAGCTTACCAGTCGGTCGACAGGCCGGAATAGAGGAATGCTTGAGCCATTAATGGTACAGGCTCTCCTCAAATAAACTGTAAAGTCCTCCCTCCAGAGTCTATGTCTTTATTCATAAACCAAGTATGTTGTCGAATGTATTCATTGGGCTATGATGCCTATAAACTATTATACAACTTTCAGCAACGGATCTCTTGGCTCTCGCATCGATGAAGAACGCAGC
+
IIIIIIIIIIIIIIIIIIIIIIHIIIIIIIIIIIIIIIIIIIIIIIIIIIIIIIIIIIIHHCHHIIIIIIIIIIIIIHIIIIIIIIIIIHIIIIIIIIIIIIHIIIIIIIIIIIIIIIIIIIIIIIIIIIIIIIIHHIIIIIIIIIIIIIIIIIIIIIIIIIIIIIHIIIHIIIIIIIIHHIHIIHHIIIIIGIIIHHIIIHIIHIIIIIIIIHIIIHHIHHHIIIIHIHHGIIIHHHHHHCIIIHEF1EHHHHHGHIIIHHHIIIHGIIHHIHEHFCIIIIHIIIIHHHHIIIIIIHIHGIIIIGIIHHEFHFHIIIIIIHHHIHHHHEHIIIHIIIIHHFIIIIIIIGHIIHIGIHIIHHHGIIIIIIIIIIDDDDD
@HWI-D00621:464:HFY7KBCXY:1:1103:15830:87779 1:N:0:AAGAGGCAGTAAGGAG
AAGTCGTAACAAGGTTTCCGTAGGTGAACCTGCGGAAGGATCATTATTGAAACTTGAATCGTAGCATCGAGAACTGTTGCTGACCTGTTAAAGGGTATGTGCACGTTCGACGTGTTGCGTTCTATTCATCCACCTGTGCACCTTTGTAGACTTGATTAACTTTCGCTTTCGAGCGGTTAGAAGGGTTGCTTTCGAGCTCCCTTTGTCTATCAAGTCTATGTCTATATAATCTCTTGTATGTCTAGAATGTCTTGTTTATGGGATGCAAGTCCTTTAAATCTTATACAACTTTCAACAACGGATCTCTTGGCTCTCGCATCGATGAAGAACGCAGC
+
IIIIIIIIIIIIIIIIIIIIIIIHHIIIIIHIIIIIIIIIIHIIIIIIIIIIIIIIIIIIHHIIIIIIIIIIIIIIIIIHHIIIIIIHHHIIIIIIIIIIIIIIIIIIIIIIIIIIIIIIIIIIIIIIIIHIIIIIIIIIIIIIIIIIHIIIIIIIIIIIIIIIIIIIIIIIHHHIIIIIIIHIIIIIIIIHHHIHIIIIIIIIHHIIIIIIIIIIIIIIIIIIIIHIHIIHHHIIIIHIIHHHHIIIHHIIIIHIHIIIIIIIIIIIHFHIIIIIIIHIGIIIIIIIIIIIIIIIIIIIIIIIIIIIIIIIIIIIIIIIIIIIIIIIIHDCDDD
@HWI-D00621:464:HFY7KBCXY:1:1103:11265:88074 1:N:0:AAGAGGCAGTAAGGAG
AAGTTGTAACAAGGTTTCCGTAGGTGAACCTGCGGAAGGATCATTAACAAATCCAATGCTTGTGGGGTGACTTTAATTAGTCATCTTGCAAATATTAATCCGCTGGCCTCGCAAGGGGCTAGTCGATAGATAACATAAATGTGTGTAGTGTTGACAGTGTGTGATATTTAATTAATTATTGACAACTTTTAACAATGGATCTCTAGGCTCTTGCATCGATGAAGAACGCAGC
+
IIIIIIIIIIIIHIIIIIIIIIIIIIIIHIIIIIIIIIIIIIIIIIIIIIIIIHHIIIIIIIIIIIIIIIIIIIIIIIIIIIIIIIIIIIIIIIIIIIIIIIIIIIIIIIIIIIIIIIIIIIIIIIIIIIIIIIIIIIIIIIIIIIIIIIIIIIIIIIIIIIIIHIIIIIIIIIIIIIIIHHHIIHIIIIIIIIIIIIIIIIIIIIIIIIIIIHHHIIIIIIIHIIIIDDBD
@HWI-D00621:464:HFY7KBCXY:1:1103:11219:88474 1:N:0:AAGAGGCAGTAAGGAG
AAGTCGTAACAAGGTCTCCGTTGGTGAACCAGCGGAGGGATCATTACCGAGTTTACAACTCCCAAACCCAATGTGAACGTTACCAAACTGTTGCCTCGGCGGGGTCACGCCCCGGGTGCGTAAAAGCCCCGGAACCAGGCGCCCGCCGGAGGAACCAACCAAACTCTTTCTGTAGTCCCCTCGCGGACGTATTTCTTACAGCTCTGAGCAAAAATTCAAAATGAATCAAAACTTTCAACAACGGATCTCTTGGTTCTGGCATCGATGAAGAACGCAGC
+
IIIIIIIIIIIIIIIIIIIIIIIIIIIIIIIIIIIIIIIIIIIIIIIIIIIHIIIIIIIIIIIIIIHIIIIIIIIIIIIIIHIIIIIIIIIIIIIIIIIIIIIIIIIIIIIIIIIIIIIHIIIHIIIIIIIIIIIIIIIIIHIIIIIIIIIIIIIIHIIIHIIIHIIIHIIIIIIIHIIIIIIIIIIIIIIIIIIIIIIIIIIIIIIIIIIIIIIHIIIIIIIIIHIHHIIIIIIHHIIHFIIIIIIIIIIIIIIIIIIIIIIIIIIIIIHHIDDDDD
@HWI-D00621:464:HFY7KBCXY:1:1103:4855:88731 1:N:0:AAGAGGCAGTAAGGAG
AAGTCGTAACAAGGTTTCCGTAGGTGAACCTGCGGAAGGATCATTATTGAATACACTTGATAGGTTGTTGCTGGCTCTTGGGAGCATGTGCACGCCTGTCTTGGACTCTATTCATCCACCTGTGCACTATTTGTAGTCTTTGGAGACTAAGATGGAACAGCTTACCAGTCGGTCGACAGGCCGGAATAGAGGAATGCTTGAGCCATTAATGGTACAGGCTCTCCTCAAATAAACTGTAAAGTCCTCCCTCCAGAGTCTATGTCTTTATTCATAAACCAAGTATGTTGTCGAATGTATTCATTGGGCTATGATGCCTATAAACTATTATACAACTTTCAGCAACGGATCTCTTGGCTCTCGCATCGATGAAGAACGCAGC
+
IGIIIIIIIIIIIIIIGIIIIIHIIIIIIIIIIHIIIIGIIIIIIFGHIHHIIIIIGIHHHHHHIHIIIIIIIIIIIHIHIIIIIHIIIIIIIIIIIIIIIIIIIIIIIIIIIHIIGIIIIIIIIIIIIIIIIIHHIIIIIIGHIHIIIIIIIHHGIHHIIIIIIIIIIIHIIHIIIIHHIHHHIIIIIIIIHHHIIHIHHIHIHIIIIIHIIIIHIIFHHHHHHIIHIHIHFIIIHIHFIHHGGIHHEHEHFIGHHIIIIHHIIHHHCGHIIIHHIHIIHIHHGIIHGCHHHHGHHHHHCFIHGIIIIIIHIHIIIIIHHIGIHEHHGHIIGIGIHHCHIHIIIHIIIIIHHHIDIIIIHIIIIIHFIHIIIGDDBAD
@HWI-D00621:464:HFY7KBCXY:1:1103:17137:88501 1:N:0:AAGAGGCAGTAAGGAG
AAGTCGTAACAAGGTTTCCGTAGGTGAACCTGCGGAAGGATCATTATTGAATACACTTGATAGGTTGTTGCTGGCTCTTGGGAGCATGTGCACGCCTGTCTTGGACTCTATTCATCCACCTGTGCACTATTTGTAGTCTTTGGAGACTAAGATGGAACAGCTTACCAGTCGGTCGACAGGCCGGAATAGAGGAATGCTTGAGCCATTAATGGTACAGGCTCTCCTCAAATAAACTGTAAAGTCCTCCCTCCAGAGTCTATGTCTTTATTCATAAACCAAGTATGTTGTCGAATGTATTCATTGGGCTATGATGCCTATAAACTATTATACAACTTTCAGCAACGGATCTCTTGGCTCTCGCATCGATGAAGAACGCAGC
+
HIIIIIIIIIIIHIIIIIIIIIIIIIIIIIIIIIHIIIIIIIIIIIHIIIIIIIIIIIIFHFHIIIIIIIIIIHHIIIIGHFHHIHIIIHIIIIIIIIIIIIIIIIIIIIIIIIIGIIIIIIIIIIIIIIHIIHHIIIIIIIIEHHIHIIIHHHHHIIIIIHIIIHHIIHIIIIIHHHIIIIIIIIIIHIIHIHIIIHIIIIIIHGHHIIIIIIIIIIHHHIIHHIIIIIIIHHHHFIIHCCIHGIHH?IIIIIGHIIIIIIIIIHEGCGIIHGHHHDIIGIIHCIIIHIIIIIGIIIIIGIIIHIIIIIHGIHIIIIIIIHEHHGIHHHIIIIIIIHHGIIIIIIIIHHIHIIIIIIIHIIHIIHIIIIIIIIDDDAD
@HWI-D00621:464:HFY7KBCXY:1:1103:6626:89168 1:N:0:AAGAGGCAGTAAGGAG
AAGTCGTAACAAGGTTTCCGTAGGTGAACCTGCGGAAGGATCATTCATAATAAGTGTTTTATGGCACTTTTTAAATCCATATCCACCTTGTGTGCAATGTCAGTCGATCTTCTTCATGGAGATCGACCAAACATCAACCTTTATCTTTTAACTCTTTGTCTGAAAAATATTATGAATAAACAATTCAAAATACAACTTTCAACAACGGATCTCTTGGCTCTCGCATCGATGAAGAACGCAGC
+
IIIIIIIIIIIIIIIIIIIIIIIIIIIHIIHIIIIIIIIIIIIIIGIIIIHIHIIIIIIIIIIHIIIIIIIIIIIIIIIIIHHIIHIHIIIIIIIIIIIIIIIIIIIIIIIIIIIIHHHIIIIHIIIIIIIIIIIIIIIIIIIIIIIIIHHHIIIIIHIIIIIIIIIHIIIIIIIIHIIHHIIIHIIIHIIHFIIIIHHHIIIHHIIIIHIHHIIIHHHHEIIIIIIIIIIIIIIIH@DCDB
@HWI-D00621:464:HFY7KBCXY:1:1103:8544:89193 1:N:0:AAGAGGCAGTAAGGAG
AAGTCGTAACAAGGTTTCCGTAGGTGAACCTGCGGAAGGATCATTATTGAATACACTTGATAGGTTGTTGCTGGCTCTTGGGAGCATGTGCACGCCTGTCTTGGACTCTATTCATCCACCTGTGCACTATTTGTAGTCTTTGGAGACTAAGATGGAACAGCTTACCAGTCGGTCGACAGGCCGGAATAGAGGAATGCTTGAGCCATTAATGGTACAGGCTCTCCTCAAATAAACTGTAAAGTCCTCCCTCCAGAGTCTATGTCTTTATTCATAAACCAAGTATGTTGTCGAATGTATTCATTGGGCTATGATGCCTATAAACTATTATACAACTTTCAGCAACGGATCTCTTGGCTCTCGCATCGATGAAGAACGCAGC
+
IIIIIIIIIIIIIIIIIIIHIIGHHGHIIIIIIIHIIIGHIIIIIGHHHIIIIIIIGIIFHHIIHHGHIIIIIIIIIHIIIIIIIIIIIIIIHIIIIIIIIIGIIIIIIIIIIIIIIIIIGIIIIHHIGHHIIIIHIIIIIIGHHIIIIIIIIIIIHIIHHHHIHHHIHIIIIIIIHIIIIIIIIIIIIIIIIIIIIIIIIHIHIIIIIIIHIIIHIIIIIIHHIIIIIIIIHHIIIGHEIIIIIHIHHIIHIIHIHIIIIHIGIHGIHHIIHGFHCFIIIHIIIIIHIIIHHIHHHHIIGIIIHIIIIHHGHEGIIGIIHIIHHFHGFDIIIIIIIIHGIHIIIIIIIIIIIHIIIIIIIIIIIIIIIIIIIIDDDDD
@HWI-D00621:464:HFY7KBCXY:1:1103:9247:89177 1:N:0:AAGAGGCAGTAAGGAG
AAGTCGTAACAAGGTTTCCGTAGGTGAACCTGCGGAAGGATCATTATTGAATACACTTGATAGGTTGTTGCTGGCTCTTGGGAGCATGTGCACGCCTGTCTTGGACTCTATTCATCCACCTGTGCACTATTTGTAGTCTTTGGAGACTAAGATGGAACAGCTTACCAGTCGGTCGACAGGCCGGAATAGAGGAATGCTTGAGCCATTAATGGTACAGGCTCTCCTCAAATAAACTGTAAAGTCCTCCCTCCAGAGTCTATGTCTTTATTCATAAACCAAGTATGTTGTCGAATGTATTCATTGGGCTATGATGCCTATAAACTATTATACAACTTTCAGCAACGGATCTCTTGGCTCTCGCATCGATGAAGAACGCAGC
+
IIIHIIIIIIHIIIIIIIIIIIIIIIIIIIIIIIIIIIIIIIIIIIIIIIIIIHIIIIIHIIIHIIIIIIIIHHHIIIIHIIIIIIIIIHIIIIIIIIIHIIIIIIIIIIIIIIIIHIHIII<GHIIIIHIIHIHIIIIIIIIIIHIIIHIHIIIIIIIIHIIIIIIIIIIIIIIIIHIHHIHHIIHHGGHIIIIIIIIIIIIIIIHIHHIHIIIIIIIHHHHIIHHHHIHEEIFIIHHHHHHHHHHG@IIGIIHHHHIIHGEGIHEIIIGHHHIHGIIIHGFHHHFHHIIIHHGIIIIIHHHHHGECHHFFHHHHIIIHHCIIHHIIHGIIIIIIIIIIIIIHIIIIIIIIIIIHIIIIIIIIIIIIIIIIIHDDDDD
@HWI-D00621:464:HFY7KBCXY:1:1103:11685:89216 1:N:0:AAGAGGCAGTAAGGAG
AAGTCGTAACAAGGTCTCCGTAGGTGAACCTGCGGAGGGATCATTACAAGTGACCCCGGTCTAACCACCGGGATGTTCATAACCCTTTGTTGTCCGACTCTGTTGCCTCCGGGGCGACCCTGCCTTCGGGCGGGGGCTCCGGGTGGACACTTCAAACTCTTGCGTAACTTTGCAGTCTGAGTAAACTTAATTAATAAATTAAAACTTTTAACAACGGATCTCTTGGTTCTGGCATCGATGAAGAACGCAGC
+
IIIIIHGHIIIIIIIIIHIIIIIIIIIIIIIIIIIIIIIIIIIIIIIIIIIIIIIIIIIIIIIIIIHIIIIIIIIIHIIIIHIIIIIIIIIIIIIIIIIIIIIIIIIIIIIIIIIIIIIIIIIIHIIIIIIIIIIIIIIIIIIIIIHIIIIIIIIIIIIIIIIIIIIIIIIIHIIIIIIIIIIIIIIIIHIIIIIIHIIIIIIIIHIIIIIIIHIIIIIIIIIIIHIHIIIIIIIIIIIIIIIIIIDDBDB
@HWI-D00621:464:HFY7KBCXY:1:1103:8715:89269 1:N:0:AAGAGGCAGTAAGGAG
AAGTCGTAACAAGGTTTCCGTAGGTGAACCTGCGGAAGGATCATTCATAATAAGTGTTTTATGGCACTTTTTAAATCCATATCCACCTTGTGTGCAATGTCAGTCGATCTTCTTCATGGAGATCGACCAAACATCAACCTTTATCTTTTAACTCTTTGTCTGAAAAATATTATGAATAAACAATTCAAAATACAACTTTCAACAACGGATCTCTTGGCTCTCGCATCGATGAAGAACGCAGC
+
IIIIIIHIIIIIIIIIIIIIIIIIIIHHHHIHIIIIIIIIIIIIIIIIIIIIIIIIIIIIIIIIIIIIIIIIIIIIIIIIIIIIIIIIIIIGHIIIIIIIIIIIIIIIIIIIIIIIIIIIIIIIIIIIIIIIIHIIIIIIIIIIGIIIIIHIIIIIIIIIIIIIIIHHIIIIIIHIHIIGHIIIHHIIIIIIIIIIIHIIIIIIIIIIIIIIIIIIHIHIIIIIIIIIIIHHHGIIIDDBDD
@HWI-D00621:464:HFY7KBCXY:1:1103:8764:89485 1:N:0:AAGAGGCTGTAAGGAG
AAGTCGTAACAAGGTTTCCGTAGGTGAACCTGCGGAAGGATCATTATTGAATACACTTGATAGGTTGTTGCTGGCTCTTGGGAGCATGTGCACGCCTGTCTTGGACTCTATTCATCCACCTGTGCACTATTTGTAGTCTTTGGAGACTAAGATGGAACAGCTTACCAGTCGGTCGACAGGCCGGAATAGAGGAATGCTTGAGCCATTAATGGTACAGGCTCTCCTCAAATAAACTGTAAAGTCCTCCCTCCAGAGTCTATGTCTTTATTCATAAACCAAGTATGTTGTCGAATGTATTCATTGGGCTATGATGCCTATAAACTATTATACAACTTTCAGCAACGGATCTCTTGGCTCTCGCATCGATGAAGAACGCAGC
+
IHIIIIIIHIIIIIHIHIIIIIGIIIIIHIIIIIIIIIIIIIIIIIHIIIGHIIIIIHIHHHIIIIIIIIHIIHHIIIIIGIHIIIIIIIIIIIIHIIIIIGIIIHIIIEHIIIIIIHIIIIIIHHIHIHIIHIHHHIIIIIHHHHIIHIIIIHHHIIIIIIIIIIHIIIIIIIIGIIHGIIIIIIHIIIIIGHIHIIHHIIGIIIIHIIIIHIHHIIIHIHHHHIHHHIIIHIIIHIIHHHGIIHIHEHHGGIHIIIIIIIHHIHHIHHHHGD<1DDHIIIIIIIIIHIIIGIHHIFIIGGIIIIIIIIHHHHIIIIHHHHEHCCHFDFIHIIIIIIHHHIIIIIIIIIIIIIIGIIIIIIIIIIIIHD=IIICDDDB
@HWI-D00621:464:HFY7KBCXY:1:1103:6226:90131 1:N:0:AAGAGGCAGTAAGGAG
AAGTCGTAACAAGGTTTCCGTAGGTGAACCTGCGGAAGGATCATTCATAATAAGTGTTTTATGGCACTTTTTAAATCCATATCCACCTTGTGTGCAATGTCAGTCGATCTTCTTCATGGAGATCGGCCAAACATCAACCTTATCTTTTAACTCTTTGTCTGAAAAATATTATGAATAAACAATTCAAAATACAACTTTCAACAACGGATCTCTTGGCTCTCGCATCGATGAAGAACGCAGC
+
IIIIIIIIIIIIIIIIIIIIIIIIHHHIHIIIIIIIIIIIIIIIIIIIIIIIIIIIIIIIIIIIIIIIIIIIIIIIIIIIIIIIIIIIIIIIIIIIIIIIIIIIIIHIIIIIIIIIIIIIIIIIIIIIIIIIIIIIIIIIIIIIHIIIIIIHIIIIIIIIIIIIIIIIIIIIIIIIIIIIIHIIIIIIIIIIIIIIIHIIIIIIIIIIIIIIIHEIIIIIIHH8HHHIIHG1HHHHDDD@A
@HWI-D00621:464:HFY7KBCXY:1:1103:13932:90045 1:N:0:AAGAGGCAGTAAGGAG
AAGTCGTAACAAGGTTTCCGTAGGTGAACCTGCGGAAGGATCATTATTGAATACACTTGATAGGTTGTTGCTGGCTCTTGGGAGCATGTGCACGCCTGTCTTGGACTCTATTCATCCACCTGTGCACTATTTGTAGTCTTTGGAGACTAAGATGGAACAGCTTACCAGTCGGTCGACAGGCCGGAATAGAGGAATGCTTGAGCCATTAATGGTACAGGCTCTCCTCAAATAAACTGTAAAGTCCTCCCTCCAGAGTCTATGTCTTTATTCATAAACCAAGTATGTTGTCGAATGTATTCATTGGGCTATGATGCCTATAAACTATTATACAACTTTCAGCAACGGATCTCTTGGCTCTCGCATCGATGAAGAACGCAGC
+
IIIIIIIIIIIIIIIIIIIIIIIIIHIIIIIIIIIIIIIIIHHIIIIIIIIIIIIHIHIFHHIIIIHIIIIIIIIIIIIHHHHIIIIIHIIIIIIIIIIIHIHIIIIIIIIIHIIIIIIIIIIIIIIHIIIIIIIIHIIIIIIIIIIIIIIIIHIIIIIIIIIIIGHIIIIHIHIIIIIIIIIIHHHHHHHIIIIIIHIIIIHIIIIIIIIIIIHIIIHHHHHGHIIIIHHIIIIIHH@?IHGIIHCHHHECFHHIIIIHEHFHHIIIIIHIIHHGGHHGIHIIIIIHHHHHIIHIHIHIHIIHGEIHIIHIIIIIIHHGFIIIIIHGDCHHIHIHHHHHHHIIIIIIIIIIIIIGIIIIIIHIIIIIHIIIIIDDD?D
@HWI-D00621:464:HFY7KBCXY:1:1103:6936:90678 1:N:0:AAGAGGCAGTAAGGAG
AAGTCGTAACAAGGTTTCCGTAGGTGAACCTGCGGAAGGATCATTATTGAATACACTTGATAGGTTGTTGCTGGCTCTTGGGAGCATGTGCACGCCTGTCTTGGACTCTATTCATCCACCTGTGCACTATTTGTAGTCTTTGGAGACTAAGATGGAACAGCTTACCAGTCGGTCGACAGGCCGGAATAGAGGAATGCTTGAGCCATTAATGGTACAGGCTCTCCTCAAATAAACTGTAAAGTCCTCCCTCCAGAGTCTATGTCTTTATTCATAAACCAAGTATGTTGTCGAATGTATTCATTGGGCTATGATGCCTATAAACTATTATACAACTTTCAGCAACGGATCTCTTGGCTCTCGCATCGATGAAGAACGCAGC
+
IIIIIIIIIIIIIIIIIIIIIIIIIIIIIIIIIIIIIIIIIIIIIIIIIHIIIIIIIIICHIIIIHHHIHIIIHHIIIIHIIIIHIIHIIHIIIIIIIIIIIHIIIIIIIIIIIIIIHIIIIHIIIIIIIIIIHHHHIIIIGIHHIHIIIIIIIIIIIIIIIIIIHIIHIIIIIIIIHIGHIHEIIIIIIIIIIIHIHHIIIHIIHIIIIHHHIGHHHHHHIIIIIHHHHHHEIIIIIIHEFHHHDHG?IHGEHGIHIFHIIGIIHHIHHHIIHGHFCIHIIIIIIIHHHHHIIIIIIIIIIIIHHHIIIIIIIIIIIIIIIHHGCHEFFIHIIHHHHIIIIIIIIIIIIIIIIIIIIIIHIIIIIIIIIIIHDADDD@
@HWI-D00621:464:HFY7KBCXY:1:1103:4045:91195 1:N:0:AAGAGGCAGTAAGGAG
AAGTCGTAACAAGGTTTCCGTAGGTGAACCTGCGGAAGGATCATTATTGAATACACTTGATAGGTTGTTGCTGGCTCTTGGGAGCATGTGCACGCCTGTCTTGGACTCTATTCATCCACCTGTGCACTATTTGTAGTCTTTGGAGACTAAGATGGAACAGCTTACCAGTCGGTCGACAGGCCGGAATAGAGGAATGCTTGAGCCATTAATGGTACAGGCTCTCCTCAAATAAACTGTAAAGTCCTCCCTCCAGAGTCTATGTCTTTATTCATAAACCAAGTATGTTGTCGAATGTATTCATTGGGCTATGATGCCTATAAACTATTATACAACTTTCAGCAACGGATCTCTTGGCTCTCGCATCGATGAAGAACGCAGC
+
IIIIIIIIIIIIIIIIIIIIIIIHIIIIIIIIIHIIIIIIIIIIIIHIIIIIIIIIIIIGHIIIIIIIIIIIIIIIIIIIIIIIIIIIIIIHIIIIIIIIIIIIGIHIIIIIIIIIIIIIIIHIIIIHIIIIIIIHIIIIIIHIIHHIIIHIIHHIIIGIIHIIIHHIIIHHIIIIIIIIIHIHIIIIHHHEHHIHHHIIIIIIHIIIIIIIIIIIHIHGHHIIIIIIIIIIHIHIHHGIHHIHGHIHGHHIHIIIIIIIHEHHHIHIHHHHIIIHHGIIIIIIIIIIIIHIIIIIIIIIGIIIIIIIIIHCIIIIIIIIIHFIHGIIHIGIIHIIIIHIIIIIIIIHIIIIIIIIIIIIIIIIGIIIIIIIIIDDDAD
@HWI-D00621:464:HFY7KBCXY:1:1103:9935:91215 1:N:0:AAGAGGCAGTAAGGAG
AAGTCGTAACAAGGTTTCCGTAGGTGAACCTGCGGAAGGATCACTAGTGATTAAATCGAGCGTGTCTTCATTGACCGCTCACCCTTCTCACCATCCACATACACCTGTGCACTGTTTAGCCTGAGCCGTTTCGGTTCAGGTTATCATTTCATACAAACTCTAGTCTTATGAATGTAAACGTTTTAATAACATAATAAAACTTTCAACAACGGATCTCTTGGTTCTCGCATCGATGAAGAACGCAGC
+
IIIIIIIIHIIIHHHIIIIIIIIIIIIIIIIIIIIIIHIIIIHIIIIIIHIIIIHIIIIIIHIIIIIIIIIIIIIIIIIIIIHIIIIHIIIIIIIIIIIIIIIIIIIIIIIIIIIIHIIIIIIIIIIIIIIIIHHIIIIIIIIIIIIIIIIIHIIHHIIGIIIIIIIIIIIIIIIIIIIIIIIIHHHIIIIIIIIIIIIHIIIIIIIIIIIIIIIIIIIHHIHIIIIIIIIIIIGIIIIIIDDDCD
@HWI-D00621:464:HFY7KBCXY:1:1103:12001:91243 1:N:0:AAGAGGCAGTAAGGAG
AAGTTGTAACAAGGTTTCCGTAGGTGAACCTGCGGAAGGATCATTAACAAATCCAATGCTTGTGGGGTGACTTTAATTAGTCATCTTGCAAATATTAATCCGCTGGCCTCGCAAGGGGCTAGTCGATAGATAACATAAATGTGTGTAGTGTTGACAGTGTGTGATATTTAATTAATTATTGACAACTTTTAACAATGGATCTCTAGGCTCTTGCATCGATGAAGAACGCAGC
+
IIIHIIIIIIIIIIIIIIIIIIIIIIIIIIIIIIIIIIIIIIIIIIIIIIIIIIIIIIIIIIIIIIIIIIIIIIIIIIIIIIIIIIIIIIIIIIIIIIIIIIIIIIIIHIIIIIIIIIIIIIIIIIIIIIIIIIIIIIIIIIIIIIIIIIIIIIIIIIIIIIIIIIIIIIIIIIIHIIIIIIHIIIIIIIIIIIIIIIIIIIIIIIIIHIIIIIIIIIIIHIIIIIIIDDDD
@HWI-D00621:464:HFY7KBCXY:1:1103:14848:91153 1:N:0:AAGAGGCAGTAAGGAG
AAGTCGTAACAAGGTTTCCGTAGGTGAACCTGCGGAAGGATCATTACAGAGTTCGTGCCCTTCGGGGTAGACCTCCCACCCTTTGTATACCTACCTTTGTTGCTTTGGCGGGCCGTCGTAAGACCGGCGGCTTCGGCTGTCGTGTGCCCGCCAGAGGACCCCAAACTCTGAATACAGTGTCGTCTGAGTACTATATAATAGTTAAAACTTTCAACAACGGATCTCTTGGTTCTGGCATCGATGAAGAACGCAGC
+
IIIIIIIHIIIII9IIIIIIIIIIIIIIIIIIIIIIIIIIIIIIIIIIIIIIIIHIIIIIIIIIIIIIIIIIIHIIIIIHHIIIIIIIIIIIIIIIIIIIIIIIIIIHIIIIIIIIIIIIIIIIIIIIIIIHIIIIIIIIIIIIIIIIIIHHHIIIIIIIIIIHIIHHIIIHHIIIIIIIIIHIIIIIIIIIIIIIIIIIIIIIIIIIIIIIIHIIIIIIIIIIIIIIIIIIIIIHIHIIIIIIIIIIHDDADD
@HWI-D00621:464:HFY7KBCXY:1:1103:18440:91132 1:N:0:AAGAGGCAGTAAGGAG
AAGTCGTAACAAGGTTTCCGTAGGTGAACCTGCGGAAGGATCATTATTGAATCCAAAGGGATGTTGCTGGTCTTTCATTAGACCGTGCACTCCCGCCTTCATATCCACCTGTGCACTTTGAATGTAGACTAGGATTGATTTCCGAGTCTATGTTTTTCATATACCCTTTATTATTGAAGTCAATGAATGTATTAGGCTTCGGCCAATAAAACAATACAACTTTCAACAATGGATCTCTTGGTTCTCGCATCGATGAAGAACGCAGC
+
IIHIIIHIIIIIIIIIIIIIIIIIIIIIIIIIIIIIIIIIIIIIIIIIIIIIIIIIIIIIIIIIIIIIIHIIIIIIIIIIHHHIIIIIIIIIIIIIIIIIIIIIIIIIIIIHIIIIIIIIIIIIIIIIIIIIIIIIIIIIIIIIIIIIIIIIIIIIIIIIIIIIHIIIIIIIIIIIIIHHHIIIIHIIIHIIIIIIIIIIIIIIIIIIIIIIIIHHGIIIIIIIIIIIHIIIIIIIIIIIIIIIIIIHIIHIIIIIIIIHIDDDAD
@HWI-D00621:464:HFY7KBCXY:1:1103:3551:91282 1:N:0:AAGAGGCAGTAAGGAG
AAGTCGTAACAAGGTTTCCGTAGGTGAACCTGCGGAAGGATCATTACTGAAGTGATTTGGGGATGTTGCTGGCCTCTCTCGGGAGGCAATGTGCACTCTCCAAAACAATTCACGATTTCCATCACACCCCTTGTGCACATCCTGTAGGGCAATGCCACCCCCTCTCAAAGTCGGGGCTGTTGTCCTATGTATTCTCTCATCTCACACATTTTGAATGGTGCTCTTGGATGCATCTTGTGGATTATTTGTAACAAAGTAATCATAAAAACAACTTTCAACAATGGATCTCTTGGCTCTCGCATCGATGAAGAACGCAGC
+
IIIIIIIIIIIIIIIIIIIIIIIIIIIIHIIIIIIIHHHFHIHIIHIIIIHHHHIIIIIIIIIIIIIIGIIIIIIIIIIHHHIHHIIIIIIIIIIIIIIIIIIIIIHIIIIIIIHIIIIIIIIIIIIIIIIIIIIIIIGIIIIIIIIIIIIIIIIIIIIIIIIIIIHIIIIIIIIIIIIIIIIIIIIIIIHIIIIIIIIHIIHHFHHIIHHIIIIIHHIIIIIIIIIIIHHIIIIIIIIHIIHGIIIHIIHIHIIIIIIHGIHHHHHHHIIIIIIHGDHHIIIHIIIIIIGIIIHIIIIIIIIIIIIIIIIIIDDDAD
@HWI-D00621:464:HFY7KBCXY:1:1103:4264:92077 1:N:0:AAGAGGCAGTAAGGAG
AAGTCGTAACAAGGTCTCCGTTGGTGAACCAGCGGAGGGATCATTACAGAGTTGCAAAACTCCCAACCCTTTGTGAACGAACCTACCAGTTGCTTCGGCGGCAGACCCCTCTGGGGCCTAGCCTTTACGGGTACCCCGCCGGAGTCCTACAAACTCTTGATTTTTTGGCATCTCTGAGTAGCTTATAAATAAGTTAAAACTTTCAACAACGGATCTCTTGGTTCTGGCATCGATGAAGAACGCAGC
+
IIIHIIIIIIIIIIGHHIIIHIIIIIIIIIIIIHIFHIIIIIIIIHHIIHIIIIIIIGIIIIIIIIIIIIIIIHIIIIIHIIIIIIIIIIIIIIIIIIIIIIIIIIHIHGIIIIIIIIIIIIIIIIIIIIIIIIIIIIIIIIIIHHIIIIIIIIIIIIIIIIIIIIIIIIIIHIIIIIIIIIIIIIIIIIIIIIIHHIHHIIIIHHIIIIIIGHHIIIIIHIHIIIIIIIHGIIGIIIIHHDCCDD
@HWI-D00621:464:HFY7KBCXY:1:1103:5564:92045 1:N:0:AAGAGGCAGTAAGGAG
AAGTCGTAACAAGGTTTCCGTAGGTGAACCTGCGGAAGGATCATTATTGAATACACTTGATAGGTTGTTGCTGGCTCTTGGGAGCATGTGCACGCCTGTCTTGGACTCTATTCATCCACCTGTGCACTATTTGTAGTCTTTGGAGACTAAGATGGAACAGCTTACCAGTCGGTCGACAGGCCGGAATAGAGGAATGCTTGAGCCATTAATGGTACAGGCTCTCCTCAAATAAACTGTAAAGTCCTCCCTCCAGAGTCTATGTCTTTATTCATAAACCAAGTATGTTGTCGAATGTATTCATTGGGCTATGATGCCTATAAACTATTATACAACTTTCAGCAACGGATCTCTTGGCTCTCGCATCGATGAAGAACGCAGC
+
IHIIIIIIIIIIIIIIIIIIIIIIIHIIIIIIIIIIIIIIIIIIHHIIIIHIIIIIIIIHIIIIIIIIIIIFHHHIIIIIIIHIIIIIIIIIHIIIIIIIIIIIIIIIIGHIIIIIHIIIIIIHIIIHIIIIIIHIIIIIIIIHIIIIIIIIIIIIIIIIIIIIIIIIHIIHIIIIHHIIIIIGHIIIIIIHHIGIIIIIHIIIIIIIIIHIIIIIIHIIIIIHIIIIIIIIIIIIHIIIIHIHIHIHCIIIIIIIIIIIIIIIIIIHEIHIIIIHHFIIIIIIIHHGIHIIHIIIIIIIHHIIIIIIIIIIIHIIIIHIIHHIIIIIIIIIIHIHIIIIGIIIIIIIIHIIHHHHHIIIIHIIIIIIIIIIIGDDD@@
@HWI-D00621:464:HFY7KBCXY:1:1103:8553:92775 1:N:0:AAGAGGCAGTAAGGAG
AAGTCGTAACAAGGTTTCCGTAGGTGAACCTGCGGAAGGATCATTCATAATAAGTGTTTTATGGCACTTTTTAAATCCATATCCACCTTGTGTGCAATGTCAGTCGATCTTCTTCATGGAGATCGACCAAACATCAACCTTTATCTTTTAACTCTTTGTCTGAAAAATATTATGAATAAACAATTCAAAATACAACTTTCAACAACGGATCTCTTGGCTCTCGCATCGATGAAGAACGCAGC
+
IHIIIIHIIIIGIHHIIIIIIIHIHIGHIHHHIHHIIIIIIIIIIIIIIIIIIIIIIIIIIIHIGHIIIIHIIIIIIIIHIIIIHIIIIIIIIIIIIHIIIIHIIHGIHIIIIIHIHIIHIHIHHHHIIIIIIIIIHIIIGIIIIHIIIIIIIIIIIIIIIIIIIIIIIIIIIIIIIHHHIIHICIIIIIIIIIIIHHIIIIHIIIIIIHIIIIIIIIIIIIHIIHIHHHIHHIIHIDDDD@
@HWI-D00621:464:HFY7KBCXY:1:1103:8067:93327 1:N:0:AAGAGGCAGTAAGGAG
AAGTCGTAACAAGGTTTCCGTAGGTGAACCTGCGGAAGGATCATTATTGAATACACTTGATAGGTTGTTGCTGGCTCTTGGGAGCATGTGCACGCCTGTCTTGGACTCTATTCATCCACCTGTGCACTATTTGTAGTCTTTGGAGACTAAGATGGAACAGCTTACCAGTCGGTCGACAGGCCGGAATAGAGGAATGCTTGAGCCATTAATGGTACAGGCTCTCCTCAAATAAACTGTAAAGTCCTCCCTCCAGAGTCTATGTCTTTATTCATAAACCAAGTATGTTGTCGAATGTATTCATTGGGCTATGATGCCTATAAACTATTATACAACTTTCAGCAACGGATCTCTTGGCTCTCGCATCGATGAAGAACGCAGC
+
IIIIIIIIHIIIIIIIIIIIIIIIHIIIIIIIIGIIIIIHIIIIIHHHIHIHIIIIIIICHIIGIIIIIIIEHHHIIIIIIGIIIIIIIIIIIIIIIIIIIIIGIIHIHIIIIIIIIIIIIIIHIIIHHIHIIIIIIIIIHIIIHHIIIIIIIHIIIIIIIIIIIHHIIIIGHHIIIHIIHIHIIIIIHIIHHHIIIIHHHIIIHIIIIIIIIIIIIIHIHHHIHHIIIHHHFIIIHGIHIHHIHIHH@IHIIIIIIIIHIHHIHHFHEIIIHFGHDFIIHGHHGIHHGIIHIIIIIIIIGIIIIIHHIHHHIIIIIIIIHIHEHEHEDGHIHIIIIIHIIHHHCHHIIIIGHHIIIHHGIHHHHHHIIIIIHDCDB?D
@HWI-D00621:464:HFY7KBCXY:1:1103:8398:93438 1:N:0:AAGAGGCAGTAAGGAG
AAGTCGTAACAAGGTTTCCGTAGGTGAACCTGCGGAAGGATCATTATTGAATACACTTGATAGGTTGTTGCTGGCTCTTGGGAGCATGTGCACGCCTGTCTTGGACTCTATTCATCCACCTGTGCACTATTTGTAGTCTTTGGAGACTAAGATGGAACAGCTTACCAGTCGGTCGACAGGCCGGAATAGAGGAATGCTTGAGCCATTAATGGTACAGGCTCTCCTCAAATAAACTGTAAAGTCCTCCCTCCAGAGTCTATGTCTTTATTCATAAACCAAGTATGTTGTCGAATGTATTCATTGGGCTATGATGCCTATAAACTATTATACAACTTTCAGCAACGGATCTCTTGGCTCTCGCATCGATGAAGAACGCAGC
+
IIIIIIIIIIIIIIIIIIIIIIIIIIIHIIIIIIIIHIIIHIIHIIIHHIIHIIIIIIIHIEHIIIHIIIGIIHHIIIIHIIIIIIIIIIIIIIIIIIIIIIHIIIIIHHHHIIIIIIIIIIIIIHIIIIIIIIIIHIIIIIGGHIIIIIIIIIIIIIIIIIIIIHIHIIIHIIIGIHIHIIIHIIIIIHIHIIIIIIHHIIIIGHHIIIIIIIIIHGIHIIIHHIIIIHGHEIIIIIIIIHHGIHHHCIHIIIHEFIIIIIGIIIIHGHHIIHHHGFIHIIIIIIIHIIIIHHEGHIIIGIHIIIIIIIIIIHIIIIIIHIHHIIHGDGIIIIIIIIIIIIIIHIIIIIIIIIIIIIIIIHIIIIIHIIIIHDBBDDB
@HWI-D00621:464:HFY7KBCXY:1:1103:13385:93995 1:N:0:AAGAGGCAGTAAGGAG
AAGTCGTAACAAGGTTTCCGTAGGTGAACCTGCGGAAGGATCATTACTGAAGTGATTTGGGGATGTTGCTGGCCTCTCTCGGGAGGCAATGTGCACTCTCCAAAACAATTCACGATTTCCATCACACCCCTTGTGCACATCCTGTAGGGCAATGCCACCCCCTCTCAAAGTCGGGGCTGTTGTCCTATGTAGTATTCTCTCATCTCACACATTTTGAATGGTGCTCTTGGATGCATCTTGTGGATTATTTGTAACAAAGTAATCATAAAAACAACTTTCAACAATGGATCTCTTGGCTCTCGCATCGATGAAGAACGCAGC
+
IIIIIIIIGIIIGIIIIIIIIIHIHIIIIIIIIIIIIIIIIIIIIIIIIIIFHHIIIIHEHHIIIIIIIIIHIHIIIIIHIIIIIIIIIIIIIHIIIIIIIIIIIIHIIIIIIIIIIIIIIIIIIIIIIIIIHIIIIIIIIIIIIIIIIIIIIIIIIIIIIIIIHIIIIIIIIHIIIIIIIIIIIIIIIIIIIIIIIIIIIIIIIIHGIIIIIIIIIHHHGIIIIHIIIIIIIIIIIIIIIIIIIIHIIIIIIIHIHIIHIIIIIIIIIHHIIIIIIIIIIIIIIIIIIIIIIIIIHIIIIIIIIIIIIIIIHIIIDDDAB
@HWI-D00621:464:HFY7KBCXY:1:1103:13521:94018 1:N:0:AAGAGGCAGTAAGGAG
AAGTCGTAACAAGGTTTCCGTAGGTGAACCTGCGGAAGGATCATTACCGAGTTCATGCCCTCACGGGTAGATCTCCCACCCTTTGTATACTATACCTTTGTTGCTTTGGCGGGCCGCCTAGCTACTGGCTTCGGCTGGTAAGTGCCCGCCAGAGGACCCAAAACCCTGAATATTAGTGTCGTCTGAGTAAAATTTTAATATTTAAAACTTTCAACAACGGATCTCTTGGCTCTGGCATCGATGAAGAACGCAGC
+
IIIIHIIIIIIIIIIIIIIIIIIIIIIIIIIIIHIIIIIIIIIIIIIIIIIIIIHIIIIIIIIIHIIIIIHIIIHIIIIIIIIIIIIIIIIIIIIIIIIIIIIHIIIHIIIIIIIIIIIIIIIIIIIHHIIIIIIHHIHIIIIIIIIIIIIIHIIIIIIIIIIIIIIIIIIIIIIHIIIIIIIIIIIIIIIIIIIIIIIIIIIIHIIIIIIIIIIIIIIIIIIIIIIIIIHIIIGIIHIIIIHIIIIHHDDDAB
@HWI-D00621:464:HFY7KBCXY:1:1103:15120:94487 1:N:0:AAGAGGCAGTAAGGAG
AAGTCGTAACAAGGTATCCGTAGGTGAACCTGCGGATGGATCATTAAAATAGTGGAAGCTTAGCTTCAAAAACACTTATACAACTTGTGCACTGTGTGGATATGGCCTAGGCCTGTCCATATTTTTTTACTAATTAAATTGATTTTAGTACACTTAACAATGTAAAACTTTTAGCAACGGATCTCTAGGCTCTCGCATCGATGAAGAACGCAGC
+
IIIIIIIIIIIIIIIIIIIIIIIIIIIIIIIIIIIIIIIIIIIIIIIIIIIIIIIIIIIIIIIIIIIIIIIIIIIIIIIIIIIIIIIIIIIIIIIIIHIIIIIIIIIIIIIIIIIIIIIIIIIIIIIIIIIIIIIIIIIIIIIIIIIIHIIIIIIIIIIIHIIIIIIIHIIIIIIIHIIIIHIIIIIIIIIIIIIIIIIIIIIIIIIIHIIHID
@HWI-D00621:464:HFY7KBCXY:1:1103:6747:94731 1:N:0:AAGAGGCAGTAAGGAG
AAGTCGTAACAAGGTTTCCGTAGGTGAACCTGCGGAAGGATCATTATTGAAACTTCATCCGGGGCGCCGCGGCCCTCAGCACCGGCGGAAACGCCGTGTTGCGGGGGCCGCGCGTGCACTCGTCCAAACCAAACCCCCCTGTGAACCTTACGGGATGGCCTGGGTTAGCGCCCGGTGCCGTTCCGCTTTATACAAACACTTATCAAAGAATGAACTGAAGGCGGTCTGACCGCTGGATAACAAACTGAAACAACTTTCAACAACGGATCTCTTGGCTCTCGCATCGATGAAGAACGCAGC
+
IIIIIIIIIIIIIIIIHIIIIIIIIIIIIIIIIIIIIEHIIIIIIIGHIIHIIIIIHIIIIHHHIIIIIIIIIIIIHIIHHHIIIIIIIIIIIIIIIIIIIIIHIIIIIIIIIHHIIIIIIIIIIIIHIIIIIIIIIIIIIHHFHIHIIIIIIIHHHIHIIIIIHIIIIHIHIIIIIHIIIDHIIHHHIHHHHIIIIIIIIIHIIIIIIHHHHIIHHHEHHHHGHHIHHGIHHIIIIGIIIIHHFHGHGHHGIIIIIIIIIHHIHIIIIIIIIGIIIHIIHIIIIIIIGIIIIHHDDDDB
@HWI-D00621:464:HFY7KBCXY:1:1103:11756:95648 1:N:0:AAGAGGCAGTAAGGAG
AAGTCGTAACAAGGTTTCCGTAGGTGAACCTGCGGAAGGATCATTACTGAAGTGATTTGGGGATGTTGCTGGCCTCTTCCCAGGGGCAAATGTGCACTCCCTGAACAATTCACAATTTCCATCACACCCTTGTGCACATCTTGTAGGTGCGCACCCTCTCTTCTCCAAGGGTTGGGTCGTCCTATGTATTCTTTCATCTCACACTTTTTTGAATGGTGCTCTTGAATGCATCTTATGGATTATTTGTAAAAAAGTAATCACAGAAACAACTTTCAACAATGGATCTCTTGGCTCTCGCATCGATGAAGAACGCAGC
+
IIIIIIIIIIIIIIIIIIIIIIIIIIIIIIIIIIIIIIIIIIIIIIIIIGICHIHIIIHIH?HIIIIHGIIIGIIIIIIHIIIIIIIIIIIIIIIIIIIIIIIIIIIIIIIIIIHIIIIIIIIIIIIIIIIIIIHIIIIIIIIIIIIIIIIIIIIIIIIIIIIIIIHIIIIIIIIGIIIIIIIIHIIIIIIIIIIIIIIIIIHHIIIIIIIIIHHHIIIIIIIIIIIIIIIHIIIIIHIIIIIIIIIIIIIHIHHIHIIHIGIIHGGIIIHIIIIIIIIIIHHG?IIIIIIIIIIIIIIIIIIIIIIIIIIDDDDD
@HWI-D00621:464:HFY7KBCXY:1:1103:7556:95755 1:N:0:AAGAGGCAGTAAGGAG
AAGTCGTAACAAGGTTTCCGTAGGTGAACCTGCGGAAGGATCATTAACGAGTTAGGGTCTCTCTGGCCCGACCTCCCAACCCTTTGTCTACTTGACCATCGTTGCTTCGGCGAGCCCGTCCTCACGGACCGCCGGAGGGATCTTTACTGGCCCTCTGGTCCGCGCTCGTCGGTAGCCCAACCTTTAAAATCTTTAACTAAACGTGCCTTAATCTAAGTACAATTATTAAATAAAAGCAAAACTTTCAACAACGGATCTCTTGGTTCTGGCATCGATGAAGAACGCAGC
+
IIIIIIIIIIIIIIIIIIIIIIIIIHIIIIIIIIIIIIIIIIIIHGIIIIIIIIGHIIIIIIIIDHHIIIIIIIIIIIGHIIIIIIIHEHIHIIHIIIIIIIIIIIIIHHIIIIIIIIIIHIIIIIIIIIIIIIIIIIIIHHIHIIIIHHHHIIHIIIIIIIIIIIIIIIIIIIIIIIIHIIHIIIIIHIHIHHIIIIHHDIIHHIIHIIHIIHHHIIIIHHIIIIIIIIHHEIIIHHEIIIIIIHHGIIHIIIIIIIIIIIIIIIIIIIIIIHIIIHH=IIIDDDDB
@HWI-D00621:464:HFY7KBCXY:1:1103:14317:96480 1:N:0:AAGAGGCAGTAAGGAG
[truncated: 40,576,359 more chars]
