# Supplementary material for: The effect of short-term fallowing on the microbial communities in forest soil cultivated with ginseng: Preliminary research
Source: PeerJ. 2023 Jan 31;11:e14758. doi: 10.7717/peerj.14758 (PMC9897065; doi:10.7717/peerj.14758)
Supplement: Supplemental Information 3 [file peerj-11-14758-s003.gz › Hx0ks_B.fastq]

@HWI-D00621:464:HFY7KBCXY:1:1101:12490:70765 1:N:0:CGAGGCTGTGAACCTT
TGAGGAATATTGAGCAATGGGCGCAAGCCTGACTCAGCAACGCCGCGTGGATGATGAAGGCCTTCGGGTTGTAAAATCCTTTTCTGAGGGAAGATAATGACGGTACCTCAGGAATAAGTTCCGGCTAACTACGTGCCAGCAGCCGCGGTAAAACGTAGGGGACGAGCGTTATCCGGATTTACTGGGCGTAAAGCGCATGTAGGTGGCGCGGAAAGTTGGACGTGAAAGCTCCTGGCTTAACTGGGAGAGGTCGTTCAAAACTTCCGCGCTTGAGGTTGGAAGAGGAGAGCGGAATTCCCGGTGTAGTGGTGGAATGCGTAGATATCGGGAGGAACACCAGTGGCGAAAGCGGCTCTCTGGTTCATACCTGACACTGAGATGCGAAAGCGTGGGGAGCGAACGGGATTAGAAACCCGAGTAGTCC
+
IIIIIIIIIIIIIIIIIIIIIIIIIIIIIIIIIIIIIIIIIIIIIIIIIIHIIIIIIIIIIIIIIIIIIIIIIIIIIIIIIIIIIIIIIIHIIIIIIIIIIIIIIIIIIIIIIIIIIHIIIIIIIIIIIIIIIIIIIIIIIIIIIIIIIIIIIIHHHIHHHIIIIIIIIIIIIIHHHIIIIIIIIIIIHIIHIIIHHHIHIIIIIIIIIIIIIIIIIIIIIIIIIIIIIIHIIHHIHEIIIIIIHIIHGHHGHHIIIHHHIHDDHIHHHIHHIHHHHIIIIIHIIIIIIIIIIHGIIIIIHIHHIIIIIIHIIIIIIIIIIHHIIIIIIIIHIIIIIIIIHIIIIHIIIIIIIHIIIHIIIIIIIIIIIIIIIIIIIIIGIIIIIIIIIIIIHIIIIIIIIIIIIIIIIIIHIIIIIIIDDDCD
@HWI-D00621:464:HFY7KBCXY:1:1101:9392:90576 1:N:0:CGAGGCTGTGAACCTT
TGGGGAATTGTTCGCAATGGGCGAAAGCCTGACGACGCAACGCCGCGTGGGGGATGAAGGTCTTCGGATCGTAAACCCCTGTCGAGCGGGACGAATGGCCCGCGATTTAATCGATCGCGGGAGTGACGGTACCGCTAAAGGAAGCCACGGCTAACTCTGTGCCAGCAGCCGCGGTAATACAGAGGTGGCAAGCGTTGTTCGGAATTACTGGGCGTAAAGGGCGCGTAGGCGGCCTCTTTAGTCAGACGTGAAATCCCCCGGCTTAACCTGGGAACTGCGTCTGATACTGGGAGGCTAGAGTTCGGGAGAGGGATGTAGAATTCCAGGTGTAGCGGTGAAATGCGTAGATATCTGGAGGAATACCGGTGGCGAAGGCGGCATCCTGGACCGAAACTGACGCTGAGGCGCGAAAGCTAGGGGAGCAAACGGGATTAGATACCCTTGTAGTCC
+
IIIIIIIIIHIIIIIIIIIIIIIIIIIIIIIIIIIIIIIIIIIIIIIIHIIIIIIIIIIIIIIIIIIIIIIIIIIIIIIIIIIIIIIIIIIIIIIIIIIIIIIIIIHHIIHHHIIIIIIIIIIHIIIIIIHIIIIIIIIIIIIIIBHHIIIIHIIIIIIIEHIGHHIIHIHHIIIIIIIIHIIIIHHIIIIIHIHHIIIIIIHIHIHHHIIIIIIIIIHIIIIIIIIIIIHIIHHEEHEIIHGHHHHEFHHGE?IIHIIIIIIIIIIIIIIIIIIIIIIHIHIIHIIHIIIIIIIGIHHIIGIIIIIIIIIIIIIHIIIIIIIHEIIIIIIIIIIIIIIIIIIIIIHIHIIIIIIIIIIIIIIIIIIIIIIIIIIIIIIIHIIIIHIIIIIIHIIIIIHIIIIIIIIIIIIIIIIIIIIIIIIIIIIIIIIIIIIIGIIIIHFHIDDCDD
@HWI-D00621:464:HFY7KBCXY:1:1102:11094:72504 1:N:0:CGAGGCTGTGAACCTT
TGGGGAATCTTGCACAATGGACGAAAGTCTGATGCAGCGACGCCGCGTGAGCGATGAAGCCCTTCGGGGTGTAAAGCTCTTTCGACGGGAACGATAATGACGGTACCCGGAGAAGAAGCTGCGGCTAACTACGTGCCAGCAGCCGCGGTAATACGTAGGCAGCGAGCGTTGTTCGGAATTACTGGGCGTAAAGAGTGTGTAGGCGGTGTTCCCAGTCTGTTGTGAAATCTCCCGGCTTAACTGGGAGGGTGCAGCGGAAACTAGAATGCTAGAGGGTGGGAGAGGTAAGCGGAATTCCTGGTGTAGCGGTGAAATGCGTAGATATCAGGAGGAACACCTGTGGTGTAGACAGCTTACTGGACCACTTCTGACGCTGAGACACGAAAGCGTGGGTAGCAAACAGGATTAGATACCCTAGTAGTCC
+
IIIIIIIIIIIIIIIIIIIIIHIIIIIIIIIIIIIIIIIIHIIIIIIIIIIIIIIIIIIIIIHHHIIIIIIIIIIIIIIIIHHIIIIIIIIIIIIIIIIIIIIIIIIIIIIIIIIIIIIIIIIIIIHHIHIIIIIIIIIIIIIIIIIIIHIIIIIIGHIHIIIIIIIIIIIIIIIIIHIFHIHIIIIHHIHHHIIGHIIIIIIIIIIIIIIIHHHHIIIIHHIHIIHHIIIIIHIHIIHHHCIIIGIIIIIIIIIIIGIIHHHHIHIIIIIIIIIIIIIIIIIIIIIIIIIIHIIIIIIIIIIHHHIIIIIIIIIIIIIIIHHIIIIIIIIIIIIIHHHIIIIIHEIIIIIIHIIIIIIHIIIIIIHIIIIIIIIIIIIHIIIIIIIIIIIIIIIIHIIHIIIIIHIIIIHIIIHIIIIDDDDD
@HWI-D00621:464:HFY7KBCXY:1:1102:12893:91697 1:N:0:CGAGGCTGTGAACCTT
TGGGGAATCTTGCGCAATGGGCGAAAGCCTGACGCAGCGACGCCGCGTGAGGGAAGAAGGCCTTCGGGTTGTAAACCTCTTTCAGGAGGGACGAAGCCACTCGGGTTAATAGCCCAGAGGGTGACGGTACCTCCAGAAGAAGCCCCGGCTAACTACGTGCCAGCAGCCGCGGTAATACGTAGGGGGCAAGCGTTGTCCGGATTTATTGGGCGTAAAGAGCGTGTAGGCGGCTTCACAAGTCCGCTGTGAAAACTCGAGGCTCAACCTCGAGCTGTCGGTGGAAACTGTGTGGCTAGAGTCCGGAAGAGGAGAGTGGAATTCCCGGTGTAGCGGTGAAATGCGCAGATATCGGGAAGAACACCCGTGGCGAAGGCGGCTCTCTGGGACGGTACTGACGCTGAGACGCGAAAGCGTGGGGAGCGAACAGGATTAGAAACCCGAGTAGTCC
+
IIIIIIIIIIIIIIIIIIIIIIIIIIIIIIIIIIIIIHIIIIIIIIIIIIIIIIIIIIHHIIIIIIIIIIIIIIIIIIIIIHIIIHIIIIIHIIIIIIIIIIIIIIIIIIIIIIGIIIIIIIIIIIIIIIIHIIIIIIIIIIGIIIIIIIIIIIIIGHIIIIIIIIIIIIIIIGHHIIIIIIIIIIIIIIIHHHHIEHIIGHHIIIIIIIIIHIIIHHIHIIIIIIHIIGIHHHHGHIIHIIHHFHIIIIIIHCIIIIIIIHHHGIIIIIIHDIHIIIIIIIHIIHIHIIIGIHIIIIIIHIHIIIGIIIIIIIIIIIIIIIIIHIIIIIIIIIIIIIIIIHIIHHHIIIIIIIIIIIIIIIIIIIIIIIIIIIHIIIIIIIIIIIIIIIIIIIIIIIIIIHIIIIIIIIIIIIIIIIIIHIIIIIIIIIIIIIIHIIIIIIICDDDD
@HWI-D00621:464:HFY7KBCXY:1:1102:14057:98631 1:N:0:CGAGGCTGTGAACCTT
TAAGGAATATTGGACAATGGCCGCAAGGCTGATCCAGCCATCCAGCGTGCAGGAAGAAGGCCCTATGGGTTGTAAACTGCTTTTATCAGGGAAGAAACCTCCTCATTTACTGAGGAGCTGACGGTACCTGAAGAATAAGCACCGGCTAACTCCGTGCCAGCAGCCGCGGTAATACGGAGGGTGCGAGCGTTATCCGGAATTACTGGGTTTAAAGGGTGCGTAGGCGGCTTTGTAAGTCAGGAGTGAAAGTTTGCGGCTCAACCGTAAAATTGCTTTTGATACTGCGAGGCTGGAATTAGGATGAGGTCAGCGGAATGTGGCATGTAGCGGTGAAATGCATAGATATGCCATAGAACACCAATTGCGAAGGCAGCTGGCTAGACCTGGATTGACGCTGAGGCACGAAAGCGTGGGGAGCGAACAGGATTAGATACCCTTGTAGTCC
+
IHIIIIIIIIIHIIHHHIHIIIIIIIIIIIIGIIIIIIIIIIIIHHIIIIIIIIIIHIIIHHHIIIIHIIIIHIIIIIIIIDGHIIIIIIIIIIIIIIIHIHIGEHCHHHIIIIIGHIIIIIIIIIIIIIIIIIIIIIIIIIGIIIHIIIIIIIIIIIIIIIIIIGIIIIHEHFHHIHIIHIHIIIIGHHICHEHHIHIHHIHIHHGHIGHHHHHIHHEHHHIIHIIIHHCCIHIHHAHC?HHIIHIIGIIIHDHHGIIIIIIIIIIIIHIIIIIIIIHHGEHIIIHIHIIIIIIHIIIIIIIIIIIIIIIIIIIIIIGIIHIHDHIIIHHIIIIHHIIIIIIHHFHGDGIIHIIIIIIIIIIIIIIIIIIIIIIIIIIIIIIIHHIIIIIIIIIHIIIGIIIIIIIHHIHIIIIIHIHIIIIIIIIHHHIIIIHIIGIIDDDAD
@HWI-D00621:464:HFY7KBCXY:1:1103:8576:64280 1:N:0:CGAGGCTGTGAACCTT
TGGGGAATATTGGACAATGGGCGCAAGCCTGATCCAGCAATGCCGCGTGAGTGATGAAGGCCTTAGGGTTGTAAAGCTCTTTCACACGCGACGATGATGACGGTAGCGTGGGAAGAAGCCCCGGCTAACTCCGTGCCAGCAGCCGCGGTAATACGGAGGGGGCAAGCGTTGTTCGGAATTACTGGGCGTAAAGGGCGTGTAGGCGGTTATCCAAGTCGGGTGTGAAAGCCTTGAGCTCAACTCAAGAAATGCACTCGGTACTGGGTGACTAGAGGACCGGAGAGGATAGTGGAATTCCCAGTGTAGTGGTGAAATACGTAGAGATTGGGAAGAACACCAGTGGCGAAGGCGGCTATCTGGACGGTTTCTGACGCTAAGACGCGAAAGCGTGGGGAGCAAACAGGATTAGATACCCCTGTAGTCC
+
IIHIGIIIIIIIIIIIIIIIIIIIIIIHIIIIIIIIIIIIIHIIIIIIIIIIIIIIIIIIIIIIIIIIIIIIIIIHHIIIIHIIIIIIIIIIIIHIIIIIIIIIIIIIIIIIIIIIIIIIIIIHIIIIIIIIIIIIIIIIIIIIIIIDEHHHIIIIHIIIIIIIIIIIHHEGHIIHHHIIIIHIIIIIIHIIIIIIIIIIIIIIIIIIIIHHIIIHIIIIIIIIIIIIIIIIIIHFEHIHEEIIIIIIIIIIHIIIIIHIIIIIIIHHHIIIIIIIIHIIIIIIIIIIHIIIIIHIIIIIIIHHHHGIIIIIIIHHIIIIHHFIIIIIIIIIIIIHIIIIIIIIIIIIIIIIIIIIIIIIIIIIIIIIIIIIIIHIIIIIIIIIIIIGIIIIIIIIIIIIIIIIIIIIIIHHIIIHGIIDDDDD
@HWI-D00621:464:HFY7KBCXY:1:1103:17826:76009 1:N:0:CGAGGCTGTGAACCTT
TGGGGAATCTTGCGCAATGGGCGAAAGCCTGACGCAGCGACGCCGCGTGGGGGATGAAGGCCCTCGGGTTGTAAACCCCTTTCGGCAGGGACGAAGCGAACGTGACGGTACCTGCAGAAGAAGTCCCGGCTAACTACGTGCCAGCAGCCGCGGTAAGACGTAGGGGACGAGCGTTGTCCGGATTTATTGGGCGTAAAGAGCGCGTAGGCGGCTGCGCAAGTCGGATGTGAAAATCCGGGGCTCAACCCCGGACCTGCATCCGATACTGCGCGGCTAGAGGTAGGTAGGGGAGATCGGAATTCCTGGTGTAGCGGTGAAATGCGCAGATATCAGGAGGAACACCGGTGGCGAAGGCGGATCTCTGGGCCTTACCTGACGCTCAGGCGCGAAAGCTAGGGGAGCGAACAGGATTAGAAACCCTTGTAGTCC
+
IIIIIIIIIIIIIIIIIIIIIIIIIIIIIIIIIIIIIIIIIIIIIIIIIIIIHIIIHIIIIIIIIIIIIIIIIIIIIIIIIHIIIIIIIIIIIIHIIIIIIIIIIIIIIIIIIIIIIIIIIIHIIHIIIIIIIIIIIIIIIIIIIIIIIIIIIIIIHIIIHIHIIHHHIIIGIIIIHHHIIHHHIGIIHHHHHGHHHHHIIIHIIIIIIIIIIHHIIIHIIIIIIIIIIIHGEDIIIIIIIHIHEIHHIIIIIHIIHHGIIHHEHHDHIIIIHFIIIHIIIIIIIIIIIIIIIIIIIIIIIIIIIIIIIIIIIIIIIIIIIIHHHHHDHIHIIIIIIIHHCIIIIIIIIIHIIIIIIIIIIIIIIIIIIIHIIIIIIIHIIIIIIIIIIIIIIIIIIIIIIIIIIIIIIIIIIIHHFIIIHGIIDDDAD
@HWI-D00621:464:HFY7KBCXY:1:1103:17660:85347 1:N:0:CGAGGCTGTGAACCTT
TGGGAAATCTTGCACAATGGGGGCAACCCTGATGCAGCGACGCCGCGTGAGCGATGAAGCCCTTCGGGGTGTAAAGCTCTTTCGGCAGGAACGATAATGACGGTACCTGCAGAAGAAGCTGCGGCTAACTACGTGCCAGCAGCCGCGGTAATACGTAGGCAGCAAGCGTTGTTCGGAGTTACTGGGCGTAAAGAGTGTGTAGGCGGTTCTCTAAGTTCCGTGTGAAATCTCCCGGCTCAACTGGGAGGGTGCGCGGAAAACTGGAGGGCTTGAGTATGGGAGAGGAAAGCGGAATTCCTGGTGTAGCGGTGAAATGCGTAGATATCAGGAGGAACACCTGCGGTGTAGACAGCTTTCTGGACCATCACTGACGCTGAGACACGAAAGCGTGGGTAGCAAACAGGATTAGAAACCCTAGTAGTCC
+
IIIIIHHIIIIIIIIIIIIIIIIIIIIIIIIIIIIIIIHHHIIIIIIIIIIIIIIIIIIIIIIIIIIIIEHIIIIIIIIIHGHIIIIIIHIIIIHIIIIIIIIIIIIIIIIIIIHIIIIIIIIIIIIIIHIIIIIIHHIHIIIIIIIIIIIIIIIIIHHHIIIHFHHIIEHIIGIFEIHHIHIIIIHHHHEHHHHHHHGIIIIHIIDHIHHHFHHIIIIIIIIIHIIIIIIIIIIGHHHIIHIIIIIIIIIIIIHIIIIIHIIIIIHFHHHIIHHIIIHIIIIIHIIHIIIIIIIIIIIIIIIIIIIIIIIIIIIIIIIIIHHIIIIIIIIIIIIIIIIIIIIIIIIIIIIIIIIIIIIIIIIIIIHIIIIIIIIIIIIIIIIIIHIIIIIIIIIIHIIIIIIIIIIIIIHFIIIIIIIDBDBD
@HWI-D00621:464:HFY7KBCXY:1:1103:17384:85620 1:N:0:CGAGGCTGTGAACCTT
TAGGGAATCTTGCGCAATGGGCGAAAGCCTGACGCAGCCATGCCGCGTGAATGATGAAGGTCTTAGGATTGTAAAATTCTTTCAGCGGGGACGATAATGACGGTACCCGCAGAAGAAGCCCCGGCTAACTTCGTGCCAGCAGCCGCGGTAATACGAAGGGGGCTAGCGTTGCTCGGAATTACTGGGCGTAAAGGGCGCGTAGGCGGATAGTTTAGTCAGAGGTAAAAGCCCAGGGCTCAACCTTGGAACTGCCTTTGATACTGACTATCTTGAGTACGGGAGAGGTGTGTGGAACTCCGAGTGTAGAGGTGAAATTCGTAGATATTCGGAAGAACACCAGTGGCGAAGGCGACACACTGGCCCGTTACTGACGCTGAGGCGCGAAAGCGTGGGGAGCAAACAGGATTAGAAACCCGAGTAGTCC
+
IHIIIIIIIIIIIHIIIIIIIIIIIIIIIIIHIIIIIIIIIIIIIIIHIHHIIIIIIIIIIIIIIIIIIIIIIIIIIIIIIGHIIIIIIIIIIIIIIIIIIIIIIIIIIHIIIIIIIIIIIIIIIIIHGIIIIIIIIIIIIIHIIIIIIIIIIIIHIIIIIIIIIIIIHIIIIIIHIEHIIIIIIIIIHIIIIIHGHIIIIIIIIIIIHHHIIHIIHIIHIIIIIIIIIIIIIIHEIHIIIIHIIIIHHIIHHHHHGIHIIGHGCHHGHIIIIIIIIIIIIHHGIIIHHGIIHHHIIIIIIIHHIIIIIIIIIIIIIIIIIHGIIIIIIIIIIIIIIIIHIHIIIIIIIIIIIIIIIIIIIIIIIIIIIIIIIIIIIIIIGIIIIIIIIIIIIIIIIIIIIIIIIHEIIHGDIIIIHIIDDDDB
@HWI-D00621:464:HFY7KBCXY:1:1103:15166:87989 1:N:0:CGAGGCTGTGAACCTT
TGGGGAATATTGGACAATGGGCGCAAGCCTGATCCAGCCATGCCGCGTGAGTGATGAAGGCCCTAGGGTTGTAAAGCTCTTTTGTGCGGGAAGATAATGACGGTACCGCAAGAATAAGCCCCGGCTAACTTCGTGCCAGCAGCCGCGGTAATACGAAGGGGGCTAGCGTTGCTCGGAATCACTGGGCGTAAAGGGTGCGTAGGCGGGTCTTTAAGTCAGGGGTGAAATCCTGGAGCTCAACTCCAGAACTGCCTTTGATACTGAGGATCTTGAGTTCGGGAGAGGTGAGTGGAACTGCGAGTGTAGAGGTGAAATTCGTAGATATTCGCAAGAACACCAGTGGCGAAGGCGGCTCACTGGCCCGATACTGACGCTGAGGCACGAAAGCGTGGGGAGCAAACAGGATTAGATACCCTAGTAGTCC
+
HHIIIHIIIIIIIIIIIIIIIIIIIIIIIIIIIIIIIIIIIIIIIIIHIHIIIIHIHIIIIIIIIIIIIIIIIIIIIIIIHHHIIIIIIIIIIIIIIIIIIIIIIIIIIIIIIIIIIHIIIIIIIIIIIIIIIIIHIIIIIIIIIIIIIIIIIIIIIIIIIIIIIIIIIIIIHIIIIGIIIHIIIHHHIIHIIHHIIIIIIIIIIIIIIIHIIIIIIIIHIIHIIIHIIIIHIIIIGIIIHHIIIIIIIIIIHGIHIIIHIIHIIIHHIHIIIIHGIIIIIIHIIHIIIIIIIIIIIIIIIIIIIIIIIIIIIIIIIIIIIHGHHIIIGIIIIIIIIIIIIIIIIIIIIIIIIIIIIIIIIIIIIIIIIIIIIIIIIIIIIIIIIIIIIIIIIIIIIIIIIIIIIIIIIIIIIIIIIIIDBDBA
@HWI-D00621:464:HFY7KBCXY:1:1103:5007:92872 1:N:0:CGAGGCTATGAACCTT
TGAGGAATATTGCGCAATGGACGACAGTCTGACGCAGCGACGCCGCGTGGGGGATGAAGGCCTTCGGGTTGTAAACCCCTTTCAGGAGGGAAGATGGAACGGGTAACCGTTCGGACGGTACCTCCAGAAGCAGCCACGGCTAACTCTGTGCCAGCAGCCGCGGTAAGACAGAGGTGGCAAGCGTTGTTCGGATTTACTGGGCGTAAAGCGTGCGTAGGTGGTTCGGTAAGACCTGTGGGAAATCCCTGGGCTTAACCCAGGAAGGTCGCAGGTGACTGCCGTGCTTGAGGACGGGAGAGGAGAGCGGAATTCCCGGTGTAGCGGTGAAATGCGTAGAGATCGGGAAGAAGGCCGGTGGCGAAGGCGGCTCTCTGGAACGTTCCTGACACTGAGGCACGAAAGCGTGGGGAGCAAACAGGATTAGAAACCTAGTAGTCC
+
IIIIIIIIIIIIIIIIIIIIIIIHHHIIIIIIIIIIIIIIIIIIIIIIIIIIIIIIIIHHIIIIIIIIIIIIIIIIIIIIIHIIIIIIIIIIIIIIIIIIIIIIIIIIIIIIIIIIIIIIIIIIIIHIIIIIIIIIIIIIIIIIIIHIIIIIIIGIIHIIIIIIIHIIIIIIIIIIIIIIIHIIIIHIIIIHIIIIIIIIFHHIIHIIIIIIIIHHGHIIIHHIHHHHHGFFIIIHHHHHHIIIGIIIIIHG?IIIIHIIIIIHHDIIIIHIGHFHHH?HGHHCHHIIIHHIIIIIIIIIIIIIHIIHIHHIIIIHHIHIIIHGCIIIHIIIIHHHCIIIIIIIIIIIIIIIIHHHIHIGIIIGIIIHIIIIIIIIIIIIIIIIIIGHHHHIIIIIIHIIIIIIIIIIIIIIIIIIIIHG?HG@HHDHCIIIIDDDDD
@HWI-D00621:464:HFY7KBCXY:1:1103:14730:95979 1:N:0:CGAGGCTGTGAACCTT
TGGGGAATATTGCACAATGGGCGGAAGCCTGATGCAGCGACGCCGCGTGAGGGATGACGGCCTTCGGGTTGTAAACCTCTTTCAGCAGGGACGAAGCGTGAGTGACGGTACCTGCAGAAGAAGCGCCGGCCAACTACGTGCCAGCAGCCGCGGTAAGACGTAGGGCGCGAGCGTTGTCCGGATTTATTGGGCGTAAAGAGCTCGTAGGCGGCTCATTGCGTCGTCGGTGAAAACCCGTGGCTTAACTGCGGGCTTGCCGACGATACGGGTGGGCTGGAGTTCGGTAGGGCAGACTGGAATTCCTGGTGTAGCGGTGAAATGCGCAGATATCAGGAGGAACACCGGTGGCGAAGGCGGGTCTCTGGGCCGATACTGACGCTGAGGAGCGAAAGCGTGGGGAGCGAACAGGATTAGAAACCCTAGTAGTCC
+
IIIIIIIIIIIIIIIIIIIIIIIIIIIIIIIIIIIIIIIIIIIIIIIIIIIHIIIIIIIIIIIIIIIIIIIIIIIIIIIIIHIIIIIIIIIIIIIIIIHIIIIIIIIIHIIIIIIIIIIIIIIHIIIIIIIIIIIIIIIHHHIIIIIIIIIIIIIHIIIIHIIIIIIIIIIIIEHIHHIIIHHHHHEHIIIIIIIIHIHIHHHIIIIIIIIIHGIIIIGIIIHHHHIIIIIIHHHHHHIIIIIIIHHHHHHHHCIIHHIIIIIIIIIIIIIIIIHIIIIHGIIIIIIIHIIIIGIIIIIIIIIIIIIIIIIIIIIIIIIIIIIIIIHEIIIIIIIHHEHDHIIIIIIIIIIIIIIIIIIIIIIIIIIIIIIIIIIIIIIIIIIIIIHIIIIIIIIIIHIHHHEIIIIHIIIHIIHFHIIHHIIIDDD?D
@HWI-D00621:464:HFY7KBCXY:1:1103:12211:97188 1:N:0:CGAGGCTGTGAACCTT
TGGGGAATATTGGACAATGGGCGCAAGCCTGATCCAGCCACGCCGCGTGAGTGATGAAGGCCTTCGGGTCGTAAAGCTCTGTGGGGAGGGACGAACCGCTGGGTATTAATACCATCCAGCATGACGGTACCTCCTTAGCAAGCACCGGCTAACTTCGTGCCAGCAGCCGCGGTAATACGAAGGGTGCAAACGTTGCTCGGAATTATTGGGCGTAAAGCGCACGTAGGCGGCCTTGTAAGTCCCATGTGAAATCCCACGGCTTAACCGTGGAAGTGCATGGGAAACTACAGGGCTTGAGTACTTAAGAGGATCGCGGAATTCCCGGTGTAGAGGTGAAATTCGTAGATATCGGGAGGAACACCAGTGGCGAAGGCGGCGATCTGGGAAGATACTGACGCTGAGGTGCGAAAGCGTGGGGAGCAAACAGGATTAGAAACCCGAGTAGTCC
+
IIIIIIIIIIIIIIIIIIIIIIIIIIHIIIIIIIIIIIIIIIIIIIIIIGHHHIIIIIIIIIIIIIIIHIIIIIIIIEHIIFHHIIIIIHIIIIIIIHHIIGHFFHHIIIIIIIIIIIIHIIIIIIIHIHHIHIHHHIGEHIIIIII?EDHHIIIIIIHIIIIIHIIIIIHIIHIIHIIHHHHHHIGIIIIHIGHIHHHIIIHHHHHIHEHHHHIIHHIIIIIIIIHHHHHHGIHIIIIGIIHIHIGIIIIHGIHHGIIIHCIIIHIHIIGIIHIHEIIIIIIIIIIIIIIIIHFIIIHFCGEIIIIIHHDHIIIIIIHEGIIHIIIIIIIIIIIHIIIIIIIIHEHIIIIIIIIIIIIIIIIIIIIIIIIIIIIIHGIIIIIIIIIIIIIIIIIIIIIIIIIIIIIIIIIIIIIIIIIIIIIIIIIIIIHIIIIIIIIHHIIDDDDD
@HWI-D00621:464:HFY7KBCXY:1:1104:10380:82127 1:N:0:CGAGGCTGTGAACCTT
TGGGGAATTGTTCGCAATGGGCGCAAGCCTGACGACGCAACGCCGCGTGGAGGATGAAGATCTTCGGGTCGTAAACTCCTGTCGAACGGGACGAAAAGATTGCGGGTGAACAGCCCGCAGTCCTGACGGTACCGTTAGAGGAAACCCCGGCTAACTCCGTGCCAGCAGCCGCGGTAATACGGGGGGGGTAAGCGTTGTTCGGAATTACTGGGCGTAAAGGGCTCGTAGGCGGCCAACTAAGTCAGACGTGAAATCCCTCAGCTTAACTGGGGAACTGCGTCTGATACTGGATGGCTTGGATTCGGGAGAGGAATGCGGAATTCCAGGTGTAGCGGTGAAATGCGTAGATATCGGGAGGAACACCTGTGGCGAAAGCGGCGCACTGGACCACAACTGACGCTGAGGCGCGAAAGCTAGGGGAGCAAACAGGATTAGATACCCTGGTAGTCC
+
IIIIIIIIIIIIIIIIIIIIIIIIIIIIIIIIIIIIIIIIIIIIIIIIIIIIIIIIGIIIIIIIIIIIIIIIIIIIHIHIIIIIIIIIIIIIIIIIIIIIIIIIIIIIIIIIIIIIIIIIIIIIIIIHIIIIIIIIIHHIIIIHIHHIIIIIIGIIIIIIIIIIIIIIIIIIHHHHHIIIIIIIIIIIIIIHHGHHHIGIIHGIIGIIIIIIIIIHIIIIIIIIIIIIIIEFHIHHHHHFFHIIIIIIIHHIIHCIIIIIIHHHGIIIIIIIIIIIIHIHIIIIIIIIIIHIIHGIIIIIIIIIIIIIIIIIIIIIIIIIIIIIIIIIIIIIIIIHIIIIIIIIIIHHHGIIIIIIIIIIIIIIFIIIIIIIIIIIIIIIIIIIIIIIHIIIIIIHGIIIIIIIIHHIIIIIIIIIIIIIIIIIIIIIIIIIIIIIHHIIIIIIIDDDDB
@HWI-D00621:464:HFY7KBCXY:1:1109:14487:89804 1:N:0:CGAGGCTGTGAACCTT
TGGGGAATATTGGACAATGGGCGCAAGCCTGATCCAGCAACGCCGCGTGGAGGATGAAGGTCTTCGGATCGTAAACTCCTGTCAGATGGGACGAAGGCTTGGTGGCGAACAGTTGCCAAGTTTGACGGTACCATCAGAGGAAGCCCCGGCTAACTCCGTGCCAGCAGCCGCGGTAATACGGAGGGGGCGAGCGTTATTCGGAATTATTGGGCGTAAAGGGCGCGTAGGCGGCTCTATAAGTCAAAGGTGAAATCCCTCGGCTCAACTGAGGAACTGCCTTTGAAACTGTTGGGCTTGAGGCCGGGAGAGGGTAGTGGAATTCCCAGTGTAGCGGTGAAATGCGTAGATACTGGGAGGAACACCAGTGGCGAAGGCGGCTACCTGGACCGGTACTGACGCTGAGGCGCGAAAGCGTGGGTAGCAAACAGGATTAGAAACCCTAGTAGTCC
+
IIIIIIIIIIIIIIIIIIIIIIIIIIIIIIIIIIIIIIIIIIIIIIIHHHHHIIIIIIIIIIIIHIIIIIIIIIIIIIIIIIHHIHIIIIIIIIIIIIHIIIIIIIIIIIIIIIIIIIIIIIIIHIIIIIIIIIIGIIIIIIIIIIIIIIIIIIIIIIIIIIIIIIIIIHHHHIIHHIIIIHIIHIIIIIIIIHHHIIIIIHHHHHIIIIIIIHIIIIIHIIIIIIIIIIIIHEGIIIIIIIIIIIIIIIHHHIIIIIIIIHHIHIIIIIIIIIIIIIIHIIIIIIHIHIIIIIIIIIIHIHIIIIIIIIIHIIIIIIIIIIIIIIIIIIIIIIIIIIIIIIIIIHHIIGIIHIHGIHHHCIIIHIIIHIIIIIIIIIHHFIIIIIIIIIIIIIIIIIIIIIIIIIIIIIIIIIIIIIIIIIIIIIIIIIIIIIHHDIIIIIIIDDDDD
@HWI-D00621:464:HFY7KBCXY:1:1110:15104:68959 1:N:0:CGAGGCTGTGAACCTT
TGGGGAATATTGGACAATGGGGGCAACCCTGATCCAGCAATGCCGCGTGTGTGAAGAAGGCCTTCGGGTTGTAAAGCACTTTTATCCGGAACGAAACGCGCAGGGTGAATAGCCTTGCGAACTGACGGTACCGGAGGAATAAGCACCGGCTAACTTCGTGCCAGCAGCCGCGGTAATACGAAGGGTGCAAGCGTTATCCGGATTTACTGGGTTTAAAGGGTGCGTAGGTGGGTTGGTAAGTCAGTGGTGAAATACTTTCGCTTAACGAAGGAACTGCCATTGATACTACCAGTCTTGAATACAGTGGAGGTAGGCGGAATGCGTCATGTAGCGGTGAAATGCTTAGATATGACGCAGAACACCAATTGCGAAGGCAGCTTGCTACACTGTTATTGACACTGAGGCACGAAAGCGTGGGGATCAAACAGGATTAGATACCCTTGTAGTCC
+
IHIGHHIIIIIIIHIIIIIIIHIIIIIIIHHHIIHHIIIIIIIIIHIIIIIIHIIIIIIIIIHIIIHIIIIIIIIIIIIIIDGCHHIIIIIIIIIIHIIIHIIGIFHIIHIHIIIHIIIHHHIIFHIHHIIIHICCFHHHGHGHIHGIGDHHHHIIHIIHIGGFHGHFIIIHHIEHHIHIBHHIIHHHGIIHIIIGIIIIHHIIHHEHGFHEIIIHHHEIIIHIIHHGHHHHHIIHGIIIHCIIHHEIIIGHIHHIIIHHIIIIIIIIHIHIHIIIIIIIGHHHGEHIIIIIIIIIIIIIIGHIHHHIIHIIHGIIIIIIIHIIIIIIIHIIIIGIIHHIHHIIHHHFHIHDHHEIIIHHHGCIIHHIHIIIIHIIIIIIIIIHHIIHHHIHHHHIIIIIHGHIHIIHIHIHIHIHHHIIIIIHHGHIIIHH?HHHHHHHHGIIDDD@D
@HWI-D00621:464:HFY7KBCXY:1:1110:11819:76451 1:N:0:CGAGGCTGTGAACCTT
TGGGGAATTTTGCGCAATGGGGGAAACCCTGACGCAGCAACGCCGCGTGGAGGATGAAGGTCTTTGGATTGTAAACTCCTTTCGATCGGGAAGATGATGACGGTACCGGAAGAAGAAGCCCCGGCTAACTTCGTGCCAGCAGCCGCGGTAATACGAAGGGGGCAAGCGTTGTTCGGAATTATTGGGCGTAAAGGGAGCGTAGGCGGTTCGGCAAGTCTTTAGTGAAATCTCTGGGCTCAACTCAGAGTCTGCTGGAGAAACTGCCGGGCTGGAGTATGGGAGAGGTGAGTGGAATTCCCGGTGTAGCGGTGAAATGCGTAGATATCGGGAGGAACACCTGTGGCGAAAGCGGCTCACTGGACCATTACTGACGCTGATGCTCGAAAGCTAGGGGAGCCAACAGGATTAGAAACCCTAGTAGTCC
+
IIIIIIIIIIIIIIIIIIIIIIIIIIIIIIIHHFHHIIIIIIIIIIIIIIIHIIIIIIIIIIIIIIIIIIIIIIIIIIIIIIGHIIIIIIIIIIIIIIIIIIIIIIIIIIIIHIIIIIIIIIIIIIIIIHIIIIIIIIIIIIIIIGIIIIIGIIIIIIIIIIIHIIIIEHHEHIHHHHIHGHIIIIIIIIHIIIIIIIHHHIIIHIIIIIIIHIIHIIGIHHIIIIIIIHIIHIIIGIHHH?IIIIIIIIIIIIIIIHHFIHIIIHIIHHIIIIIIIIIIIIIIIIIIIIIIIIIIIIIIIGIIIIHIIIIIIIIHHIIIIHEIHCIIIIIIIIIHG@IIIIIHIIIIHCIIHIIIIIIIIIIIIHH@HIIIIIIIIIIIIIIIIIIIIHIHHIIIIIIIIIIIIIIIIIIIIIIIIIHDDDDD
@HWI-D00621:464:HFY7KBCXY:1:1110:8724:85401 1:N:0:CGAGGCTGTGAACCTT
TGGGGAATATTGGACAATGGGGGCAACCCTGATCCAGCAATGCCGCGTGAGTGATGAAGGCCTTAGGGTTGTAAAGCTCTTTCGCACGCGACGATGATGACGGTAGCGTGAGAAGAAGCCCCGGCTAACTCCGTGCCAGCAGCCGCGGTAATACGGAGGGGGCTAGCGTTGTTCGGAATTACTGGGCGTAAAGGGCGCGCAGGCGGCTTTTCAAGTCAGGCGTGAAAGGCCTGGGCTCAACCCGGGAATTGCGCTTGAGACTGGGAGGCTTGAGTACGGGAGAGGATGGTGGAATTCCCAGTGTAGAGGTGAAATTCGTAGATATTGGGAAGAACACCGGTGGCGAAGGCGGCCATCTGGACCGTTACTGACGCTGAGGCGCGAAAGCGTGGGGAGCAAACAGGATTAGATACCCTAGTAGTCC
+
IIIIIIIIIIIIIHHIIIIIIIIIIIIIIIHIIIIIIIIIIIIIIIIIIIIIIIIIIIIIIIIIIIIIIIIIIIIIIIIIIGHIIIIIHIIIIIIIIIIIIIIIIIIIHHIIIIIIIGIIIIIHIIIHIIIIIIIIIHIIIIIIIIIIHDHHIIIHHHIHIIIIIIIHHCHEEHIIIIIHHIIIIIIIIIHHHIIIHHHIIIIIIIHIIIHHIIIIHIIIIIIIIIIIIHHIIIIIHIIIGIIIIIHIIIIGIHIIIIIIIIIIIIIIIHHHIIIIIIIIIIIIIIIIIIIIIIIIIIHIIIIHIIIIIIIIIIIIIIGIIHGHHHIIHHHIIIIIIHHHIIGIIIIIIIHG@HHIIIIIIIIIIIIIHIHIGIIIIIIIIIIIIIIIIIIHCIIIHHIHIIIIIIIIIHIIIIHIIIIDDDDD
@HWI-D00621:464:HFY7KBCXY:1:1201:7148:70329 1:N:0:CGAGGCTGTGAACCTT
TGGGGAATATTGGACAATGGGCGAAAGCCTGATCCAGCAACGCCGCGTGGGGGACGAAGGCCTTCGGGTTGTAAACCCCTGTCAGATGGGGCGAACGGCCTGCAGTGAATAACTGCAGTCCTTGACGGTACCATCAGAGGAAGCCCCGGCTAACTCCGTGCCAGCAGCCGCGGTAATACGGAGGGGGCGAGCGTTATTCGGAATCATTGGGCGTAAAGGGCGCGTAGGCGGCCCCGTAAGTCTTGGGTGAAAGCCCTCGGCTCAACCGAGGAATTGCCTTGGATACTGCGGGGCTCGAGGCTGGAAGAGGGCAGTGGAATTCCCGGTGTAGCGGTGAAATGCGTAGATATCGGGAGGAACACCAGTGGCGAAGGCGGCTGCCTGGGCCAGTTCTGACGCTGAGGCGCGAAAGCGTGGGGAGCAAACAGGATTAGATACCCTAGTAGTCC
+
IIIIIIIIIIIIIIIIIIIIIIIIIIIIIIIGIIIIIIIHHHIIIIIIIIIIIIIIIIIIIIIIIIIIIIIIIIIIIIIIIHIHIIIIIIIIIIIIIIIIIIIIHIIIIIIIIIIIIIHIIIIIIIIGIIHHIIIIIIIIIIIIIIIIIHIIHIIIIIIIIIIIIIIIIIIIIIIIGIIIHIIIHIIIIIIIIIHIIIIIHIIIIIHIIIIGIIHHIIIIIIIIIIIIIIGIIHIIIIIIHIIIIIIIIIIHIHGGIIIIHIIIIIIIIIIIIIIIGHIGHIHIIIHGIIIIIIIIIIIIHHIIIIIIIIIIIIIIIIHIIHIIIIIIIIIIIIIIHIIIIIIIIHECHIIIIIIIIIIIIIIHHIIIIIIIGIIIIIIIIHIIIIIIIIIIIIIIIIHIIIIIDIGIIIIGIIIIIIIIIIIIIIHGIIIIIIIIIHIHIIIIDDDDD
@HWI-D00621:464:HFY7KBCXY:1:1201:6731:76001 1:N:0:CGAGGCTGTGAACCTT
TCGGGAATTTTGCGCAATGGGCGAAAGCCTGACGCAGCAACGCCGCGTGAGGGATGACGGCCTTCGGGTTGTAAACCTCTTTTGTCAGGGACGATAATGACGGTACCTGGCGAATAAGCCACGGCTAACTACGTGCCAGCAGCCGCGGTAATACGTAGGTGGCGAGCGTTGTCCGGATTTACTGGGCGTAAAGAGCGCGCAGGCGGTCGTTCAAGTCGCGTGTGAAAGCCCCCGGCTCAACTGGGGAGGGTCACGCGATACTGATCGACTCGAAGGCAGGAGAGGGTAGTGGAATTCCCGGTGTAGTGGTGAAATGCGTAGATATCGGGAGGAACACCAGTGGCGAAGGCGACTACCTGGCCTGTTCTTGACGCTGAGGCGCGAAAGCTAGGGGAGCAAACGGGATTAGATACCCTAGTAGTCC
+
IIIIIIIIIIIIIIIIIIIIIIIIIIIIIIIIIIIIIIIIHIIIIIIIIIIIIIIIIIIIIIIIIIIIIIIIIIGIIIIIIDHHIIIIIIIIIIIIIIIIIIIIIIIIIIIIIIHIIIIIIIIIIIIIIIIIIIIIIIIIIHIIIIIIIHHIHIIIIIIIIIHIIIIIIIIIIIIIHHHIHIIIIIIIIIIIHIIIIHHHHIIIIIIIHDIHIIHHIIIIIIIIIIIHFHIHHHHEIIHIGIIIIIIHHFHIIIIIIIIIHGIHHHHIIIHHIIIIIIIIIIIIIIIHIIIIIIHIIIIIIIIIIIIIIIIIIIIIIIIIIIHIIIIIIIIHIIIIIIIIIHIIIIIIIIIIIIIIIIIIIIIHIIIIIIIIIIIIIIIIIIIIIIIHIGIIIIIIIIIIIIIIIIIIIIIIIIIIIIIDDDDD
@HWI-D00621:464:HFY7KBCXY:1:1201:12805:76297 1:N:0:CGAGGCTGTGAACCTT
TGGGGAATTTTGCGCAATGGGGGAAACCCTGACGCAGCAACGCCGCGTGGAGGATGAAGTCCCTTGGGACGTAAACTCCTTTCGACCGGGAAGATGATGACGGTACCGGTGGAAGAAGCACCGGCTAACTCTGTGCCAGCAGCCGCGGTAATACAGAGGGTGCGAGCGTTGTTCGGAATTATTGGGCGTAAAGGGCGCGTAGGCGGTGTGGTAAGTCACCTGTGAAATCTCCGGGCTCAACTCGGAGCTTGCAGGCGAAACTGCCGTGCTGGAGTGTGGGAGAGGTGCGTGGAATTCCCGGTGTAGCGGTGAAATGCGTAGATATCGGGAGGAACACCTGTGGCGAAAGCGGCGCACTGGACCACAACTGACGCTGAGGCGCGAAAGCTAGGGGAGCAAACAGGATTAGATACCCTAGTAGTCC
+
IIIIIIIIIIIIIIIIIIIIIIIIIIIIIIIIIIIIIIHIIIIIIIIIIIGIIIIIIIIIIIIIIIIIHIIIIIIIIIIIIGHIIIIIIIIIIHIIIIIHIIIIIIHIIIIIIIIIIIIIIIIIIIIIIIIIHHIIIIIIIIIIIIIIIHIHIIHIHIIIIIIIHIGIHCHHHIIHHIIIIHHIIIIIIIIIIIIIIIIIIIIIIIIHHIIGIIIIIIIIIIIIIIIHIIIIHIIIIIIIIIIIIIIIIIIIIIIIIIIIIIHCIIIHIIIIIIIIIIIIIHIIIIIIIIIIIIIIIHIIIIIIIIIIIIIIIIIIIIIIIIHIIIIIIIIIIIIIIIIIIIIIIIIIIIIIIHIIIIIIIIIIIIIIIIIIIIIIIIIHIIIIIIIIIIIIIIIIIHIIIIIIIIIIIIHHIIIIIIIDDBDD
@HWI-D00621:464:HFY7KBCXY:1:1201:14767:80262 1:N:0:CGAGGCTGTGAACCTT
TGGGGAATCTTGCACAATGGAGGAAACTCTGATGCAGCGACGCCGCGTGAGCGATGAAGCCCTTCGGGGTGTAAAGCTCTTTCGGCAGGGACGATAATGACGGTACCTGAAGAAGAAGCTGCGGCTAACTACGTGCCAGCAGCCGCGGTAATACGTAGGCAGCAAGCGTTGTTCGGAATTACTGGGCGTAAAGAGTGTGTAGGCGGTTTTCTAAGTTTGGTGTGAAATCTCCCGGCTTAACTGGGAGGGTGCGCCGAAAACTGGAAGGCTTGAGTGCCGGAGAGGATAGCGGAATTCCCGGTGTAGCGGTGAAATGCGTAGATATCGGGAGGAACACCTGCGGTGTAGACGGCTATCTGGACGGCCACTGACGCTGAGACACGAAAGCGTGGGTAGCAAACAGGATTAGAAACCCTAGTAGTCC
+
IIIIIIIIIIIIIIIIIIIIHIIIIIIIIIIIIIIIIIIIIIIIIIIIIHIIIIIIIIIIIIIIIIIIHIIIIIIIIIIIIHHIIIIIIIIIIIIIIIIIIIIIIIHIIIIIHIIIIIGIIIIIIIIIIIIIIIIIIIIIIIIIIHIIIIIIIIIHIIIIIIIIIHHIIHIHHIIIIIIIIHHIIIHHIHIIIIIHIHIIIIIIHIEHHHIHIIIIIHGIIIIIIHIIIIHIHIIIHHHHHEHIIIIIIIIIIIHHHHHIIIIHIHHIIIIIIIHIHHIIIIHIIIIGIIIIIIHIIIIHIIIIIHIIIIIIIIIIIIIIIIHIIIIIIIIIIIIIIIIIIIIIIIIIIIIIIIIIIIIIHIIIIIIIIIIIIIIIIIIIIIIIIIHIIIIIIIIIIIIIIIIIIIIIIIIIIIIIIIHDDDDD
@HWI-D00621:464:HFY7KBCXY:1:1201:12596:88621 1:N:0:CGAGGCTGTGAACCTT
TGGGGAATATTGGGCAATGGGCGAAAGCCTGACCCAGCCACGCCGCGTGAGTGATGAAGGCCTTCGGGTCGTAAAGCTCTGTGGGGAGGGACGAACAAACTCTGGGCTAATCACCAGGGTCCTGACGGTACCTCCTTAGCAAGCACCGGCTAACCCTGTGCCAGCAGCCGCGGTAATACAGGGGGTGCAAACGTTGCTCGGAATCATTGGGCGTAAAGCGCACGTAGGCGGTCTGTTATGTCGGATGTGAAAGCCCTTGGCTTAACTGAGGAAGTGCATCCGAAACTGGCAGGCTAGAGTACTAAAGAGGGTCGCGGAATTCCCGGTGTAGAGGTGAAATTCGTAGATATCGGGAGGAACACCGGTGGCGAAGGCGGCGACCTGGGTAGATACTGACGCTGAGGTGCGAAAGCGTGGGGAGCAAACAGGATTAGAAACCCTAGTAGTCC
+
IIIIIIIIIIIIIIIIIIIIIIIIIIIIIIIIIIIIIIIIIIIIIIIIIIIIIIIIIIIIIHIIIIIIIIIIIIIIIIHIHHGHIIIIIIIIIIIIIIIIIIIIIIIIIIIIIIIIIIIHIIIIIIIIIIIIIIIIIIIIHIIIIIIIIIIHIIIIIIIIIIIGHIIIIIIIIIHHHIIIIIIIIIIIIIIIIIIIIIHIIHHHIIIIIIHIIIHIIHHIIHIIIIIIIIIGIIIIIIHIIIHEEIIIIIHIIGIIIIIIIIIIHHEIIIIIIIIIIHHIIHIIIIIIHIIIIIIIIIIIIIHHIIIIIIIIHIIIIIHIHIIIIIIIIIIIIIIIIIIIHIIIIIIHIIIIHIIIIIIIIIIIIIIIIIIIIIIIHHIIIIIIIIIIIIIIIIIIIIIIIIIIIIIIIIIIIIIIIIIIIIIIIIIIIIIIIIIIHIIIIIIIDDDDA
@HWI-D00621:464:HFY7KBCXY:1:1201:10526:99145 1:N:0:CGAGGCTGTGAACCTT
TTAGGAATCTTGGACAATGGGCGCAAGCCTGATCCAGCCATGCCGCGTGAGTGATGAAGGCCCTAGGGTTGTAAAGCTCTTTCAGCGGGGAAGATAATGACGGTACCCGCAGAAGAAGCCCCGGCTAACTTCGTGCCAGCAGCCGCGGTAATACGAAGGGGGCTAGCGTTGCTCGGAATCACTGGGCGTAAAGCGCACGTAGGCGGATTGTTAAGTCAGGGGTGAAATCCTGGAGCTCAACTCCAGAACTGCCTTTGATACTGGCGATCTTGAGTCCGGGAGAGGTGAGTGGAACTCCGAGTGTAGAGGTGAAATTCGTAGATATTCGGAAGAACACCAGTGGCGAAGGCGGCTCACTGGCCCGGTACTGACGCTGAGGTGCGAAAGCGTGGGGAGCAAACAGGATTAGATACCCTAGTAGTCC
+
IIIIIIIIIIIIIIIIIIIIIIIIIIIIIIIIIIIIIIIIIIIIIIIIIIIIIIIIIIIIIIIIIIIIIIIIIIIIIIIIIHIIIIIIIIIIIIIIIIIIIIIIIIIIIIIIIIIIIIIIIHIIIIIIIIIIIIIIIIIIIIIIIIIIIIIIIHIHIIIIIIHIIIIIIHIIIIIIIIIIIIIIIIIIIIIIIHIIIIIIIIIIIIHHHHIIHIIIHGGHHHIIIIHIHIIIHFHIIIIHG@HHEIHIIHHIGHHHHHHIIIIIIHHIHHGHHHHDIIIHIIIHIIIIIIIIHHHIIHHEIIIIIIIIIIIIIIIIIIIHIIHIIIIIIIHHGHIHIIIIIIIIIIIIIIIHIHIIIIIIIHIIIIIIIHIIIIHIIIIIIIIIIHHIHIIIIIIIIIIIIIIIIIIIIIIIIIIIIIIDDDDD
@HWI-D00621:464:HFY7KBCXY:1:1201:11941:100859 1:N:0:CGAGGCTGTGAACCTT
TCGGGAATATTGCCCAATGGACGAAAGTCTGAGGCAGCAACGCCGCGTGCGCGATGAAGGCCTTCGGGTCGTAAAGCGCTTTTCGGGTGGATGAGAGCGGACAGTACACCCGGAATCAGGTACGGCTAACTACGTGCCAGCAGCCGCGGTAAAACGTAGGTACCGAGCGTTATCCGGATTTACTGGGCGTAAAGCGCGTTCAGGCGGTTGGGCAAGTCGGGCATGAAATCTCTCGGCTCAACCGGGAGAGGTTGTCCGATACTGCCGGACTGGAGGGCAGTAGAGGGTGGTGGAATTCCGGGTGTAGTGGTGAAATGCGTAGAGATCCGGAGGAACACCAGTGGCGAAAGCGGCCACCTGGACTGCACCTGACGCTGAAACGCGAAAGCTAGGGGAGCGAACGGGATTAGAAACCCTGGTAGTCC
+
IIIIIIIIIIIIIIIIIIIIIIIHIIIIIIIIIIIIIIIIIIIIIIIIIIIIIIIIIIIIIIIIIIIDHIIIIIIIIIIIIHIIIIIHIIIIIIIIIIIIIIIIIIIIIIIIIIIIIIIIIIIIIIIHIIIIIIIIIIIIIIIIIIIIIHIIHIIHIIIIIIIIIIIIIIHHHIIIIHIIIIIIIIIIIHIIIIIHIIHIIIIIIIIIDHIIIIIIIIIIIIHIIIIHHIHHHHIIIHHHHHIIIIHHHHGEGIIIIIIHIHIIHIIIIIIIIIIIIHIIIIIIIIIHIIIIIIIIHIIIIIIIIIIIIIIIIIIIIIIIIIHCIIIIIIIIIIIHIIIIIIIIIIIIIIIIIIIIIIIIIIIIIIIIIIIIIIIIIIHHIHIIIIIHIHIIIIIIIIHIIIIIIIIIIIIHGIIIIIIIDDDDD
@HWI-D00621:464:HFY7KBCXY:1:1202:12181:47156 1:N:0:CGAGGCTGTGAACCTT
TGGGGAATATTGGTCAATGGGCGAAAGCCTGAACCAGCAATGCCGCGTGAGTGATGAAGGCCTTCGGGTTGTAAAGCTCTGTCAGAGGGAACGAAAAAACTGCGTCATGAGCAGCCTTGACGGTACCCTCAAAGGAAGCACCGGCTAACTCTGTGCCAGCAGCCGCGGTAATACAGAGGGTGCAAGCGTTGTTCGGAATTACTGGGCGTAAAGCGAGTGTAGGCGGCCTATTAAGTCAGATGTGAAATCCCTTGGCTCAACTGAGGAACTGCATCTGATACTGGTAGGCTTGAGTGTCGGAGGGGATGGTAGAATTCCTGGTGTAGAGGTGAAATTCGTAGATATCAGGAGGAATACCTGTGGCGAAGGCGACCATCTGGAAGACAACTGACGCTGAGACTCGAAAGCGTGGGTAGCAAACAGGATTAGAAACCCTAGTAGTCC
+
IIIIIIIIIHIIIIIIIIIIIIHIIIIIIIIIIIIIIIIIIHIIIIIHHIIIIIIIIIIIIIIIIIIIIIIIIIIIIIIIIHIIIIIIIIIIIIIIIIHIIIIIIIIIHIIIIIIIIIHIIIIIHIIIIIIIHIIIIHHIIIIIIIGIIIIIIIIIIIIHHHIIHIIIIIIIIIIIIIIIIIIIGIGHIIIIIIIHIHHHIIIIIIIIIGIIHHIIIHIIIIIHIGIIIIIIIIHHIIIGHGIIIIIIIHIHHIIHGHHIIIIIIIIIIIIIIIIIIIIIHIIIIIIIIIIIIIIIIIIIIIIIIIIIIIIIIIIIHIIIIIIIIIIIIHIIIHHIIIIIIHHIIIIIIIIIIIIIHIIIIIIIIIIIIIIIIIIHIIIIIIIIIIIIIIHGIIHIIIHIIIIIIIIIIHIIIIIIIIIIIIIIIIIIIHEIIIHHIIHDDDAD
@HWI-D00621:464:HFY7KBCXY:1:1202:7283:52475 1:N:0:CGAGGCTGTGAACCTA
TCGAGAATTTTTCTCAATGGGGGAAACCCTGAAGGAGCGACGCCGCGTGGAGGATGAAGGTCTTCGGATTGTAAACTCCTGTCATTGGGGAACAATGCGTAAATATTAACTGTATTTGCGTTGATAGTACCCGAAGAGGAAGAGACGGCTAACTCTGTGCCAGCAGCCGCGGTAATACAGAGGTCTCAAGCGTTGTTCGGATTCATTGGGCGTAAAGGGTGCGTAGGCGGCGCGGTAAGTCGGGTGTGAAATCTCGGAGCTTAACTCCGAAACTGCATTCGATACTGCCGTGCTTGAGGACTGGAGAGGAGACTGGAATTTACGGTGTAGCGGTGAAATGCGTAGATATCGTAAGGAAGACCAGTGGCGAAGGCGGGTCTCTGGACAGTTCCTGACGCTGAGGCACGAAGGCCAGGGGAGCAAACGGGATTAGAAACCCGAGTAGTCC
+
IIIIIIIIIIIIIIIIIIIIIIIIIIIIIIIIIIIIIIIIIIIIIIIIHIHIIIIIIIIIIIIIIIIIIIIIIHIIIIIIIHIIIIIIIIIIHIIIIIIIHHIIHIIIIIIIHIIIIIIIHIIIIIIIIIIIHIIHHIIIIIIIIIIIIIIIIHIIIIIIIIIIIIIIIHIIIIIIIIIIIIIIIIIIHIIIIIIHHIIIIHIIIIHIIIHIIIIIIIIIIIIIIIHIIIHHGIIHIIIIGHIIIIGHHHIIIGIIIIIIHIIHHEDIGIIHIFFHHHIIIIIIIIIIIIIIHHIIIIIHIIIIIIIIIIIIIIIIIHIIIIIIIIIIIIIIIIIIIIIIIIIIHHHIHGIIIIIIIIIHIIIIIIIIIIIIIIIIIIIIIIIIIIIIIHIIIHIIHHHIIIIIIIIHIHIIIIIIIIIIIIIIIIIIIIIIIIHHIIIIIIIDDDDB
@HWI-D00621:464:HFY7KBCXY:1:1202:8439:52820 1:N:0:CGAGGCTGTGAACCTT
TCGAGAATTTTTCTCAATGGGGGAAACCCTGAAGGAGCGACGCCGCGTGGAGGATGAAGGTCTTCGGATTGTAAACTCCTGTCATTGGGGAACAAGGTGCATACGTTAACTGCGTGTGCATTGATAGTACCCGAAGAGGAAGAGACGGCTAACTCTGTGCCAGCAGCCGCGGTAATACAGAGGTCTCAAGCGTTGTTCGGATTCATTGGGCGTAAAGGGTGCGTAGGCGGCGCGGTAAGTCGGGTGTGAAATCTCGGGGCTTAACTCCGAAACTGCATTCGATACTGCCGTGCTTGAGGACTGGAGAGGAGACTGGAATTTACGGTGTAGCGGTGAAATGCGTAGATATCGTAAGGAAGACCAGTGGCGAAGGCGGGTCTCTGGACAGTTCCTGACGCTGAGGCACGAAGGCCAGGGGAGCAAACGGGATTAGAAACCCGAGTAGTCC
+
IIIGHHHHIIIIIIIIIIIIIIIIIIIIIIIIIIIIIIIIIIIIIIIHFHGHIIIIIIIIIIIIIIIIIIIIIIIIIIIIIHHIIIIIIIIIIIIIIIIIIIIIIHIHIIIIIIIIIIIIIIHEHIIIIIIIIIIIHIIIIIHIIHIIGIHHHEHHIIIIHHHIIIIIIIIGEHHIIIIIIFHHHHHHIGIIB@EHHIIIIIHIGGCHHIIHEHHFIIIIIHIIDIHIIHHHIIIEHGIIHIIIHHHHGHGIIHIIIIIIHHFIIHGIHGIHHIH@EHHIHHHHIIIIIIIIIIIIIIHHFIIIHIIIIIIIIIIIHHGHHIIIIIIIIHIIIIIIIIIIIIIIHEGIIIIIIIIIIIHHHHIIIIIIIIIIIIIIIIIHIIIIIIIIIIIIIIIIIHIIIIIIIIIIIHHGGFIIIIIIIIHIIIIIIIIIIGIHIHEIIIIDDDDD
@HWI-D00621:464:HFY7KBCXY:1:1202:13023:54663 1:N:0:CGAGGCTGTGAACCTT
TGGGGAATATTGCGCAATGGCCGAAAGGCTGACGCAGCGACGCCGCGTGTGGGAGGAAGCCCTTCGGGGTGTAAACCACTGTCGGGAGGGACGAATCGCGAGCGGGCAAATAGCCCGGGCGCTTGACGGTACCTCCAAAGGAAGCACCGGCTAACTCCGTGCCAGCAGCCGCGGTAAGACGGAGGGTGCAAGCGTTGTTCGGAATTACTGGGTGTAAAGGGTTCGTAGGCGGTGTGGCAAGTTGGGAGTGAAATCTCTGGGCTCAACCCAGAGGCTGCTTCCAAAACTGCTGTGCTTGAGTGTGGGAGAGGCGCGTGGAATTGCAGGTGTAGCGGTGAAATGCGTAGATATCTGCAGGAACACCCGTGGCGAAAGCGGCGCGCTGGACCACTACTGACGCTGAGGAACGAAAGCTAGGGGAGCAAACAGGATTAGAAACCCCGGTAGTCC
+
IIIIIIIIIIIIIIIIIIIIIIIIIIIHIIIIIIIIIIIIIIIIIIIIIIIIIIIIHIIIHIIIIIIIIIIIIIIIIIIIIGHIIHHIIIHIIHIIHHIIIIIIIIIHIIIIIIIIIIIIIIIIIIIIIHIIIIIIHIIIIIIIIIIIIIIIIHIIIIIIIIIIIIIIIIIIIHIIIIIIIIGIIHHIIHIIGHGECHGIIIIIIHEHFHIIIIIIIIIIIIIHHHHIIHIIHHHIIIIHHHHHHHEIIIIIHHHHIIIIIIIIIIIIIIIIIIIIIIIHIIIIIIIIIIIIIIIIIIIIIIIIIIIIIIIIHIIIIIIIHIIIIIIIIIIIIIIIIIIIIIIIIIIHGIHIIIIHIIHHHHCDIIIIIIIIIIIIIIIIIIIIIIIIIIIIIIIHIHHIIIIIIIIIIIIIIIIIIHIIIIHIIIIIIIHIIIIIIIIHHIHHIDDDDD
@HWI-D00621:464:HFY7KBCXY:1:1202:12959:71500 1:N:0:CGAGGCTGTGAACCTT
TGGGGAATCTTGCACAATGGGGGCAACCCTGATGCAGCGACGCCGCGTGAGCGATGAAGCCCTTCGGGGTGTAAAGCTCTTTCGGCAGGAACGATAATGACGGTACCTGCAGAAGAAGCTGCGGCTAACTACGTGCCAGCAGCCGCGGTAATACGTAGGCAGCAAGCGTTGTTCGGAGTTACTGGGCGTAAAGAGTGTGTAGGCGGTTCTCTAAGTTCCGTGTGAAATCTCCCGGCTCAACTGGGAGGGTGCGCGGAAAACTGGAGGGCTTGAGTATGGGAGAGGAAAGCGGAATTCCTGGTGTAGCGGTGAAATGCGTAGATATCAGGAGGAACACCTGCGGTGTAGACAGCTTTCTGGACCATCACTGACGCTGAGACACGAAAGCGTGGGGAGCAAACGGGATTAGAAACCCGAGTAGTCC
+
IIIIIIIIIIIIIIIIIIIIIIIIIIIIIIIIIIIIIIIIIIIIIIIIIIIIIIIIIIIIIIIIIIIIIIIIIIIIIIIIIHIIIIIIIIIIIIIIIIIIIIIIIIIIIIIIIIHIIIIIHIIIIIIIIIIIIIIIHIIIIIIIIIIIIIIIIIIIIIIGIIIHIIIIIIIIIIIIIIIHHIIIIIIIHHIIIIIIIIIIIIIIIIIIIHHIIHIIIIHIIIHIIIHHIIHIIIIIIIGIIIIIIHIIIIIIIIIIIHHIIIIIIIIIHIIIIIIIIIIIIIIIIIIIIIIIIIHIGIIIGIIIIIIIIIIIIIIIIIIIIHGIIIIIIIIIIHIIIHIIHIIIIIIIIIIIIIIIIIIIIIIIIIHIIIIIIHIIIIIIIIIIIIIIIIGIIIIIIIIIIIIHIIIIIIHHIIIIIIIDDDCD
@HWI-D00621:464:HFY7KBCXY:1:1202:10978:76079 1:N:0:CGAGGCTGTGAACCTT
TGGGGAATTGTTCGCAATGGGCGCAAGCCTGACGACGCAACGCCGCGTGGAGGATGAAGACCTTCGGGTCGTAAACTCCTTTCGATCGAGACGAACGACTCCTGGGTGAATAATCCAGGGGAGTGACGGTACCGAGAGAAGAAGCCCCGGCTAACTCTGTGCCAGCAGCCGCGGTAATACAGAGGGGGCAAGCGTTATTCGGAATTATTGGGCGTAAAGGGCGCGTAGGCGGCTTGGCAAGTGGAAGGTGAAATCCCTCGGCTTAACCGAGGAACTGCCCTCCAAACTGCTTTGCTTGAGGCCGGGAGAGGTGAGTGGAATTCCCAGTGTAGCGGTGAAATGCGTAGATATTGGGAGGAACACCAGTGGCGAAGGCGGCTCACTGGACCGGTTCTGACGCTGATGCGCGAAAGCGTGGGGAGCAAACAGGATTAGAAACCCGAGTAGTCC
+
IIIIIIIIIIIIIIIIIIIHIIIHIIIIIIIIHHHIIIIIIIIIIIIIIIIIIIIIIIIIHIIIIHIIHHIIIIIIIIIIIHIIIIIIIIIIIIIIHIIIIIIIIGHHHHIIIIIHIIIHIIIIIHIIIIIIHIIIHIIIIIIIIIIIIIIIIIIIIIIIIIIIIIIIIIIIICHIIIIIIIIIIIIIIHIIHIBEHHHIIIIIIHHIIIIHHHHHIHIIIIIIIIIIIIIHEIIFIIIHHHHHIHIIIHIIIIIIIIIIIIIIIIIIIIIHIIIIIHIHEHIIIIIIIIIIIIIIIIIIIIHIIIIIIIIIIIHHIIIIHIHHIIIHIHGIIIIIIIIIIIHIIIIIIIIIIIIIIIIIIHIIIIIIIIIIIIIIIIIIIIIHIIIIIIIIIIIIIIIIIIIIIIIIIIIIIIIIIIIIIHHIIIIIIIIIIHIIIHIIIIIIIDDDDC
@HWI-D00621:464:HFY7KBCXY:1:1202:12198:76681 1:N:0:CGAGGCTGTGAACCTT
TGGGGAATCTTGCACAATGGGGGAAACCCTGATGCAGCGACGCCGCGTGAGCGATGAAGCCCTTCGGGGTGTAAAGCTCTTTTGGCGGGGAAAATTATGATGGTACCCGCTGAATAAGCTGCGGCTAACTACGTGCCAGCAGCCGCGGTAATACGTAGGCAGCAAGCGTTGTTCGGAATTACTGGGCGTAAAGCGTGTGTAGGCGGTTGGGTAAGTCTGGTGTGAAATCTCCCGGCTCAACTGGGAGGGTGCGCCGGAAACTGCCTGGCTAGAGTGCGGAAGAGGAGAGTGGAATTCCCGGTGTAGCGGTGAAATGCGTAGATATCGGGAGGAACACCTGTGGCGAAAGCGGCTCTCTGGACCGTAACTGACGCTGAGACACGAAAGCGTGGGGAGCAAACAGGATTAGAAACCCTGGTAGTCC
+
IIIIIIIIIIIIIIIIIIIIIIIIIIIIIIIIIIIIIIIIIIIIIIIIIIIIIIIIIIIIIIIIIIIIIIIIIIIIIIIIIFHHIIIIIIIIIIIIIIIIIIIIIIIIIIIIIHIIIIIIIIIIIIIIIIIIIHIIIIIIIIIIIIIHIIIIIIIIIIIIIIIIIIIIIIIIIIIIIIIIIIIIIIIIIIIIIIIIIIIIIIIIIIIIIIIIIIIIIIIIIIIIIIIIIHIIIIIIHIIHIIIIIIIIIIIIHGIHIHIIIHIHIIIIIIIIIIIIIIIIIIIIIIIIIIIIIIIIIIIIIIIIIIIIIIIIIIIIIIIIIHHIIIIIIIIIIIIIIIIIIIIIIIIHIIIIIIIIIIIIIIIIIIIIIIIIIIIIIIIIIIIIIIIIIIIIIIIIIIIIIIIIIIIIIIIHIIIIIIIDDDDD
@HWI-D00621:464:HFY7KBCXY:1:1202:14590:77024 1:N:0:CGAGGCTGTGAACCTT
TGGGGAATATTGGACAATGGGGGAAACCCTGATCCAGCGACGCCGCGTGTGTGAAGAAGGCCTTCGGGTTGTAAAGCACTTTCGGCAGGGACAAACAAGACGGAGCTAACATCTCCGTTCCTGATGGTACCTGAAGAAGAAGCACCGGCTAACTCTGTGCCAGCAGCCGCGGTAATACAGAGGGTGCAAGCGTTAATCGGAATTACTGGGCGTAAAGCGTGTGTAGGTGGTTTCCTAAGTCAGGTGTGAAATCCCAGGGCTCAACCCTGGAACTGCATTTGATACTGGGAGACTCGAGTGTGGAAGAGGATAGTGGAATTCCCGGTGTAGCGGTGAAATGCGTAGATATCGGGAGGAACATCAGTGGCGAAGGCGACTATCTGGTCTAACACTGACACTGAGACACGAAAGCGTGGGGAGCAAACAGGATTAGAAACCCTTGTAGTCC
+
IIIIIIIIIIIIIIIHHHIIIIIIIIIIIIIHIIIIIIIIIIIIIIIIIIIIIIIIIIIIIIHIHIIIHIIIIIIIIGIIIGHIIIIIIIIIIIIIIIIIIIIIIHIIIIIIIIIIIIIIIIIIIHIIIIHHIIGHHIIIIIIIIHIIHIIIIIIIIIIIHHIIGIIGIIIIIHIIIIIIIHIHHIIIHIIIHDHFHIIIIIIIIIIIIFHHHIHHIIIIIGIHHHHGHIIIIIHIIIIIIIIHEGGIHIHIHIIHHHHH@IIIIIHHHIIHIGIIIHIIIHHIHHHIGIIIIHHIIIIIIIIIIHIIHHIIIIIIHHIIIIIIIIIIIIIIIIIIIIIIIIIHHHFIHIIIIIIHIIIIGIIIIIIIIIHIIIIIIIIIIIIIIIIIIIHIIIHIHIIIIIIIIIIIIIIIIIIIIIHIIIIIIIIIIIIIIIIIIIIIIIIDDDDD
@HWI-D00621:464:HFY7KBCXY:1:1202:6551:90076 1:N:0:CGAGGCTGTGAACCTT
TGGGGAATCTTGGACAATGGGGGAAACCCTGATCCAGCCATGCCGCGTGAGTGATGAAGGCCCTAGGGTTGTAAAACTCTTTCGGCGGGGACGATAATGACGGTACCCGCAGAAGAAGCTCCGGCTAACTTCGTGCCAGCAGCCGCGGTAATACGGAGGGGACTAGCGTTGTTCGGAATTACTGGGCGTAAAGCGCACGTAGGCGGATTTGTAAGTCAGGGGTGAAATCCCGGGGCTCAACCTCGGAACGGCCTTTGATACTGCAAATCTCGAGTCCGGAAGAGGTGAGTGGAATTCCTAGTGTAGAGGTGAAATTCGTAGATATTAGGAAGAACACCAGTGGCGAAGGCGGCTCACTGGTCCGGTACTGACGCTGAGGTGCGAAAGCGTGGGGAGCAAACAGGATTAGATACCCCAGTAGTCC
+
HIIIIIIIIIIIIIIIIIIIIIIIIIIIIIIHIIIIIIIIIIIIIIIIHGHFHIIIIIIHIIIIIIIIIIIIIIIIIIIIIHIIIIIIIHHIIIIIIIIIIIIIIIIIIIHHIHIIIIHIIIIIGHIHIIIIIIIIIIHHIIIIIIIIIHGHIIIIHHIIIDCHIIIIIIHIHCHIIIIIIIIIIIHHIHIIIHIIGIHIIIIIIIHHHIHHIIIIIIIIIIIIIIIIIIIIIIIIIIIIHHDIIHGCHEIIIIIIIIIIIHIIHGHHIHGIGIIHIIHIIGIIIIIIIIIHIIGIIGIHIHHIIIIIIIIIIIIIIIIIHHHIIIIIIIIIIIIIIIIIIIHIIIIIIIIIIIIIIIIHHIIIIIIIHIIIIIIIIIIIIIIIIIIIIIIIIIIIIHIIIIHIIIIIIIIIIIIIIIIDDDDD
@HWI-D00621:464:HFY7KBCXY:1:1202:10178:90676 1:N:0:CGAGGCTGTGAACCTT
TCGAGAATTTTTCTCAATGGGGGAAACCCTGAAGGAGCGACGCCGCGTGGAGGATGAAGGTTTTCGGATTGTAAACTCCTGTCATTTGGGAACAATAGATCAGTTTAACTGGCTGATTCTTGATAGTACCAGAAGAGGAAGAGACGGCTAACTCTGTGCCAGCAGCCGCGGTAATACAGAGGTCTCAACCGTTGTTCGGATTCATTGGGCGTAAAGGGTGCGTAGGCGGTCGCGCAAGTCGGATGTGAAATCTCAGGGCTCAACCCTGAAACTGCATTCGATACTGCGTGGCTAGAGTGCTGGAGGGGAGACTGGAATTTACGGTGTAGCAGTGAAATGCGTAGATATCGTAAGGAAGACCAGTGGCGAAGGCGAGTCTCTGGACAGCAACTGACGCTGAGGCACGAAGGCCAGGGGAGCAAACGGGATTAGATACCCTAGTAGTCC
+
IIIHEHHIIIIIIIIIIIIIIHHIIIIIIIIIIIIIIIIIIIIIIIIHIIIIIHIIIIIIIIIIIIIIIIIIIIIIIIIIIHHIIIHHIIIIIIIIIIIIIIIIIIIIIIIIIIIIIIIIIIIIIIIIIIIIIIIIIHHIIIIGIGHIIIIIIIIIHIIIIIIIIIIIIIIIIHHHHIHIHIHHIHIHHGDGHIHHIIHHHHIIIIHIHHHHHHIHIIIIHHIHIHIHIIHDCHIHHGGIIIIIIIIIIIIIIIIIHHFIHIHHHIIHHHIIIIIIIIIIHHHHIIHHHHHHIIHHIIIIIIIIIIIIIHHIIIIIIIIIIIIIIIIIIIHIIIIIIIIIHHIIHGIIIHGIIIIIIIIIIIIIIIIIIIIIHIIIIIIIIIIIIIHHHHIIIIIIIIIHIIIIIIIIGIIIIIIIIIHIIIHIHIIIIIIIIIIIIIIIIIDDDDD
@HWI-D00621:464:HFY7KBCXY:1:1202:6473:93183 1:N:0:CGAGGCTGTGAACCTT
TGGGGAATCTTGCACAATGGGCGAAAGCCTGATGCAGCGACGCCGCGTGGGGGATGAAGCATTTCGGTGTGTAAACCCCTTTCGACCCGGACGAATGCCTCGCAAGAGGAGTGACGGTACGGGTATAAGAAGCCCCGGCTAACTACGTGCCAGCAGCCGCGGTAAGACGTAGGGGGCCAGCGTTGTTCGGAATTACTGGGTGTAAAGGGTTCGTAGGCGGTGTGGCAAGTTGGGAGTGAAATCTCTGGGCTCAACCCAGAGGCTGCTTCCAAAACTGCTGTGCTTGAGTGTGGGAGAGGCGCGTGGAATTGCAGGTGTAGCGGTGAAATGCGTAGATATCTGCAGGAACACCCGTGGCGAAAGCGGCGCGCTGGACCACAACTGACGCTGAGGAACGAAAGCTAGGGGAGCAAACAGGATTAGATACCCCAGTAGTCC
+
IIIIIIIIIIIIIIIIIIIIIHIIIIHIIIIIIIIIIIIIIIIIIIIIIIIIHIIIIIIHHIIIIIIIIIIIIIIIIIHIIHIIIIIIIIIIIIIHIIIIIIIIIHHIIIIIIIIIIIHIIIIIIIHHIIIIIHIHCHHHIIIIIIHHIGHIHHFHHIIIIGDHHIIIFAEEHHHHIIHHIHHHIHHHHIIIHEHIIIIIIIIIIIIIHHHFHHIIIIIIHHHHIIIHHHCIHHHIIGIIIIHIHHIIIIIIIIHIIHIIIHFHIHIIHIIIIIIHIHHHHIIHIIIIIIGIIIIHIIHGHEIIIIIIIIIIIIIIIIIIIIIIIIIIIIIIIIIHHIIHIHGIIIIIHDIIIIIIIIIIHIIIIIIIIIIIHHHHCIIIIIIIIIIIIIIIIIIIIIIIIIIIIIIIIIIIIIIIIIIIIIIIIIIIIIIIIDDDDC
@HWI-D00621:464:HFY7KBCXY:1:1203:13246:72702 1:N:0:CGAGGCTGTGAACCTT
TGGGGAATATTGGACAATGGGCGCAAGCCTGATCCAGCAATGCCGCGTGAGTGAGGAAGGCCTTAGGGTTGTAAAGCTCTTTCGGCGGGGACGATGATGACGGTACCCGCAGAAGAAGCCCCGGCTAACTTCGTGCCAGCAGCCGCGGTAATACGAAGGGGGCGAGCGTTGTTCGGATTTACTGGGCGTAAAGGGCGCGCAGGCGGTCCTGTTTGTCGAGTGTGAAAGCCCCGGGCTCAACCTGGGAACTGCGCTCGAAACGGCGGGACTAGAGATCGGGAGAGGAGCGTGGAATTCCCAGTGTAGAGGTGAAATTCGTAGATATTGGGAAGAACACCGGTGGCGAAGGCGGCGCTCTGGACCGAGACTGACGCTGAGGCGCGAAAGCGTGGGGAGCAAACAGGATTAGAAACCCTAGTAGTCC
+
IIIIIIIIIIIIIHIIIIIIIIIIIIIIIIIIIIIIIIIIIIIHIIIHHIIHIHIIIIIIIIIIIIIHIIIIIIIIHIIIIIIIIIIIHIIIIIHIHIIIIIIIIIIIIIIIIIIIIIIIIIIGIIIIIIHIIIIIIIIIIIIIIIHIIIIIIIIHHIIIIGIIIIIIHHHIIIIHHHHIIIIIIIIIIIIIIIIIIIIGIIIIIIIIIIIIIIIIIIIIHIIHIIIIIIIHHGIIHIHIIIIGIIIIGIIIIIHFIHDDIIHGIHIHHEIIIHIIIIIIIIIIIIIIIIIIIIIIGIIIIIIIIIIIIIIIIHHIIIIIIHHHHIIIIIIIIIIIIIIIIIIIIIIIIIIIIIIIIIIIIIIIIIIIIHGIIIIIIIIHIIIIIIIIIIIIIHIIIIIIIIIIIIHIIIIIIIIIIHIDDDDD
@HWI-D00621:464:HFY7KBCXY:1:1203:12251:78860 1:N:0:CGAGGCTGTGAACCTT
TAAGGAATATTGGTCAATGGACGCAAGTCTGAACCAGCCATGCCGCGTGAAGGATGAAGGCCCTCTGGGTTGTAAACTTCTTTTATTTGGGACGAAAAAAGGGCTTTATAGCTCACTTGACGGTACCAGAGGAATAAGCACCGGCTAACTCCGTGCCAGCAGCCGCGGTAATACGGAGGGTGCAAGCGTTATCCGGATTTACTGGGTTTAAAGGGTGCGTAGGTGGATAAGAAAGTCAGTGGTGAAATCTTCGGGCTTAACCCGGAAACTGCCATTGATACTATTTGTCTTGAATACTTTGGAGGTAAGCGGAATATGTCATGTAGCGGTGAAATGCTTAGATATGACATAGAACACCAATTGCGAAGGCAGCTTACTACACAGTAATTGACACTGAGGCACGAAAGCGTGGGGATCAAACAGGATTAGAAACCCTAGTAGTCC
+
IIIIIIIIIIIIIIIIIIIIIIIIIIIIIIIIIIIIIIIIIIIIIIIIIHIIIIIIIIIIIIIHHIIIIIIIIIIIIIIIIIIHIIHIIIIIIIIIIIIIIIIIIIIIIIIIIIHIIIIFHIIIIIIIIHIIIIHIIIIIIIIIIHIIIIIIIIIIIHHIIIIIHIIIIIIIIIIHHIIHHGGHFIIIIIIIIIIIIIIIIHIIIHHHHHIIIHIHHHHHHIIIHIIGHIIHIHHFIIHGFFHIHIIIIHGGIIIGIHIIIHGIIIIIIIIHFIIIIGGIIIIIIIIIHHIIIIIHHHEIHIIIIIIIHIIIIIHIIIIIIIIIIIIIIIIHIIIIIIIIHEFHHHIHHGIIIIIIGIIIIIIIIHIIIIIIIIHHIIIIIHIIIIIIIIIIIIIIIIIIIIIIIIIIIIIIIIIIIIIIIIIIIIIIIIHIIIIIIIIDDDDD
@HWI-D00621:464:HFY7KBCXY:1:1203:12963:90838 1:N:0:CGAGGCTGTGAACCTT
TGGGGAATATTGGACAATGGGCGCAAGCCTGATCCAGCAATGCCGCGTGAGTGATGAAGGCCTTAGGGTTGTAAAGCTCTTTCGCCCGCGACGATGATGACGGTAGCGGGAGAAGAAGCCCCGGCTAACTTCGTGCCAGCAGCCGCGGTAATACGAAGGGGGCGAGCGTTGTTCGGATTTACTGGGCGTAAAGGGCGCGTAGGCGGCGCCGGAAGTCGAGTGTGAAAGCACCGGGCTCAACCTGGGAGGTGCGCTCGAGACTCTGGTGCTGGAGTTCGGGAGAGGAGCGTGGAATTCCCAGTGTAGAGGTGAAATTCGTAGATATTGGGAAGAACACCGGTGGCGAAGGCGGCGCTCTGGACCGAGACTGACGCTGAGGCGCGAAGGCGTGGGGAGCAAACAGGATTAGATACCCGAGTAGTCC
+
IIIIIIIIIIIIIIIIIIIIIIIIIIIIIIIIIIIIIIIIIIIIIIIIIHIIIIIIIIIIIIIIIIIIIIIIIIIIIIIIIHIIIIIIIIIIIIGIIIIIHIIIIIIIIIIIIIIIIIIIIIIIIIIIIIIIIIIIIIIIIIIIIIIIIHIIIIIHIIIIIIIIIIIIIHHHHHIIIIIIHIIIIIIIIIIHIIIIIIIIHIIIIIIIIIIIIHIGHIIIIHHHIHIIIICDIHHIIIHIHIIIIIIIIIIIIHIIHEFGGCGFIIHIHIIIIIIIIIIIIIIIIIIIIIIIIIIIIIIIIIIIIIIIIIIIIIIHIIHIIHHIHIIIIIIIIIIIIIIIIIIIIIIIIIIIIIHEIIIIIIIIIIIIIIIIIIIIIIIIIIIIIIIIIIIIIIIIIIIIIIIIIIIIIIIIIIIIIIIDDDDD
@HWI-D00621:464:HFY7KBCXY:1:1203:13776:96256 1:N:0:CGAGGCTGTGAACCTT
TAAGGAATATTGGTCAATGGACGCAAGTCTGAACCAGCCATGCCGCGTGGAGGATTAAGGCCCTCTGGGTTGTAAACTCCTTTTATCTGGGAAGAAATCCATATAATCTTATATGGTTGACGGTACCAGAGGAATAAGCACCGGCTAACTCCGTGCCAGCAGCCGCGGTAATACGGAGGGTGCAAGCGTTATCCGGATTCACTGGGTTTAAAGGGTGCGTAGGCGGGTAAGTAAGTCCGTGGTGAAATCTCTGAGCTTAACTCAGAAACTGCCGTGGATACTATTTGCCTTGAATATTGTGGAGGTGAGCGGAATATGTCATGTAGCGGTGAAATGCTTAGATATGACATAGAACACCAATTGCGAAGGCAGCTCACTACACAATCATTGACGCTGAGGCACGAAAGCGTGGGGATCAAACAGGATTAGAAACCCCAGTAGTCC
+
IHEHIIIIIIIIHHHIIIIIIIIIIIIHIIIIIIIIIIIIIIIIIIIIIIHIIHIIIIIIIIIIIIIIIIIIIIIIIIIIIHHIIIIHIIIIIIIIIIIIIIIIIIIHIIIIIIHHHGHIIIIIIIIHIFHGIHHIIEHIIIIIIIHIIIIHHIIIHHEH?GHHIHIIIIGIFHIIIIIIIIIIIIIHIIIIIHIHIHHHIIIIIIHHHFHHIIIIHHHHHHHIIIIIGIIIHHHDDGIIHHIIHIHEHECHIIIIIIIIHHIIIIIIIIHCIHIHIIIIH?IHIHHCIHHIHIIIIIIIHIHIIIIIIIIIIIIIIIIHIIIIIIIIIIIIIIIIHIIHIHGIIIIHHFHIIIIIIIIHIHIIIIIIIIHHIHIIIIHHHIIIHCIHIIIIIIIIIIHEIIIIIIIIIIIIIIIGIIIIIIIIIIGIIIIHIIHEIIIDDDDA
@HWI-D00621:464:HFY7KBCXY:1:1204:3273:67392 1:N:0:CGAGGCTGTGAACCTT
TCGAGAATTTTTGACAATGGGGGAAACCCTGATCGAGCGACGCCGCGTGGAGGATGAAGGTCTTCGGATTGTAAACTCCTGTCATTGGGGAACAAGGTGCATACGTTAACTGCGTACGTATTGATAGTACCCGAAGAGGAAGGGACGGCTAACTCTGTGCCAGCAGCCGCGGTAATACAGAGGTCTCAAGCGTTGTTCGGATTCATTGGGCGTAAAGGGTGCGTAGGCGGCGCGGTAAGTCGGGTGTGAAATCTCGGAGCTTAACTCCGAAACTGCATTCGATACTGCCGTGCTTGAGGACTGGAGAGGAGACTGGAATTTACGGTGTAGCGGTGAAATGCGTAGATATCGTAAGGAAGACCAGTGGCGAAGGCGGGTCTCTGGACAGTTCCTGACGCTGAGGCACGAAGGCCAGGGGAGCAAACGGGATTAGAAACCCCAGTAGTCC
+
IHIIIIIIHIIIIIIIIIIIIIIIIIIIIIIIIIGIIIIIIIIIIHIHIIHIIIIIIIIIIIIIIIIHIIIIIIIIIIIIIHIIIIHHIIIIIIIIIIIIIIHFIIIIEGHGHIIIIIIIIIIFHIIIIIIIIIIIDFHHHHIIHIIIIIIIIFIHIIIIHFHIIIIHHIIIHHGIHIIHFHIHIIIIHHHIGGHHIIIHHHHHIIIIIIIIHHHHHIIIIIIIHIIIIIIHDIIIIHIHIIIIIHIIIIIIGIIIHHHCHHIIHGIHIIHIIIHGHIIIIIHIIIIHDIHIIIIHEIIIIIIIHIIIIIIHIHIIIIHHFHIIIHIIIIIIIIIIIHIIIIIIIHHIHIHEIIHIIIHIIIIIIIIIIIIIIIIIIIIIIIIIIIHHGEIFIIIHIHIIIIIHIIIIIHIIIIIIIIIIHHHIIIIIIIIIIIIIIHIIHIIDDDDC
@HWI-D00621:464:HFY7KBCXY:1:1204:13792:69226 1:N:0:CGAGGCTGTGAACCTT
TGGGGAATATTGCGCAATGGGCGAAAGCCTGACGCAGCAACGCCGCGTGAGTGATGAAGGCCTTCGGGTCGTAAAGCTCTGTCGGGAGGAACGAATGCTCCTGAGGTTAACAGCCTCGGGAGGTGACGGTACCTTCAAAGGAAGCACCGGCTAACTCTGTGCCAGCAGCCGCGGTAATACAGAGGGTGCAAGCGTTGTTCGGAATCATTGGGCGTAAAGGGCGTGTAGGCGGTCTGTTAAGTCATGTGTGAAATCCCTCGGCTCAACCGGGGAACGACGCATGAAACTGACAAGCTAGAGTACCAAAGAGGGGGGTGGAATTCCCGGTGTAGCGGTGAAATGCGTAGATATCGGGAGGAACACCGGTGGCGAAGGCGGCCCCCTGGTTGGATACTGACGCTGAGACGCGAAAGCGTGGGGAGCAAACAGGATTAGAAACCCTTGTAGTCC
+
IIIIIHIIIIIIIHIIIIIIIIIIIIIIIHIHIHIHIIHHIIIIHHIHIIIIIIIIIIIIIIIIIIIIIIIIIIIIIIIIIHIIIIIIHHIIIIIIIIIIIHIIIIIIIIIIIIIIIIIHIIIIIIIIIIIIIIIIIIIIHIIIIIHHHHIIIHIIIHIIHGHIFEHIIIHIIIIHIIIHEHIIIIIIGHHIIIBCHHHGIIIGHHHHIIIIHHIIIIIIIIIHIHHHIIIHF?HIHIIHGHHHBCIHHHIIHEIHHHDIIIHHIHHHHHIIIHHHHHGGIIIIIIHIIIIIIIIHIHGIHIHHIIIIGIIHIIIIIIIIIIIIIIIIIIIIIIIIHIIIIIIIIIHHHIGIIIIIIIIIIIHIIIIIIIIIIIIIIIIIIHIIIIIHIIIIIHIIIIIHIIIIIIHHIIIIIIIIIIIIIIHIIIIIIIIIIIIIHHIIIIIIHDDDDD
@HWI-D00621:464:HFY7KBCXY:1:1204:4180:70813 1:N:0:CGAGGCTGTGAACCTT
TGGGGAATTTTGCGCAATGGGGGAAACCCTGACGCAGCAACGCCGCGTGGAGGATGAAGTCCATTGGGACGTAAACTCCTTTCGACCGGGACGATTATGACGGTACCGGTGGAAGAAGCCCCGGCTAACTTCGTGCCAGCAGCCGCGGTAATACGAGGGGGGCGAGCGTTGTTCGGAATTATTGGGCGTAAAGGGCGCGTAGGCGGTGCGGTAAGTCACCTGTGAAACCTCTGGGCTTAACTCAGAGCCTGCAGGCGAAACTGCCGTGCTGGAGTGTGGGAGAGGTGCGTGGAATTCCCGGTGTAGCGGTGAAATGCGTAGATATCGGGAGGAACACCTGTGGCGAAAGCGGCGCACTGGACCACAACTGACGCTGAGGCGCGAAAGCTAGGGGAGCAAACAGGATTAGAAACCCTAGTAGTCC
+
IIHIIIIIIIIIHIIIIIIHIIIIIIIIIIIIIGIHIIIIIIIIIIIIIHHIHIHGHIIIIIIIIIIIHIIIIIIIIIIIIHHIIIIIIIIIIIIHIIIIIIIHIHHIIIIIIIIIIIIIIIIIIIIIHIIIIIIIIGHIIGIIIIIHIIIIIIIHFCHHHEHHIIIIHIIIIIIIHHHHIIIIIIHIIIIIIIIIIIIIIIIIIIIHIHIIIHHHIIIIIHIIIIHIIIIIIIIIHIHIIIIHIHIIGGIIHIIGIIIIIIIIIIHIIHIIIIIIHIIHIIIIIIIIIIIIIIIIIIIIIIIIIIIIIIIIIIIIIIIIIHHIIIIIIIIIIIIIIIIIIIIIIIIIIIIHIIIIIIIIIIIIHIIIIIIIIIIIIIIHHIIIIIIIIIIIIIIIIIIIIIIIIIIIIIIHIHIIIIIDDDDD
@HWI-D00621:464:HFY7KBCXY:1:1204:10813:79453 1:N:0:CGAGGCTGTGAACCTT
TCGAGAATTTTTGACAATGGGGGAAACCCTGATCGAGCGACGCCGCGTGGAGGATGAAGGTCTTCGGATTGTAAACTCCTGTCATTGGGGAACAAGGTGCATACGTTAACTGCGTGTGCATTGATAGTACCCGAAGAGGAAGAGACGGCTAACTCTGTGCCAGCAGCCGCGGTAATACAGAGGTCTCAAGCGTTGTTCGGATTCATTGGGCGTAAAGGGTGCGTAGGCGGCGCGGTAAGTCGGGTGTGAAATCTCGGAGCTTAACTCCGAAACTGCATTCGATACTGCCGTGCTTGAGGACTGGAGAGGAGACTGGAATTTACGGTGTAGCGGTGAAATGCGTAGATATCGTGAGGAAGACCAGTTGCGAAGGCGGATCTCTGGGCAGTTCCTGACACTGAGGCACGAAGGCCAGGGGAGCAAACGGGATTAGAAACCCTAGTAGTCC
+
IIIIIIIIGIIIIIIIIIIIIHIIIIIIIIIIIIIIIIIIIIIIIIIIIIHIIIIIIIIIIIIIIIIHIIIIIIIIIIIIIIHIIIIIIIIIIIIIIIIIIIIIIIIIIIIIIIIIIIIIIIIIIIIIIIIIIIIIIIIGIIIIHHIGIIIIIIIIIIIIIIIIIIIIIIHIHIHHHIIIIIIHIIIIIIIIIIIHHHHIHIHHIIIIIIIIHHHHIHIIHHDHHIIIIHDGHIHHHIIIIIHIHH@EHHHGIIIIIIIHH@@GHIIGHIHHIHHIIIHHEIHHHIIHHHHIHIIIIIIHIIIIIIIIIIIIIIIIIIIIIHIIIIIIIIHIIIIIIIIIIIIIIHHIIIIIIHIIIIIHIHIIIIIIIIIIIHIIIIIIIIIIIIHHHHEIIIIIIHIIIIIIIIIIIIHHGIIIIHHIIIIIIIIIIIIIIIHHHHIHGIIDDDDD
@HWI-D00621:464:HFY7KBCXY:1:1204:4702:80264 1:N:0:CGAGGCTGTGAACCTT
TCGAGAATAATTCGCAATGGGCGAAAGCCTGACGATGCGACGCCGTGTGAACGATGAAGGCCTTCGGGTCGTAAAGTTCTGTCGCCTAAGAACAAGGGCACAAGGTTAATACCCTTGTGCTTTGAGAGTACTAGGAAAGGAAGCACCGGCTAACTCCGTGCCAGCAGCTGCGGTAATACGGAGGGTGCAAGCGTTAGTCGGAATTACTGGGCGTAAAGGGCGCGTAGGCGGAGATCTAAGTCAGACGTGAAATTCCGGGGCTCAACCCCGGAGCTGCGGCTGAAACTATTTTTCTTGAGGAATGGCGGAGAAAACGGAATTCCACATGTAGCGGTGAAATGCGTAGATATGTGGAGGAACACCTGTGGCGAAAGCGGTTTTCTAGCTTATTCCTGACGCTGATGCGCGAAAGCAAGGGGAGCAAACAGGATTAGAAACCCTGGTAGTCC
+
IIIHIIIIIIIIIIIIIIIIIIIIIIIIIIIIIIHHHIIIIIIIIIIIIIIIIIIIIIIIIIIIIIDCHIIIIIIIHIIIIHHIIIIIIIIIIIIIHIIIIIIIIIIIIIIIIIIIIIIIIIIIIIIIIIIHIIIIIIIHIHIIIIIIIIHIIIIIIIIIIIIIIIIIIIIIIIIHHHIIIHIIIHIIHHIIGHIIIIIHIHHIIIIIIHIIIHIIIIIIHHIIIIIIGHHIHHHIHIGHHGIIIHIIIIIH?HDHIIHHIHIIIIGHIIIIHIIIIIIGIIIHIIIIIIIIIHFIHIIIIHDIIIIIHEIIHIIIIIIIIIIIIIIIIIIIIIIIIIIIIIIIIHIHIIIIIIIIIIIIIIHHIIIIIIIIIIIIIHIIIHIIIHEHIIIIIIIIIIIIIIHHIIIIIIIIIHIIIIIIIIIIIIIIIIIIIHIHFHHIIIIIDDDD@
@HWI-D00621:464:HFY7KBCXY:1:1204:16650:81490 1:N:0:CGAGGCTGTGAACCTT
TGGGGAATATTGCACAATGGGCGCAAGCCTGATGCAGCGACGCCGCGTGAGGGACGACGGCCTTCGGGTTGTAAACCTCTTTCAGCAGGGAAGAAGCGCAAGTGACGGTACCTGCAGAAGAAGCACCGGCTAACTACGTGCCAGCAGCCGCGGTAATACGTAGGGTGCGAGCGTTGTCCGGAATTATTGGGCGTAAAGAGCTTGTAGGTGGTTTGTCGCGTCTGCTGTGAAAATCCGAGGCTCAACCTCGGACTTGCAGTGGGTACGGGCAGACTAGAGTGTGGTAGGGGAGACTGGAATTCCTGGTGTAGCGGTGGAATGCGCAGATATCAGGAGGAACACCGATGGCGAAGGCAGGTCTCTGGGCCATTACTGACACTGAGAAGCGAAAGCATGGGGAGCGAACAGGATTAGAAACCCCAGTAGTCC
+
IIIIIIIIIIIIIIIIIIIIHIIIIIIIIIIIIIIIIIIIIIIIHIIIIIIIIIIIIIIIIIIIIIIIIIIIIIIIIIIIIGHHIIIIIIIIIIIIIIIIIIIIIIIIIIIIIIIIIIIIIIIIIIIIIIIIIHIIIIIGIIIIIIIIIIIIIHIIIIIIHIIIIHIIHIIHIEHIIIIIIEHHIIIIIHIIIIHHIHHHHHIHIIIIHIIHIIHHIIIIHGIIHIIIIIIIHHHIHHIIIHHGEDHDHIHIGIIIIIHGHIIIIIHIIIIIIIIIIIIHIIIIHIHIIIIIHIIIIIIIIIIIIIIIIIIIIIIIIIIIHECHIHGFEHHIIIIIHHIIIIIIIIIIIIIIIIIIIIIIIIIIIIIIIIIIIIIIIIIIIIIIIIIIIIIIIIIIIIIIIIIIIIIIIIIIIIIIIIIHGIIIDDDDD
@HWI-D00621:464:HFY7KBCXY:1:1204:13327:82126 1:N:0:CGAGGCTGTGAACCTT
TGGGGAATTTTCCGCAATGGGCGAAAGCCTGACGGAGTGACGCCGCGTGTGGGACGAAGGCCTTCGGGTCGTAAACCACTGTCAGTGGGAAAGATGGGTGTCGGCGTGATAACCGCCGGCATTTGACGGTACCTGCAGAGGAAGCCCCGGCTAACTCTGTGCCAGCAGCCGCGGTAAGACAGAGGGGGCAAGCGTTGCTCGGAATTACTGGGCGTAAAGGGCGCGTAGGCGGGATGGCAAGTCGGTCGTGAAATCCCCGAGCTTAACTTGGGAATTGCGCTCGAAACTACGGTGCTGGAGTGTGGCAGAGGGAGGTGGAATTCCACGTGTAGCGGTGAAATGCGTAGAGATGTGGAGGAACACCGATGGCGAAGGCAGCCTCCTGGGCCAACACTGACGCTCATGCACGAAAGCGTGGGGAGCAAACAGGATTAGATACCCTAGTAGTCC
+
IIIHIIIIIIIIIIIIIIIIIIIIIIIIIIIIIIIIIHHIIIIIIIIIIHIIIIIIIIIIIHIIIIIIIIIIIIIIIIIIHHHIIHIIIIIIIHHIIIHIIIIIIIHIIIIIIIIHIIIIIIIIIIIIIIIIIIIIIIIIIIIIIIIIIIIIIIIIIIHIIHIIIIIIIIIHIIIIHIHHEF@HIGHIIDHIHIIIIIIHIIIIHHIIHIIIIIIIIIIIIIIIIHIHIIIIIIIIIIIIHDCIGIIIIIIIIGIIIIIIIHIIHIHIIIIIIHHHHIHHIHIIIIIHHIHIHIIIIIIIIIIHIIIIIIIIIIIIIIIIIIIIIHHIIIIIIIIIIHIIIIIIIIHIHIIIIIIIIIIIIIIIIIIIIIIIIIIIIIIHIIHIIIHEIIIIIIGIIHIIIIIIHIIIIIIIIIIIHIIIIHEIIIIIIIIIIIIIIIIIIIIIIDDDAB
@HWI-D00621:464:HFY7KBCXY:1:1204:17363:90936 1:N:0:CGAGGCTGTGAACCTT
TGGGGAATTTTGCGCAATGGGGGAAACCCTGACGCAGCAACGCCGCGTGGAGGATGAAGTCCCTTGGGATGTAAACTCCTTTCGACCGGGAAGATAATGACGGTACCGGTGGAAGAAGCACCGGCTAACTCTGTGCCAGCAGCCGCGGTAATACAGAGGGTGCGAGCGTTGTTCGGAATTATTGGGCGTAAAGGGCGCGTAGGCGGTGCGGTAAGTCACCTGTGAAATCTCCCGGCTCAACCGGGAGTCTGCAGGCGAAACTGCCGTGCTGGAGTATGGGAGAGGTGCGTGGAATTCCCGGTGTAGCGGTGAAATGCGTAGATATCGGGAGGAACACCTGTGGCGAAAGCGGCGCACTGGACCATAACTGACGCTGAGGCGCGAAAGCTAGGGGAGCAAACAGGATTAGAAACCCCAGTAGTCC
+
IIHIIIIIIIIIIIIIIIIIIIIIIIIIIIIIIIIIIIIIIIIIIIIIIIHIIIIIIIIIIIIIIIIIIIIIIIIIIIIIIHHIIIIIIIIIIIHIIIIIIHIIHIHIIIHIIIIIIIIIIIIIIIIIIIIIIIIIIIIIIIGIIIIHIHIIIIIIGHIIIIIIIIIIHGHIIIIIIIHHHHIHHIHIHIIHIIIIIHIIIIIIHIIIIIIIHHHHIIIHGIIIIIIHIIIIIIIHEGIHHIIIIFIHIHIIIIIIIIIIIHHHGHHIIHIIIIIIIIIIIIIIIHHIIIIHHIIIIIIIIIIIIIIIIIIIIIIIIIHIIIHIIIIIIIIIIIIIHGEIIIIIIHHHIIIIIIIIIIIIIIIIIIIIHIHIIIHIIIIIIIIIIIIHHGIIIIHHCIIIIIIIIIIIIHFCIIIIIIIDDDCD
@HWI-D00621:464:HFY7KBCXY:1:1204:5714:93230 1:N:0:CGAGGCTGTGAACCTT
TCGAGGATCTTCGGCAATGGGCGCAAGCCTGACCGAGCGACGCCGCGTGTGCGATGAAGGCCTTCGGGTTGTAAAGCACTGTCGAGGGGGAGGAAAGCCCGCAAGGGTCTGACCTATCCCTGGAGGAAGCACGGGCTAAGTTCGTGCCAGCAGCCGCGGTAAGACGAACCGTGCGAACGTTGTTCGGAATCACTGGGCTTAAAGGGCGCGTAGGCGGGCTGTCAAGTCCGGGGTGAAATCTTTCGGCTTAACCGGAAAAGTGCCTTGGATACTGATGGTCTGGAGGGAGGTAGGGGTATGTGGAACTTCCGGTGGAGCGGTGAAATGCGTTGATATCGGAAGGAACGCCGGTGGCGAAAGCGACGTACTGGACCTCTTCTGACGCTGAGGCGCGAAAGCTAGGGGAGCGAACGGGATTAGATACCCTAGTAGTCC
+
IIIIIIIIIIIIIIIIIIIIIIIIIIIIIIIIIIHHIIIIIIIIIIIIIHIIIIIIHIIHHIIIIIIIIIIIIIIIIIIIIIHIIIIHIIIIIIHIIHIIIIGGIIHIIIIIIIIIIIIIIIIHIIIIIIIIIIIIIIIIIIIIIIIIIIIIIIIIIIIIHIIIIIHIIIIHIIIIIGHHIIIIIIIHFHIIIIIHGIFHIIIIIIIIIIIIIIIIIHIIHHHHHHIIHHCHHIIIHHEHHGIIIIIIIIIGIIIIIIIIIIHIIIIIIHIIIIHIHHGIIIIIIIIIIIIIIIIIHIIIIIIIIIHHIIIIIIIIIIIIIIIIIIIIIIIHHFIIIIIIIIIIHIIIIIIIIIIIIIIIIIIIIIIIIIIHIIIIIHIIIIIIIIIIIIIIIIIIIIIIIIIIIIIIIIIIIIIIIHIIIIIIIIIIIIDDDDD
@HWI-D00621:464:HFY7KBCXY:1:1204:6814:93590 1:N:0:CGAGGCTGTGAACCTT
TGGGGAATATTGGACAATGGGGGAAACCCTGATCCAGCAATGCCGCGTGAGTGATGAAGGCCTTAGGGTTGTAAAGCTCTTTCGACGGGGACGATGATGACGGTACCCGTAGAAGAAGCCCCGGCTAACTTCGTGCCAGCAGCCGCGGTAATACGAAGGGGGCTAGCGTTGTTCGGAATTACTGGGCGTAAAGGGCGCGTAGGCGGTCTTGTAAGTCAGATGTGAAAGCCCCGGGCTCAACCCGGGAATAGCATTTGATACTGCGAGGCTTGAGTCCGGGAGAGGATGGCGGAATTCCCAGTGTAGAGGTGAAATTCGTAGATATTGGGAAGAACACCGGTGGCGAAGGCGGCCATCTGGACCGGTACTGACGCTGAGGCGCGAAAGCGTGGGGAGCAAACAGGATTAGATACCCTTGTAGTCC
+
IIIIIIIIIIIIGHIIIIIIIIIHIIIIIIIIIIIIIIIIIIIIIIIIIIIHHIIIIIIIIIIIIIIIIIIIIIIIIIIIIGEHHIIIIIIIIIIIIIIGIIIIIIIIIIIIIIIIIIIIIIIIIIGIIIIIIIIIIIHHIHHHHGIIIIEHIIIIFIHIIIHGHHHIHGEEGHIHIIIIHIHIHIIIIIHHIIIIIIIIIHIIIIHGHIIIIIIIIIHIIIIIIIIHIHIIIHHEEIIHIIIIIIHIHHIIIHIHIIIIIIIHIHIIHHGHIHHDIIIIIIIIIIHIIIIIIIIIIIIIIIIIIIHIIIIIIIIHIIIIHGHIIIIIIIIIHHIIIIIIIIIIIIIIIIIIIIIHIIIIIIIIIHIIIIIIIIIIIIIIIIHIIIIIIIIIIIIIIIIIIIIIIIIIIIIIIIIIIIIDDDDD
@HWI-D00621:464:HFY7KBCXY:1:1204:5774:96271 1:N:0:CGAGGCTGTGAACCTT
TGGGGAATATTGGACAATGGGGGCAACCCTGATCCAGCAATGCCGCGTGAGTGATGAAGGCCTTCGGGTTGTAAAGCTCTTTCGGCGGGGAAGATGATGACGGTACCCGCAGAAGAAGCCCCGGCTAACTTCGTGCCAGCAGCCGCGGTAATACGAAGGGGGCTAGCGTTGTTCGGAATTACTGGGCGTAAAGGGCGCGTAGGCTGTGCTGTAAGTCAGGCGTGAAATCCCCGGGCTCAACCTGGGAATTGCGCATGATACTGCGGCGCTTGAAGACGGGAGAGGATGGCGGAATTCCCAGTGTAGAGGTGAAATTCGTAGATATTGGGAAGAACACCGGTGGCGAAGGCGGCCATCTGGCCCGTAATTGACGCTGAGGCGCGAAAGCGTGGGGAGCAAACAGGATTAGAAACCCTAGTAGTCC
+
IIIIIIIIIIIIHHIIIIIIIIIIIIIIIIIIIIIIIIIIIIIIIIIIIIIIIIIIIIIIIIIIIIIIIIIIIIIIIIIIIHIIIIIIIIIIIIIIIGIIIIIIIIIIIIIIIIIIIIIIIIIIIIIIIIIIIIIIIIIIIIIIIIIIIGIHIIIHIIIIGHHIIIIIHIIIIIIIIIIIIIIIHIIIIIIIIIIIIIIIIIIIIIIIIHIIIIIIIIIIIIIIIIIHIIIIIIIIHIIIIIHIIIIIIIIIIIIIIIIIIHIHHHIIIIIIIIIHIIIIIIIIIIIHHIIIIIIIIIIIIIIIIIIIIIIIIIIIIIIIIHIIIIIIHIIIIIIIIIIIIIIIIIIIIIIIIIIHIIIIIIIIIIIIIIIIIIIIIIIIIIIIIIIIIIIIIIIIIIIIIIIIIIIIIIIIIIIIIIIDDDDD
@HWI-D00621:464:HFY7KBCXY:1:1204:12482:96653 1:N:0:CGAGGCTGTGAACCTT
TCGGGAATATTGCCCAATGGTCGCAAGACTGAGGCAGCAACGCCGCGTGCGCGATGAAGGCCTTCGGGTCGTAAAGCGCTTTTCGGGTGGATGAGGAAGGACAGTACACCCGGAATAAGGAACGGCTAACTACGTGCCAGCAGCCGCGGTAAAACGTAGGTTCCGAGCGTTATCCGGATTTACTGGGCGTAAAGCGCGTTCAGGCGGTTCGGCAAGTCGGGCATGAAATCTCTCGGCTCAACCGGGAGAGGTTGTCCGATACTGCTGGACTTGAGGGCAGTAGAGGGTGGTGGAATTCCGGGTGTAGTGGTGAAATGCGTAGATATCCGGAGGAACACCAGTGGCGAAAGCGGCCACCTGGACTGTACCTGACGCTCAAACGCGAAAGCTAGGGGAGCGAACGGGATTAGAAACCCCGGTAGTCC
+
IIIIIIIIIIIIIIIIIIIIIIIIIIIIIFHHHIIIIIIIIIIIIIIIIIIIIIIIIIIIIIIIIIIIIIIIIIIIIIIHIHIIHIIHIIIIIIIIIIIIIIIIIIHIIIIIIHIIIIIIIHIIIIIIIIIIIIIIIIIIIIIIIIIIIIIIIIHHHHIIIHIIIIIIIIIIIIIIIIIIIIIIIIHIIIIIIIHIIIHHIIIIIIHIIHIIIIIIIIIIIIIIIIIIIIIIIIIHCEIIIIIIIIHIIIIHIIIIIIIIIHIIIIIIIIIHIIIIIIIIIIIIIIIIIIIIIIIIIIIIIIIIIIIIIIIIHIIIIIIIIIHIIIIIIIIIIIIIIIIIIIIIIIIIIIIIIIIIIIIIIIIIIIHIIIIIIIIIIIHHIGIIIIIIHHIIIIIIIIIIIIIIIIIIIIIHFIIIIIIIDDDDD
@HWI-D00621:464:HFY7KBCXY:1:1204:5735:98327 1:N:0:CGAGGCTGTGAACCTT
TGGGGAATCTTGGACAATGGGGGCAACCCTGATCCAGCGATGCCGCGTGGGTGAAGAAGGCCTTCGGGTTGTAAAGCCCTTTAGGTTGGGACAAAGGTTGGGGGAGGATAATTCCCTTAGCTTGATGGTACCGACAGAATAAGCACCGGCAAACTCTGTGCCAGCAGCCGCGGTAATACAGAGGGTGCGAGCGTTAATCGGAATTACTGGGCGTAAAGGGCGCGTAGGCGGTTTGATGGGTGTGATGTGAAAGCCCTGGGCTTAACCTGGGAAGTGCATCGCAAACTGTTGAACTGGAGTAGATGAGAGGGTGGTGGAATTTCCGGTGTAGCGGTGAAATGCGTAGAGATCGGAAGGAACGTCAATGGCGAAGGCAGCCACCTGGCATCATACTGACGCTGAGGCGCGAAAGCGTGGGGAGCAAACAGGATTAGAAACCCTAGTAGTCC
+
IIIIIIIIHIIIIIIIIIIIIIIIIIIIIIIIIIIIIIIIIIIIIIIIIIIIIIIIIIIIIIIIIIIIIIIIIIIIIIIIIIHIIHFHIIIIIIIIIIIIGIIIIIIIIIIIIIGHIIIIIIIIIIIIIIIIIHHIIIIIHIIHIIIIIIIIIIIIIIIIIIIIIIIIIIIIIIIIHII?HIIIIHIHIIIHIIIGHIIIIIIIIIIIIIIIIIIHIIIIIIIIHIIIIIIIIIIIHIIIHIIIIHIHIIIIHDHIIHIIIIIIIIIIIIIIIIIIIIIIIIIIIIIIHHHGHIHHHIIIHIIIIIHIIIIHIIIIIIIIIGIIIIIIIIIIIIIIIIIIIIIIIIHFIIIIIIIIIIIHHCIIIIIIIIIIIIIIIIIIIIIIIIIHIIIIIIIIIIGIIIIIIIIIIIIIIIIIIIIIIIIIIIIIIIIIIIIIHIIIIGIIDDDDD
@HWI-D00621:464:HFY7KBCXY:1:1204:13199:98294 1:N:0:GGAGGCTGTGAACCTT
TCGAGAATTTTTGACAATGGGGGAAACCCTGATCGAGCGACGCCGCGTGGAGGATGAAGGTCTTCGGATTGTAAACTCCTGTCATTTGGGAACAAGGTGCACACGTTAACTGCGTGTGCATTGATAGTACCAGAAGAGGAAGAGACGGCTAACTCTGTGCCAGCAGCCGCGGTAATACAGAGGTCTCAAGCGTTGTTCGGATTCATTGGGCGTAAAGGGTGCGTAGGCGGTGCGGTAAGTCGGGTGTGAAATCTCGGAGCTTAACTCCGAAACTGCATTCGATACTGCCGTGCTTGAGGACTGGAGAGGAGACTGGAATTTACGGTGTAGCGGTGAAATGCGTAGATATCGTAAGGAAGACCAGTGGCGAAGGCGGGTCTCTGGACAGTTCCTGACGCTGAGGCACGAAGGCCAGGGGAGCAAACGGGATTAGATACCCTAGTAGTCC
+
IIIIIIHIIIIIIIIIIIIIIIIIIIIIIIIIIIIIIIIIIIIIIIIHIIIIIIIIIIIIIIIIIIIIIIIIIIIIIHHIIHIIIIIIIIIIIIIIIIIIIIIIIIIIIIIIIIIIIIIIIIIIIIIIIIIIIIIIIIIIIIIIIIHIIIIIHIIIIIIIIIIIIIIIIGIIHDHHIIIIIIIIIIGIIHHIHHIHHHIIIHIHHFIIHHIIIIHIIIHHIIIIIIIIIIIIGIIIHDIIIHHHGIIIIHHIIHIHHHIHHGHGHECIIIHHIIIIHFHIHFHHHIIHHGIIHHIIIIIHIIIIIIIIIIIIIIIIIGIIHHHHIIIIIIIIIIIIIIIHIIIIIIHIHIIIIIIIIIIIIIIIIIIIIIIIIIIIIIIIIIIIIIIIIHGIIIIIIIIIIIIIIIIIIIIHIIIIIIIIIIIIIIIIIIIIIIIIIHHHIIIDDDAA
@HWI-D00621:464:HFY7KBCXY:1:1204:6417:99912 1:N:0:CGAGGCTGTGAACCTT
TCGAGAATTTTTGACAATGGGGGAAACCCTGATCGAGCGACGCCGCGTGGAGGATGAAGGTCTTCGGATTGTAAACTCCTGTCATTGGGGAACAAGGTGCATACGTTAACTGCGTGTGCATTGATAGTACCCGAAGAGGAAGAGACGGCTAACTCTGTGCCAGCAGCCGCGGTAATACAGAGGTCTCAAGCGTTGTTCGGATTCATTGGGCGTAAAGGGTGCGTAGGCGGCGCGGTAAGTCGGGTGTGAAATCTCGGAGCTTAACTCCGAAACTGCATTCGATACTGCCGTGCTTGAGGACTGGAGAGGAGACTGGAATTTACGGTGTAGCGGTGAAATGCGTAGATATCGTAAGGAAGACCAGTGGCGAAGGCGGGTCTCTGGACAGTTCCTGACGCTGAGGCACGAAGGTCAGGGGAGCAAACGGGATTAGAAACCCTAGTAGTCC
+
IIIIIIIIIIIIIIIIIIIIIIIIIIIIIIIIIIHIIIIIIIIIIIIHHIHIIIIIIIIIIIIIIIIIIIIIIIIIIIIIIHIIHIIIIIIIIIIIIIIIIIHHIIIIIIIHIIIIIIIIHIIIIIIIIHIIIHIIIIIIIIIIHFDHGIIIIIGIIIIIIIIIIIIIHIIIHIIIIIIIIIIIIICEHHHIHHHIHIIIIIIHIHHIIHHIEIIHIHDHIIIHHGIHIIHGHHIIIIIHDGIIIIIIIIIGIHHHHGGIHIIIIHHHHHGIIHIIIGHIIIIIIIIIIIGIIHHHHIIHIIIIIIHIIHIIIIIIIIIIIHDIIIIIIIIIIIIIIIIIIIIIIHHIIIIIIIIIIIIHHHIIIIIIIIIIIIIIIIIHIIIIHIIHHG@IIIIIIIIIIIIIIIIIIHIIIIIIIIIIIIIIIIIIIIIIIIIHIIIIIIIDDDDD
@HWI-D00621:464:HFY7KBCXY:1:1204:13035:99780 1:N:0:CGAGGCTGTGAACCTT
TGGGGAATTTTGGACAATGGGGGAAACCCTGATCCAGCCATGCCGCGTGAGTGAAGAAGGCCTTCGGGTTGTAAAACTCTTTTGGCCGGAAAGAAAAGGCTACGGATAACACCCGTGGTCCTTGACGGTACCGGCAGAATAAGCACCGGCTAACTACGTGCCAGCAGCCGCGGTAATACGTAGGGTGCGAGCGTTAATCGGAATTACTGGGCGTAAAGAGTGCGTAGGCGGTCCCGCAAGTCCGCTGTGAAAGCCCCGGGCTTAACCTGGGAATGGCAGTGGAAACTATGGGACTTGAATCTGGCAGAGGGGGGTGGAATGCCACGTGTAGCAGTGAAATGCGTAGAGATGTGGCGGAACACCGATGGCGAAGGCAGCCCCCTGGGCTGAGATTGACGCTCAGGCACGAAAGCGTGGGGAGCAAACAGGATTAGATACCCGAGTAGTCC
+
IIIIIIIIIIIIIIIIIIIIIIIIIIIIIIIIIFIIHIIIIIIHIIIIIIIIIIIIIIIIIIIIIIIIIIIIIIIIIHHIIFHIIIIIIIIIIIIIIIHHGIIIGIIIIIHIIIIIIIGIIIIIIIIHHIIIIIIIIHIIIIIIIHIIIHHIIIIIGIIIIGHHHIHIIIIIIIHHIHIHIIIHIIGIIEHCHHHIIIFIIIHHIIHHIHIHIHGIHHHHIIIHIIIIIIHHIIHHGEHDHHGIIGIHHGIIEDIHIIIIHHHIIIIHIIIIIIIIHFEGFHGHIIHHFIIIIIHIIIIIIIIIIIIGIIIIIIIIIIIIIIIIIIIIIIIIIIIIIIIIIIIIHHHCHIIGHHIIHIHHIIIIIIIIIIIIIIIIIIIIIIIIIIIIIIIIIIIIIIIHEIIIIIIIIIIIIIIIIIIIIIIIIIIIIIIIIIIIIIIIIHIIDDDBD
@HWI-D00621:464:HFY7KBCXY:1:1205:15098:28002 1:N:0:CGAGGCTGTGAACCTT
TGGGGAATATTGGACAATGGGCGAAAGCCTGATCCAGCCATGCCGCGTGAGTGATGAAGGCCCTAGGGTTGTAAAGCTCTTTCAACGGTGAAGATAATGACGGTAACCGTAGAAGAAGCCCCGGCTAACTTCGTGCCAGCAGCCGCGGTAATACGAAGGGGGCTAGCGTTGTTCGGAATTACTGGGCGTAAAGCGCACGTAGGCGGACTATTAAGTCAGGGGTGAAATCCCGGGGCTCAACCCCGGAACTGCCTTTGATACTGGTAGTCTCGAGTCCGGAAGAGGTGAGTGGAATTCCGAGTGTAGAGGTGAAATTCGTAGATATTCGGAGGAACACCAGTGGCGAAGGCGGCTCACTGGTCCGGTACTGACGCTGAGGTGCGAAAGCGTGGGGAGCAAACAGGATTAGAAACCCTGGTAGTCC
+
IIIIIIIIIIIIIIIIIIIIIIIIIIIIIIIIIIIIIIIIIIIIIIIIIIIIIIIIIIIIIIIIIIIIIIIIIIIIIIIIIGHIIIIIIIIIIIIIIIIIIIIIIIIIIIIIIIIIIIIIIIIIIIIIIIIIIIIIIIIIIIIIIIIIIIIIIIIIIIIIIIIIIIIIGHIIIHIGHIIIIIIIIIIIIIIIIIIIIIIIIIIIIIIIIIHIIIIIIIIIIIIIIHHIIIIIIIHHIHIIGIIIIIHHIIIIIGIIIIHIHHHIHGIIIIHIIIIIIIIIIIIIIIIIIIIIIIIIIIIHIIIIIIHIIIIIIIIIIIIIIHHIIIIIIIIIIIIIIIIIIIIIIIIIIIIIIIIIIIIIHIIIIIIIIIIIIIIIIIIIIIIIIIIIIHIIIIIIIIIIHIIIIHIIIIIIIIIIHIIDDDCD
@HWI-D00621:464:HFY7KBCXY:1:1205:13476:28534 1:N:0:CGAGGCTGTGAACCTT
TAAGGAATATTGGTCAATGGACGCAAGTCTGAACCAGCCATGCCGCGTGGAGGATGAAGGCCCTCTGGGTTGTAAACTTCTTTTATCTGGGAAGAAACCCATCTTTTCTAAGGTGGTTGACGGTACCAGTTGAATAAGCACCGGCTAACTCCGTGCCAGCAGCCGCGGTAATACGGAGGGTGCAAGCGTTATCCGGATTCACTGGGTTTAAAGGGTGCGTAGGTGGGCAGGTAAGTCAGTGGTGAAATCTCCGGGCTTAACCCGGAAACTGCCGTTGATACTATCTGTCTTGAATGTAGTGGAGGTGAGCGGAATATGTCATGTAGCGGTGAAATGCTTAGATATGACATAGAACACCCATTGCGAAGGCAGCTCGCTACACTATTATTGACACTGAGGCACGAAAGCGTGGGGATCAAACAGGATTAGAAACCCCAGTAGTCC
+
IIIIIIIIIIIIIIIIIIIIIIIIIIIIIIIIIIIIIIIIIIIIIIIIIIIIIIIIIIIIIIIIIIIIIIIIIIIIIIIIIHHIIIIIIIIIIIIIIIIIIHIIIIIIIIIIIIIIIIIIIIIIIIIIIIIIIIIIIHIIIIIHIIGIIIIIIHIIIIIIIIIIIIIIHIIIIIIIIIIIIIGHIIHIIIIIIIIIIIIIIIIIIIIIIIIIIIIIHHHIHHIIIIIIIIIIIIIIIGIHHIIIIIHDHIHDIHIIIIIIIHHIIIIIIIIIHIIIIIIIIIHIIHIHIIIIIIIIIIIIIIIIIIIIIIIIIIIIHIHGIIIIIIIIIIIIIIIIIIIIIHGIIIIIIHIIIHIHIIIIIIIIHHIIHHIHHIIIIIIIIIIIIIHIIIIIIIIIIIIIIIIIIHIIIIIIIIIIIIIIIIIIIIIIIHHHHHGIHIHDDDDD
@HWI-D00621:464:HFY7KBCXY:1:1205:11059:48786 1:N:0:CGAGGCTGTGAACCTT
TGGGGAATTTTGGACAATGGGGGAAACCCTGATCCAGCCATGCCGCGTGCGGGAAGAAGGCCTTCGGGTTGTAAACCGCTTTTGTCAGGGAAGAAACGCTCTGGGCTAATACCCCGGAGTAATGACGGTACCTGAAGAATAAGCACCGGCTAACTACGTGCCAGCAGCCGCGGTAATACGTAGGGTGCAAGCGTTAATCGGAATTACTGGGCGTAAAGCGTGCGCAGGCGGTTGTGCAAGACAGATGTGAAATCCCCGGGCTTAACCTGGGAACTGCATTTGTGACTGCATAGCTGGAGTGCGGCAGAGGGGGATGGAATTCCGCGTGTAGCAGTGAAATGCGTAGATATGCGGAGGAACACCGATGGCGAAGGCAATCCCCTGGGCCTGCACTGACGCTCATGCACGAAAGCGTGGGGAGCAAACAGGATTAGATACCCGAGTAGTCC
+
IIIIIIIIIIIIHIIIIIIIIIIIIIIIIIIIIIIIIIIIIIIIIIIIIIGIIIIIIIIIIIIIIIIIIIIIIIIIIIIIIHHHHIIIIIIIIIIIIIIIIIHIIIIIIIIIIIIIIIIIGIIIIIIIIIIIIIIIIIHIIIGHIIIIIIIHIIIIIHIIIIIIGIIIIHHIIIIIIHGIGHIIIIIIHHGGIIIGIGHIHGIHHIIIIHIIIHIIIIEHEHHIIIIHIIIIHHFEHEEHGHHIIIHIHIIIHHHHHHFIIIHIHIIIIHHIHIIHHIIHHGHHIHIIIHIIIIHHIIIIHHIIIIHHIIIIIIIIIIIIIHIIIIIIIIIHIIIIIIIIIIIIIIIIIIIIIIIIIIIIIGIIIIIIIIIIIIIIIHIIIIHIIIIIIIIIIIIIIHIIIIIIIIIIIIIIIIIIIIIIIIIIHHIIIIIIIIIHIIIIIIIIDDDBD
@HWI-D00621:464:HFY7KBCXY:1:1205:11699:61215 1:N:0:CGAGGCTGAGAACCTT
TGGGGAATATTGGACAATGGGCGCAAGCCTGATCCAGCCATGCCGCGTGGGTGAAGAAGGCCTTAGGGTTGTAAACCCCTTTCAGCGGGGAAGATAATGACGGTACCCGCAGAAGAAGTCCCGGCTAACTCCGTGCCAGCAGCCGCGGTAATACGGAGGGGACTAGCGTTGTTCGGAATTACTGGGCGTAAAGCGCACGTAGGCGGATTTGTAAGTCAGGGGTGAAATCCCGGGGCTCAACCTCGGAACTGCCTTTGATACTGCAAATCTCGAGTCCGGAAGAGGTGAGTGGAATTCCTAGTGTAGAGGTGAAATTCGTAGATATTAGGAAGAACACCAGTGGCGAAGGCGGCTCACTGGTCCGGTACTGACGCTGAGGTGCGAAAGCGTGGGGAGCAAACAGGATTAGAAACCCTGGTAGTCC
+
HIIIIIIIIIIIIIIIIIIIIIIIIIIIIIIIIIIIIIIIHIIIIIIIHIIHIIIIIIIHIIIIIIIIIIIIIIIIIIIIIGHIIIIIIIIIIIIIIIIIIIIIIIIIIIIIIIIIIIIHHIIIIIIIIIIIIHHIIIIIIIIIIIIGIHIIHHIHHIIIIIIIIIHIIIIIIIIIIIIIIIIIIIIIIIIIIIIIIHIIIIIIIIHGHHIIHHIIIIHIIIIIIIIIIIIIIIIIIIIHHIIIIIIHIIIIIHIIIIIIIIIHIIIIHIHIIIIGHIIIIIGIIIIIIIIIIIIIIIIIIIIIIIIIIIIIIIIIIIIIIIHIIIHIIIIIHGIIIIIIIIIIIIIIIIIIIIIIIIIIHIIIIIIIIIIIIIHIIIIIIIIIIIIIIIIIIIIIIIIIIIIIIIIIIIIIIIIIIIIDDDDD
@HWI-D00621:464:HFY7KBCXY:1:1205:12327:66668 1:N:0:CGAGGCTGTGAACCTT
TAGGGAATATTGCACAATGGAGGAAACTCTGATGCAGCGACGCCGCGTGAGTGATGAAGGCCTTCGGGTTGTAAAGCTCTGTCGCACGGGAATAAGACAGTGAATGTACCGTGCAAGAAAGGATCGGCTAACTTCGTGCCAGCAGCCGCGGTAAGACGAGGGATCCAAGCGTTGTTCGGAATTATTGGGCGTAAAGCGGATGCATGTGGCTCTTTTAGTCAGGTGTGAAATCCCAGGGCTCAACCCTGGAAGTGCATTTGATACTGGAGAGCTTGAGTGCTAGAGAGGTAAGTAGAATACCTGGTGTAGTGGTGAAATACGTAGATATCAGGTGGAATACCGGAGGCGAAGGCGGCTTACTGGCTAGACACTGACACTCAGATCCGAAAGCGTGGGGATCAAACAGGATTAGAAACCCCAGTAGTCC
+
IIIIIIIIIIIIIIIIIIIIIIIIIIIIIIIIIIIIIIIIIIIIIIIIIIIFHIIIIIIIIIIIIIIIIIIIIIIIHIIIIFHIIIIIIIIHIIIIIIIHGHIIIIIIIIIIIIIIIIIIIIIIIIIIIIIIIIIIIIIIIIIIIIIIIIIIGIHHIIIHIIGIIIHGIHHHIIHIIIIIIHHIIIIIHIIIIIIIIIIHHHHIIIIIIIIHHIIIIIIIIIIIIIIIIIIHGIIIIIIIIIIIIIIIIIIIHIIIIIIIIIIIIIIIIIIIGIIIIIIIHIIIIIIIIIIIIIIIIHEIIIIIIIIIIIIIIIIIIIIIIIIIHHIIIIIIIIIIIIIIIIIIIIIIIIIIIIIIIIIIIIIHHIIIIIIIIIIIIIIIIIIIIIIIIIIIHIIIIIIIIIIIIIIIIIIIIIIIIIIIIIDDDDD
@HWI-D00621:464:HFY7KBCXY:1:1205:11573:66901 1:N:0:CGAGGCTGTGAACCTT
TGGGGAATCTTGCACAATGGGCGAAAGCCTGATGCAGCGACGCCGCGTGGGGGATGAAGCATCTCGGTGTGTAAACCCCTTTCGATCCGGACGAATACCTCGCAAGAGGGGTGACGGTACGGATATAAGAAGCCCCGGCTAACTACGTGCCAGCAGCCGCGGTAAGACGTAGGGGGCCAGCGTTGTTCGGAATTACTGGGTGTAAAGGGTTCGTAGGCGGTGTGGCAAGTTGGGAGTGAAATCTCTGGGCTCAACCCAGAGGCTGCTTCCAAAACTGCTGTGCTTGAGTGTGAGAGAGGCTCGTGGAATTGCAGGTGTAGCGGTGAAATGCGTAGATATCTGCAGGAACACCCGTGGCGAAAGCGGCGAGCTGGATCACTACTGACGCTGAGGAACGAAAGCTAGGGGAGCAAACAGGATTAGAAACCCTAGTAGTCC
+
IIIIIIIIIIIIIIIIIIIIIHIIIIIIIIIIIIIIIIIIIIIIIIIIIIHIIIIHIIIIIIIIIIIIIIIIIIIIIIIIIDHIIIIIIIIIIIIIIIIHHIIIIIHHIIIIIHIIIIIIHIHHHHIHIHIIIHFIIIIIIHIHGIIGHHIIIIIIIIIIIHIHIIHIIIIIIIIHIIIHIIIIHHIIIIIHHHIHHHIHCHEIIIIIHHHHHIHIIIIIHIIIIHHIIHHHHEHEFIHHEGIIHEIIHHHDHIHHIIHGIGIIIHHHIIIIIIIIHHIIIIIIIHIIIIGIHIIIIHHHIHIIIIIIIIHFIIIIIGIIIIIIHIIIIIIHIHHHGHIIHHHHIIIIHIIHDIIIIHIIIHIIIIIIIHIIIIIIIIGIIIIIIIIIIIIIIHIIIIHGIIIGIIIIIIHIIIHHIIIIIIHHEIIIIIHH?DDDDD
@HWI-D00621:464:HFY7KBCXY:1:1205:11104:77571 1:N:0:CGAGGCTGTGAACCTT
TGGGGAATTTTCCGCAATGGGCGAAAGCCTGACGGAGTGACGCCGCGTGGAGGATGAAGGTCTTCGGATTGTAAACTCCTGTCATTGGGGAACAAGGTGCATACGTTAACTGCGTGTGCATTGATAGTACCCGAAGAGGAAGAGACGGCTAACTCTGTGCCAGCAGCCGCGGTAATACAGAGGTCTCAAGCGTTGTTCGGATTCATTGGGCGTAAAGGGTGCGTAGGCGGCGCGGTAAGTCGGGTGTGAAATCTTGGAGCTTAACTCCGAAACTGCATTCGATACTGCCGTGCTTGAGGACTGGAGAGGAGACTGGAATTTACGGTGTAGCGGTGAAATGCGTAGATATCGTAAGGAAGACCAGTGGCGAAGGCGGGTCTCTGGACAGTTCCTGACGCTGAGGCACGAAGGCCAGGGGAGCAAACGGGATTAGATACCCTGGTAGTCC
+
IIHIIIIIIIIIIIIIIIIHIIIIIIIIIIIIIHIIIIIIIHIIIIIHHIIIIIIIIIIIHIIIIIIIIIIIIIIIIHIIIHIHIIIIIIIIIIIIHIIIIIIIIIIIIIIHIHIIIIIIIIIIHIIIIIIIIIIIIHIHIIIIIICHGIIHIFHIHIIIIIIGIIIIGIIIHHIHHHHFHHHHGIIGIHIHBEDHHIHHIHHHHHIIIIIGHGFGHDHGHHIIHHIHIIDHGIHIIIGHHG@IIIIHGIIIIHGIIIIHHHHBHCIIIIIIIHIIHIIIIIIHHIIHHIIHFHIIIIIIIIIIIIIIIHHIIIIIIIIIIIIIIIIIIIIIIIIIIIIIIIIIHHEIIGIIHIIIIHHIIIIIIIIIIIIIIIIIIIGIIIIIIIIIIIGIIIIIIIIIIIIHHIIIIIIIIIIIIIIIIIHIIIIIIIIIIIHIIIIIIIIDDDDD
@HWI-D00621:464:HFY7KBCXY:1:1205:10364:82188 1:N:0:CGAGGCTGTGAACCTT
TGGGGAATATTGGACAATGGGCGAAAGCCTGATCCAGCAATGCCGCGTGAGTGATGAAGGCCTTAGGGTTGTAAAGCTCTTTTACCCGGGATGATAATGACAGTACCGGGAGAATAAGCTCCGGCTAACTCCGTGCCAGCAGCCGCGGTAATACGGAGGGAGCTAGCGTTATTCGGAATTACTGGGCGTAAAGCGCACGTAGGCGGCTTTGTAAGTAAGAGGTGAAAGCCTGGTGCTCAACACCAGAACTGCCTTTTAGACTGCATCGCTTGAATCCAGGAGAGGTGAGTGGAATTCCGAGTGTAGAGGTGAAATTCGTAGATATTCGGAAGAACACCAGTGGCGAAGGCGGCTCACTGGACTGGTATTGACGCTGAGGTGCGAAAGCGTGGGGAGCAAACAGGATTAGATACCCCAGTAGTCC
+
IIIIIIIIIIIIIIIIIIIIIIIIHIIIIIIIIIIIIIIIIIIIIHIIIIGHIIIIIIIIIGIIHIHIIIIIIIGIIIIIIHHIIHIIIIIIIIIIIIIIIIIIIIIIIHIIIIIGIHIIIIHIIIIGIIIIIIIIIIIIIIIGIIIIIHIIIIHHHIIIHIIIIIHIHHIHHHHHHIIIIIIIHIIIIIHIIIIIIIIIIIIIIIIIIIIHIIIIIIIIIIIIHIIHHIGIIIIIIIIIIIHIIHIIIIIIHHGIHIHHHHIIIHFIIIHIGIIIIIIHCIIIIIIIIIIIIIIIIIIIIIIIIIIIIIIIIIIIIIIIIHHHHHIIIIHGHHEHIIIHIIIIIIIIIIIIIIHIIIIIIIIIIIIIIIIIIIIIIIIIIIIIIIIIIIIIIIIIIIIIIIIHIIIIHIIIIIIIHIIDDDDD
@HWI-D00621:464:HFY7KBCXY:1:1205:10218:86450 1:N:0:CGAGGCTGTGAACCTT
TGGGGAATTTTTCGCAATGGGCGCAAGCCTGACGAAGCAACGCCGCGTGGAGGATGAAGGCCTTCGGGTCGTAAACTCCTGTCGACCGGGACGAAAGCAATCTGGGTAAATAGCCCGGGCTGTTGACTGTACCGGTGGAGGAAGCCACGGCTAACTCTGTGCCAGCAGCCGCGGTAATACAGAGGTGGCAAGCGTTGTTCGGAATTACTGGGCGTAAAGGGCGCGTAGGCGGTCCGATAAGTCCCGTGTGAAAGCCCCCGGCTCAACTGGGGAACTGCACGGGAAACTGACGGACTTGAGTTCGGGAGAGGGAAGCGGAATTCCGGGTGTAGCGGTGAAATGCGTAGATATCCGGAGGAACACCGGTGGCGAAGGCGGCTTCCTGGACCGACACTGACGCTGAGGCGCGAAAGCTAGGGGAGCAAACGGGATTAGATACCCCAGTAGTCC
+
IHHIIIIHIIIIIIIIIIHIIIIIIHIIIIIIIIIIIIIIIIIIIHIHHIGIIFIIIIIIIIIIIIIIIIIIIIIIGIIIIHIIIIIIIIIIIIHIIIIIIIIIIHHIIIIIIIIIIIGIIIIIIIIIIIIIIIGHIGIIIIIIIIIIIIIIHHIIHIIHHIHEHIHIHIIIHHHIIIIIIHGCHHHIIIHHIIHIIIIGIIFHHIIIIIIHIIHIHIIIHIIIHIHHIIIIHIIGIIHHHHHHIHHIFIIHDHGHIHCIIIIIIIIHHIIIIHGIIIIIIHIHHHIIIIIHIHIGIIIIIGIIHIIIIIIHIIIIIIIIHHHHIIIIIIIIIIIIIIIIIIIIIIIIHIIIIIIIIIIIIHHGIHIHGIIIIIIIIIIIIHIIIIIIIIIIIIIIIIIIIIIIIIIIIIIIIIIIIIIIIIIIIHIIIIIIIIIIIIIIIIIIIDDDBD
@HWI-D00621:464:HFY7KBCXY:1:1205:10938:87757 1:N:0:CGAGGCTGTGAACCTT
TCGAGAATTTTTGACAATGGGGGAAACCCTGATCGAGCGACGCCGCGTGGAGGATGAAGGTCTTCGGATTGTAAACTCCTGTCATTGGGGAACAAGGTGCATACGTTAACTGCGTGTGCATTGATAGTACCCGAAGAGGAAGAGACGGCTAACTCTGTGCCAGCAGCCGCGGTAATACAGAGGTCTCAAGCGTTGTTCGGATTCATTGGGCGTAAAGGGTGCGTAGGCGGCGCGGTAAGTCGGGTGTGAAATCTCGGAGCTTAACTCCGAAACTGCATTCGATACTGCCGTGCTTGAGGACTGGAGAGGAGACTGGAATTTACGGTGTAGCGGTGAAATGCGTAGATATCGTAAGGAAGACCAGTGGCGAAGGCGGGTCTCTGGACAGTTCCTGACGCTGAGGCACGAAGGTCAGGGGAGCAAACGGGATTAGATACCCGAGTAGTCC
+
IHIHHIIIHIIHIIIIIIIIIIIIIIIIIIIIIIIIIIIIIIIIIIIFHHHHIIIIIIIIIIIIIIIIIIIIIIIIIIIIIHIIIIIIIIIIIIIIFHIIIIIIIIIIIIIHIIIIHHIIGGHIIIIIIIIIIIIIGIIIHIFHIHHIIIHGHIHIIHHGIHIIIGIHHIIIHIIEHIIIIHIHHIHIEEHIHHHIIIIHIIGIGHIIEIHIIIDHIHIIIIIIIIIIIHHDCHHEIIIHDHHIIIIHIHHHIIIIIIIIIIIIHIHIIHHHEHIIIIIIIIHHIIIHHIHGIIIIHHIHIIIIIHHIIHIIIIIIHIHIHHIIIIIIIIIIIIIIIIIIIIIIIHGHIIIIIIIGIIHHIIIIIHIIIIIIIIIIIIHHIIIHFIIIIIIIIIIIIIIIIIIIIIIIIIIIHIIIIIIIIIIIIIIIIIIIIIIIIIIIIIIDDDCC
@HWI-D00621:464:HFY7KBCXY:1:1205:6292:88667 1:N:0:CGAGGCTGTGAACCTT
TGGGGAATATTGGACAATGGGGGCAACCCTGATCCAGCAATGCCGCGTGAGTGATGAAGGCCTTAGGGTTGTAAAGCTCTTTTACCGGGGACGATGATGACGGTACCCGGAGAATAAGCCCCGGCTAACTTCGTGCCAGCAGCCGCGGTAATACGAAGGGGGCGAGCGTTGTTCGGAGTTACTGGGCGTAAAGGGCGCGTAGGCGGCGATCCAAGTTAGGCGTGAAAGCCCCGGGCTCAACCTGGGAATAGCGCTTAAGACTGGATTGCTCGAGTGCGGGAGAGGTGAGTGGAATTCCCAGTGTAGAGGTGAAATTCGTAGATATTGGGAAGAACACCAGTGGCGAAGGCGGCTCACTGGCCCGCAACTGACGCTGAGGCGCGAAAGCGTGGGGAGCAAACAGGATTAGATACCCTAGTAGTCC
+
IIIIIIIIIIIIIIIIIIIIIIIIIIIIIHIIIHIIIIIIGIIIIIIIIGIIIIIHIIIIIIIIIIIIIIIIIIIIIIIIIFHIIIIIIIIHIIIIIIIIIIIIIIIIIIIIIIIIIIIIIIIIIIIIHIIIIIIIIHIIHHIIIIIIIIIIIIIIIIIIIHIIGIIIDHIEHHHHHIHHIIHIIIIIIIIIIIIIIIIIHIIIIIIIIIIIIIIIIHHHHIIIIIHIIHIHHHIHHIIHHIIIIHIIIIIIHIIIIHHHIIIHIIIHHIIIIHIIIIHHHIIIIIIIIIIIHEIIIIIHIIHIIIIIIIIIHIIIIIIIIIHIIIIIHHIIIIIIIIIIIIIIIIIIIIIIIIIIIIIIIIHGIIIHCIIIIIIIIIIIIIIIIIHHIIIIIIIIIIIIIIIIIIIIIIIIIIHIIIIDDBDD
@HWI-D00621:464:HFY7KBCXY:1:1205:13668:97514 1:N:0:CGAGGCTGTGAACCTT
TGGGGAATCTTGCGCAATGGGCGAAAGCCTGACGCAGCGACGCCGCGTGCGGGAAGAAGGCCTTCGGGTTGTAAACCGCTTTCAGGAGGGACGAAGCCACTCGGGTTAATAGCCCAGAGGGTGACGGTACCTCCAGAAGAAGCCCCGGCTAACTACGTGCCAGCAGCCGCGGTAATACGTAGGGGGCAAGCGTTGTCCGGATTTATTGGGCGTAAAGAGCGTGTAGGCGGCCAGGTAGGTCTGCTGTGAAAACTCGAGGCTTAACCTCGAGATGTCGGCGGAAACCATCTGGCTAGAGTCCGGAAGAGGAGAGTGGAATTCCTGGTGTAGCGGTGAAATGCGCAGATATCAGGAAGAACACCCGTGGCGAAGGCGGCTCTCTGGGACGGTACTGACGCTGAGACGCGAAAGCGTGGGGAGCGAACAGGATTAGAAACCCTAGTAGTCC
+
IIHIIIIIIIIIIIIIIIIIIIIIIIIIIIIIIIIIIIIIIIIIIIIIIIIIIIIIIIIIIIIIIIIIIIIIIIIIIIIIIGHHIIIIIIIIIIIIIIIIIIIIIIIIIIGIIIIIHIIIIIIIIIIIIIIIIIIIIIIIIIIIIIIIIIIIIIIIIIIIIIIIIIIIHIIIIIEHEHIHIHIIIIIHHIIIHIHIHIIIIHIIIHIIIIHIGIIHIEIIIHIIIIIIIIHIHIIIIIIIIIHHEFIIIHEFHHIIIIIHIIIHIIHIIIIIIHIIIIHIIHIIIIIIIIIIHIIIIIIIIIIIIIIIIIIIIIIIIHGIIIIIIIIIIIIIIIIIIIIIIIIIIHFIIIIIIIIIIIIHIHHIIIIIIIIIIIIIIIIIIHIIIIIIIIIIIIIIIIIIIIIIIIHIIIGIIIIIIIIIIIIIIIIIIIIIIIIIIIIIIIIDDDDD
@HWI-D00621:464:HFY7KBCXY:1:1205:10415:98076 1:N:0:CGAGGCTGTGAACCTT
TGGGGAATTTTGCGCAATGGGGGAAACCCTGACGCAGCAACGCCGCGTGGAGGATGAAGTCCCTTGGGACGTAAACTCCTTTCGACCGGGAAGATACTGACGGTACCTTCAAAGGAAGCACCGGCTAACTCTGTGCCAGCAGCCGCGGTAATACAGAGGGTGCAAGCGTTGTTCGGAATCATTGGGCGTAAAGGGCGTGTAGGCGGTCTGTTAAGTCATGTGTGAAATCCCTCGGCTCAACCGGGGAACGACGCATGAAACTGACAAGCTAGAGTACCAAAGAGGGGGGTGGAATTCCCGGTGTAGCGGTGAAATGCGTAGATATCGGGAGGAACACCGGTGGCGAAGGCGGCCCCCTGGTTGGATACTGACGCTGAGACGCGAAAGCGTGGGGAGCAAACAGGATTAGATACCCTTGTAGTCC
+
IIIIIIIIIIIIIIIIIIIIIIIIIIIIIIIIIHIIIIIIIIIIIHIIIIHIIIHIIIIIIIIIIIIHIIIIIIIIIIIIIHHIIHHIIIIIIIIIHHHIIIHHEHIIIIIFHIIIIIHIHHGHHGHIGDEHIIIIIHIIIIIIIHIIIGHHIIGHIIIIHHHCHIIIHGHHFFHIIHIIG@GHHIIIIHHIIHIIHHIIHIIHHHHIIIIIIIIIIIHIIHIIIIHHHICIHHEHHIHHDIGIIIIHHIIIIGIIIIIIIIIIIIIIIIIIIIHIIHHGIIIIIHGIIHIIIIIIIIIIHIIIIIIIIIIIIIIIIIIIIHEIGIHIIIIIIIHIIIIIIIIIIIIIIIIIIIIHIIIIHIIIIIIIIIIIIIIIIHCIIIIIIIHIIIIIIIIIIIIIIIIIIIIIIIIIIIIIIIIDDDDD
@HWI-D00621:464:HFY7KBCXY:1:1206:14558:63508 1:N:0:CGAGGCTGTGAACCTT
TGGGGAATATTGGACAATGGGCGCAAGCCTGATCCAGCAATGCCGCGTGAGTGATGAAGGCCTTAGGGTTGTAAAGCTCTTTCGCCCGCGACGATGATGACGGTAGCGGGAGAAGAAGCCCCGGCTAACTTCGTGCCAGCAGCCGCGGTAATACGAAGGGGGCGAGCGTTGTTCGGATTTACTGGGCGTAAAGGGCGCGTAGGCGGCGCCGCAAGTCGCGTGTGAAAGCCCCGGGCTCAACCTGGGAGGTGCGCTCGAGACTGTGGTGCTGGAGTTCGGGAGAGGAGCGTGGAATTCCCAGTGTAGAGGTGAAATTCGTAGATATTGGGAAGAACACCGGTGGCGAAGGCGGCGCTCTGGACCGAGACTGACGCTGAGGCGCGAAGGCGTGGGGAGCAAACAGGATTAGAAACCCTAGTAGTCC
+
IIIGIHIIIIGIIIIIIIIIIIHIIGIIIHIIIIIIIIIHIHIIIIIHHIIIIIIIIIIIIGHIHIIIIIIIIIIIIIIIHHHIIIIIIHCHIIIIIIIIIIIIIIHIIIIIIIIIIIIIIIIIIIHIIIIIIIHIIIIIIIIIIIIIIHHIIHIIHIIIIIIIIIIIHHHHHIHIIHIIIIHIIHHHIIIIIIIIIHIIIIIIIIIIIIIIHIIHHIIIHIHIIFHHIHIIIIHHCIIHHIIIIIHIHGIHIIHIHHGGCHG@HIIIIHIHIIIIIIIIIIIIIIIIIIIIHG?GIIHIIHHEIIIIHEIHIIIIIHGIHF@EIHIIIIIHHHDCDIIHDIIHHHIIIIIIIHIIHHIHEHHHHHEIHIIGIIIIIHHCIIIIIIIIIIIIIIIHHIHIIIIIIIIIIIIIIHGHIHFDDADA
@HWI-D00621:464:HFY7KBCXY:1:1206:11626:96706 1:N:0:CGAGGCTGTGAACCTT
TCGAGAATCTTTCGCAATGGGCGCAAGCCTGACGAAGCGACGCCGTGTGAGCGAAGAAGGCCTTCGGGTTGTAAAGCTCTTTCGCTAGGGAACAAGAGAGATGGGATAATACTCCATTAATTTGATGGTACTTGGTAAAGAAGCACCGGCTAACTCCGTGCCAGCAGCTGCGGTAATACGGAGGGTGCAAGCATTGATCGGAATTACTGGGCGTAAAGGGCGCGTAGGCGGTTTTGAAAGTCAGATGTGAAATTCCGGGGCTCAACCCCGGAGCTGCATTTGAAACTTCAAGACTAGTGTTCAGTTAGGGTAAACGGAATTCCACGTGTAGCGGTGAAATGCGTAGATATGTGGAAGAACACCGGTGGTGAAGACGGTTTACTGGGCTGATACAGACGCTGAGGCGCGAAAGCATGGGGAGCAAACAGGATTAGAAACCCTTGTAGTCC
+
IIIIIIIHIIIIIIIIIIIIIIIIIIIIIIIIIIIIIIIIIIIIIIIIIIIIIIIIIIIIIIIIIIIIIIIHIIIIIGIIIHIIIIIIIIIIIIIIIIIIIIIIIIIIIIIIIIIIIIIIIIIIIIHIIIIHIIIHIIIIIIIIIIIIIIIIIIIIIIIIIIIIIIIIIIIIIIIIIIIHHIIIIGHIIIIIIIIIIIIIHHIIIIIIIIIHIHIIIIIIIIIIGIIIIIIIIHIHIIIIIIHHIIIIIIHIIHIIHIIHHHHHEHHHIHHHHIIIHHHEHIHHHIIIIIHHHHIIIIIIIGHIIIHIHIIIIIIIIIIIIIIIIIIIIIIIIIIIIIIIIIIIIIHHIIIGIIIIIIIIIIIIIIIIGIIIHHIIIHIIHIIIIIIIHHHHIIHHIIIIIIIIIHIIIIFIIIIIIIIIIIIIIIIIIIIIIIHHIGIHIIIIDDDD@
@HWI-D00621:464:HFY7KBCXY:1:1207:3460:59449 1:N:0:CGAGGCTGTGAACCTT
TCGGGAATTTTGGGCAATGGGGGAAACCCTGACCCAGCAACGCCGCGTGAAGGATGAAGTATTTCGGTATGTAAACTTCGAAAGAATAGGAAGAATTAATGACGGTACTATTTATAAGGTCCGGCTAACTACGTGCCAGCAGCCGCGGTAATACGTAGGGACCAAGCGTTGTTCGGATTTACTGGGCGTAAAGGGCGCGTAGGCGGCGCGGTAAGTCACTTGTGAAATCTCTGAGCTTAACTCAGAACGGCCAAGTGATACTGCAGTGCTAGAGTGTGGAAGGGGCAATCGGAATTCTTGGTGTAGCGGTGAAATGCGTAGATATCAAGAGGAACACCTGAGGTGAAGACGGGTTGCTGGGCCAACACTGACGCTGAGGCGCGAAAGCCAGGGGAGCAAACGGGATTAGAAACCCTGGTAGTCC
+
IIIIIIIIGIIIIIIIIIIIIIIIIIIIIIIIIIIIIIIIIIIIIIIHHHHIIIIIIIIIHHIIIIIIIIIIIIIIIIIIHCEHHIIIHIIIIIIIIIIIIIIIIIIIIIIHIIIIHHHIIIGIIGIIIGHIIIIIIIIIIIIIIIIIIHIIGIIIIIIIIIIHIIIIIGHHHHIIIIFHIHIIIIIIDIHHHIIIIIIIIIIIIIIIIIIIHGIHHHIIHIIIIIIGHHIGIIIIGIIIIGHHIIIHIHIIIHIIHIIIIIIIIIHEEHIIIIHIIIIIHHEIIIIIIIIIIIHIIIIIIIIHIIIIIIIHIIGIIIIIIHHIIIIIIIIIIIIHHIIIIIIIIIIIIIIIIIIIHIIIIHHIIIIIHIIIIIIIIIIIIIIIHHHGHIIIIHIIIIIIIIIIIIIIIIIIHIIHIIIDDDDD
@HWI-D00621:464:HFY7KBCXY:1:1207:6694:72010 1:N:0:CGAGGCTGTGAACCTT
TAAGGAATATTGCGCAATGGGCGAAAGCCTGACGCAGCGACGCCGCGTGGGGGATGAAGGTCTTCGGATTGTAAACCCCTTTCGGGAGGGAAGATGGAATGGGGTAACCCATTCGGACGGTACCTCCAGAAGCAGCCACGGCTAACTTCGTGCCAGCAGCCGCGGTAATACGAAGGTGGCAAGCGTTATTCGGATTTACTGGGCGTACAGGGAGCGTAGGCGGTTCGGTAAGCCCTTTGTGAAATCTTCAGGCTTAACCTGGAACAGTCGGAGGGGACTGCCGGGCTAGAGGACGGGAGAGGAGCGCGGAATTCCCGGTGTAGCGGTGAAATGCGTAGAGATCGGGAGGAAGGCCGGTGGCGAAGGCGGCGCTCTGGAACGTTTCTGACGCTGAGGCTCGAAAGCGTGGGGAGCAAACAGGATTAGAAACCCGAGTAGTCC
+
IIIIIIIIEHIIIIIIIIIIIIIIIIHIIIIIIIIIIIIIHIIIIIIIIIIIIIIIIIIIHIIIIIIIIIIIIIIIIIIIIGHIIIHHIIIIIIIIIIIIHHFHHHIIIHHHIIIIIIIHHHIIIIIIIIIIIIIIIGIIHHDHHIIIIIIHHHCHIIIIIIIIIIHGHEFHHHHIIIIIIHIHIHHHGHIIIHIIIIIIIHHIIHHIIIIIIHHIIHIIIIHHDEIHIIHEIIIHIIHIIIGIIHHHIIHIIHHHHGHIIHHEDDDCHHHFGCHIIHIIIIIIIIIHHHHHFIIHGIIIIIHHDIGIIHIIIIHIIIIIIIIIIIGIIIIIGIIIIHGCGHIIIIIIIHHDIIIIIIIIIIIIHIIIIHIIGIIHIHHHGHHHIIIHIIIIIIIIIIIIIIIIIHFIIIIHIHIIIIIIIIIIIIIIIIIIIIIIDDDDD
@HWI-D00621:464:HFY7KBCXY:1:1207:13654:73038 1:N:0:CGAGGCTGTGAACCTT
TGGGGAATTTTGCGCAATGGGGGAAACCCTGACGCAGCAACGCCGCGTGGAGGATGAAGTCCCTTGGGACGTAAACTCCTTTCGACCAAGACGATAATGACGGTACTGGTGGAAGAAGCACCGGCTAACTCTGTGCCAGCAGCCGCGGTAATACAGAGGGTGCGAGCGTTGTTCGGAATTATTGGGCGTAAAGGGCGCGTAGGCGGTGCCACAAGTCACTTGTGAAATCCCCGGGCTTAACTCGGGGCCTGCAGGCGAAACTGTGGTGCTGGAGTATGGGAGAGGTGCGTGGAATTCCCGGTGTAGCGGTGAAATGCGTAGATATCGGGAGGAACACCTGTGGCGAAAGCGGCGCACTGGACCATAACTGACGCTGAGGCGCGAAAGCTAGGGGAGCAAACAGGATTAGAAACCCTAGTAGTCC
+
IHIIIIIIGIIIIIIIIIIIIIIIIIIIIIIIIIIIIIIIIIIIIIIIIIIIIIIIIIIIIIIIIIIIIIIIIIIIIIIIHHHIIIHIIIIIIIIIIIIIIIIIIIIIIIIIIIHIIIIIIIIIGIIHIIHIHIIIIIHIIHIIIIIIIIIHIIHIIIIIIIIIIIIIIEHHHHIIGIHFGHIIIHIIIIIIHIHIHIIIIIIIIIIIHIHHGHIHIIIHHHHHIHHHHHIIIIIHHHHHHCIIIIIIIIHCGHIIIIIHIHHGHIHIIHIIIHHIIHIIIGIIIIIIIIIIIIHIHIIIIIIHIIIIIIIIIIIIIIIIIHFIIIIIIIHIIIIIIIIIIIIIIIIHGIIIIIIIIIIIIIIIIIIIIIIIIIIIIIIIIIIIIIIIHIIIIIHHGIIIIIIIIIIIIIIIIIHHIIIDDDB@
@HWI-D00621:464:HFY7KBCXY:1:1207:13101:77231 1:N:0:CGAGGCTGTGAACCTT
TGGGGAATATTGGACAATGGGCGAAAGCCTGATCCAGCCATGCCGCGTGAGTGATGAAGGCCTTAGGGTTGTAAAGCTCTTTCAGTGGGGAAGATAATGACGGTACCCACAGAAGAAGCCCCGGCTAACTTCGTGCCAGCAGCCGCGGTAATACGAAGGGGGCTAGCGTTGTTCGGATTTACTGGGCGTAAAGCGCACGTAGGCGGATCGTTAAGTCGGGGGTGAAATCCTGGAGCTCAACTCCAGAACTGCCTTCGATATTGGCGATCTAGAGTCCGGAAGAGGTGAGTGGAACTCCTAGTGTAGAGGTGGAATTCGTAGATATTAGGAAGAACACCAGTGGCGAAGGCGGCTCACTGGTCCGGTACTGACGCTGAGGTGCGAAAGCGTGGGGAGCAAACAGGATTAGAAACCCTAGTAGTCC
+
IIIIIIIIIIIIIIIIIIIIIIIIIIIIIIIIIIIIIIIIIIIIIIIIIIIHIIIIIIIIIIIIIIIIHIIIIIIIIIIHIGHIIHIIIIIIIIIIIIIIIIIIIIIIHIIIIIIIHIIIIIIIIIIIICHHIHIIHHIIIIIIIIIIIIIIIIIIIIIIIIIIIIIIIIIIIIHIHHGIHIHHFIIIIIHHIIHHIIIIIIHHIIIHIIHIIIIIDHHHGGIIIHHHHIIIIGIHHHHHHGIHHIHIGIIIIIIIIIHHIIHIEHIIIHIIIHIGIIIIIIIIIIIIIIIIIIIHIIIIIIIIIIIIIIIIIIIIIIIIIHHIHIIIIHIIIIIIIIIHIIIIIIIIIIIIIHHIIIIIHIIIIIIHIIIIIIIIIIIIIIIIIIIIIIIIIIIIIIIIIIIIIIIIIIIIIIIIIIIDDDBA
@HWI-D00621:464:HFY7KBCXY:1:1207:12373:86579 1:N:0:CGAGGCTGTGAACCTT
TGGGGAATATTGGACAATGGGCGCAAGCCTGATCCAGCCATGCCGCGTGGATGATGAAGGCCCTAGGGTTGTAAAGTCCTTTCGGCGGGGAAGATAATGACGGTACCCGCAGAAGAAGCCCCGGCTAACTTCGTGCCAGCAGCCGCGGTAATACGAAGGGGGCTAGCGTTGCTCGGAATCACTGGGCGTAAAGCGCACGTAGGTGGCTTACTAAGTCAGGGGTGAAATCCTGGAGCTCAACTCCAGAACTGCCTTTGATACTGGTGAGCTTGAGTCCGGAAGAGGTGAGTGGAACTGCGAGTGTAGAGGTGAAATTCGTAGATATTCGCAAGAACACCAGTGGCGAAGGCGGCTCACTGGTCCGGTACTGACGCTGAGGTGCGAAAGCGTGGGGAGAAAACAGGATTAGAAACCCGGGTAGTCC
+
IIIIIIIIIIIIIHIIIIIIIIIIIIIIIIIIIIIIIIIIIIIIIIIIIIHHIIIIIIIHIIIIIHIIIIIIIIIIIIIIIGHHIIIIIIIIIHIIIIIGGHHHHHHIIGHIHIIIIIIIIIDHGIHIGIIIIIIIIIHHHHIIHCHIHHIHIHIGHIHHIIGHIIGIIIIIGHIIIHIIIIIHIIIHIIHIIIIIIHIIIIIIHIIHHIIIIIIIIIHHIIIIIHHIIIHEHIIHCIIIIIIIHGIIIIIIIIIIIIIIIIIIIIHIHHIIHHIHIIIIIIIIIHIIHHIIHIIGIIIHIIIIIHHIIIIIIIIIIHIIIHHIIIIIHIIIIIIIIIIIHIIIHIIIIIIIIIIIIIIHDIIIIIIIIIIIHIIIIIIIIIIIIIIIIIIIIIHG@IIIIIIIIIIIIIIIIGIIIIIDDDDD
@HWI-D00621:464:HFY7KBCXY:1:1207:8883:89170 1:N:0:CGAGGCTGTGAACCTT
TGGGGAATATTGCGCAATGGGCGAAAGCCTGACGCAGCAACGCCGCGTGAGTGATGAAGGCCTTCGGGTCGTAAAGCTCTGTCGGGAGGAACGAATGCTCCTGAGGTTAACAGCCTCGGGAGGTGACGGTACCTTCAAAGGAAGCACCGGCTAACTCTGTGCCAGCAGCCGCGGTAATACAGAGGGTGCAAGCGTTGTTCGGAATCATTGGGCGTAAAGGGCGTGTAGGCGGTCTGTTAAGTCATGTGTGAAATCCCTCGGCTCAACCGGGGAACGACGCATGAAACTGACAAGCTAGAGTACCAAAGAGGGGGGTGGAATTCCCGGTGTAGCGGTGAAATGCGTAGATATCGGGAGGAACACCGGTGGCGAAGGCGGCCCCCTGGTTGGATACTGACGCTGAGACGCGAAAGCGTGGGGAGAAAACAGGATTAGATACCCTAGTAGTCC
+
IIIIIIIIIIIIIIIIIIIIIIIIIIIIIIIIIIIIIIIIIIIIIIIIIIIIIIIIIIIIIIIIIIIIIIIIIIIIIIIIIIIIIIIIIIIIIIIHIIIHIIIHIIHHIIIIIIIIIIIIIIIIIIIIHIIIIIIIIIIIIIIIIHHIDHIIIIIHIHHIIIIIIIIIIIIHIIHIIIGIGIHIIIHHHHHIHIHIIIIGIIIIIHIIIIIIHHHHIIIIHIIHHHIHHHIIIIIIIIHHHGIIHIHGIHHHEECHIIIIIIIIH?IIIIHHHIIHHHGHIIIIIIIIHIIHHIIIHIIIIIIHCHIIIIIIIIIIIIIIHIIIHIIIIIIIIIIIHIIIIHIIIIIHHIIIIIIIIIIIIIIHIIHIIIIIIIIIIIIIIIIIIIIIHIIIIHIIIIIIIIIIHIIIIIIIIIIIIIIIIHHIIIIIIIIIIIIIIIIIIIIIIDDDDD
@HWI-D00621:464:HFY7KBCXY:1:1207:15182:94468 1:N:0:CGAGGCTGTGAACCTT
TGGGGAATCTTGCACAATGGGGGAAACCCTGATGCAGCGACGCCGCGTGAGCGATGAAGCCCTTCGGGGTGTAAAGCTCTTTCGGCAGGGAAGATAATGACGGTACCTGCAGAAGCAGCTGCGGCTAACTACGTGCCAGCAGCCGCGGTAATACGTAGGCAGCAAGCGTTGTTCGGAGTTACTGGGCGTAAAGGGTGTGTAGGTGGCGCGCTAAGTTCCGTGTGAAATCTCCCGGCTCAACCGGGAGGGTGCGCGGAAAACTGGCGGGCTAGAGTACGGGATGGGAGAGTAGAATTCCTGGTGTAGCGGTGAAATGCGTAGATATCAGGAGGAATACCGGTGGTGTAGACGGCTCTCTGGACCGTAACTGACACTGAAACACGAAAGCGTGGGTAGCAAACAGGATTAGATACCCTAGTAGTCC
+
IIIIIIHIIIIIIIIIIIIIIIIIIIIIIIIIIHIIIIIIIIIIIIIIIHIIIIIIIHIIIIIHIHIIIHIIIIIIIIIIIHHIIIIIIIIIIIIIHIIIIIIIIIIHIIIIIHIIIIIIIIIIIHHIIIHHIIIIIGIIIIIIIIIIIHIIIHIHIIIIIIHIIIIIIHIIIIIIGHCHIIIIIIIIIIIHHIHHIHIHIIIIIIHIIIIIIIIHIIIIIIHIIIHIIHHHDIIHHDIIIIIIIIIIIIHGGHIIHIIIIIIIIIHIIIHIIIIIIHIIIIIIIIIIIHIIIIIHIIIIIIIIIIIIIIIIIIIIIIIIIHGIIIIIIIIIIIIIIIIIIIHHIHIIHIGIIIIIIIIIHIIIIIIIIIIIIIIIIIHIIIIIIIIIIIIIIIHHCIIIIIIIIIIIIIIIIIIIIIIDDDDD
@HWI-D00621:464:HFY7KBCXY:1:1207:11401:97450 1:N:0:CGAGGCTGTGAACCTT
TCGAGAATTTTTCACAATGGGCGCAAGCCTGATGGAGCGACGCCGCGTGGGGGATGAAGGGCTTCGGCTCGTAAACCCCTGTCAGTTGCGAACAAAGTTCACTCAATAACACTGGGTGGATTGATAGTAGTGACAGAGGAAGGGACGGCTAACTCTGTGCCAGCAGCCGCGGTAATACAGAGGTCCCGAGCGTTGTTCGGATTCACTGGGCGTAAAGGGTGCGTAGGCGGTTCTGAAAGTCTGATGTGAAATCTCCAGGCCCAACCTGGAAACGGCATTAGAAACTACAGGACTAGAGGCTTGGAGGGGGAACTGGAATTCTCGGTGTAGCAGTGAAATGCGTAGAGATCGAGAGGAACACCAGTGGCGAAGGCGAGTTCCTGGACAAGTCCTGACGCTGAGGCACGAAAGCCAGGGGAGCAAACAGGATTAGAAACCCTTGTAGTCC
+
IIIHHIHIIIIIIIIIIIIIIIIIIIIIIIIIIIIIIIIIIIIIIIIHHIIIIIIIHIIIHIIIIIIIIIIIIIIIIHIIIIIIIIHHIHIIIIIIIIIIIGHHIIIIIIIIIIIIGHHHHHHEHFHIIIIIIIIIHIIIIHIIIIIIIIIIIIIIIIIHIIIIGHHIGIHHHHICHHIIIIIIIHIHGHIIHIHEHIHIIIHGIIGIIIIIIIIIIIHIIIIIHIIIIIGIIHIIIGIIHHGIIIIIIIIIIIHHIIIHHFHHEEEIIIIIIHIIIIIHIIHHIHHHIIHHIHIHEIHFIIIIIIIIIIIIIIIIIIIHGHIIIIHGIIIIIIIIIHIIIIIHHGDHHIIFIIIIIIIIIIIIIIIIIIIIIIIIIIIIIIIIIIIIIHIIIIIIIIIIIIIIIIIIIIIIIIIIIIIIIIIIIHIIIIIIIIHGIHIIHIIDDDBD
@HWI-D00621:464:HFY7KBCXY:1:1207:7126:97564 1:N:0:CGAGGCTGTGAACCTT
TGAGGAATCTTGCGCAATGGACGAAAGCCTGACGCAGCAACGCCGCGTGAGGGATGAAGGCCTTCGGGTTGTAAACCTCTTTTCTCAGGGAAGATAATGACGGTACCTGAGGAATAAGCCACGGCTAACTACGTGCCAGCAGCCGCGGTAATACGTAGGTGGCAAGCGTTGTCCGGATTTACTGGGCGTAAAGAGCGCGCAGGCGGTCGGATTAGTCGCGTGTGAAAGCCCCCGGCTCAACTGGGGAGGGTCACGCGATACTGTTCGACTCGAAGGCAGGAGAGGGAAGTGGAATTCCCGGTGTAGTGGTGAAATGCGTAGATATCGGGAGGAACACCAGTGGCGAAGGCGACTTCCTGGCCTGTTCTTGACGCTGAGGCGCGAAAGCTAGGGTAGCAAACGGGATTAGATACCCTAGTAGTCC
+
IIIII@HHIIIIIIIIIIIIIIIIIIIIIIIHIIIIIIIIIIHIIHIIIIIIIIIIIIIIIIIHIIIIIIIIIIIIIIIIIHIIIIIIIIIIIIIIIIIIIIIIIIIIIIIIIIIIIIIIIIIIIIIIIIIHIIIHIIIIIIIIIIIIIHIIHIIIIIIHIHIIIIIIHHHIIIIIIIIIIIIIIGHIEHHIIIIIHIIIIIIIIIIHIHHDHHIIIIIIIIIIIGIIHIHGIIHEIIIIIIIIIIIIIIIIIIIIIHIIIIIIIIIIIGIIIHIIIIIIIIIIIIIIIIIIIIIIIIIIIIIHIIIIIIIIIIIIIHIIHEFIIIIIIIIIIIIIGIIIIIIIIIIIIIIIIIIIIIIIIIIIHEFIIIHIIIIIIIIIIIIIIIIHHIIIIIHH@IIIIIIIIIIIIIIIIIIIIIIDDDDD
@HWI-D00621:464:HFY7KBCXY:1:1208:12716:55442 1:N:0:CGAGGCTGTGAACCTT
TAAGGAATATTGCGCAATGGGCGAAAGCCTGACGCAGCGACGCCGCGTGGGGGATGAAGGTCTTCGGATTGTAAACCCCTTTCGGGAGGGAAGATGGAATGGGGTAACCCATTCGGACGGTACCTCCAGAAGCAGCCACGGCTAACTTCGTGCCAGCAGCCGCGGTAATACGAAGGTGGCAAGCGTTATTCGGATTTACTGGGCGTACAGGGAGCGTAGGCGGTTCGGTAAGCCCTTTGTGAAATCTCCAGGCTTAACCTGGAACAGTCGGAGGGGACTGCCGGGCTAGAGGACGGGAGAGGAGCGCGGAATTCCCGGTGTAGCGGTGAAATGCGTAGAGATCGGGAGGAAGGCCGGTGGCGAAGGCGGCGCTCTGGAACGTTTCTGACGCTGAGGCTCGAAAGCGTGGGGAGCAAACAGGATTAGAAACCCTAGTAGTCC
+
IIIIIIIIIIIIIIIIIHIIIIIIIIIIIIIIIHIIIIIIIIIIIIIIIIIIIIIIIIIIIIIIIIIIHIIIIHIIIIIIIIHIIIIIIIIIIIHIIIIIIIIIIHIIIIIIIIIIIHIDHIIIIIIIIIIIIIIIIGIIIIIIIIIHIIIIIIGIIIIIIIIIIIHIIIIIHGHIHIIIIIIIHHHGIIIIIHIHIIIIIIIGIHHIIHIIHIIIIHIIIIIHIIIIIIIIHHEHG?HHIHHHEHEIHHIIHHHHEHHHIIIHHDHEHHHEIIIIIIGIIIIIIIIIIIIIIIIIIIIIIIHIIIIIHIIIHIIIIIIIIIIIIIIIIIIIIIIIIHGCHHIIIIIIIIIIIIIIIIIH@IIIIIIIIIIIIIIIIIIIIIIGIIIIIIIIIIIIIIIIIIIIIIIIIIIIIIIIIIIIIIIIIIIIIIIIIIIIDDDDB
@HWI-D00621:464:HFY7KBCXY:1:1208:13608:73253 1:N:0:CGAGGCTGTGAACCTT
TCGAGAATTTTTCTCAATGGGGGAAACCCTGAAGGAGCGACGCCGCGTGGAGGATGAAGGTCTTCGGATTGTAAACTCCTGTCATTGGGGAACAAGTCGCTTACGTTAACTGCGTGAGCGTTGATAGTACCCGAAGAGGAAGAGACGGCTAACTCTGTGCCAGCAGCCGCGGTAATACAGAGGTCTCAAGCGTTGTTCGGATTCATTGGGCGTAAAGGGTGCGTAGGCGGCGCGGTAAGTCGGGTGTGAAATCTCGGAGCTTAACTCCGAAACTGCATTCGATACTGCCGTGCTTGAGGACTGGAGAGGAGACTGGAATTTACGGTGTAGCGGTGAAATGCGTAGATATCGTAAGGAAGACCAGTGGCGAAGGCGGGTCTCTGGACAGTTCCTGACGCTGAGGCACGAAGGTCAGGGGAGCAAACGGGATTAGAAACCCTAGTAGTCC
+
IIIHEHIIIIIIIIHIIIIIIIIIIIIIIIIIII?GHIIIIIIIIIIHHIHIIHIIIIIIIIIIIIIIHIIIIIHIIIIIIIIIIIIIIIIIIHHIIIIIIIIIIIIIIIIIIIIIIIIIHHIIIIIIIIIIIIIIIIIIIHIIHIIIIIIIIIIIIIIIIIIIIIIIIIIIEHHFIIIIIIIIIIHIIHIIGHHHIIIIIIIIIHIIIIIHHDHIGIIIIHHEHHHGHIHDCHIIHHIHD@HHHIIIIIIDHIIHGIIIIIIHHHIIIIHIIIIIIIIHIIHIIIIIHHHHHIIIIIHHIIIHIIIIIIHIIIIIIIIIIIIIIIIIIIIIIIIIIIIIIIIIIIHIIIIIIIIIIIIIIIIIIIIIIIIIIIIIIIIIIIIIIIIIIIHIIIIIIIIIIIIIIIIIIIIIHIIIIIIIIIIIIIIHIIIIIIIHIHEIIIIDDDDD
@HWI-D00621:464:HFY7KBCXY:1:1208:13188:78026 1:N:0:CGAGGCTGTGAACCTT
TAAGGAATATTGGTCAATGGACGCAAGTCTGAACCAGCCATGCCGCGTGGAGGATGAAGGTCCTCTGGATTGTAAACTTCTTTTATCTGGGAAGAAACCCACGAATTCTTTTGTGGTTGACGGTACCAGATGAATAAGCACCGGCTAACTCCGTGCCAGCAGCCGCGGTAATACGGAGGGTGCAAGCGTTATCCGGATTTACTGGGTTTAAAGGGTGCGTAGGCGGAATGGTAAGTCCGTGGTGAAATCCCCGAGCTTAACTTGGGAACTGCCATGGATACTATCAATCTTGAATATCATGGAGGTAAGCGGAATATGTCATGTAGCGGTGAAATGCTTAGATATGACATAGAACACCAATTGCGAAGGCAGCTTACTACGCGATAATTGACGCTGAGGCACGAAAGCGTGGGGATCAAACAGGATTAGAAACCCTAGTAGTCC
+
IIIIIIIIIIIIIIIIIIIIIIIIIIIIIIIIIIIIIIIIIIIIIIIIIHHHIIIHHHHIDHHIIIIIIIIIIIHIIIIIIHIIIIIIIIIIIIIIIIIIIIIIIIIIIIIIIIIIIIIGIIIIIIIIIIIIIIIIIIIIIICHHHIIIHIIIIIIIIIIHGIIIIIIICHHIIIIGIIIIIIIIIHIHIIIIIIIHHHIIIHIHHHHIIIIIIIIHIIIHIIIIIIHIIIIIIIIHIIIIIIHHHEDDCGIHHGIIIIIIHIIIIIIIIGIHIIHIIIIIIIHIIHIIIIIIIIIIIIIIIIIHFIHIHIIIIIIHIIIIIIIIIIIIIIIIIIIIIIIIHHHHHIIIIIIIIIIIIIHDIIIIIIIIIIIIIIIIIIHIIIIIIIGIIIIIIIIIIIIIIIIIIIIIIIIIIIIIIIIIIIIIIIIIIIHIIIIIIIDDDDD
@HWI-D00621:464:HFY7KBCXY:1:1208:14059:88598 1:N:0:CGAGGCTGTGAACCTT
TAAGGAATATTGGTCAATGGGCGGAAGCCTGAACCAGCCATGCCGCGTGCAGGAAGACGGCCCTACGGGTTGTAAACTGCTTTTGCAGGGGAATAAACCCAGATACGTGTATCTGGCTGAATGTACTCTGAGAATAAGGATCGGCTAACTCCGTGCCAGCAGCCGCGGTAATACGGAGGATCCAAGCGTTATCCGGATTTATTGGGTTTAAAGGGTGCGTAGGCGGCCTATTAAGTCAGGGGTGAAAGACGGTAGCTTAACTATCGCAGTGCCTTTGATACTGATGGGCTTGAATACACTAGAGGTAGGCGGAATGTGACAAGTAGCGGTGAAATGCATAGATATGTCACAGAACACCAATTGCGAAGGCAGCTTACTATGGTGCAATTGACGCTGAGGCACGAAAGCGTGGGGATCAAACAGGATTAGATACCCCGGTAGTCC
+
IHIIIIIIGIIIIHIIIIIIIIIIIIIIIIIIIIIIIIIIIIIIIIIIIIIIIIIIIIIIEHHIIIIIIEHIIIIGIIIIHHHIIIIIHIIGIGIHIIIIHIIIIIIIIIIIIIIIIIIHHIIIGIIIIIIIHIHIHIIIIIIIIGHIIIIHIIIIIIIIIIHHHIIHIIIIHIIIIIIHIHHHHHIIHIDHHGIHHHHHEIIHHIHDHIIIIIIIIIIIIIIIIIIIIHHCFEHHIIHHHHIHHEF@DHHGIIIIIIIIHH?HIIHIIIIHHFHHIIIIIIIIIIIIIIIIIIIHHHIGIIIIHHIIIIIIIIIIIIHIIIIIIIIIIIIIIIIIIIHIHHHIIIHIIIIIIIIIIIIHHHIIIIIIIIIIIIIIIIIIIIIIIIIGIIIIIIGIIIIIIIIIIIIIIIHIIIHHIIHIIIIIHH?GDIIIIHHIIHIDDDDD
@HWI-D00621:464:HFY7KBCXY:1:1208:10168:90064 1:N:0:CGAGGCTGTGAACCTT
TTGGGAATTTTGCGCAATGGGGGAAACCCTGACGCAGCAACGCCGCGTGGAGGATGAAGCTCCTTGGAGTGTAAACTCCTTTCGACCGGGACGATAATGACGGTACCGGTGGAAGAAGCACCGGCTAACTCTGTGCCAGCAGCCGCGGTAATACAGAGGGTGCGAGCGTTGTTCGGAATTATTGGGCGTAAAGGGCGCGTAGGCGGTGTTGTAAGTCACCTGTGAAACCTCTGGGCTTAACTCAGAGCCTGCAGGCGAAACTGCAATGCTGGAGGGTGGGAGAGGTGCGTGGAATTCCCGGTGTAGCGGTGAAATGCGTAGATATCGGGAGGAACACCTGTGGCGAAAGCGGCGCACTGGACCACTACTGACGCTGAGGCGCGAAAGCTAGGGGAGCAAACAGGATTAGAAACCCGAGTAGTCC
+
IHIIIIIIIIIIIIIIIIIIIIIIIIIIIIIIIIIIIIIIIIIIIIIIIIIIIIIIIIIHIIIIIIIIIIIIIIIIIIIIIHHIIIIIIIIIIIGIIIIIIIIIIIIIIHHIHIIHIHIIIIIIGIIIIHHIIIIIIIIIIIIIIIIIIGIIIHIIIHGHHGHHIIIHEHIIGIIIHIHIGHIIIIIHHHIIIIIIHGIHIHHHIIHHIHIIIIIIIHIHIIIHHIHHIHIIIIIIIIIIHHHIIHIIIIIIIIIIIIHIIIIIIHFIIIIIIIHIIIIIIIIIIIIIIIIIIIIHHIIIIIIIIIHIIIIIIIIIIIIIIHEIIIIIIIIIIIIIIIHIIIIIIIIIIIIIIIIIIIIIHHIIIIIIIIIIIIIIIIIIHIIIIIIIHIIIIIIIHHIIIIIIIIIHHIIHIIIIHIIDDDDD
@HWI-D00621:464:HFY7KBCXY:1:1208:12546:98166 1:N:0:CGAGGCTGTGAACCTT
TGGGGAATCTTGCACAATGGGGGAAACCCTGATGCAGCGACGCCGCGTGAGCGATGAAGCCCTTCGGGGTGTAAAGCTCTTTCGGCAGGGAAGATTATGACGGTACCTGCAGAAGCAGCTGCGGCTAACTACGTGCCAGCAGCCGCGGTAATACGTAGGCAGCAAGCGTTGTTCGGAGTTACTGGGCGTAAAGGGTGTGTAGGTGGCCTGTTAAGTTCCGTGTGAAATCTCCCGGCTCAACCGGGAGGGTGCGCGGAAAACTGGCGGGCTAGAGTACGGGATGGGAGAGTAGAATTCCTGGTGTAGCGGTGAAATGCGTAGATATCAGGAGGAATACCGGTGGTGTAGACGGCTCTCTGGACCGTAACTGACACTGAGACACGAAAGCGTGGGTAGCAAACAGGATTAGAAACCCTAGTAGTCC
+
IHIIIIIIIIIIIIIIIIIIIIIHIIIIIIHIIIIIIIIIIIIIIIIIIIIIIIHIIIIHIIIIGIIHGIIIIIIIIIIIHFHHIIIIIIIIIIIIIIIHIIIIIIIIIIIIIIIHIHEHIIIIIIIIIIIIIHIIIIIIIIIIIIIGHIIIIIIIHIHIIIIIIIIIHHIIIIIHIHEIIHIIIIIIIIHHIIHIHHIIIIIHIHIIIIHIIIHHEHHIGIHHHHIHIHIGIIHHGIHIIIIIIHHIIIHCHIIIIHHGIIIIIIIIIIIIIIIIIIIIIHIIIIIIIIIIIIIHIIIIIIIIIIIIIIIIIIIIIIIHHFHIIIIIIIIIIIGIIIIIIIIIIIIHHIIIIIHIIHIIIIIIIIIIIIIIIIHIIIIIIIIIIIIIIIHEIGIIIIIIIIIIIIHHHIIHIIIIIIHDDDDD
@HWI-D00621:464:HFY7KBCXY:1:1209:6894:79939 1:N:0:CGAGGCTGTGAACCTT
TGGGGAATTTTGCGCAATGGGGGAAACCCTGACGCAGCAACGCCGCGTGGAGGATGAAGCTCCTTGGAGTGTAAACTCCTTTCGACCGGGACGATAATGACGGTACCGGTGGAAGAAGCACCGGCTAACTCTGTGCCAGCAGCCGCGGTAATACAGAGGGTGCGAGCGTTGTTCGGAATTATTGGGCGTAAAGGGCGCGTAGGCGGTGTTGTAAGTCACCTGTGAAACCTCTGGGCTTAACTCAGAGCCTGCAGGCGAAACTGCAATGCTGGAGGGTGGGAGAGGTGCGTGGAATTCCCGGTGTAGCGGTGAAATGCGTAGATATCGGGAGGAACACCTGTGGCGAAAGCGGCGCACTGGACCACTACTGACGCTGAGGCGCGAAAGCTAGGGGAGCAAACGGGATTAGATACCCTTGTAGTCC
+
IIIIIIIIIIIIIIIIIIIIIIIIIIIIIIIIIIIIIIIIIIIIIIIIIIIIIIHIIIIIIIIIIHFHIHHIIIIIIIIIIIIIIIIIIIHIIIIIIIIIIIIIIIIIHIIIGIIIIIIIIIIHIIIIGFHHIIIHIIIIHIIHIIIIIIIIIIIIIIIHIIIIHIHHHB?GGHIIIIIIIIIIIHIIHHHHIIIIIIIHHIIIIIIIIIIIIHIIIIIIIIIIIIHIIGIHEHGHIIIIGHHHHCHIIIIHG@HFHHFIIIHCIHEHFHIIHIIIIIIIIGHIIIIHIIIIIIIIIIGIIIIIIIIIIIIIIHIIIIIIIHHIIIIIIIIIIIIIIIIIIIIIIIIHIIIIIIHIIIIIIIIIIIIIIIIIIIIIIIIHIIIIIIIIIIIIIIIHGIIIIIIIIIIIIIIHIIIIIIIDDDDB
@HWI-D00621:464:HFY7KBCXY:1:1210:12445:70399 1:N:0:CGAGGCTGTGAACCTT
TGGGGAATTTTGCGCAATGGGCGAAAGCCTGACGCAGCAACGCCGCGTGGAGGATGAAGGCCTTCGGGTCGTAAACTCCTGTCAGGGGGGACGAAACGCCCGGCAACGGGCATTGACTGTACCCTCTGAGGAAGCCACGGCTAACTCCGTGCCAGCAGCCGCGGTAATACGGAGGTGGCAAGCGTTGTTCGGAATTACTGGGCGTAAAGGGCGCGTAGGCGGTCCTTCAAGTCAGGGGTGAAAGCCCAGGGCTCAACCCTGGAATGGCCTTTGAGACTAGAGGACTTGGGTACGGGAGAGGTGAGTGGAATTCCGAGTGTAGAGGTGAAATTCGTAGATATTCGGAAGAACACCAGTGGCGAAGGCGGCTCACTGGCCCGTTACCGACGCTCAGGCGCGACAGCGTGGGGAGCAAACAGGATTAGAAACCCTGGTAGTCC
+
IIIIIIIIIIIIIIIIIIIIIIIIIHIIIIIIIIIIIIIIIIIIIIIIIIHHIIIIIIIIIIIIHIIIIIIIIIIIIIIIIIIIIIIIIIIIIIIIIIIIIIIIIIIIIIIHIIIIIIIIIIIHIHIIIIIIIIIIIIIIIIIIIIIIIIIIIIIIIIIIIIIIHHIIIIIIFHIHIIIIFHIIHHHHHHHHIGHHHHIIIIIHIIIIIHIIIIIHIIIIIIIIIHFHIIIHIHIIIIIIIIIHGGEHIIIHEHGFIIIHIIIIIHIIHHIIIIIIIHIIIIIIIHIIHIIIIIHFHHFIIHIIIIIIIIIIIIIHIIIIIIHIIIIIIIHHIIIIIIHIIIIIIIIIIIIIIIIIIIIIIIIIIIIIIIGHHIIIIIIIIIIIIIIIIIIIIIIIIIIIIIIIHIIIIIIIIIIIIIIIIIIIIHGDIHHIHIIDDDBD
@HWI-D00621:464:HFY7KBCXY:1:1210:10635:75863 1:N:0:CGAGGCTGTGAACCTT
TGGGGAATATTGGACAATGGGCGAGAGCCTGATCCAGCCATGCCGCGTGCGGGAAGAAGGCCTTCGGGTTGTAAACCGCTTTTGTCAGGGAAGAAATCTCTCGAACTAATACCTCGGGAGGATGACGGTACCTGAAGAATAAGCACCGGCTAACTACGTGCCAGCAGCCGCGGTAATACGTAGGGTGCAAGCGTTAATCGGAATTACTGGGCGTAAAGCGTGCGCAGGCGGTTATGCAAGACAGATGTGAAATCCCCGGGCTTAACCTGGGAACTGCATTTGTGACTGCATAGCTGGAGTACGGCAGAGGGGGATGGAATTCCGCGTGTAGCAGTGAAATGCGTAGATATGCGGAGGAACACCGATGGCGAAGGCAGTCCCCTGGGCCTGTACTGACGCTCATGCACGAAAGCGTGGGGAGCAAACAGGATTAGAAACCCTAGTAGTCC
+
HIIIIIIIIIIIIIIIIIIIIIIHHIIIIIIIIIIIIIIIIIIIIIIIIIIIIIIIIIIIIIIIIIIIIIIIIIIIIIIIIEHHIIIIIIIIIIIIIIIIIIIIIIIIHIHIIIIFIGHHIIIIIIIIIIIIGIIIIIIIIIIIIIIIIIIIIIHIIIIIIHHHIIIIIIIIIIIIIHEHIIIHIHIIIIIIIGHEHHHIIIIHIHHHIIIIIIIIIIIIIIIIIIIIIIIIIIIIHHIIIHHIIIIIIIIIIIIIIIIIIIIIIIIHIIIIIHIIIGIHIIIHIHIIIIGIHIHHIIIIIIIIIIIIIIIIIIIIIIIIIIIIHIIIIIIIHIIIIHGIIIIIIIIHIHHIIIHIIIIIIIIIIIHIHHIIIIIIIIIIIIIIIHHIGIIIHIHHIIIIIIIIIIIIIIIIHIIIIIIIIIIHHIIIIIIIIIIHHIIHIIHIDADAA
@HWI-D00621:464:HFY7KBCXY:1:1210:9883:81152 1:N:0:CGAGGCTGTGAACCTT
TGGGGAATTTTCCGCAATGGGCGAAAGCCTGACGGAGTGACGCCGCGTGTGGGACGAAGGCCTTCGGGTCGTAAACCACTGTCAGTGGGAAAGAAGGGTGTCGGTGCTAATACCATCGGCATTTGACGGTACCTGCAGAGGAAGCCCCGGCCAACTCTGTGCCAGCAGCCGCGGTAAGACAGAGGGGGCAAGCGTTGCTCGGAATTACTGGGCGTAAAGGGCGCGTAGGCGGGATGGCAAGTCGGTCGTGAAATCCTTCGGCTCAACCGAAGAACGTCGATCGATACTGCTGTTCTTGAGGGTTGCAGAGGAGACTGGAATTCCCGGTGTAGCGGTGAAATGTGTAGAGATCGGGAGGAACACCGGTGGCGAAGGCGGGTCTCTGGGCAATTCCTGACGCTGAGGCGCGAAAGCGTGGGGAGCAAACGGGATTAGAAACCCCAGTAGTCC
+
IIIIIIIIIIIIIIIIIIIIIIIIIIIIIIIIIIIIIIIIIIIIIIIIIIIHIIIIIIIIIIIIIIIIIIIIIIIIIIIIIIIIIHHIIHIIIIIIIIIIIIIIIIIIGIIHHIIIIIIIIIIIIIIIIIIIIIIIIIIIIIIIIIIIGIIIIIIIIIHHIIIIIIIIIIICHHIHIIIIEHIIIIIIHIIIIIIGIIIIIHIHIIHFIIHIIHHHHHIIHGIIIIHHIIIHIGHHHGIHHIHGHGIIIIIIIIIIHGIIHHGHIIHIIHIIHIIIIIHIIIIIIIIHIHHIHGIIHIIIIIIIIIIIIIIIIIIIIIIIIIIIIIIIIIIIIIIIIIIIHIIIIIIHFIHIIIIIIIIIIIIIIIIIIIIIIIIIIIIIIIIIIIIHHIIIIIIIHIIIIIIIIIIIIIIIHIIIIIIIIIIIIIIIIIIIIIIIIIIIIIIIIDDDAD
@HWI-D00621:464:HFY7KBCXY:1:1210:12798:85827 1:N:0:CGAGGCTGTGAACCTT
TGGGGAATTTTGCGCAATGGGGGAAACCCTGACGCAGCAACGCCGCGTGGAGGATGAAGCCCCTTGGGGTGTAAACTCCTTTCGATCGGGACGATTATGACGGTACCGGATGAAGAAGCACCGGCTAACTCTGTGCCAGCAGCCGCGGTAATACAGAGGGTGCAAGCGTTGTTCGGAATTATTGGGCGTAAAGGGTGCGTAGGCGGTGCGGTAAGTCTTCTGTGAAATCTCCGGGCTTAACTCGGAGCCTGCAGGGGAAACTGCCGTGCTGGAGTATGGGAGAGGTGAGTGGAATTCCCGGTGTAGCGGTGAAATGCGTAGATATCGGGAGGAACACCTGTGGCGAAAGCGGCTCACTGGACCATTACTGACGCTGATGCACGAAAGCTAGGGGAGCAAACAGGATTAGAAACCCCAGTAGTCC
+
IIIIIIIIIIIIIIIIIIIIIIIIIIIIIIIIIIIIIIIIIIIIIIIIIIIIIIIIIIIIIIIIIIIIIIHHHIIIIHIIIIHHIIIIIHIIIIIIIIIHHIIIHIIIIIIIIIIIIIHIIIGIIIIIIHIIIHIIIIIIIIIHHIIIEHIIHIIIIHHIIIIIGHHHHHHHHHIIHIHHIHIIHHFIHIIIIHHHIIHHIIIIIIHIIIIHHIIIHHHHIHIIIHIIIICIIIIIGIIHHHIIIIIIIIIIHIIIIGHFHIIIIIGIHDIIIIIIIIIIIIIIIIIIIIIIIHIIIIGIIIIHHIIIIIIIIIIIIIGIHHEIIIHIIIIIIIIIIHEIGIIIIIHCHFCHF?IIIIIIIIIIGIIIIHIIIIHHIHGIIIIIIHIIIIIIIGIIIIIHIIIIIIIIIIHEIIIIIIIDDDCD
@HWI-D00621:464:HFY7KBCXY:1:1210:6791:88319 1:N:0:CGAGGCTGTGAACCTT
TGGGGAATCTTGCACAATGGGCGAAAGCCTGATGCAGCGACGCCGCGTGGGGGATGAAGCATTTCGGTGTGTAAACCCCTTTCGACCCGGACGAATGCCTCGCAAGAGGAGTGACGGTACGGGTATAAGAAGCCCCGGCTAACTACGTGCCAGCAGCCGCGGTAAGACGTAGGGGGGCAGCGTTGTTCGGAATTACTGGGTGTAAAGGGTTCGTAGGCGGTGTGGCAAGTTGGGAGTGAAATCTCTGGGCTCAACCCAGAGGCTGCTTCCAAAACTGCTGTGCTTGAGTGTGGGAGAGGCGCGTGGAATTGCAGGTGTAGCGGTGAAATGCGTAGATATCTGCAGGAACACCCGTGGCGAAAGCGGCGCGCTGGACCACAACTGACGCTGAGGAACGAAAGCTAGGGGAGCAAACAGGATTAGAAACCCTAGTAGTCC
+
IIIIIIIIIIIIHHIIIIIIIIIIIIIIIIIIIIIIIIIIIIIIIIGIIHIIIIIIIIIIIIIIIIIIIIHIIIIHIIIIIGHHIIIIIHIIIIIIIIIIIIIIIIIIIIIIIIIIIIIIIIIIIHHHIIIIIIIIIIIIIIIIIIIIIIIIGIHIIIIIIIHHIHBHIHHIIIIHHHIIIIHIIIHIIIIGHHIIIIIIEHIHIIIIIHHHIIIIIIHIIIHIIIIHIHGIIHHHIIHFEHGHIGHHHIIIIIIEIIIIIIIHIIIIIHEHEIIIIIIIIHIHIIIIIIIIIIIIIIIIIHIIIIIIHHIIIIIGIIIIIIIIIHIIIIIIIIHGHIHHGIIIIIIIHHGGIIIIIHIIIIIHHIIIIHIIIIIHIIIIHIIIIIIIIIIIIFIIIIIHIHGIIIIIIIIIIHIIGIIIIIIIHIIHGIIIIDDDDD
@HWI-D00621:464:HFY7KBCXY:1:1210:6887:89992 1:N:0:CGAGGCTGTGAACCTT
TGGGGAATCTTGCACAATGGGCGAAAGCCTGATGCAGCGACGCCGCGTGGGGGATGAAGCTTTTCGGAGTGTAAACCCCTTTCGACCCGGACGAATGCCCCGCAAGGGGACTGACGGTACGGGTATAAGAAGCCCCGGCTAACTACGTGCCAGCAGCCGCGGTAAGACGTAGGGGGCCAGCGTTGCTCGGAATTACTGGGTGTAAAGGGTTCGTAGGCGGTGTGGCAAGTTGGGAGTGAAATCTCTGGGCTCAACCCAGAGGCTGCTTCCAAAACTGCCGTGCTTGAGTGTGGGAGAGGCGCGTGGAATTGCAGGTGTAGCGGTGAAATGCGTAGATATCTGCAGGAACACCCGTGGCGAAAGCGGCGCGCTGGACCACAACTGACGCTGAGGAACGAAAGCTAGGGGAGCAAACAGGATTAGATACCCCAGTAGTCC
+
IIIIIIIIIIIIIIIIHIIIIIIIIIIIIIIIIIIIIIGIIIIIIIIIIIIIIIIIIIIIIIIIIIIIIIIIIIIIIIIIIHHIHHIIIIIIIIIIIIIIIIIIIHIIIIIIIIIIGIIIHIIIIIHIIIIIHIIIIIIIIIIIIIIHHIIIIIIIIIIIIIIIIIIIIHIIIIIIIIHIIIIIIHIIIIHHIIHHIIHIHEHHHIIIIFHHIIHIIIIIHHIHIIHIIIGIIIIIIIIH@GBCIHIIIHIIIIIHHHIHIIIHHHEHHHGIHIIHIIIHIIIHIIIIIIIIIIIIIHIIIIIIIIIIIIIIIIIIIIIIIIIIIIIIIIIIIIIHGHIIIIIIIIIIIIIIIIIIIIIIIHIIIIIIIHIIIIIIIIHHHHIIIIGHIIIIIIIIIIIIIIHIIIIIIHGHIIIIIIIHHIIHIIHIHIIIIDCDDD
@HWI-D00621:464:HFY7KBCXY:1:1210:11492:95278 1:N:0:CGAGGCTGTGAACCTT
TCGAGAATTTTTCTCAATGGGGGAAACCCTGAAGGAGCGACGCCGCGTGGAGGATGAAGGTCTTCGGGTTGTAAACTCCTGTCATTTGGGAACAAGGCGCAGGTATTAACTGTACCTGCGTTGATAGTACCAGAAGAGGAAGAGACGGCTAACTCTGTGCCAGCAGCCGCGGTAATACAGAGGTCTCAAGCGTTGTTCGGATTCATTGGGCGTAAAGGGTGCGTAGGTGGCGCGGTAAGTCGGGTGTGAAATTTCGGAGCTTAACTCCGAAACTGCATTCGATACTGCCGTGCTTGAGGACTGGAGAGGAGACTGGAATTTACGGTGTAGCAGTGAAATGCGTAGAGATCGTAAGGAAGACCAGTGGCGAAGGCGGGTCTCTGGACAGTTCCTGACACTGAGGCACGAAGGCCAGGGGAGCAAACGGGATTAGAAACCCTTGTAGTCC
+
IIIHHIIIIIIIIIIIIHIIIIIIIIIIIIIIIIIIIIIIIIHIIIIIHIHIIIIIIIIIIIIIIIIIIIIIIIIIIIIIIHHIIIIIIIIIIIIIIIIIIIIIIIIIIIIIIIIIIIIIHHHIIIIIIIIIIIIIIIIIIIIIIIIIIIIIIIIHIIIIIIIIIIIIIIIICEEHIIIIHIIIIGIIIIIIGHIIIIIIGHFHHHIIIIIIHIIHHIHIIIHFIIIIHIHH@HHHIIIIGHFHHEHIHIIHEIGIHIHHHIIIHIIIIHHGIIIHGIIIIIIIIIIIIIIIHGHIIGHIIIIIIIIIHIIIIIIIHIGHIIIIIIIIIIIIIIIIIIIIIIIHHHDHIHHHIIIIIIIIIIGIIIIIIIIIIIIIIIIIIIIIIIIIHHGDIIIIIIIIIIIIIHIIIGIHIIHIIHIHH@IIIIIIIHEIIIIHHHFIIHHDDDD@
@HWI-D00621:464:HFY7KBCXY:1:1211:14950:92949 1:N:0:CGAGGCTGTGAACCTT
TGGGGAATATTGGACAATGGGCGAAAGCCTGATCCAGCAATGCCGCGTGAGTGAGGAAGGCCTTAGGGTTGTAAAGCTCTTTCGGCGGGGACGATGATGACGGTACCCGCAGAAGAAGCCCCGGCTAACTTCGTGCCAGCAGCCGCGGTAATACGAAGGGGGCGAGCGTTGTTCGGATTTACTGGGCGTAAAGGGCGCGCAGGCGGTCATTTTTGTCGAGTGTGAAAGCCCCGGGCTTAACCTGGGAACTGCGCTCGAAACGGGATGACTAGAGATCGGGAGAGGAGAGTGGAATTCCCAGTGTAGAGGTGAAATTCGTAGATATTGGGAAGAACACCGGTGGCGAAGGCGGCCATCTGGACCGGTACTGACGCTGAGGCGCGAAAGCGTGGGGAGCAAACAGGATTAGATACCCTAGTAGTCC
+
IIIIHIIIIIIIIIIIIIIIIIIIIIIIIIIIIIIIIIIIIIIIIIHCHGHGIIIIIIIIIIIIIIIIIIIIIIIIIIIIIIIIIIIIIIIIIIIIIIIIIIIIIIIIIIIIGIIIGHIIIIIIIIIIIGIIIIIIIIIIIIIIIIIIIIIIGIIIIHIIIHHHIIIII@HHFEHHIIIIIIIIIIIIIIIHHIIHIIIIIHIIIIIIIIIIIIIIIIHIIIIIIIIIIIIHIHIHHIHIIIIIIIIIIIIIGIHIIIIIIHIIIIIIIHIHHHIIIIIIIIIIIIIIIIIHHIHHIIIIIIIIIIIIIIIIIIIIIIIIIIIIIIIIIIIIIIIIIIIIIIIIIIIIIIIIIIIHIIIIIIIIIIIHIIHIIIIIIIIIIIIIIIIIIIIIIIIIIIIIIIIIIHIIIIIIIIIIHIIDDDCD
@HWI-D00621:464:HFY7KBCXY:1:2110:9535:70792 1:N:0:CGAGGCTGTGAACCTT
TGGGGAATATTGGACAATGGGCGCAAGCCTGATCCAGCAATGCCGCGTGAGTGATGAAGGCCTTAGGGTTGTAAAGCTCTTTCACACGCGACGATGATGACGGTAGCGTGGGAAGAAGCCCCGGCTAACTCCGTGCCAGCAGCCGCGGTAATACGTAGGGTGCGAGCGTTAATCGGAATTACTGGGCGTAAAGAGTGCGTAGGCGGTTCTTTGTGTCCGCTGTGAAAGCCCCGGGCTTAACCTGGGAATGGCAGTGGAAACTAGAGAACTCGAATCTGGCAGAGGGGGGTGGAATGCCACGTGTAGCAGTGAAATGCGTAGAGATGTGGCGGAACACCGATGGCGAAGGCAGCCCCCTGGGCTGAGATTGACGCTCAGGCACGAAAGCGTGGGGAGCAAACAGGATTAGAAACCCTTGTAGTCC
+
IIIIIIIIIIIIIIIIIIIIIIIIIIIIIIIIIIIIIIIIIIIIIIIIIIIIIIIIIIIIIIIIIIIIIIIIIIIIIIIIIFHHIIIIIIIIIIIIIIIIIIIIIIIIIIIIIIIIIIIIIIIIIIIIIIIIIIHIIIIIIIHIIHIIHIHHIIGHHIIIIIIIIHIIIIIHIIIHHIIIIIIIIIIIIIIIHGHIHHHIHIIIIIHHIHHIIHHHHIIHIIIIHHIHIHIGIIIGIIIIIIIIIHHGIIIIIIIHIIIIIIHIIHIIIIHIIHIFIHIIIIIIIIIHIIIIIIIIIIIIIIIIIIIIIIIIIIIIIIIIIHDIIIIIIIIIIIIIIIIIIIIIIIIIIIIIHIIIIIIIIHIIIIIIIIIIIIIHIIIIIIIIIHHHHHIIIIIIIIIIIIIIIIIIIIIIIIIIIIIDDDD@
@HWI-D00621:464:HFY7KBCXY:1:2110:5451:92823 1:N:0:CGAGGCTGTGAACCTT
TGGGGAATTTTGCGCAATGGGGGAAACCCTGACGCAGCAACGCCGCGTGGAGGATGAAGTCCCTTGGGACGTAAACTCCTTTCGACCCGGACGATAATGACGGTACGGGTGGAAGAAGCCCCGGCTAACTTCGTGCCAGCAGCCGCGGTAATACGAGGGGGGCAAGCGTTGTTCGGAATTATTGGGCGTAAAGGGCGCGTAGGCGGTGCGGTAAGTCACCTGTGAAATCTCCGGGCTTAACTCGGAGCCTGCAGGCGAAACTGCCGTGCTTGAGTGTGGGAGAGGTGCGTGGAATTCCCGGTGTAGCGGTGAAATGCGTAGATATCGGGAGGAACGCCTGTGGCGAAAGCGGCGCACTGGAACACAACTGACGCTGAGGCGCGAAAGCTAGGGGAGCAAACAGGATTAGAAACCCCGGTAGTCC
+
IIIGIIIIIIIIIHIIIIIIIIIIIIIIIIHHFHIIIIIIIIIIIIIIIIIIIIIIIIIIIIIIIIIIGHIIIIIIIIIIIIIIIIHIIIIIIIIIIIIHIHIHIIIIIIIIIIIIIIHIIIIIHIIIIHIIIIIIIIIHIHIIIIIIIGIGIGHIIIIIGIIHIIIIGHDHHHIIHGHFIIIHIIIIIIIIHHIIIIIIHIIIIIIIIIIIIIIIIIIIIIIIIHIIIIHIIIHIHHIHIIIIHHHGHGIIIHHEGHGDIHHDHHIHHF@HEIIIIIIIIIIIIHIIIIIIHIHDHHIIIIIGIIIIIIIIGIIIIIIHIHHIHHIIIIHIIIHCHHHIIIIIIIHIIIIIIIIIIIIHIHIHFIIIIIHIIIIIIIIIIIHIIIIIIHIIIIIIHHIHIIIIIIHIIIHCHHHHEIIDDDAD
@HWI-D00621:464:HFY7KBCXY:1:2112:13117:67423 1:N:0:CGAGGCTGTGAACCTT
TCGGGAATTTTGCGCAATGGGCGAAAGCCTGACGCAGCAACGCCGCGTGAGGGATGAAGGCCTTCGGGTTGTAAACCTCTTTTCTCAGGGACGATAATGACGGTACCTGAGGAATAAGTCACGGCTAACTACGTGCCAGCAGCCGCGGTAATACGTAGGTGGCAAGCGTTGTCCGGATTTACTGGGCGTAAAGAGCGCGCAGGCGGTCGTTCAAGTCGAGTGTGAAAGCCCCCGGCTCAACTGGGGAGGGTCACTCGATACTGATCGACTCGAAGGCAGAAGAGGGAAGCGGAATTCCCGGTATAGTGGTGAAATGCGTAGATATCGGGAGGAACACCAGTGGCGAAGGCGGCTTTCTGGTCTGCTCTTGACGCTGAGGCGCGAAAGCTAGGGTAGCAAACGGGATTAGATACCCCAGTAGTCC
+
IIIIIIIIIIIIIIIIIIIIIIIIIIIIIIIIHIIIIIIIIIIHIIIIIIIIIIIIIIIIIIIIIHIIIIIHIIIIIIIIIHIIIIIIIIIIIIHIIHIIIIIIIIIIIIIIIIIIIIIIIIIIHHIIIIIIIIIIIIIIHIIIGIIIIIIIGHHHHHIHIIIIIIHIIIHIIIIHHIGIHHHIHIIIHIIIIIIIHIIIIIIHGHHIIIIIIHHHIIIIIIIIIEIIIHIIIIHHGIIIHEHIIIIIIHIHHHIIIIHIHH?GGIIIIHGIIIIIIIIIIIIIHHGHIIIIIIIHIIIIIIIIIIGIIIIIIIIIIIIIIHHIIIIIIIIIIIIIIIIIIIIIIIIIIIIIIIIIIHIIIIGIHFHIIIIIIIIIIIIHIIIIIIIIHIIIIIIIIIIIIIIIIIIIIIIIIIIHIIIDDDDD
@HWI-D00621:464:HFY7KBCXY:1:2201:18593:47371 1:N:0:CGAGGCTGTGAACCTT
TAGGGAATATTGGTCAATGGGCGCAAGCCTGAACCAGCCATGCCGCGTGCAGGAAGACGGCCCTCTGGGTTGTAAACTGCTTTTGATAGGGAACAAATGCCACTTGCGAGTGGAGCTGAGTGTACCTATAGAATAAGCACCGGCTAACTCCGTGCCAGCAGCCGCGGTAATACGGAGGGTGCAAGCGTTGTCCGGATTTATTGGGTTTAAAGGGTGCGTAGGCGGCCTAATAAGTCAGTGGTGAAAGCCTCCAGCTTAACTGGAGAACTGCCATTGATACTGTTGGGCTTGAGTATACTTGAGGTAGGCGGAATTGACAGTGTAGCGGTGAAATGCATAGATATTGTCAAGAACACCAATTGCGAAGGCAGCTTACTAAATTATAACTGACGCTGAGGCACGAAAGTGTGGGTATCAAACAGGATTAGATACCCTAGTAGTCC
+
IIIIIIIIIIIIIIIIIIIIIIIIIIIIIIHIIIIIIIIIIIIIIIIIIIIIIIIIIIHHIIIIIIIIIIIIIHIIII?HHHIHIHIIIIHHHIIIIIIIIIIGIIIIIIIIIGIIGIIIIIIIIIHIIIIIIIIIHIIIIHHIIIIIIIIEHIIIIHIHIIIIIIGIIHIIHIIIIIIBEDHHHHIGEEHGHHIIHHHHIIHHIHIIHIIIIIIIHGHIHHIIIIIIIIHHHHH@GIIHHHHIIIHIIFGIGHHHCHIHEEIIIHIIIIGHHHIIIGIIHHIIIIIIHIIHIIHEGCIHIIIIIIIIIIIIIHHHIIHIGIIIIIIIIIIIIIIIIIIIIHIIIIIIIIIIIIIHIIIHHIIIIIIIIIIIHEIIHHHIIHHIHFIIHGIIIIIIIIIIIIIIIIHIIIIIIIIIIIHIIIIIIIIIHHGIIHHIIIDDDDD
@HWI-D00621:464:HFY7KBCXY:1:2201:15943:73934 1:N:0:CGAGGCTGTGAACCTT
TGGGGAATATTGCGCAATGGGCGAAAGCCTGACGCAGCCACGCCGCGTGGGTGATGAAGGCCTTCGGGTTGTAAAGCCCTGTCGAGGGGGAAGAAGTATGACGGTACCCCTCAAGAAAGCGCCGGCTAACCCTGTGCCAGCAGCCGCGGTAATACAGGGGGCGCGAGCGTTGCTCGGAATCACTGGGCGTAAAGCGTACGCAGGCGGACCGTTAAGTCGCATGTGAAATCCCGGGGCTCAACCCCGGAAGTGCATGCGAAACTGGCGGTCTTGAATACGGGAGAGGTGAGTGGAATTCCTGGTGTAGAGGTGAAATTCGTAGATATCAGGAGGAACACCGGTGGCGAAAGCGGCTCACTGGCCCGATATTGACGCTCATGTACGAAAGCGTGGGGAGCAAACAGGATTAGAAACCCTAGTAGTCC
+
IGHIHIIIIIIIIIIHHIIIIIIIIIHIIIIIIIIHIIIIIIGHIGIIIIIIHIHIIIIIIIIIIIIIIIIIIIGIIIIIIGHIIIIHIIHHIIIIHIIHIIIIIIIIIIIIIIIIIHHIIIIIIIIIIIIHIHIIIIIIIIIHIIIIIIHHIIHIIHIIIIIIIIIIIIHIHIIIIIIHIIIIHIIHIIIHIIIIIIIIIIIIIHIIHHHHIIHIIHIIIHIHHHHHIIHHHEHEGFHHHDCHGHIIHHIGIIHIIHIIIHIIHGGIIIIIIIIIHHIIIIIIIIIIIIIHHIIIIHIIIIIHFIIIIIIIIIIHHIIIIHHFIIFIIIIHIIIIHIIIHGIHIIIIHIIIIIHHCIIIIIIHIIIIIHIIIHHFG?IIIIIIIIIHIIIIIIHHHEIIIHIIGHFIIIIIHIIIIHIHDDDDD
@HWI-D00621:464:HFY7KBCXY:1:2201:11904:79766 1:N:0:CGAGGCTGTGAACCTT
TGGGGAATATTGGACAATGGGGGCAACCCTGATCCAGCAATGCCGCGTGGATGATGAAGGCCTTCGGGTTGTAAAGTCCTTTCGGCGGGGAAGATGATGACGGTACCCGCAGAAGAAGCCCCGGCTAACTTCGTGCCAGCAGCCGCGGTAATACGAAGGGGGCTAGCGTTGTTCGGAATTACTGGGCGTAAAGGGCGCGTAGGCTGTGCTGTAAGTCAGGCGTGAAAGCCCCGGGCTCAACCTGGGAATTGCGCTTGATACTGCGGCGCTGGAAGGTGGGAGAGGATGGCGGAATTCCCAGTGTAGAGGTGAAATTCGTAGATATTGGGAAGAACACCGGTGGCGAAGGCGGCCATCTGGCCCACATTTGACGCTGAGGCGCGAAAGCGTGGGGAGCAAACAGGATTAGATACCCCAGTAGTCC
+
IIIIIIIIIIIIIIIIIIIIIIIHIIIIIIIIIIIIIIIIIIIIHIIIIIIHHIFHIIIIIIIIIIIIIIIIIIIIIIIIIHIIIIIIIIIIIIIIIIIIIIIIIIIIIIIIIIIIIIIIIIIIIIHIIIIIIIIIIIIIIIIIIIIIIIGHIIIHIHIIIIIIHIGIIGHHHHIIIHIIIIIIIIIIIIIIIIHGIHIIIIIGIIIIHHIIIIIIIIIIHHHIIIHIIIIIHIIIIHIHGIIHIIIIHDHEHEIHHGIIIHHHIHHHHHIIIIIIIIIIIIIIHHIHIIIIIIHEIIIHIIIIIIIIIIIIIIIIIIIIIIIIIIIIIIIIIIIIIIIIIIIIHIIIIIIIIIIHHHIIIIIIIIIIIIHIIIIIIIIIIIIIIIIIIIIIIIIIIIIIIIIIIIIIIIIIIIIIIIIDDDDD
@HWI-D00621:464:HFY7KBCXY:1:2201:14454:80082 1:N:0:CGAGGCTGTGAACCTT
TGGGGAATCTTGCGCAATGGGGGAAACCCTGACGCAGCAACGCCGCGTGGAGGATGAAGTCCTTTGGGACGTAAACTCCTTTCGACCCGGACGATAATGACGGTACGGGTGGAAGAAGCCCCGGCTAACTTCGTGCCAGCAGCCGCGGTAATACGAGGGGGGCAAGCGTTGTTCGGAATTATTGGGCGTAAAGGGCGCGTAGGCGGTGCGGTAAGTCACCTGTGAAACCTCTAGGCTCAACCTAGAGCCTGCAGGCGAAACTGCCGTGCTTGAGGGTGGGAGAGGTGCGTGGAATTCCCGGTGTAGCGGTGAAATGCGTAGATATCGGGAGGAACACCTGTGGCGAAAGCGGCGCACTGGACCATAACTGACGCTGAGGCGCGAAAGCTAGGGGAGCAAACAGGATTAGAAACCCTGGTAGTCC
+
IIHIIIIIIIIIIIIIIIIIIHIIIIIIIIIIIIIIIIIIIIIIIIIIIIIIIIIIIIIIIIIIIIIIHIIIIIHIIHIIIHHIHIIIIIIIIIIIIIIHIIIIIIIIIIIIIIIIIIIHIIIHIIIIIIIIIIHIHIIIIIIIIIIHIHEHIIIEHHIIIIIIGIIIIIIIIIIIIIIIHHIIIIIIHGIHIIIIIHIIIIIIHHIIIIIIHIIIIIIIIIIIIIIIIIFIHIIHHHHHIIIIIHHIIIIHIIIIIIIIHGIIIIIIIHIIIIIIIIIIIIIIIIIIIIIIIIIHHHIIIIHHHIIIIIIIIIIIIIIIIHHHIIIIIIIIIIIIIIIIIIIIIIIIIIIIIIIIIIIIIIIIHIIIIIHIIIIIIIIIIIIIIIIIHIIIIIIIIIIIIIIIIIIIIIIIIIIIIIIDDDDD
@HWI-D00621:464:HFY7KBCXY:1:2201:17340:86619 1:N:0:CGAGGCTGTGAACCTT
TGGGGAATATTGGACAATGGGCGCAAGCCTGATCCAGCCATGCCGCGTGGGTGATGAAGGCCCTAGGGTTGTAAAGCCCTTTCGGCGGGGAAGATAATGACGGTACCCGCAGAAGAAGCCCCGGCTAACTTCGTGCCAGCAGCCGCGGTAATACGAAGGGGGCTAGCGTTGCTCGGAATCACTGGGCGTAAAGCGCACGTAGGCGGCTTATTAAGTCAGGGGTGAAATCCTGGAGCTCAACTCCAGAACTGCCTTTGATACTGATGAGCTTGAGTCCGGGAGAGGTGAGTGGAACTGCGAGTGTAGAGGTGAAATTCGTAGATATTCGCAAGAACACCAGTGGCGAAGGCGGCTCACTGGCCCGGTACTGACGCTGAGGTGCGAAAGCGTGGGGAGCAAACAGGATTAGATACCCTAGTAGTCC
+
IIIIIIIIIIHHIIIIIIIIIIHIIIIIIIIIHIIIIIIIIIIIIIICHHIHIHIIIHIIIIIIIIIIHHIIIIIIIIIIIIIIIIIIIIHIIIIIIHIIIIIIIIIIHIIIHIIIIIIIIIIIIHIIIIIIIHIIIIIHHHHIIIIIIIIIIHIGIIHHGIIIIIIIIIIIIIIHHHIHHIIIIIIIIHHIIIIIIIIIIIIHHHHHHHHIHIIIIHHIHHIIHIHIIIIIHGIIIIHHHIIIIHHHIIIIIHIIIIIIIIIIIIIHIHIIHD?DIIIHHHIIIIIIIHHIIIIHIIIIIHHIIIIIIIIIIIGIIIIIHHHHEHIIIIIIIIIIIHIHHHHHIIIIIIIIIIIIHIIHHHHIIIIIHIIIIIIIGIIIIIIIIIIIIIIIIIIIIIIIIIIIIIHIIIIHIIIIIIIDDDDD
@HWI-D00621:464:HFY7KBCXY:1:2202:16217:77326 1:N:0:CGAGGCTGTGAACCTT
TGGGGAATTTTGCGCAATGGGGGAAACCCTGACGCAGCAACGCCGCGTGGAGGATGAAGTCCCTTGGGACGTAAACTCCTTTCGACCCGGACGATAATGACGGTACGGGTGGAAGAAGCCCCGGCTAACTTCGTGCCAGCAGCCGCGGTAATACGAGGGGGGCAAGCGTTGTTCGGAATTATTGGGCGTAAAGGGCGCGTAGGCGGTGCGGTAAGTCACCTGTGAAATCTCCGGGCTTAACTCGGAGCCTGCAGGCGAAACTGCCGTGCTTGAGTGTGGGAGAGGTGCGTGGAATTCCCGGTGTAGCGGTGAAATGCGTAGATATCGGGAGGAACACCTGTGGCGAAAGCGGCGCACTGGACCACAACTGACGCTGAGGCGCGAAAGCTAGGGGAGCAAACAGGATTAGAAACCCTAGTAGTCC
+
IIIIIIIHHIIIIIIIIIIIIIIIIIIIIIIIIIII?HHIIIIIIIIIIIIIIIGIHIIIIIIIIIIIGIICHIIIIIIIIGHIIIIIIIIIIIIIIIIIIIIIGIIHIIIIHIIIIIIIIHIIIIGIIIHIIIIIIIIIIIIIHIIIHIIIIIIIIIIIHHGDHIIIHIHHHIIHHHIHGIIIIHIIHIIIIIIHGIIHIIIIIIIIHIIHHHHGHHHIIIIHIIIHHHGHHHHH?HIIHDHHGAHHHCIIIIIHHGIHHIHCIIIIHIIIHIIIIIIIIIIIHCGIIIIIIIIIHIIIIIIIIHIIIIIIHIIIIIIIIHEHHIIIIIHIIIIIIIIIIIIIIIHIIIIIIIGHIIIIIHGIIIIIIIIIIIIIIIIIIIIIIIIIIIIIIIIIHIIIIIIIIIIIIIIIIIIIIIIDDDDD
@HWI-D00621:464:HFY7KBCXY:1:2203:17842:79776 1:N:0:CGAGGCTGTGAACCTT
TGGGGAATTTTGCGCAATGGGGGAAACCCTGACGCAGCAACGCCGCGTGGAGGATGAAGTCCCTTGGGATGTAAACTCCTTTCGACCGGGAAGATAATGACGGTACCGGTGGAAGAAGCACCGGCTAACTCTGTGCCAGCAGCCGCGGTAATACAGAGGGTGCGAGCGTTGTTCGGAATTATTGGGCGTAAAGGGCGCGTAGGCGGTGCGGTAAGTCACCTGTGAAACCTCTAGGCTTAACCTAGAGCCTGCAGGCGAAACTGCCGTGCTGGAGTGTGGGAGAGGTGCGTGGAATTCCCGGTGTAGCGGTGAAATGCGTAGATATCGGGAGGAACACCTGTGGCGAAAGCGGCGCACTGGACCACAACTGACGCTGAGGCGCGAAAGCTAGGGGAGCAAACAGGATTAGAAACCCTTGTAGTCC
+
IIIIIIIIIIIIIIIIIIIIIIIIIIIIIIIIIIIIIIIIIIIIIIIIIIIIIIIIIIIIIIIIIIIIHIIIIIIIIIIIIHHIIIIIIIIIIIHIIIIIIIIIHIIIIIIIIIIIIIIIIIIIIHHIIIIIHHHIIIIIIIIIIIIIIIIIIIIIGIIIIHGIIIIIHEHHHHIIIIHHIIIIIIIIIIIIGHIIIIIIIIIIIIIIIIIIIIIIIIIIHIIHIIIIIIHCIIIIIHHGIIHIIIIIGIIHDIIIHHHHIIIHIIIIIHIIIIIIIIIIIIIIIIIIIIIIIIIHIIIIIIIGIIIIIIIIHIIIIIIIHHHIHIHIIIIIIIIHHGIIHIIIIIHGIIIIIIIIIIIIIIIIIIHIIIHIIIIIIIIIIIIIIIIIIHIIIIIIIIIIIIIIIIIIIIHFIIIIGIIDDDDD
@HWI-D00621:464:HFY7KBCXY:1:2203:7227:82759 1:N:0:CGAGGCTGTGAACCTT
TGGGGAATCTTGCACAATGGGGGCAACCCTGATGCAGCGACGCCGCGTGAGCGATGAAGCCCTTCGGGGTGTAAAGCTCTTTTGGCGGGGAAAATTATGATGGTACCCGTCGAATAAGCTGCGGCTAACTACGTGCCAGCAGCCGCGGTAATACGTAGGCAGCAAGCGTTGTTCGGAATTACTGGGCGTAAAGCGTGTGTAGGCGGTTGGGTAAGTCTGGTGTGAAATCTCCCGGCTCAACTGGGAGGGTGCGCCGGGAACTGCCTGGCTGGAGTGCGGAAGAGGAGAGTGGAATTCCCGGTGTAGCGGTGAAATGCGTAGATATCGGGAGGAACACCTGTGGTGAAGACGGCTCTCTAGACCGCAACTGACGCTGAGACACGAAAGCGTGGGTAGCAAACAGGATTAGATACCCTAGTAGTCC
+
IHIIIIIIIIIIIIIIIIHIIIHIIHIIIIIIIIIIIIIIIIIIIIIIIIIIIIIIIIIIIIIIIIIIIHHIIIIIIIIIIHHHHIIIIHHIIIIIIIIIIHIIIIIIIEHIIIIIIHIIIIIIIIIIIIIIIIIIIHIHIIIIIIIIIIIIIIIIIIIIIIIIIIIIHGHIIIIIHIIIIHIHIIIIIIHIHIIFIIIIIIIIIIHHHHGHIIHIIIIIIIIIIHHHGHHCHIIHIIIHIIIIIIIHIHIIIHIIIIIIIHHHIIIIIHIIIIGIHHHIIHIIIIIIIIIIIIIIIIIIIIIIHHIIIIIIIIIIIIIIIHHIIIIIIIIIIIIIIIIIIIIIIIIIIIIIIIIIIIIHEIIIIIHIIIIIIIIIIIIIIIIIIIIIIIIIIIIIIIIIHIIIIIIIIIIIIIIIIIIDDDDD
@HWI-D00621:464:HFY7KBCXY:1:2203:6337:83002 1:N:0:CGAGGCTGTGAACCTT
TGGGGAATTTTGGGCAATGGGCGAAAGCCTGACCCAGCAACGCCGCGTGTGGGATGAAGGCCCTCGGGTCGTAAACCACTGTCAGGAGGAAAGAATGGCCGGCCGGATAATACTCGGTCGGTTTGACGGTACCTCCAAAGGAAGCGCCGGCTAACTCCGTGCCAGCAGCCGCGGTAATACGGAGGGCGCAAGCGTTGTTCGGAATTACTGGGCGTAAAGCGCATGCAGGTGGCTGAGTAAGTCGAATGTGAAAGCCCCGGGCTCAACTCGGGAACTGCATCCGAAACTACTTGGCTAGAGTCCCGGAGGGGAGGGCAGAATTCCCAATGTAGGGGTGAAATCCGTAGATATTGGGAGGAATACCGGTGGCGAAGGCGGCCCTCTGGACGGTGACTGACACTCAGATGCGAAAGCGTGGGGAGCAAACAGGATTAGAAACCCTAGTAGTCC
+
IIIIIIIIIIHHIIIIIIIIHIIIIIIIIIIIIIIIIIIIIIIIIIIHHIIIIIIIIIIIIIIIIIIIIIIIIIIIIIIHIIHIIIHIIIIIIIIIIIIIIIIIIIDHIHIIIIIIIHIIIFHIIIIIIIIIIIIIIIIIGIIHIIIIIIIHHIIIIIIIIIHIIIIIIIIIIIIIHIIIIIHIIGIIIIIIIIHHIHIHIIIHGIHHIIIIHIHIIIIIIIIIIIIGIIHHIIHHGFHHHIIIHHEFEGHFHIIHHHIGIGIIIHHFFHIHGGIHIHEDIGIIIHHIIIHIIIHIIIHIHHHIIIIIIIIIIIIHIIIIIIIIIIIIIIIIIIIIIIIIIIIIIIIIHIIIIIIIIIIIHIHIIIIIIIIIIIIIIIIIIIIIIIHIIIHIHIIIIIIIIIIIIIIIIIIIIIIIIIIIIIIIIIIIIIIIIIIIIIIIIIIIIDDDDD
@HWI-D00621:464:HFY7KBCXY:1:2203:3791:86157 1:N:0:CGAGGCTGTGAACCTT
TGGGGAATATTGGACAATGGGCGCAAGCCTGATCCAGCCATGCCGCGTGGGTGATGAAGGCCTTAGGGTTGTAAAGCCCTTTCGGCGGGGAAGATAATGACGGTACCCGCAGAAGAAGCCCCGGCTAACTTCGTGCCAGCAGCCGCGGTAATACGAAGGGGGCTAGCGTTGCTCGGAATCACTGGGCGTAAAGCGCACGTAGGCGGCTTGCTAAGTCGGGGGTGAAATCCTGGAGCTCAACTCCAGAACTGCCTTCGATACTGGCGAGCTTGAGTCCGGGAGAGGTGAGTGGAACTGCGAGTGTAGAGGTGAAATTCGTAGATATTCGCAAGAACACCAGTGGCGAAGGCGGCTCACTGGCCCGGTTCTGACGCTGAGGTGCGAAAGCGTGGGGAGCAAACAGGATTAGAAACCCCAGTAGTCC
+
IIIIIIHIIIIIIIIIIIHIIIIIIIIIIIIIIIIIIIIHIIIIIIIHHIIHIHIIIIIIIIIIIIIIHIIIIIIHHGIIIHIIIIIIHIHHIIIIIIGIIIIIIIIIIIHIIIE@HHHIIIIIIHIIIHHEHIIIIHIIHIIIIIIIHGIIIIIHIGHIIIGHIHIIIIHCHHIIIIHHIHIIIHHIIIIHHDFHGEHHHIIIIHIIIIIIIIIIIHHIHIIIIIIIHIGIIHHIIHIHH?IIIIIIIIIIHHFHIIIIHGIHHIGIHIIIIHHDIIIIIIIIIIIIIIIIIIGIIIIHHIIIIIHIIIIIIIIIIIIIHHHHIIGIIIIIIIHIIIIIHIIIIIIIIIIIHEFIIIIIIIIIIIIIIIIGIIIIIIIIIIIIIIIIIIIIIIIHIIIIIIIIIIIIIIIHIIIIIIHDDBDD
@HWI-D00621:464:HFY7KBCXY:1:2203:15396:86936 1:N:0:CGAGGCTGTGAACCTT
TGGGGAATTTTCCGCAATGGGCGAAAGCCTGACGGAGTGACGCCGCGTGGGGGACGAAGGCCTTCGGGTCGTAAACCCCTGTCAGAGGGAAAGAAGGGTGTCGGCGTAAATAGCGCCGGCATCTGACGGTACCTTCAGAGGAAGCCCCGGCCAACTCTGTGCCAGCAGCCGCGGTAAGACAGAGGGGGCAAGCGTTGCTCGGAATCACTGGGCGTAAAGGGCGCGTAGGCGGGATGGCAAGTCGGTCGTGAAATCCTTCGGCTCAACCGAAGAACGTCGGCCGATACTGCCGTTCTTGAGGGATGCAGAGGAGATTGGAATTCCCGGTGTAGCGGTGAAATGTGTAGAGATCGGGAGGAACACCGGTGGCGAAGGCGGGTCTCTGGGCATCTCCTGACGCTGAGGCGCGAAAGCGTGGGGAGCAAACGGGATTAGAAACCCGAGTAGTCC
+
IIIIIIIIIIIIIIIIIIIIIIIIIIIIIIIIIIIIIIIIIIIIIIIIIIIIIIIIIIIIIIIIIIIIIIIIIIIIIIIIIIHIIIIIIIIIIIIIIIIIIIIIHIHHHIIIIIIIIIIIIIIIIIIIGIIHHIIIHIIIIIIIHHIIIIIIIGHIHIIIIHHIHIIIIIIGHIIIHIFHIIGIIIIIGIIIIIHHHHIGIIIGHHIIIHHHIIIHHHHHHHDHHIIIIIHIIHGHFIIIIIIHHHIIIIHHEFIHHHIIHHHHHGHHHHIIHHIIIIIIIIIIIHHIIIIHIIIIIIHIIIIIIIIIIIIIIIIIIIIIIIIIIIIIIIIIIIIIIIIIIHIIIIHGEHFIIIIIIIIIIIIIIIIIIIIIIIIIIIIIIIIIIIIIIIIHIIIIIIIIIIIIIIIIIIIIIIIIIIIIIIIIIIIIIIIIIIIIIHIIIIIIIDDDCD
@HWI-D00621:464:HFY7KBCXY:1:2205:9588:94929 1:N:0:CGAGGCTGTGAACCTT
TAGGGAATCTTCCGCAATGGACGCAAGTCTGACGGAGCAACGCCGCGTGAGTGATGAAGGTTTTCGGATCGTAAAGCTCTGTTGCCCTAGACGAACAGCATGAGGAGTAACTGCCTTGTGTATGACGGTATAGGAGAAGAAAGCCCCGGCTAACTACGTGCCAGCAGCCGCGGTAATACGTAGGGGGCAAGCGTTGTCCGGAATTATTGGGCGTAAAGCGCGCGCAGGCGGTCAATTAAGTTGGGTGTTTAAGCCCGGGGCTCAACCCCGGTTCGCATCCAAAACTGGTTGACTTGAGTGTAGGAGAGGAAAGTGGAATTCCACGTGTAGCGGTGAAATGCGTAGAGATGTGGAGGAACACCAGTGGCGAAGGCGACTTTCTGGCCTATAACTGACGCTGAGGCGCGAAAGCGTGGGGAGCAAACAGGATTAGAAACCCTAGTAGTCC
+
IIIIIIIIIIIIIIIIIIIIIIIIIIIIIIIIIIHIIIIIIIIIIIIHIIIIIIIIIIIIIIIIIIIIIIIIIIIIIIIIIIIIIIIIHHIIIIIDHIIIIIIIIHIIIIIIIIIIIIIIIIIIHHIIHIHIIIIIHIIIIIIIIIIIGGIIIIIIIIIIIIGIIIIIIIIIIIGIIIIIGHHIIHIIGIIIIIHHHEIIIHHIHIHIIIHHHHHIIIHIIIIHIIIIIIHGIIHIHIIIHHIIHEIIIIHIIIIIIIIIHHHIIIIIIIIIIIIIHHIIIIIIIIIIIIIIIIIIIIIIIIIIIIIIIIIIIIIIIIIIHHHIIIIIIIIIIIIIIIIIIIIIHHHIIGIIIIIIIHIIIIIIIIIIIIIIIIIIIIIGIIIIIIIIIIIIIIIIIIIIIIIIIIHIIIIIIIIIIIIIIIIIIIIIIIIIIIHHIIIIHIIDDDAD
@HWI-D00621:464:HFY7KBCXY:1:2206:13214:49604 1:N:0:CGAGGCTGTGAACCTT
TTAGGAATTTTGCGCAATGGGGGAAACCCTGACGCAGCCACGCCGCGTGCGGGATGAAGGCCTTCGGGTCGTAAACCGCTTTTGTCGAGGAAGACACCCGACGGTACTCGGCGAATAAGCAACGGCTAACTACGTGCCAGCAGCCGCGGTAATACGTAGGTTGCGAGCGTTGTCCGGATTTACTGGGCGTAAAGCGCACGCAGGCGGTCTTAAAAGTCGAATGTGAAAGCTCCCGGCCCAACTGGGAGAGGCCGTTCGAAACTTCGAGACTTGAAGGCGGGAGAGGCAGATGGAATTTCCGGTGTAGCGGTAAAATGCGTAGATACCGGAAGGAACACCAGTGGCGAAAGCGATCTGCTGGCCCGCCCTTGACGCTCAGGTGCGAAAGCTGGGGGAGCGACCGGGATTAGATACCCCAGTAGTCC
+
IIIIIIIIIIIIIIIIIIIIIIIIIIIIIIIIIIIIIIIIIIIIIIIIIIIIIHIIIIIIIIIIIIIIIIIHIIIIIIIIIEHIIIIIIIIIIIIIIIIIIIIIIIIIIIIIIIIHIIIIIHIIHHIIIIIIIIIIIIGHIIIGIIIIIIGIIHHIHGHIHIHIIHHIIIHIHHIIIIHHIIHHIIHHICIIIIIIHHHIIIIIIIIHHIHHHHFIIIIIIIIIIIIHHHDIHHHIIHIIIIIIIIHIIHHCIIIIIIIIIIHHIIIIIIIIIIIIIIHIIIIIIIIIIIIIIIIIIHHHIIIIIIIIHIIIIIIIIIIIIHHHIIGIIIIHG@IIIIIIIIIIIIIIIIIIHHIHIHIIHIIIIIHIIIIIIIIIIIIIIIIIIIIIIIIIIIIIIIIIHIIIIIIIIIIGIIIIIIIIDDDDD
@HWI-D00621:464:HFY7KBCXY:1:2206:13423:51660 1:N:0:CGAGGCTGTGAACCTT
TGGGGAATATTGCGCAATGGGCGAAAGCCTGACGCAGCGACGCCGCGTGGGTGATGAAGGCCTTCGGGTCGTAAAGCCCTGTCGGGAGGGAAGAATGTTCCTCGACCTAATACGTCGGGGAAGTGACGGTACCTCCTAAGGAAGCACCGGCTAACTCCGTGCCAGCAGCCGCGGTAATACGGAGGGTGCAAGCGTTGTTCGGAATCACTGGGCGTAAAGGGCGTGTAGGCGGCCCGCTAAGTCTGATGTGAAATCCCCTCGCTCAACGAGGGAACTGCGTCGGAAACTGGCAGGCTTGAGTACCGGAGAGGAAGGTGGAATTCCCGGTGTAGCGGTGAAATGCGTAGATATCGGGAGGAACACCGGTGGCGAAGGCGGCCTTCTGGACGGATACTGACGCTGATACGCGAAAGCGTGGGGAGCAAACAGGATTAGATACCCGAGTAGTCC
+
IIIIIIIIIIIIIIIIIIIIHIIIIIIIIIIIIIIIIIIIIIIIIHIIIIIGIIIIIIIIIIIIIIIIIIIHIIIIIIIHIIIIIIIIIIIIIIIIIIHIIIIIIIIIIIIIIIIIIIIGIIIIIIIIIIHIIIIIHIIIIIIHIHIIIIIHIIIIIIIIIIIIIIIIIIIGIIIHIIIIIIIIIIIIIIIIIIIIHIIIIIIIIGHIIIIIIIIGIIHIIIIIIIIIIIHIIHIHEHIIIHIIGHIIIIIHHIHHIIIHHHIHHIIIHIIIHIIIIIIIIIIIIIHHHIIHHGCHIIHHHHHIHHHIHIIIIIIIIIHIHIIHIIIIIHIIIIIHIIIIIHFIHIHHIHHHIIIIHHCIIIHIIIIIIIHIIIIIIIIIIIIIIIHGIIIHIHIIIIIIIHIIIIIIIIIIIIIIIIIIIIIIIIIIIIIIIIIIIIIIIIIIIDDDDD
@HWI-D00621:464:HFY7KBCXY:1:2206:6803:65332 1:N:0:CGAGGCTGTGAACCTT
TGGGGAATTTTGGACAATGGGGGCAACCCTGATCCAGCCATGCCGCGTGCGGGAAGAAGGCCTTCGGGTTGTAAACCGCTTTTGTCCGGGAAGAAAAGGCACCCCCTAATACGGGATGCTCTTGACGGTACCGGAAGAATAAGCACCGGCTAACTACGTGCCAGCAGCCGCGGTAATACGTAGGGTGCGAGCGTTAATCGGAATTACTGGGCGTAAAGCGTGCGCAGGCGGTTCGTGATGTCTGATGTGAAAGCCCCGGGCTCAACCTGGGAATTGCATTGGAAACTAGCGGGCTGGAGTGTGGCAGAGGGGGGTGGAATTCCACGTGTAGCAGTGAAATGCGTAGAGATGTGGAGGAACACCGATGGCGAAGGCAGCCCCCTGGGCTAACACTGACGCTCATGCACGAAAGCGTGGGGAGCAAACAGGATTAGAAACCCGTGTAGTCC
+
HHIIHIIIIGIIIHIIIIIIIIGIIIHIIIIIIIIIIIIIIIIIIIIIIGIIIIIIIIIHIIIIIIIIIIIIIIIIIIIIIHIIIIIIIHHIIIIIIIIIIGIIIIIGIIIIIIIIIIHHIIIIIIIIIHIIIIHHHIIIIIIHHIHIHIIGIIIHGHIHHHGHIIHIIIIIIIH?HHIIIGHIIIIHIHHIIHHHIIIIIIHIIIIIIIIIIHHIHIHIIIIHIIIIIIIIIHIIIIHHIIHIIIHEGFIIIGIIHIIIIIIIIHGIIIHHHHIIHIHHHIIIHHDEIIIIIIHHIIIIIIIIHIIIIIIIIIHHIIIIIIIIIIIIIIIIIIIIIIIIIIIIIIHHIIIIIIIHIHIIIHIIIIIIIIIIIIIIIIIIIIIIIIIIIIIHIIIIIIIIIIIIIIIIIIIIIIIIIIIIIIIIIIIIIHCIIIIIIIIIIIIIDCDDD
@HWI-D00621:464:HFY7KBCXY:1:2206:10753:78054 1:N:0:CGAGGCTGTGAACCTT
TCGAGAATCTTCCGCAATGGGCGCAAGCCTGACGGAGCGACACCGCGTGCAGGATGAAGGCCTTCGGGTTGTAAACTGCTGTCACGCTTTAGGAATGGCCTGGCGTTAATAGCGCCAGGAGTGACCAAGGCGAAAGGAAGCACCGGCTAACTCTGTGCCAGCAGCCGCGGTAAGACAGAGGGTGCAAACGTTGTTCGGAATTACTGGGCATAAAGCGCACGTAGGTGGTCCACTAAGTCGAGTGTGAAATCCCCCGGCTCAACCGGGGAACTGCGCTCGATACTGGCGGGCTAGAGGTCGATAGGGGTGAGCGGAACTCCAGGTGGAGCGGTGAAATGCGTAGATATCTGGAGGAACACCGGTGGCGAAAGCGGCTCACTGGATCGAAACTGACACTGAGGTGCGAAAGCTAGGGTAGCAAACGAGATTAGAAACCCTGGTAGTCC
+
IIIIIIIIIIIIIIIIIIIIIIIIIIIIIIIIIIIIIIIIIIIIIIIIIIIIIIIIIIIIIIIIIIIIIIIIIIIIIIIIIHIIIIIIIIIIIIIIIIIIIIIIIIIIIIIIIIIIIIIIIIIIIIIIIIIIIIIIIIIIIIIIIIIHHIIIIIIIIIIIIGHIGIIIIHIIIIIIIIIIIHIIHHHIIIGHHHIHIIIHHIIHIIIHIHHIIIIIHHHIIHIIHHHFEGGIIIIIIIIIGIHIIIIIIIIIIHIHHHHIHHIHHGIIIIIIIIIIGIGHGIIIIIIIIIHEIIIIIHHEFFGIHIIIIIIIIHGGGIIIIIIIIIIIGHIIIIIIIIIIIIHGHIIIIIIIIIIIIIIIIIIIIIIIIIIIIIIIIIIIIIIIIIIIHIIIIIIIIIIIIIIIIIIIHIIIIIIIIIIIIIIIIIIIIIIIIIIIIIIIIDDDDD
@HWI-D00621:464:HFY7KBCXY:1:2206:9677:78768 1:N:0:CGAGGCTGTGAACCTT
TGGGGAATCTTGCGCAATGGGCGAAAGCCTGACGCAGCAACGCCGCGTGTGTGATGAAGGTCTTCGGATCGTAAAGCACTGTCGCGAGGGAAGATACGCCCACCGATAACACCGGTGGGCTCAGACGGTACCTCGAGAGGAAGCACCGGCTAACTCTGTGCCAGCAGCCGCGGTAATACAGAGGGTGCGAGCGTTGTTCGGAATTATTGGGCGTAAAGCGCTTGTAGGCGGCCTGTCAAGTCGCGTGTGAAATCCCCTGGCTTAACCAGGGAAGTGCGCGCGAAACTGGCGGGCTTGAGTGCCGGAGAGGGTCGCGGAATTCCCGGTGTAGAGGTGAAATTCGTAGATATCGGGAGGAACACCAGTGGCGAAGGCGGCGACCTGGACGGACACTGACGCTGAGACGCGAAAGCGTGGGGAGCAAACAGGATTAGAAACCCGAGTAGTCC
+
IIIIIIIIIIIIIIIIIIIIIIIIGIIIIIIIIIIIIIIIIIIIIIIIIHIIIIIIIIIIIIIIIIIIIIHHEHIIIHIIIHHHHIIIIIIHHHIIIIHHIHIIIIIHIHIHHIGHIIIHIIIIIIIIIIIHIIHHIEHHEHIHFHIIIIIHIIIIIHIIIHIIIIIIIIIHHHDHHCHHIGHGGHIHIIIHIHHHCHHHIHHHHGHHIHIIIIHHHHHIHIIIIIIIHHIHHHIHHHHHDIHHFHIIIIIHIHIHHHHHHEIIFGIIIIIHHIIIIIHIHIHIIHIIIHGIIHHIIIIHHDGIIIIIIIIHHIIIIHFCCHHIIIIIIIIIIIIIIIHIIIIIIIHHIIIIIIIHIIHGIIIIIIIIIIIIIIIIIIIIIIIIIIIIIIIIIIIIIIIIIIIIIIIIIIIIIIHHGIIIIIGIIIIIIIIIIIHHIIIIIIIHDADDB
@HWI-D00621:464:HFY7KBCXY:1:2206:12152:84708 1:N:0:CGAGGCAGTGAACCTT
TGGGGGATATTGCACAATGGGGGGAACCCTGATGCAGCGACGCCGCGTGAGTGAAGGAGTACTTCGGTATGTAAAGCTCTATCAGCAGGGAAGAAGCAAGACGGTACCTGACCAAGAAGCCCCGGCTAACTACGTGCCAGCAGCCGCGGTAATACGTAGGGGGCGAGCGTTATCCGGATTTACTGGGTGTAAAGGGAGCGTAGACGGCATGGCAAGTCTGGAGTGAAAGCCCGGGGCCCAACCCCGGGACTGCTCTGGAAACTGCCAGGCTAGAGTGCTGGAGAGGTAAGTGGAATTCCTAGTGTAGCGGTGAAATGCGTAGATATTAGGAGGAACACCAGTGGCGAAGGCGGCTTACTGGACAGTGACTGACGTTGAGGCTCGAAAGCGTGGGGAGCAAACAGGATTAGAAACCCTAGTAGTCC
+
IIIIIIIIIIIIIIIIIIIIIIIIIIIIIIIIIIIIIIIIIIIIIIIIIIIIIIIIIIIIIIGIIIIIIIIIIIHIIIIIIFHIIIIIIIIIIIIIIIIIIIIIIIIIIIIIIIIIIGIIIIIIHHHIIIIIIIHIIIIIIIIIIIIIIIIHIHHIHIIHIHIHIIHIIIHGIIGIIGHHIHIIIIIHHIIHIIIIIHIIIIIIIHHIIHIIIHIIIIIIIHHHHHIIIIIHIIIIIIIHHHIHHHFIIIIIIIIHIHIIIIIIHGIIHIIIIIIHIIIIIIHHIHGGIIIIIIIIIIIIIIIIIIIIIIIIIIIIIIIIIIIHIIHIIIIIIIHGHIIIIIIIIIIIIIIIIIIIIIIIIIIIIIIIIIIIIIIIIIIIIIIIIIIIIIIIIIIIIIIIIIIIIIIIIIIIHIIIIIIIDDDDD
@HWI-D00621:464:HFY7KBCXY:1:2206:12686:86669 1:N:0:CGAGGCTGTGAACCTT
TGGGGAATCTTGCGCAATGGGCGAAAGCCTGACGCAGCAACGCCGCGTGGAGGATGAAGGCCCTTGGGTTGTAAACTCCTGTCGGCTGGGAAGAAGTTGTTCGCGACTAATACTCGCGGGCATTGACTGTACCAGCAAAGGAAGCCCCGGCTAACTCTGTGCCAGCAGCCGCGGTAATACAGAGGGGGCTAGCGTTATTCGGAATTATTGGGCGTAAAGGGCGCGTAGGCGGCCATGCGTGTCTTCCGTGAAATCCCTCGGCTTAACTGAGGACGTGCGGAAGAAACTGCAAGGCTCGAGTCCGGGAGAGGGGGGTGGAATTCCCAGTGTAGCGGTGAAATGCGTAGATATTGGGAGGAACACCGGTGGCGAAGGCGGCCCCCTGGACCGGTACTGACGCTGAGGCGCGAAAGCGTGGGTAGCAAACGGGATTAGAAACCCGGGTAGTCC
+
IIIIIIIIIIIIIIIIIIIIIIIIIIIIIIIIIIIIIIIIIIIIIIIHHIHHIIIIIIIIGIIIIIIHIIIIIIIIIIIIIIIIIIIIIIHIIIIIHIHIHIIIIIIIIHIIIIIIIIIIIIIIIIIIIIIIICHIIIIIIIIIIIIIIIIIIHIHIHIIIIHIIIIIIIIIIIIIIIIIIIHIIGHHIHIIHHEEEHHGHGGHGGFHIHHIIIIIIIHIIIIIIHHIIIHIHH@HIGIIHHHCGIIIIGIIHIIIIHIHHHIGIHIIHHIIIIIHIIGIIIIIIHHIIIIIIIIIIIHHHHHIIIIIIIIIIIHIIIIIIIIIIIIIIIIIIIIIIIIIIIIIHIHHHIIIIIIIIIIIIIIIIIIIIIIIHIIIIIIIIIIIIIIHIIIIIIIIHIIIIIIIIIIIIIIIIIIIIIIIIIIIIIIIIIIIIIIIIHIIIIIIIDDDDD
@HWI-D00621:464:HFY7KBCXY:1:2206:6787:98147 1:N:0:CGAGGCTGTGAACCTT
TGGGGAATTGTTCGCAATGGGCGCAAGCCTGACGACGCAACGCCGCGTGGAGGATGAAGACCTTCGGGTCGTAAACTCCTTTCGATCGAGACGAATGGCTTCCGGGCTAACATCCTGGGAGAATGACGGTACCGAGAGAAGAAGCCCCGGCTAACTCCGTGCCAGCAGCCGCGGTAATACGGGGGGGGCAAGCGTTGTTCGGAATTACTGGGCGTAAAGGGCTCGTAGGCGGCCAACTAAGTCAGACGTGAAATCCCTCGGCTTAACCGGGGAACTGCGTCTGATACTGGATGGCTTGAGTGTGGGAGAGGGATGCGGAATTCCAGGTGTAGCGGTGAAATGCGTAGATATCTGGAGGAACACCGGTGGCGAAGGCGGCATCCTGGACCATGACTGACACTGAAACGCGAAAGCCAGGGGAGCAAACGGGATTAGAAACCCTGGTAGTCC
+
IIIIIIIIIIIIIIIIIIIIIIIIIIIIIIIIIIIIIIIIIIIIIIIIIIIIIIIIIIIIIIIIIIIIIIIIIIIIIIIIIIIIIIIIIIIIIIIIIIIIIIIIIIIIIIIIIIIIIIIIIIIIIIIIIIIIIIIIIIIIIIFIIIIIIIIIIHIIIIIIHIHIIIGIIIIIII?HHIIIHIIIIHIIIDHIIIHGEHGIIIHHIIHHHHIIIIIIFIHHIIIHIHEHGHHIIIIIHIGHHHIIHHGHHEHHHHIIIHIIIHEIH?IDIIIIIIHHIHHHIHGHEIIIIIIIIHIIIIHHCIIIIIIHHIIDIHIIIIIIIHIIIIIIIIIIIIIIIIIIIIIIIIHHHIIIIIIIIIIIIIIIIHIHIIIIIIIIIIIIIIIIIIIIIIIIIIIIIIIIIIHEHIIIIIIIIIGIIIIIIIIIIIIIIHIIHIIIIIIIIIIIIDDDDC
@HWI-D00621:464:HFY7KBCXY:1:2207:11952:71865 1:N:0:CGAGGCTGTGAACCTT
TGGGGAATTGTTCACAATGGGCGCAAGCCTGATGACGCAACGCCGCGTGGAGGATGAAGGTCTTCGGATTGTAAACTCCTGTTGCTCGGGACGAAAAGCCTCGACCTAATACGTCGAGGTCTGACGGTACCGAGTGAGGAAGCCCCGGCTAACTCTGTGCCAGCAGCCGCGGTAATACAGAGGGGGCAAGCGTTGTTCGGAATTACTGGGCGTAAAGGGCGCGTAGGCGGCCCGCTAAGTCGAACGTGAAATCCCCGAGCTCAACTCGGGAACTGCGTCCGATACTGGTGGGCTTGAATCCGGGAGAGGGATGCGGAATTCCAGGTGTAGCGGTGAAATGCGTAGATATCTGGAGGAACACCGGTGGCGAAGGCGGCATCCTGGACCGGCATTGACGCTGAGGCGCGAAAGCTAGGGGAGCAAACGGGATTAGAAACCCTGGTAGTCC
+
IIIIIIIIIIIIIIIIIIIIIIIIIIIIIIIIIIIIIIIIIIIIIIIIIIHIIIIIIIIIIIIIIIIIIIIIIIIIIIIIIHIHIIIIIIIIIIIIIIIIIIGIIIIIIIIIIHIIIIIII@HHHIIIIIIIHHDGHIIIIIIIIIIIIIIIIIIHIIIIIIIIIIIIIIIIIGHIHIIIIIIHIIIIHIHIIIHIHIIIIIHIIIIIIHIHHHIHHIIHHGHIIHIHIIHIIIIHIIHFIIHIHIIIHIHDIIIIHIIHHHHIHIHIIIIIIIIIIIHIIIIIIIIIIIHIHIHHHIGIIIIIIIIIHIIIIIIHIHHHHIIIIIIIIIIIIIIIIIIIIIIIIHHIIIIIIIHIIIIHIIIHIIIIIIIIIIIIIIIIIIIIIIIIIIIIIIIIIIIIIIIIIIIIIIIIIHIIIIIIIIIHIIIIIIIIIIIIIIIIIIIDCDDD
@HWI-D00621:464:HFY7KBCXY:1:2209:17720:83304 1:N:0:CGAGGCTGTGAACCTT
TGGGGAATATTGGACAATGGGCGCAAGCCTGATCCAGCCATGCCGCGTGAGTGATGAAGGCCTTCGGGTTGTAAAGCTCTTTTGGCGGGGACGATGATGACGGTACCCGCAGAATAAGCCCCGGCAAACTTCGTGCCAGCAGCCGCGGTAAGACGAAGGGGGCAAGCGTTGTTCGGAATTACTGGGCGTAAAGGGCGCGTAGGCGGCCGGATAAGTCAGGTGTGAAAGCCCTGGGCTCAACCTGGGAGTGGCACTTGATACTGTTTGGCTAGAGAGTGGGAGAGGTTGGTGGAATTCCCAGTGTAGAGGTGAAATTCGTAGATATTGGGAAGAACACCGGTGGCGAAGGCGGCTCACTGGCCCGATACTGACGCTGAGGCACGAAAGCGTGGGGAGCAAACAGGATTAGAAACCCTGGTAGTCC
+
IIIIIIIIIIIIIIIGIIIIIIIIIGIIIIIIIIIIIIIIIIIIIIIIIIHHIIIIIIIIHIIIIIIIIIIIIIIIIIIIIHHIIIIIIIIIIIIIIIIIIIIIIIIIIIIIIIIIIIIIHIIIIIHIIIIIIIIIIIIIIIIIIIIIIIIIIIIHGHIHIIHIIIIIHEHHHIIIIIIIIIIHHHHIHIIIIIIIIIIIHIIIIIIIIIHIIIIIIIIIIIHIIHHHDIFHHHHHIIHGGIHIHGIIIIIHEIIIIIIIIIIIIIIIIHGIIIHIIIHIIIIIHHIHIIIIIHHHIIIIIFHHHHFGHHHIIHHGIIHIIHHHIIIIHHIIHIIIIIIHIIIIHHHIIIIIIIHIIIIIIDIIHIIIIIHHGIIIIIIIHIIIIIIIIHEIIIIHHHIH?IIIHF?HIIHD@GGHFH?D?DD@
@HWI-D00621:464:HFY7KBCXY:1:2209:7838:85137 1:N:0:CGAGGCTGTGAACCTT
TGGGGAATCTTGCGCAATGGGCGAAAGCCTGACGCAGCGACGCCGCGTGAGTGATGAAGGCCTTAGGGTTGTAAAGCTCTGTGGAGAGGGACGAATAAGGCATGGCGAATATCCATGTTGATGACGGTACCTTTTTAGCAAGCACCGGCTAACTCTGTGCCAGCAGCCGCGGTAAGACAGAGGGTGCAAACGTTGTTCGGAATTACTGGGCGTAAAGCGCGTGTAGGCGGTTGCACAAGTCGGGTGTGAAAGCCCAGGGCTCAACCCTGGAAGTGCACTCGAAACTAGGTGACTAGAGTCTCGGAGAGGAAAGCGGAATTCTGGGTGTAGAGGTGAAATTCGTAGATATCCAGAGGAACACCGGTGGCGAAGGCGGCTTTCTGGACGAGTACTGACGCTGAGACGCGAAAGCGTGGGGAGCAAACAGGATTAGAAACCCCAGTAGTCC
+
IIIIIIIIIIIIIIIIIIIIIIIIIIIIIIIHIIIIIHIIIIIIIIIHIIIHIIIIIIIIIIIIIIIIHIIIIIIIIIIIIIIHIIIIIIIIIIIIIIIIIIIIIGIIIIIIIIIIIIIIHIIIHIIHIHHHIIIIIGHIIIIIIIGIIIIIIIIIIIIIIIHIIIIIIIIIIGIIIIIIIIIIHIIIHIIIHHEHHIIIGIIIHHIIIIIIIIIHIIIGIIHHIHIIIIIIHHFEBIIIIHHHIIHHHIIIIIIIIIIIHIIHHECHIIIHIIIIIIIIIIIIHIIIIHIHIHIIIIIHIIIIIIIIIIIIIIIIIHHHIIIIIIIIIIHIIIIIIIIIIIIIIHFHHIIIIIIIIIIIIIIIHIIIIIIIIIIIIIIIIIIIIIIIIIIIIIIIIIIIIIIIIIIIIIIHIIIIIIIIIIIIIIIIIHIIIIIHIIIHHIHDCDDD
@HWI-D00621:464:HFY7KBCXY:1:2209:9032:90310 1:N:0:CGAGGCTGTGAACCTT
TGGGGAATCTTGCACAATGGGCGAAAGCCTGATGCAGCGACGCCGCGTGGGGGATGAAGCTTTTCGGAGTGTAAACCCCTTTCGACCCGGACGAATGCCTCGCAAGAGGACTGACGGTACGGGTATAAGAAGCCCCGGCTAACTACGTGCCAGCAGCCGCGGTAAGACGTAGGGGGCCAGCGTTGCTCGGAATTACTGGGTGTAAAGGGTTCGTAGGCGGTGTGGCAAGTCGGGAGTGAAATCTCTGGGCTCAACCCAGAGTCTGCTTCCGAAACTGCTGTGCTTGAGTGTGGGAGAGGCGCGTGGAATTGCAGGTGTAGCGGTGAAATGCGTAGATATCTGCAGGAACACCCGTGGCGAAAGCGGCGCGCTGGACCACTACTGACGCTGAGGAACGAAAGCTAGGGGAGCAAACAGGATTAGAAACCCTGGTAGTCC
+
IIIIIIIIIIIIIIIIIIIIIIHIIIIIIIIIIIIIIIIIIIIIIIIHIIIIIIHIIIIIIIIIIIIGIIIIIIHIIIIIIFHIIIIIIIIIIIHIIGIIIIIIIIIIIIIIIIFHIFHIHIIHIIIIIIIHIIIIHIIIIIIIIIIIIIIIIIIIIIIIIIIHHHIIIIIIHIHHIIIIIHIIIIIHIIIHHHIIHIIIIHIIIIHHIHHHIIIHIIIIIIIIHIHHHHHHCIIHHGIIIIIHHFHHIIIHIHEIHHIIIIIIIHHEIHIIIIIIIIHIIIIIIIIIIIIIIIIIIIIIIIIIIIIIHHIIIIIIIIIIIIIIIIIIIIIIIIHHHHIIIIIIHIIIIIHHIIIIIIIIIIIIIIIIIIIIIIIIIIIIIIIIIIIIIIIIIIHIIIIIIHIHIIIIIIIIIIIIIIIHCIIIIHIIIHHIIDCDDB
@HWI-D00621:464:HFY7KBCXY:1:2209:20308:97861 1:N:0:CGAGGCTGTGAACCTT
TTGGGAATCTTGGACAATGGGGGAAACCCTGATCCAGCCATGCCGCGTGAGTGATGAAGGCCTTCGGGTTGTAAAACTCTTTCGACGGGGACGATAATGACGGTACCCGTAGAAGAAGCTCCGGCTAACTTCGTGCCAGCAGCCGCGGTAATACGAAGGGGGCTAGCGTTGTTCGGAATTACTGGGCGTAAAGCGCGCGCAGGCGGTCTTCCAAGTCAGTGGTGAAAGCCCGGAGCTCAACTCCGGAACTGCCATTGAAACTGTAAGACTTGAGGATGAGAGAGGTGAGTGGAATTCCCAGTGTAGAGGTGAAATTCGTAGATATTGGGAAGAACACCGGTGGCGAAGGCGGCTCACTGGCTCATATCTGACGCTCAGGCGCGACAGCGTGGGGATCAAACAGGATTAGATACCCTAGTAGTCC
+
IIIIIIIIIIIIIIIIIIIIIIIIIIIIIIIIIIIIIIIIIIIIIIIIIIIIIIIIIIIIIIIIIIIIIIIIIIIIIIIIIGHIIIIIIIIIIIIIIIIIIIIIIIIIIIIIHIIIIIHIIIIIIIIIIIIIIIIIIIIIIHIHHGIIIIIIIIIIHIHHIIIHHIIIHHIHIIIHIHIIHHIIHHHIHHIHHFIHIIIGIIIIIIIIIIIIIIIIHIIIIHGHHIIHHIHIIIIIIIHHIHDIIHHIIHGHEIIIIIHIIIHFHGIIIIIIIIIIIIIIIIHIIIIIIIIIIIIIIIIIIIIIIHHIIIIIIIIIHIIIIHFIIIIIIIIIIIIHIIIIIIIIIIIIIIIIIIIIIIIIIIIHIIGIIHEHIIIHIIIIIIIIIIIIIIIIIIIIIIIIIIIIIIIIIIIIIHHIIIIDDDAD
@HWI-D00621:464:HFY7KBCXY:1:2211:11983:32857 1:N:0:CGAGGCTGTGAACCTT
TGGGGAATTGTTCGCAATGGGCGCAAGCCTGACGACGCAACGCCGCGTGGAGGATGAAGATCTTCGGGTCGTAAACTCCTGTCGAATGGGACGAATGGACCGCGAGCGAACAGTTCGCGGTCGTGACGGTACCGTTAAAGGAAGCCCCGGCTAACTCCGTGCCAGCAGCCGCGGTAATACGGGGGGGGCAAGCGTTGTTCGGAATTACTGGGCGTAAAGGGCTCGTAGGTGGCCAACTAAGTCAGACGTGAAATCCCTCGGCTTAACCGGGGAACTGCGTCTGATACTGGATGGCTTGAGATTGGGAGAGGGATGCGGAATTCCAGGTGTAGCGGTGAAATGCGTAGATATCTGGAGGAACACCGGTGGCGAAGGCGGCATCCTGGACCAACACTGACACTGAGGAGCAAAAGCCAGGGGAGCAAACGGGATTAGATACCCCAGTAGTCC
+
IIIIIIIIIHIIIIIIIIIIIIIIIIIIIIIIIIEHIIHIIIIIIIIHHHEHIIIIIIIIIIIHIIIIIGIIIIIIHHIIIIIIGEHHIIIHIIIIIHCHHIIIIHIHDHIHIIIIIIIIIHIIIEHHIIIIIIHHHHIIIGHIIIIIIIIIIIIIHGIIIIIIHIIIIIIIIIEHFGEHHHEHHIIGIIIIHGHHHHIGHHGHHHGEHIHIHIFHEHHHHHIIIIHIIIHHCIHHFGEFCHIHHHHH@HHIIIIDHDIIIHHHHCDIIIIIIIIHIIIFIIIHHIIIIHIHHIHFIIIIIHHHFIIIIIIIGIIIIIIHEHHIHIIIIIIIIHIIIIIIHIIIIIHGHHIIHIIIIIIIIIHHIIIIIIIIIIIIIIIHIIIIIHGCIIIIIIIIIIHIIIIIIIIIIIIIIHEIIHIIIIIIIIIIIIIIIIIIIIIHIHIIHDDDDD
@HWI-D00621:464:HFY7KBCXY:1:2211:10774:35946 1:N:0:CGAGGCTGTGAACCTT
CAAGGAATCTTGCGCAATGGGCGAAAGCCTGACGCAGCAACGCCGCGTGGGGGATGAAGGCCTTCGGGTCGTAAACCCCTTTTGCTGGGGAAGCAACTGACGGTACCCAGCGAATAAGCCACGGCTAACTACGTGCCAGCAGCCGCGGTAATACGTAGGTGGCGAGCGTTGTCCGGATTTACTGGGCGTAAAGCGCGCGCAGGCGGCCCGCTGCATTCGAGGTGAAATCTCCCGGCTCAACCGGGATAGGTCTTCGAAAATGAACGGGCTTGAGGGCAGCAGAGGAGAGCAGAATTCCCGGTGTAGCGGTGATATGCGTAGATATCGGGAGGAATACCAGTGGCGAAGGCGGCTCTCTGGGCTGTCCCTGACGCTGAGGCGCGAAAGCGTGGGGAGCAAACCGGATTAGAAACCCTAGTAGTCC
+
HIIIIIIIIIIIIIIIIIIHIIIIIIHIIHIIIIIIIIIIIIIIIIIIIIIIIIIIIIIGIIIIIIIIIIIIIIIIIIIIIGHIHHHIIIIIIIIIIIIIIIIIIIIIIIHIIIHHIHIIIIIIIGIIIIIIIHHIIIIIIIIIIHIIIIHIGIIIIIIIIIIIIIHIIHIIIIIIHIIIIIIIHIIIHHHHIHIGHHHIHHHIIIHHIHIHIHIHIIIIIIIIIIIHHEIHHGHIHIIIIHIHIIHIHIIIIIIIIIHHFGFHIIHIIIIIIIIIIIIIIIIIIIIIIIIIHIIIIIIIIIIHIIIIIIIHHIIIIIIIIHFIIIIIHIIIIIIIIIIIIIIIIIIIIIIIIIIIIIIIIIIIIIIIIIIIIHIIIIIIIIIIIIIIIIIIIIIIIIIIIIIIIIIIHCIHIIIIIIIDDDDB
@HWI-D00621:464:HFY7KBCXY:1:2211:14296:35974 1:N:0:CGAGGCTGTGAACCTT
TAAGGAATATTGGTCAATGGACGAAAGTCTGAACCAGCCATGCCGCGTGAAGGATGACGGCCCTCTGGGTTGTAAACTTCTTTTATGGGGGGCGAAAAAAGGGCATTCTTGCTCGTCTGACGGTACCCTATGAATAAGCACCGGCTAACTCCGTGCCAGCAGCCGCGGTAATACGGAGGGTGCAAGCGTTATCCGGATTCACTGGGTTTAAAGGGAGCGCAGGCGGACTTGTAAGTCAGTGGTGAAATACCTGAGCTTAACTCGGGAACTGCCATTGATACTATAGGTCTTGAATATTGTTGAGGTTTGCGGAATGGGTCATGTAGCGGTGAAATGCATAGATATGACCCGGAACACCAATTGCGAAGGCAGCAGGCTAAACAAAGATTGACGCTGAGGCTCGAAAGCGTGGGGATCAAACAGGATTAGATACCCTAGTAGTCC
+
IIIIIIIIIIIIIIIIIIIIIIHHIIIIIIIIIIIIIIIIIIIIIIIIIIIIIIIIIIIIIIIIIIIHIIIHIIIIIIIIIHIIIIHIIIHIIIIIIIIHIIIIIIIIIIIIIIIIGIGHIHHIIHHIIHIIIIIIIIHHIGIIIIIIIIHIGIIIIIIIIIIIIIIIIIEHHIIIIIIIGHIGGHHHHEHHIEIHHHHIIHHHIIHHHIIIHHIGIIIIHHHDHIIGIHIIHHHHGIHIIIIIFHHHIIIHHIHHHEEEEHHIIIHIIIHFIIIIIHIIIGIIIHHHGCIIIIIHHIIIHGIIIIIIIHIHIIIIIIHHIIHEHEHIHHIIIIIIIIIIHHHIHIHHIIIIIIIHHIIHHHIIIIIIIIIIIIIIIIIIIHIIIIIHHIIIHHIIIIIHIIHHIIIIIIIIIIIHHIHIIIIHHEHFIIIHHIHIIHIDDCDD
@HWI-D00621:464:HFY7KBCXY:1:2211:9806:36060 1:N:0:CGAGGCTGTGAACCTT
TGGGGAATCTTGCGCAATGGGCGAAAGCCTGACGCAGCAACGCCGCGTGGAGGATGAAGGCCCTTGGGTTGTAAACTCCTGTCGGCTGGGAAGAAATCGCGCGGGGCTAATACCTCCGTGCGTTGACTGTACCAGCAAAGGAAGCCCCGGCTAACTCTGTGCCAGCAGCCGCGGTAATACAGAGGGGGCTAGCGTTATTCGGAATTATTGGGCGTAAAGGGCGCGTAGGCGGCCACGCGTGTCTTTCGTGAAATCCCTCGGCTTAACTGAGGACGTGCGGAAGAAACTGCGAGGCTTGAGTCCGGGAGAGGGGGGTGGAATTCCCAGTGTAGCGGTGAAATGCGTAGATATTGGGAGGAACACCGGTGGCGAAGGCGGCCCCCTGGACCGGTACTGACGCTGAGGCGCGAAAGCGTGGGTAGCAAACGGGATTAGATACCCGAGTAGTCC
+
IIIIIIIIIIIIIIIIIIIIIIIIIIIIIIIIIIIIIIIIIIIIIIIHIIHHIIIIIIIIIIIIIIIIIIIIIIIIIHIIIGHIIIHIIIIIIIIIIIIIHIIIIIGIHIIIIIIIIGDHHIHHHHIIIIIIIIIIHIIIHIFIIHHIIHIIIIIIIGHIIIHHHIIIIIIIHIHIIIIIIHHHHIHHGIHIGIGHHIIGHHHIIIIIIIHHIIIHHGIIIIIIIIIIIIIIHHDHHIHGHEHCHIIIIIIIIHHHHDIIIIIIIIIHHHIIIHDDIHEIIIIIIIIIIIIIIIIIIIIIHEIIIIIIIIIIIIIIIIIIIIIIIHIIIIIIIIIIIIIIIIIIIIIHGIIIIIIIIIIIIIIIIIIIIIIIIIIIIGIIIIHIIIIIHIIIIIIIIIIIIIIIIIIIIIIIIIIIIIIIIIIIIIIHIIIIIIIIIIIIIHIIIDDDDD
@HWI-D00621:464:HFY7KBCXY:1:2211:13386:42434 1:N:0:CGAGGCTGTGAACCTT
TGGGGAATATTGGACAATGGGCGCAAGCCTGATCCAGCCATGCCGCGTGAGTGATGAAGGCCCTAGGGTTGTAAAGCTCTTTTGTGCGGGAAGATAATGACGGTACCGCAAGAATAAGCCCCGGCTAACTTCGTGCCAGCAGCCGCGGTAATACGAAGGGGGCTAGCGTTGCTCGGAATCACTGGGCGTAAAGGGTGCGTAGGCGGGTCTTTAAGTCAGGGGTGAAATCCTGGAGCTCAACTCCAGAACTGCCTTTGATACTGAGGATCTTGAGTTCGGGAGAGGTGAGTGGAACTGCGAGTGTAGAGGTGAAATTCGTAGATATTCGCAAGAACACCAGTGGCGAAGGCGGCTCACTGGCCCGATACTGACGCTGAGGCACGAAAGCGTGGGGAGCAAACAGGATTAGAAACCCCAGTAGTCC
+
IIGIHIIIIIIIIIIIIIIIIIIIIIIIIIHIIIHIHIIIIIIHIIIIIHIHIIIIIIIIIIIIIIIIHIIIIIIIIIIIHHIIIIIIIIIIIHIIIIIIIIIIIIIIIIIIIIIIIIIIIIIIIIIIIIIIIIIIIIIIIIIIIIIIIIIIIIHIIIIIHIIIIIIIIGIIIIIIIIIIIIIIIIIIIIIIHIIIIIIIIIIIIHIHIIIIIIIIIIIIIIIHIIHHIIIIIIHHHIHHIHEHHHIIIIIIIIIIIIHIIIHIGIIIIIIIIIIIIIIIIIIIIIIIIIHGGCGIIIIIIIIIGIIIIIIIIHIIIIIIIIHHHHHIIHIIIIIIIIIHHIIIIHIIIIIIIIIIIIIIIIIIIIHIHIHHIIIIIIIIIHHIIHIHIIIIIIIIIIIIIIIIHGIIHIIIHIIIIHIDDDBD
@HWI-D00621:464:HFY7KBCXY:1:2211:10650:69725 1:N:0:CGAGGCTGTGAACCTT
TGGGGAATCTTGCGCAATGGGCGAAAGCCTGACGCAGCGACGCCGCGTGGGGGAAGAAGGCTTTCGGGTTGTAAACCCCTTTCAGGAAGGACGAAGCCACTCGGGTTAATAGCCCAGAGGGTGACGGTACTTCCAGAAGAAGCCCCGGCTAACTACGTGCCAGCAGCCGCGGTAATACGTAGGGGGCAAGCGTTGTCCGGATTTATTGGGCGTAAAGAGCGTGTAGGCGGTTAGGTAGGTCCGTTGTGAAAACTCGAGGCTCAACCTCGAGACGCCGATGGAAACCATCTGACTAGAGTCCGGAAGAGGAGAGTGGAATTCCTGGTGTAGCGGTGAAATGCGCAGATATCAGGAAGAACACCCGTGGCTAAGGCGGCTCTCTAGTACGGTACTGACGCTGAGACGCGAAAGCGTGGGGAGCGAACAGGATTAGAAACCCTAGTAGTCC
+
IIIIIIIIIIIIIIIIIIIIIIIIIIIIIIIIIIIIIIIIIIIIIIIIIIIIIIIIIIIIIIIIIIIIIIIIIIIIIIIIIHIIIIIIIIIIIIIIIIIIHIIIIIIIIIIIIIIIHIIIIIIIIIIIIIIIIIIIIIIIIHIIIIIIHIGHIIIIIIIIIIIIIIIIIIIIIGIGHIHHIIIIIIIIHIIIHIIIGHIIIIHHIHIHIIIIIIIIIHIHIHHHEHIIIIHEHHIHIHHHGHIHIIHIIIHHHFIIIEGIIIIIIIHIIHIIIHCIIIIIIIIHIIIIIHIIHHIIIIIIIIIIIIIIIIIIIIIIIIIIIIIIIIIIIIIIIIIIIIIIIIIIIIHIIIHIIIIIIHEEIHEIIIIIIIIIIIIIIIIIIIIIIIIIIIIIIIIIIIIIIIIIIIIIIIIIIIIIIIIIIIIIIIIIIIIIIIIIIIIIIIIDDDDD
@HWI-D00621:464:HFY7KBCXY:1:2211:10750:74656 1:N:0:CGAGGCTGTGAACCTT
TGGGGAATATTGGACAATGGGCGCAAGCCTGATCCAGCCATGCCGCGTGGATGATGAAGGCCCTAGGGTTGTAAAGTCCTTTCGGCGGGGAAGATAATGACGGTACCCGCAGAAGAAGCCCCGGCTAACTTCGTGCCAGCAGCCGCGGTAATACGAAGGGGGCTAGCGTTGCTCGGAATCACTGGGCGTAAAGCGCACGTAGGCGGCTTACTAAGTCAGGGGTGAAATCCTGGAGCTCAACTCCAGAACTGCCTTTGATACTGGTGAGCTTGAGTCCGGAAGAGGTGAGTGGAACTGCGAGTGTAGAGGTGAAATTCGTAGATATTCGCAAGAACACCAGTGGCGAAGGCGGCTCACTGGTCCGGTACTGACGCTGAGGTGCGAAAGCGTGGGGAGCAAACAGGATTAGAAACCCTAGTAGTCC
+
IIIIIIIIIIIIIIIIIIIIIIIIIIIIIIIIIGIHIIIIIIIIIIIIIIIIIIIIIIHIIIIIIIIIIIIIIIIIHIIIIHIIIIIIIIIIIIHIIIIIIIIIIIIHIIIIIIIIIIIHIIIGIHIIGIHIIHHIIGHIIIIIIIIIIIIIIIIIIIIIHHHIIIIIIHDFEHIIHIIIIHHHIIIHIIIIIIHIIIHHHHHIIHIHIIIIIIIHIHIIIIIHHHHHIIHHGHHGIIIIIIIIIIIIIHEHIHIIHIIIIIHHEIIIHCIHIIHDIIIIIIIIGIIIIIIIHIGIHIIIIIIIIIIIIIIIIIIIIIIIIHGIHHGIIIIIIIIIIIIIHIIHIIIIIIIIIIIIIIIIHIIIIIIIIIIIIIIIIIIIIIIIIIIIIIIIIIIIIIIIIIIIIIIIIIIIIIIIIIIDDDDD
@HWI-D00621:464:HFY7KBCXY:1:2211:14818:74788 1:N:0:CGAGGCTGTGAACCTT
TGGGGAATATTGGACAATGGGCGAAAGCCTGATCCAGCAATGCCGCGTGAGTGATGAAGGCCTTAGGGTTGTAAAGCTCTTTTACCCGGGATGATAATGACAGTACCGGGAGAATAAGCCCCGGCTAACTCCGTGCCAGCAGCCGCGGTAATACGGAGGGGGCTAGCGTTGTTCGGAATTACTGGGCGTAAAGCGCGCGTAGGCGGCTTTGTAAGTTAGAGGTGAAAGCCCGGAGCTTAACTCCGGAACTGCCTTTAAGACTGCATCGCTAGAATCGTGGAGAGGTGAGTGGAATTCCGAGTGTAGAGGTGAAATTCGTAGATATTCGGAAGAACACCAGTGGCGAAGGCGACTCACTGGACACGTATTGACGCTGAGGTGCGAAAGCGTGGGGAGCAAACAGGATTAGAAACCCCAGTAGTCC
+
IIIIIIIIIIIIIIIIIIIIIIIIIIIIIIIIIIIIIIIIIIHIIIIIIIIIIIIIHIIIIIIIIIIIIIIIIIIIIIIHIHHIIIIIIIIIIIIIIIIIIIIIIIIIIIHIIHHIIIIIIIIIIIIIIIIIIIHIIIIIIIIIIIIIIIIIHIIIIHIIIIIIIIIIICHHIIIIIIIIIIIIIIIIIIHIIIIIIIIHIIHIHIIHHIIIIIIHHIIFHIIIIIIIIIIIIIIIIIIIHIHIIIHHCIHGIIIIIIIIIIIIIIIIIIIHIIIIIHIIIIIIIIIIIIHIIIIIIIIIIIIIIIIIIIIIIIIIHIIHIHHIIIIIIIIIIIIIIIIIIIIHIHIIIIIIIIIIIIIIIHIIIIIIIIHIIIIIIIIIIIIIIIIIIIIIIIIIIIIIIHIIIIIIIIIHIIIIIIIDDDDD
@HWI-D00621:464:HFY7KBCXY:1:2211:12910:76147 1:N:0:CGAGGCTGTGAACCTT
TCGGGAATTTTGCGCAATGGGCGAAAGCCTGACGCAGCAACGCCGCGTGAGGGACGAAGGCCTTCGGGTCGTAAACCTCTTTTCTCAGGGAAGATGATGACGGTACCTGAGGAAGAAGCCACGGCTAACTACGTGCCAGCAGCCGCGGTAATACGTAGGTGGCGAGCGTTGTCCGGATTTACTGGGCGTAAAGAGCGCGCAGGCGGTTGGTCAAGTCGAATGTGAAAGCCCCCGGCTCAACTGGGGAGGGTCATTCGATACTGGTCGACTCGAAGGCAGGAGAGGGACGTGGAATTCCCGGTGTAGTGGTGAAATGCGTAGATATCGGGAGGAACACCAGTGGCGAAGGCGGCGTCCTGGCCTGTTCTTGACGCTGAGGCGCGAAAGCCAGGGGAGCGAACGGGATTAGAAACCCCGGTAGTCC
+
IIIIIIIIIIIIIIIIIIIIIIIIIIIIIIIIIIIIIIIIIIIIIIIHHIIIIIIIHIIIIIHIIIIIIIIIIIIIIIIIIGHIIIIHIIIIIIIIIIIIIIIGHGHHIIHIIIIHIIIIIIIIIIHIIIIIIIIHIIIIHHIIIIIIHHHIHIIGHIHHIIIIIIIIIIIIIIIHIIHHIIIIIIIIHIIIIIIHIHIIHIIIIIHHHIIIIHIIIHHHIHHIGIIIIIGIIHHHHEHHCIIIIIIIHHIGHHHIHEIIIIHE?HHIHHHIIIIIIIIIHIIIHHHIIIIIIIHDHIIIIIIIIIGIIIIIIHIIIHIIIHEIIIIIIIIIIIIIIIIIIIIIIIIIIIIIIHFIIIHIIIIIIIIIIIIIIIIIIIIIIIIIIIIIIIIIIIIIHHIIIIIIIIIIIIIHIIIIIIIDDDDD
@HWI-D00621:464:HFY7KBCXY:1:2211:13290:77666 1:N:0:CGAGGCTGTGAACCTT
TGGGGAATATTGCGCAATGGGCGAAAGCTTGACGCAGCAACGCCGCGTGAGTGATGAAGGCCTTCGGGTCGTAAAGCTCTGTCGGGAGGAACGAATGCTCCTGAGGTTAACAGCCTCGGGAGGTGACGGTACCTTCAAAGGAAGCACCGGCTAACTCTGTGCCAGCAGCCGCGGTAATACAGAGGGTGCAAGCGTTGTTCGGAATCATTGGGCGTAAAGGGCGTGTAGGCGGTCTGTTAAGTCATGTGTGAAATCCCTCGGCTCAACCGGGGAACGACGCATGAAACTGACAAGCTAGAGTACCAAAGAGGGGGGTGGAATTCCCGGTGTAGCGGTGAAATGCGTAGATATCGGGAGGAACACCGGTGGCGAAGGCGGCCCCCTGGTTGGATACTGACGCTGAGACGCGAAAGCGTGGGGAGCAAACAGGATTAGAAACCCCAGTAGTCC
+
IIIIIIIIIIIIIIIIIIIIIIIIIIIIIIIIIIIIIIIIIIIIIIIIIIIIIIIIIIIIIIIIIIIIIIIIIIIIIIIIIIIIIIIIIIIIIIIIIIIIIIIIGIHHHIIIIIHGIIIIIIIIIIIIIHIIIIIIIIIIIIIIIIIIHIIIIIIIIIIHIIIIHHIIGIIIHIHHGIIIIIHHHHIIGIIIIIAHHHIHIIHHGIHHIIIIIIIIIIIIIIIIIIHIIHIIIIIHIIIIIIFIIIIIIIIIIIHGIIIHIHHCHHHHGIIIIHHHIHIIHIIIIIIIIIIIIIIIIIIIIIIIIIIIHIIIIIIIIIHIIHHIIIIIIIIIIIIIIIIIIIIIIIIHCHEHIIIIHIIIIIIIIIIIIIIIIIIIIIHIIHIHIIIIIIIIIIIIIHIIIIIIIIIIIIIIIGIIIIIIIIIIIIIIIIIIIIIIIHIIIIIIIDDDDD
@HWI-D00621:464:HFY7KBCXY:1:2211:11794:87367 1:N:0:CGAGGCTGTGAACCTT
TAGGGAATATTGCGCAATGGGCGAAAGCCTGACGCAGCGACGCCGCGTGGGTGATGAAGGCCTTCGGGTCGTAAAGCCCTGTCGAGGGGGACGAACCGGTTGCGACCGAATACGTCGCGACTCTGACGGTACCCCTAAAGGAAGCACCGGCTAACTCCGTGCCAGCAGCCGCGGTAATACGGAGGGTGCAAGCGTTATCCGGATTCACTGGGTTTAAAGGGTGCGTAGGTGGGTTGGTAAGTCAGTGGTGAAATCCCCGAGCTTAACTTGGGAACTGCCATTGATACTATCAGTCTTGAATATCGTGGAGGTTAGCGGAATATGTCATGTAGCGGTGAAATGCTTAGATATGACATAGAACACCAATTGCGAAGGCAGCTGGCTACACGAATATTGACACTGAGGCACGAAAGCGTGGGGATCAAACAGGATTAGAAACCCTAGTAGTCC
+
IIIIIIIIIIIIIIIIIHIIIIIIIIIIIHIIIIIIIIIIIIIIHIIIHHIIIIIIIIIIHIIIIIIIIIIIIIIIIIIIIHIIIIIIIIIIIIIIIIIIIIIIIIIIIIIIIIIIIIIIHIIIIIIIIIIIIIIIIIIIIIIIIIHHIIIIIIIIIIIIIHIIIIIIIIIIIHHHIHHHIIDHHIHHHHHIIIHIIHIIIIEHIIIIIIIHFHHHIIHHHCGHHIHIIIHIHHGIIHGIIGHIIHHHHHIIIIIIGIGIHFIIIHIIHHHEIHIHIIHIIIIHIIIIHIIIIIIIIIIIIIIIIIIIIIIIIHHHHIIIIIIIIIIIIIIIIIIIIIIIIIIIIHHHHIIIIIHFIIIIIIIIIIIIIIIIIIIIIIIIHGIIIIIIIIIIIIIIIIIIIIIIIIIIIIIIIIIIIIIIIIIIIIIIIIIIIIIIIHIIIIIIIDDDDD
@HWI-D00621:464:HFY7KBCXY:1:2211:15568:87876 1:N:0:CGAGGCTGTGAACCTT
TAGGGAATCTTGCGCAATGGGCGAAAGCCTGACGCAGCCATGCCGCGTGAATGATGAAGGTCTTAGGATTGTAAAATTCTTTCACCGGGGAAGATAATGACGGTACCCGGAGAAGAAGCCCCGGCTAACTTCGTGCCAGCAGCCGCGGTAATACGAAGGGGGCTAGCGTTGCTCGGAATTACTGGGCGTAAAGGGCGCGTAGGCGGATATTTAAGTTAGAGGTGAAAGCCCAGGGCTCAACCCTGGAATAGCCTTTAATACTGGATATCTTGAGTTCGGGAGAGGTGAGTGGAACTCCGAGTGTAGAGGTGAAATTCGTAGATATTCGGAAGAACACCAGTGGCGAAGGCGACTCACTGGCCCGATACTGACGCTGAGGCGCGAAAGCGTGGGGAGCAAACAGGATTAGAAACCCTTGTAGTCC
+
IIIIIIIIIIIIIIIIIIIIIIIIIIGGIIIIIIIIIIIIIIIIIIIIIIIIIIIIHIIIIIIHHIIIIIGHIIIIIIIIIIIIIHHIIIIIIGIIIHIIIIIIIIHI@HDIIIIHIIIGIIIIIIIIIIHHIIIIIIIIIHIIIHIIIGHFEHIIIHHHIHIHIIHHGHIIIIIIIIIIIIIIHIIIIGIIHHIIIIIIHHIHIIGIHHHGHHIIIHIHIHHIIIHGIIIIIIIHGCHHHHIIIIIIHGIGIIIHHIIIIIIIHHHGHIIIIIIHIIIIIIIIIIIIIIHIIIIIIIIHIIIIIIIIIIIIIIIIIIIIIIHIIIIIIIIIIIIIIIIIGIIIIIIIHHHIIIIIIIIIIIIIIIIHIIIIIIIIIIIHHIIIIIIIIIIIIIIIIIHIIIIIIHIIIIIIIIIIIIIDDDDD
@HWI-D00621:464:HFY7KBCXY:1:2211:11289:95315 1:N:0:CGAGGCTGTGAACCTT
TGGGGAATTTTGCGCAATGGGCGAAAGCCTGACGCAGCAACGCCGCGTGGAGGATGAAGGTTCTCTGAATCGTAAACTCCTGTCGGCCGGGAAGAATGAACGGGGCCCTAATCAACTCCGTTTTGACTGTACCGGCAAAGGAAGCCCCGGCTAACTCCGTGCCAGCAGCCGCGGTAATACGGAGGGGGCAAGCGTTACTCGGAATTATTGGGCGTAAAGGGCGCGTAGGCGGTCTTGTGCGTCGGAGGTGAAATCCCCGGGCTTAACCCGGGAGCTGCCTCCGATACGGCAGGGCTTGAGTCCGGGAGAGGGGAGCAGAATTCCCAGTGTAGCGGTGAAATGCGTAGATATTGGGAGGAATACCGGTGGCGAAGGCGGCTCCCTGGACCGGTACTGACGCTGAGGCGCGAAAGCGTGGGTAGCAAACAGGATTAGATACCCTAGTAGTCC
+
IIIIIIIIIIIIIIIIIIIIIIIIIIIIIIIIIIIIIIIIIIIIIIIIIIIIIIIIIIIIIIHIIIIIIIIIHIIIIIIIIIIIIIIIIIIIIIIIIIIIIIIIIIIIIIIIIIIIIIIIHIIIFHHIIIIIIIIIIHIIIIHIIHIIHIIIHIIIIIIIIIIIIIHIIIIIIIIDHHIIIGDHIIICEHHIIIHIHIIIIIHFHHIHHIIHHHHIIIGIIIIIIHHIIIHIGHIHIIIIIIGIIIIIIHHIHGIIIIIHIIIIIHHEIIIIIIIIIIIHGIIIHIIIIIIIIIIIIIIIIIHIIIHIIIIIIIIIIIIIIIIHCIIIIIIIIIIIIIIIIIIIIIIIHIIIIIIIIIIIIIIIIIIIIIIIIIIIIIIHIIIIIIIIIIIIIIIIIIIIIIIIIIIIIIIIIIIIIIIIIIIIIIIIIIIIHIIIIIIIIIIIIDDDDD
@HWI-D00621:464:HFY7KBCXY:1:2211:11512:99004 1:N:0:CGAGGCTGTGAACCTT
TGGGGAATCTTGCACAATGGGGGCAACCCTGATGCAGCGACGCCGCGTGAGCGATGAAGCCCTTCGGGGTGTAAAGCTCTTTCGACGGGAACGATTATGACGGTACCCGGAGAAGAAGCTGCGGCTAACTACGTGCCAGCAGCCGCGGTAATACGTAGGCAGCAAACGTTGTTCGGAATTACTGGGCGTAAAGAGTGTGTAGGCGGTCTTGTAAGTTTGGTGTGAAATCTCCCGGCTTAACTGGGAGGGTGCGCCGAATACTGCAAGGCTTGAGTACTGGAGAGGATAGCGGAATTCCTGGTGTAGCGGTGAAATGCGTAGATATCAGGAGGAACACCGGCGGTGTAGACGGCTGTCTGGACAGTAACTGACGCTGAGACACGAAAGCGTGGGGAGCAAACAGGATTAGATACCCCAGTAGTCC
+
IIIIIIIIIIIIIIIIIIIIIIIIIIHIIIIIIIIIIIIIIIIIIIIIIIIIIIIIIIIIIIIIIIIIIIIIIIIIIIIIIFHIIIIIIIHIIIGIHIIIIIIIIIIIIIIIIIIIIHIIIIIIIIIIIIIIIIIIIIIIIIIIIIIIIIIIIIIIHIIIIIIIIIIIIIIIIIIIIIIIIIIIIIIIIIIIIHIIIHIIIIIIIIHIFIIIIIIIIIIIIIIIHIIIIIIIIIIIIIIIIIIIIIIIIIIIHIIIIIIIIIIIIIIIIIIIIIIIIIIIIIIIIIIIIIIIIIIIIIIIIIIIIIIIIIIIIIIIIIIIIHGIHHIIIIIIIIIIIIIHHIHHHIIHEIIIIIIIIIIIIIIIIIIIIIIIIIIIIIIIIIIIIIIIIIIIIIIIIIIIIIIIIIIIIIIIIIIIIIIDDDDD
@HWI-D00621:464:HFY7KBCXY:1:2212:11946:75136 1:N:0:CGAGGCTGTGAACCTT
TGGGGAATCTTGCACAATGGGCGAAAGCCTGATGCAGCGACGCCGCGTGGGGGATGAAGCATTTCGGTGTGTAAACCCCTTTCGACCCGGACGAATGCCTCGCAAGAGGAGTGACGGTACGGGTATAAGAAGCCCCGGCTAACTACGTGCCAGCAGCCGCGGTAAGACGTAGGGGGCCAGCGTTGTTCGGAATTACTGGGTGTAAAGGGTTCGTAGGCGGTGTGGCAAGTTGGGAGTGAAATCTCTGGGCTCAACCCAGAGGCTGCTTCCAAAACTGCCATGCTTGAGTGTGGGAGAGGCGCGTGGAATTGCAGGTGTAGCGGTGAAATGCGTAGATATCTGCAGGAACACCCGTGGCGAAAGCGGCGCGCTGGACCACAACTGACGCTGAGGAACGAAAGCTAGGGGAGCAAACAGGATTAGAAACCCTTGTAGTCC
+
IIIIIIIIIIIIIIIIIIIIIIIIIIIIIIIIIIIIIIIIIIIIIIIHIIIIIIIIIIIIIIIIIIIHIIIIEHIIIIIIIGHIIIIIIIHIIIIIIIIIIIIHIIFHIIIIIHIIIIIIIIIHIHIIIIIIIIIIIIIIIHIIIIIHHIIIIIIHIHIGHHIIIIIIIHIHIHIIIGIIIIEHIIIIIIIHHHIIHIIIHHIIIIIIIIIIIHHHHHIIIIHIHIHIIIIIIHEHHCHHHFHHIHIHIHHIHIIHIIHHIHGIIIHHHIIIIIHIIHHHHIHGIIIIIIIIIIIIIHIIIIIIIIIIHHIIIIIIIIIIIIIIIIIIIIIIIIIHHIIIIIIIIIIIIIIIIIIIIIIIIIIIIIIIIIIIIIIIIIIIIIIIIIIIIIIIIIIIIIIIIHHHIIIIIHFIIIIIIIIIIIHIIIIIHIIIIDDDDD
@HWI-D00621:464:HFY7KBCXY:1:2213:14162:94230 1:N:0:CGAGGCTGTGAACCTT
TCGAGAATCTTTCGCAATGGGCGCAAGCCTGACGAAGCGACGCCGTGTGAGCGAAGAAGGCCTTCGGGTTGTAAAGCTCTTTCGCTAGGGAACAAGAAAGATGGAATAACACTCCGTCAATTTGATGGTACTTGGTAAAGAAGCACCGGCTAACTCCGTGCCAGCAGCTGCGGTAATACGGAGGGTGCAAGCATTGATCGGAATTACTGGGCGTAAAGGGCGCGCAGGCGGTTAGGAAAGTCAGATGTGAAATTCCGGGGCTCAACCCCGGAGCTGCATTTGAAACTTCCTTTCTAGAGTTCAGTTAGGGAAAACGGAATTCCACGTGTAGCGGTGAAATGCGTAGATATGTGGAAGAACACCAGTGGTGAAGACGGTTTTCTGGGCTGATACTGACGCTGAGGCGCGAAAGCAAGGGGAGCAAACAGGATTAGATACCCTTGTAGTCC
+
IIIIIIIIIIIIIIIIIIIIIIIIIIIIIIIHIIIIIIIIIIIIIHHIIIIIIIIIIIIIHIIIIIIIIIIIIIIIIHIIIIIIIHIIIIIIIIIIIHGIIIIIIGIIIIIIIIIIIIIIIIIIIIIIIIIGIIIIIIIIIIIIIIIHIIIHIIIIIHIIIHIHIIIIIIIIIIIIIIHIIHIIIHGHIHIIIIGHHIIIIIGIIHIIHHEHIHHIHHIIIIIIIHHIIIIIIIIHGFHHCIIHHIIGIIIHHIIHFIIIHIHHHDIIIIIIIIIIIIIIHHHHHIIHIIIIIHGHIHIHIIIIIHHHFHIIIIIIIIIIHHIHFHHIHIHIHIIHIIIIIIIIIIIHIIIIIIIIHIIIIIIIIHIIIIIIIIIHIIIIIIIIIIHIHIIIIIIIIHIIIIIHIIIIIIIIIIIIIIIHHFIIIIIIIIIIHIHIIIIIIIIIDDDDD
@HWI-D00621:464:HFY7KBCXY:1:1101:10830:45286 1:N:0:CGAGGCTGTGAACCTT
TGGGGAATTGTTCGCAATGGGCGCAAGCCTGACGACGCAACGCCGCGTGGAGGACGAAGACCTTCGGGTCGTAAACTCCTTTCGATCGAGACGAATGGCCTCGGGGTAAATAGTCCCGAGGAGTGACGGTACCGAGAGAAGAAGCCCCGGCTAACTCCGTGCCAGCAGCCGCGGTAATACGGGGGGGGCAAGCGTTGTTCGGAATTACTGGGCGTAAAGGGCTCGTAGGCGGCCAACTAAGTCAGACGTGAAATCCCTCGGCTTAACCGGGGAACTGCGTCTGATACTGGATGGCTTGAGATTGGGAGAGGGATGCGGAATTCCAGGTGTAGCGGTGAAATGCGTAGATATCAGGAGGAACACCGGTGGCGAAGGCGGCTACCTGGACAGAGTCTGACGCTGAGGCACGAAAGCTAGGGGAGCAAACAGGATTAGAAACCCCTGTAGTCC
+
IIIIIIIIIIIIIIIIIIIIIIIIIIIIIIIIIHIIIIIIIHIIIIIIIIIIIIIIIIIIIIIIIIIIIIIIIIIIIIIIIIIIIIIIIIIIIIIIIIIHIIIHIIDHHHIIIIHHIIIIHHIIIIIIIIIIIIIIGIIIIIIIIIIIIIGHIIIIHIIIIIIHGHIIHIIIIHHHIGHIIIIIHIIIIIIIIHB-?GCHIHHIHIIIHHHHIIHHGIIIIIHIHHIHHIIHEHEHHHIHIHIIIIHIIIHHHHHDIHIIIIIHHDHIIHIHHHIIGIIHIIIIIIIIIIIHIHHEIIIHHHIHIIIIIIIIIDGIIIIHEIIIIIIIIIIIIIIIIHIIIIIIIIHGGHCIIIHHIHIIIHHIIIIIIHHIIIIIIHHIIIHEIIIIIHIHHHEHIHIIIIIIIIIIIIIIIIHIIIIIIIIIHIIIIHHGFFIIIIHGHIHHIDDDDB
@HWI-D00621:464:HFY7KBCXY:1:1101:9879:49361 1:N:0:CGAGGCTGTGAACCTT
TCGAGAATTTTTGACAATGGGGGAAACCCTGATCGAGCGACGCCGCGTGGAGGATGAAGGTCTTCGGATTGTAAACTCCTGTCATTGGGGAACAATGCGTGACGGTTAACTGCCGTCGCGTTGATAGTACCCGAAGAGGAAGAGACGGCTAACTCTGTGCCAGCAGCCGCGGTAATACAGAGGTCTCAAGCGTTGTTCGGATTCATTGGGCGTAAAGGGTGCGTAGGCGGCGCGGTAAGTCGGGTGTGAAATCTCGGAGCTTAACTCCGAAACTGCATTCGATACTGCCGTGCTTGAGGACTGGAGAGGAGACTGGAATTTACGGTGTAGCGGTGAAATGCGTAGATATCGTAAGGAAGACCAGTGGCGAAGGCGGGTCTCTGGACAGTTCCTGACGCTGAGGCACGAAGGCCAGGGGAGCAAACGGGATTAGATACCCTGGTAGTCC
+
IHIIIIIIIHHHHIIIIIIIIIHIIIIIIIIIIIIIIIIEHIIIHIIIHIHIIIIIIIIIIIIIIIHIIIIIIHIIIIIIIIIIIIHIIIIIIIIIIIIIIIIIIIIIIIIIIIIIIIIIEHHIIIIIHHIIIIGHIIIHIIIIHHIIIDHHHHIIIIIIHGIIIIIIIHIHHCHIIIIIIIIEHHIIIIIIGHHEGHHIGIHGGIIIIIHIHHHHIIIIHIIHIIIHHDDHGHHECIIIIIIIIIHIIIIHIIIHHHHH?HFEHHIGIIIIIIHFGFHHHHIIHCHHCHFHGFHHHHHGIIIIFIGIHHIIIIIIHIIIIIIIHEIIIHHIIIIIIIIIIHEIIHHH?HIGIIIIIHIHIIIHHIIIIIIIIGIHIHIHEFIIHIIHHEHECIHIHHGIIIIIIIIIIIIIIIIIIIIIIIHHIIIIHHIIIIHHGDCIIIIDDDDB
@HWI-D00621:464:HFY7KBCXY:1:1101:5009:55337 1:N:0:CGAGGCTGTGAACCTT
GGGGAATCTTGCACAATGGGGGAAACCCTGATGCAGCGACGCCGCGTGAGCGATGAAGCCCTTCGGGGTGTAAAGCTCTTTCGGCAGGGACGATTATGACGGTACCTGCAGAAGCAGCTGCGGCTAACTACGTGCCAGCAGCCGCGGTAATACGTAGGCAGCAAGCGTTGTTCGGAGTTACTGGGCGTAAAGGGTGTGTAGGTGGCCTGTTAAGTTCCGTGTGAAATCTCCCGGCTCAACCGGGAGGGTGCGCGGAAAACTGGCGGGCTAGAGTGCGGGATGGGAGAGTAGAATTCCTGGTGTAGCGGTGAAATGCGTAGATATCAGGAGGAATACCTGTGGTGTAGACGGCTCTCTGGACCGCAACTGACACTGAGACACGAAAGCGTGGGTAGCAAACAGGATTAGAAACCCTAGTAGTCC
+
CHIIEHIGHHIHHHIIIIIIIIEHIIGIIIHHIIGHIIHFHIIIIIIIEHIIHHHIIHIIIHIIIHHIHHIHIHIIHIHIIIIHHHHIHHHIIIGHIIIIIIHHIIIIIHIHIIIIIGIIIIIIIHIIIIIHEFFHIIIIIIIIIIIHIIIIGHIIIIHIIIHHHIIHIHIIIHIHHEIIHHHHIHIHDHCGHIHGCGHIIHHIIIIIIIHIHIHHHIIIIIIIHHHHHIHHIHHGIIHHIIIHHE,DHIIHIIHFHHIHIIIHHIHHHHIHIIIIIIIIIIIHHIIHFFIIIIIHIHHIHIHIIIIIIIIIIHIIIIIHHHIIIIIIIIIIIHHGHHIIHIHHHHIHIIIHFIHHHIIIIIIIHIIIIIHFIIIHHCIIIIIIIIIIIIIHFHHHIIIIIIIIIIIHGD<GIIIHIIDDDCD
@HWI-D00621:464:HFY7KBCXY:1:1101:13582:68376 1:N:0:CGAGGCTGTGAACCTT
TAAGGAATATTGGTCAATGGACGCAAGTCTGAACCAGCCATGCCGCGTGGAGGATGAAGGTCCTCTGGATTGTAAACTTCTTTTATCTGGGACGAAAAAAGGGTTTTCTAACTCGTCTGACGGTACCAGATGGATAAGCACCGGCTAACTCCGTGCCAGCAGCCGCGGTAATACGGAGGGTGCAAGCGTTATCCGGATTCACTGGGTTTAAAGGGTGCGTAGGCGGGCATTTAAGTCAGTGGTGAAATACCTGAGCTTAACTTGGGAACTGCCATTGATACTATTTGTCTTGAATGTCGTGGAGGTTAGCGGAATATGTCATGTAGCGGTGAAATGCTTAGATATGACATAGAACACCTATTGCGAAGGCAGCTAACTACGCGAATATTGACGCTGAGGCACGAAAGCGTGGGGATCAAACAGGATTAGAAACCCTAGTAGTCC
+
IEHIIHIIIIIIIHIIIIIIIHIIIIIIHIIIHIIHIIIIIHIIIIIIIIHIIIGIIIIIHIIIIIIIIIIIIIIIIIIIIHHHHHIIIIIIIHIIHIEHIIIDFHIHHIIIIIIIIIIIIIIIHIIIIIIIIIIIIGIIIIHHIIHHIIIHIHHIIIIIIIIHIIIIIIHHIIIIHIHCHIIGHHIIIIIIIIIIIIHHHHHHIIHGIIIIIHHHHHHHHIIIIHHIIHIIIIHHHEGHFGIIIIIHHHFIIIHHHFHIIIHGIIIIGHEHEIIIIHHHIHHIHHHCHGFHGHDC<<HGDHHIHIIIHHIIHG@FEFIHEIIIIIIIIIIIIIIIHHIIIHFIIIIHHFIIIIIIIHFHC@IHIIIIIIIIGIHIIHE<IGIIIGIIIIIIIHIIIIHHIIIIIIIIIIIIHIIHHIIIIIIIIIHHHG?HIHHHIHHDDDD<
@HWI-D00621:464:HFY7KBCXY:1:1101:16750:68338 1:N:0:CGAGGCTGTGAACCTT
TGGGGAATTGTTCGCAATGGGCGCAAGCCTGACGACGCAACGCCGCGTGGAGGATGAAGACCTTCGGGTCGTAAACTCCTTTCGATCGAGACGAACAGCCATCGGGTGAATAGCCCGGAGGTTTGACGGTACCGAGAGAAGAAGCCCCGGCTAACTCCGTGCCAGCAGCCGCGGTAATACGGGGGGGGCAAGCGTTGTTCGGAATTACTGGGCGTAAAGGGCTCGTAGGCGGCCAACTAAGTCAGACGTGAAATCCCTCGGCTTAACCGGGGAACTGCATCTGATACTGGATGGCTTGAGATCGGGAGAGGGATGCGGATTTCCAGGTGTAGCGGTGAAATGCGTAGATATCTGGAGGAACACCGGTGGCGAAGGCGGCATCCTGGACCGACACTGACGCTGAGGAGCGAAAGCCAGGGGAGAAAACGGGATTAGAAACCCCAGTAGTCC
+
IIHIHHIIIIIIIIIHIIIIIIIIIIIIIIIIIIIIHIHIIIIIGIIIIIHIIIIIIIIIIIIIIIIIIIIHIIIIIIIIIHIIIIIIIIIIIIIIIIIIIIIIIIIIIIIIIIIIIIHHIIIIIHIIIIIIIIIIHIHIHEHHHIIIIIHIIIIIIIIIIIIIIHIIIIIIIHIIIHIIIIIIIHIIIIHIIIHHHIIIIIIIIIIIIIIIIIHHIHIIIIIIIIIIIIIIIIIIIGIIHHHHHHEHHHCHIGIIHDIIIHFGHHGIIIIIIIHHIFIIIHIHGIIIIIHHIHHEIHEIIHIIIIIIIIIIIIIIIIIHHIIIIIHIIHHIIIIIIIIIIIIIHIHGFHFIIIIIIIIIHIIIIIIIIIIIIIIIIIGHGIIIIIHIHIHIIIIIIIIIIIIIIIIIIIIIIHIIIIIHHD1IIHIIIIIIIIIHHFIIIIIIIDDDDD
@HWI-D00621:464:HFY7KBCXY:1:1101:4149:68527 1:N:0:CGAGGCTGTGAACCTT
TGGGGAATCTTGCACAATGGGGGAAACCCTGATGCAGCGACGCCGCGTGAGCGATGAAGCCCTTCGGGGTGTAAAGCTCTTTCGTCAGGGAAGATAGTGACGGTACCTGGAGAAGCAGCTGCGGCTAACTACGTGCCAGCAGCCGCGGTAATACGTAGGCAGCAAGCGTTGTTCGGAGTTACTGGGCGTAAAGGGTGTGTAGGCGGTTCTTTAAGTTTGCTGTGAAATCTCCCGGCTTAACCGGGAGGGTGCGGTGAATACTGAGGGACTAGAGTACGGGAGAGGAAAGTGGAATTCCTGGTGTAGCGGTGAAATGCGTAGATATCAGGAGGAACACCGGTGGTGTAGACGGCTTTCTGGACCGTAACTGACGCTGAGACACGAAAGCGTGGGTAGCAAACAGGATTAGAAACCCCAGTAGTCC
+
IIIIIIHIIIIIIIIIIIIIIHIIIIIIIIIIIIIIIIIIIIIIIIIIIIIIIIIIIIIIIIIIIIIGIHIIIIIIIIHHHHIIIIIIIIIIIIIIIIIHIIIIHIIIIIHIGIIIIIIII?HIHIHIIIIIIHHIIIIIGIIIIIIIIIIIIIIHIHIIIIHIIIIIIIHIIIIIIIIIIIIIIFHIIIIHHHIHIHHHIIIIIIHIIIIIIEHIIIIIHHIIIIIIIIIHIIIIIHHHHIIIIHIHECHGIHEIIHHH@FHHHIHHGDIHHIIIIIIIIIIIIIIIIIIIIIIIIIIIIHIIIIIIIGIIIIIIIIIIIHGG1IIIIIIIIIIHHIIIIIIIIIIIIIIIIIIHHHIIIHEIIIIIIIIIIIIIIIIIIIIIIIIIIIIIIIIIIIIHIIIIIIIIIIIIIIIIIIIDDDDD
@HWI-D00621:464:HFY7KBCXY:1:1101:5982:71158 1:N:0:CGAGGCTGTGAACCTT
TGGGGAATATTGGACAATGGGCGAAAGCCTGATCCAGCAATGCCGCGTGAGTGATGAAGGCCTTAGGGTTGTAAAGCTCTTTTACCCGGGATGATAATGACAGTACCGGGAGAATAAGCTCCGGCTAACTCCGTGCCAGCAGCCGCGGTAATACGGAGGGAGCTAGCGTTGTTCGGAATTACTGGGCGTAAAGCGCGCGTAGGCGGCTTTGTAAGTTAGAGGTGAAAGCCCGGGGCTCAACCCCGGAACTGCCTTTAAGACTGCATCGCTTGAATCCAGGAGAGGTGAGTGGAATTCCGAGTGTAGAGGTGAAATTCGTAGATATTCGGAAGAACACCAGTGGCGAAGGCGGCTCACTGGACTGGTATTGACGCTGAGGTGCGAAAGCGTGGGGAGCAAACAGGATTAGAAACCCTTGTAGTCC
+
IHIIIIIIIIIIIHIIIIIIIIIIIIIIIIIIIIIIIIIIIIIIIIIIIIIHIGIIIIIIIIIIIIIIIIIIIIIIHIIIIGHIIIIIIIIIIIIIIIIIIIIIIIIIIIIIIIIHIIIIIIIIIIIIIIIIIIIIIIIIIIIIIIIIHIIIIIIIIHIHEHHHHIIIHHIIGIIIIIIIIIIIIIIIHIIHIIIIIHIIIHHHIIGHHIIIHHHIIHHHIIIIIIIIIIIIHIIHHHEDIIIIIIIHE?F/HG@IIIHIIIHFGGIIIHHFIIHIIIGIHIIIIHIIH?IIIIHIIIIHIIIHIIIIIIIIIIIIIIIIHGHIIIIIIIIHIIIIIIIIIIIIIIIIIIIIIIIIIIIIHEGIIIIIIIIIIIHIIIIHIIIIHHIIIHIIIIIIIIIIIIIIIIIIIIIIIIIHCIIDDDBD
@HWI-D00621:464:HFY7KBCXY:1:1101:8187:72094 1:N:0:CGAGGCTGTGAACCTT
TGGGGAATTTTGCGCAATGGGGGAAACCCTGACGCAGCAACGCCGCGTGGAGGATGAAGTCCCTTGGGACGTAAACTCCTTTCGATCGGGACGAAAAAAATGACGGTACCGGAAGAAGAAGCCCCGGCTAACTTCGTGCCAGCAGCCGCGGTAATACGAGGGGGGCGAGCGTTGTTCGGAATTATTGGGCGTAAAGGGCGCGTAGGCGGTGCGGTAAGTCACCTGTGAAACCTCTGGGCTTAACCCAGAGCCTGCAGGCGAAACTGCCGTGCTGGAGTATGGGAGAGGTGAGTGGAATTCCCGGTGTAGCGGTGAAATGCGTAGATATTGGGAGGAACACCTGTGGCGAAAGCGGCTCACTGGACCATAACTGACGCTGAGGCGCGAAAGCTAGGGGAGCAAACAGGATTAGAAACCCTAGTAGTCC
+
IIIIIIIIIIIIIIIIIIIIIIIIIIIIIIIIIIIIIIIIIIIIIIIIIHHHHIHIHIIGHIIIIIIIIIIIIIIIIIIIIHIIIIIIIIIIIIIIIIIIIHIIIIIIIIIIIIHIIIIIHIIIIIIHHIIIHHIIIIIIIHHIIIIIIIIIIIIIHICGHIIIIHIIHHHHHHHCHHIHHHIIHIHHHHHHHEIIIIIIIHHCIHIIIIIGHIHIIIIIIIIIIIIIGEC@@GHGEIHHHGF.EIIIIGIIIHHEHHIIHEHHHHHCIHG?HIHHHIIIIIIIIIIIIIIIIIIIIHHHGIIIIIIIIIIIIIIIHGIIIHIIIHIIIIIIIIIIIHHHIHIIIIHIIIIIIIIIIIIIIIHIHEIIIIHEIIIGHIIIIIIIIIHHGHIIIIIIIIHEIHGIIIIIIHIIIIIIHHIIHEDDDDB
@HWI-D00621:464:HFY7KBCXY:1:1103:10027:84588 1:N:0:CGAGGCTGTGAACCTT
TGGGGAATCTTGCACAATGGGCGAAAGCCTGATGCAGCGACGCCGCGTGGGGGATGAAGCTTCTCGGAGTGTAAACCCCTTTCGACCGGGACGAATACCTCGCAAGAGGGGTGACGGTACCGGTATAAGAAGCCCCGGCTAACTACGTGCCAGCAGCCGCGGTAAGACGTAGGGGGCCAGCGTTGCTCGGAATTACTGGGTGTAAAGGGTTCGTAGGCGGTGTGGCAAGTCGGGAGTGAAATCTCTGGGCTTAACTCAGGGGCTGCTTCCGAAACTGCCGTGCTAGAGTGTGGGAGAGGCGCGTGGAATTGCAGGTGTAGCGGTGAAATGCGTAGATATCTGCAGGAACACCCGTGGCGAAAGCGGCGCGCTGGACCACAACTGACGCTGAGGAACGAAAGCTAGGGGAGCAAACAGGATTAGAAACCCCTGTAGTCC
+
IIIIIIIIIIIIIIIIIIIIIIIIIIIIIHIIIIIIIIIIIIIIIIIHIIIIIIIIIIIIIIIIIIIIIIIIIIIIIHIIIFHHIIIIIIIIIIIIHIHIIIIIHIHIHHIIIIIIIIIIIIIHHHIHIIIIIIIIIIIIHIIGIIIIIIIIIIIIIHIHIHHHHHIIHHHHBHHHHIGHIIIIIIIIIHIIII@HHIHHBFHHHIHIHGHHHIIIHIIIHIHIIIHHHHIIHIIIIIIHEEIIIHIHCFEHHFFEHIIIHGIHHGHDIIHIIIIIIIHHIHGIIHIIEIIIIIIIHHIIIIHHIIIHIIIIIIIIIIGIIIIHHEIHIIIIIIHHIIHHIIIIHIIHIIIIHIIIIHHHGCIIIIIIIIIIIIHIIIIIIIHIIIIIIIIIIIIIHIHHHFEHIIIIHIIIIIIIIIIIIIIIIIIHHHFIIDDDDD
@HWI-D00621:464:HFY7KBCXY:1:1103:12944:85021 1:N:0:CGAGGCTGTGAACCTT
TGGGGAATCTTGCGCAATGGCCGCAAGGCTGACGCAGCGACGCCGCGTGTGGGATGACGGCCTTCGGGTTGTAAACCACTGTCGGGAGGAACGAATACGCGATGATGAATCGTGGGTGACGGTACCTCCAAAGGAAGCACCGGCTAACTCCGTGCCAGCAGCCGCGGTAATACGGAGGGTGCGAGCGTTGTCCGGAATCACTGGGCGTAAAGGGCGCGTAGGTGGCCCGTTAAGTGGTCGGTGAAATCCCGGGGCTCAACTCCGGGGCTGCCGATCAGACTGGCGAGCTAGAGCACGGTAGGGGCAGATGGAATTCCCGGTGTAGCGGTGGAATGCGTAGAGATCGGGAAGAATACCAGTGGCGAAGGCGTTCTGCTGGGCCGTTGCTGACACTGAGGCGCGACAGCGTGGGGAGCAAACAGGATTAGAAACCCTTGTAGTCC
+
IIIIIIIIIIIIIIHIIIIIIIIIIIIIIHIIIIIIIIIIIIIIIIIHIHIIIIIIIIIIIIIIIIIIIIIIIIIIIIIIIHHHIIHIIHHIIIIIIIIIIHIIIIIFHHIIIIIIIIIIIIIIIIIIIIIIIIIIIIIIIIIIIIIIIIHIGIIIIIHIIIIIIHIIIIHIIIGHIIHIIHHGHHHIIHIGIIIIIIHHHHIIIIIIIIIIIIHIIIIIIHIIIHHHHB-IIIIIIGIIIHIHHHCIHIHIHIIGHGHHHCHCGF@CHHGIHHCHIIIHIIIIHHIHFIIIIHIIIIIIIHIIHIIIIIIIIIIIIIIIIIIIHGIIIIIIIIIIIIIIHFIIIIIIIIIHHGIGIIIIIIIIIIIIIIIGIIIIIIIIIIIIGIIIIIIIIIIIIIIIIIIIIIIIIIIIIIIIIIIIIIIIIIIIIIHHIIIGIIDDDDD
@HWI-D00621:464:HFY7KBCXY:1:1103:16130:85407 1:N:0:GGAGGCTGTGAACCTT
TGGGGAATATTGGACAATGGGCGAAAGCCTGATCCAGCAATGCCGCGTGAGTGAGGAAGGCCTTAGGGTTGTAAAGCTCTTTCGGCGGGGACGATGATGACGGTACCCGCAGAAGAAGCCCCGGCTAACTTCGTGCCAGCAGCCGCGGTAATACGAAGGGGGCGAGCGTTGTTCGGATTTACTGGGCGTAAAGGGCGCGCAGGCGGTCATTTTTGTCGAGTGTGAAAGCCCCGGGCTTAACCTGGGAACTGCGCTCGAAACGGGATGACTAGAGATCGGGAGAGGAGAGTGGAATTCCCAGTGTAGAGGTGAAATTCGTAGATATTGGGAAGAACACCGGTGGCGAAGGCGGCTCTCTGGACCGATACTGACGCTGAGGCGCGAAAGCGTGGGGAGCAAACAGGATTAGATACCCTAGTAGTCC
+
IIIIIIIIIIIIIGIIIIIIIIIIIIIIIIIIIIIIIIIIIIIIIIIIIGHHHIEHIIIIIIIIIIIIIHIIIIIIIHIIHGHHIIIIIIIIIIIIDHIIIIIIIHIIIHIIIIIIEEFHIIHHIH@FHHHIHHHHHHHHHHHGHIIIHHHIIIGEEHHHHIIH?HCHEHIHHHHHIHIGIIHIIIHIHHHHHHIIIIIIHHHIIHGCGEFHDHIIHHHHIIIHIIIIIHGIIIHHEIHHEGIIIIHIIIIIHIIEIIIHFIIHHIIIHIHHEDHCIHIIIIIIIHIIIIHHGIIIIIIIIIIIIIHIIIIIIHHEIIHHGG@IIIIIIHEIIIIHHHHHHIIIIIIIIIIIIHHGIIIIHIHIIIIIIIIIIIIIIIIIIIIHHIHCIGIIIIIIIIIIIIIIIIIIIHEIIIIIIIIDDDD@
@HWI-D00621:464:HFY7KBCXY:1:1103:16354:86141 1:N:0:CGAGGCTGTGAACCTT
TGGGGAATTTTGGACAATGGGGGCAACCCTGATCCAGCCATTCCGCGTGAGTGAAGAAGGCCTTCGGGTTGTAAAGCTCTTTCGGCCGGAACGAAACGGGTCATGTTAATACCATGGCCTACTGACGGTACCGGAGTAAGAAGCACCGGCTAACTACGTGCCAGCAGCCGCGGTAATACGTAGGGTGCGAGCGTTAATCGGAATTACTGGGCGTAAAGCGTGTGCAGGCGGTTTGTTAAGACAGGTGTGAAATCCCCGGGCTTAACCTGGGAATTGCGCTTGTTACTGGCAAGCTAGAGTGCGTCAGAGGGAGGTGGAATTCCACGTGTAGCAGTGAAATGCGTAGAGATGTGGAGGAACACCGATGGCGAAGGCAGCCTCCTGGGATGACACTGACGCTCATACACGAAAGCGTGGGGAGCAAACAGGATTAGAAACCCGAGTAGTCC
+
IIIIIIIIIIIIIHIIIIIIIIIIIIIIIIIIIIHIIIIIIHIIIIIHIIIIIIIIIIGIIIIIHIIIIIIIIIIIIIIIIFHIGIIIIHHIIIIIIHIIHHIIIIHIIIIIIIIIGIIIIIIIIIIIIIIIIHIIIIIIHIIIIIIIIIGIIIIIIIIIIIHIIIIIIHIHIHIIIIIIFHHIIHIIIHIIIDHHHGIIHHGHIHHHIIIGIHHHHIHHIIHIGHHHIIIHECGIHHGAHGIIHHHGHHG@CIIIIIIHAHFHHHIHHHHIHDHIHGHIIIHHIHHHHHHIIHIHIIIIHIHEGHIIIIIIIIIIIIIIIIIHHHIIHIIIIIIIIHIIIIIHIIIHIHIIIIIHIIIIIHIIIIIIIIIIHHIHIIIIIIIIIIIIIIIIIIIIIIIHGHIIHEHF1IIIHIGIIIIIIIIIIIIIIIIIIIIIIIIIIIIIDDDAD
@HWI-D00621:464:HFY7KBCXY:1:1103:10733:86361 1:N:0:CGAGGCTGTGAACCTT
TGGGGAATCTTGGACAATGGGCGCAAGCCTGATCCAGCCATGCCGCGTGGGTGATGAAGGCCCTAGGGTTGTAAAGCCCTTTCGGCGGGGAAGATAATGACGGTACCCGCAGAAGAAGCCCCGGCTAACTTCGTGCCAGCAGCCGCGGTAATACGAAGGGGGCTAGCGTTGCTCGGAATCACTGGGCGTAAAGCGCACGTAGGCGGACTCTTAAGTCGGGGGTGAAATCCTGGAGCTCAACTCCAGAACTGCCTTCGATACTGGGAGCCTTCGAGTTCGGGAGAGGTGAGTGGAACTGCGAGTGTAGAGGTGAAATTCGTAGATATTCGCAAGAACACCAGTGGCGAAGGCGGCTCACTGGCCCGATACTGACGCTGAGGTGCGAAAGCGTGGGGAGCAAACAGGATTAGATACCCGAGTAGTCC
+
IIIIIIIIIIIIIIIIIIIIIIIIIIIIIIIIIIIIIIIIIIIIIIIIHHIEHIIIIIIIIIIIIIIIHHIIIHHIIIIIIHIIIIIIIIIIIIIIIIIIIIIIIIHHHIIIIIIIIIIIIIIIIIIHIIIIIIIIIIIIIIIIIIHIIIIIIIIIHIIIIIIIIIIIIIIIIIIIGHHHIIIIIIIIHHIIIIIIIIIIIHIIHHHIIIIHFHIIIIHHHHIHIHHIIIGHHEHEA?EHECHHGIHHHIHHGAHHF@G@GFIIIHHCCIIIGIIIIIGIIIIIIIIIIIIIIIIHHGIIIIIIIIIIHIIIIIIIIIIIIIHIIIIIIIIIIIHGCIHIIIIIIIIIIIIIIHIIIIIIIHHIIIIIIIIHIIIIIIIIIIIIIIIIIIIIIIIIIIIHIIIIIIIIIIHHIIIIIIIIDDDDB
@HWI-D00621:464:HFY7KBCXY:1:1103:7960:87721 1:N:0:CGAGGCTGTGAACCTT
TGGGGAATATTGGACAATGGGGGCAACCCTGATCCAGCCATGCCGCGTGTGTGAAGAAGGCCTTCGGGTTGTAAAGCACTTTTGTCCGGAAAGAAAAGCACTGGGTTAATACCCTGGTGTTATGACGGTACCGGAAGAATAAGCACCGGCTAACTTCGTGCCAGCAGCCGCGGTAATACGAAGGGTGCAAGCGTTACTCGGAATTACTGGGCGTAAAGCGTGCGTAGGTGGTGCGTTAAGTCTGTCGTGAAAGCCCCGGGCTCAACCTGGGAATGGCGATGGATACTGGCGCGCTAGAGTGCAGTAGAGGAGAGTGGAATTCCCGGTGTAGCAGTGAAATGCGTAGAGATCGGGAGGAACATCAGTTGCGAAGGCGGCTCTCTGGACCAGCACTGACACTGAGGCACGAAAGCGTGGGGAGCAAACAGGATTAGAAACCCGTGTAGTCC
+
IIIIIIIIIIIIIIIIIIIIIIIIIIIIIIIIIIIHHHIIIIIIIIIHIGHIIIIIIIIIIIIIIIIIHIIIIIIIHIIIHFHIIIIIIGHIIIIIIHIIIIIIIIIIIIIIHIIIIIIIIIIIIIIIIIIIIIIIIIIIIIIHIIIIIIIIIIIIGHHIIIIIIHIIIIIIHIHHIIIIHHIGHIHIHIIIIIIHHIIIIIIHIHIIIIIIIIIIIIIHHDGHHHIIIIHHHGEF@AHH@HDHIIHIHHHDIHIIHHHH@FEDHEHIIHHHHIIIHHHIIIGHIIHHHCHCHGHIIHIIIIIIIIIIIIIIIIIIIIIIIIIHIIIIHIIHIIIIIIIIIIIIIHHCIIIIIIIIIIIIHCIIIIIIIIIIIIIIHIHIIIIIIIIHIIIHIIIIIIIIIIIIIIIIIIIIIIHIHIIIIIIIIIIIIIIIIHIHHIIIIIIIDDDDD
@HWI-D00621:464:HFY7KBCXY:1:1103:18838:87633 1:N:0:CGAGGCTGTGAACCTT
TGGGGAATATTGCACAATGGGCGCAAGCCTGATGCAGCGACGCCGCGTGAGGGATGACGGCCTTCGGGTTGTAAACCTCTTTCAGCACAGACGAAGCGCAAGTGACGGTATGTGCAGAAGAAGCACCGGCCAACTACGTGCCAGCAGCCGCGGTAATACGTAGGGTGCGAGCGTTGTCCGGAATTACTGGGCGTAAAGAGCTCGTAGGTGGTTTGTCGCGTTGTTCGTGAAAACTCACAGCTTAACTGTGGGCGTGCGGGCGATACGGGCAGACTGGAGTACTGCAGGGGAGACTGGAATTCCTGGTGTAGCGGTGGAATGCGCAGATATCAGGAGGAACACCGGTGGCGAAGGCGGGTCTCTGGGCAGTAACTGACGCTGAGGAGCGAAAGCGTGGGGAGCGAACAGGATTAGATACCCTTGTAGTCC
+
IIIIIIIIIIIIIIIIIIICHHIIIIIIIIIIIIIIHIIHHIIIIIIIIIIIIHIIIIIIHIIIIIHHIIIIIIIIIIIIHGHIIIHIIIIIIIIHHIGIIIIIIIHICHIIIIIIIIIIIIIIIIIIIIHIIEHIHIIIIIIIIIIHIIIIICHHHIIIHHHIFHHHIGHGHIHHHIIIHHHHIHIIIHHHIIGIIIHIHHHHGHHFHHIIIIIIHHHHIIIIIHHHIIHHEGIIIHHHEHHHFHHIHDIIHHGIHHHIIIHHIHHIIIIIIHHIIHHHIHHHIHIIIIIIIIIIIIIHCIIIIIIIIIIHIIGIIIIIIHHHIIIHIIIIIIHIIHGHDIIIIIIHHIIIIIIIIIIIIIIHIIIIIIHHGGHIIIIHIIIIIIHIIIIHIIIIIIHIIIIIIIIIIIIIIHHHHHGD1FIIDDDDB
@HWI-D00621:464:HFY7KBCXY:1:1103:6740:88124 1:N:0:CGAGGCTGTAAACCTT
TCGAGAGGCTTTGGCAATGGGGGGAAACCCTGACCAAGCGACGCCGCGTGGAGGATGAAGGCCCTTGGGTTGTAAACTCCTTTTGTCGGGGAAGAAACACGATCAGGTAAACAATCTGGTCGCTTGACGGTACCCGGCGAATAAGCTCCGGCTAACTCCGTGCCAGCAGCCGCGGTAACACGGGGGGAGCAAGCGTTGTTCGGAATCACTGGGCGTAAAGGGCGTGTAGGCGGTTGGGTAAGTGGGATGTGAAATGCCTCGGCTCACCCGAGGACCGGCATCCCAAACTGCCTGACTTGAGTATGGGAGAGGATGAGGGAATTCCTGGTGTAGCGGTGAAATGCGTAGATATCAGGAGGAACACCGGTGGCGAAGGCGCTCATCTGGCCCAATACTGACGCTGAGGCGCGAAAGCTAGGGGAGCAAACGGGATTAGAAACCCTTGTAGTCC
+
IIIIIIHHHHIIIIIIIIIIIIIIIIHHHHIHIIHIIIIHIIIHIHGHHHIGHGHIIIIIIIIIHHHIHIIIIIIIIIIIHHIIFHIIIIHHHEEHIIIIIIIIHIIIIIIIIIHIIIIIIICGHIIIIIIIIIIIIIIHIIGHHIIHHIIIIIIHIIIIIIIIIIHIIIIIIIIIIIHHCHIHIIIGHHIHIIII=HIIIIIIIHHIIIHHIIIIHIHIIHIIHIIIIIHGHEIIIHEH@HHHIIHHHEHHEFIHIHIIGIIIHHEGIIIIHHHHGFIHCE@DGIIIHIIHEHHIHIIIHEIHIIGIIIIIHCHIIIIIIHEIHIIIIIIIIIIIIIIIIIIIHHIHGGIHIIHIIIIIIIHIIIHHIIIIIIIHEDCHHIHIIIIIIIIIIIIIIIIIIIIIIIIIIIIIIIIIIIIIIIHIIIHIIIIIIIIIHCHIIIIIIIDDDDB
@HWI-D00621:464:HFY7KBCXY:1:1103:4458:88449 1:N:0:CGAGGCTGTGAACCTT
TGAGGAATATTCCACAATGGGCGAAAGCCTGATGGAGCGACGCCGCGTGCGGGATGAAGCCCTTTGGGGTGTAAACCGCTTTTTTGGGGGATGATACGCCGGGTTTGTAGCCTGGCTAAGACAGTACCCCAAGAATAAGCCTCGGCTAACTACGTGCCAGCAGCCGCGGTAATACGTAGGAGGCAAGCGTTGTCCGGATTTACTGGGCGTAAAGCGCGCGCAGGCGGCAGTGCAAGTAAGGTGTGAAATCTCCCTGCTCAACGGGGAGGGTGCATTTTAGACTGCACAGCTAGAGGTCGGTAGAGGGGGGTGGAATTGCTGGTGTAGCGGTGAAATGCGTAGAGATCAGCAGGAACACCCGTGGCGAAGGCGGCCCCCTGGGCCGTACCTGACGCTGAGGCGCGAAGGCTAGGGGAGCGAACGGGATTAGAAACCCCTGTAGTCC
+
IIHIIIIIIIIHIIIIIIIIIIIDHIIIIIIHGHIIHIIIIIIIIIIIIIIHIIHIIIIIIIIIIIIIIIIIIIIIIIIIIHHIIIIIIIHFHIIIIIIIIIIGHGHHHHHIIIIIHHIIIIIIHHIIIIIHIIIIIIGIIIIIIIGHIIIIIIHHIIHIIHIHIIIHIHHGHIIIIIHIIIIIIHHHHGDHHIIII@HIIIHIIHIHIIIIIHDHHIHIIIIIIGHHIIIHHGIIIHHGHFHIIHHFBEHHFECHHHIGIIIIIIIIIIHIIHEIHHHIHIIIIHGHHHGGHHHH=IIIIIIIIIIIIIIHIIIIIIHIIIIIIIIIIIIIIIIIIIIIIHHGIIIGHHIIIHIIIIIIIIIIIIIIIHIIHGIIIIHIIIIIIIIIIIIIIIIIIIIIIIIIIHFIHHIIIIIIIHHIIIIIIIIIIHHC<IIIHEIIDDDAD
@HWI-D00621:464:HFY7KBCXY:1:1103:9962:88284 1:N:0:CGAGGCTGTGAACCTT
TCGAGGATCTTCTGCAATGGGCGCAAGCCTGACAGAGCGACGCCGCGTGGGGGAGGAAGGCCTTCGGGTTGTAAACCCCTGTTGCCGGTTAAGAATGCGAGGGTGCCAATAGCGCTTCTCGTTGACAAAGGCCGGTGAGGAAGCCACGGCTAACTACGTGCCAGCAGCCGCGGTAAGACGTAGGTGGCAAGCGTTGTTCGGAATCACTGGGCATAAAGCGCGCGTAGGCGGCGGAGTAAGTCGGGTGTGAAATCCCTCGGCTCAACCGAGGAACTGCGCCCGATACTGCTTTGCTTGAGGGCCGGAGGGGAGAGTGGAATTCCCGGTGGAGCGGTGAAATGCGTAGAGATCGGGAAGAACGCCGGCGGCGAAAGCGACTCTCTGGTCGGTACCTGACGCTGAGGCGCGAAAGCTAGGGGAGCAAACGGGATTAGATACCCTAGTAGTCC
+
III1CEHHIIIIHIIIIHIIIIIHIIIIIIIIIHIIIIIIIIIIIIIIIIIIIIIIIIIIIIIIIIIIHIIIIIIIIGIIHFHIIIIHDHIIIIIIIGIIIIIIIIIIIIIGIIHIHIIIIIIIIIIIIIIIIIICHHIHIIIIHHIIIIIIIIIIIIHIIHHHHIHHHHIIIIGIIIIIHIIDAHHIHHIIIHHIIIIIIIHIHIIIIIIHIIIGIIIIIIIIIIIIIIIIIIHGGIHIGIIIIHGGEHEIHIHHHHHHCHHGIIGHEIIIIIIIIIHHHHGHHHHIHHFEHGD?FEIIIHFIIIIHIIIIIIIHFGIHIIHIIIIIIIIIIIIIIIHIHIIHHGHCHFIIHHIIIIHHHGIHHGIHIIIGIIIIIIIIIIIIHIIIIIIGIIIHIIHIIIIHIIIIIHHHFCHIIIIIGIIIIIIIIIIIIIHFDIHIIIIIDDDA@
@HWI-D00621:464:HFY7KBCXY:1:1103:12907:88441 1:N:0:CGAGGCTGTGTACCTT
TCGAGAATTTTTCTCAATGGGGGAAACCCTGAAGGAGCGACGCCGCGTGGAGGATGAAGGTCTTCGGGTTGTAAACTCCTGTCATTTGGGAACAAGTGCCGGTACCTAACTGCTACCGGCTTGATAGTACCAGAAGAGGAAGGGACGGCTAACTCTGTGCCAGCAGCCGCGGTAATACAGAGGTCTCAAGCGTTGTTCGGATTCATTGGGCGTAAAGGGTGTGTAGGTGGCGCGCTAAGTCGGGTGTGAAATTTCGGAGCTTAACTCCGAAACTGCATTCGATACTGGCGTGCTTGAGGACTGGAGAGGAGACTGGAATTCATGGTGTAGCAGTGAAATGCGTAGAGATCATGAGGAAGACCAGTGGCGAAGGCGGGTCTCTGGACAGTTCCTGACACTGAGACACGAAGGCCAGGGGAGCAAACGGGATTAGATACCCGAGTAGTCC
+
IIIIIIIIHHIIIIIIIIIIHIIIHIIIIIIHHIHEHIIIIIIIIIIIIIHIIHIIIIIIIHIHIIIIHIIIIIIIIIIIIIIIIIIIIIIIIIIIIIIHIIIIIIIIIIIIHIIIIIIIIGIHIIIIIEHHIIIIIIIHIIIIHHIIIIIIIHIIIIIHIIIIIIIIIHHHIGIIIHIIFHHHIIIGGHIIEHHHHHIIHHEHEHHIHHHHEGHGHHIIIIHGIIHHHGHHHA.HEGIIHHIIHHHHHIIHGIIIHEIHHIIHH=HIGHEHIIHHFFHCIHGIIIIIHIIIIHIIIGIIIIIIIIIIIIHIIIIIIIIIIIHHIFIIIIIIIIIIIIIIIIIIHHDHEIHHIIIIIHIHIIIIIIIHIIIIIIIIIIIIIIIIIIIIHHIIIIIIIIIIIIIHIIIIIIHEIIIIIIIIIIIIIIIIIIHIIIIIHIHHHIHDDDAD
@HWI-D00621:464:HFY7KBCXY:1:1103:14756:88378 1:N:0:CGAGGCTGTGAACCTT
TGGGGAATTTTCCGCAATGGGCGAAAGCCTGACGGAGTGACGCCGCGTGTGGGACGAAGGCCTTCGGGTCGTAAACCACTGTCAGTGGGAAAGAAGGGTGTCGGCGCAAATACCGCCGGCATTTGATGGTACCTGCAGAGGAAGCCCCGGCCAACTCTGTGCCAGCAGCCGCGGTAAGACAGAGGGGGCAAGCGTTGCTCGGAATTACTGGGCGTAAAGGGCGCGTAGGCGGGATGGCAAGTCGGTCGTGAAATCCTTCGGCTCAACCGAAGAACGTCGATCGATACTGCTGTTCTTGAGGATTGCAGAGGAGACTGGAATTCCCGGTGTAGCGGTGAAATGTGTAGAGATCGGGAGGAACACCGGTGGCGAAGGCGGGTCTCTGGGCAATTCCTGACGCTGAGGCGCGAAAGCGTGGGGAGCAAACGGGATTAGAAACCCTTGTAGTCC
+
IIIIIIIIIIIIIIIIIIIIIIIIIIIIIIIIIIIIIIIIIIIIIIIIIHGHIHIIIHIIIIIIIIIIIIIIIIIIIIIIIIIIFFHHIHIHIIIIIIHIIIIIIIIIIIIIIHHIIIIIIIIHIH0DFGHIIIIIHIGIHHHIIIIIIIIIHHIIIHIIHIIIHHIIIIHHIIIIIIHHIIIHIIH?EHHH?HHHIIIIIIGHHHIIIIIIHHHHIIIHHHHIIGHIHGHIGIHIIHIHIIHHHIHIHIGIIHHHIHIIIHHIIHIIHIIHH?HHHHIIIHIIIIIHIIIIHHIGIIIIIIIHIIIIIIIIIHGIIIHFHIIIIIIIIIIHHIIIIIIIIHGGIHGCFHHHIIIIIIIIIIIIIIIIIIIIIIIIIIIIIIIIIIIIIIIIIIIIIIIIIIIIIIIHIIIIIIIIIIIIIHIIIIHIHHHGCHG=IIIIIHFIHD?DAD
@HWI-D00621:464:HFY7KBCXY:1:1103:16204:88572 1:N:0:CGAGGCTGTGAACCTT
TGGGGAATTTTCCGCAATGGGCGAAAGCCTGACGGAGTGACGCCGCGTGTGGGACGAAGGCCTTCGGGTCGTAAACCACTGTCAGTGGGAAAGAAGGGTGTCGGCGCAAATACCGCCGGCATTTGACGGTACCTGCAGAGGAAGCCCCGGCCAACTCTGTGCCAGCAGCCGCGGTAAGACAGAGGGGGCAAGCGTTGCTCGGAATTACTGGGCGTAAAGGGCGCGTAGGCGGGATGGCAAGTCGGTCGTGAAATCCTTCGGCTCAACCGAAGAACGTCGATCGATACTGCTGTTCTTGAGGATTGCAGAGGAGACTGGAATTCCCGGTGTAGCGGTGAAATGTGTAGAGATCGGGAGGAACACCGGTGGCGAAGGCGGGTCTCTGGGCAATTCCTGACGCTGAGGCGCGAAAGCGTGGGGAGCAAACGGGATTAGAAACCCCAGTAGTCC
+
IIIIIIIIIIIHIIIIIIIIIIIIIIIIIIIHIIIIIIIIIIIIIIIIIHIIIIIIIIIIIIIIIIIIIIIIIIIIIIIHHHHIHFHIIIIIIIIIIIIIIIIIIIIHIIHIIIIGIIGIIIIIIIIIIIHIIIIIIIIIIIFHHHIIIHGIIIHIIIIIIIIIIIIIIEHGIIIIIIIIGIIIIIIIHHIIIIHFHHIHGHGCHHHIEIIIIHHDHHIIHEHHI@HIIIIIHHCIHHHDHHDDDEIIHHGHHGHHHHHIIHHHHECIHEHHHDHECIHHHGIIHIIGIHHGC0IIHIIIHHIIIHHIIIHFHGIHIIHGIIIIIHIIIIIIIIIIIIIIIIIIIIIHFHHIIIIIIIIIHIHIIHIIIIIHIIHIIHHFIFIIIIIHIIHFIIIIIIIIIIIIIIIIIIIIIIIIIIIIIIIIIIIIIIIIIIHIHEIIIIHIIDDDDD
@HWI-D00621:464:HFY7KBCXY:1:1103:17421:88933 1:N:0:CGAGGCTGTGAACCTT
TGGGGAATATTGCGCAATGGGCGAAAGCCTGACGCAGCGACGCCGCGTGTGGGATGACGGTCTTCGGATTGTAAACCACTGTCGGGAGGGACGAAGCTCTGACGGTACCTCCAAAGGAAGCACCGGCTAACTCTGTGCCAGCAGCCGCGGTAATACAGAGGGTGCAAGCGTTGTCCGGAATCACTGGGCGTAAAGGGCGCGTAGGCGGCCTGATAAGTCGGGGGTGAAATTCTGCGGCTTAACCGCAGGACGGCCTTCGAGACTGTCGGGCTTGAGCACGGTAGAGGCTGGTGGAATTCCCGGTGTAGCGGTGGAATGCGTAGAGATCGGGAAGAACATCGGTGGCGAAGGCGGCCAGCTGGGCCGTTGCTGACGCTGAGGCGCGACAGCGTGGGGAGCAAACAGGATTAGAAACCCTAGTAGTCC
+
IIIIIIIIIIIIIHIIIIIIIIIIIIIIIHHHIIIIIIIIIIIIIIIIIIIIIIIIIIIIIIIIIIIHIIIIIIIIIIIHIHIHIIIIIIIIIIIIIIIIIIIIIIIIIIIIIIIIIIHIIIIIIIIIIIIIIIIIIIIIIIIIIIIIIIIIIIIIIHIIIIIIIIIIIIIIIIGIIIGIIIFHIIIIIIIIIIIIHHIIIIHIIHIIIIIIHFHHIHIIIIIIIIIIIIGIHIIIIIHIIHIGIHDIIIIIIIIIHIIFIIHDIHIIIIIIIIIIIIHIIIIIIIIHIIIGIIIIHIIIIIHHHGIIIIIHIIIIIIIIHIHHFHHIHIHHGIIIHE<IIIIIIIIIIIIHHHEGGIIIIHIIIIHEIIHIIIIIIIIIIIIIIIIIIIIGIIIIIIIIIIIIIIIIIIHGFDIIIIIIIDBDDD
@HWI-D00621:464:HFY7KBCXY:1:1103:12979:90254 1:N:0:CGAGGCTGTGAACCTT
TGGGGAATTTTGCGCAATGGGGGAAACCCTGACGCAGCAACGCCGCGTGGAGGATGAAGCCCCTTGGGGCGTAAACTCCTTTCGACCAAGACGATAATGACGGTACTGGTGGAAGAAGCACCGGCTAACTCTGTGCCAGCAGCCGCGGTAATACAGAGGGTGCGAGCGTTGTTCGGAATTATTGGGCGTAAAGGGCGCGTAGGCGGTGCCACAAGTCACTTGTGAAATCCCCGGGCTTAACTCGGGGCCTGCAGGCGAAACTGTGGTGCTGGAGTATGGGAGAGGTGCGTGGAATTCCCGGTGTAGCGGTGAAATGCGTAGATATCGGGAGGAACACCTGTGGCGAAAGCGGCGCACTGGACCATAACTGACGCTGAGGCGCGAAAGCTAGGGGAGCAAACAGGATTAGATACCCCAGTAGTCC
+
IIIIIIIIIIIIIIIIIIIIIHIIIIIHHIIIIIIIIIIIIIIIIIIIIIHHIIIIIIIIIIIIIIIIIIIIIIIIIIIIIHHIIIIHIIIIHGIIIIIIIIIIIIIIIIIIIIIIIIIIIIHIIIIIIHIIIIIIIIIIIIIHIHIHHIIIIIIIIIIGEHHIGIIIHFDEGHHIBHFGHHHIIIIIDEHIHIHIIIIIIHIIIIIIHHIIIHIHIIHFHHIIHHHIFIIHGHHGHIHEIHIIIHHGIIIIHHDEDEIIGIIIIIIIIHGIIIIIGHIIIIHIIIIIIIIHHIIIGHIIIIIIIIIIIIIIHIIIIIFIHHHIIIIIIIIIHIIIIIIIHIIIHHIIIIIHIIIIIIIIHIIIIIIIIHGIIIIIIIIIIIIIIIIIIIIIIIIIIIIIIIIIIIIIIIIIIHHIIIIDDDD@
@HWI-D00621:464:HFY7KBCXY:1:1103:18403:90719 1:N:0:CGAGGCTGTGAACCTT
TGGGGAATCTTGCGCAATGGCCGAAAGGCTGACGCAGCGACGCCGCGTGTGGGATGACGGCCTTCGGGTTGTAAACCACTGTCGGGAGGAACGAATACTCGGCTTCGATAAGGAGCCCGAGGGTGACGGTACCTCCAAAGGAAGCACCGGCTAACTCCGTGCCAGCAGCCGCGGTAATACGGAGGGTGCGAGCGTTGTCCGGAATCACTGGGCGTAAAGGGCGCGTAGGTGGCTCATTAAGTGGCTGGTGAAATCCCGGGGCTCAACTCCGGGGCTGCCGATCAGACTGGCGAGCTAGAGCACGGTAGGGGCAGATGGAATTCCCGGTGTAGCGGTGGAATGCGTAGAGATCGGGAAGAATACCAGTGGCGAAGGCGTTCTGCTGGGCCGTTGCTGACACTGAGGCGCGACAGCGTGGGGAGCAAACAGGATTAGAAACCCGAGTAGTCC
+
IIIIIIIIIIIIIIGIIIIIIIIHIIIIIIIIIIIIIIIIIIIIIIIEHHIIIIIIIIHIIIIIIIIIGHIIIIIIIIIIIIHIIIHIIIHIIIIIIIGIIHIIIIIIHIIIHIIIIIIIIIGIIHIHGHHIIIIIIIIIIIIIIIIIIGGGIIIIIGHIIIIHGHIIIIIIICFHGHIIIIIIIHIIHHIIHI?GHIEHIHEEEHHHIIIIIIHFHIIIIIIIIIHFHIIHEHHHHEIHIIIHH@FGHIHHCHHIHIHIIHHFGDHGIIIIIIIIIIHIIIIIIIIIIIIIIIHIIIHDHIIHIHIIIIIHIIIIIIHIIIIIIIIIIIGIIIIHIIIIIIIIIIIHEIHIIHIHGIGIGIIIIHIHIHHHHIIIHIIHIIIIIIIIIIHEIIIHIIHIIIIIIIIIIIIHIIIIGIIIIIIIIIIIIIIIIIHHE<IHIIHIHDB<0D
@HWI-D00621:464:HFY7KBCXY:1:1103:4098:91388 1:N:0:CGAGGCTGTGAACCTT
TAAGGAATATTGCGCAATGGGCGAAAGCCTGACGCAGCGACGCCGCGTGGGGGATGAAGGTCTTCGGATTGTAAACCCCTTTCGGGAGGGAAGATGGAATGGGGTAACCCATTCGGACGGTACCTCCAGAAGCAGCCACGGCTAACTTCGTGCCAGCAGCCGCGGTAATACGAAGGTGGCAAGCGTTATTCGGATTTACTGGGCGTACAGGGAGCGTAGGCGGTTCGGTAAGCCCTTTGTGAAATCTTCAGGCTTAACCTGGAACAGTCGGAGGGGACTGCCGGGCTAGAGGACGGGAGAGGAGCGCGGAATTCCCGGTGTAGCGGTGAAATGCGTAGAGATCGGGAGGAAGGCCGGTGGCGAAGGCGGCGCTCTGGAACGTTTCTGACGCTGAGGCTCGAAAGCGTGGGGAGCAAACAGGATTAGATACCCTGGTAGTCC
+
IIIIIIIIIIIIIIIIIIIIIIIIIIIIIIIIIHIIIIIIIIIIIIIIIIIIIIIIIIIIIIIIIIIHIIIHIIIIIIIIIHIIIIHHIIFIIIHIIIIIIIIIHIIHHIIIIIIIIIIIIIIIIIIIIIIIIIIIHIIIHIIIIIIIIIIIIIHHIIIHHIIIIIHGHIIIIIHHHIHIIGHIIHGFIHIIIIIIIIIIIIIIIIIIIHHHHIIIIIIIIIHIIIIHHIHGHHEGHIIIIIIHGGGIIIIHEHHHHIIHIIIHHHHCIHIGIIHHEHDIHHIHIHIIIIIHHGHIIIIIIIIIIIIIIIHHHIHIIIIIIIIIIIIIIIIIHEIIIHHEIIIIIIHIIIIIGHIIIIIIIIIIIIIIHIIIGIIIIIIIIIIGIIIIIIIIIIIIIIIIIIIIIIIIIIIIIIIIIIIIIIHHIHHCDIIIIIIIDDDDD
@HWI-D00621:464:HFY7KBCXY:1:1103:8070:91719 1:N:0:CGAGGCTGTGAACCTT
TGGGGAATCTTGCGCAATGGCCGCAAGGCTGACGCAGCGACGCCGCGTGTGGGATGACGGCCTTCGGGTTGTAAACCACTGTCGGGAGGAACGAATACGCGATGATGAATCGTGGGTGACGGTACCTCCAAAGGAAGCACCGGCTAACTCCGTGCCAGCAGCCGCGGTAATACGGAGGGTGCGAGCGTTGTCCGGAATCACTGGGCGTAAAGGGCGCGTAGGCGGCCCGTTAAGTGGCTGGTGAAATCCCGCGGCTCAACTGCGGGGCTGCCGGTCAGACTGGCGAGCTAGAGCACGGTAGGGGCAGATGGAATTCCCGGTGTAGCGGTGGAATGCGTAGATATCGGGAAGAATACCAGTGGCGAAGGCGTTCTGCTGGGCCGTTGCTGACGCTGAGGCGCGACAGCGTGGGGAGCAAACAGGATTAGAAACCCGAGTAGTCC
+
HIIIIIIIIIIIIIIIIIIIIIIIIIIIIIIIIIIIIIIIIIIIIIIIIIIIIIIIIIIIIIIIIIIIIIIIIIIIIIIIIHHIIIIIIHIIIIIIIIIIIHIIHIIIIIIIHIIIIIIIIIIIIIIIIIIIIIHIIIIIIIIIGHIIIIIHHEHIIIIHIIIIIIIIGIIIIIHHHHIIIGIAEHHHHIIIIHIHHHHCHHIIIHHHHHIIHIFIIIHIIHHIHFHEDH@@?IIIHBHIHHIHGD-IIHHHHFCFIIHDC??IIIIIIIHDHH@IHIIIIGIHHEIIIIHHE?IIIIIIHHIIIIIHIIIIIIIHIGIIIIIIIIIIIIIIIIIIIIIIHIIIIIIIIIIIHIIIIHIIIHIIIIIIIIHGIIIIIIIIIIIIIIIIIIIIIIIIIIHIIIIHIIIIHIIIIIIIIIIIIIIIIIIIIIIIIIIIIIDDDDD
@HWI-D00621:464:HFY7KBCXY:1:1103:8370:91665 1:N:0:CGAGGCTGTGAACCTT
TGGGGAATTTTGCGCAATGGGGGAAACCCTGACGCAGCAACGCCGCGTGGAGGATGAAGCCCCTTGGGGTGTAAACTCCTTTCGACCGGGAAAATAATGATGGTACCGGTGGAAGAAGCACCGGCTAACTCTGTGCCAGCAGCCGCGGTAATACAGAGGGTGCGAGCGTTGTTCGGAATTATTGGGCGTAAAGGGCGCGTAGGCGGTGTTGTAAGTCACCTGTGAAACCTCTGGGCTTAACTCAGAGCCTGCAGGCGAAACTGCAATGCTGGAGGGTGGGAGAGGTGCGTGGAATTCCCGGTGTAGCGGTGAAATGCGTAGATATCGGGAGGAACACCTGTGGCGAAAGCGGCGCACTGGACCACTACTGACGCTGAGGCGCGAAAGCTAGGGGAGCAAACAGGATTAGAAACCCCAGTAGTCC
+
IIIIIIIIIIIIIIIIIIIIIIIIIHIIIIIIIIIIIIIIIIIIIIIIIIIIIIIIIIIHIIIIIIIIIHHIIIIIIIIIIDHHIIIIIIIIIIIIIIIIIHIIIIIIIIIIIIIHHIIIIIIIIIIHIIIIIIIIIIIIIGIIIIIIIIIIIIIIIIIIHHHIHHIIHHIIIIIIGHEHHIIIIIIIHIIIIIGHHGIHIIIIIIIIIIICIIIIIIIIIIIIIIIHHIHIIIHHIIIIGHIIIHIIIIIIIIHIIIIIIHHHIH?HIIIIIIIIIIIIIHHIIGIIIFHIIHHIIIIIIIHGIIIIIIIIIIIIIIIIHHHIHIIIIIIHIIHIHHEIIIIHIIHEIIIIIIIIIIIIIIIIIIIIIIHIIIIIIIIIIIIIIIIIIIIIIIIIHIIIIHIIIIIIHIHCIHIHHIIDDCDD
@HWI-D00621:464:HFY7KBCXY:1:1103:9641:91782 1:N:0:CGAGGCTGTGAACCTT
TGGGGAATTTTCCGCAATGGGCGAAAGCCTGACGGAGTGACGCCGCGTGTGGGACGAAGGCCTTCGGGTCGTAAACCACTGTCAGTGGGAAAGATGGGTGTCGGCGTGATAACCGCCGGCATTTGACGGTACCTGCAGAGGAAGCCCCGGCTAACTCTGTGCCAGCAGCCGCGGTAATACGGAGGGTGCGAGCGTTGTTCGGAATCACTGGGCGTAAAGGGCGTGTAGGCGGTCCGCTAAGTCTGATGTGAAAGCCCGGGGCTCACCCCCGGAAGTGCATTGGAAACTGACGGACTCGAGTCCCGGAGAGGAGAGTGGAATTCCTGGTGTAGCGGTGAAATGCGTAGATATCAGGAGGAACACCGGTGGCGAAGGCGGCTCTCTGGACGGTGACTGACGCTGAGACGCGAAAGCGTGGGGAGCAAACAGGATTAGATACCCCAGTAGTCC
+
IIIIIIIIIIIIIIIIIIIIIIIIIIIIIIIHIIHIIIIHHIHHHIIIIHIIIHHIIIIIIIIIIIIIHIHHIIIIIIIIIIIIHGHIIHIIIIIIIIHHIHIIIHHIHHHIIIIIIIIIIIHIIHIIIIIIIIIIIIIIIIIIIIIIIIIHIGIHIIIIIIIIIIIIIGIIIIHIIIHIIIIGIIEHHIHHHHHHIIHIIHHIIIHHIIIIHIIIE@HIIIIIIICHHIHH>><HHHHFHCHCHIIHFIHHHIHHHHEHHHHHHDHHGIIIHEIIHIIGIIIHIIIGIHIIHHGHEGHHIHHDIIIIIHGGHEHGIIGIHHIHGIIIIIIIIIIIIIIIIIIIHFHHIHHIIIIIIIHHHHHIHIIIHHIIGIIHHHHEHGIGIIIIIIIIIIIIIIIIIHIIIIGIIIIIIIHFIIIIIIIIIIIIIIIIIIIIIIIIIIIIIDDDAD
@HWI-D00621:464:HFY7KBCXY:1:1103:5947:92235 1:N:0:CGAGGCTGTGAACCTT
TGGGGAATCTTGCACAATGGGCGAAAGCCTGATGCAGCGACGCCGCGTGGGGGATGAAGCATTTCGGTGTGTAAACCCCTTTCGATCCGGACGAATGCCCGCAAGGGAGTGACGGTACGGATATAAGAAGCCCCGGCTAACTACGTGCCAGCAGCCGCGGTAAGACGTAGGGGGCCAGCGTTGTTCGGAATTACTGGGTGTAAAGGGTTCGTAGGCGGTGCGGCAAGTTGGGAGTGAAATCTCTGGGCTTAACCCAGAGGCTGCTTCCAAAACTGCTGTGCTTGAGTGTGGGAGAGGCGCGTGGAATTGCAGGTGTAGCGGTGAAATGCGTAGATATCTGCAGGAACACCCGTGGCGAAAGCGGCGCGCTGGACCACTACTGACGCTGAGGAACGAAAGCTAGGGGAGCAAACAGGATTAGATACCCCAGTAGTCC
+
HIHIIHHHHIIIIIIIIIIIIIIIHIIIIIIIIIIIIIIIIIIIIIIHHHIIIHHHHHIIHIHHHIIIIIIIIIIIIIIIIDGHHIIIIIIIIIIIIIIIIIHGIHIHIIHIIIIIIIIIGHHHHIIIIIIHIIIIIGGIHHHIIIIIIIIIIIIIGHHIHIIHIIIG@FEEHGIIIIIIHICHHIIHHHGHGHCHHIFHIHHIIHHHFHIIIIIHHHIHHIIIIHIHHIHIGHIIHHHHHHCCHIHHGHHIIIIIIHHHHIHHGIHHHHCIIIIH@EGIHHHIIIIHGGIIIIHHGGHEHIHIHIIIIIIIIIIIIHIIIIHIIIIIIIIIHHGIIHIGHIIIHEHDHIHIIHIHIIIIIIIIIGIIIIIIIIIIIIIIIIIIIIIHIIIIHIIIIIIHHIIIIIIIHHHEIIIIHHCIHIHDIGIIIIIDDDAD
@HWI-D00621:464:HFY7KBCXY:1:1103:14716:92328 1:N:0:CGAGGCTGTGAACCTT
TGGGGAATTTTGCGCAATGGGGGAAACCCTGACGCAGCAACGCCGCGTGGAGGATGAAGTCCCTTGGGACGTAAACTCCTTTCGACCAAGACGATAATGACGGTACTGGTGGAAGAAGCACCGGCTAACTCTGTGCCAGCAGCCGCGGTAATACAGAGGGTGCGAGCGTTGTTCGGAATTATTGGGCGTAAAGGGCGCGTAGGCGGTGCTACAAGTCACCTGTGAAATCTCCGGGCTTAACTCGGAGCCTGCAGGCGAAACTGTGGTGCTGGAGTATGGGAGAGGTGCGTGGAATTCCCGGTGTAGCGGTGAAATGTGTAGAGATCGGGAGGAACACCGGTGGCGAAGGCGGGTCTCTGGGCATTTCCTGACGCTGAGGCGCGAAAGCGTGGGGAGCAAACGGGATTAGAAACCCTTGTAGTCC
+
IIIIIIIIIIIIIIIIIIIIIIIIIIIIIIIIIIIIIIIIIIIIIIIIIIIIIIHIII?HIIIIIIIIIIIIIIIIIIIIIIIIIIIHIIIIIIIIIIIIIIIIIIIIIIIIIIIIIIIIIIIIIIIIIIIGIIIIIIIIIIIIIHIIIIIIIIIIIIIIIIIIIIIIHEHIIEHIHHHIIIIIIIIHIIHIHHIIIIIIIIIIIIHHIHIIIIHIHIIIHHIIIIHHIHIIIIIHEHIHIHIHIIHIHHIIIHIIIIIHHHIIIIHIIHIIIIIIIIIIIIIIIHIIHIIIIIIIIIIIIIIIIIIIIIIIIIIIIIIIIHEIHHIIIIIIIIIIIIIIIIIIIIIIGIIIIHIIIIIIIIIIHGIIIIIIIIIIIIHIHIIIIIIIIIIIIIIIIIIIIIIHIIIIIIIHIIIIIIIDCDDD
@HWI-D00621:464:HFY7KBCXY:1:1103:10748:92830 1:N:0:CGAGGCTGTGAACCTT
TGGGGAATCTTGCGCAATGCGCGAAAGCGTGACGCAGCAACGCCGCGTGAGGGAAGAAGGCCTTCGGGTTGTAAACCTCTTTCAGGAGGGACGAAGGCCGGCCGGCGAATAGCCGAGTCGGTTGACGGTACCTCCAGAAGAAGCTCCGGCTAACTACGTGCCAGCAGCCGCGGTAATACGTAGGGGGCTAGCGTTGTCCGGAATCATTGGGCGTAAAGCGCGCGTAGGCGGCCCGGTAAGTCCGTTGTAAAAGTCAAAGGCTCAACCTTTGAAAGCCGATGGATACTGCCGGGCTAGAGTCCGGAAGAGGCGAGTGGAATTCCTGGTGTAGCGGTGGAATGCGCAGATATCAGGAGGAACACCGATAGCGAAGGCAGCTCGCTGGGACGGTACTGACGCTAAGGCGCGAAAGCGTGGGGAGCGAACAGGATTAGAAACCCTAGTAGTCC
+
IIIIIIIIIIIIIIIIIIIIIIIIIIIIHIIIIIIIIIIIIIIIIIIDIHIIIIIIIIIIIIIIIIIIIIIIIIIIIIIIIHIHIIIIIIIIIIIIGHHIIIIIIIIIIIIIIIIIIGHIIHHIIHIIIIIIIIIIIIGIIICHHHIIHIIIIIIGIIIIIIHIHIHIIIIHIHHHIIHIHE@EHHIDHIHEHHHHIIIIIHHHIIIIIIHIHIHHIIIIIIIIHHHEHH?,IHIIHHHC@<HEF-HHGGIIIIHEGBHHHHGDIIIFHHIHHHHHHFGIIIHHIIIIIIIIHHHIIIIHIHIIIIHIIIIHIIHIHIIIIIIIIIIIIIIIIIIIHIIIIIIIIIIHIIIIIIIIIIHIIIIIIIIIIIIIIIIIIIHIIIIIIHIIIIIIIIIIIIIIIIIIIIIIIIIIIIIIIIIIIIIIIIIIHIIIIIIHGIHG?HIIDDDD@
@HWI-D00621:464:HFY7KBCXY:1:1103:13832:92964 1:N:0:CGAGGCTGTGAACCTA
TGGGGAATTTTGGACAATGGGCGCAAGCCTGATCCAGCCATGCCGCGTGTGTGAAGAAGGCCTTCGGGTTGTAAAGCACTTTCGGCCGGAACGAAATCGCCTTTGTTAATAGCGAAGGTGGATGACGGTACCGGAAGAAGAAGCACCGGCTAACTACGTGCCAGCAGCCGCGGTAATACGTAGGGTGCGAGCGTTAATCGGAATTACTGGGCGTAAAGGGTGCGCAGGCGGTCCCGCAAGTCAGGCGTGAAATCCCCGGGCTTAACCTGGGAATGGCACTTGAAACTACAGGACTGGAGTGTGGCAGAGGGAGGTGGAATTCCACGTGTAGCGGTGAAATGCGTAGAGATGTGGAGGAACACCGATGGCGAAGGCAGCCTCCTGGGCCAACACTGACGCTCATGCACGAAAGCGTGGGGAGCAAACAGGATTAGATACCCCAGTAGTCC
+
IIIIIIIIIIIIIIIIIIIIIIIIIIIIIIIIIIIIIIHIIIIIIIIIIIIIIIGIIIIIIIIIGHIIIIIIIHIIIIIIIIHIIIIIIIIIIIIIIIIIIHHIIIIIIIIIHIIIIIIIIIHIIIIIEHIIIGIIIIIIHIIHIIIHHIIHIIIIIIIIIIIIIIIHIIIIIIHHIHHHGHHHBFHHIHIHIHIIIIIIHHHIHHIIIIIIIIHIIIIIIHHHIHIIIIIHHIHHHEHHGIHIIGIHHIHHCDHDDHHHD.IIIIIHHIIIIHHHHH?GIIHHIIHHHCHIIIHHIIIIIHIIGIHIIIIIIIIIIIIIIIIIIIIIIIIIIIIIIIIIIIIIIHGFFIIIGIIHIHEIIIIIIIIIIIIIIIIIHIIIIIIIHHIHIIHGIIIIHIIIIIIIIIIIIIIIIIHIIIIIIIIIIIIIIIIIIHIIIIHD1IIIDDDD<
@HWI-D00621:464:HFY7KBCXY:1:1103:15240:92868 1:N:0:CGAGGCTGTGAACCTT
TGGGGAATTTTGGACAATGGGCGCAAGCCTGATCCAGCCATGCCGCGTGCGGGAAGAAGGCCTTCGGGTTGTAAACCGCTTTTGTCAGGGAAGAAATCCTTTGGGCTAATACCCTAGGGGGATGACGGTACCTGAAGAATAAGCACCGGCTAACTACGTGCCAGCAGCCGCGGTAATACGTAGGGTGCAAGCGTTAATCGGAATTACTGGGCGTAAAGCGTGCGCAGGCGGTTGTGTAAGACAGATGTGAAATCCCCGGGCTCAACCTGGGAACTGCATTTGTGACTGCACAGCTGGAGTGCGGCAGAGGGGGATGGAATTCCGCGTGTAGCAGTGAAATGCGTAGATATGCGGAGGAACACCGATGGCGAAGGCAATCCCCTGGGCCTGCACTGACGCTCATGCACGAAAGCGTGGGGAGCAAACAGGATTAGAAACCCTAGTAGTCC
+
IIIIIIIIHIGHIHIIIIIIIIIIIIIIIIIIIIIHHHIIIIIIIIIIIIIHIIIIIIIIIIIIIIIIIIIIIIIIIIIHIEHIIIIHIIIIIIIIIIIIIIIHIIIIGIIIIIIIIIIIIHHIHHIIIIIIHHHHHHIIIIIHIIIIHIIIIHIIIHHIIIIIIIIHIIIIICHEEHIIHIIIIIIIIGIHIH=HEHIIIGHCGHIIIIIIIIHIECHHHIEHHIIIIIHHCHIIIHHHEFFIHIHIHHHGDIIIIIIGIIIIHIIIHIHIIGIIIIHEHIHIIIIHHIIHHIHIIIIIIIIIIIIIIIIIIIIIIIIIHIIIIHIIIIIIHIIIIIIIIIIIIIIIIIIIIHHHHIIIIHHHGIIHIIIIIHIIIHDHGIIIIIIIIIIIIIIIIIIIIIIIIIIIIIHIIIIIIIIIIGIIIIIIIIIIIIIHHIIIIIIIDDDDD
@HWI-D00621:464:HFY7KBCXY:1:1103:9573:93404 1:N:0:CGAGGCTGTGAACCTT
TGGGGAATCTTGCACAATGGGGGCAACCCTGATGCAGCGACGCCGCGTGAGCGATGAAGCCCTTCGGGGTGTAAAGCTCTTTCGGCAGGGAAGATTATGACGGTACCTGCAGAAGCAGCTGCGGCTAACTACGTGCCAGCAGCCGCGGTAATACGTAGGCAGCAAGCGTTGTTCGGAGTTACTGGGCGTAAAGGGTGTGTAGGCGGTCTTCTAAGTTTGGTGTGAAATCTCCCGGCTCAACTGGGAGGGTGCGCCGAAAACTGGGAGGCTAGAGTGCGGGATGGGAGAGTGGAATTCCTGGTGTAGCGGTGAAATGCGTAGATATCAGGAGGAACACCTGTGGTGTAGACGGCTCTCTGGACCGCAACTGACGCTGAGACACGAAAGCGTGGGTAGCAAACAGGATTAGATACCCTAGTAGTCC
+
IIIIIIIIIIIIIIIHIHIIIIIIIIIHIIIIIIIIICHIIIIIIIIIIIIIIIIIIIIIIIGHIIIHGEHHIIIIIIIIIGHIIIIIIIIIIIIIIIIIIIIIIIIIIIEHIIIHIIIIIIIIIIHIIHHHIHIIIIIIIIIIIIIHIIHHHIIIHHIIIIIHHFHIIHHHIIIGHHHHHIIHIGHHHHHHIIIHGHHHGIHHIIHIHHHIIIIIIIHIIHEIHHHIHIGIIIHIHIIHHHIIIGIIIIIHHIIIIHIHG?IIIIIIIIIIIIIHIIHHHHHIIIIIIIIIIIHHEIIIIIHIIIIIIIIIIIIIIIHHHHIIIIHGIHHIHGIHIIIIIIIIIHIIIIHIIIIIIIIIIIIIIIIIIIIIIIIIIIIIIIIIIHIIIIIHIIIIIIIIIIIIIIIIIIIIIIIIIIGDDCDD
@HWI-D00621:464:HFY7KBCXY:1:1103:17419:93626 1:N:0:CGAGGCTGTGAACCTT
TGGGGAATATTGCGCAATGGCCGAAAGGCTGACGCAGCGACGCCGCGTGTGGGAGGAAGCCCTTCGGGGTGTAAACCACTGTCGGGAGGGACGAATCGCGAACGGGCAAATAGCCCGGGCGCTTGACGGTACCTCCAAAGGAAGCACCGGCTAACTCCGTGCCAGCAGCCGCGGTAAGACGGAGGGTGCAAGCGTTGTTCGGAATTACTGGGCGTAAAGGGCTCGTAGGTGGCCAACTAAGTCAGACGTGAAATCCCTCAGCTTAACTGGGGAACTGCGTCTGATACTGGATGGCTTGAGTTTGGGAGAGGGATGCGGAATTCCAGGTGTAGCGGTGAAATGCGTAGATATCTGGAGGAACACCGGTGGCGAAGGCGGCATCCTGGACCAACACTGACACTGAGGAGCGAAAGCCAGGGGAGCAAACGGGATTAGAAACCCTGGTAGTCC
+
IIIIIIIIIIIIIIHIIIIIIIIIIIIIIHIIIIIIIIIIIIIIIIIIIHIIIIIIHIIIIIIIIIIIIIIIIIIIIIIIIIIHIIIIIIIIIIIIIIIIIIIIIGGEHHIIIIIIIHDIIGIIHGIIHIIIIIGIIIIIIIIHIHIHHHIIIGIHHHHHHIIIIIIIIIIIIHIIGI?@HHHHHDGHHHH@HFBGHHHIIIIIIIGFHIIHIIHIHIIIIHHHIHHHHHGIHIHG?GIIIGHIIHHHIIHIIHHIIIIIIIIIIHIHIIGIIIHIIHIIIIIH?IIIHIHIHIHGIIIIHEIIIIIIIHIIIHIIIIIIHIIIIIIIIIIIIIIIIIIIIIIIIIIHHIIIIIIIIIIIIIIIHIHIIIIIIIIIIIIHHIIIIIIIIIIIIIIHHIHIIIIIIIIIHIIIIIIIIIIIIHIIIIIIIIIIIIIHGDIIIIIIIDADDD
@HWI-D00621:464:HFY7KBCXY:1:1103:13836:93923 1:N:0:CGAGGCTGTGAACCTT
TGGGGAATCTTGCGCAATGGGCGAAAGCCTGACGCAGCGACGCCGCGTGAGGGAAGAAGGCCTTCGGGTTGTAAACCTCTTTCAGGAGGGACGAAGCCACTCGGGTTAATAGCCCAGAGGGTGACGGTACCTCCAGAAGAAGCCCCGGCTAACTACGTGCCAGCAGCCGCGGTAATACGTAGGGGGCAAGCGTTGTCCGGATTTATTGGGCGTAAAGAGCGTGTAGGCGGCTTCACAAGTCCGCTGTGAAAACTCGAGGCTCAACCTCGAGCTGTCGGTGGAAACTGTGTAGCTAGAGTCCGGAAGAGGAGAGTGGAATTCCCGGTGTAGCGGTGAAATGCGCAGATATCGGGAAGAACACCCGTGGCGAAGGCGGCTCTCTGGGACGGTACTGACGCTGAGACGCGAAAGCGTGGGGAGCGAACAGGATTAGAAACCCCAGTAGTCC
+
IIGHIIIIIIGIIIIIIIHIIIHIIIIHHIIHIIIIIIIIIHIIIHIGIIIGHIIIIHHIIIIIIIIIIIIIHIIIIHIIHHHIIIGIIIGIHIIIIHIIIGIIIFHHHIIIIIHHIIIIIIIIGHIIIIHIIIIHGHIIIIIIIIHHHHHGHIIIGHIIHIIIIIIIIIIHDHHIIEH:BHFHHHIIIH?GGHIHIHIIIIIHHCGHHHHGCIIIHHHIIIIIIIHIHHCGCFGHFIHHHIGIIGIHHHHFHGIIHIIIIIHHHHCGHIIHHIIIIIIIIIIIIHIIHHHIIIIIHHHCHIHIIIIIIIIIIIIIIIIIIIHIIIIIHIIIIIIIIIIIIIIIIHHIGIIIIIIIIIIHIHDIHIIIIIGIIIHIHIHFIIIHFHIIIIIIIIHIIIIIHGHIIIIIIIHIHHIIIIIIIHIIHIIHGHIIHHIHHGD1HIGDDDDB
@HWI-D00621:464:HFY7KBCXY:1:1103:12172:94400 1:N:0:CGAGGCTGTGAACCTT
TTAGGAATTTTCCGCAATGGGCGAAAGCCTGACGGAGCAACGCCGCGTGGGTGATGAAGACTTTCGGGTTGTAAAGCCCTGTCGGAGGGGAAGAACACAATGACGGTACCCTCCAAGAAAGCCCCGGCTAACTACGTGCCAGCAGCCGCGGTAATACGTAGGGGGCAAGCGTTATCCGGATTTACTGGGCGTAAAGCGCGTTAAGGCGGCCGGCAAAGTTGGTTGTGAAATTTCAGGGCTCAACCCTGAAACTGCGTCCAATACTGGTTGGCTAGAGTGCGAGAGAGGAAGATGGAATTCCCGGTGTAGTAGTGAAATGCGTAGATATCGGGAGGAACACCAGTGGCGAAGGCGGTCTTCTGGCTCGCAACTGACGCTGTAGCGCGAAAGCGTGGGGAGCGAACGGGATTAGAAACCCCAGTAGTCC
+
IIIIIIIIIIIIIHIIIIIIIIIIIIIIIHIHIIIIIIIIIIIIIIIHHIIIIIIIIIIHIIIHIIIIGHIIIIIIIIIIIDHIIHHIIIIIIIIIIIIIIIIIIIIIIIIIIIIIIGGIIHIIIIIIIIIIGIIIHIHIIIIIIIIHGIIHD?EHII:FHIEHIIGHIIIIIIIIIIIGIIIIIHIHFHHHGIHIIIIIIIIIIIHIHHHIHIHIIHIHIHFHIIIHHIHGFIGIHHFHIIHIIIGIHHGIIIGHHHFIIHHIIIIIIIIIIIIIIIIIIIIIIIIIIIIIIIIIIIIIIIIIIIIIIIIIIHGGIIIIIIIHHHIIIIIIIIIIIIIIIIIIIIIIIIIIIIIIIGIIIIIIIIIIGIIGIIIIIIHHIIIIIIIIIIIIIIIIHIIIIIIIIIIIIIIIHHIIIIHIIIDDDAD
@HWI-D00621:464:HFY7KBCXY:1:1103:12678:94488 1:N:0:CGAGGCTGTGAACCTT
TGGGGAATCTTGGACAATGGGCGCAAGCCTGATCCAGCCATGCCGCGTGGGTGATGAAGGCCTTAGGGTTGTAAAGCTCTTTCGGCGGGGACGATGATGACGGTACCCGCAGAAGAAGCCCCGGCTAACTTCGTGCCAGCAGCCGCGGTAATACGAAGGGGGCGAGCGTTGTTCGGATTTACTGGGCGTAAAGGGCGCGTAGGCGGCTCTTCAAGTCAGGCGTGAAAGCCCCGGGCTCAACCTGGGAATGGCGCTTGGGACTGGAGGGCTCGAGTTCGGGAGAGGAGAGTGGAATTCCCAGTGTAGAGGTGAAATTCGTAGATATTGGGAAGAACACCGGTGGCGAAGGCGGCTCTCTGGACCGAGACTGACGCTGAGGCGCGAAAGCGTGGGGAGCAAACAGGATTAGAAACCCGAGTAGTCC
+
IIIIIIIIIHIIHHIIIIIIIIIIIIIIIIIIIHIIIIIIIIIIIIIIIIIHIIHHHIIIHIIIIIIIIIIIIIIIIIIIIHIIIIIIIIIIIIIIHIIIIIIIIIIIIIIIIIHIIIHIIIHIIIIIIIHIIIHIIIIIIHIIIIIIHHIIIHIIIIIIIIIIIHHIEHIIIGHIFGHIIIIIIHHHEDHHHHIHIHHHHHIEHIIHHIIIIHIIIIIHHIIHIIHHHIHIIIHGEHIHHH?GIIHHIIHHH@HIGIIIIHIHGIIIGIIIIIIHHIIIIIIIIIIIIIIIIIIIIIIHIIIIIIHHIIHIIIIIIIHIHHHIIIIIHIIIIIIIIIHHIIIIIIIIIIIIIIIHHIIIIIIIIIIIIIIHIIIIIIIIIIIIIIIIIIIIIIIIIIIIIIIIIIIIIIIHIIIIIIIDDDAD
@HWI-D00621:464:HFY7KBCXY:1:1103:14996:94425 1:N:0:CGAGGCTGTGAACCTT
TGGGGAATCTTGCACAATGGGCGAAAGCCTGATGCAGCGACGCCGCGTGGGGGGATGAAGCTTTTCGGAGTGTAAACCCCTTTCGACCCGGACGAATGCCTCGCAAGAGGACTGACGGTACGGGTATAAGAAGCCCCGGCTAACTACGTGCCAGCAGCCGCGGTAAGACGTAGGGGGCCAGCGTTGCTCGGAATTACTGGGTGTAAAGGGTTCGTAGGCGGTGTGGCAAGTCGGGAGTGAAATCTCTGGGCTCAACCCAGAGTCTGCTTCCGAAACTGCTGTGCTTGAGTGTGGGAGAGGCGCGTGGAATTGCAGGTGTAGCGGTGAAATGCGTAGATATCTGCAGGAACACCCGTGGCGAAAGCGGCGCGCTGGACCACTACTGACGCTGAGGAACGAAAGCTAGGGGAGCAAACAGGATTAGAAACCCGAGTAGTCC
+
IIIIIIIIIIIIIIIIIIIIIIIIIIIIIIIIIIIIIIIIIIIIIIIFHGIIIDHIHHHIIIIIIIIIIIHIIIIIIIIIIHIIIIHIIIIIIIIIIIIIIIIIIIIHIIIIIIIIIIIIIIIIIIIIIHIIIGIIIIIIIIIIIGIIIIIIIIIGIIIIIIIHHEFHHHHHHHHIHGHIIIGIIIIHHHHIIIHFEFHIIEH@HHHHGHGEHHGHIIHHHEHHHHIIHIHCHIGIIIGIIHIHHIIIIHIHDCIGIIIIHHGIIIIHIGIIIHIIIIIIIIHHIIIIIIIGHFHIIIIIHIIIIIIIIIIIIIIIIIIIIIIIIIIIIIIIIIIIHIIIIIIHIIIIIIIGGHIIHIIIHHIIIIIIIGIIIIIIIIIIHIIIIIIIIIIIIIIIIIIIIIIIIIIIIIIIIIIIIIIIIIIIIIIIIIGIIIDDDDD
@HWI-D00621:464:HFY7KBCXY:1:1103:10268:95212 1:N:0:CGAGGCTGTGAACCTT
TCGAGAATTTTTCTCAATGGGGGAAACCCTGAAGGAGCGACGCCGCGTGGAGGATGAAGGTCTTCGGGTTGTAAACTCCTGTCATTTGGGAACAAGGCGTACGTATTAACTGTACGTGCGTTGATAGTACCAGAAGAGGAAGAGACGGCTAACTCTGTGCCAGCAGCCGCGGTAATACAGAGGTCTCAAGCGTTGTTCGGATTCATTGGGCGTAAAGGGTGCGTAGGTGGCGTGGTAAGTCGGGTGTGAAATTTCGGAGCTTAACTCCGAAACTGCATTCGATACTGCCGTGCTTGAGGACTGGAGAGGAGACTGGAATTTACGGTGTAGCAGTGAAATGCGTAGAGATCGTAAGGAAGACCAGTGGCGAAGGCGGGTCTCTGGACAGTTCCTGACACTGAGGCACGAAGGCCAGGGGAGCAAACGGGATTAGAAACCCGGGTAGTCC
+
IIIIHIIIIIIIIIIIIIIIIIIIIIIIIIIIIIGIIIHIIIIIIIIHIIHIIHIIIIIIIIIIIIIIHIIIIIIIIIIHIIHIIIIIIIIIIIIIIIIIIIIHIIIIIHIIIIIIHIIIGHHHGIIIIIIIIIIIHIIIIIIIIHIIIIIIIIIIIIHIIIIIIIIIIIIIHIIHHHIIHHIIIHIIIIIIBEHHIIHIHIIIIIIIIIIHHIIIIIIHIIIIIIHIIIIIGIIIIHIIIIIHHIIHIIHIHHIIIHIIHHFDHEHHHEHGIIIIHCIIIIHHIIIIIIHIHHGIIIHHHGHIIIIIIIIIIIIIIIIIIIHIIIIIIIIIIIIIIHIIIIIHGHFHHHHGIHIIIIIIHIIIIIIIIIIIIIIIIIIIIIIIIIIIIHHIIIIIHIIIIIIIIIIIIIIIHIIIIIIIIIIIIIIIIIIIIIHIIHE1IIIDDDDD
@HWI-D00621:464:HFY7KBCXY:1:1103:16755:95427 1:N:0:CGAGGCTGTGAACCTT
TGGGGAATTTTCCGCAATGGGCGAAAGCCTGACGGAGTGACGCCGCGTGTGGGACGAAGGCCTTCGGGTCGTAAACCACTGTCAGTGGGAAAGAAGGGTGTCGGTGCTAATACCATCGGCATTTGACGGTACCTGCAGAGGAAGCCCCGGCCAACTCTGTGCCAGCAGCCGCGGTAAGACAGAGGGGGCAAGCGTTGCTCGGAATTACTGGGCGTAAAGGGCGCGTAGGCGGGATGGCAAGTCGGTCGTGAAATCCTTCGGCTCAACCGAAGAACGTCGATCGATACTGCTGTTCTTGAGGGTTGCAGAGGAGACTGGAATTCCCGGTGTAGCGGTGAAATGTGTAGAGATCGGGAGGAACACCGGTGGCGAAGGCGGGTCTCTGGGCAATTCCTGACGCTGAGGCGCGAAAGCGTGGGGAGCAAACGGGATTAGAAACCCTAGTAGTCC
+
IIIIIIIIIIIHIIIIIIIIIIIIIIIIIIHIIIIIIIIIIIIIIIHHIIIIGHIIIHIIIIIIIIIIHHIHIIIIIIIIIIIIIHIIIGIIIIIHHHHIIIIIIIGIIIIIIIIIIIIIIIIIIIIIIIIIIIIIIIIIIHIIIHHIIIIIGHHHIIIIIIIIIGGIIIIIIIIIIIGHIIHHIIGIIIHHGIIIIGHIIIIHGIIIIIIHHIHHIHHIHHIIIHGHIIHIIIIHIIHIHHIIHHHEIIHF0HIHGGIIIIIIHHGIIIIIIIIHHIIIHIHHIHFGIHIIGCHIIIHIIIIIIIIIHIIIIIIIIIIHIHIIIIIIIIIIIIIIIIIIIIIIIIIHFE=HIIIIHIIIIIIIHGHIIIIIIIIIIIIIIIIIIIIHHGC?FIIIIIIIIIIIIIIIIIIIIIIGIIIIIIIIIIIIIIIIIIHHHGIIIIIIID@DCD
@HWI-D00621:464:HFY7KBCXY:1:1103:9506:96152 1:N:0:CGAGGCTGTGAACCTT
TCGAGAGGCTTCGGCAATGGGGGAAACCCTGACCGAGCGACGCCGCGTGGAGGATGAAGGCCCTTGGGTTGTAAACTCCTGTCATGTGGGAAGAACCCTCACGGTTCGAATAGATCCGTGAGCTGACGGTACCACAAGAGGAAGCTCCGGCTAACTCCGTGCCAGCAGCCGCGGTAATACGGGGGGAGCAAACGTTGTTCGGAATCACTGGGCGTAAAGGGCGTGTAGGCGGCTGAATAAGTGGGGTGTTAAATCCCCGGGCTCAACCCGGGAACTGCACTTCATACTGTTCAGCTTGAGTACATCAGAGGAGACTGGAATTCCCGGTGTAGCGGTGAAATGCGTAGATATCGGGAGGAACACCAGTGGCGAAGGCGAGTCTCTGGGATGATACTGACGCTGAGGCGCGAAAGCCAGGGGAGCAAACGGGATTAGAAACCCCTGGTAGTCC
+
IHIIIIIIIIIHHIIIIIIIHHIIHIIIIIIIIIIHIIIIIIIIIIIHHIHIIIHII@EHIIIIIIIIIIIIIIIIIIGHIIIIIIIIIIIIHIIIHIIIIIIIIIIIIIIIIHIIGIIIIIIIIEHHHIIIIIIIEHIIIIIIIIIIIIIHDHHIIHIIHIIIIIIIIIIIIIIIHIHHIHIIIIDHIIGHHGGHIIIIIIIIIIIIIIIIIIEHHHHHHHIHHIIIIHHGBHIHGCIIHGIIIIIHEEHHE<?H<HHEGHIGIIIIIIIIHIIHHHHIHIHHHHHEH@HIHHHEHHHHFHGCGHIIIIIHIHHGIHHFDGHIIIHEH?HIHIIHIHHHGHEHEIHFCCCIIIIIIHGD1HIIHHHHHCHFHHHEGIIHHHHEIIIHGIIIIIIIHIIIIIHIIHIIIIIIIIIIIIIIIHHHGIIIIIIIIIIIIHGIIIIIIIDDDDD
@HWI-D00621:464:HFY7KBCXY:1:1103:12692:96081 1:N:0:CGAGGCTGTGAACCTT
TGGGGAATATTGCGCAATGGGCGAAAGCTTGACGCAGCAACGCCGCGTGAGTGATGAAGGCCTTCGGGTCGTAAAGCTCTGTCGGGAGGAACGAATGCTCCTGAGGTTAACAGCCTCGGGAGGTGACGGTACCTTCAAAGGAAGCACCGGCTAACTCTGTGCCAGCAGCCGCGGTAATACAGAGGGTGCAAGCGTTGTTCGGAATCATTGGGCGTAAAGGGCGTGTAGGCGGTCTGTTAAGTCATGTGTGAAATCCCTCGGCTCAACCGGGGAACGACGCATGAAACTGACAAGCTAGAGTACCAAAGAGGGGGGTGGAATTCCCGGTGTAGCGGTGAAATGCGTAGATATCGGGAGGAACACCGGTGGCGAAGGCGGCCCCCTGGTTGGATACTGACGCTGAGACGCGAAAGCGTGGGGAGCAAACAGGATTAGAAACCCTTGTAGTCC
+
IIIIIIIIIIIIIIIIIIIIIIIHIIHIHIIHIIIIIIIIIIIIIIIHIHIIIIIFHIIIIIIIIIIIIIIIIIIIIIIIIIIIIIIHIIIIIIIIIIIIIIIIIIIIIIIHIIIIIIIIGIIIIIHIIHIIIIIHIIIIIIHHHHHIIIIIIIIIIHIIIIIIIIIIIIIGIIDHHHIIIGIIIIIICHHIGIHHIIIIIIGIIHHIIIIIIHEHHHIHIHI?IIIIIIIIHHEIIHGIIIIHCHHIIIHIH=IIHGHIIHEIGIHIHHEIIIHIHIIIIHHFHIIIIIHHHIHIIIIIIIIIHIIIIIIIIIIIHIIIIIIIIIIIIIIIIHIIIIIHIHIIIIHEHIHIIIIIIHIIIIIIIIIIIIIIIIIIIIHIIIIIIIIGIIIIIIHIIIIIIIIIIIHIIIIIIIIIIIIIIIIIIIIIIIIIIIIIIIIIIHHIIDDDCD
@HWI-D00621:464:HFY7KBCXY:1:1103:16611:96339 1:N:0:CGAGGCTGTGAACCTT
TGGGGAATATTGGACAATGGGCGCAAGCCTGATCCAGCCATGCCGCGTGAGTGATGAAGGCCCTAGGGTTGTAAAGCTCTTTTGTGCGGGAAGATAATGACGGTACCGCAAGAATAAGCCCCCGGCTAACTTCGTGCCAGCAGCCGCGGTAATACGAAGGGGGCTAGCGTTGCTCGGAATCACTGGGCGTAAAGGGTGCGTAGGCGGGTTTTTAAGTCAGAGGTGAAATCCTGGAGCTCAACTCCAGAACTGCCTTTGATACTGAGAATCTTGAGTTCGGGAGAGGTGAGTGGAACTGCGAGTGTAGAGGTGAAATTCGTAGATATTCGCAAGAACACCAGTGGCGAAGGCGGCTCACTGGCCCGATACTGACGCTGAGGCACGAAAGCGTGGGGAGCAAACAGGATTAGAAACCCTAGTAGTCC
+
IIIIHIIIIIIIIHIIIIIIIIIIIIIIIIIIIIIIIIIIIIIIIIIHIIIIIIIIIIIIIIIIIIIIIIIIIIIIIIIIIHHIIIIIIIIIIIIIIIIHIIIIIIIIIIIIIIIIIIIIIIIIIIIIIIIIIIIIHIIHIIIIIIHIIIIIIIIIIIIIIIIIIIGIHIIIIHIHIIIIIIIIIIIHIEHHHHIIIIHIDFHIIIIIIIHHIHHIIIHHIHIIIHHGIIIIGIHHEECHGB?IHIIIIHHGHHH?GIIHHHEHHHHHEEHIHHIIHHIHIIIHIIIIHHCHHHEHHIIHIIIHHIIHIIIHGIIIHIIIIIHIIIIHHHIHIIIHHIIIIIIHIIIIIIIIIIHEHHHIHIIIIIIIIIHIIIIIIIIIIIIIIIHIIIGIHIIIIIIIIIIIIIIIIIHF<IIIIIIID?DDD
@HWI-D00621:464:HFY7KBCXY:1:1103:11465:96988 1:N:0:CGAGGCTGTGAACCTT
TGAGGAATTTTCCGCAATGGGCGAAAGCCTGACGGAGCAACGCCGCGTGAGGGATGAAGTCTCTAGGGATGTAAACCTCTGTTGGGTGGGACGAAGATCTGACGGTACCACCTGAGGAAGCCCCGGCTAACTACGTGCCAGCAGCCGCGGTAATACGTAGGGGGCGAGCGTTATCCGGATTTACTGGGCGTAAAGAGCGCGTAGGCGGTTCCGTAAGTTGGTTGTGAAAGTTCGAGGCTCAACCTCGAAACTGCGTCCAATACTGCGGGGCTTGAGTGCAAGAGAGGCAAGTGGAATTCCAGGTGTAGTAGTGAAATGCGTAGATATCTGGAGGAACACCAGTGGCGAAGGCGGCTTGCTAGCTTGTAACTGACGCTGAGGCGCGAAAGCTAGGGGAGCGAACGGGATTAGAAACCCTAGTAGTCC
+
IIIIIIIIIIIIIIIIIIIIIIIIIIIIIIIIIIIIIIIIIIIIIIIIIHIIIHIIIIIIIIIIIIIIIIIIHHIIHHIIHGHHHIIIIIIIIIIIIHIIIIIIIIIIIIIEHHHHIHIIIIIIIIIIIIIIIIIIIIIIIIIIIIIHHHHDHHGHHHEHHIHIIIHIIIEHIHFHIHHHIIIHHIHHIIHHHICEGIIIIIIHGHIHHHHIIIIIIHFHHHIIHIIIIHHHEABEFIHHIIIIHHHGIIIIIIHEHHHIIIHHIHHEIHIIIIIIIGIIIIHIIIIIIIIIIIIIIIIGIIIIIHIIHGIIIIIIIIIGHHHHFIHHGHHGIIIIIIIIIIIIIIIIIIIIIIIIIHIIIIIGIIIIIIIIIIIIIIIIIIIIIIIIIIIIIIIIIIIIIIIIIIIIIIIIIHIIIHIIIDDDDD
@HWI-D00621:464:HFY7KBCXY:1:1103:13534:97067 1:N:0:CGAGGCTGTGAACCTT
TGGGGAATTTTGGACAATGGGGGCAACCCTGATCCAGCGACGCCGCGTGAAGGATGAAGGTCTTCGGATTGTAAACTTCTTTTGAAGGGGATGAATGCCCTGGTGAATAGCCAGGGGTGACAGTACTCTTCGAATAAGCCACGGCTAACTACGTGCCAGCAGCCGCGGTAATACGTAGGTGGCAAGCGTTACTCGGAATCACTAGGCGTAAAGCGCAGGTAGGAGGTTTGGTAAGTCTATTGTGAAAGCTCCCGGCTTAACTGGGAGAGGCCAATGGAAACTACCAGGCTAGAGTGCGGTAGAGGAAGATGGAATTCCCGGTGTAGCGGTGAAATGCGTAGATATCGGGAGGAATACCTATGGCGAAAGCAGTCTTCTGGACCGTCACTGACTCTGATCTGCGAAAGCTAGGGGAGCAAACAGGATTAGAAACCCTAGTAGTCC
+
IIIIIIIIIIIIIIIIIHIIIIIIIIIIIIIIIIIIIIIIIIIIIIIIIIIIIIIIIIIIIIIIIIIIIIIIIIIIIIIIHDHHHIIIIIIHIIIGIHIIIIIIIIIIIIIIIIIIIIIHIIIIIIIIIIIIIIGIIIIIIIIIIIIIIHIIIIIIIIIIIIGIIIIIIIGIIIIFHIIIIIIIHIIIIIIIIIIIIIIIIIIGHIIIIIIHHHIIIHHIIHIHHIHHIHE?HEHECIHG?HHIIHIIDCCIIIIHHHIHHGHIIHHGGHFHIGIIIIHIHHHGHIHIHHIIHIIIHGHEIIIIIIIIIIIIIIIIIIHIIIIIIIIIIIIIIIIHIIIIHEIIIIHIIIHIIIIIIGHIIIIIIIIIHIIIIIIIIIIIIIIHHHGIIIHIIIIIIDIIGIIIIIIIIIIIIIIIIIIIIIIIIIIIIIIIIIIIIIIDDDDD
@HWI-D00621:464:HFY7KBCXY:1:1103:16449:97457 1:N:0:CGAGGCTGTGAACCTT
TGGGGAATCTTGCACAATGGGGGCAACCCTGATGCAGCGACGCCGCGTGAGCGATGAAGCCCTTCGGGGTGTAAAGCTCTTTTGGCGGGGAAAATTATGATGGTACCCGTCGAATAAGCTGCGGCTAACTACGTGCCAGCAGCCGCGGTAATACGTAGGCAGCAAGCGTTGTTCGGAATTACTGGGCGTAAAGCGTGTGTAGGCGGTTGGGTAAGTCTGGTGTGAAATCTCCCGGCTCAACTGGGAGGGTGCGCCGGGAACTGCCTGGCTGGAGTGCGGAAGAGGAGAGTGGAATTCCCGGTGTAGCGGTGAAATGCGTAGATATCGGGAGGAACACCTGTGGTGAAGACGGCTCTCTAGACCGCAACTGACGCTGAGACACGAAAGCGTGGGTAGCAAACAGGATTAGAAACCCTAGTAGTCC
+
IIIIIIIIIIIIIIIIIIIIIIIIIIIIIIIIIIIIIIIIIIIIIIIIIIIIIIIIIIIIIIIIIIIIHIIIIIIIIIIIIGHIIIIIIIHIIIHIIIIIIIHIIIHIIIIIGHHIIGIIGIIIIIIIIIIIIIGIIIIIIGHHHIIIIIHIIIIIIIIIHIIIGHHIIIIIIIIIIIIIIIIHIGHIIIIHIIHHIIIIIIHIII5CIIIIHIIHHIIIIIIIIIHHHHHHHHHHHFHHFCIIIGHHHHH<HHHIIIIHEIIFIHHIIHIIIIIIIIIIIIIIIIIIIIIIIIIIIIIIIIIIIIIIIIIIIIIIIIIIIHIIIIIIIIIIIIIIIHIIIIIIIIIIIIIIIIIIIIIIIIHIIIIIIIHIIIIIIIIIIIIIIIIHIIIIIIIIIIIIIIIIIIIHIHHEIIIIIIIDDDDD
@HWI-D00621:464:HFY7KBCXY:1:1103:9460:97530 1:N:0:CGAGGCTGTGAACCTT
TGGGGAATTTTTCGCAATGGGGGCAACCCTGACGAAGCAACGCCGCGTGGGTGATGAAGTCTCTTGGGACGTAAAACCCTTTCGACAGGGAAGAAACCGCAAGGTTGACGGTACCTGTAGAAGAAGCCCCGGCTAACTCCGTGCCAGCAGCCGCGGTAATACGGGGGGGGCAAGCGTTGTTCGGAATTACTGGGCGTAAAGGGCGCGTAGGCGGTCCGCTAAGTTGGATGTGAAAACTCTGGGCTTAACCCAGAGCCTGCATTCAAAACTGACGGGCTAGAGTTCTGGAGGGGATAGCGGAATTCCTGGTGTAGCGGTGAAATGCGTAGATATCAGGAGGAACACCGGTGGCGAAGGCGGCTATCTGGACAGAAACTGACGCTGAGGCGCGAAAGCTAGGGGAGCAAACAGGATTAGAAACCCTGGTAGTCC
+
IIIIIIIIIIIIIIIIIIIIIHIHIIIIIIIIIIIIIIIHHIHIIIIIIIIIIIIIIIIIIIIIIHIIHIHIIIIIHIIIIGHIHIIIIIIIIIIIIHHIIIIIIIHIIHIHHIIIIIIIIIIGIHIHIIIIHHHIIIHIIIIIIIIIIEHHIIIGIIHIHHHIIIHIIHGIHIHIGHHHIHHIIIIHHIGIHIIIDHHHHHHIIHIIIIHIIIHHHIHHHIIHHEHHHIIIIIHHHFIIIGHIIIIIIIHIIGIIIHHIHHHEIIHHHHHIIIIHHHIIIHEEHHIHHIHIHIIIIIIIIIIIIIIIIIIHIIIIIIHIIIIIIIIHFGEHHIIIIIIIIIIIIIIIIIIIIIIIIIIIIHIHIIIIIIIIIIIIIIIIIIIIIIIIIIIIIIIIIIIIIIIIIIIIIIIIIIHIIIIIIIIIIIIDDDBD
@HWI-D00621:464:HFY7KBCXY:1:1103:19009:97940 1:N:0:CGAGGCTGTGAACCTT
TGAGGAATATTGGTCAATGGGCGCAAGCCTGAACCAGCCATGCCGCGTGCAGGATGACGGTCCTATGGATTGTAAACTGCTTTTGTACAGGAAGAAACAGTTCTACGTGTAGAACCTTGACGGTACTGTAAGAATAAGGATCGGCTAACTCCGTGCCAGCAGCCGCGGTAATACGGAGGATCCAAGCGTTATCCGGAATCATTGGGTTTAAAGGGTCCGTAGGCGGTTTTGTAAGTCAGTGGTGAAAGCCCATCGCTCAACGGTGGAACGGCCATTGATACTGCAAGACTTGAATTACTAGGAAGTAACTAGAATATGTAGTGTAGCGGTGAAATGCTTAGATATTACATGGAATACCAATTGCGAAGGCAGGTTACTACTAGTGGATTGACGCTGATGGACGAAAGCGTGGGGAGCGAACAGGATTAGAAACCCGAGTAGTCC
+
IIGIIIIIIIIIIIIIIIIIIIIIIIIIIIIIIIIIIIIIIIIIGGHIIIIHIHIIIIHIIIIIIHIIHHHIIFHHHIIIIFHIIIIIIIHIIIHHIHIIHHHIIIIIIIIIIIIIHIIHHIH@HHIIHHGHIIF@GHIIIGHHIIHHIIIIIIFIIEHHHIIIIIIGHIIIIHIIIIIIIIICHIHFHHHHFHIIIIHHIIIIIIHHHGHHIIIHHIIIIIHHHIIHHIIHHHIHHHHIHIIIIIIIHCEGDHHIH=HGHHHIIIIIHHHCFIIIIIIIIHGHGIHHIIIIIIIIIGIIIIIIIIHIHIIHHIIIHIIIIGIIIIIIIIIIIIIHHIIIHHHHEIIIHIIIHHHHHIHIHHIIIIIIIHIIIIIIIHDFHIHIIIIIIIIIIIHIIIIIIIIIIIIHIIIIIIIIHHIIIIIIIIHHHG<CIIIIIIIDACDD
@HWI-D00621:464:HFY7KBCXY:1:1103:12658:98291 1:N:0:CGAGGCTGTGAACCTT
TGGGGAATATTGCGCAATGGCCGCAAGGCTGACGCAGCGACGCCGCGTGTGGGATGACGGCCCTCGGGTTGTAAACCACTGTCGGGGGGGACGAATACAGGGCCTCGAATAGGGGACCCTGGGTGACGGTACCTCCAAAGGAAGCACCGGCTAACTCCGTGCCAGCAGCCGCGGTAATACGGAGGGTGCGAGCGTTGTCCGGAATCACTGGGCGTAAAGGGCGCGTAGGCGGTTCGTTAAGTTGCTGGTGAAATCCCGGGGCTCAACTCCGGGGCTGCCGGCAAGACTGGCGGGCTAGAGCACGGTAGAGGCGGATGGAATTCCCGGTGTAGCGGTGGAATGCGTAGATATCGGGAAGAATACCGGTGGCGAAGGCGTTCCGCTGGGCCGTTGCTGACGCTGAGGCGCGACAGCGTGGGGAGCAAACAGGATTAGAAACCCTAGTAGTCC
+
HIIIIIIIIIIIIIIIIIIHHIIIIIIIIIIIIIIIIIIIIIIIIIIIIIIIIIIHIIIIIIIIIIIIHIIHIIIIIIIIIIIIIIHIIIIIIGIIIIIIIIIIIIIIHIHIIIIIIIHIIIIIIIIIHHIIHIIIHGHIIIIIIIIIIHIIIIIIIIIIIIIIIIIHIHIIIIEHCEHHGHHIEHHIIICHIIIHIIEHHIIIHIHIIIIIIICIIIIIIGIIGIIIIIIIIIIIIIIHHEHIIIIIIIIHHHGIIGIHIIIIHHIHHIIIIIIIIHIIIIIIIIIIIIIIHGHIIIIHHIIHIHHIIIIHIIIIIIIIIHIIIHIIIIIIIIIIIIIIIIIIIIIHHIIIIIIIIIIIIIIIIIIIIIIIIIIIIIIIIIIIIIIHIIIIIIIIIIIIIIIIIIIIIIIIIIIIIIIIIIIIIIIIIIIIIIIIIIIIIIIIIDDD@D
@HWI-D00621:464:HFY7KBCXY:1:1103:14753:98671 1:N:0:CGAGGCTGTGAACCTT
TGGGGAATATTGGACAATGGGCGCAAGCCTGATCCAGCCATGCCGCGTGAGTGATGAAGGCCCTAGGGTTGTAAAGCTCTTTTGTGCGGGAAGATAATGACGGTACCGCAAGAATAAGCCCCGGCTAACTTCGTGCCAGCAGCCGCGGTAATACGAAGGGGGCTAGCGTTGCTCGGAATCACTGGGCGTAAAGGGTGCGTAGGCGGGTCTTTAAGTCAGGGGTGAAATCCTGGAGCTCAACTCCAGAACTGCCTTTGATACTGAGGATCTTGAGTTCGGGAGAGGTGAGTGGAACTGCGAGTGTAGAGGTGAAATTCGTAGATATTCGGAAGAACACCAGTGGCGAAGGCGACTCACTGGACACATATTGACGCTGAGGTGCGAAAGCGTGGGGAGCAAACAGGATTAGAAACCCGAGTAGTCC
+
IHIIIIIIIIIIIHIIIIIIIIIIIIIIIIIIIIIIIIIIIIIIIIIIIHIFHIIIIHHIIIIIIIIIHIIHIIIIIIIIIGHIIIIIHIHIIIIIIIIIIIIIIIIIIIIIIHIIIIIIIIHHHHHIIIHIIHHIIIHIHIIIIGHIIGHIHIIIIIIIIIIHHIIIIIIHIIHHGGHEHHHIIHIHHHIIIIHHIIHHHIHIIIIHIHIIIIHGIIHHIHHIIIIIHIHIHIHHIIIHH?GIIIIHHFHHHCIIIIIHIHIGIIHHGIIIIIIIHIIIIIIIIIIIIHIIIIIHIHIIIIIIIIIIIIHIIIIIIIIIIIIIIIHIIIIIIIIIIIIIIIIIIIIIIIIIIIIIIIIIIIIIIIIIIIHIIIIIIIIIIIIIIIGIIIIIIIIIIIIIIHIIIIIHHHHEIIIIIIIDDDDD
@HWI-D00621:464:HFY7KBCXY:1:1103:16351:98654 1:N:0:CGAGGCTGTGAACCTT
TGGGGAATTTTGCGCAATGGGGGAAACCCTGACGCAGCAACGCCGCGTGGAGGATGAAGTCCCTTGGGACGTAAACTCCTTTCGACCCGGACGATAATGACGGTACGGGTGGAAGAAGCCCCGGCTAACTTCGTGCCAGCAGCCGCGGTAATACGAGGGGGGCAAGCGTTGTTCGGAATTATTGGGCGTAAAGGGCGCGTAGGCGGTGCGGTAAGTCACCTGTGAAACCTCTAGGCTCAACCTAGAGCCTGCAGGCGAAACTGCCGTGCTTGAGGGTGGGAGAGGTGCGTGGAATTCCCGGTGTAGCGGTGAAATGCGTAGATATCGGGAGGAACACCTGTGGCGAAAGCGGCGCACTGGACCACATCTGACGCTGAGGCGCGAAAGCTAGGGGAGCAAACAGGATTAGAAACCCTAGTAGTCC
+
IIHIHIIHIIIIIIIIIIIIIHHIIIIHIIIHIHGIIHIIIIIIIIHHIIIIIIIIIIIIIIIIIIIIIIIIIIIIIIIIIHHHIIIIIIIIIIIIIIIIIIIIIIIIIIIHIIIIIIIIIIIIIIHIIIIIIIIIIIIIIIHIIIIGHHHIIIIIIIIGHHIGIIIIBGHHHIIIHHEHHHIIIIIIGHHHHIIIHIHHGIIIIIHIHHIHHHHHHHEIIIIIIHHHHHHE?IIHFE@HHHEHHHHGIIIIIIHIIIIIIIHHHIHHGHIHIIHIIIIIIIIIIHIIIIIIIIIIHIIIIIIIIIIIIIIIIHIIIIIIIHEIIIIIIIIIIIIIIIIIIIHIHIIGIIIIIIGIGIIIIIIIHHIIHHGIIIIIIIIIIIIIIIHGDGIIIIIIIIIIIIIIGIIIIIIIIIIIIIIDDDD<
@HWI-D00621:464:HFY7KBCXY:1:1103:6281:98769 1:N:0:CGAGGCTGTGAACCTT
TGGGGAATTTTTCGCAATGGGGGCAACCCTGACGAAGCAACGCCGCGTGGATGATGAAGTATCTCGGTACGTAAAATCCTTTCGACGGGGAAGAAAACCGCAAGGTTTGACGGTACCCGTAGAAGAAGCCCCGGCTAACTCCGTGCCAGCAGCCGCGGTAATACGGGGGGGGCAAGCGTTGTTCGGAATTACTGGGCGTAAAGGGTGCGTAGGCGGTGCGCTAAGTCGGATGTGAAAACTCTGGGCTCAACCCAGAGACTGCATCCGAAACTGACGTGCTAGAGTTCTGGAGGGGGTAGCGGAATTCCTGGTGTAGCGGTGAAATGCGTAGATATCAGGAGGAACACCGGTGGCGAAGGCGGCTACCTGGACAGAGTCTGACGCTGAGGCACGAAAGCTAGGGGAGCAAACAGGATTAGATACCCTAGTAGTCC
+
IIIIIIIIIIIIIIIIIIIIIIIIIIGIIIIIHIIIIIIIIIIIIIIHIIIIIIIIIIIIIIIIIIIIIIIIIIIIIHIIIHHHIIIIIIIIIIIIIIIIIIIIIIIIHIIIIIIIIIIIIIIIIIIHIIIIIIHIIIIIIIHHHIHIHHIIIIIIIIEHHEHIIIHHHIIIIIIIGIGHIIIIIIHIIIIIIHIIIIHHIIIIIIIIIIIIIIIIIIIIIGHIIGIIIIIIIHECEBHFHFGGIIIIHHGIIIHHHIIIIIHIIIIIIIIHHHGHIHHHIIIIIIHHHHIIIIIIIIIIIIIIIIIIIIIIIIIIIIIIIIIIIIIIIIIHHIIIIIIIIIIIIIIIIHIIIIIIIIIIIIIIIIIIIIIIIIIIHIIIHIIIIIIIIIIIIIIIIIIIIIIIIIIHIIIIIIIIIIIIIIIIIGIIHDDDDD
@HWI-D00621:464:HFY7KBCXY:1:1103:5967:99274 1:N:0:CGAGGCTGTGAACCTT
TGAGGAATATTGGACAATGGGCGCAAGCCTGATCCAGCCATGCCGCGTGCAGGAAGAAGGTCCTATGGATTGTAAACTGCTTTTATACAGGAAGAAACACACCCTCGTGAGGGTACTTGACGGTACTGTATGAATAAGGACCGGCTAACTCCGTGCCAGCAGCCGCGGTAATACGGAGGGTCCAAGCGTTATCCGGAATCATTGGGTTTAAAGGGTCCGTAGGCGGTTTAATAAGTCAGTGGTGAAAGCCCATCGCTCAACGATGGAACGGCCATTGATACTGTTAAACTTGAATTATTAGGAAGTAACTAGAATATGTAGTGTAGCGGTGAAATGCTTAGAGATTACATGGAATACCAATTGCGAAGGCAGGTTACTACTAATATATTGACGCTGATGGACGAAAGCGTGGGGAGCGAACAGGATTAGAAACCCCAGTAGTCC
+
IIHIIIIIIIIIIIIIIIIIIIIIIIIIIIIIIIIIIIIIIIIIIIIIIIGIIIIIIIIHIIIIIIIIIIHIIIIIIIIIIHHIIIIIIIIHIIIIIIIIIIIIIIIHIIIIIIIIIIIHHHHHHIIIIIIIIIIIIIIIIIIIGIIIIIIIIIIIIIIIIIGIIGIDIIIIIIIIIIHIHHIIIHIIIIIIHHIIIGHHHIHHHIHHHHIIHHIIIHIIIIHFHHHHHHIIIIHGIIIHHIIHIIHHEEEHHHHCIIIIHIIIIIIIIHG?HHIIHIIIHIHGIIIHHHIIIIIIIHIIIIIIIIIHIIIIIIIIGGIIIIIIIIIIIIIIIIIIGIIIHGCIIHIIIHIIIIIIIIIIIIIIHIIIIHIIIIIIIHG?IIIIIIIIIIIIIIIIIIIIIIIIIHIIIIIIIIIIIIIIIIIIIHHIIIHCIIIIIIIDDDDD
@HWI-D00621:464:HFY7KBCXY:1:1103:7923:99644 1:N:0:CGAGGCTGTGAACCTT
TCGGGAATTTTGGGCAATGGGCGCAAGCCTGATCCAGCCACGCCGCGTGAGTGATGAAGGCCTTCGGGTCGTAAAGCTCTGTGGGGAGGGACGAACCGCTGCACGTGAATATCGTGCAGCATGACGGTACCTCCTTAGCAAGCACCGGCTAACTTCGTGCCAGCAGCCGCGGTAATACGAAGGGTGCAAACGTTGCTCGGAATTATTGGGCGTAAAGCGCACGTAGGCGGCATTGCAAGTCGGATGTGAAATCCCTCGGCTCAACCAAGGAAGTGCATCCGAAACTGCTGTGCTTGAGTACTAAAGAGGATCGCGGAATTCCCGGTGTAGAGGTGAAATTCGTAGATATCGGGAGGAACACCAGTGGCGAAGGCGGCGATCTGGGTAGATACTGACGCTGAGGTGCGAAAGCGTGGGGAGCAAACAGGATTAGAAACCCTAGTAGTCC
+
IHIIIIIIIIHIHIIIIIHIIIIIIIIIIHIIIIIIIIIIIIGIHHHHIHHHIIIIIIIIIIIIIHIIIHIHHIHHGIHHHHIIHHIIIIIIGIIIIIIIIIHHIHHHIIIGIIIIIIIIIIIIHIIIIIHHIIHIHIGHFEHHHIHHIIIGIHGHIIHIIIHIIIIIIIHHIHHIGIIHGHHHHHHIIIGGHHHHCHHHHIHHFCHHGHHHIHHIIHFHIHHIIHHIHICIHHHEHIIHHHGHFIIIIIHGIHHHHHHGHHEIIHIIIIIHCIHHHCIIIIIIIIHIIIIIIIIIHIIIIHIIIIIIIIHDIIIIHIIIHDDIIIIIIIHIIIIHHHHIIIIIIIHIIIIIIIIIIIIIIIIIIIIIIIIIIIIHIHHEIIIHIHIIIIIIIIIIIIIIHIIIIIIIIIIIIIIIIIIIIIIIIIIIIIIIIIHHIIHGFIIDDDBD
@HWI-D00621:464:HFY7KBCXY:1:1103:12032:99730 1:N:0:CGAGGCTGTGAACCTT
TGGGGAATTTTGCGCAATGGGCGAAAGCCTGACGCAGCGACGCCGCGTGTGCGATGAAGGCCTTTGGGTCGTAAAGCACTGTCGACCGGGACGAAAACCCGCGGGCTAATACCTCGCGGGGCTGACGGTACCGGTAAAGGAAGCACCGGCCAACTCTGTGCCAGCAGCCGCGGTAATACAGAGGGTGCAAACGTTGCTCGGAATGATTGGGCGTAAAGCGCGTGTAGGCGGCCCACCAAGCCGGCTGTGAAAGCCCATGGCTCAACCATGGAAGTGCAGCCGGGACTGATGGGCTAGAGTTCCGAAGAGGGTGGCGGAATGCCCAGTGTAGAGGTGAAATTCGTAGATATTGGGTAGAACACCGGTGGCGAAGGCGGCCGCCTGGGAGGCGACTGACGCTGAGACGCGAAAGCGTGGGGAGCAAACAGGATTAGAAACCCTAGTAGTCC
+
IIIIIIIIIIIIIIIIIIIIIIIIIIIIIHHHIIIIIIIIIIIIIIIIIIIIIIIHHIIIIIHIHIIIIIIIIIIIIIIIIGHIIIIIIIIIIIIHIIIIIIIIIIHIHHHHHIIIIIIIIHIIIIHIIIIIIIIIIIIHHIIIIHGHHIHDIIIIIIIIIIIIIIIIHHGHIIGHHIIIIIHIIIHIHIIIIIIIIIGHIHHIIIIIHEHHIHIIIIHIIHHHIIIIIIHIHE@DCHCHIHGHIIIGIHEHAHHEHHIHHCHHHHEFHHIIIIIIHHHE<EEHGEIHHCFHD?IIHIIIHHGIGIIIIIIIIIIIIIIIIIIHIIIHIIIIHIIIIIIHIGIIIIHHIIIIIIIHIIIIHIIIHIIIIIIIIIIIIIIIGIIIIIIIHIIIIIIIIIGIIIIIIIIIIIIIIIIIIIIIIIIIIIIIIIIIIIIHDIIIIIIIDDDCD
@HWI-D00621:464:HFY7KBCXY:1:1103:4889:99884 1:N:0:CGAGGCTGTGAACCTT
TGGGGAATTTTGGACAATGGGGGCAACCCTGATCCAGCCATGCCGCGTGCGGGAAGAAGGCCTTCGGGTTGTAAACCGCTTTTAGTCGGGAAGAAAAGGCGCCCCCTAATACGGGGCGTTGTTGACGGTACCGGCGGAATAAGCACCGGCTAACTACGTGCCAGCAGCCGCGGTAATACGTAGGGTGCGAGCGTTAATCGGAATTACTGGGCGTAAAGCGTGCGTAGGCGGTTCGTTAAGTTCGTCGTGAAAGCCCCGGGCTCAACCTGGGAATGGCGATGGAAACTGGCGGGCTGGAGTATGGCAGAGGGGGGTGGAATTCCGCGTGTAGCAGTGAAATGCGTAGAGATGTGGAGGAACACCGATGGCGAAGGCAGCCTCCTGGGCCAGCACTGACGCTCATGCACGAAAGCGTGGGGAGCAAACAGGATTAGAAACCCGGGTAGTCC
+
HIIIIIIIIIIIIIIIIIIIIIIIIIIIIIIIIIIIIIIIIIIIIIIIIIIIIIGIIIIIIIIIIIIIIIIIIIIIIIIHHHHHHGHHIIIIGIIIIIHIIIIIIIIIIIIIIIGIHIIIIHHIIIIIIIIIIIIIIIIHHHIIIIIIIIHIIIIIIIIIIIIIIIHIHHIIHIHHHIIIHIIIHHHIIIIII?GHHIIIIGIGHHHHHHGEHHHIHEHHIIIIIIIIIIHHHIIHHIIHHHCC=HCHIIIIDHGIIIIHEHIIHHFIIIIHG:IIIHIIIIHHDIGIIIIIIHIIIGIIIIIIHFIHIIIIIIIIIIIIHIHIIIIIIIIIIIIIIIIIIIIHEIHGHIIIHIIHHHIIIIIIIIIIIIIIIIIIIIIGIIHIIIIIIIHIIIHEHIHHHIHIIIIHIIIIHH@IIIIIIIIIIIHIIIHGIHHEDIHHHIIIDDBDB
@HWI-D00621:464:HFY7KBCXY:1:1103:10528:100014 1:N:0:CGAGGCTGTGAACCTT
TGGGGAATATTGGACAATGGGCGCAAGCCTGATCCAGCAATGCCGCGTGAGTGATGAAGGCCTTAGGGTTGTAAAGCTCTTTCGCCCGCGACGATGATGACGGTAGCGGGAGAAGAAGCCCCGGCTAACTTCGTGCCAGCAGCCGCGGTAATACGAAGGGGGCGAGCGTTGTTCGGATTTACTGGGCGTAAAGGGCGCGTAGGCGGCGCCGGAAGTCGAGTGTGAAAGCCCCGGGCTCAACCTGGGAGGTGCGCTCGAGACTCTGGTGCTGGAGTTCGGGAGAGGAGCGTGGAATTCCCAGTGTAGAGGTGAAATTCGTAGATATTGGGAAGAACACCGGTGGCGAAGGCGGCGCTCTGGACCGAGACTGACGCTGAGGCGCGAAGGCGTGGGGAGCAAACAGGATTAGATACCCTAGTAGTCC
+
IIIIIIIIIIIIIIIIIIIHIIIIIIIIIIIIIIIIIIIIIHIIIIIHIIIIIIIIIIIIIIIIIIIIIIIIIIIIIIIIIHIIIIIIIIIIIIIIIIIIIIHIIIIIIIIIGIIIIIIIIIIIIIIIIIGHIHIIIIIIHHIIIGIIIIIIIIIIIIIIIGIIIIIIHFHIIIIHHHIIIIIIHGGHIHIIIIHHIHIIHIIHIIIIIIIIIHIIIIIIHIHIIIIIIIHHIHHEHIIHHEIHIIIIIIIIIIHHIIHIHEFIIIIHHIIIIDHIHIHIIIIIIIIIIIIIIIHIIIIIIIIIIIIIIIIIHIIIIIIIIIHIHIIIIHHHHHHHHIIHIIIIIIIIIIIIIIIIIGIIIIIIIIIIIIIIIIIIIIIIIIIIIIIIIIIIIIIIIIIIIHIIIIIIIIHGIIIIIIIDDDDC
@HWI-D00621:464:HFY7KBCXY:1:1103:8034:100410 1:N:0:CGAGGCTGTGAACCTT
TGGGGAATCTTGCGCAATGCGCGAAAGCGTGACGCAGCAACGCCGCGTGGGGGAAGACGGCTTTCGGGTTGTAAACCCCTTTCAGTTGGGACGAAGCTTCGCCGATTAATAGTCGGTCGGAGTGACGGTACCTTCACAAGAAGCACCGGCTAACTACGTGCCAGCAGCCGCGGTAATACGTAGGGTGCAAGCGTTGTCCGGAATTATTGGGCGTAAAGGGCGCGTAGGCGGCCACGCACGTCCGTTGTGAAATCGCTCGGCTCAACTGGGCGGGGTCAGCGGATACGGTGTGGCTGGAGCAAGCTAGGGGGCAATGGAATTCCCGGTGTAGTGGTGGAATGCGTAGATATCGGGAGGAACACCAGTGGCGAAGGCGGTTGCCTGGAGCTTTGCTGACGCTGATGCGCGAAAGCGTGGGGAGCGATCCGGATTAGATACCCTAGTAGTCC
+
IIIIIIIIIIIIIIIIIIIIIIIIIIIIIHIHIIIIIIIIIIIIIIIIIIIIIHHIIIIIIHHHHIIIHIIIIIIIIIIHHFGHIIIIIHIIIIIIIIIIIIIIFDGHIIIIHIIIIIIIGIIIIIIIGHIIIIIIIIHICHIIIIIIIIHHIIHIIHIIIIIIIIIHIIHIIIIIIIIIIIIIHIHIHIHIIIHHIHIIHHEHHHIHIIIIIEHEHHHIHDHIHDHHIIHDHHDHHH=HHDIHHEIHIHEHHIIIHIHIHHHIHHIIHIIIIIHGIHIGIIHIIIIIHIIHIHHIIIIHG@HHIIIIIIGGIIGIIIIIIIIIIIIIIIIIIIIIIIIHECHIIIHHHGIIHIIIIIIHHIIIIIIIIIIIIIIIIIIIIIIIIIIIIIIIHIIIIHIIIIIIIIIIIIIIIIIIIIIIIIIIIIIIIIIIIIIHIIIIIHIIDDDDD
@HWI-D00621:464:HFY7KBCXY:1:1103:4888:100867 1:N:0:CGAGGCTGTGAACCTT
TGGGGAATTTTGGGCAATGGCCGAAAGGCTGACCCAGCAACGCCGCGTGAAGGATGAAATCTTTCGGGATGTAAACTTCGCAAGTCAAGGAAGAATAAGCTTGTCCCAATACGACAAGCTATGACGGTACTTGACGTAAGCCCCGGCTAACTCCGTGCCAGCAGCCGCGGTAATACGTAGGGTGCGAGCGTTGTCCGGAATTATTGGGCGTAAAGAGCTCGTAGGCGGCTTGTCGCGTCGGATGTGAAAGCCCGGGGCTTAACTCCGGGTCTGCATTCGATACGGGCAGGCTAGAGTTCGGTAGGGGAGATCGGAATTCCTGGTGTAGCGGTGAAATGCGCAGATATCAGGAGGAACACCGGTGGCGAAGGCGGATCTCTGGGCCGATACTGACGCTGAGGAGCGAAAGCGTGGGGAGCGAACAGGATTAGATACCCCAGTAGTCC
+
IIIIIIIIHIHIIIIIIIIIIHIIIIIIIIIIIGIHHIHHIIIIIIIIIIIIIIIIIIIIIIIIIIIIIHIHIIGHIIIII0FHDHHIIIIIIFGHIIIIIIIIIIIIHHIIIGIHIIIIHIIEHHIIIIIIIIIIIIIIIHHHHHIIIHIIGIIHIIIIIIIIGIIHHHHHHHHIICHHHHHIHC=HIH?GHHIIIIHHHIGIIIIIIIHIIIIIIIIHIHHIIIIIHHHIIIIIIHHGB@HIIIIIIIDGIIIIIHGIHHDHHDHFGHGIIHHHGIHHCIIIHIGIIHIHIIIIIHIHGCIIIIIIIHCIIIIIIIHIIIIHIIIIIIIIIIIIIIHIIIIIHHIIIIIIIIIHHHIIIIIIGIHIIIIIIIIIIIIIIIIIIIHHGIIIIIIIIIIIIIIIIIIIIIIIIIIIIIIIIIIIIIIIIIIHHIIIIHHIIDDD@D
@HWI-D00621:464:HFY7KBCXY:1:1104:12831:42602 1:N:0:CGAGGCTGTGAACCTT
TGGGGAATATTGGACAATGGGGGAAACCCTGATCCAGCAATGCCGCGTGAGTGAAGAAGGCCTTCGGGTTGTAAAGCTCTTTCGGCGGGGACGATGGTGACGGTACCCGCAGAAGAAGCCCCGGCTAACTTCGTGCCAGCAGCCGCGGTAATACGAAGGGGGCTAGCGTTGTTCGGAATCACTGGGCGTAAAGGGCGCGTAGGCGGCTTGACAAGTCAGGTGTGAAAGCCCCGGGCTCAACCCGGGAATTGCACTTGATACTGTCTGGCTTGAGTCCGGGAGAGGATGGCGGAATTCCCAGTGTAGAGGTGAAATGCGTAGATATTGGGAAGAACACCGGTGGCGAAGGCGGCCATCTGGACCGGAACTGACGCTGAGGCGCGAAAGCGTGGGGAGCAAACAGGATTAGAAACCCTAGTAGTCC
+
IIIIIIIIIIIEHIIIIIIIIIIIIIIIIIIIHIIIIIIIHIIIIIIIIHIIIIIIIIIIHIIIIIHHIIHIIIIIIIIIIIIIIIIIIIIIIHIIHHIIIIIHIIIIIIIIIIIIIIIIIIIHIIIIIIIIIIIIIIIIIIIIIIIIIIIIHIIIIIIIIIIIIIIIIHIIIHIIHIIHHIIIIHIIHHIIIIIIIIIIIIIIIHIIIIIIIIIHIIIIIIIHIEHIIHIIIIHHIHGE-IIIIIIHHGHIHGHIIIHFHIIIHHFIGIHEIHCIHHEIIIIIIIIIIIIIIGIIIIHIIIIIIIIIIIIIHED/IIIHIIHHCIIIIIIIIIIIIIIHIIIIIIIIIIIIIHIIIIIIHIIIIIIHIIIIIIIIIIIIIIIIIIIIIHIIIIIIIIIIIIIIIHIIIIIHIIIHIIICDDAD
@HWI-D00621:464:HFY7KBCXY:1:1104:8392:67540 1:N:0:CGAGGCTGTGAACCTT
TGGGGAATCTTGCACAATGGGCGAAAGCCTGATGCAGCGACGCCGCGTGGGGGATGAAGCATTTCGGTGTGTAAACCCCTTTCGATCCGGACGAAACCCCGCAAGGGATTGACGGTACGGATATAAGAAGCCCCGGCTAACTACGTGCCAGCAGCCGCGGTAAGACGTAGGGGGCCAGCGTTGTTCGGAATTACTGGGTGTAAAGGGTTCGTAGGCGGTGCGGCAAGTTGGGAGTGAAATCTCTGGGCTTAACCCAGAGGCTGCTTCCAAAACTGCTGTGCTTGAGTGTGAGAGAGGCTCGTGGAATTGCAGGTGTAGCGGTGAAATGCGTAGATATCTGCAGGAACACCCGTGGCGAAAGCGGCGAGCTGGATCACTACTGACGCTGAGGAACGAAAGCTAGGGGAGCAAACAGGATTAGAAACCCGTGTAGTCC
+
IIIIIIIIIIIIGIIIIIIIHIIIIIIIIIIGCHHIIIIIIIIIIIIIHIHHIIIIIIIGIIIIIIIIIIIIIIIIIIIIIHHIIIHHIIIIIIIIIIIIIHCDDCH?GHIHHIIIIIIIGHGIIIHIGHHGIIIIIIGHIIICHHHIIFFHIIIIIIIGIHGC/FHHHIHHHDHIIIIIHHCGHIIHHIIIFHIIIIIIHIHIIIHIHIIIIIIIIIIIIIDHIIHFHHIHECEIGIIHHHIIHIHEAEHDBEG?IIIIIIIHFHHIIIHIHHHGCF@HHFEHEIIHHIIIIIIIIIIIIIIIIIHHHHIIHIIHGHIIIHIIIIIIIIIIIHHHHEGHHHIIGIHHHHDIHIHIIIIIIIIIHHHHHHHF<HCIIHHIIIGHIIIIIIGIHHIIIIIGIGIIIIIHHIIHIIIIIIIIIIIIIIIIIIIDDDDD
@HWI-D00621:464:HFY7KBCXY:1:1104:12616:77824 1:N:0:CGAGGCTGTGAACCTT
TCGAGAATTTTTCTCAATGGGGGAAACCCTGAAGGAGCGACGCCGCGTGGAGGATGAAGGTCTTCGGGTTGTAAACTCCTGTCATTTGGGAACAATGCGCAAATAGTAACTGTATTTGCGTTGATAGTACCAGAAGAGGAAGGGACGGCTAACTCTGTGCCAGCAGCCGCGGTAATACAGAGGTCCCAAGCGTTGTTCGGATTCATTGGGCGTAAAGGGTGCGTAGGCGGCGCGGTAAGTCGGGTGTGAAATCTCGGGGCTTAACTCCGAAACTGCATTCGATACTGCCGTGCTTGAGGACTGGAGAGGAGACTGGAATTTACGGTGTAGCGGTGAAATGCGTAGATATCGTAAGGAAGACCAGTGGCGAAGGCGGGTCTCTGGACAGTTCCTGACGCTGAGGCACGAAGGCCAGGGGAGCAAACGGGATTAGAAACCCTAGTAGTCC
+
IIIIFHIIIIIIIIIIIIIIIIIIIIIIIIIHIIHGIHIIIIIIIIIIIHIIIIIIIIIIIIIIIIIIIIIIIIIIIIIIIIHIIIIIIIIIIIIIIIIIIIIIIIIIHIIIHIGIIIIIIIIIIIHIIIHIIGIHIIIHIIIIGIIHIIIIIHIHHIIIIIIIIGIHIIIIIHIIIHIHIIIHIIHIIIFGHHIIIIIIGEHHEHHIIIIIIHIIIHIIIIHIIIIHIIHHEHIHHCIHHIIIHHEIIHHDHHIHFIHIHEHHIHIGIIIHIIIHHIHHFCFFHIIIHH@HFHHHHHGEHIIHHGIIHIIIIIIIIHIHIHIIIIIIIIIIIIIIIIIIHIIIIHDHHIIHIIIIIIIIIIIIIIIIIIIIIIIIHHIGIIIIIIHIIIHIIIIIIIIIIIHIIIIIIHHHEIIIIIIIIIIHIIIIIIIIIHHFIIHIIIIDDDD@
@HWI-D00621:464:HFY7KBCXY:1:1104:10725:78203 1:N:0:CGAGGCTGTGAACCTT
TCGAGAATTTTTGACAATGGGGGAAACCCTGATCGAGCGACGCCGCGTGGAGGATGAAGGTCTTCGGATTGTAAACTCCTGTCATTGGGGAACAAGGTGCATACGTTAACTGCGTATGTATTGATAGTACCCGAAGAGGAAGGGACGGCTAACTCTGTGCCAGCAGCCGCGGTAATACAGAGGTCTCAAGCGTTGTTCGGATTCATTGGGCGTAAAGGGTGCGTAGGCGGCGCGGTAAGTCGGGTGTGAAATCTCGGAGCTTAACTCCGAAACTGCATTCGATACTGCCGTGCTTGAGGACTGGAGAGGAGACTGGAATTTACGGTGTAGCGGTGAAATGCGTAGATATCGTAAGGAAGACCAGTGGCGAAGGCGGGTCTCTGGACAGTTCCTGACGCTGAGGCACGAAGGCCAGGGGAGCAAACGGGATTAGAAACCCGAGTAGTCC
+
HGHHEHHIIIIIIIIIIIIIIIIIIIIIIIIIIIHIIIIIIIIIIIIIHIHIIIHEHIIIIIIIIIIIIIIIIIIIIIHHIICHIIIIHIIIIIIIIIIIIIIIIIIIIIIIHIIIIIIIIIIGIIIIIHIIIIIIHHIIHIIHHHHHHDHHIHIIIIIGIIIHIHIIDHIIIHHIIIIFHIHIHHIHIIIIBHDHIIGIIHHHIHIIHHIHHEHHHHIGIIIIIIHHHHHHHFIHG,?,,IIHG?IIIHHHDHHHIHGHHFHHHFDIHHIIIIGHHHEHIHGHHIHIIIHFHHHHHF@DCIIIIIIIIIIIIIIHHHHIFHIHIIIHIIIIIIIIIIIIIIIIHHGIGIHGIIIIHIIIIIHIIIIIIIIIIIIIHHIIIIIIIHIIIHHIIIIIIIIIIIIIIIIIIHIIIIIIIIIIIIIIIIIIIIIIIHHCIIIIIIIDDADD
@HWI-D00621:464:HFY7KBCXY:1:1104:12008:80804 1:N:0:CGAGGCTGTGAACCTT
TGGGGAATTTTGCACAATGCCCGAAAGGGTGATGCAGCAACGCCGCGTGAGGGATGAAGGCCTTCGGGTTGTAAAGCTCTTTTGCCAGGGACGATGATGACGGTACCTGGAGAATAAGCCCCGGCTAACTTCGTGCCAGCAGCCGCGGTAATACGAAGGGGGCAAGCGTTGTTCGGAATTACTGGGCGTAAAGGGCGCGTAGGCGGCTTATCAAGTCAGGCGTGAAATTCCCGGGCTCAACCTGGGGGCTGCGCTTGATACTGATGAGCTTGAATGCGGGAGAGGATAGTGGAATTCCCAGTGTAGAGGTGAAATTCGTAGATATTGGGAAGAACACCGGTGGCGAAGGCGGCTATCTGGCCCGTAATTGACGCTGAGGCGCGAAAGCGTGGGGAGCAAACAGGATTAGAAACCCTGGTAGTCC
+
IIIIIIIIIIIIIIIIIIIHHHIIIIIIHHHIIIIIHIIIIIDHIHIIIHHIIIIIIIIIIIIIIIIIHIIIIIIIIHIICDHHIIIHIIIIIGIIIIIIIIIIIIIIIIHHIIIIIIIIIIIIIIIIIIHHHIEHFEHIIIIIIIIIIHHHIHIIIIIIHHIIIIIIAEHHHIHIHHHHHHHIHFGHIIIIIHIIHIIHHHHIGIHIIEHIIHIFHIIIIIHIIHHHHIHCEHIIIIIIHIIIHHFCIHHHEHIHEFIHEIHIHHGIHHHHDIIIIHHIHIIIHHHIHFGEHHHIIIIIHGIIHHIIIHHHIHHHIHHHIHHIIGIHHIIHIIIHHIIIIIIIIIIIIHHHD1GEIHHCCD?HGIIHHGIHHHHEHDIIHIIIHIGIIHHEHEIHIIHHHHIIIIIIIHHDHG1EIIIDDDAD
@HWI-D00621:464:HFY7KBCXY:1:1104:10645:81261 1:N:0:CGAGGCTGTGAACCTT
TGGGGAATCTTGCACAATGGGCGAAAGCCTGATGCAGCAACGCCGCGTGCGGGAAGAAGGCCCTCGGGTTGTAAACCGCTTTCAGAAGGAACGAAACTGACGGTACTTTCAGAAGAAGGTGCGGCCAACTACGTGCCAGCAGCCGCGGTGACACGTAGGCACCAAGCGTTGTCCGGATTTATTGGGCGTAAAGAGCTCGTAGGCGGTTCAGTAAGTCGGGTGTGAAAACTTTGGGCTTAACCCAAAGCGTGCATCCGATACTGCTGTGACTTGAGTACGGTAGGGGAGCGGGGAATTCCTAGTGTAGCGGTGAAATGCGCAGATATTAGGAGGAACACCGGTGGCGAAGGCGCCGCTCTGGGCCGAAACTGACGCTGAGGAGCGAAAGCATGGGTAGCAAACAGGATTAGAAACCCCTGTAGTCC
+
HHHIIIIIIIIIIIIIIIIIIIIIIIIGIIIIHIIIIIIIIIIIHIIIIIIIIIIIIIIIIIIIIIIIIIIIIIIIIIIIIIHIIIIIIIHIIIIIIIIIIIIIIIIIIIIIIIIIIIIIIGIIIIIIIIIIIIIIIIIIIIIIIIIIIIIIIIIIIIDHIIIIIIIIGHHIIGIIGHHIIGHIIHEHHGHIIIIHIHHDHHHIIIIIIIIIIHHHIIIIIIIIIIIIIIIHHHIGHIIHIIIIIIIIIHHDIHHHGHHHIIHHHIIIIIIIIIIHIIIIIIIIIIIIIIIIIIIIIIIIIIIHHIIIIHGF1IIIIIIIIHIIIIHIIIIIIIHIIIIIIIIIIIIIIIIIIIHIIIIIIIHEIIHIIHHHIIIIIIIIIIIIIIIHIIIIHCIIIIIIIIIIIIIIIIHHDIIIHHIIDADDD
@HWI-D00621:464:HFY7KBCXY:1:1104:11181:81622 1:N:0:CGAGGCTGTGAACCTT
TGGGGAATATTGCGCAATGGGCGAAAGCCTGACGCAGCGACGCCGCGTGGGTGATGAAGGCCTTCGGGTCGTAAAGCCCTGTCGGGAGGGAAGAAACATCTCCGACCCAATACGTCGGAGACTTGACGGTACCTCCTAAGGAAGCACCGGCTAACTCCGTGCCAGCAGCCGCGGTAATACGGAGGGTGCAAGCGTTGTTCGGAATCACTGGGCGTAAAGGGCGTGTAGGCGGTCTGTTAAGTCTGATGTGAAATCCCCCCGCTCAACGAGGGAACTGCGTCGGAAACTGGCAGACTCGAGTACCGGAGAGGAAGGTGGAATTCCCGGTGTAGCGGTGAAATGCGTAGATATCGGGAGGAACACCGGTGGCGAAGGCGGCCTTCTGGACGGATACTGACGCTGATACGCGAAAGCGTGGGGAGCAAACAGGATTAGAAACCCTAGTAGTCC
+
HFHIHHIIIIIIIIIIIIIIIIIIIIIIIIIIHHIIHIIHIIIGIIIIHIIIIIIIIIIIIIIIIIIGIHHIIIIIIGIIIIHHIIHIIIIIIIIIIGHIIIIIIIIIIIIIIIHIIIIIIHIIHHHIHIHIIIHIIIIIIIIIIIIIIIHIIIIIHHIFEHIIGCFHHIHIIIIIIIHIIHHHIIIIIIIIHIHEHHHIHIHIIIIIIHHIHIIIIIIIHHHEEGIIIIIHHGIIIHHIHHIFIIIIIIIHEHHHCCHHIIIHHFHEIIIIIIIHIIHHFIIHHHIIIIIIIHHHGIIIIIHIIIIIIIIIIIIIIIIIHIHIIIIIIIIIIIIIIIIIIIIIIIHIHIIIIIIIIIIHIHGIIIIIIIIIIIIHIIIHGIIIIIIIIIIIIIIIIIIIIIIIIIIIIIHGIIIIIIIIHHIHIIIIIIIIIIIIIIIIIIIIIDDBDD
@HWI-D00621:464:HFY7KBCXY:1:1104:11555:84211 1:N:0:CGAGGCTGTGAACCTT
TGGGGAATTTTCCGCAATGGGCGAAAGCCTGACGGAGTGACGCCGCGTGTGGGACGAAGGCCTTCGGGTCGTAAACCACTGTCAGTGGGAAAGATGGGTGTCGGCGCGATAACCGCCGGCATTTGACGGTACCTGCAGAGGAAGCCCCGGCTAACTCTGTGCCAGCAGCCGCGGTAAGACAGAGGGGGCAAGCGTTGCTCGGAATTACTGGGCGTAAAGGGCGCGTAGGCGGGATGGCAAGTCGGTCGTGAAATCCCTCGGCTCAACTGAGGATCGTCGATCGATACTGCCGTTCTTGAGGATTGCAGAGGAGACTGGAATTCCCGGTGTAGCGGTGAAATGTGTAGAGATCGGGAGGAACACCGGTGGCGAAGGCGGGTCTCTGGGCAATTCCTGACGCTGAGGCGCGAAAGCGTGGGGAGCAAACGGGATTAGATACCCTTGTAGTCC
+
IIIIHIIIIIIHIHIIIIIIIIIIIIIIIIIIIICHIIIIIIIIIIIHHHIIIIIIIIIIIIIIIIIIHIIHHIIIIIIIIIIHHDFHIIIIIIHHIIHIIIIIIIIIIHIIHIHIIIIIIIIHIIIIIHIIIIIIIGIHIIIIIHIIIHIIIFIHIIIIIIIIHIIIIHIIIIHIIHHHHCHHIIIIDDHHGHGHDGHIIIIIIHIIIIIIIIHEHHHHHCHHHHHHIHIHE@@B6-IIIIIIIHIIIIIIHHDHHGIHHIIIIIIHHIIIHGHIIHHHGIIIHHIIIHGIHHIIIIIIHEIIIIIIIIIHIIIIIIIIIIIIIIIIIIIIIIIIIIIIIIHIIHHFCIHIIIIIIIIIIIIIIIIIIIIIIIIHHIGIIIIIIIHF?HHFHIIHHIIIIIIIIIIIIIIIIIIHIIIIIIIIIHGIIIIIHIIH?IHHGHIIIDDDAB
@HWI-D00621:464:HFY7KBCXY:1:1104:8357:87176 1:N:0:CGAGGCTGTGAACCTT
TGGGGAATCTTGCACAATGGGCGAAAGCCTGATGCAGCGACGCCGCGTGGGGGATGAAGCATTTCGGTGTGTAAACCCCTTTCGACCCGGACGAATGCCTCGCAAGAGGAGTGACGGTACGGGTATAAGAAGCCCCGGCTAACTACGTGCCAGCAGCCGCGGTAAGACGTAGGGGGCCAGCGTTGTTCGGAATTACTGGGTGTAAAGGGTTCGTAGGCGGTGTGGCAAGTTGGGAGTGAAATCTCTGGGCTCAACCCAGAGGCTGCTTCCAAAACTGCTGTGCTTGAGTGTGGGAGAGGCGCGTGGAATTGCAGGTGTAGCGGTGAAATGCGTAGATATCTGCAGGAACACCCGTGGCGAAAGCGGCGCGCTGGACCACAACTGACGCTGAGGAACGAAAGCTAGGGGAGCAAACAGGATTAGAAACCCTGGTAGTCC
+
IIIIIIIIIIIIIIIIIIIIIIIIIIIIIIIIIIIIIIIIIIIIIIIIIHIIIIIIIIIIIIIIHHIIIIIIICGHIIIIIHIIIIIIIIIIIIIIIIHIIIIIIIIIIIIIIIIIIIIIIIIHIIIIGHHIGHIIIGHDHHIIIIIHGIIIIGIIIIIHIIIHHIIHIHIIIIIIGIIIIHEHHHGHHIHIHIHHIHHHHHHHHHIHHFHHHIIIIIIIHIHIIHIIIIHHHHGHEHHGHHG?IHHHHG?GIHHHHIIIIIHHIIHGGIIIHIIIIIGIIIIHIIHH=IIIIIHIIIIIIHIHIIIIIIIIIIIIIIIIIIIIHIIIIIIIIIHHHHHIIHIIIHHHHIIHIIIIIIIHIIIIIIIIIIIIIIHG0IIIIIIIIIIHGIIIIIHIIIIIHEHIIIIIHHIIIIIIIHIIHIIIHEIIHHGIIDDBDB
@HWI-D00621:464:HFY7KBCXY:1:1104:11567:94109 1:N:0:CGAGGCTGTGAACCTT
TGGGGAATTTTGCGCAATGGGCTAACGCCTGACGCAGCAACGCCGCGTGGAGGATGAAGGTCCTTGGATCGTAAACTCCTGTCAGCAGGGAAAAAGCAGAGGGACCTAATACGTCCTCGAGTTGATTGTACCTGCAGAGGAAGCCCCGGCTAACTCTGTGCCAGCAGCCGCGGTAATACAGAGGGGGCAAGCGTTATTCGGAATTATTGGGCGTAAAGGGCGCGTAGGCGGCTTTTCAAGTGACGGGTGAAATCCCTCGGCTTAACCGAGGAACTGCCTGTCAGACTGGAAGGCTTGAGACCGGGAGAGGTGAGTGGAATTCCCAGTGTAGCGGTGAAATGCGTAGATATTGGGAGGAACACCAGTGGCGAAGGCGGCTCACTGGACCGGAACTGACGCTGAGGCGCGAAAGCGTGGGGAGCAAACAGGATTAGAAACCCTAGTAGTCC
+
IIIIHIIIIIIIIIIIIIIIIIIHIIIIIIIIIIIIIIGHIIIIIIIIIIHHIIIIIIIIIIIIIIIIIIIIIIIIIIIIIIHHIIIIIIIIIIIIIIIIIIIIIHIGHIIIGHIHHIIHHGEGHHHIIIIIIIIIIIIHIHHIIIIIIHIIIIIIIIIIIHHHIIIIIIIIIHHFHIIIIIIIIHC?<HHII-:AHHIIIHGGGIIIIIIIIIIHIIIHEHIHIIIIIIHHGIIGIIIIIIIHFHIIIIHHIIIHGHIIIIIIIHHIHIIIIIIIIIIIHGHIIIIIIGIHGIIIIIHCIIIIIIIIIIIIIHIIIIIIIIIIIIIIIIIIIIIIIHHIHIIIIIIHIIIIIIIIIIIIIIIIIIHIIIIIIIIIHH?IIHHIHIHEHHIIIIIIIIIIIIIHDHIIIIIIIIIIIIIIIIIIIIIIIIIIIHHHDGIIIIIIDDDBD
@HWI-D00621:464:HFY7KBCXY:1:1104:9199:99556 1:N:0:CGAGGCTGTGAACCTT
TAAGGAATATTGGTCAATGGACGAAAGTCTGAACCAGCCATGCCGCGTGAAGGATTAAGGCCCTCTGGGTTGTAAACTTCTTTTATCTGGGACGAAAAAAGGGTATTCTTACTCACTTGACGGTACCAGAGGAATAAGCACCGGCTAACTCCGTGCCAGCAGCCGCGGTAATACGGAGGGTGCAAGCGTTATCCGGATTTACTGGGTTTAAAGGGTGCGTAGGTGGGTCTGTAAGTCAGTGGTGAAATCTCCGAGCTTAACTCGGAAACTGCCATTGATACTATAGGTCTTGAATTATCTGGAGGTAAGCGGAATATGTCATGTAGCGGTGAAATGCTTAGATATGACATAGAACACCAATTGCGAAGGCAGCTTACTACGGATATATTGACACTGAGGCACGAAAGCGTGGGGATCAAACAGGATTAGAAACCCGAGTAGTCC
+
IHIIIIIIIIIIIIIIIHIIIIIIIHIIIIIIHIIIIIIIIIIIIIIIHHIIIIIIIIIIIIIHIIIIIIIHIIIIIHIIIHIIIIIIIHI?HHIIDHIIIIIIIIIIIIIIIIHIIIHIIIIIIIIIIIIIIIIIIIIHIIIIIIIIHIIIHIIIIIIIIIIGIIHHIIIIIIIIIIIIHIIHEGFHIIIIIIHIHHIIIHHHHHIGIIIHIFHHCHHHIIIHHHHH?HHG?HGIIHGHHGCHIIHDIH<H@GCHIIIIIIIHEIIIHHIHIIHIIIIIIIHFIIIIIIHIIHHHHF1HIIIHHHHIHIHHIIIIHHFEGIIIIIIIIIIIIIIIIIHIHHHIIHEGHEIIIHHGIIIIIIIIIIIIIIIIIIIIIIHGF@G?IHEHHGHHFIIIIIIIIIIIHIIIIIIIIIIHIIIHIIIIIIIIIHHIHIIIIHHDDDDD
@HWI-D00621:464:HFY7KBCXY:1:1105:9819:67724 1:N:0:CGAGGCTGTGAACCTT
TCGAGAATTTTTGACAATGGGGGAAACCCTGATCGAGCGACGCCGCGTGGAGGATGAAGGTCTTCGGATTGTAAACTCCTGTCATTTGGGAACAAGGTGCACACGTTAACTGCGTGCGTATTGATAGTACCAGAAGAGGAAGAGACGGCTAACTCTGTGCCAGCAGCCGCGGTAATACAGAGGTCTCAAGCGTTGTTCGGATTCATTGGGCGTAAAGGGTGCGTAGGCGGCGCGGTAAGTCGGGTGTGAAATCTCGGAGCTTAACTCCGAAACTGCATTCGATACTGCCGTGCTTGAGGACTGGAGAGGAGACTGGAATTTACGGTGTAGCGGTGAAATGCGTAGATATCGTAAGGAAGACCAGTGGCGAAGGCGGGTCTCTGGACAGTTCCTGACGCTGAGGCACGAAGGTCAGGGGAGCAAACGGGATTAGATACCCTAGTAGTCC
+
IFHCHIII<DHIIHIHHIIIIIIIIHIHIIIIIIHIIIIHIIIIHIIHHIHHIHIHHIHIIIHHHIHDHHIIIIIIIIIIIHIIIIIIIHIIHHIIHIIIIIIIIIIIIIIIIIIHIIIIHIIIIIIIIHIIIHIIIIIIIIGIHIIIIIIIIHHIIHHHHIIIIIHHHGIIHHIIHHCGHHHHHHHHIHHHHIIHHIIIHFIHHGGIIIGIHHHIIIIIIHHGDIIIIIHC@HIHHHHIIIHGGHIHIIIIIIHIIHIHGHHHH@HCEHHIIIGIIIIIIIIIIHHCCC@GIIHIIIHHH?HHHIIIIIIIHHIIIHHHFIIIIIIHIIHIIIHIIIIIIHGIHHEHHHD1IIIIIHHHGHHHIIIIIIIIIIIIHIHFIIIHHFIIIIIIIIHHIIHIIIIHIGIIHHHCEIIIIHIIHHEHHFIIHCIIIIIIIIHGCHH@@DAB
@HWI-D00621:464:HFY7KBCXY:1:1105:10850:71743 1:N:0:CGAGGCTGTGAACCTT
TGGGGAATTGTTCACAATGGGCGCAAGCCTGATGACGCAACGCCGCGTGGGGGATGAAGGTCTTCGGATCGTAAACCCCTGTCGAATGGGACGAATAATCCGCGAGCTAATAAATCGCGGAAATGACGGTACCGTTAAAGGAAGCCACGGCTAACTCTGTGCCAGCAGCCGCGGTAATACAGAGGTGGCAAGCGTTGTTCGGAATTACTGGGCGTAAAGGGCGCGTAGGCGGCCATCTAAGTCAGACGTGAAATCCCCCGGCTTAACCTGGGAACTGCGTCTGATACTGGAAGGCTTGAGTATGGGAGAGGGATGTAGAATTCCAGGTGTAGCGGTGAAATGCGTAGATATCTGGAGGAATACCGGTGGCGAAGGCGGCATCCTGGACCATTACTGACGCTGAGGCGCGAAAGCCAGGGGAGCAAACGGGATTAGAAACCCCAGTAGTCC
+
IIIIIIIIIIIIIIIIIIIIIIIIHIIIIIIIIIIIIIIIIIIIIIIIIIIIIHHIIIIIIIIIIIGIIIIIHHHIIIIIIIHHHIIHIIIIIIIIIIIIIIHIGIIIIIIIIIHIIIIIIIIIIIIIIIIIIIGHHIIIIIIIIIIIIIIIIIIHIIIIIIHHIEHIHHIIIIHHIGIIIIIIIIIIIIIIIIICHEGHIIIIIIIIHIIHHHGHHEHIHIIHHIHIIIHGHIHEFIHHG?HECHGHGHGIIHHHHGIHIIHIIIHHGIIIHIIHIIIIIIIIIIIIIIGIIIIIIIIIIIIIHIIIHIIIIIIIIIIIIHIIIIIHIIIIIIIIIIIIIIHIIIIHHIIHIIIIIIIIIIIIIIIIIIIIIIIHIIIHHIIHIIIIIIIIIHHHHIIIIIIIIIHIIIIIIHHGIIIIIIIIIIIIIIIIIIIIIHIIIHHIIDDDCD
@HWI-D00621:464:HFY7KBCXY:1:1105:15107:74259 1:N:0:CGAGGCTGTGAACCTT
TGGGGAATATTGCGCAATGGGCGAAAGCCTGACGCAGCAACGCCGCGTGAGTGACGAAGGCCTTCGGGTCGTAAAGCTCTGTCGGGAGGGACGATGGGTGCATTGGCTAATATCCAATGCATCTGACGGTACCTCTAAAGGAAGCACCGGCTAACTCCGTGCCAGCAGCCGCGGTAATACGGAGGGTGCAAGCGTTGTTCGGAATTACTGGGCGTAAAGCGCGTGTAGGTGGTCTGATAAGTCGGATGTGAAAGCCCTCGGCTCAACTGAGGAAGTGCATCCGAAACTGTCAGGCTGGAGTACCGGAGAGGAACGGGGAATTCCCGGTGTAGAGGTGAAATTCGTAGATATCGGGAGGAACACCGGCGGCGAAGGCGCCGTTCTGGACGGTAACTGACACTGAGACGCGAAAGCGTGGGGAGCAAACAGGATTAGATACCCAAGTAGTCC
+
IIIIIIIIIIIIIIIIIIIIIIHIIIIIIIHIIIIIIIIIIIIIIIIIIIIIIIIIIIIIIIIIIIIIIIIIHIIIIIIIIIHHIHIIIHIIIIIIIGIIIIIIIIIIHIIIIIIIIIIIIIIIIIIIIIIIIIIIIIIIIIIIIIIIIIIIIHIIHIIIIIIIIIIIIIGHIIIHIGIHHCEHIHIIHIIIIIHIIIIEIHHHHHHIIIIIIIHIIHHHIIIHIHHHIHHHCFB?HGIGIHHIIGIIHHCHIIHHIIIIHHFGHH?IHFCHEFHHIIHEIHGHIIIIIHHIHIHHIIIIIIHHIIIIIIIGGIIIIIIIGIIIIGIIIIIIHIIHIIIIIIIIHIHHHHHIIIIIIIIIHIIIIHHIIHIIIIIIHHEEHIIHIHHCIIIIIIGIIHHIIIHHEIIIIIIIIIIIIIIIIIHIIIIIIIIIIIHHGHHGD1IIIDDDDB
@HWI-D00621:464:HFY7KBCXY:1:1105:7531:74849 1:N:0:CGAGGCTGTGAACCTT
TGGGGAATCTTGGACAATGGGGGAAACCCTGATCCAGCGACGCCGCGTGGGTGATGAAGGCCTTCGGGTCGTAAAGCCCTGTCGGGGGGGAAGAAACTCCCGCCGGTGAACAATCGGCGGGATTGACGGTACCCCCTAAGGAAGCACCGGCTAACTCCGTGCCAGCAGCCGCGGTAAGACGGAGGGTGCAAGCGTTGTTCGGAATTACTGGGCGTAAAGGGCGCGTAGGCGGTCTGCTAAGTTCGGTGTGAAATCCCCTGGCTCAACTGGGGAACTGCGCCGGAAACTGGCAGACTAGAGTACCGGAGAGGAGGGTGGAATTCCTGGTGTAGCGGTGAAATGCGTAGATATCAGGAGGAACACCGGTGGCGAAGGCGGCCCTCTGGACGGATACTGACGCTGAGGCGCGAAAGCGTGGGGATCAAACAGGATTAGAAACCCTAGTAGTCC
+
IIIIIIIIIIIIIHHIIIIIIIIIIIIIIIIIIIIHIIIIIIIIIIIHHIIEHIIIIIIIHIIIIIIIHIHHHIIIIIIIGHHIIIIIIIIIIIIIIHIIIIIIIHIIIIIIIIIIIIIIIGIGHHIIIIGIIIIIIHIIIGIIIHHIIIIIIIGIIIIIIIIIHHIIIIIHIHIIHIHHIEEHIGHHCHGHHHAEHCHIIIIIIHHIIIIIIIFIIIIIIHHIIHIIIIIIHHHHEFHHHDHHGHIIIIIIIHIHHH?IIIIIIIIIIIIIHHIIIIIHHHGHHIIIIIIIHGFIIIIHIHGHIIIIIIIIIIIIHIIIIIIHIIIIIGIIIIIIIIIIIIIIHIIIIIIIIIIIIIIIIIIIIIIIIIIIIIIIIIIIIIIIIIIIIIIIIIIIIIHIIIIIIIIIIIIIIIIIIIIIIIIIIIIIIIIIIIIIHGIIIIHIIDDDD@
@HWI-D00621:464:HFY7KBCXY:1:1105:6366:80190 1:N:0:CGAGGCTGTGAACCTT
TAAGGAATATTGGACAATGGGGGCAACCCTGATCCAGCCATGCCGCGTGAAGGATGAAGGCGCTATGCGTTGTAAACTTCTTTTGAACGGGAGAAACCCCGGGTACGTGTACCCGGTTGATAGTACCGTTAGAATAAGGGACGGCTAACTTCGTGCCAGCAGCCGCGGTAATACGAAGGTCCCGAGCGTTATCCGGATTCATTGGGTTTAAAGGGTGCGTAGGTGGAATGATAAGTCAGTGGTGAAATCTTGCAGCTTAACTGTAAAACTGCCATTGATACTGTTGTTCTTGAGTGTAGTTGATGTGGGCGGAATATGTCATGTAGCGGTGAAATGCTTAGATATGACATAGAACACCGATTGCGAAGGCAGCTCACAAAGCTATTACTGACACTGAGGCACGAAAGCGTGGGGATCAAACAGGATTAGAAACCCTAGTAGTCC
+
IHIIIIIIIIIIIIIIIIIHIIIIIIIIIIHHIIIIIIIIIIIIIIIIIIIIIHIIIIIIIHIIIIIIIIIIIIIIIIIIHHHGHHIIIHIIIIIIIIIIIIIIHIIIIIIIIIIIHIIIIHIIIIIIHIIHIIHIIIIIIIHIIIIIIIIIIIIIIIIIIIIIIIIIIIIIHIIGIIIIHIIIIIIIIIIIIIIIHIIIIIIIHIHHIIIIHHHIIIIIIIIHHIHGHIIHG@HECG?FG.HHGIGIHGHGIHHGHHFFHHIGHIGHIIH@IIIHHIIIIIHHHHIIIHIHEIIIIIHIIIIIIIHGIHFIIIIHHH?HGIHGIIIIIHIIIIIIHIIIIHHIIHGIHFIHIIIIIEIIIHHHGIIIHFIHEHCHHGIHEGIIIHCHIIIIIIIIIIIIIIIIIHDIIHHIIHHEIIIIIIIIHHIIIIIIIIIIIIIDDDDC
@HWI-D00621:464:HFY7KBCXY:1:1105:9436:83784 1:N:0:CGAGGCTGTGAACCTT
TGGGGAATATTGGACAATGGGCGCAAGCCTGATCCAGCCATGCCGCGTGGGTGATGAAGGCCCTAGGGTTGTAAAGCCCTTTCGGCGGGGAAGATAATGACGGTACCCGCAGAAGAAGCCCCGGCTAACTTCGTGCCAGCAGCCGCGGTAATACGAAGGGGGCTAGCGTTGCTCGGAATCACTGGGCGTAAAGCGCACGTAGGCGGATTGCTAAGTCAGGGGTGAAATCCTGGAGCTCAACTCCAGAACTGCCTTTGATACTGGCGACCTTGAGTCCGGGAGAGGTGAGTGGAACTGCGAGTGTAGAGGTGAAATTCGTAGATATTCGCAAGAACACCAGTGGCGAAGGCGGCTCACTGGCCCGGTACTGACGCTGAGGTGCGAAAGCGTGGGGAGCAAACAGGATTAGATACCCTAGTAGTCC
+
IIIIIIIIIIIIIIIIIIIIIIIIIIIIIIIIIIIIIIIIHIIIIIIIIIIHHHIHIIIIIIIIIIIIHIIIIIIIIIIIIGHHIIIIIIEHIFHIIIIIIIIIIIIIIIHIHIIIIIIIIIIIIIIHIHIIIIIGHIIIIHIIIIIIIIHHFHIHIIHIIHHHHHHHIIIIHIIIEHIHIIIIHHHHIIIIFHHEHEIIIIIIIHIIIIIIIIIIIHHIIIIIIIIIHHHFHIGHGHIHG.HHGHHHGIHGIIIIIIHIHGIIHIIIIHIIHIIHIIHHGIIIIIIIIIHIHG=DIIIIIIIHIIHIIIIIIIIIIIIIIHHIIIIIHIHIHHHHHIHHIIIIIIIIIIIIIIIIIIIIIIIIIIIIIIIIIIIIIIIIIIHIIIIIIIIIHIHIIIHIHIIIIIHIIIIIIIIIIIIDDDDD
@HWI-D00621:464:HFY7KBCXY:1:1105:12187:84295 1:N:0:CGAGGCTGTGAACCTT
TGGGGAATCTTGCGCAATGCGCGAAAGCGTGACGCAGCAACGCCGCGTGGGGGAAGACGGCCTTCGGGTTGTAAACCCCTTTCAGTTGGGACGAAGCTTCGACGGTTAATAGCCGGCTGGAGTGACGGTACCTTCAGAAGAAGCCCCGGCTAACTACGTGCCAGCAGCCGCGGTAATACGTAGGGGGCAAGCGTTGTCCGGAATCATTGGGCGTAAAGCGCGTGTAGGCGGTTCGATAAGTCTGCTGTGAAAGTCCAGGGCTCAACCCTGGGATGCCGGTGGATACTGTCGGGCTAGAGTGCGGAAGAGGCGAGTGGAATTCCCGGTGTAGCGGTGAAATGCGCAGATATCGGGAGGAACACCAATTGCGAAGGCAGCTCGCTGGGACGTAACTGACGCTGAGACGCGAAAGCGTGGGGAGCAAACAGGATTAGATACCCTGGTAGTCC
+
IIIIIIIIIIIIIIIIIHIIIIIIIIIIIIIIIIIHIIIIIIIHIIIHIIIIIIIIIIIIIHIIIIIIHIHIIIIIIIIIIHHIIHHIIIIIIIIIIIIIIIIIIIIIIIIHIIHIIIIIIIIIIIIIIIIHHFHIHIIIIIIIIHGIIIIIIIIIIIIIIIIIIHIIIIGGI:DGHHIIBGHHHIIIHGHHIHIIIIHIIHIHIIIIIIIIIGHHHIGHIIHHHIIIIIIHEEF@F@GHFHEIIHHEHHHHG5GIIIIHEHEHHIIIHIIHHDH?IHGIIIIHIIHIHIIIIIHIIIIIHIIIIIIIIIHIIIIHIIIIHIIIIIIIIIIIIIIIIIIIIIHEIHHHHC<IIIIIIIIIIIIIHIIIIIIIIIIIHHHIIIIIIHIIIHIIHHIHIIIIIHFC<IHHIIIIIHIIIIIIIIIIIIIIIIIIIIIIHGIIHHIIDDDDD
@HWI-D00621:464:HFY7KBCXY:1:1105:9098:84909 1:N:0:CGAGGCTGTGAACCTT
TGGGGAATTTTGGACAATGGGGGCAACCCTGATCCAGCCATGCCGCGTGAGTGAAGAAGGCCTTCGGGTTGTAAAGCTCTTTTGGCCGGAAAGAAAAGGCCACGGATAACACCCGTGGTCCTTGACGGTACCGGCAGAATAAGCACCGGCTAACTCTGTGCCAGCAGCCGCGGTAATACAGAGGGTGCGAGCGTTAATCGGAATTACTGGGCGTAAAGCGCGCGTAGACGGTTTTGTAAGTCAGATGTGAAATCCCTGGGCTCAACCTGGGAACTGCATTTGAAACTGCATGGCTAGAGTATGGAAGAGGGAAGTGGAATTTCCGGTGTAGCGGTGAAATGCGTAGATATCGGAAGGAACACCAGTGGCGAAAGCGACTTCCTGGTCCAATACTGACGTTCATGTGCGAAAGCGTGGGGAGCAAACAGGATTAGAAACCCAAGTAGTCC
+
IIIHIIIIIIIIHFHIIIIIIIIIIIIIIIIIIIIHHIIIIIIIIIIHIIIIIIIIIIIIIIHIHIIIGHIIIIIIIIIIIFHHIGHHIHIIIIIIIIIHGIIIIHIIIIIIIIIIIIHIIIIIIIIIIIIHIIIIIIIHIIIGIIIIIIHIIIIIIHHIIIIIIIIIIIGIIIHIIIIFHHHIHBHDHHIIHHEHHHIIGHHHFIIIIIIIHHIIIHHIIIIIHEHHIIIIIHHEEHHHIIGIHFHHGHHIGHIIIIHHGIIIHEHIIHIHHIHHHIIIHIHIIIIHHHCIHHIIIIIIIIIIIIIIIIHHGIGIIIIGIIHHIIHIIIIIIIIIIIIIIIIIIHHEIGIIIIIIHHIIIIIHIIIIIIHGEIIIIIHHIHGIIIIIIIIIIIIIIHHHEHEECIIIIHIIIIIIIIIIIIIIIIIIIIIIIIIHEIHD1HIIDDDAD
@HWI-D00621:464:HFY7KBCXY:1:1105:13143:84844 1:N:0:CGAGGCTGTGAACCTT
TGGGGAATTTTGCGCAATGGGGGAAACCCTGACGCAGCAACGCCGCGTGGAGGATGAAGTCCTTTGGGACGTAAACTCCTTTCGACCGGGACGATTATGACGGTACCGGTGGAAGAAGCCCCGGCTAACTTCGTGCCAGCAGCCGCGGTAATACGAGGGGGGCGAGCGTTGTTCGGAATTATTGGGCGTAAAGGGCGCGTAGGCGGTGCGGTAAGTCACCTGTGAAACCTCTGGGCTTAACTCAGAGCCTGCAGGCGAAACTGCCGTGCTGGAGTGTGGGAGAGGTGCGTGGAATTCCCGGTGTAGCGGTGAAATGCGTAGATATCGGGAGGAACACCTGTGGCGAAAGCGGCGCACTGGACCACAACTGACGCTGAGGCGCGAAAGCTAGGGGAGCAAACAGGATTAGATACCCTGGTAGTCC
+
IIIIHIIIHHIIIIIIIIIIIHDEHH?GHIIIHIIHIIFHGHIIIIIIICEHHHIIIIIHIIIHHIIIHCHIIIIIIIIIIHHHIIIIHIIIIIEHIHIIIHIIIIIIIIIIIIIIIIIIIIIIIIIIIIHIIIIIIIIHIIIIHIIIIHIIIHHHIHIIIIIIHIHHIHIIIHIIFEEHHIIIHIIIIHHHHIHHIHHHHHIHIIIHIIIIHIHHHIIIIIHIHGFHHHHGHHIIHGIIIGIHH@CHIHIIIIHHIHGIHHEHED0IIIIIIIIIIIIIIIIIIIIIIIIIIIIHHGIIIIIHIIIIIIIIIIIIIIIIIIHIHIIIIIIIIHHG?FGIHIIIIHHDIIIIIIIIIIIIIH@IIHIIIIIIIIIIIIIIIIIIIIIHHHIIIHIIIIIIIIIIIHIIHHEGGGHHIIIDDDDD
@HWI-D00621:464:HFY7KBCXY:1:1105:11167:85624 1:N:0:CGAGGCTGTGAACCTT
TGGGGAATTTTGCGCAATGGGGGAAACCCTGACGCAGCAACGCCGCGTGGAGGATGAAGTCCCTTGGGATGTAAACTCCTTTCGACCGGGAAGATAATGACGGTACCGGTGGAAGAAGCACCGGCTAACTCTGTGCCAGCAGCCGCGGTAATACAGAGGGTGCGAGCGTTGTTCGGAATTATTGGGCGTAAAGGGCGCGTAGGCGGCGCGGTAAGTCACCTGTGAAATCTCCCGGCTCAACCGGGAGTCTGCAGGCGAAACTGCCGTGCTGGAGTATGGGAGAGGTGCGTGGAATTCCCGGTGTAGCGGTGAAATGCGTAGATATCGGGAGGAACACCTGTGGCGAAAGCGGCGCACTGGACCATAACTGACGCTGAGGCGCGAAAGCTAGGGGAGCAAACAGGATTAGAAACCCTAGTAGTCC
+
IIIIIIIIIIIIIIIIIIIIIIIIIIIIIIHIIIIIIIIIIIIIIIIIIIIIIIIIIIIIIIIGIIIIIIIIIIIIIIIIIHHIIIIIIIHIIIIIIIIHIIIIIHIIIIIIIIIHIIIIIIIIIIHIIIIHHHHIIIIIIIIIIIIIGHIIIIIHGIHHHHHIIIIIDHHHHIHHHFHHHIIIIGIIHHGIIIHIIIIIIIIIIIIIIHIHIHIIIIIIIIHIIIIIIHIIIIIIHIIIHIIIH@HFHIIIIIIHIIIIIIHDDHCHIHIIIIIIHIIIIIIIIGIIHIHIIIHIIHIIIIIIIIIIIIIIIIIIIIIIIHHIIIIIIIIIIIIIIHEIGIIIIHHHIIIIIIIIIIIIHIHIIIHIHHGIHIIIHIIGIIIIIIIIHHIIIIIIIIIIIIIIIHIIIIIHHIIIIIIDDDDD
@HWI-D00621:464:HFY7KBCXY:1:1105:11092:87538 1:N:0:CGAGGCTGTGAACCTT
TGGGGAATATTGGACAATGGGGGCAACCCTGATCCAGCAATGCCGCGTGAGTGATGAAGGCCTTAGGGTTGTAAAGCTCTTTTACCGGGGACGATGATGACGGTACCCGGAGAATAAGCCCCGGCTAACTTCGTGCCAGCAGCCGCGGTAATACGAAGGGGGCGAGCGTTGTTCGGAGTTACTGGGCGTAAAGGGCGCGTAGGCGGCGATCCAAGTTAGGCGTGAAAGCCCCGGGCTCAACCTGGGAATAGCGCTTAAGACTGGGTTGCTCGAGTGCGGGAGAGGTGAGTGGAATTCCCAGTGTAGAGGTGAAATTCGTAGATATTGGGAAGAACACCAGTGGCGAAGGCGGCTCACTGGCCCGCAACTGACGCTGAGGCGCGAAAGCGTGGGGAGCAAACAGGATTAGAAACCCTAGTAGTCC
+
HHIGIIIIIIIIIIIIIIIHHIHHIIHIIIIIIHIIIGIIIIIIHIIFHIIIIIIIIIIIHIGHIIHIIIIIIGHIIIIIHHHHIHIGIIIIHIHHGIIHIIIIIIIIIIIIIIIHIIIIIIGHIIHIIIIIIHIIIFHHIIIIHIIHHIIIIIIIIIHHIIHIIIIIEHHEEHIHHIHHIHIHHHIH@HIHHHHHHHHGIIHCGHIHCHHHIIIHIIHHIIIIIIIIIGHIIHHGHEHHHHHGHIHGHEHIIIIIIIHHFIIIHIHHFIIIIIIIIIIIIIIIIIIIHIIIIIIIIIIIIIHHIHEIIIIIIIIIIIIIIIIIHEIIIIIIIHIIHIHGHIIIIIHIIIIIIIIIIIIIHHDIIIIIIIIHHIIIIIIIIIIIIIGIIIIIIIIIIIIIIHIIIHHIIIIIIIHIIIIDCDDD
@HWI-D00621:464:HFY7KBCXY:1:1105:10351:90086 1:N:0:CGAGGCTGTGAACCTT
TCGAGAATTTTTCTCAATGGGGGAAACCCTGAAGGAGCGACGCCGCGTGGAGGATGAAGGTCTTCGGATTGTAAACTCCTGTCATTGGGGAACAATGCGCAAATATTAACTGTATTTGCGTTGATAGTACCCGAAGAGGAAGAGACGGCTAACTCTGTGCCAGCAGCCGCGGTAATACAGAGGTCTCAAGCGTTGTTCGGATTCATTGGGCGTAAAGGGTGCGTAGGCGGCGCGGTAAGTCGGGTGTGAAATCTCGGAGCTTAACTCCGAAACTGCATTCGATACTGCCGTGCTTGAGGACTGGAGAGGAGACTGGAATTTACGGTGTAGCGGTGAAATGCGTAGATATCGTAAGGAAGACCAGTGGCGAAGGCGGGTCTCTGGACAGTTCCTGACGCTGAGGCACGAAGGCCAGGGGAGCAAACGGGATTAGATACCCTAGTAGTTC
+
IIIIHIIIIIIIIIIIIIIIIIIIIIIIIIIIIIHIIHHHIIIIIIIHIIHHIHIIIIIIIIHIIIIIIIIIIIIIHIIIIIGHIIIIIIIIIIIIIIIIHIIIIIIHIIIHFHIIIIIIHIHIIHIIIIIIHIIIHIIIIIIIIIHIIIGHHIIIIIIIIIIIIIIIIIIIIIIHIIIIIIIHIIIHHIIII=?HHHIHHIIHEEIIIHGIHHIIIIHFHGHHGHHCHIHHEHGHIHHGIHEG@IHGHGHHHIGHGIHEEHHGHCGGHIHGHIIIHIIIHHIHHGHIIIHHHHIIIHHEGCGHHHIIIIHIIIIIHHHEHHIIHEIIIIIIIIIHIIIIIIIIIHHIIHHFIIIIHHHHIIIIHIIIIIIIIIIIHIIHIIIHIIIIHCGIIIIIIIGIIIIIIIIIIIIIHIIIIIIHIIIIIIIIIIIGIIIIGIIIIHIDDD?@
@HWI-D00621:464:HFY7KBCXY:1:1105:13834:91014 1:N:0:CGAGGCTGTGAACCTT
TAAGGAATATTGGACAATGGCCGCAAGGCTGATCCAGCCATGCCGCGTGCAGGATGAAGGTGCTCTGCATTGTAAACTGCTTTTGTTTGGGAATAAACCCCTCTACGTGTAGAGGGCTGAATGTACCAAAAGAATAAGGGACGGCTAACTTCGTGCCAGCAGCCGCGGTAATACGAAGGTCCCGAGCGTTATCCGGATTTATTGGGTTTAAAGGGTGCGTAGGCGGGTTATTAAGTCAGTGGTGAAAACCTACAGCTTAACTGTAGAATTGCCATTGATACTGATGATCTTGAGTATGATTGAGGTTGGCGGAATGTGTCATGTAGCGGTGAAATGCTTAGATATGACACAGAACACCGATTGCGAAGGCAGCTAACTAAGTCATAACTGACGCTGATGCACGAAAGCGTGGGGAGCAAACAGGATTAGAAACCCAAGTAGTCC
+
IIIIIIIIIIIIIIIIIIIIHIIIIIIHGHIIIIIIIIIIIIIIIIIIIIIIIIIIIIIIIIGIIIIIIIHIIIIIIIIIDGGHIHEHIIIIIHIIGIIIIIIIIIICHIIIFHHHIIIHIIIIIIHIIIIHHIIIIIIIHHIIIIIIIIIIIIIIIIIIGIIIIIIIIIIIIIIIIIIHIIIIGIICHHIIIIHIHHIIIIIIHIHHHHHHHIIIHHIIHIIIIHHHHHHIGGIIIHHIHGEEHGD/IIIHHHEHIIHGHIIHIIIIIIHIHHHIHIIIIIIIIIHIIIIIIIIIIHHIIIIIIIIIHIIIHIIGGIIIIIIIIIIIIIIIIIIIIIIIIHHIIHHIIIIIIIIIHIIIIIIIHIIIIIHIIIHIIHHHHGHIIIHIIIHIIIIIIGIHIIIIIIIIIIIIIIIIIIIHIIIIIIIIIIHGGHG1IIIDDDDD
@HWI-D00621:464:HFY7KBCXY:1:1105:11434:91581 1:N:0:CGAGGCTGTGAACCTT
TAAGGAATATTGGTCAATGGACGCAAGTCTGAACCAGCCATGCCGCGTGGAGGATGAAGGTCCTCTGGATTGTAAACTTCTTTTATCTGGGACGAAAAAAGGTCTTTCTAGATCAACTGACGGTACCAGATGAATAAGCACCGGCTAACTCCGTGCCAGCAGCCGCGGTAATACGGAGGGTGCAAGCGTTATCCGGATTCACTGGGTTTAAAGGGTGCGTAGGTGGATTAGTAAGTCAGTGGTGAAATCTCCGGGCTTAACCCGGAAACTGCCATTGATACTATTAGTCTTGAATACCGTGGAGGTCAGCGGAATATGTCATGTAGCGGTGAAATGCATAGATATGACCCGGAACACCGATTGCGAAGGCAGCCCACTAAGCAATGATTGACGCTGAGGCACGAAAGCGTGGGGATCAAACAGGATTAGAAACCCCAGTAGTCC
+
IHHIIIIIIIIIIIIIIIIIIIIIIIIIIIIIIIIIIIIIIIIIIIIIIIIIIHHIIIIIIIHIIIIIIIIIIIIIIIIIIHIIIIIIIIIIIIIIIIIIIIIIIIIIIIIIIIIIIIIIIIIIIIIHIHIIIIIIGHIIIIIIIIIIIIIIIHIIIIIGIIIIIIIIIIHIIIIIIIIHIIIIIIIIIIHIIIIIHGHIHHHHIIIIHHIHIIIIIIIIHHHHHIHHHIHHHHHIHEHHGFEHHHHDHDHIIIIIIIIHIIIHHIHIIHIIHIIIHHHHHIIGIHIIIHHIIIIIGIIIIIHHIGHHHHHIIHHGCIIIIIIIIIIIIIIIIIIHHEIIHEFHHHGIIHIIIIHHDIIHGIIIHFIIIIHIGIIIIIIIIHIIIIIIHHIHIGIIHHIIIHHIIIIIHIIIIIHIIIIIHIIIIIIIIIIIIHHGIIIDDDDD
@HWI-D00621:464:HFY7KBCXY:1:1105:15641:94823 1:N:0:CGAGGCTGTGAACCTT
TGGGGAATATTGCGCAATGGGCGAAAGCCTGACGCAGCAACGCCGCGTGAGTGATGAAGGCCTTCGGGTCGTAAAGCTCTGTCGGAGGGAACGAATGTTTCTGAGGTTAACAGCCTCAGGAAGTGACGGTACCCTCAAAGGAAGCACCGGCTAACTCTGTGCCAGCAGCCGCGGTAATACAGAGGGTGCTAGCGTTGTTCGGAATCATTGGGCGTAAAGGGCGTGTAGGCGGTTTGTTAAGTCATGTGTGAAATCCCTCGGCTCAACCGGGGAACGACGCATGAAACTGGCAAGCTAGAGTACCAAAGAGGGGGGTGGAATTCCCGGTGTAGCGGTGAAATGCGTAGATATCGGGAGGAACACCTGTGGCGAAGGCGGCCCCCTGGTTGGATACTGACGCTGAGACGCGAAAGCGTGGGGAGCAAACAGGATTAGAAACCCTAGTAGTCC
+
IIIIIIIIIIIIIGIIIIIIIIIGIIIIIGIIIIIIHIIIIIIIIIIIIIIIIIIIIIIIIIIIIIHIHIIIIIIIIIIIIHIIIIIIIIIIIIIFIIIIIIIIHIIIIIIIHIIIIIIIIHIHHHIIIIIIIIIIIIIIIIIIIIIIIHIIIIIIIIGIHIIGHIIGHIIHDHCHEHHIIIIIIGHIIIIIIIGH<GECIHIHIIIIIIHHIIIIIIHEHIH@HHIGHHGHHHEGHIIIHEFHGHHHFIHHFHHIGHHHIHIHHHIGIIIIIHCDHHHEHIIIIHIIIIHIHHHHHHIHCHG?IHIIIIIIHFHHGIIIHIIIIIIIIIIIIIIIIIIIIIIIIHGHFIHIIIIIIIIIIIIIHHIIIIIIIIIIIIHHIIIIIHIIIIIIIIIIIIIIHIIIIIIIIIIIIIIIIIIIIIIHHIIIIIIIIIIIHEGHHHGIIDDD@D
@HWI-D00621:464:HFY7KBCXY:1:1105:7152:96210 1:N:0:CGAGGCTGTGAACCTT
TGGGGAATATTGGACAATGGGCGCAAGCCTGATCCAGCCATGCCGCGTGAGTGATGAAGGCCCTAGGGTTGTAAAGCTCTTTCGGCGGGGAAGATAATGACGGTACCCGCAGAAGAAGCCCCGGCCAACTTCGTGCCAGCAGCCGCGGTAATACGAAGGGGGCTAGCGTTGCTCGGAATCACTGGGCGTAAAGCGCACGTAGGCGGATCTTTAAGTCGGGGGTGAAATCCTGGAGCTCAACTCCAGAACTGCCTTCGATACTGAGGGTCTCGAGTCCGGGAGAGGTGAGTGGAACTCCGAGTGTAGAGGTGAAATTCGTAGATATTCGGAAGAACACCAGTGGCGAAGGCGGCTCACTGGCCCGGTACTGACGCTGAGGTGCGAAAGCGTGGGGAGCAAACAGGATTAGATACCCTTGTAGTCC
+
IIIIIIIIIIIIIHHIIIIIIIIIIIHIIIIIIIIIIIIIIIIIIIIIIIHIIIIIIIIIIIIIIIIIIIIIIIIIIIIIIHIIIIIIIIHIIIIIIHHIHIIGHIIIIHIIIIIIHIIIIIIIHIGHHIIIIHIIHIIIIIIIIIIIIHIIIII?HHIIIIIIHIHIHIIHHHIIHIIIFIIIIIHHHIHHHHIHHHH@IHHHHHIHHHEHIIIHIIIIIIIIHHHFIIIHIIIIIIHIIHHIHHIHIFIGIHIIHIIIHIIIIHHHIHIIIIIIIIIIIIIIIIHHHIHHHIHHIIIIIIHHHIIIIIIIIIIHIIIIIHIIIHHHIIIIIHHIIIIIIIIIIIIIIIIIIHHHIIHDHHEIHIIIIIIIIIIIIIIHIIIIIIIIIIIIIIIIIIIIHIIIIIIIIIIHIIHFCIIDDDDA
@HWI-D00621:464:HFY7KBCXY:1:1105:9879:96722 1:N:0:CGAGGCTGTGAACCTT
TGGGGGATATTGCGCAATGGGCGAAAGCCTGACGCAGCGACGCCGCGTGGGTGATGAAGGCCTTCGGGTCGTAAAGCCCTGTCGAGGGGGACGAACCGGCCGCGACCGAATACGTCGCGACCCTGACGGTACCCCTAAAGGAAGCACCGGCTAACTCCGTGCCAGCAGCCGCGGTAATACGGAGGGTGCGAGCGTTGTTCGGAATCACTGGGCGTAAAGCGCGTGTAGGCGGCCTGCTAAGTCTGATGTGAAAGCCCGAGGCTCACCCTCGGAAGTGCATTGGAAACTGGCAGACTGGAGTCCCGGAGAGGAGGGTGGAATTCCTGGTGTAGCGGTGAAATGCGTAGATATCAGGAGGAACACCGGTGGCGAAGGCGGCCCTCTGGACGGTGACTGACGCTGAGACGCGAAAGCGTGGGGAGCAAACAGGATTAGAAACCCTGGTAGTCC
+
HIIIIIIIIHIIIIIIIIIHIIIIIIIIIIIIIIIIIIIIIIIIIIIDHGIIHIHIIIIIIIGIIIIIIIIIIIIHIIIIIHHHEHIHIIIIIIIIIIIIIIIIIIIIIIIIIIIIIIHIIIIIGFHIIIIIIIIIIIIIIIIIIIIIIIIIIIIIIIIIIIIIIGIIHIIIIIIIIGIIIIHHIIEHFHHH?HHIIIIIIHCGHHHHHHIIIIHIGHIHHIHHHHFHIIBHHHGGIHIIHGHHHFIIHIIIIIIIHEHIHIHHD<HE=HHIHIHHHEHEIIIHHGFEHHHIHHHFIIIHIIHEHHHIIIIIIIIIIIIIIIIIIHIIIIIHCIIIIIIIHHHIIIIHGIIIIIIIIHIIIIIIIIHIIIHFIIIIGIIIIIIHHIIIHIIHGIIIIIIIIHIIIIIIIIIIIIIIIIIIIIHIIIHIIIIHHIHHHGIIIIHIIDDD@D
@HWI-D00621:464:HFY7KBCXY:1:1105:12378:97903 1:N:0:CGAGGCTGTGAACCTT
TTAGGAATTTTGGGCAATGGGCGAAAGCCTGACCCAGCAACGCCGCGTGGGTGACGAAGGCCTTCGGGTTGTAAAGCCCTTTTCTGAGGGAAGATAGTGACGGTACCTCAGGAATAAGCACCGGCTAACTACGTGCCAGCAGCCGCGGTAATACGTAGGGTGCAAGCGTTGCCCGGATTTATTGGGCGTAAAGGGCGCGTAGGCGGCGCGGAACGTCCGTTGTGAAATCGCCCGGCTCAACTGGGCGGGGTCAGCGGATACGGCCGTGCTTGAGCAAGCTAGGGGGCAATGGAATTCCCGGTGTAGTGGTGGAATGCGTAGATATCGGGAGGAACACCAGTGGCGAAGGCGGTTGCCTGGGGCTTTGCTGACGCTGATGCGCGAAAGCGTGGGGAGCGATCCGGATTAGATACCCGGGTAGTCC
+
HHGIIIIIIIIIIHIIIIIIHIIIIIIIIIIIIHIIIIIIIIIIIIIHIIGHIIHIIIIIIIIIIIIIIIHIIIIIIIIIIIIIIIIIIIHIIIIGIIIIIIIIHIIIIIIIIIHIHHHIIIIIIIHIIIIIIIIIIIIIIIIIIIIHIHHIIIIIIIHIIIIHHIGIIIHHHIIIHEIHHHIIIIIIIIHIIIGHIHIIIIHHIIIIHIIIGIIHIHIHIIIIHHHIHIDIIIIHIHEHGGIIIIIHHGEIIIGIHHHHHIIIIHEIHHIIHG?IIIGIIIIIIIIIIIIIIIHCHIHIIIHEHGCIHIIIIIHIIIIIIIHHIHIIIIIIIIIHHIHIIIIIIHIIHIIIIIIIIIIHIIIGIIIIIIIIIIIIIGIHGIIIIIIIIIIIIIIIHHHHIIIIIIIIIIIIIHIIIIIDDDDD
@HWI-D00621:464:HFY7KBCXY:1:1105:10510:100375 1:N:0:CGAGGCTGTGAACCTT
TGGGGAATATTGGACAATGGGCGCAAGCCTGATCCAGCCATGCCGCGTGGATGATGAAGGCCCTAGGGTTGTAAAGTCCTTTCGGCGGGGAAGATAATGACGGTACCCGCAGAAGAAGCCCCGGCTAACTTCGTGCCAGCAGCCGCGGTAATACGAAGGGGGCTAGCGTTGCTCGGAATCACTGGGCGTAAAGCGCACGTAGGCGGCTTACTAAGTCAGGGGTGAAATCCTGGAGCTCAACTCCAGAACTGCCTTTGATACTGGTGAGCTTGAGTCCGGAAGAGGTGAGTGGAACTGCGAGTGTAGAGGTGAAATTCGTAGATATTCGCAAGAACACCAGTGGCGAAGGCGGCTCACTGGTCCGGTACTGACGCTGAGGTGCGAAAGCGTGGGGAGCAAACAGGATTAGATACCCCAGTAGTCC
+
IIIIIIIIIIIIIIIIIIIIIIIIIGIIIIIIIIIIIIIIIIIIIIIHHIIIIIIIIIIIHIIIIIIIHIIIIIIIIIIIIHIIIIIIHIHIIIGIIHIIIIIIIHIIIIIIIIIIIIIIIIIIIIIIIFHHIHIIIIIIIHIIIIIEEFEHEHHHHHIHCHHIIIHIIIHIEHIIIHIHHIIIIIIIEHIHHHHIIHIIHHHIIIIIIIIIIIIIIIIIIHIIHHIIHIIIHHIIHHHHG?IIHHGIIIHFIIIIIIIIHFIIIIHIIIIIIIHDIIHIHIIIIIIIIGIIIIHHIIHFIIHGHIIIIIIIIIIIIIIIIIIIIIIHFIIHIIHIIIIIHIIFIIIIIIIIIIIIIIIIIHEIIIIIIIHIIIIIIIIHIIIIIIIIIIIIIIIIIIIIIIIIIIIIIIIIHHG<IIIDDDDD
@HWI-D00621:464:HFY7KBCXY:1:1106:12258:33204 1:N:0:CGAGGCTGTGAACCTT
TGGGGAATTTTGGACAATGGGGGCAACCCTGATCCAGCCATTCCGCGTGAGTGAAGAAGGCCTTCGGGTTGTAAAGCTCTTTTGTCGGGGACGAAACGGTTTCACCTAATACGTGAGACTACTGACGGTACCCGAAGAATAAGCACCGGCTAACTACGTGCCAGCAGCCGCGGTAATACGTAGGGTGCGAGCGTTAATCGGAATTACTGGGCGTAAAGCGTGCGCAGGCGGTTGTATAAGCCAGATGTGAAATCCCCGGGCTCAACCTGGGAATGGCATTTGGGACTGTACAGCTGGAGTGTGGCAGAGGAGACTGGAATTCCTGGTGTAGCAGTGAAATGCGTAGATATCAGGAGGAATACCGATGGCGAAGGCAGGTCTCTGGGCTGACACTGACGCTCATGCACGAAAGCGTGGGGAGCAAACAGGATTAGAAACCCGGGTAGTCC
+
IIIIIIHIIIIIIHHIIIIIIIIIIIHIIIIIIIIIIIIHIHIIGIHIIIIIIHIIIIIIIIIIIIIIIIIIIIIIIIIIIDHIIIIHIGIIIIIIIIIIIIIIIIIIIIIIHIIIHIIIHIIIHIIIIIIIIIDHIIIGIIIIIIGHIGIIIIIIIIIIIIIIIIIIIIIIGIIGHHIIIIIIIIHHIGHDHHIIIIIIHI?IHHHIHIHHIHHIHIIHHHHHIIIIIIHFHIHIIIHHB.IHHCIGHHHIHHIHHFIGIHIHHGIIHIIIIIHHGHGIIIIIHHIIHG@HHF@HGIHIIEGGIIIIIIIIIIIIIIHHIHCIHIHIHHIHIIIIIIIIIHHCEHIIIIIIIIIIIHIIIIHHDHHE1IHIIHFEIHIIHEIIIIIIIIIIHGHHCHGCIIHHHFIIHHIIHIIIIIIHG@IIHCIIIHHIIIIIIHHGIIIHDDDBD
@HWI-D00621:464:HFY7KBCXY:1:1106:13563:34673 1:N:0:CGAGGCTGTGAACCTT
TAAGGAATATTGGACAATGGGCGCAAGCCTGATCCAGCCATGCCGCGTGCAGGAAGAAGGACCTATGGTTTGTAAACTGCTTTTGAATGGGAGAAAACCCTCTTACGTGTAAGAGGCTGATAGTACCATTAGAATAAGCATCGGCTAACTTCGTGCCAGCAGCCGCGGTAAGACGAAGGATGCAAGCGTTATCCGGATTCATTGGGTTTAAAGGGAGCGTAGGTGGACTTGTAAGTCAGTGGTGAAATCTCCGGGCTTAACCCGGAAACTGCCATTGATACTGCAGGTCTAGAGTACAGTTGCTGTGGGCGGAATATGACATGTAGTGGTGAAATACTTAGATATGTCATAGAACACCGATTGCGAAGGCAGCTCACAAAACTGTAACTGACACTGAGGCTCGAAAGTGCGGGGATCAAACAGGATTAGAAACCCGAGTAGTCC
+
IIIIIIIIIIIIIIIIIIIIGIIHHIIIIIIIIHIIHIIIIIIIIIIIIIIIIIIIIIIIIIIIIHHIIIIIIIIIIIIIIHHHIIIIIIGIIIIIIICHIIIIIIIIIIIIIIIIGIIEHIIIIIIIIIIIIIHIHGHIHIHHIIIIIIIIIIIIIIIIIIIIHHIIIIIHIIHIIIHIIIIIHIHHIIIIIHIIIIIIIHIIIHHIHHHHHIHIIHHHGIFIIIIIHHIIIIIIHIHIHHHHIIH><HC?GCFHHIHHHGHHIIHHFHFIIIHHCHHIHIHHIIIHHFHIIHHHCIHHIIIIIIIHHEHIIHHH?IHHHHIIHCCIIIIIIIIIIHIIIIHIHIHHHHIIIHHHEEIIHGHEIIIHF1IIIIHHGHIHIIIIHFF1HHG@IIIIIIHHIHIIIIIHIIIIIIIIIIIIIIIIIHIIIIIIIIIIIIIDBDBD
@HWI-D00621:464:HFY7KBCXY:1:1106:12427:35524 1:N:0:CGAGGCTGTGAACCTT
TGGGGAATTTTGGACAATGGGGGCAACCCTGATCCAGCCATGCCGCGTGAGTGAAGAAGGCCTTCGGGTTGTAAAGCTCTTTCGGTGGGAACGAAACGGTTACAACTAATACTTGTGACTAATGACGGTACTCACAGAAGAAGCACCGGCTAACTACGTGCCAGCAGCCGCGGTAATACGTAGGGTGCGAGCGTTAATCGGAATTACTGGGCGTAAAGCGTGCGCAGGCGGTTACTTAAGTCAGGTGTGAAAGCCCTGGGCTTAACCTAGGAATTGCGCTTGAGACTGGGTAGCTTTGAGTGTGGCAGAGGGAGGTGGAATTCCACGTGTAGCAGTGAAATGCGTAGAGATGTGGAGGAACACCGATGGCGAAGGCAGCCTCCTGGGCCAGCACTGACGCTCATGCACGAAAGCGTGGGGAGCAAACAGGATTAGAAACCCTGGTAGTCC
+
IIIIIIIIIIIIIHIIIHIIIIIIIIIIIIIIIIIGIHIHIIIIIIIIIIIIIIEHHHHGHIIHIIIIIIIIIHHIIIHIIGHHIHHIIHHIIIIIHIIIIIHHIIIIIIHIIHGIIIIIIIIIGIIIIIIIIHIIIHIIGIIIIIIIIIHFHIIIIIHIIIIIIIIIEHIIIIIHHHIIHHIIHIIHHHHIHGHE?GHEHHIGIIHFHHIIIIIIHHHIEHHHCHHIGIIHGB.HHEGHFHFIHFHHHG@AC@EGHEEEEHHEHHHEIHHDEDHC<IIHHH@HF<HHEIIHHCHFEGHIHG?HHFHIIIIIHIIHIIHHIIHIHECHIHHHHEIGIIIIIIIIIIHGDHFIIIHIIIHHIHE<IIIIIHIIHIIHHHHIIHIIIHIIIHHHHHHHIIIHGIIIIIIHIIIIHHGIIIIIIIIIHHIIIIIHHHHIIIIIIHGCIDDDDB
@HWI-D00621:464:HFY7KBCXY:1:1106:11580:49087 1:N:0:CGAGGCTGTGAACCTT
TGGGGAATATTGGACAATGGGGGCAACCCTGATCCAGCAATACCGCGTGTGTGAAGAAGGCCTTCGGGTTGTAAAGCACTTTAGGTTGGGAAGAAGGTATGTAGTTTAAGAGATGACATACTTGACTGTACCGACAGAATAAGCACCGGCTAACTCTGTGCCAGCAGCCGCGGTAATACAGAGGGGGCCAGCGTTATTCGGAATTATTGGGCGTAAAGGGCGCGTAGGCGGCCTTGCGTGTCTTTCGTGAAATCCCTCGGCTTAACTGAGGACGTGCGGAAGAAACTGCAGGGCTTGAGTCCGGGAGAGGGGGGTGGAATTCCCAGTGTAGCGGTGAAATGCGTAGATATTGGGAGGAACACCGGTGGCGAAGGCGGCCCCCTGGACCGGTACTGACGCTGAGGCGCGAAAGCGTGGGTAGCAAACGGGATTAGATACCCCAGTAGTCC
+
IIIGHIIIIIIIIEHHIIIIIIIHIIIIIIIIIIIIHIIIIHIIIIHHIIIIIIIIIIIIIHIHHIIIIIIIHHIIIIIIHFHHIHFHIIIIIIGIIHIIIIIIHHIIIIIIIIIIIIIIIIHIIIIIIIIIIHIIIIIIIIIIIIIHIIIHHIIIHIIIIIIIIIHIIIIIIIIIGIIIIIHIFHIIIIHIIIHHHIIIIGI?CFHIIIHIIIIIIIIIIIIIIIIIIIHHDCHDCGIIHDDHGHH@GGEEIHIIIHIHHEHHD?HH@IIHHHDIIIIHHIIIHIIIIIIHHDDIHIHDHIIIIIIIIIIIIIIIIIHGHHIIIIIIHIIIIIIHIHHHIIHFHIHHIIIHGIIIHEGECHDIIIIIHHCIHD?IIIIHHEIIHHHIIIIIIHHE<IIIIIIIHIIIIIIIHIGIIIIHHIHHG@IIHECCCIHGHHFEHHHF<D<D<
@HWI-D00621:464:HFY7KBCXY:1:1106:9825:49618 1:N:0:CGAGGCTGTGAACCTT
TGGGGAATTTTGGACAATGGGGGAAACCCTGATCCAGCCATTCCGCGTGAGTGAAGAAGGCCTTCGGGTTGTAAAGCTCTTTTGTCCGGAACGAAACGGTTAGCGTGAATATCGCTGACTACTGACGGTACCGGAAGAATAAGCACCGGCTAACTACGTGCCAGCAGCCGCGGTAATACGTAGGGTGCGAGCGTTAATCGGAATTACTGGGCGTAAAGCGTGCGCAGGCGGTTTTGTAAGCCAGATGTGAAATCCCCGGGCTTAACCTGGGAATGGCATTTGGGACTGCAAAGCTGGAGTGCGGCAGAGGGGACTGGAATTCCTGGTGTAGCAGTGAAATGCGTAGAGATCAGGAGGAATACCGATGGCGAAGGCAGGTCCCTGGGTTGACACTGACGCTCATGCACGAAAGCGTGGGGAGCAAACAGGATTAGAAACCCCAGTAGTCC
+
IIIIIIIIIIIIIIIIIIIIIIIIIIIIIIIIIIIIIIIIIIIIIIIIIHIIIHIIHIIIIIIIIIIIIIIIIIIIIIIIIFHIIIIIIIIIIIIIIIIIIIIIHIIIIIIGIEHIIIIIIIIIIIIHHHHHIHDHIIIIHHIIIIIIHHIIIIIHHIIIIIIIIIHIIHHIIIIIIHIIFHHHHIICHHIIHHHIHFHHIHEHHIHIIIIIHHHIIHHIIIHIIIIIIIHIIIIIFIHHCIIIIIIIIIIHHHIIDIHIIIIHIIHIIIHIIIIIIIIHIHHIIIIHEIIHHIIIIIIHHHIHEIIIIIIIIIIIIIIIIIIIIIIIIIIGIIIIHIIIIIIIIIHFIHIIIIIIHIHHIIHIIHIIHIIIIIIIHIIIIIIIIIHIIIIIIIIIIIIIIIHIIIIIIIIHIIIIIIIIHIHHIIHIIIHIIIIHHIIIIIIIDDDDD
@HWI-D00621:464:HFY7KBCXY:1:1106:9634:61271 1:N:0:CGAGGCTGTGAACCTT
TGGGGAATCTTGCGCAATGGGCGAAAGCCTGACGCAGCAACGCCGCGTGGAGGATGAAGGCCCTTGGGTTGTAAACTCCTGTCGGTTGGGAAGAAATTGTCCGGGGCTCATACCTCCGGACATTGACTGTACCAGCAAAGGAAGCCCCGGCTAACTTCGTGCCAGCAGCCGCGGTAATACGAAGGGGGCTAGCGTTGCTCGGAATCACTGGGCGTAAAGGGTGCGTAGGCGGGTCTTTAAGTCAGGGGTGAAATCCTGGAGCTCAACTCCAGAACTGCCTTTGATACTGAGGATCTTGAGTTCGGGAGAGGTGAGTGGAACTGCGAGTGTAGAGGTGAAATTCGTAGATATTCGCAAGAACACCAGTGGCGAAGGCGGCTCACTGGCCCGATACTGACGCTGAGGCACGAAAGCGTGGGGAGCAAACAGGATTAGAAACCCTGGTAGTCC
+
IIIIIIIIIIIIIHHIIIIIIHHHIIIIIIIIHHIHHIIIIIIIIIIHIHHIIHIIIIIIIIIIIIIIHHIIGIIIIIHHIIHHIHHHIIIIIIIIIIIIIIIIIIHIIIIIIIIHIGIIIIIIIIIIIHIIIIIIIHIIIIIIGHIIIIIIGHIIIIHIIIIHIIHIHIHIHHHIHIIIIFHIHHHIHIIIIIHHIIIIFHHIIIIIHHIIHIIIIGHHHHHIIIHIHIHIIIHCHCIGIIIHHGHIIIHHDHG@HIHEHHCHIIIHHIIIIIHHHGHEEIGIIIIIIHHIHIHHIIIIHHDGIIIGHIIIIIIIIIHHIIIIIHHIIHHHFIHIIIIIHHIIHIIHHIIIGIIIIIIIHHG@IIIIIIIIIIIHHHHCHHIHHC<D=IIIIGIIIIHIIIIIIHHIIIIIIIIHIIIIHIIIIIIIIIIIIIIHF1IHF?IIIDDDDD
@HWI-D00621:464:HFY7KBCXY:1:1106:10202:61557 1:N:0:CGAGGCTGTGAACCTT
TGGGGAATATTGCGCAATGGGCGAAAGCCTGACGCAGCGACGCCGCGTGGAGGATGAAGGTCTTCGGATTGTAAACTCCTGTCAGATGGGAAGAAAGGTTTATGTTTAATAGACGTAGAATATGACGGTACCATCAGAGGAAGCACCGGCTAACTTCGTGCCAGCAGCCGCGGTAATACGAAGGGTGCGAGCGTTATTCGGAATCACTGGGCGTAAAGGGTGCGTAGATGGCTTGTTAAGTTCGTTGTTAAAGGCTCTGGCCTAACCGGAGTATTGCAATGAAAACTGGCAGACTAGAGGGTGAGAGAGAGAAGTGGAATTCCCGGAGTAGCGGTAAAATGCGTGGATCTCGGGAGGAACACCAATGGCGAAGGCAGCTTCTTGGCTCATTCCTGACATTGAGGCACGAAAGCGTGGGGAGCAAACAGGATTAGAAACCCTGGTAGTCC
+
GHIIIIIIIIIIIIIIIIIIIIIIIIIIIIIIHIIIHIIIIIIIIIIIIIIIIIIIIIIIHIIIIIIIIIIIIIIHHIIHIIIHIIIIIIHIIIIIIIHIIIIHGHIIIIIIIIIIIIIIIIIIIIIIIIIIIIIIIIIIIIIIIIIIIIIIIIIIIIIIHIIIIIIHHIIIIIIIIHGHIIGHIIIGHGHIIHHIIFHIIIIIIHIHHHHHHEGHHIHHHHIHIHHFHHHCHIHHHHHIHGIIIIHHCIIHHHBEIHHHC?HECHIIHGHIIFIHIHG?HHIGIIGIIHHIIHFHHIIIIIIGIIIIIIIIIIIIIIIIIIHHIIIIIIHHIIIIIIIIIIIIHHIHIHHIIIIIIIIHIHIIHIHHHHHHIIHHEHHHIGGIIFHCIHHHHIIHEHFIIIIIIIIIIIIIIIIIIIIIIIIIIIHIIIIIIIIHGIHGFHIIDCDAA
@HWI-D00621:464:HFY7KBCXY:1:1106:14571:66900 1:N:0:CGAGGCTGTGAACCTT
TGGGGAATTTTGCGCAATGGGGGAAACCCTGACGCAGCAACGCCGCGTGGAGGATGAAGTCCTTTGGGACGTAAACTCCTTTCGACCGGGACGATTATGACGGTACCGGTGGAAGAAGCCCCGGCTAACTTCGTGCCAGCAGCCGCGGTAATACGAGGGGGGCGAGCGTTGTTCGGAATTATTGGGCGTAAAGGGCGCGTAGGCGGTGCGGTAAGTCACCTGTGAAACCTCTGGGCTTAACTCAGAGCCTGCAGGCGAAACTGCCGTGCTGGAGTGTGGGAGAGGTGCGTGGAATTCCCGGTGTAGCGGTGAAATGCGTAGATATCGGGAGGAACACCTGTGGCGAAAGCGGCGCACTGGACCACAACTGACGCTGAGGCGCGAAAGCTAGGGGAGCAAACAGGATTAGATACCCTAGTAGTCC
+
IIIIIIIIIIIIIIIIIIIIIIIIIIIIIIIIIIIIIIIIIIIIIIIIIIIIIIIIIIIHIIIIIIIIIIIIIIIIIIIIIHIIIIIIIIIIIIIHIIIIIIHHIIIIIIIIIIHIIIIIIIHIIIIIIIIIIIIIIIIIIIIIIIIIIHIIIIIIIIIIIIIIIIIIIHEHHIIIHIHHIIHHIIHHHIIHIIIIIDIHHIIIIIIIHIIIHIIIGIIIHIIIIIEHIHHIIIIIHHHHHF.HHEIIHEIIIIIIIIIHIIHGIHEHIHHIIIIIIIIIIIIIIIIIIIIIIIGIHIIIIIIIIIIIIIIIIIIIIHHIHHHIIIIIIIIIIIIIIIHHIHIIIIHCIIIIIIIIIHHHFIIHHIIIIHHIIIIIIIHEHHIIIIIHHHIIIIIIIIIIIIIIIIIIIHHGIIIIIIIDDDD<
@HWI-D00621:464:HFY7KBCXY:1:1106:10941:67395 1:N:0:CGAGGCTGTGAACCTT
TGGGGAATATTGCACAATGGGCGGAAGCCTGATGCAGCGACGCCGCGTGAGGGATGACGGCCTTCGGGTTGTAAACCTCTTTCAGCAGGGACGAAGCGCAAGTGACGGTACCTGCAGAAGAAGCACCGGCCAACTACGTGCCAGCAGCCGCGGTAAGACGTAGGGTGCGAGCGTTGTCCGGATTTATTGGGCATAAAGAGCTCGTAGGCGGCTTGTCGCGTCGACTGTGAAAACCCGCAGCTCAACTGCGGGCCTGCAGCCGATACGGGCAGGCTAGAGTTCGGTAGGGGAGACTGGAATTCCTGGTGTAGCGGTGAAATGCGCAGATATCAGGAGGAACACCGATGGCGAAGGCAGGTCTCTGGGCCGATACTGACGCTGAGGAGCGAAAGCGTGGGGAGCGAACAGGATTAGATACCCCAGTAGTCC
+
HIIIIIIIIIIIIIIIIIIIIIIIIIIIIIIIIIIIIIIIIIIIIIIHIIHHIIIIIIIIIIIIIIIIIIIIHIIIIIIIIHIHIHIHIHIIIIIIHHIDEDHHIIIHEHIIIIFHIIIIIIIHIIIIHIIIIIIIIIIIIGHHIHIIIIC?DHHGHHIHEHHHHHHIIIIII?GHAGHIIIIIHGIIIIIIIHIIIEGHHHIIIIIHIIIIIIIIIIHIIIIIIIIIIHHHCIIHEFHHGFHIHDCIIIIIHIHHHGHDFIHDIIIIIIIIHIIIIIDHEIIHEIIIIIHIHCIIIIIIHGIIIIIIIHIIIIIIIIIIIHF1IHGCHFIIIIIHHIHHHIHIIIIHIHHIIHHIIHIIIHIIIHIIIHHIIIHGHIIIIIIIIIIIIHH?HIIIIIHGIHGDIHIIHHHIIIHEEDGHIIIIDDDDD
@HWI-D00621:464:HFY7KBCXY:1:1106:10942:70448 1:N:0:CGAGGCTGTGAACCTT
TGGGGAATATTGGACAATGGGGGCAACCCTGATCCAGCCATGCCGCGTGAGTGATGAAGGCCTTCGGGTTGTAAAGCTCTTTTGGCGGGGACGATGATGACGGTACCCGCAGAATAAGCCCCGGCTAACTTCGTGCCAGCAGCCGCGGTAAGACGAAGGGGGCTAGCGTTGTTCGGAATTACTGGGCGTAAAGCGCGTGTAGGCGGTTGTCCAAGTTGGATGTGAAAGCCTTGAGCTCAACTCAAGAAATGCATTCAGGACTGGATGACTAGAGGACCGGAGAGGATAGTGGAATTCCCAGTGTAGTGGTGAAATACGTAGAGATTGGGAAGAACACCAGTGGCGAAGGCGGCTATCTGGACGGTTTCTGACGCTAAGACGCGAAAGCGTGGGGAGCAAACAGGATTAGAAACCCGTGTAGTCC
+
IIIIIHIIIIIIIIIIIIIIIIIIIIHIIIIIIIIIHIIIIIHIIIIHHGIHIIIIIIIIHIHIIIIIDHIHHIIIIIIIIGGHHIIIIIIIIIIIIHIIIIIIIIIIIIHIIIIIIIIIIIIIIIIIIIIIIHIHIIIIIIIIHHHGHIIHGIGHIIIIIIGHHHHIIGHHIIHIIHIIIHHIHGHIHIIIIHIIIIIHIHHIIIIHIHGGBIIIIIIIIIIIIIIGHHIGIHFHGIIHG?HIIHIIIIIIIHIIIIHIIIHIHHIHHIIHHHHDHCHHIIIIIIHIIIIIIIHHIIIIIIIIIHHIIIIIIHGCGIIIIHGHIIIIIIIHIIIIIIHIIIIIIIIIIIIIIIIHHIIHHIIIIIIHIIIHIHHHHC<IIIIIIIIIIIIIIIIIIIIIIIIIIIIHGHC<IIIIIIIDDDDD
@HWI-D00621:464:HFY7KBCXY:1:1106:13438:70422 1:N:0:CGAGGCTGTGAACCTT
TCGAGAATTTTTCTCAATGGGGGAAACCCTGAAGGAGCGACGCCGCGTGGAGGATGAAGGCTTTCGGGTTGTAAACTCCTGTCATTTGGGAACAAGTTGTACGTATTTACTGTACGTGCATTGATAGTACCAGAAGAGGAAGAGACGGCTAACTCTGTGCCAGCAGCCGCGGTAATACAGAGGTCTCGAGCGTTGTTCGGATTCATTGGGCGTAAAGGGTGCGTAGGTGGCGCTGTAAGTCGGGTGTGAAATCCTAAGGCTTAACCTCGGAACTGCATTCGATACTGCGGTGCTTGAGGACTGGAGAGGAGACTGGAATTCATGGTGTAGCAGTGAAATGCGTAGAGATCATGAGGAAGACCAGTGGCGAAGGCGGGTCTCTGGACAGTTCCTGACACTGAGGCACGAAGGCCAGGGGAGCAAACGGGATTAGAAACCCCAGTAGTCC
+
IIIIHIIIIIIIIIIIIIIIIIIIIIIHIIIIIIIIIIIIIIIIIIIIIIIIIIIIHIIIIIIIIHHIIIIIIIIIHIHHIIGHIIIIIHIIIIIIIIIIIIIIIIHIIIIIIIHGHHIIIIIIHIIIIIHHHIGIIIIGIIIFIIIHHGIIIGIIGHEHIIHII?HHIGIIIIGIIIIIHHGCHHIIHHIIEHHHHFHHHGGHHIHHHHHHHHHHHIIIIIIHHHIIII>G@HIIIHHHHGIHHIHGCHFHFF@?IHIIHIHHGIIHIIIHIHHHHEHIIIHIIIGIIIHIIIHEHIIIHIIHHIIIIIIHEIIIIIIIHHIIIIIIIIIIIGIIIIIIIIHHHFDHIHIIIIHIIIIIHHIIHHHEIHIIIIIIFIIIHIHHHGIIIIHHIIIIIIIIIIHEHIHIIIIIIIIIIIIHHHIIHIIIIIIIIIHHIHHHIIIBBDBD
@HWI-D00621:464:HFY7KBCXY:1:1106:9794:70925 1:N:0:CGAGGCTGTGAACCTT
TCGAGAATTTTTGACAATGGGGGAAACCCTGATCGAGCGACGCCGCGTGGAGGATGAAGGTCTTCGGATTGTAAACTCCTGTCATTGGGGAACAAGGTGCATACGTTAACTGCGTGTGCATTGATAGTACCCGAAGAGGAAGGGACGGCTAACTCTGTGCCAGCAGCCGCGGTAATACAGAGGTCTCAAGCGTTGTTCGGATTCATTGGGCGTAAAGGGTGCGTAGGCGGCGCGGTAAGTCGGGTGTGAAATCTCGGAGCTTAACTCCGAAACTGCATTCGATACTGCCGTGCTTGAGGACTGGAGAGGAGACTGGAATTTACGGTGTAGCGGTGAAATGCGTAGATATCGTAAGGAAGACCAGTGGCGAAGGCGGGTCTCTGGACAGTTCCTGACGCTGAGGCACGAAGGCCAGGGGAGCAAACGGGATTAGAAACCCCGGTAGTCC
+
IIHIIIIIHIIIHHIIIIIIIIIIIIHHIHHIHIGIIIHIHIICHIIHIIEHIHIIIIIHIIIIIIICHHIIIIIIIIHIIIIHIIIIIIHIIIIIIIIHHIIIIIIHHIIIIIIIIIHIEHHHGHIIHHIIHHIHIIIIIGHIII?DHIIHIGHIIHHIIHHIIIGHIIIIHIIIIIIIIIHHHFIG.GHHBBHEHCHIHHHHHHHIIHHIIHHIIIIIIHHHEHHHIID>8HIIIIHEHGIIHIHHHIHHCHHIIIIIIHHHHGHIHGHEHEIHIIHIHHFDIHHECIIGIHIIIHEHHHHGIHIIIIIIIIIHIIIIGHIIIIIIIIIIIIIIIIIIIIIIIHHHHHG?HIIIIHIIHIIIIIHIIIIIIIIHHHH@IHIIIIIIHHIIIHGIIIIIIIIIIIIIIHIGIIIIIIIIIIHHHEIIIIIIIHDHIIHHHIIDDDDB
@HWI-D00621:464:HFY7KBCXY:1:1106:11917:71452 1:N:0:CGAGGCTGTGAACCTT
TCGAGAATTTTTGACAATGGGGGAAACCCTGATCGAGCGACGCCGCGTGGAGGATGAAGATCTTCGGATTGTAAACTCCTGTCATTGGGGAACAAGGTGCATACGTTAACTGCGTGTGCATTGATAGTACCCGAAGAGGAAGAGACGGCTAACTCTGTGCCAGCAGCCGCGGTAATACAGAGGTCTCAAGCGTTGTTCGGATTCATTGGGCGTAAAGGGTGCGTAGGCGGCGCGGTAAGTCGGGTGTGAAATCTCGGAGCTTAACTCCGAAACTGCATTCGATACTGCCGTGCTTGAGGACTGGAGAGGAGACTGGAATTTACGGTGTAGCGGTGAAATGCGTAGATATCGTAAGGAAGACCAGTGGCGAAGGCGGGTCTCTGGACAGTTCCTGACGCTGAGGCACGAAGGTCAGGGGAGCAAACGGGATTAGAAACCCGAGTAGTCC
+
IIIIIHIIIIIIIIIHIIIIIHIIIIIIIIIIIIIIIIIHIIIIIIIHHIIIIIIIIIIIHIIIIIHHIIIIIIIIIIIIIIHHIIIGHIIIIIIIIIIIIIIIIIIIIIIIIIIIIIIIGHGIIIIIIIIIIIIIIIIIIIIIIIIIIGHIIHIIIIIIIIHIIIIHIIIIHHIGIIIIIIGHIIIIIIGIHHDIIIIIHHEHHHHHHIIIGIIHIIEHIHIHIIIIIIHD-IIIIHDDIGHIHGCIHHIHHHHHIIHHHHHECIHIHIHHIIIIIIIIIIHHIIIIHHIIHFHIIIHHIIHIIIIIIIIIIIIHHIHIIIIIIIIIIHIIIIIIIIIIIIIHHHEHEIIHIIIIGIIIHIIIIIIIIGIIIIIIIIIIIIIIIIIIIIHIIIIIHIIIIIIIIIIIIIIIIIIIIIIHGIIHIIIIIIHIIIIIIIHIIIIDDDDD
@HWI-D00621:464:HFY7KBCXY:1:1106:14162:72162 1:N:0:CGAGGCTGTGAACCTT
CTAGGAATCTTGGGAATGGGCGAAAGCCTGACCCAGCAACGCCGCGTGGGCGATGAAGGCCTTCGGGTCGTAAAGCCCTTTTGTGGGGGAAGATGATGACGGTACCCCGCGAATAAGCCACGGCTAACTACGTGCCAGCAGCCGCGGTAATACGTAGGTGGCAAGCGTTGTCCGGATTTACTGGGCGTAAAGGGCGTGCAGGCGGTCTGTTAAGTCTAGGGTGAAAGCTCCCGGCTCAACTGGGAGAGGTCCTTGGATACTGGCGGACTTGAGGGAGGCAGAGGAAAGTGGAATTCCCGGTGTAGTGGTGATATGCGTAGATATCGGGAGGAACACCAGTGGCGAAGGCGGCTTTCTGGGCCTTACCTGACGCTGAGACGCGAAAGCGTGGGGAGCGAACCGGATTAGAAACCCCAGTAGTCC
+
IHIIIIIIIIIIIIHIIIIIIIIIIIIIIIIIIIIIIIIIIIIIIIHHIIIIIIIIIIIGIIIIIIIIIIIIIIIIHGHHIHHHIIIIIDHIIGIIIIIIIIIIIIIIIIIHIHHIIIIIIIIIIGIIIIIIIIIIIIGIIIIIIIIHHIIIIHIHIIIIIIIIIIIIIHIIIIIIIIIIIIIIIIIEHIIIHIIIIIIIIHIIIIHIIIIIIIHHHHIIHIHIHCHHHICIIIHHF?IIIIIIIIHHHFIIIHIHIIIHHIHHIIIHGHHIIHGHIHHIIIHGHHHIIIIIIIIIIIIIIHHIIHIIIIIIIIIIIIIHHEIIGIIIIIIIIIIIIIIIIIIIIIIIIIIHHFGIIIIIIIIHHCIHHIIHIHIIIIIIIIIIIIIIIIIIHIHF1IIIIIIHHHHIIIIIIIHGIGDDDDD
@HWI-D00621:464:HFY7KBCXY:1:1106:11500:78005 1:N:0:CGAGGCTGTGAACCTT
TAAGGAATATTGGACAATGGGCGCAAGCCTGATCCAGCCATGCCGCGTGCAGGATGAAGGAGCTCAGCTTTGTAAACTGCTTTTGTTCGGGAAAAATTCTCTGGTTTCTACCGGAGTTGATTGTACCGAGAGAATAAGGGACGGCTAACTTCGTGCCAGCAGCCGCGGTAATACGAAGGTCCCAAGCGTTATCCGGATTTATTGGGTTTAAAGGGTGCGTAGGCGGATTATTAAGTCAGTGGTGAAAGCCCCAGGCCCAACCTGGGAATTGCCATTGATACTGATGATCTTGAGTACATTTGAGGAGGGCGGAATGTGTCATGTAGCGGTGAAATGCTTAGATATGACACAGAACACCGATTGCGTAGGCAGCTCTCTAAACTGTAACTGACGCTGAGGCACGAAAGCGCGGGGAGCAAACAGGATTAGAAACCCGAGTAGTCC
+
IIIIIIIIIIIIIIIIIIIIIIIIIIIIIHIIIIIIIIIIIIIIIIHIIIIIIIIIIIIIIIIIIIIIIIIIIIIIIIIIII?GHIIIIIIIIIIIIIIIIIIGHHIIIIIIIIHIIIIIIIIIIIIIHIHIIIIIIIHIIIHHIIIIIIIIIIIIIIIIIIIIIIIIIIIIIIIIIIIHIIIIIIIIIIIIIIIHHHIHIIIIIIIIIIGIGIIIIIIIIHIHIIIIIHIIIHIHGIIIHIIIIHGIHIGIHIIIIIHHHIIIIHHIIIIIIIIIIIIIGHIIHHEIIGIIIHGIIHHIIIGIIIIIIIIIHHFHEHGHHHIIIIIIIIIIIIIIIIIIIHHIIIIIHIIIIIIIHHIIIIIHHIIIIIIHHHHHHIIIHIGIIHIIIIIIIHIIIIIGIIIIIIIIIIIIIIIIIIHIIIIIIIIIIGHIIIIIIIIDDDDD
@HWI-D00621:464:HFY7KBCXY:1:1106:8909:82048 1:N:0:CGAGGCTGTGAACCTT
TCGAGAATTTTTCTCAATGGGGGAAACCCTGAAGGAGCGACGCCGCGTGGAGGATGAAGGTCTTCGGGTTGTAAACTCCTGTCATTTGGGAACAAGGTGTGCGCGTTAACTGCGCGCGCATTGATAGTACCAGAAGAGGAAGAGACGGCTAACTCTGTGCCAGCAGCCGCGGTAATACAGAGGTCTCAAGCGTTGTTCGGATTCATTGGGCGTAAAGGGTGCGTAGGCGGCGCGGTAAGTCGGGTGTGAAATTTCGAGGCTTAACTTCGAAACTGCATTCGATACTGCCGTGCTTGAGGACTGGAGAGGAGACTGGAATTTACGGTGTAGCGGTGAAATGCGTAGATATCGTAAGGAAGACCAGTGGCGAAGGCGGGTCTCTGGACAGTTCCTGACGCTGAGGCACGAAGGCCAGGGGAGCAAACGGGATTAGAAACCCCGGTAGTCC
+
IIIIIIHIIIIIIIIIIIIIIIIIIIIIIHIIIIIIIIIIIIIIIIIIIIIIIIIGIIIIIIIIIIIGIIIIIIIIIIIIHHFHIIIIIIIIIIIIIIIIIIIIIIIIIIIGIIIIIIIIIIIIHIIIIIIIIGIHIIIIGHHIIIIIIIIIIIIIIIIIIIIIIIIIIIIIIGHEHIHIHIIIIGIIIHIIGHIIIIIIHEHHHGHIIIIIHHHIHHHIEIHHHIHIHHDHEHHGHCCDIIIHHIIIIHHHEIIIIHIIHH@IHIIIIHHHHIIIFIIHIIFFDHHHCIIHHHIIIIIIHIIHHIIIIIIIIIIIHHIIHIIIIHHIIIHIIIIIIIFIIIHIHHHIHIHIIIIIIHFEIIIIIIIIIIIGIIIIIHHHIIIIIIIHIHHIGIIIIIHIIIIIIIIHIHHHHIIIIIHHIIHIIIIIIIIHIIHIIHHCIIIDDDDB
@HWI-D00621:464:HFY7KBCXY:1:1106:10906:84940 1:N:0:CGAGGCTGTGAACCTT
TCGAGAGGCTTCGGCAATGGGGGAAACCCTGACCGAGCGACGCCGCGTGGGGGATGAAGGCCTTTGGGTTGTAAACCCCTGTCATGAGGGAAGAAACGTCACCGTCCTAATAGAGCGGTGATTTGACGGTACCTCAAGAGGAAGCTCCGGCTAACTCCGTGCCAGCAGCCGCGGTAATACGGGGGGAGCAAACGTTGTTCGGAATCACTGGGCGTAAAGGGCGCGTAGGCGGCCAAGTAAGTGGGGTGTTAAATCTCCCGGCTTAACCGGGAACCTGCACTTCATACTGCTTGGCTTGAGTCTAGGAGAGGAGACTGGAATTCCCGGTGTAGCGGTGAAATGCGTAGATATCGGGAGGAACACCAGTGGCGAAGGCGAGTCTCTGGCCTAATACTGACGCTGATGCGCGAAAGCTAGGGGAGCAAACGGGATTAGAAACCCTAGTAGTCC
+
IGHIHIHIIIIIIIIIIIIHIIIIIIIIIIIIIIIIIIIIIIIHHIIHIIIIHIIIIIIIIIIIGHHIHIIHIIIIIIIIIIHIIIHHHHHIIIIIIHHHIIIIIIIIIIIIIIHIGIHHIIHHHIIHIHIIIIIIIIIIGIIIIIIIHIIIIIIIIIHHHIIIIIIIIIGIIIIIIIIIIIIIIGIHIIIGIIGFGEGHHIIIIIIHIIIIHHHHHHHHIIIIIIIIIIIIGHHG@EFHIIIIIIIIGHHGHIHHIHHIHGIHIIIHIIIIIIIHIHHIIIHIHIIIIHIFIIHIIIHIHGFIIIIIIIIIIIIIIHHIIIIIHIIHIIIIIIIIIIIIIIIIHHHCHHHIIIHIIIIIIIIIHEGDHHHGDC<IIIIIHIIIIHHHIHH@CH@HHDHGIIIIHHIIIHIIIIIIIIIHFC=IIIIIIIIHIIHHF<FD<1HHHDDDB@
@HWI-D00621:464:HFY7KBCXY:1:1106:10573:85446 1:N:0:CGAGGCTGTGAACCTT
TAAGGGATATTGCGCAATGGGCGAAAGCCAGACGCAGCAACGCCGCGTGCCCGATGAAGGCCTTCGGGTCGTAAAGGGCTTTTCTGGCTGAAGAGCAAGGACGGTAAGCCAGGAAAAAGTGTCGGCTAACTACGTGCCAGCAGCCGCGGTAAAACGTAGGACGCGAGCGTTATCCGGAGTTACTGGGCGTAAAGGGCGGGCAGGCGGTCGTGCAAGATGGGTGTGAAATCTCCCGGCTCAACCGGGAGGGGCCACTCGTGACTGCGCGGCTGGAGGGCAGCAGAGGCGCGTGGAATTCCGGGTGGAGTGGTGAAATGCGTAGAGATCCGGAGGAACACCAGAGGCGAAGGCGGCGCGCTGGGCTGCACCTGACGCTGAACCGCGAAAGCCAGGGTAGCGAACGGGATTAGAAACCCTAGTAGTCC
+
IIIIIIIIHIIIIIIIIIIIIIIIIIIIIIIIIIIIIIIIIIIIIIIHHHIIIIIIIIIIIIIIIIIIIIIHHIIIIIIIHDGHIHHIIIIIIIIIIIIIHIIIIIIIIIIIIHIHIHIIIIIIIIIHIIIIIIIIIIHIIIIIIIIIHDEEFHHHGHHHEHHIIHIIIEHHIHIIIIHHHHHHIIHHHEHHIIIIHHHHHIIIIIIFIHIIIIIIIIIIIGIHHIHHIF?E<IIIIHIIHHHIIIIIIIIIIHGIGIIHHHHIIIGIIIIHIIIGIIIIIIIHIIIIHIIIIIIIIIIIIIIIGIIIIIHIIIIIIIIIIHF<HIGIIIIIIIIIIIIIIHIIIIIIIIIIIIIIHGIIIIIIIIIIIIIIIIIIIIIIIIIIIIIIIIIIIIIIIIIIIIIIIIIIIIHGDIIIGIIHDDCDC
@HWI-D00621:464:HFY7KBCXY:1:1106:15611:85932 1:N:0:CGAGGCTGTGAACCTT
TCGAGAATTTTTGACAATGGGGGAAACCCTGATCGAGCGACGCCGCGTGGAGGATGAAGGTCTTCGGATTGTAAACTCCTGTCATTGGGGAACAAGGTGCATACGTTAACTGCGTGTGCATTGATAGTACCCGAAGAGGAAGAGACGGCTAACTCTGTGCCAGCAGCCGCGGTAATACAGAGGTCTCAAGCGTTGTTCGGATTCATTGGGCGTAAAGGGTGCGTAGGCGGCGCGGTAAGTCGGGTGTGAAATCTCGGAGCTTAACTCCGAAACTGCATTCGATACTGCCGTGCTTGAGGACTGGAGAGGAGACTGGAATTTACGGTGTAGCGGTGAAATGCGTAGATATCGTAAGGAAGACCAGTGGCGAAGGCGGGTCTCTGGACAGTTCCTGACGCTGAGGCAGGAAGGCCAGGGGAGCAAACGGGATTAGAAACCCTGGTAGTCC
+
IIIIIIIIIIIIIIIIIIIIIIIIIIIIIIIIIIIIIIIIIIIIIIIHHIHIIIIIHIIIIIIIIIIHHIIIIIIIIIHIIIHHIIIHIIIIIIIIIIIIIIIIIIIIIIIIIIIIIIHHIHIIHIIIIIIHHDEHHIIHIIIHIHIIIIIHIIIIHIIIIIIIIIHIIIIHHHIIIIIIIIIIIIIIHIIIHG?EHIIIHHIIIIHIIIHIIIIHHHHIIIIIIIIIIIIIFHHFIHHCHHHHHGIIIIIIHHHIIGHHHHBDHDHHIHHHHFHFIGHHIIHFHGIIIHEIHFGIIHGGIIIIIIIIIHHHHIIIGIHE1IIIHHHC</IIIIIIIHHIIIIIIHHIIIIHIHIIIIIHHHEG@HIIIIIIIIIHH@HIIHIIIIIIIIIIIIIIIIIIIIHEIIIHHIHHIIIIIIHHIIIIIIIIIIIIIIHGHIIIHIIDDDDB
@HWI-D00621:464:HFY7KBCXY:1:1106:13862:87311 1:N:0:CGAGGCTGTGAACCTT
TGAGGAATATTGCGCAATGGCCGAAAGGCTGACGCAGCGACGCCGCGTGGAGGATGAAGTCCGTTAGGATGTAAACTCCTTTTGCAGAGGAAGAATCTCCCCCTTTGGGGGAACTGACTGTACTCTGCGAATAAGGATCGGCTAACTACGTGCCAGCAGCCGCGGTAATACGTAGGATCCGAGCGTTGTCCGGAATTACTGGGTGTAAAGGGCGTGTAGGTGGGTCTCTAAGTCGGTGGTGAAATCCTGCAGCTTAACTGTAGAATTGCCCTCGATACTGGAGATCTTGAGTGCGGTAGAGGGAGATGGAATTCATGGTGTAGCGGTGAAATGTGTAGATATCATGAAGAACACCAGTCGCGAAGGCGGTCTCCTGGTCCGCAACTGACACTGAGGCGCGAAAGCGTGGGGAGCAAACAGGATTAGATACCCGAGTAGTCC
+
IIIIIIIIIIIIIIIIIIIIIIIIIIIHIIIIIIIHIIIIIIIIIIIHHIIIIIIIIIIIIIIIIIIIIHIHIIIIIIIIIHHIIIIIIIIIIIIIIIIIIIIHHIIIIIIIIIIIIIIIIIHIIIIIIIIIIIIIIIIIIIIIIIHHIIHHHIIIIIIIIIIIIIIIIIIIIIIHFHIIIHDHIIIIIIIIIIIIIHIIHIIHHIHEIIIIIIHIIHIIIHII@HGIHIGHHIHIHHIHHIIIIHHIIIIIIIIIIIIIIIIIIIIIIIIIIIIIHIIIIHIHGHIIIIIIIIIIIIIIIIIIIIIHIIIIIIIIIIIIIIIIIIHIIIIIIIIHHIHHHIIIIIHIHHDIHIIIHIIIIIIIIGIIIIIIIIIIIIIIIIIIIIIIIHIIIHIIIIIIIIIIIIIIIIIIIIIIIIIIIIIIIIIIHIIIIHIIDDDDD
@HWI-D00621:464:HFY7KBCXY:1:1106:11176:87537 1:N:0:CGAGGCTGTGAACCTT
TGGGGAATATTGGACAATGGGCGCAAGCCTGATCCAGCCATGCCGCGTGAGTGACGAAGGCCTTAGGGTTGTAAAGCTCTTTTGGCGGGGAAGATAATGACGGTACCCGCAGAATAAGCTCCGGCTAACTTCGTGCCAGCAGCCGCGGTAATACGAAGGGAGCTAGCGTTGTTCGGAATCACTGGGCGTAAAGCGCACGTAGGCGGATGTGTCAGTCAGGGGTGAAATCCCGGAGCTCAACTTCGGAACTGCCTTTGATACAGCACGTCTTGAGTCCGATAGAGGTGGGTGGAATTCCTAGTGTAGAGGTGAAATTCGTAGATATTAGGAAGAACACCGGTGGCGAAGGCGGCCCACTGGATCGGTACTGACGCTGAGGTGCGAAAGCGTGGGGAGCAAACAGGATTAGATACCCTGGTAGTCC
+
IGEHHIIIIIIIHCHHHIIIIHIIIIIIIIIIIIIIIIIIIIIIIIIIIIIIIIIIIIIIGIGIIIIHIHHIIIIIIIIIIFHHHIIIIIHHHHIIIHHHIHIIIIIIIIIIIHIIIHHIIIIHIHIIGIIIIHIIIIIIIIHHHIHIIIIIIIHHHHIIGIHIIHHGHIHHHHHIHHIIIIHIHIIIIIIIHHHIIIIHEIIIIIIHIIHHHIIIHIIIIIHIHHIIIIIIHHB?HEHG?HGIIHHHHHCIHEGGHGC=EHIIIIHHCHHHIHIIIIIH?IIIIIIIIIIIIHHHHIHHHHIHIIHIIIIHGHGIIIIIIHDHGIIIIIIHGCHEIGIGIIIHHHHDEIHEHIIIIIIIIIHIIIIHHHIIHIIIIIIIIIIIIIHDGIIIIIIIHIHIIIIIIIIIHHEG=HFIIIGDDDD@
@HWI-D00621:464:HFY7KBCXY:1:1106:11142:93729 1:N:0:CGAGGCTGTGAACCTT
TGGGGAATATTGGACAATGGGCGCAAGCCTGATCCAGCAATGCCGCGTGAGTGATGAAGGCCTTAGGGTTGTAAAGCTCTTTCGCCCGCGACGATGATGACGGTAGCGGGAGAAGAAGCCCCGGCTAACTTCGTGCCAGCAGCCGCGGTAATACGAAGGGGGCGAGCGTTGTTCGGATTTACTGGGCGTAAAGGGCGCGTAGGCGGCCTTCCAAGTCAGGCGTGAAAGCCCCGGGCTCAACCTGGGAGGTGCGCTTGGGACTGGCGGGCTGGAGTTCGGGAGAGGAGCGTGGAATTCCCAGTGTAGAGGTGAAATTCGTAGATATTGGGAAGAACACCGGTGGCGAAGGCGGCGCTCTGGACCGAGACTGACGCTGAGGCGCGAAGGCGTGGGGAGCAAACAGGATTAGATACCCGAGTAGTCC
+
IIIHIIIHIIIIIIIIIIIIIIIIIIIIIIIIIIIIIIIIIIIIIIIHHIIGHIIIIIIIIIHIIIIHIIIIIIIIIIIIIIHIIIIHIIIIHIIIIIIIIIIIIIIIIHHIIIIIIIIIIIIIIIIHIIIIIIIIIIIIIHIIIIIIIIIGIIIHHIHIIHIIHIGH?BHHGHIHIHIHIIIIIIIIIIIHHHIIIHIIIIIIIIHIIIIHIIIIIIIIHIIIIIIIIIIIIHHEHFHFHCHHGIHHIHHHHEIIIIIIIHIIIIIGIIIIHHEIHIIIIIIIHCHIIIIIIIHIIIHIIIIHIIHIIIIIIHIGIIIIIIIIIIIIIHIIIIIHIIIIIIHIIIIIIIIIIIIIIIIIHIIIIIIIIIIIHIIIIIIIIIIIIIIIIIIIIIIIIIIIIIIIIIIIIIHHIIIIIIIDDDDD
@HWI-D00621:464:HFY7KBCXY:1:1106:12752:97757 1:N:0:CGAGGCTGTGAACCTT
TGGGGAATCTTGCACAATGGGGGCAACCCTGATGCAGCGACGCCGCGTGAGCGATGAAGCCCTTCGGGGTGTAAAGCTCTTTCGGCAGGGACGATAATGACGGTACCTGAAGAAGAAGCTGCGGCTAACTACGTGCCAGCAGCCGCGGTAATACGTAGGCAGCAAGCGTTGTTCGGAATTACTGGGCGTAAAGAGTGTGTAGGCGGTTTTCTAAGTTTGGTGTGAAATCTCCCGGCTTAACTGGGAGGGTGCGCCGAAAACTGGAAGGCTTGAGTGTCGGAGAGGATAGCGGAATTCCCGGTGTAGCGGTGAAATGCGTAGATATCGGGAGGAACACCTGCGGTGTAGACGGCTATCTGGACGGCCACTGACGCTGAGACACGAAAGCGTGGGTAGCAAACAGGATTAGAACCCCTAGTAGTCC
+
IIHIIIIIIIIIIIIIIIIIIIHIIIIIIIIIIIIIIIIIIIIIIIIIIHIHIIIIGIIHHIIHIIIIIHIIIIIIIIIIIIIIIIIIIIIHIIIIIIHIIIIHIHIIIHIIIIIIIIIIIIIIIGIIIIIIIHIIIIIIIIIIIIIHIIIIIIIGIIIHIIIHHIHIHHHIIIIIIIIIIIIHHIIIHIIHHHIHHHIIIIIIIIHIIIIIHIIHHHHHFIHIIIIHHHHEHGHEIIHHEIIHHEIIHIIHIIHIIIGIIHHF.GIHHIIIIIIHIIIIHIIIIHIIIIIIIIIHIIHIIIIHGIIHIIIHIIIIIIIHHE<HGHIIIIIIHIIIHH?IIIHFHEHHEIIIHHHHEIIIHIGIIIIHIHIHIIIIHG@IIIIIHIIIIIIIIIHHFHHHIIIIIIHIHFD<GIHIIIHD@DCD
@HWI-D00621:464:HFY7KBCXY:1:1106:11080:98246 1:N:0:CGAGGCTGTGAACCTT
TGGGGAATTTTGCGCAATGGGGGAAACCCTGACGCAGCAACGCCGCGTGGAGGATGAAGTCCCTTGGGACGTAAACTCCTTTCGACCCGGACGATAATGACGGTACGGGTGGAAGAAGCCCCGGCTAACTTCGTGCCAGCAGCCGCGGTAATACGAGGGGGGCAAGCGTTGTTCGGAATTATTGGGCGTAAAGGGCGCGTAGGCGGTGCGGTAAGTCACCTGTGAAATCTCCGGGCTTAACTCGGAGCCTGCAGGCGAAACTGCCGTGCTTGAGTGTGGGAGAGGTGCGTGGAATTCCCGGTGTAGCGGTGAAATGCGTAGATATCGGGAGGAACACCTGTGGCGAAAGCGGCGCACTGGACCACAACTGACGCTGAGGCGCGAAAGCTAGGGGAGCAAACAGGATTAGATACCCTAGTAGTCC
+
IHIICHIHHIIIIIHHICFIHHCHIFFDGHHHHHIIEDHIIHHHHIHIIIIIIIGHIIGII1EEFGGHGIGIGIHIHHIIHDFHIIIIHHIIIIHIIIIEHIHHIIIGIHHIIIIIIIIIIIIIIHIIIGHHIHIIIIIIIIIIHHHHIIIHIIIIIIHHHGHHIHIDBE?EEHIIHHIHHHIIIIIIHHHIIIIIIIIIIIIHHHHIHGHHIHIIIIIIIIIHHHHHFHDHIHIHHHHHGIIIHCIHHHIIHIIIIHIIIIHHHIIIIIIIIIIIIIIIIIIIIIHIIIIHIIIIIIIIIIHHGIIIIIHCIIHHIIIIHHEEEIIHHHIIIIIIIHGIIIIIIIIIIIIHDIHHGHIIHHIIIIHE0HIIHIIIIIIIIIIIIIIHIIHE1IHHHHCEHIHIIIHEIHGDIIHIIIIDDDB<
@HWI-D00621:464:HFY7KBCXY:1:1107:17019:61722 1:N:0:CGAGGCTGTGAACCTT
TAGGGAATCTTGGACAATGGAGGAAACTCTGATCCAGCCATGCCGCGTGAGTGATGAAGGCCTTCGGGTTGTAAAACTCTTTCGACGGGGACGATAATGACGGTACCCGTAGAAGAAGCTCCGGCTAACTTCGTGCCAGCAGCCGCGGTAATACGAAGGGGGCTAGCGTTGTTCGGAATTACTGGGCGTAAAGCGCGCGCAGGCGGCCATTCAAGTCGGGGGTGAAATCCCAGAGCTCAACTCTGGAATTGCCTTCGAGACTGATTGGCTTCGAGTACGGGAGAGGTGAGTGGAATTCCCAGTGTAGAGGTGAAATTCGTAGATATTGGGAAGAACACCGGTGGCGAAGGCGGCTCACTGGCCCGTTACTGACGCTCAGGCGCGACAGCGTGGGGATCAAACAGGATTAGAAACCCCAGTAGTC
+
HEHIIIECGIIIIIIIIIIIIIEHHIHFHHIHHIIIIIIIIHIIIIIIIIIIIHIIIIIIIIIIIIIIIIIIIIIIIIIIIHHHIIIHIIIHHHHI0FHIIIIIIIIIIIIIIIIIIIIIIIIIIIIIHIHIIIIIIIIIFHIIGHIHIIGHHIIEHHIIIIHIIIEHHIHIIIHIIIIIIIIHIIHIIIIIIIHHIHIGHIHGHIHHHCHIHDHHHIIIIIIIHHIIIIABIFIHHHGD@@IIIIIIGIHGIHHHIHE@DEHIHHHE<CHHHHHHIIIIHIIHIIIIHIIIIHIIIIIHHIHHHIIIIIHHIIIHDIHHIHGHIHHGIIIIIIIIIIIHIIIIIIIIIIIIIHFIIIIIHEHC@IIHIIHHIHHFIHIIIHIHHGIIIIIIHHHIGIIIIIIIIIIIGIHHHIIIIIHHDDB@
@HWI-D00621:464:HFY7KBCXY:1:1107:8060:83485 1:N:0:CGAGGCTGTGAACCTT
TGGGGAATATTGGACAATGGGGGCAACCCTGATCCAGCAATGCCGCGTGGATGATGAAGGCCTTCGGGTTGTAAAGTCCTTTCGGCGGGGAAGATGATGACGGTACCCGCAGAAGAAGCCCCGGCTAACTTCGTGCCAGCAGCCGCGGTAATACGAAGGGGGCTAGCGTTGTTCGGAATTACTGGGCGTAAAGGGCGCGTAGGCTGTGCTGTAAGTCAGGCGTGAAAGCCCCGGGCTCAACCTGGGAATTGCGCTTGATACTGCGGCGCTGGAAGGTGGGAGAGGATGGCGGAATTCCCAGTGTAGAGGTGAAATTCGTAGATATTTGGAAGAACACCGGTGGCGAAGGCGGCCATCTGGCCAACAGTTGACGCTGAGGCGCGAAAGCGTGGGGAGCAAACAGGATTAGAAACCCTTGTAGTCC
+
IIIIIIIIIIGIGHIIIIIIIIIHIIIIIHIHIG1GHHIIHIIIIIIHHHGHHIHIIIIHEHIIIIIHDHEEHIIIIIIIIHIGHHIHIIHIIHGIHIIIIIIIIIHIIIIIIIIGIIIIIIIGIIIIIHHIIHHHHHIIIIIIIHIIIIIIHIIIIIIIIIIIIIIHCHIIIIIIIIIIIIIIIIIIHHHIIIIHIHIIIIIIHHIHIHHHIIIEHHIIHIIIHIIIIIGIHGG??HGDHHG?EHHHCIIIIHHHIHFHE<HHIIIIIHIIIHIIGHIIIIIIIIIHIIIIHGFIIGIIIIIIIIGIIHIIHHHIIHIIIHGFD<<HGIIHEGCCGIIIIIIIIIIIIIHEE?E?GHIIHF<HIIHHIIIIIHIIIIHHIIHIHEIIIIIHIIIIIIIIHFHIGIIHIIHHIIIIIIIDDBDC
@HWI-D00621:464:HFY7KBCXY:1:1108:5867:57240 1:N:0:CGAGGCTGTGAACCTT
TGGGGAATATTGGACAATGGGCGCAAGCCTGATCCAGCAATGCCGCGTGAGTGATGAAGGCCTTCGGGTTGTAAAGCTCTTTCGCCCGCGACGATGATGACGGTAGCGGGAGAAGAAGCCCCGGCTAACTTCGTGCCAGCAGCCGCGGTAATACGAAGGGGGCGAGCGTTGTTCGGATTTACTGGGCGTAAAGGGCGCGTAGGCGGCCTTCCAAGTCGAGTGTGAAAGCCCCGGGCTCAACCTGGGAGGTGCGCTCGAGACTGGCGGGCTGGAGTTCGGGAGAGGAGCGTGGAATTCCCAGTGTAGAGGTGAAATTCGTAGATATTGGGAAGAACACCGGTGGCGAAGGCGGCGCTCTGGACCGAGACTGACGCTGAGGCGCGAAGGCGTGGGGAGCAAACAGGATTAGAAACCCCAGTAGTCC
+
IIIIIIHIIIIGIGHIHIIIIIIIIIIIIIIIIIIHIII?GFHIIHH<EEHHHIIIIIIGHIHIIIHEGHIHIIIIIIIIIFHIIIIIIIIIIHIIIGIGIIIIIIIIIIHIHIIIIIIIIIIIGHHCHHIHHHIIIIIIIIIHIIHIIIIICHIIHHHIIIIIDHIHHHHHHIIIHHIHIIHIIIIIHHHGHIIHDIIHIIIIIHHIIIIIIHHHIIIIHIHIIIGIIIHIIIIIIIIHHFEIIIIIIIIIIIIIIIIIIHIIHIIIIIIIIIIIIGIIIIHIIIIIH@HIIIIHGGIIIIIIIIIIIIIIIIHHIIIIHIIIIGIIHHIIHGDIHIIIHHIHIHGIIHIIIIIHIIIHHGEIHHHHIIIIIIIIIIIIIIIIIHHIIIIIIIIIIIIIIIIIIIIIHHE<IHIHHIIDDCDD
@HWI-D00621:464:HFY7KBCXY:1:1108:4057:62070 1:N:0:CGAGGCTGTGAACCTT
TGGGGAATCTTGCACAATGGGCGAAAGCCTGATGCAGCGACGCCGCGTGAGGGATGAAGGCCTTCGGGTCGTAAACCTCTTTCGGCAGGGACGAAGCGATATCGTGACGGTACCTGCAGAAGAAGCCTCGGCTAACTACGTGCCAGCAGCCGCGGTAAGACGTAGGAGGCGAGCGTTGTCCGGATTCATTGGGCGTAAAGAGCGCGCAGGCGGCTTGGTAAGTCGGATGTGAAATCCCGAGGCTCAACCTCGGGTCTGCATCCGATACTGCACGGCTAGAGGTAGGTAGGGGAGATCGGAATTCCTGGTGTAGCGGTGAAATGCGCAGATATCAGGAGGAACACCGGTGGCGAAGGCGGATCTCTGGGCCTTACCTGACGCTCAGGCGCGAAAGCTAGGGGAGCGAACTGGATTAGATACCCGAGTAGTCC
+
IIGHIIIIIHHHIIIIIIIHIHIIIIIIIIIIHIIIIIIIIHIIIIIEHHIIIIIIIIHIIIIIIIHIHHIIIIIIIIIIIHHIIIIIHIIIIIIIHHHIIIIIIIGHHDHIIIIIIHIIIICHHIHHIIIIIHIIIIIIIHIGHHIIIIEHHIHHIIGHHHBGGHGHHHIIHIIHHIIIIIIHHIHHEIIIIHHIIHHGFIIHHIIIIIHHIHHHHIIIIIHIIIIIIIIHGD7DEA6FIHHIHHHHDCIIHEEHIHHDCIGHGGIIHGC/DG?EFFIIIHCIIHEEGEIIHFE=IIIIHHHHIIIIIIGIIIIHHIIIIIHCHEHGGFHEIIIIIIIIIIIHHEIIIIHIIIIIHHHHHIIIIIIIIIHHHIIIIHHIIHHIIIIHIHHIIIIHGIIIIIHEEHHG?IIIIIIIIIIIIHIIIIDDCDD
@HWI-D00621:464:HFY7KBCXY:1:1108:14374:63892 1:N:0:CGAGGCTGTGAACCTT
TAAGGAATATTGGTCAATGGACGCAAGTCTGAACCAGCCATGCCGCGTGCAGGATGACGGCCCTATGGGTTGTAAACTGCTTTTATACGGGAAGAAACCCTGATACGTGTATCAGGTTGACGGTACTGTAAGAATAAGGACCGGCTAACTTCGTGCCAGCAGCCGCGGTAATACGAAGGGTCCAAGCGTTATCCGGATTTATTGGGTTTAAAGGGTGCGTAGGCGGCTTATTAAGTCAGTGGTGAAAGACTTCAGCTTAACTGAAGAACTGCCATTGATACTGATGAGCTTGAGTACAGTTGAGGTGGGCGGAATGTGTCATGTAGCGGTGAAATGCTTAGATATGACACAGAACACCGATTGCGAAGGCAGCTCGCTAAACTGTAACTGACGCTGAGGCACGAAAGCGTGGGGAGCGAACAGGATTAGAAACCCTAGTAGTCC
+
IIIIIIIIIIIIIIIIIIIIIIIIIIIIIIIIIIIIIIIHIIIIIIIIIIIIIIIIIIIIHIIIIIIIIIHIIGHHIIIIIDHHHIIIIIIIIIIIIHHIIIHIIIIIIIIIIIIIIIIHIIIIIIIHIIIIIIIIIHIIIIIIIIIIIIIIIIIIIIIIHHIIIIIIIGIIIIIIIIIIIHIIIIIIIGHIIHIDHHHHIHHIIIIIIIHHHIIIIIIIHHHGIIIIIHIIIIIHEHHHHIIHHCHHHEHHEHHIIHIIIIGIHHIHFIHIIIHIIIIIIHGHGIHIIIIIIIIIHIIHIIIIIIIIIGIIHHCHFFHFIIIIIIIIIIIIIIIHIIIIIHHIHHHIIHIIHHHHIIIIIIIIIHIIIIIHHIIIIIIIHIIIGIIIIIHIIIIIHHE<IIIIIIIIIIIIIIIIIIIIHIIIIIIIIIIIIIIIIIHDDDDC
@HWI-D00621:464:HFY7KBCXY:1:1108:9596:66120 1:N:0:CGAGGCTGTGAACCTT
TGGGGAATATTGCGCAATGGGCGAAAGCCTGACGCAGCGACGCCGCGTGGGGGATGAAGGCCTTCGGGTTGTAAACCCCTTTCAGCAGGGACGAAGCGAAAGTGACGGTACCTGCAGAAGAAGCGCCGGCTAACTACGTGCCAGCAGCCGCGGTAACACGTAGGGCGCAAGCGTTGTCCGGAATTATTGGGCGTAAAGGGCGTGTAGGCGGCGGAATGTGTCCCATGTGAAAGCGAAGGGCTTAACCCTTCGTCGTCGTGGGAAACTGTTTCGCTAGAGGGCAGTAGAGGTTGGTGGAATTCCCGGAGAAGCGGTGACATGCGTAGAGATCGGGAGGAACACCGGTGGCGAAGGCGGCCAACTAGGCTGACCCTGACGCTGAGGCGCGAAAGCGTGGGGAGCAAACCGAATTAGATACCCCAGTAGTCC
+
IIHIIIIIIIIIIIIHIIIIHIIIIIIIIIIIIIIIIIIHIIIIIHHIIHIIIIIIIIIGHIIIIIIIIIIIIIIIIIIIIHIIIIIIIHIIIIHIIIHHIIIIIIIIIIIIIGIIIIIIIIIIIIIIIHIIIIIIIIIIIIIIHIIIIIIHHIIIIHIIHIIIIIHIIIIIIHHIIIIIIHHIHHIIIIIIIIIIIIIIGHIIHGHIIIIIIIIIIIHIIGHIIIIIIIIIIIIIIIHHGCHIIIIIIGIHHHHDIIIIIIIIIIIIIIGIIIIHIIIIIIIIHIIIIIIIIIIIIIHIIIHIIHIIHIIIIIHHEIIIIIIIIHF<CHCIIIIIIIIIIIIIIIIIIIIHIIHIIIIIIIIIIIIIIIHGIIIIIIIIIIIIHIIIIIIHIIIIIIIIIIIIIIIIIIIIHHHHCHIHHGIIDDBDD
@HWI-D00621:464:HFY7KBCXY:1:1108:13731:69666 1:N:0:CGAGGCTGTGAACCTT
TAACGAATCTTCCGCAATGGGCGCAAGCCTGACGGAGCAATGCCGCGTGTGGGATGAAGCATCTTTGGTGTGTAAACCACTGTCAGGGGACGGAACCAATGATTGTCCCCAAAGGAAGTGGCGACTAACTCTGTGCCAGCAGTCGCGGTAATACAGAGGCCACAAGCGTTAGTCGGAATCACTGGGCTTAAAGGGTGCGTAGGTGGATCGGTAAGCGTCCTGTGAAAGCCCCCGGCTCAACCGGGGAACAGCAGGGCGAACTGCCAATCTCGAGGCAGGTAGGGGCCGGAAGAACAGTAGGTGGAGCGGTGAAATGCGTAGATATCTACTGGAATGCCGATGGGGAAGCCGTCCGGCTGGGCCTGTCCTGACACTGAGGAACGAAAGCGTGGGGAGAAAACAGGATTAGAAAACCTAGTAGTAC
+
IIIIIIIIIHIIIIIIIIIIIIIIIIIIIIIHIIHIIIIIIIIIIIIIIIIIIIHIIIIIIHIIIIHIIIIIIIIIIIIIIGHHIIIIIIIIIIIIIIIIIIIIIIIIIIIIIIIHIIIIIIIDHIIIIIIIHIHHIIIIIIHHIIIIDHIHIIIIIIIIIIIHIIHIHHIIHIIIIIIIIIIIIIIHIIIIIHIIIIIHIEHIHIIIHHHIHIHIIIIIGIIIIIHIHIHIHIHIIHHEC<IIHEIHHEEFDGIIIHGHHHHHEHHEGEHHHIIHIIIIIIIIIIIIIIIHHGC?EEIIIIIHIIIIIIIIIIIIIIIIIIHIIIIHHHIIIIHED0IIFIHIIIIIH?HDHIIIIHIIIIIHHHHHHGD1IIIHIIHFHIIIIIIHIIHIHIIIHIIIIIIIIIIIIIHHFIIIHF1DDDDD
@HWI-D00621:464:HFY7KBCXY:1:1108:7596:72450 1:N:0:CGAGGCTGTGAACCTT
TAGGGAATTTTCCACAATGGACGAAAGTCTGATGGAGCAACGCCGCGTGCAGGATGAAGGCCCTAGGGTCGTAAACTGCTTTTACGAGTGACGATTATGACGGTAGCTCGTGAATAAGGATCGGCTAACTCCGTGCCAGCAGCCGCGGTCATACGGAGGATCCAAGCGTTATCCGGAATTACTGGGCGTAAAGAGTTGCGTAGGTGGCATTGTAAGTAAATAGTGAAAGCGTTCGGCTCAACCGGATAAACATTATTTAAACTGCAAAGCTAGAGGACAAGAGAGGTTATTGGAATTCCCTGTGTAGGAGTGAAATCCGTAGATATAGGGAGGAACACCGATGGCGTAGGCAGATAACTGGCTTGTTCCTGACACTAAGGCACGAAAGCGTGGGTAGCAAACGGGATTAGATACCCTTGTAGTCC
+
IIIIIIIIIIIIIIIIIIIIHHIDHIIHHIIIHIIIIIIIIIIIIIIIHHIIIIIIIIIIIIIIIIIHHIHHIHIIIIIIIDGHIHHHG1FGHIIGIIIIIIIIIIIHHIHIIIIIIIHIIIIIIIIHIIIIIHIIIIIIIIIHIIIIIIIIHIIIIIIIHIIIIIIIHHIIIIIIIGIIIHHHHIIIIIIIIAEFHIIIHHHHEHHIHHFIHGHHHHHHHHHHHIHIIIHDHHHHECGHHDHGHFHHHIHHFHIHHEHHGHHHHHHHIIHIIHIFGHHEGIIIIHF?HHIIIIHIIIIIIIIIHIGIHIHGIIIIIIIIIIHFHIIIHIIIIIIIIHE?EIHHIIHIGIIIIIIGIIIHHIIIIIIIIIIIHEIIIHIIHHEIIHHIIIIIIIIIIHGIIIIIIIIIIIIIIIIIIIIIDDDBB
@HWI-D00621:464:HFY7KBCXY:1:1108:7490:74985 1:N:0:CGAGGCTGTGAACCTT
TAGGGAATATTGCACAATGGAGGAAACTCTGATGCAGCGACGCCGCGTGAGTGACGAAGGCCTTCGGGTTGTAAAGCTCTGTTCTCTGGGAAAAAGCAAGTGATTGTACCAGAGAAGAAAGGACCGGCTAACTTCGTGCCAGCAGCCGCGGTAAGACGAGGGGTCCAAGCGTTGTTCGGAATTATTGGGCGTAAAGCGGGTGTAGGCGGCTCTATAAGTCAGGAGTGAAAGCCCCGAGCTTAACTTGGGAAGTGCTTTTGATACTGCAGAGCTTGAATGTGGGAGAGGGTAGTGGAATTCCAGGTGTAGTGGTGAAATACGTAGATATCTGGAGGAACACCGGTGGCGAAGGCGGCTACCTGGCCCAACATTGACGCTGAGACCCGAAAGCATGGGGATCAAACAGGATTAGATACCCGAGTAGTCC
+
HIIIIIIIIIIIIIHHIIIIIIIIIIIIIIIIIIIHIIIIIIIIHIHIIIIIIIIIIIIIIIIHIIIIIIIIIIIIIIIIIIIIIIIIIIIIIIIIIIIIIIIHIIIIIIIIIIIIIIIIIHIIIIIIIIIIIIIIIIIHIIIIIIIIIIIIIHGHIIHIHIIEHHIIIIIBEHHCHHIHHHIIHIIIHIIIIHHHGHIIHHIHIHIIIHIHHHGEIIIHIHHHIHIIIIE,DDHHFHEIHHHGEF?IIHIHEHIIIIHH@CHIIIHHCIIHGIHEHEHHHHIIIHHHIIHHEHIHIHHEIIIIIIIIIIIIIIIIIIHHHHIHHHIHIIIIHHIIIHIHHHIHIIIIIIIIIIIHIIHIIIHIIIIHHIIIIIHIIIIHHIIIIIIHIIIIIIIIIIHIIIIIIIIIIIIHIIIIIGIHIIBCDDA
@HWI-D00621:464:HFY7KBCXY:1:1108:7126:76111 1:N:0:CGAGGCTGTGAACCTT
TGGGGAATCTTGCGCAATGGGCGAAAGCCTGACGCAGCAACGCCGCGTGGAGGATGAAGGCCCTTGGGTTGTAAACTCCTGTCGGCTGGGAAGAAATCGTTCGGGGCTAATACCTTCGGACGTTGACTGTACCAGCAAAGGAAGCCCCGGCTAACTCTGTGCCAGCAGCCGCGGTAATACAGAGGGGGCTAGCGTTATTCGGAATTATTGGGCGTAAAGGGCGTGTAGGCGGTCTGTTAAGTCATGTGTGAAATCCCTCGGCTCAACCGGGGAACGACGCATGAAACTGACAAGCTAGAGTACCAAAGAGGGGGGTGGAATTCCCGGTGTAGCGGTGAAATGCGTAGATATCGGGAGGAACACCGGTGGCGAAGGCGGCCCCCTGGTTGGATACTGACGCTGAGACGCGAAAGCGTGGGGAGCAAACAGGATTAGAAACCCCAGTAGTCC
+
IIIIIIIIIIIIIIIIIIIIIIIIIIIIIIIIIIIIIIIIIIIIIIIIHIIIIIIIIIIIIIIIIIIIIIIIIIIIHIIIIHHIIIHIIIIIIIIIIIIIIIIIIIIIIIIIIIIIIIIIIIHIIIIIIIIIIIHIIIIIIIIIIHIHIIIIIIIIIIIIIIIIIIIIIIIIIIIIIIHIIHHHIGIIIIIIIIHHIIGHIIEHIIHIIIIIIIIIIIIIIIIHFHIIIIIIHCGHIHFHIHHIHIGIIIIIHGHHHDHHFHCHHIIIIIIIIHGIIHIHEEIGIIIIIIHIHIIHIIIIIIIIIIIIHHIIIIIIIHIIIHIIIHHHIIIIIIIIIIIHIIIIIIIHCIIIIIIIIIIHGIIIIIIIIIIIIIIIIIIIIIIIIIIIIIIHHIIIIIIIIIIHHIIIIIIIIIIIIIIIIIIIIIIIIIIIIIHIHHIIIIHIIDDCCD
@HWI-D00621:464:HFY7KBCXY:1:1108:11112:76231 1:N:0:CGAGGCTGTGAACCTT
TGGGGAATCTTGCACAATGGGGGAAACCCTGATGCAGCGACGCCGCGTGAGCGATGAAGCCCTTCGGGGTGTAAAGCTCTTTCGTCAGGGAAGATCATGACGGTACCTGGAGAAGCAGCTGCGGCTAACTACGTGCCAGCAGCCGCGGTAATACGTAGGCAGCGAGCGTTGTTCGGAGTTACTGGGCGTAAAGGGTGTGTAGGCGGTTCTTTAAGTTTGGTGTGAAATCTCCCGGCTCAACCGGGAGGGTGCGCCGAATACTGAGGGACTAGAGTGCGGGAGAGGAAAGTGGAATTCCTGGTGTAGCGGTGAAATGCGTAGATATCAGGAGGAACACCGGTGGTGTAGACGGCTTTCTGGACCGTAACTGACGCTGAGACACGAAAGCGTGGGTAGCAAACAGGATTAGAAACCCTAGTAGTCC
+
IIIIIIIIIIIIHIIIIIIIIGIIIIIIIIHIIIIIIIIIIIIIHIIIIIIIHIIIIIHHIIIIIIIIIIIIIIIIIGIIIHHIHIIIHIIIIIGIIIIIIIIIIIIHIIIIIIIIIIIIIIIIIIHIIHHIIIIIIIIIIIIHHIIHIIIIIIIIHIHHHIHDHHID?BEHEHIIIHIHIIIIIHHHHHHHHHHHHDIHHIHIIIIIIIHEEHIIIIIHIIIHIIFHCGHDHHHGE<HHGGIHIIIHE?E<DCDHFHIIIIHGIIIIHHEHHIHHIIIIIIIIIHHHHIIIIIIIIIIIHHIIIIGIIHIIIIIIIIIIIHEIIIIIIIHIIHCIHHIHIIIIIHHIIIIHHIIIIIIIIIIIIIIHHHIIIIIIIIHHIIIIIIIIIIIIHIHGCIHIIIIIIIIHIGHIIIIIIHGDDDB@
@HWI-D00621:464:HFY7KBCXY:1:1108:14634:77558 1:N:0:CGAGGCTGTGAACCTT
TGGGGAATATTGGACAATGGGCGCAAGCCTGATCCAGCAATGCCGCGTGAGTGAGGAAGGCCTTAGGGTTGTAAAGCTCTTTCGCACGCGACGATGATGACGGTAGCGTGAGAAGAAGCCCCGGCTAACTTCGTGCCAGCAGCCGCGGTAATACGAAGGGGGCGAGCGTTGTTCGGATTTACTGGGCGTAAAGGGCGCGCAGGCGGCTATTTTTGTCAGGCGTGAAAGCCCCGGGCTTAACCTGGGAACAGCGCTTGAGACGGGATGGCTAGAGATCGGGAGAGGAGAGTGGAATTCCCAGTGTAGAGGTGAAATTCGTAGATATTGGGAAGAACACCGGTGGCGAAGGCGGCTCTCTGGACCGATACTGACGCTGAGGCGCGAAAGCGTGGGGAGCAAACAGGATTAGAAACCCTTGTAGTCC
+
IIIIIIIIIHIHHIIIIIIHHIIIIIIIIIHHIIIIIIIIIIIICDEEHHIIIIHFHIHHIIIIIIIIIHIIIIIIIIIIIGHIIIIIIHIIIIIHHIIIIIIIIHHIHIIIIIIGIIIIIIIIIIIIIIHIIIIHIIHIIIIIIIIIIGHIIIHIIIIIIHIHIIIIHHHEHHIIHIIIIIIIIEHIFIIIIIHHHHIIIHIHHHGHIIIIHHIIIIIHIHIIIHEIIGIIHHHHIHHIIHHHHHHIHIHGIIIHIHGFCHIIHIIHGHHIHIIIIIIIIHHIHHIIIIHIHIIIIIHIIIIIIIHIIHIHGHHHIIIIIHHIIHIIHHIIIHCHCHIHHGHHIIIIHHHHGEIHHIIIHIIIIIIIIHHHHIHHHHC/EHHIIIIIIIHIHIHGIIHIHHIIIIIHIIIHIIIHHGDDDD@D
@HWI-D00621:464:HFY7KBCXY:1:1108:14572:79593 1:N:0:CGAGGCTGTGAACCTT
TGGGGAATATTGGACAATGGGCGCAAGCCTGATCCAGCAACGCCGCGTGGAGGATGAAGGTCTTCGGATCGTAAACTCCTGTCAGATGGGACGAAGGTGACGAGGTGAACAACATCGTTGCTTGACGGTACCGTCAGAGGAAGCCCCGGCTAACTCCGTGCCAGCAGCCGCGGTAATACGGAGGGGGCGAGCGTTATTCGGAATTATTGGGCGTAAAGGGCGCGTAGGCGGCTCGATAAGTCAAAGGTGAAATCCCTCGGCTCAACTGAGGAACTGCCTTTGAAACCGTCGAGCTCGAGTCCGGGAGGGGGTAGCGGAATTCCCAGTGTAGCGGTGAAATGCGTAGATATTGGGAGGAACACCAGTGGCGAAGGCGGCTACCTGGACCGGTTCTGAAGCTGATGAGCGAAAGCGTGGGTAGAAAACAGGATTAGATAACCTAGTAGTAC
+
IIIIIIIIIIIIIGIIHIIIIIIIIIIIIIIIIHIIIIIIIIIIIIIIIHHIIIIIIIHIHIIIIIHIIGIIIIIIIHIIIIIIIIIIIIIIIHIHIIIIIIIIIIIIIIIIIIIIIHIIIIIIIIIIIIIIIIIIHIIIIIIIIHIIIHIIHIIIIIIHIIIIIHIIHHIHIIHIIIHIIHIIIIIIIDIIHIIHIHIIIAGHHIIIIIIHIDGHIIIIIIIIIHHIHHHHIGIIIIIIIHIHHGIIHHAHCIHIIIIIIIHHGBHGIIIIHIHHCHIIIIHHIIHHC=GHHIIHIGIIIIIIIIIIIIIHHGGIIIIIHIIIIIIIIIIIIIIIIIIIIIIIIIIIIIHIIIIIIIIIIIIIIIIIIIIIIIIIHHIIIIIIIIIHIIHGIIHGDIIIIIHHEIIIIHGIIIIIIIIIIIIIIIIIIIIIIIIHFDIIIIIIDDD<D
@HWI-D00621:464:HFY7KBCXY:1:1108:9111:80098 1:N:0:CGAGGCTGTGAACCTT
TGGGGAATATTGGACAATGGGGGCAACCCTGATCCAGCCATGCCGCGTGAGTGATGAAGGCCTTCGGGTTGTAAAGCTCTTTTGGCGGGGACGATGATGACGGTACCCGCAGAATAAGCCCCGGCTAACTTCGTGCCAGCAGCCGCGGTAAGACGAAGGGGGCTAGCGTTGTTCGGAATTACTGGGCGTAAAGCGCGTGTAGGCGGTTATCCAAGTCAGGTGTGAAAGCCTTGAGCTCAACTCAAGAAATGCACTTGGTACTGGGTGACTAGAGGACCGGAGAGGATAGTGGAATTCCCAGTGTAGTGGTGAAATACGTAGAGATTGGGAAGAACACCAGTGGCGAAGGCGGCTATCTGGACGGTTTCTGACGCTAAGACGCGAAAGCGTGGGGAGCAAACAGGATTAGAAACCCTAGTAGTCC
+
IIIIIIIIIIIIIIIIIIHIIIIIIIGIIIIHHIIIIIIIIIIIIIIIIIIIHHHHIIIHHHHIIIIHIHHIIIHIIIIIIFGHHIIIIIIIIGIIHIIHIIIIIIIIIIHIIHIHIIIIHHHIIHHIIIIIIIIHHIIIIIIIIIIIIIHIIIIIIIIIHIIIHHIIIHIHHHIIIIIIGHIIIIIIIHIIIIIIHCHHHIIIIIHHHIHIHIIIHIIIIIIIIIHIIIGIIIIIIHHGF.IIIHIIGIGIHFIIHEHFEEHIHIIIHHHGHHHHGGIIIIIIIIIHIIIIIIHHEIIIHHEGGIHIIIIIIIIHIIIIHHHIIGIIIIIIHIIIIIIIHHIIIIIIIIIIIHIHIIIIIIIIIIIIIHHIIIIIIIIIIIIIHIHIIIIIIHHF1IIIIIIIIIIIIIIIIIIIIIIDDD@D
@HWI-D00621:464:HFY7KBCXY:1:1108:8035:80396 1:N:0:CGAGGCTGTGAACCTT
TGGGGAATCTTGGACAATGGGCGAAAGCCTGATCCAGCCATGCCGCGTGAGTGAAGAAGGCCTTAGGGTTGTAAAGCTCTTTTGGCAGGGACGATAATGACGGTACCTGCAGAATAAGCCCCGGCAAACTTCGTGCCAGCAGCCGCGGTAATACGAAGGGGGCTAGCGTTGTTCGGAATTACTGGGCGTAAAGCGCACGTAGGCGGGTTGTTAAGTCAGGGGTGAAATCCTGGAGCTCAACTCCAGAACTGCCTTTGATACTGGCAACCTAGAGACTGGAAGAGGTTAGTGGAATTCCCAGTGTAGAGGTGAAATTCGTAGATATTGGGAAGAACACCAGTGGCGAAGGCGGCTAACTGGTCCAGCACTGACGCTGAGGTGCGAAAGCGTGGGGAGCAAACAGGATTAGATACCCTGGTAGTCC
+
IIHHIIIIIIIIIHIIIIIHIIIIHIIIIGIIHIHIIIIIIIIIIIIIIIIIIIHHGHIIIIIIHHIIIIIIIIHHHHIIGCGHIGIIIIIHIIGHIIIIIIIIIIHIIIIIIIIIIIIIIIHIIIHIIHHIHIGIIIIIIIIIIIIIIIHHIIHIIIIIIIGEEHIIIEHHHHIIIIIIGHIIIIIHIIHIHHIIIIIIFHIHIIIHHEHIGIIFHHIIIHHHIHHEGIIGIIIIIIHHHCGEFIIHIHHIIIIIHEEHHIIIHGIIIIHHHIIHIIHHIIIIIIIHG1HIHIIIIIIHIIIHIIHIIHIIIHH@IIIHHHEIIIIIHHHHHHHFIIHHIIIIIIGIIIIIHIIIIIIIIIIIIHGHGGDIIIHHIHHED<IHHIIIHCIIIIIIIIHIIHIIIIIIIHIIIIIIGIIDCDDB
@HWI-D00621:464:HFY7KBCXY:1:1108:8964:81353 1:N:0:CGAGGCTGTGAACCTT
TCGAGAGGCTTCGGCAATGGGGGAAACCCTGACCGAGCGACACCGCGTGGGGGATGACGGCCCTTGGGTTGTAAACCCCTTTCGACCGGGAAGAATGTTCGCGGGACCAATAAGCCCGCGAATTGACGGTACCGGTAGAAGAAGCTCCGGCTAACTCCGTGCCAGCAGCCGCGGTAACACGGGGGGAGCGAACGTTGTTCGGAATCACTGGGCGTAAAGGGCGTGTAGGCGGTTCGGTAAGTGGAATGTGAAATCCCCCGGCTTACCCGGGGAACTGCATCCCATACTGCTGGACTTGAGTGCGGGAGAGGATGGAGGAATTCCTGGTGTAGCGGTGAAATGCGTAGATATCAGGAGGAACACCTGTGGCGAAGGCGTCCATCTGGCCCGTTACTGACGCTGAGGCGCGAAAGCTAGGGGAGCAAACGGGATTAGATACCCTAGTAGTCC
+
IIIIIIHHIIIIIIIIIIIIIIHIIIIIIIIIIICHHIIIIIIIIIIIIIIIIIHHHHIIIIIHIIIIIIIHIIIIIIIIIHIIIHIIIIHHIHIIHIIIIIIIIHHIIIIIIIHIHIIIEDHIIFHIIIHHIIHHFHHIIHGHHIHIIGHIHIIIIIIIIIIHIIGHIIIIIIIIHGHHIGHIHI<HHICHHHHHHIHHIIIIIHHIIIIHIHHIIIIIIHHEIHIIIIIHIIIIIIIIIIIHHIIIIGIHHHIIIIHHHHHCFHIIIIIIHHIHHEFDHHIIHHIHIIIHIHIHIIIIIIIIIIIIIIIIIIIIIIIIIIIIIIIIIIIIIIIIIIIIIIIIIIIHHIIIIIIIIHIIIIIIIHIIIIIIIIIIIHIIIIIIIIHIIIIIIIIIIIIIIIIIIIIIIIIIIIIIIIIIIIIIIIIIIIIIIIIIHHIIIHIIHDDDDD
@HWI-D00621:464:HFY7KBCXY:1:1108:13288:86552 1:N:0:CGAGGCTGTGAACCTT
TGGGGAATTGTTCGCAATGGGCGCAAGCCTGACGACGCAACGCCGCGTGGAGGATGAAGGTCTTCGGATTGTAAACTCCTGTTGCCCGGGACGAAAAGCTCCGACCTAACACGTCGGAGTCTGACGGTACCGGGTGAGGAAGCCCCGGCTAACTCTGTGCCAGCAGCCGCGGTAATACAGAGGGGGCAAGCGTTGTTCGGAATTACTGGGCGTAAAGGGCGCGTAGGCGGCCCGCTAAGTCGAACGTGAAATCCCCGGGCTCAACCCGGGAACTGCGTCCGATACTGGTGGGCTTGAATCCGGGAGAGGGATGCGGAATTCCAGGTGTAGCGGTGAAATGCGTAGATATCTGGAGGAACACCGGTGGCGAAGGCGGCATCCTGGACCGGCATTGACGCTGAGGCGCGAAAGCCAGGGGAGCAAACGGGATTAGAAACCCCTGTAGTCC
+
IIIIIIIIIHIIIHIIIIIIIIIIIIIIIIIIIIIIIIIIIIIIIIIFHIIIIIIIIIIIIIIIIIIIIIIIIIIIIIIIIIIIIIIIHIIIIIIIIIIIIIIIIIIIIIIGHIIIIIIIHIIHIIIIIIIIIIEHHIIIIIIIHIIIIIGIIIIIIIIIIIIIIIIIIHIHEHHIIIIIHIIHIIIGHGIHIIIHHHHIHIIHHHIIIIIIHHIHIIIIIHIIIHHGHIGIHFIIIIIIIHHHIIHIHHIHIHEIIIIIIIHIHDIIIHHIIIIHIHHHHIIIIIIIIIIIIIIIIGHCIIIIIIHIIIIIHIIIIIIHHIIIIIIIIIIIIIIIIIIIIIIIIHGIIHIIIIIIIIIIIIIIIIIIIIIIIIIIIIHGIIIIIIIIHIIHIIIIIIIIIHC<IHIIIIIIIIIIIIIHHHIIIIIIIIIIIIIHIIIIIIIDDDAD
@HWI-D00621:464:HFY7KBCXY:1:1108:3704:87626 1:N:0:CGAGGCTGTGAACCTT
TGGGGAATATTGGACAATGGGGGCAACCCTGATCCAGCAATGCCGCGTGGATGATGAAGGCCTTCGGGTTGTAAAGTCCTTTCGGCGGGGAAGATGATGACGGTACCCGCAGAAGAAGCCCCGGCTAACTTCGTGCCAGCAGCCGCGGTAATACGAAGGGGGCTAGCGTTGTTCGGAATTACTGGGCGTAAAGGGCGCGTAGGCTGTGCTGTAAGTCAGGCGTGAAAGCCCCGGGCTCAACCTGGGAATTGCGCTTGATACTGCGGCGCTGGAAGGTGGGAGAGGATGGCGGAATTCCCAGTGTAGAGGTGAAATTCGTAGATATTGGGAAGAACACCGGTGGCGAAGGCGGCCATCTGGCCCACATTTGACGCTGAGGCGCGAAAGCGTGGGGAGCAAACAGGATTAGAAACCCTAGTAGTCC
+
IIIIIIIIIHIIGHHIIIIIIGIIIHIIIIIIIIIGIIIIIIIIIII<EHHHIHIIIIIIIIIIIIIHGHIIIIIIIIIIIGHIIIIIHIIIIHFIIIIIIIIIIIIIHIIIIGIIHIIIIIHIIIIIIHIHHIIIIIIHIIIIIIIGHHIIIIIHHFHIHIIHIHGH@EEBHHIIIIHIIGHIIIIIIHFHIIDHHIICHHIIIIIIIHIIIIIHIHIIIIIHIHHHIH7IHIIIFHHIIIHHIIIHIIGIGHGEIIIHCCIHDHHIIIIIIIIIIIIIHIIHIIIIIIIIIIIHHHIIIIIHIIIIIIIIIHIIIIIIIHHHHEHIIHHIIIIHGHHIIIHEIIIIIIIIHHHGGHIIIHHEGD1IHIHIIHIIIHDHHHIHIIHIIIIIIIIIIHIHIIIIIIIIIIIHIHGHHIIDCDBD
@HWI-D00621:464:HFY7KBCXY:1:1108:12424:88052 1:N:0:CGAGGCTGTGAACCTT
TGGGGAATCTTGCACAATGGAGGAAACTCTGATGCAGCGACGCCGCGTGAGCGATGAAGCCCTTCGGGGTGTAAAGCTCTTTCGACGGGAAAGATGATGACGGTACCCGGAGAAGAAGCTGCGGCTAACTACGTGCCAGCAGCCGCGGTAATACGTAGGCAGCGAGCGTTGTTCGGAATTACTGGGCGTAAAGAGTGTGTAGGCGGTGCTCCAAGTCTGGTGTGAAATCTCCCGGCTTAACTGGGAGGGTGCGCCGGAAACTGGAGTGCTAGAGGATGGGAGAGGTAAGCGGAATTCCTGGTGTAGCGGTGAAATGCGTAGATATCAGGAGGAACACCTGTGGTGTAGACAGCTTACTGGACCATTTCTGACGCTGAGACACGAAAGCGTGGGTAGCAAACAGGATTAGAAACCCTGGTAGTCC
+
IIIIIIIIHHIIIIIIIIIIFHIIHIIIIIIIIIIIIIIIIIIIIIIIIIIIIIIIIIIGIIIIIIIIIIHIIIIIIIIIHGGHIIIIIHIIIIIIIIIIIIIHIIIIIIHIIIIIIIIIIIHIIIIIIIIIIIIIIIIHIIIIIIIIIHGIIIIIIIIIIIIIIIIIHHHHIHIHIIGIIIIIIIIIIIIIIIIGHIIIIIHIIHIIIHHIIHHHHIIIHIIIIIHHHHIGIGIHHGHGHCHIHHFHIHIIIHIIIIIIIIIHFIHIIIIIIIHHGIIIIIIIHIIIIIIIIIIIIIIIHIIIIIIIIIIIIIIIIIHIIHHIIIHHIIIIIIHIIIHIIHH@H@IIIIIIIIIIIIIIIIIIIIIHIIIIIIIIIIIIIIIIIIIIIIIIIIIIIIIIIIIIIIIIIIIIHIIIIIIDDDDD
@HWI-D00621:464:HFY7KBCXY:1:1108:6440:89420 1:N:0:CGAGGCTGTGAACCTT
CAAGGAATCTTGCGCAATGGGCGAAAGCCTGACGCAGCAACGCCGCGTGGGGGATGAAGGCCTTCGGGTCGTAAACCCCTTTTGCTGGGGAAGCAACTGACGGTACCCAGCGAATAAGCCACGGCTAACTACGTGCCAGCAGCCGCGGTAATACGTAGGTGGCAAGCGTTGTCCGGATTTACTGGGCGTAAAGCGCACGCAGGTGGCCTATCAAGTCTGGGGTGAAATCTCCTGGCTCAACCAGGAGAGGTCTCTGGATACTGGTAGGCTTGAGGGCAGCAGAGGAGAGCAGAATTCCCGGTGTAGCGGTGATATGCGTAGATATCGGGAGGAATACCAGTGGCGAAGGCGGCTCTCTGGGCTGTCCCTGACGCTGAGGTGCGAAAGCGTGGGGAGCAAACAGGATTAGATACCCGAGTAGTCC
+
IIIIIIIIIIIIIIIIIIIHIIIIIIIIIIIIIIIIIIHIIIIIIIIIIGCHIIIIIIIIIIIIIIIIHIIIIIIHIIIIGDHHHIIIIIIIIIIIIIIIIIIIIIIIIIIIIIIIIIIIIIIIIIIIIIIIIIIIIIIIIIIIHIIIHIIHHIIIIIIIIIIIIIIIHIIIIIIIIIIHIIIIIIHIIIIHIIIIIIIHIIIIHIIIIHGIIIIHHHIIHIIHIHGFEFH@?IHF6DHIHHEIHHHHB@DHEHFHHHHHIIHCHHIIIIIIIHHIIIIHIIIIIHIIIHHIIIIHIHGIIHIIHIIIIIIIIIIIIIIHFHEFC/IIIIIIIIIIIIIIHIIIIIIIIIIHHIIIIIIIHIFIIIHCIIIIIIIIIIHEHHIIIIIIIIIIHIHHHIIIIHIIIIIIIIHIIIHIIIIDDDDD
@HWI-D00621:464:HFY7KBCXY:1:1108:7545:90323 1:N:0:CGAGGCTGTGAACCTT
TGGGGAATCTTGCACAATGGGGGAAACCCTGATGCAGCGACGCCGCGTGAGCGATGAAGCCCTTCGGGGTGTAAAGCTCTTTCGGCAGGGAAGATGATGACGGTACCTGCAGAAGCAGCTGCGGCTAACTACGTGCCAGCAGCCGCGGTAATACGTAGGCAGCGAGCGTTGTTCGGAGTTACTGGGCGTAAAGGGTGTGTAGGCGGTTCTTTAAGTTTGGTGTGAAATCTCCCGGCTTAACCGGGAGGGTGCGCCGAATACTGAGGGACTTGGAGTGCGGGAGAGGAAAGTGGAATTCCTGGTGTAGCGGTGAAATGCGTAGATATCAGGAGGAACACCGGTGGTGTAGACGGCTTTCTGGACCGTAACTGACGCTGAGACACGAAAGCGTGGGTAGCCAACAGGATTAGAAACCCCAGTAGTCC
+
HHHIHGHIIIIIIIIIIIIIIICHHIIIIIIHIIEHEHIIIIIIIIIIIEEHIIIIIIIIHG?GHHIHGHHIIIIIIIIGIHHIIHIIHIIIIIIIHIIIIIIIHIIIHHIIIIHIIIIIIIIIIIIIIIHIIIIIHIIHHIIHIIIIICHIHIIIIIIIIHHIIGIIHIIEHIHHIHIHHHIIIIIIIIHIIIIHHHIHHIHFHHCHIIHHHEHEIIIIHHHHHHHHIIIIIIHHHIHHHHIHGHIIIIIHHHHGCHGIIIHE@@CEFCIIIIIHHIIIIHHHIIIIHIIIIIIIIIIIIIIIIIIIIIIIIIIIIIIIIHHHIHIIGIIHFGHIIHIIHIIIIIHIIHDIIIIIIIIIIHHIIIIIHEHHHIIIIHHHHHCIIIHHIHG@EGEGD11IIIIIIHIIHHECHEH@IHEHDDD@@
@HWI-D00621:464:HFY7KBCXY:1:1108:12885:90304 1:N:0:CGAGGCTGTGAACCTT
TGGGGAATCTTGCGCAATGGGCGAAAGCCTGACGCAGCGACGCCGCGTGCGGGAAGAAGGCCTTCGGGTTGTAAACCGCTTTCAGGAGGGACGAAGCCACTCGGGTTAATAGCCCAGAGGGTGACGGTACCTCCAGAAGAAGCCTCGGCTAACTACGTGCCAGCAGCCGCGGTAATACGTAGGGGGCAAGCGTTGTCCGGATTTATTGGGCGTAAAGCGCGTGTAGGCGGCCAGGTAGGTCCGTTGTGAAAACTCGAGGCTCAACCTCGAGACGTCGACGGAAACCATCTGGCTAGAGTCCGGAAGAGGAGAGTGGAATTCCTGGTGTAGCGGTGAAATGCGCAGATATCAGGAAGAACACCCGTGGCGAAGGCGGCTCTCTGGGACGGTACTGACGCTGAGACGCGAAAGCGTGGGGAGCGAACAGGATTAGAAACCCTTGTAGTCC
+
IIIIIIIIIIIIIIIIIIIIIIIIIIIIIIIIIIIIIIIIIIIIIIIIIIIIIIIIIIHIIIIIIIIIHIHIIIIIIIIIIIIIIIIIIIIIIIIIIIIIIIIIIGHIIIIIIIIIIIIIIIIHIHIDHIIIIIIIHIIGHIIIIIIHHHGIHIIIIHIIHHHIIIIIGIIIDHHHHGA:AFFHIIIDHHHDBHIHHIIIFHHHIIIIIIIHHGIHHHHIIHIIIIGHHHCHHIIGIIIGIIIIIIIHIIIHIHIIIIHIIHIIIIIHHHIIIHHIHHIHIIIIIFIHIIIIIHGIIIIIIIIIIIIIIIIIIIIIIIIIIIIIIHIIIIIIIIIIIIIIHFGIIHGIHIIIIHIIIHIIIIHIHIIIIIIIIIIIIIIIIIIIIIIIIIIIHHGCIIIIIHC<IHIIIIIIHIIIIIIHIIIIIIIIIIIIIHHGIIIIGIIDDDDD
@HWI-D00621:464:HFY7KBCXY:1:1108:14576:91909 1:N:0:CGAGGCTGTGAACCTT
TCGGGAATTTTGCGCAATGGACGAAAGTCTGACGCAGCAACGCCGCGTGAGGGATGAAGGCCTTCGGGTTGTAAACCTCTTTTATCAGGGAAGATAATGACGGTACCTGATGAATAAGTCACGGCTAACTACGTGCCAGCAGCCGCGGTAATACGTAGGTGACAAGCGTTGTCCGGATTTACTGGGCGTAAAGAGCGCGCAGGCGGTCGATCAAGTCGAGTGTGAAAGCCCCCGGCTCAACTGGGGAGGGTCATTCGATACTGATCGACTCGAAGGCAGGAGAGGGTAGTGGAATTCCCGGTGTAGTGGTGAAATGCGTAGATATCGGGAGGAACACCAGTGGCGAAGGCGACTACCTGGCCTGTTCTTGAAGCTGAGGAGCGAAAGCTAGGGGAGAAAACGGGATTAGAAACCCTGGTAGTAC
+
IIIIIIIIIIIIIIIIIIIIIIIHIIIIIIIHIIIIIIIIIIIIIIIIIIIIIIIIIIIIIIIIIIIIIIIIIIIIIIIIHHHIIIIIIIIIIIIIIIIIIIIIIIIIIIIIIIIIIIIIIIHIIIIIIIIIIIIIIIIIIIIIIIIIHIIIIIIHIIIHHIHHIIIIHHGEHIIIIIIIHIIIIHHIHIIIIIIEHHIIIIIHIIIHIHIIIIIHIHHIHHIHIHIIIIHHHIIIHHIHGFIIIIIHIIIIIIHIIIHHIIIIHDHFHEHIIHIIHIIIIIIIIHIIIHIIIIIIIHIIIIIIIIIIIIIIIIIIIIIIIHEHHIIIIIIHHHHHIIIIIIIIIIIIIIIIIIIIIIIIIIIIIIIIIIHGIIIIIHHEC0IIIIIIIIIIIIIIHIIIIIIIIIIIIIIHDIIIIHHDDD<<
@HWI-D00621:464:HFY7KBCXY:1:1108:7375:94046 1:N:0:CGAGGCTGTGAACCTT
TGGGGAATCTTGGACAATGGGCGCAAGCCTGATCCAGCAATGCCGCGTGAGTGATGAAGGCCTTAGGGTTGTAAAGCTCTTTCGCCCGCGACGATGATGACGGTAGCGGGAGAAGAAGCCCCGGCTAACTTCGTGCCAGCAGCCGCGGTAATACGAAGGGGGCGAGCGTTGTTCGGATTTACTGGGCGTAAAGGGCGCGTAGGCGGCGGGTCAAGTCGAGTGTGAAAGCCCCGGGCTCAACCTGGGAATTGCGCTCGAGACTGATTTGCTGGAGTTCGGGAGAGGAGCGTGGAATTCCCAGTGTAGAGGTGAAATTCGTAGATATTGGGAAGAACACCGGTGGCGAAGGCGGCGCTCTGGACCGAGACTGACGCTGAGGCGCGAAGGCGTGGGGAGAAAACAGGATTAGAAACCCTAGTAGTCC
+
HHIIIIIIIIIIIIIIIIIIIIIIIIIIIIIIIIIIIHIIIIIIIIIEHHIIIIIIIIIIIIFHIIIIIIIIIIIIIIIIIFHIIIIIIIIIIIIIIIIIIIIIIIIIIIHIIIIIIIIIIIIIIIIIIHIIHHHIIIIIIIIIIIIHEHHIHHHHIIIHIHIGIIIIHAHHHIIIIHIIIIHIIHHIHIHIIIIHIIIIIIIIHHIIHIEEEEHIIHHHGEHIIIIIIIHDHIIHIIIIHIHIIIIIHCHHHHGIIIIHIIIHGHHIIIIIIIHIIIIIIIIIIIIIIIIIIHHIIIIIIIIIIIIIIIIIIIH@IIIHIHHIIIIIIIIIIHHHIIIIHIIHGIIIIIIIIIHIIHIHHIIHHHHIIIIIHCIIIIIHIIIIIHIIIIIIHHF<1?IIIHIIIIIHIHHG@HHIIHIDD<0D
@HWI-D00621:464:HFY7KBCXY:1:1108:9167:94444 1:N:0:CGAGGCTGTGAACCTT
TCGAGAGGCTTTGGCAATGGGGGAAACCCTGACCAAGCGACGCCGCGTGGAGGATGAAGGCCCTTGGGTTGTAAACTCCTTTTGTCGGGGAAGAAACACGATCAGGTAAACAATCTGGTCGCTTGACGGTACCCGGCGAATAAGCTCCGGCTAACTCCGTGCCAGCAGCCGCGGTAACACGGGGGGAGCAAGCGTTGTTCGGAATCACTGGGCGTAAAGGGCGTGTAGGCGGTTGGGTAAGTGGGATGTGAAATGCCTCGGCTCACCCGAGGACCGGCATCCCAAACTGCCTGACTTGAGTATGGGAGAGGATGAGGGAATTCCTGGTGTAGCGGTGAAATGCGTAGATATCAGGAGGAACACCGGTGGCGAAGGCGCTCATCTGGCCCAATACTGACGCTGAGGCGCGAAAGCTAGGGGAGCAAACGGGATTAGAAACCCCAGTAGTCC
+
IIIIHIIIIIIIIHIIIIIHIEHHHIIIIIIIIIIIHIIIIIIIIIIIIIHHIIIIIIIIIIIIIIIIHIHHIIIIGIIIIHIIIIIIIIIHIIIIIIIIIIIIIIIIIIIIIHIIIHIIIIHIHIIGIIIIIHIIIIIIIIIFHHHIIGIIIIIIHIFHIIIIIIIIIIHIIHIHIIHIIIIIIIIIIHHHHHHHHCHIIHIHFIHIIIIIIGEHHHIHHHIIIIHIIIHHHEIHIGIIHHHIHIHIIIHIHBDIIIHHHG@F=/FIHHHHHHDHFHHHIHHIIIIIIHIIHHIIIHHIIIIIIIIIIHHHIIHHIHHGHIHIIIIHIIIIHIIIIIIIIIIIIIIIHIIIHIIIIIIHIIIIIHIIIIIIHHIIHHHHHEHDIHHIGIIIIIIHG?IIIIIIIIIIIIIHHIIIIIIIIHEIIIIIIIIIIIIIHCDIIIHIHBBD@D
@HWI-D00621:464:HFY7KBCXY:1:1108:10083:94493 1:N:0:CGAGGCTGTGAACCTT
TGAGGAATATTGGTCAATGGACGCAAGTCTGAACCAGCCATGCCGCGTGAAGGATGAAGGCCTTCTGGGTTGTAAACTTCTTTTACCTGGGAAGAAACCTCAGTTTTCTAACTGAGTTGACGGTACCAGAGGAATAAGCACCGGCTAACTCCGTGCCAGCAGCCGCGGTAATACGGAGGGTGCAAGCGTTATCCGGATTTACTGGGTTTAAAGGGTGTGTAGGCGGGCTTTTAAGTCAGTGGTGAAATCTCCGGGCTCAACCTGGAAACTGCCATTGATACTATTAGTCTTGAATTTTGTTGAGGTAGGCGGAATAAGTCATGTAGCGGTGAAATGCATAGATATGACTTAGAACACCAATTGCGAAGGCAGCTTGCTAAACAAATATTGACGCTGAGGCACGAAAGCGTGGGGATCAAACAGGATTAGATACCCTAGTAGTCC
+
IIIHIIIIIIIIIIIIIIIHHIIHIIIIIIIIIIIIIIIIIIIIIIIIIHIIIIHIIIHIIIIIIIIHHHIIIIIIIIIIIHIIIIIIIIIIIIIIIIIIIGIHIIIIIIIIIIIIIIHIIIHHIIIIIHIIIIGIIIIIIIHIIIIIIIIIIIIFHGHIIIIHIIIIIIEHHIGHCHHGHEHHHGHEIIIIIIIIIIHHHHHH@?CHCGHGHIHIIHHEHHHIIHIIHHHHFCHHIIIGIHHIIHHGHHDGHEHFIIHHHCIHHHHGEC?E@IIHHHIIIIHIIIIIHHIHIHHFGIIHHIIHHHGIIIIIIIHIIIIGIIIIIIIIIIIIIIHIIIIIIIIIIIIIIIIIIIIIIHFIIIIIIIIIIIIIHIIIHHIIIIHIIHIIIIIIIIHIHHIIIIIIIIIIIIIIHGHG@HIIIIIIIIIIIIIHHIIIIIHBDDDD
@HWI-D00621:464:HFY7KBCXY:1:1108:10098:96492 1:N:0:CGAGGCTGTGAACCTT
TGGGGAATCTTGCACAATGGGGGCAACCCTGATGCAGCGACGCCGCGTGAGCGATGAAGCCCTTCGGGGTGTAAAGCTCTTTCGGCAGGGAAGATTATGACGGTACCTGCAGAAGCAGCTGCGGCTAACTACGTGCCAGCAGCCGCGGTAATACGTAGGCAGCAAGCGTTGTTCGGAGTTACTGGGCGTAAAGGGTGTGTAGGCGGTTCTCTAAGTCTGGTGTGAAATCTCCCGGCTCAACTGGGAGGGTGCGCCGAAAACTGGAGGACTAGAGTGCGGGATGGGAGAGTGGAATTCCTGGTGTAGCGGTGAAATGCGTAGATATCAGGAGGAACACCTGTGGTGTAGACGGCTCTCTGGACCGCAACTGACGCTGAGACACGAAAGCGTGGGTAGCAAACAGGATTAGATACCCTGGTAGTCC
+
IIIIIIIIIIIIIHIIIIIIIIIIIIIIIIIIIHIIHIIIIIIIIIIIIHIIIIIIIIIIIIIIIIIIIHIIIIIIIIIIIHIIIIIIIIIIIIEHIIIHIIHIIIIIIIIIIIIIIIIIIIIIIIHIIIIIIHHIIIHIIHIIIIIIIIIIGIIIIIIHIIIIIIIIIHIIGHIIIIHHIIHIIIIIIIIIIIIHHIIIIIIIIIHIHHIIIIIHHEIIIIIIIIHIHHIIIIIIHHIIIHIIIIIIHHIHIIIIHIIIIIIIFIHGHHHIIIIIIIIIIIIIIIIIIIHIIIIIIIIIIIIIIIIIIIIIIIIIIIIIIHHIIIIIIIIIIIIIIIIIIIIHHEHIHIIIIIIIIIIIHIIIIIIIIIIIIIIIHGF1HIIIIIIIHCIIIIIIIIIIIIIIHIIIIIIIIIIIIIIDDDBB
@HWI-D00621:464:HFY7KBCXY:1:1108:10434:96553 1:N:0:CGAGGCTGTGAACCTT
TGGGGAATATTGGACAATGGGCGCAAGCCTGATCCAGCAATGCCGCGTGAGTGATGAAGGCCTTAGGGTTGTAAAGCTCTTTCGCCCGCGACGATGATGACGGTAGCGGGAGAAGAAGCCCCGGCTAACTTCGTGCCAGCAGCCGCGGTAATACGAAGGGGGCGAGCGTTGTTCGGATTTACTGGGCGTAAAGGGCGCGTAGGCGGCGCCGGAAGTCGAGTGTGAAAGCCCCGGGCTCAACCTGGGAGGTGCGCTCGAGACTCTGGTGCTGGAGTTCGGGAGAGGAGCGTGGAATTCCCAGTGTAGAGGTGAAATTCGTAGATATTGGGAAGAACACCGGTGGCGAAGGCGGCGCTCTGGACCGAGACTGACGCTGAGGCGCGAAGGCGTGGGGAGCAAACAGGATTAGAAACCCGGGTAGTCC
+
IIIIIIIIIIIIIIIIIIIIIIIIIIIIIIIIIIIIIIHIIIIIIIIHHIIIIIIIIIIIIIIIIIIIIIIIIIIIIIIIIHHHIIIIHIIIIIIIIGFHHHHHIIIIHIII=GHIIHIIIIIIIIHGIHIIGEHIHIHHIGHIHHGHHHGIIIIE?EHHIHHHCHHE?:EABHIIIGHIGIHIIIIIHIHIHHHHHIIIIIIHIHIHHHHIHIIIIIIIIIIIIIHGHHEDEHHHEFHHEF?IIIIIHIIHEE?FHHHHIH@GIHHHHEHIIHE=IIIIIIIIHEHIIIIHIIIIIHHHIIIIIHGIIIIIIIHCIIHIIIHIHIIIIIIIIIIIIIIIIIIIIIIIIIIIIHHHIIIIIIIIIHIIIIIIIHGIIIIIIIIIHDIHIGIIIIIIIIIIIIIIIIIIIIHGGIIHIIIDDDDD
@HWI-D00621:464:HFY7KBCXY:1:1108:14979:98297 1:N:0:CGAGGCTGTGAACCTT
TAACGAATATTCCGCAATGCGCGAAAGCGTGACGGAGCAATGCCGCGTGCAGGATGAAGCGGTTTCGCCGTGTAAACTGCTGTCAGGGGCGAGAAACACTGGTCAGCCCCAGAGGAAGGACCGGCTAAACTCGTGCCAGCAGCCGCGGTAAGACGAGTGGTCCTAGCGTTAGTCGGAATCACTGGGCTTAAAGGGTGCGTAGGCGGGCCAGTAAGTGTCTTGTGAAAGCCCCCGGCTCAACCGGGGAACCGCAGGGCATACTGCTGGTCTTGAGGAAGCTAGAGGCTGGTGGAACGATAGGTGGAGCGGTGGAATGCGTAGAGATCTATCGGAACGCCGATGGTGAAGACAGCCAGCTGGGGCTTTCCTGACGCTGAGGCACGAAAGCGTGGGGAGCAAACAGGATTAGAAACCCCAGTAGTCC
+
IHIIIIIIIIICHIHIIIIHIIIIIIIIHIHIIIIHIIHIIIIIIIIIIIGEEIHIHHHHHIGHHIIIIIIIIIIIIIIIIDHHHIIHIHGIIIIIIIIIIIIIIIHIIIIIIIIIIIIIIHIIIIIHIIIHIIIIIIGHIIIIIIIIIIIIIIIIIHIIIIIIIIHIEHHIIIIFIIIIHIIIHIIHIIIGHHHIIIIIIIGHHHIIHHHIHHIHIHIGIIIIIHHHGH-HIIIIIHDIIHGIIIHEIIHHIIIHE?HHHHHIIIIHGHHGIIHIHGIIIIHHIHGHFCHHHHIIHIHIIIIIIHIHIHGHIIIIIIIIHGHHFIIIHIHHCHIHIHIIIHH?IHHHHIHIHGIIIIIIHHHIIHIHIIIIHCIHHHGCIIIIIIIIIIIIIIIIIIIIIIIIHIHIIHHEGIHIHIIDDDCD
@HWI-D00621:464:HFY7KBCXY:1:1108:9141:98912 1:N:0:CGAGGCTGTGAACCTT
TCGAGAATTTTTGACAATGGGGGAAACCCTGATCGAGCGACGCCGCGTGGAGGATGAAGGTCTTCGGATTGTAAACTCCTGTCATTGGGGAACAAGGTGCATACGTTAACTGCGTGTGTATTGATAGTACCCGAAGAGGAAGGGACGGCTAACTCTGTGCCAGCAGCCGCGGTAATACAGAGGTCCCAAGCGTTGTTCGGATTCATTGGGCGTAAAGGGTGCGTAGGCGGCGCGGTAAGTCGGGTGTGAAATCTCGGAGCTTAACTCCGAAACTGCATTCGATACTGCCGTGCTTGAGGACTGGAGAGGAGACTGGAATTTACGGTGTAGCGGTGAAATGCGTAGATATCGTAAGGAAGACCAGTGGCGAAGGCGGGTCTCTGGACAGTTCCTGACGCTGAGGCACGAAGGCCAGGGGAGCAAACGGGATTAGAAACCCGAGTAGTCC
+
IIIIHIIIIIHIIHIIIIIHIHHHHIIGIIHGHHIIIIHIIIHIIIIIHHHHIHHIIIIHIIIIIIGIHIHIGIGIIGHGIIIIIIIIIIIIIIIHIIIIIIIIIIIIIIGIIIIIIIHGHIIGIHIIHHIHIHHHIIIHIIIIHIIIHIHHIHIIIHHHIIIHGIIIIIIHEHIHEHHHFHIEDHGGHIIHGHIHHIGIGHGGHIIIIIGHGHIHGIHIIHIIHIHGHD<,EEHGHCIGHIIIIIIHIIIHHDIIHGHHCHG@C=HHHHHHHHHHGCCGHIIIIIIHHIHIIIIIHHCHHHIHIIIIHIIIIGHHIIIHEIIIIHIIIIHHIIIHIIIIIIIIIHHIIIIHIIIIIIIIIIIIIIIHIHIIIIIIHGHIHIIHHEIHHFGHIIIHHIHIIIHIIHIIIHEHHIIIHEIIIIIIIIIIIGIIIIHGHIIIHHHDDD<D
@HWI-D00621:464:HFY7KBCXY:1:1108:12757:99405 1:N:0:CGAGGCTGTGAACCTT
TGGGGAATATTGGACAATGGGCGCAAGCCTGATCCAGCCATGCCGCGTGAGTGAAGAAGGCCTTCGGGTTGTAAAGCTCTTTCGGCGGGGACGATGATGACGGTACCCGCATAAGAAGCCCCGGCAAACTTCGTGCCAGCAGCCGCGGTAATACGAAGGGGGCTAGCGTTGTTCGGAATTACTGGGCGTAAAGCGAACGTAGGCGGTGTTCCATGTCAGAGGTGAAAGCCTGGGGCTCAACTCCAGAATTGCCTTTGAAACGGGGACGCTTGAGTCCGAGAGAGGATGGCGGAATTCCTAGTGTAGAGGTGAAATTCGTAGATATTAGGAAGAACACCGGTGGCGAAGGCGGCCATCTGGCTCGGTACTGAAGCTCAGGTTCGAAAGCGTGGGGAGAAAACAGGATTAGATAACCGAGTAGTAC
+
IIIIIIIIIIIIIHIIIIIIIIIIIIIIIIIIIIIIHIIIIIIIIIIHIIIII?GHIIIIIIIIIIIIIIIIIIIIIIIIIDHIIIIIIIIIIIHHHHHHHIIIIIHIIHIIIHHHIIIIIIIIIIIIIIHIIIIGIIIIIIIIIIIIIIIIIIIIIIIIIIGIIIHIIIIIIIIIIIHIIIIIHIIIGHHHHIIHHIIIHHIIIIHIHIIIHHIIHGHIIIHIIIHHHHEEHIIIHCGHHEHEHFHIIIIIIIIHHHIHIHIHIIIHHHHIIHDIIIIHIGHHHIIHEHHIHIIIIIIIIIHHIHHIIHIIIIIIIIHHHHGIIIIIIIIIGIHECGIIIIIIIIIIIHIIGIIHGHHHHHIIIHHHIHEEIH?IHDIIIIIIIIIIIIIIIIIIGIHHIIIIHIIIIIIHGHIIIIIDDD<D
@HWI-D00621:464:HFY7KBCXY:1:1108:12171:100346 1:N:0:CGAGGCTGTGAACCTT
TGAGGAATATTGCGCAATGGGCGAAAGCCTGACGCAGCGACGCCGCGTGGGGGATGAAGGCCTTCGGGTTGTAAACCCCTTTCGGGAGGGAAGATGGGACGGGTAACCGTTCGGACGGTACCTCCAGAAGCAGCCACGGCTAACTCTGTGCCAGCAGCCGCGGTAAGACAGAGGTGGCAAGCGTTGTTCGGATTTACTGGGCGTAAAGGGTGCGTAGGTGGTTAGGTAAGACCTGTGGGAAAGACCTGGGCTTAACCCAGGAAGGTCGCAGGTGACTGCCTAGCTAGAGGGCGGGAGAGGAGCGCGGAATTCCCGGTGTAGCGGTGAAATGCGTAGAGATCGGGAGGAAGGCCGGTGGCGAAGGCGGCCGGCTGGACGACACCTGACGCTGAGGCGCGAAAGTGTGGGGAGCAAACGGGATTAGAAACCCCAGTAGTCC
+
IIIIIIIIIIIIIIIIIIIIIIIGIIIGHIIHIIIIIIIIIHHIIIIIIGIIIIIIIIIIIIIIIIIIIIIHHIIIIHIIIHHHHIHIIIIIIIIIIIIHIIIIHIGIIIIHIIGHHHHIHIIIIIHHHIIIIIHHIIIHIHHIIIIIIHHHHHIIIIIIIIDHHHIHGHHGHEHHIIIIIIIEHH?FAGHGEGHHGHHIGHHEHIIIIHIHHHHIIIHHHHHCGHIIHIFFHDHIHHIHIHIHEGIIIIIHEHG?BHHHHHEDHHHIHFHHHHIIHIHH@HIHEIGIIIIHIIIIIIIIHHGIHFHEHHDIIHIIIIIIIIIIIIIIIIIIIIIIHHH=IHIIIIIIIIIIIIIHIIHIIIIIIIIIIIHIIIIHIHCIHFIIIHIIIIIIIHFGIIIIIIIIIIIIIHHEIIIIGIIIIIIIIIHGIIIHHHADDBB
@HWI-D00621:464:HFY7KBCXY:1:1109:11030:58629 1:N:0:CGAGGCTGTGAACCTT
TGGGGAATATTGCGCAATGGGCGAAAGCCTGACGCAGCGACGCCGCGTGGGTGATGAAGGCCTTCGGGTCGTAAAGCCCTGTCGGGAGGGACGAAACCTCGGCGGTCTAACATACCGCCGACCTGACGGTACCTCCTAAGGAAGCACCGGCTAACTCCGTGCCAGCAGCCGCGGTAATACGGAGGGTGCAAGCGTTGTTCGGAATCACTGGGCGTAAAGCGCGTGTAGGCGGCCTTTTAAGTCTGATGTGAAAGCCCGGGGCTTACGCCCGGAAGTGCATTGGAAACTGGGAGGCTAGAGTACCGGAGAGGAAGGTGGAATTCCTGGTGTAGCGGTGAAATGCGTAGATATCAGGAGGAACACCGGTGGCGAAGGCGGCCTTCTGGACGGATACTGACGCTGAGACGCGAAAGCGTGGGGAGCAAACAGGATTAGAAACCCAAGTAGTCC
+
HHHIIIHIIIIIIIIIHIIIHIIIIIIIIHIIHIIIHHIIIIIIIIIEHHIIIIIIIIDHIIIIHGHIFDHHHIIIIIIIIIHIIGIIIIIIIIIIIIIIIHIIHHHIIIIHIIIIIIIIIIGIHHHHHHHIIHIIIIHIIEHIIIIIIIIGHIGIIGIIIIHIIHIIIIHIIIDHHHHIFHHIHIIIIIGGHHIGHHHIHHHIHHIIIIHHHHIIHEFHIEHHHIHHHIHHAHHIIIIHHIGHIIIIIIIIHHCIIIIIIHEIIIGIIIIIHHGAGGGHHIHHCDGHHIIHFF<HIIIIIIHDIIHIIIIIHGHCIIIIIHIIIIIIIIIIIIIIIIIIIIIIIIHGGIHGHIIGIIIHHHIIIIIIIHIIIIIIIIIIIIIIIIIHIIIHHHHHHIIIIIIIIIGIIIHEIIIIHG?IIIIIIIIIIIHIIIIIIHHFFGIIIDDD<D
@HWI-D00621:464:HFY7KBCXY:1:1109:11926:75990 1:N:0:CGAGGCTGTGAACCTT
TGGGGAATTGTTCGCAATGGGCGCAAGCCTGACGACGCAACGCCGCGTGGAGGATGAAGATCTTCGGGTCGTAAACTCCTTTCGATCGAGACGAACGGCCTCCGGGTTAACAGCCTGGAGGAGTGACGGTACCGAGAGAAGAAGCCCCGGCTAACTCCGTGCCAGCAGCCGCGGTAATACGGGGGGGGCAAGCGTTGTTCGGAATTACTGGGCGTAAAGGGCTCGTAGGTGGCCAACTAAGTCAGACGTGAAATCCCTCGGCTTAACCGGGGAACTGCGTCTGATACTGGATGGCTTGAGGTTGGGAGAGGGATGCGGAATTCCAGGTGTAGCGGTGAAATGCGTAGATATCTGGAGGAACACCGGTGGCGAAGGCGGCATCCTGGACCAATTCTGACACTGAGGAGCGAAAGCCAGGGGAGCAAACGGGATTAGATACCCTGGTAGT
+
IIIIIIIIIIIIIIIIIHIIIIIIIIIIIIIIIIIIIIIHIIIIIIIHHHHIIIIIIIIIHIIIIIIIIIIIIIIIIIIIHHIIIIIIIIIIIIIGHIIHIIIIIIIIIGHIIIIIIGFHHHHHIHHIIIIHIHHHIIIIHGHHIHHIIIIIDHHIIIIHHIIHEHHIIIIGHHFHHIIIIIIIIHHHHIHGGHEHHHHIIIHHHHIIIHIIIIHHHHHIIHHIIIIIHIIIIIHHFFIIIHHHHEIHIIHHHHHDDHHIHGHEIIHIIIIHIIIIIHEHIIIIHIIHIIIIIIIIIIHIIHHIIHIIIIIIIIIHIIIIIHIIHIIIIIIIIIIIIIIIIIIIIIHHHIIGIIIIIIIIIIIGIIIIIIIIIIIIIIHGE@H?IIIHEHIIHHIIIIIIHIIIIHIIIIHEHIIIIH@IIIIIIIIIIIIIGHHH@CIHHHEIIDDD
@HWI-D00621:464:HFY7KBCXY:1:1109:5347:82695 1:N:0:CGAGGCTGTGAACCTT
TGGGGAATCTTGCGCAATGCGCGAAAGCGTGACGCAGCAACGCCGCGTGGGGGAAGAAGGCTTTCGGGTTGTAAACCCCTTTCAGTTGGGACGAAGCTCCGCCGGTGAATAGCCGGCTGGGGTGACGGTACCTTCACAAGAAGCACCGGCTAACTACGTGCCAGCAGCCGCGGTAATACGTAGGGTGCAAGCGTTGTCCGGAATTATTGGGCGTAAAGAGCGTGTAGGCGGCCCGATTAGTCCGCTGTGAAAGTCCAGGGCTCAACCCTGGAATGCCGGTGGATACTGTCGGGCTAGAGTCCGGAAGGGGCGAGTGGAATTCCTGGTGTAGCGGTGAAATGCGCAGATATCAGGAGGAACACCGGTGGCGAAGGCGCTCATCTGGCCCAATACTGACGCTGAGGCGCGAAAGCTAGGGGAGAAAACGGGATTAGAAACCCTAGTAGTCC
+
IIIIIIIIIIIIIIIIIIIHIIIHIIIIIIIIIIIIIIHIIIIIIIHHIIIIHIIIIIIIIIIIIIIIIIIIIIIIIIIIIHHIHHIIIIIIIIIIIIIIIIIIIHIIIIIIIIIIIIIIIIIIGIIIIIIIIIIIIIIIHIIGIIIIIIIIIIIIIIIIGHIIIIIIIIIIHIIHHIIHGHHIHIIHEHHIIIIIAHHIIIIIIGHIIIIHHFHHGHFHHHIIHIIIIHDGIHHHHHIHHIHHIHB-GHHEECIHEHIHGEIIHHGIHIIIHDIHIHIIIIIGIIIIHIIIIHIIIIHHIIIIIIIIIIGHIIIIIHIIIHIIIIIIHIIIIIIIIIIIIIIIIHHFGEHIIIIIHHEHIIIHHIIIIIHHCHF?HHIGIIIIIHGIIIHHEHEHIIHFIIIHIIIIIIHIIIIIHHHHHHHHHHIHGIIEHIIHHHGFHHHFDDD@B
@HWI-D00621:464:HFY7KBCXY:1:1109:8749:82773 1:N:0:CGAGGCTGTGAACCTT
TGAGGAATATTCCACAATGGGCGAAAGCCTGATGGAGCGACGCCGCGTGCGGGATGAAGCCCTTTGGGGTGTAAACCGCTTTTTTGGGGGATGATACGTTCCCGTAAGGGGACTAAGACAGTACCCCAAGAATAAGCCTCGGCTAACTACGTGCCAGCAGCCGCGGTAATACGTAGGAGGCAAGCGTTGTCCGGATTTACTGGGCGTAAAGCGCGCGCAGGCGGCAGTGCAAGTAAGGTGTGAAATCTCCCTGCTCAACGGGGAGGGTGCATTTTAGACTGCACAGCTAGAGGTCGGTAGAGGGGGGTGGAATTGCTGGTGTAGCGGTGAAATGCGTAGAGATCAGCAGGAACACCCGTGGCGAAGGCGGCCCCCTGGGCCGTACCTGACGCTGAGGCGCGAAGGCTAGGGGAGCGAACGGGATTAGATACCCTAGTAGTCC
+
IIIIIIIIIIIIIIIIIIIIIIIIIIIIIIIIIIIIIIIIIIIIIIHHIIIIIIIIIIIIIIIIIIIIIIHIIHIIIIIIIHHIIIIIIIHHIIHIIIIIIIIIIHIIHIIHIHIIIIIIIIIIHIIIIHGIHIIIIIIIIIIIIIIIFHHHHIIIIIFHIIIIIIDEHEHHHHFHHHIIGIHIIHIIIIIIIIIHHHIIIIIIIIHIHHEGHHGDHIIHHHHHHHHHHHIIHEHHIIHIIIIIHEHHIHIIHHEHGHHIIIIHIHIIIIIIIIHIIHIIHHIIIHGHIIHIIHIIIIIIIIIIIIIIIIIIIGIIIIHIIIIIIIIIIIIIIIIIIIHGGIHFIIIIIIHHIIIHHEHIIIIHHFIHHIIIHEIIIIIIIIIHGIIHIIIIIIIIIIIIHHD1IIIIIIIIIIIIIIIIIIIIIIIIIIIIIIIIIDDDDD
@HWI-D00621:464:HFY7KBCXY:1:1109:13202:83267 1:N:0:CGAGGCTGTGAACCTT
TGGGGAATATTGCACAATGGGCGAAAGCCTGATGCAGCGACGCCGCGTGAGGGATGACGGCCTTCGGGTTGTAAACCTCTTTCAGCAGGGAAGAAGCGCAAGTGACGGTACCTGCAGAAGAAGCACCGGCTAACTACGTGCCAGCAGCCGCGGTAATACGTAGGGTGCGAGCGTTGTCCGGAATTATTGGGCGTAAAGAGCTCGTAGGCGGCCTGTCGCGTCGGATGTGAAAGCCCGGGGCTTAACCCCGGGTCTGCATTCGATACGGGCAGGCTTGAGTGTGGTAGGGGAGATCGGAATTCCTGGTGTAGCGGTGAAATGCGCAGATATCAGGAGGAACACCGGTGGCGAAGGCGGATCTCTGGGCCATTACTGACGCTGAGGAGCGAAAGCGTGGGGAGCGAACAGGATTAGATACCCTGGTAGTCC
+
IIIIIIIIIIIIIIIIIIIIIIIIIIIIIIIIIIIIHIIIIIIIIIIIIIIIIIIIIIIIIIIIIIIIIIIIIIIIIIIIIHIIIIIIIIIIIIIIIIIIIIIIIIIIIIIIIIIHIHIIIIIIIIIIIIIIIIIIIIIIIIIIIIIIIIIIIIHHIIIIFHHHIHHIIIIIIIIHIIIIHHHHIGHIIIHIIHIHIIIHIIIIEIHIHIIIHGIIHHHIIHIIHHHIIHHIHHIIIIIIIIGIIIIIIIIHGGIIHHHIFIIHHFIIHFHHHHEGG@IHHGHIIHIIIHHIIHIIIIIIHIIIIIIIIIIIIIIIIIIIIHHEIIHGIIHIIIIIIIIIIIIIGIIIIIIIIIIIIIIIHIIIIIIIGIIIIIHHIIIIIIIIIIIIIIIIIIIIIIIIIIIIIIIIIIIIIHIIHIIIIIIIDDDAD
@HWI-D00621:464:HFY7KBCXY:1:1109:6946:84541 1:N:0:CGAGGCTGTGAACCTT
TCGAGAGGCTTCGGCAATGGGGGAAACCCTGACCGAGCGACGCCGCGTGGAGGATGAAGGCCCTTGGGTTGTAAACTCCTGTCATGTGGGAAGAAACCTCACGGCGTGAATAATGCCGTGAGCTGACGGTACCACAAGAGGAAGCTCCGGCTAACTCCGTGCCAGCAGCCGCGGTAATACGGGGGGAGCGAACGTTGTTCGGAATCACTGGGCGTAAAGGGCGTGTAGGCGGCTGAATAAGTGGAGTGTTAAATCCCCGGGCTCAACCCGGGACCTGCACTTCATACTGTTCAGCTTGGGTACAGCAGAGGAGACTGGAATTCCCGGTGTAGCGGTGAAATGCGTAGATATCGGGAGGAACACCAGTGGCGAAGGCGAGTCTCTGGGCTGATACCGACGCTGAGGCGCGAAAGCCAGGGGAGCAAACGGGATTAGAAACCCTAGTAGTCC
+
IIIHHHIHGHIHIIIIIHIIIIIIIIIIIIIIIIIIIIIIIIIHIIIIIIIIIIIIIIIIIIIIIIIIIIIIIIIIIIIIIHIHIIIHIHIIIIIIIIIIIIIIIIHIGIIIIIIIIIIHIIIIIIIIIEHIIIIIIIIIIIIIIIIIIHIHHIIHIIIIIIIIIIIIIHIIIIIHIHIIIIIIIIHHIIHIHHFHIIHIIIGIHIIIIIIIIIHHCIIHIGHIIIIIIIHIIHIHIIIIIHEFIIIIHIIHGCIHIHGIIIHHDHDIIIIFIIIHGHGHGHHIHHIIIIIGIHHIIIIIHIIIIIIIIIIIIIIIIIIIIIIIIHIIIIIIIIHIIIIIIIIIIIIHHIIIIIIIIIIIIIIHECIIIIIHHHIGIIIIIIIIIIIIIIIIIHHGIIIIIIIIIIIIIIIIIIIIIIIIIIIIIIIIIIIIHFDHCDHIIIIIHDDDBB
@HWI-D00621:464:HFY7KBCXY:1:1109:11015:84836 1:N:0:CGAGGCTGTGAACCTT
TAAGGAATATTGGTCAATGGACGCAAGTCTGAACCAGCCATGCCGCGTGGAGGATGAAGGTCCTCTGGATTGTAAACTTCTTTTATCTAGGAAGAAACCCATGAATTCTTTTGTGGTTGACGGTACCAGATGAATAAGCACCGGCTAACTCCGTGCCAGCAGCCGCGGTAATACGGAGGGTGCAAGCGTTATCCGGATTTACTGGGTTTAAAGGGTGCGTAGGCGGAATGGTAAGTCCGTGGTGAAATCCCCGAGCTTAACTTGGGAACTGCCATGGATACTATCAATCTTGAATATCATGGAGGTAAGCGGAATATGTCATGTAGCGGTGAAATGCTTAGATATGACATAGAACACCAATTGCGAAGGCAGCTTACTACGCGATAATTGACGCTGAGGCACGAAAGCGTGGGGATCAAACAGGATTAGAAACCCTAGTAGTCC
+
IIIIIIIIIIIIIIIIIIHIIIIIIIIIIIIIIIIIIIIIIIIIIIIIIIIIIIIIIIIIIHIIIIIIIHGHHIIIIHIIIIIIIIIIIIIHIIIIIIIIIIIIIIIIIIIHIIIIIIIIIIIIIIIIIIIIIIIIIIGHIIHHHIIIIIIIIIIIIIHIIIIIIIIIIIIHIIIIIHIIIIIHIIIHIIIIIIIIIHIIIHIHIHHHHHIIIIIIIGIHHHHIIIIIHIIHIIIIHHHIHHHEHECHDIIHHHCHHGIHHHHHHHHFHEHHFIIHHHEHEIHHHIIIHIHGIIIIIIIHHHIHIHHHIIIHHGGIHHIHIIIIIIIIIIIIIIIIIIIIIHGHHGHHHHHHHHHIIHHHGIIIIIIIIIGIIIIIHIIIIIIIIIIGIIIHIHIIIIIIIIIIIIIIIIIIIIIIIIIIHIIIIIIIIIIIIIIIIIIDDDDC
@HWI-D00621:464:HFY7KBCXY:1:1109:13153:96656 1:N:0:CGAGGCTGTGAACCTT
TGAGGAATCTTCCGCAATGGGCGAAAGCCTGACGGAGCGACGCCGCGTGTGGGATGAAGTCCTTCGGGATGTAAACCACTGTCGGAGGGGAAGACATCGACGGTACCCTCCAAGAAAGCCCCGGCTAACTACGTGCCAGCAGCCGCGGTAATACGTAGGGGGCAAGCGTTATCCAGATTTACTGGGCGTAAAGCGCGTGTAGGCGGCTGGTTAGGTGTGATGTGAAATCTTCCGGCTCAACCGGAAAACTGCATTGCAAACCGGCCTGGCTAGAGTGCAGGAGAGGGAAGCGGAATTCCAGGTGTAGCGGTGAAATGCGTAGATATCTGCAGGAACACCCGTGGCGAAAGCGGCGCGCTGGACCACAACTGACGCTGAGGAACGAAAGCTAGGGGAGCAAACAGGATTAGAAACCCTAGTAGTCC
+
IIIIIIIIIIIIIIIIIIHHIIIIIIIIHIIHHIIIIIGIIIHIIIIIIGHIIIIIIIHHHIIIIIIIGIIIIIIGIIGHIFHHIIHHIIIIIIIIIGIIIIIIIIIIIIIGHHHHHIIIHHIIIIIIIIHHHIHIHIHHIIIIIIHIHDHIIIIIHIIGHHIIHIIIIGIHHIIIGHIIIIIIHHFHHIFHHIIHIIHGHGHIIIHIIIIIIIHHIIIIIIIIHIIHIHGIHIHHFHHIHIIIIIHF:D8?HHHIIIHEFIIIIGHIIIHIIIIHIIIHIIIIIIIIIIHHIIIIIIIIIIIIIIIIIIIIIIHIIIIIIHHHHHCIIIIIIIIIIHHFDHHIIIHIIIIIIIIHHIIIIIIIIIIIIHEGIIIIIIIIIIIHIIIIIIIIIIIIGIIIIIIIIIIHHHHHGHIIFIIIDDCDD
@HWI-D00621:464:HFY7KBCXY:1:1109:12310:99937 1:N:0:CGAGGCTGTGAACCTT
TAAGGAATATTGGTCAATGGACGCAAGTCTGAACCAGCCATGCCGCGTGGAGGATGAAGGTCCTCTGGATTGTAAACTTCTTTTATTTGGGAAGAAATGTGATTATTCTTTTTCACTTGACGGTACCAGATGAATAAGCACCGGCTAACTCCGTGCCAGCAGCCGCGGTAATACGGAGGGTGCAAGCGTTATCCGGATTTACTGGGTTTAAAGGGTGCGCAGGCGGATATGTAAGTCAGTGGTGAAATCTCCAGGCTTAACCTGGAAATTGCCGTTGATACTATATATCTTGAATGCTGTGGAGGTAAGCGGAATATGTCATGTAGCGGTGAAATGCTTAGAGATGACATAGAACACCTATTGCGAAGGCAGCTTACTACGCAGATATTGACGCTCATGCACGAAAGCGTGGGGATCAAACAGGATTAGATACCCTTGTAGTCC
+
IIIHIIIHHIIIIIIIIIIIHIIIIIIIIIIIIIIIIIIIIIIIIIIIIIHIIIIIIIIIIIIIIIIIHIIIIIIIHIHIIIIIIIIIHIIIIIIIIIIHHHHIIIIIIIIIIIIIIIIIIIIIIIIIIIIIIHIIIHIIIIIIIIIIIIIIIIIIFHIIIIHIHIIIIIIIIIHIIHIHIIIIGIIIIIIIIIHIGHIHHHCHIIHIIIIIIIHIIIIIIIIIHIFHIIHFHIIIHHIHHGHGIHIFHHHIIHIIIHIIIIIIIHHIHIIIIIIIIIIIIIIIIIIIIIIIIIIIIIIIIIIIIIIIIIIIIIIIHIIIIIIIIIIIIIIIIHGIIIIIIIHIIHIIIHIIGIIIIHHEIHGIIIIIIIIIIIIIIIHIIHIIHIIIIIIIIIIIIIIIIIIIIIIIIIIIIIIIIIIIIIIIIIIIIIIIIIIHHIIDDDDD
@HWI-D00621:464:HFY7KBCXY:1:1110:13971:37253 1:N:0:CGAGGCTGTGAACCTT
TGGGGAATCTTGCACAATGGGCGAAAGCCTGATGCAGCGACGCCGCGTGGGGGATGAAGCATTTCGGTGTGTAAACCCCTTTCGACCCGGACGAATGCCTCGCAAGAGGAGTGACGGTACGGGTATAAGAAGCCCCGGCTAACTACGTGCCAGCAGCCGCGGTAAGACGTAGGGGGCCAGCGTTGTTCGGAATTACTGGGTGTAAAGGGTTCGTAGGCGGTGTGGCAAGTTGGGAGTGAAATCTCTGGGCTCAACCCAGAGGCTGCTTCCAAAACTGCTGTGCTTGAGTGTGGGAGAGGCGCGTGGAATTGCAGGTGTAGCGGTGAAATGCGTAGATATCTGCAGGAACACCCGTGGCGAAAGCGGCGCGCTGGACCACAACTGACGCTGAGGAACGAAAGCTAGGGGAGCAAACAGGATTAGAAACCCTAGTAGTCC
+
IIIIIIIIHIIIIIIIIIIIIIHIIIIIIIIIHHHIIIIIIIHIIIIHHIIIIIIIIIIIGHHIIIIIIIIIIFIIIIIIIGHIEHIIIIIIIGIIHHIHHIIIHIHIIIIIIGHIIIIHHHIFDGHHIGHHHIIIIIHHCHHIIIIIIIHHIIGIHII:EHHHIHEEEGEHIIGH?HHHEEGHIIGHHIIHHIIIHIIFEHHHIIIHHHHIIHIIIIHHGEHIIIEIIHHHEIIIIHHHEHHHGHIIIHFIHIGIIIIHIGIIIIHIHIHIIIIHHIHIHHIHIHFHDHFHFIHHIHIIHIIIIIIHHIIIIHIIIHIIIIIIIIIIIIIIIHHDHHEIHHIIHIIHIIIHIIIIIIIIIIHDHIIIIIIHIIIIIIIHIIIIHIHIIIIIHHIIIIIIHHHHIHIIIHIIIIIIIIIHHIHH?IIIIIHH?DDDDD
@HWI-D00621:464:HFY7KBCXY:1:1110:14049:43354 1:N:0:CGAGGCTGTGAACCTT
TGGGGAATCTTGCGCAATGGGCGAAAGCCTGACGCAGCAACGCCGCGTGCGGGAAGAAGGTCTTAGGGTTGTAAACCGCTTTCAGCAGGGACGAAGGCAATCGGGTTAATAGCCCGTGAGTTGACGGTACCTGCAGAAGAAGGTCCGGCTAACTACGTGCCAGCAGCCGCGGTAATACGTAGGGACCAAGCGTTGTCCGGAATCATTGGGCGTAAAGAGCGTGTAGGCGGCTTGTTAAGTCTTGTGTGAAATCTCGGGGCTCAACCCCGAGCGGTCATGAGAAACTGGCAGGCTAGAGTGCGGGAGAGGAGAGTGGAATTCCTGGTGTAGCGGTGAAATGCGCAGATATCAGGAAGAACACCCGTGGCGAAGGCGGCTCTCTGGAACGCAACTGACGCTGAGACGCGAAAGCGTGGGGAGCAAACAGGATTAGATACCCTGGTAGTCC
+
IHIIHIIIIIIIIIIIIIIIIIIIIIIIIIIHIIIIIIIIIIIIIIIIIIIIIIIIIIIIIIIIIIIIIIIIIIIIIIIIIEHIIIIIIIIIIHHIIIIIIIIIIHIHIIGHIHIIEHHIIIIIIIIIIIIIIIIIIIHIIIIIIIIIHIGIIHIIIIIHIGIIIIIIIIIIHGIGGIIIIIHHIIHCHHGIGHIIGHIH@CGFHHIHHHIHFHHHIHIIIEEHIHHIHIIIIIHHHIIIIIH?FGIIHHEIIIIIIHIHGIHHCIIHIHIHHGIIIIIIIHHIIGIGIIIIHIIIHHCIIIIIIIIIHIIIIIGIIIIIIIIIIIIHIIIIIIIIIIIIIHIIIHFHIIIIIIIIHHHHIGIIIHHEIIIIIIIIIIIIIIIIIIIIHHGHIIIIIGIIIIIIIIIIIIGIIIIIIIIIIIIIIIIIIIIIIIHFIIIIIIIDDDAB
@HWI-D00621:464:HFY7KBCXY:1:1110:14081:46249 1:N:0:CGAGGCTGTGAACCTT
TGGGGAATTTTGCGCAATGGGGGAAACCCTGACGCAGCAACGCCGCGTGGAGGATGAAGCTCCTTGGAGTGTAAACTCCTTTCGACCGGGACGATAATGACGGTACCGGTGGAAGAAGCACCGGCTAACTCTGTGCCAGCAGCCGCGGTAATACGTAGGGTGCGAGCGTTAATCGGAATTACTGGGCGTAAAGCGTGCGCAGGCGGTTTTGTAAGCCAGATGTGAAAGCCCCGGGCTTAACCTGGGAATGGCATTTGGGACTGCAAGGCTGGAGTGTGGCAGAGGAGACTGGAATTCCTGGTGTAGCAGTGAAATGCGTAGATATCAGGAGGAATACCGATGGCGAAGGCAGGTCTCTGGGCTGACACTGACGCTCATGCACGAAAGCGTGGGGAGCAAACAGGATTAGCTACCCCTGTAGTCC
+
IHIHIGIIIIIIIIIIHIIHIIIIIIIIIIIFHIGHIHIHIIIIIIIIIHEHIHHIIIIIIIIHIIIFHIIIIIHIIIIIIFHIIIIIIIGIIIIIHIIIIIIIHIIIIIIIHIIIIIIIIIIIIIHEIIIIIIIIIIIIIIIIIIIIIHFHHHIEHIGIIHIIHIIHHGHHIIIHIIIGIIIIIIIIIIIIIHIIIIHIIIIIIIIIHHHIIHGHHIIIIIHIIHIIIHGIIIG?EIHHG?GIHIIIHIIHHHGIIHIIIHGEIIIIHIIIIHIIIIIIIIIIIIIIIIHHIIIIIIIIIIIGIIIIIIIIIIIIIIIIHHDFIIIIHIIHIIIIIHIHGIIIHIIIIGIIIHHHG?IHH?IIIIIHHECIHIIIIIHIIIIIIIIIHHGIIIIIIHIIHIIIHG1G<0GIIIHG?F@DDD@@
@HWI-D00621:464:HFY7KBCXY:1:1110:13742:52478 1:N:0:CGAGGCTGTGAACCTT
TGGGGAATATTGCGCAATGGGCGAAAGCCTGACGCAGCGACGCCGCGTGGGTGATGAAGGCCTTCGGGTCGTAAAGCCCTGTCGGGAGGGAAGAATGCTCCTCGACCTAATACGTCGGGGAGGTGACGGTACCTCCTAAGGAAGCACCGGCTAACTCCGTGCCAGCAGCCGCGGTAATACGGAGGGTGCAAGCGTTGTTCGGAATCACTGGGCGTAAAGGGCGTGTAGGCGGCCTGTTAAGTCCGATGTGAAATCCCCTCGCTCAACGAGGGAACTGCGTCGGAAACTGGCAGGCTGGAGTACCGGAGAGGAAGGTGGAATTCCCGGTGTAGCGGTGAAATGCGTAGATATCGGGAGGAACACCGGTGGCGAAGGCGGCCTTCTGGACGGATACTGACGCTGATACGCGAAAGCGTGGGGAGCAAACAGGATTAGAAACCCTAGTAGTCC
+
IIIIIIIIIIIIIIIIIIIIIIIIHIIIIIIIIIIIIIIIHHIIIIICFHHHHIIIIIIIIGIIHIIDDEHHHIIIIIIIIHHIIIIIIIIIIIIIIIIIIIIIIIIIIIIIIIIIIIIHIIIIIIIIIIHIIIIIIIIIIIIIIIIIIIHIIIIIIIIIIHHIIIIIIIHHIIIIIIIHIIDHIHIIHIHHIIGHHIEEFHHHHIIIIIIIHIIIHHHHIIIIHHHIGIIIIHHHFHHHIIHIHHHHHIIFIHIHDH?IHHHIIIIIIIIHHIIIHIIHIIIHGIIIIIIIIIIIIIIIIIIIIIIIIIIIIIHIIIIIIIIIHIIIHIIIIIHHIHGDGIIIIIIIHIHIIIIIIIHIIIIIHHHIIHIIIIIHHHIIIIIIIIIIIIHIIIHHHIIIIIHHHHIIIIIIIIIIIHIIHIIIIIIHIIIIIIHHHGHIIIHHIDDDDD
@HWI-D00621:464:HFY7KBCXY:1:1110:15928:56666 1:N:0:CGAGGCTGTGAACCTT
TGGGGAATTTTCCGCAATGGGCGAAAGCCTGACGGAGTGACGCCGCGTGGGGGACGAAGGCCTTCGGGTCGTAAACCCCTGTCAGAGGGAAAGAAGGGTCGCCGACCTAACACGTCGGTGATTTGACGGTACCTTCAGAGGAAGCCCCGGCCAACTCTGTGCCAGCAGCCGCGGTAAGACAGAGGGGGCAAGCGTTGCTCGGAATCACTGGGCGTAAAGGGCGCGTAGGCGGGATGGCAAGTCGGTCGTGAAATCCTTCGGCCCAACCGAAGAACGTCGGCCGATACTGCCGTTCTTGAGGGATGCAGAGGAGACTGGAATTCCCGGTGTAGCGGTGAAATGTGTAGAGATCGGGAGGAACACCGGTGGCGAAGGCGGGTCTCTGGGCATTTCCTGACGCTGAGGCGCGAAAGCGTGGGTAGCAAACGGGATTAGAAACCCCAGTAGTCC
+
HHIIIIIIIIIIIIIIIIIIIIIIIIIIIIIIIIIHIIIIIIIIIHHHIIIIIIIIIIIIIIIIIIIIIIIHIIIIIIIGIIHIIHIIIIIIIIHIIIHIIIIIIIIIIIIHIIHIIIIIIIIIIIIIIIIIIIIIIIIIHIIIIHIIIDHHICHHIIIIIIIIGIHIIIIIIIIIHIIIHHGHHIHIGICHHHHFHHFIHHIIFHHHIIIIIHHDHHHIIIIIIIHIHIIIHFIIIIIIIIIIIIIIIIIIFFIHDCGIHGIHIIIHHFCHHHHHHIIHHHHHGIIIIHHIGIHIIIIIIIIHIHIIIIHEIIHIIIIHIHHHHIIIIIIIIIIIIHFHHH?IIIHHCIIHIIIIIIIIHCGIIIIIIHIIIIIIIIIHIIIIIIIIIIHHIHIHIIIIIIIIIHIIIIIIIIIIIIIIIIIIIIIIIIIIHIIIIIIIHIIIHDD@D<
@HWI-D00621:464:HFY7KBCXY:1:1110:14687:57306 1:N:0:CGAGGCTGTAAACCTT
TCGAGAATTTTTGACAATGGGGGAAACCCTGATCGAGCGACGCCGCGTGGAGGATGAAGGTCTTCGGATTGTAAACTCCTGTCATTGGGGAACAAGGTGCATACGTTAACTGCGTGTGCATTGATAGTACCCGAAGAGGAAGAGACGGCTAACTCTGTGCCAGCAGCCGCGGTAATACAGAGGTCTCAAGCGTTGTTCGGATTCATTGGGCGTAAAGGGTGCGTAGGCGGCGCGGTAAGTCGGGTGTGAAATCTCGGAGCTTAACTCCGAAACTGCATTCGATACTGCCGTGCTTGAGGACTGGAGAGGAGACTGGAATTTACGGTGTAGCGGTGAAATGCGTAGATATCGTAAGGAAGACCAGTGGCGAAGGCGGGTCTCTGGACAGTTCCTGACGCTGAGGCACGAAGGCCAGGGGAGCAAACGGGATTAGAAACCCTAGTAGTCC
+
IIIIIIIIIIIIIIIIIIIIHHHHHIIIIIIIIIIHHIIIIIIIIIIHHHHIHHHIIIIIIIIIIIIIIIIIIIIIIIIIIIIIIHIIIIIIIIIIIIIIIIIIIIIIIIIIIIIIIIIIIIIIIIIIIIIIIIIIHIIIIIIIIIIIHIHIIIIIIIIIIIIIHIIHHIIIHIIIIHIIIIHHIIIIIIIIAHIHIHHIHHHIHIIIIIIHEGIIIIIIHIIGIIIIIIIHIIIGIIIIIIIIIIIIHHHHHIGHHEHCEGB=HIHIIIIIHIIHGIFHGHHHIIIHHIIIHIIIIIHGIIIHGIIIIIIIHIIIIHFIHIIIIIIIIIIIIIIIHIIIIIIIHHGIHHHHHIIIIHHCGIIIIIIIIIIIHEIHIIIIIIIIIIHFIIIIIHHHIIIIHHCHIIIIIHHEEIIIHHIHHEIIIIIIIIIIIIHDIHEIIHIDDDD@
@HWI-D00621:464:HFY7KBCXY:1:1110:6506:62509 1:N:0:CGAGGCTGTGAACCTT
TAGGGAATATTGGACAATGGGCGGGAGCCTGATCCAGCCATGCCGCGTGCAGGAAGAAGGCCTTCTGGGTTGTAAACTGCTTTTGCCAGGGGATAAAAGACCCGTGCGCGGGGAATTGAAGGTACCTGGTGAATAAGCCACGGCTAACTACGTGCCAGCAGCCGCGGTAATACGTAGGTGGCAAGCGTTGTCCGGATTTATTGGGTTTAAAGGGTGCGTAGGCGGCCCTGTAAGTCAGTGGTGAAATACGGCAGCTCAACTGTCGAGGTGCCATTGATACTGCAGGGCTTGAGTACAGACGAGGTAGGCGGAATTGACGGTGTAGCGGTGAAATGCTTAGATATCGTCAAGAACACCGATAGCGAAGGCAGCTTACTAGGCTGTAACTGACGCTGAGGCACGAAAGTGCGGGGATCAAACAGGATTAGATACCCTAGTAGTCC
+
HIHIIIIIIIIHIHIIHIIFHHHIIIHHIHGGHIIIIIIHIHIIIIIIIIHIIIIIIIIHIIIIIIIIIIIIIIIIIIHHIGHHIIIHHEHCHHIIIHHHIHHHHIIIHHIIHCGEHHCGHHIIIIHIHHIIHIHHHHHIIIIIIHHHHEHEHHHIIIIIIHIIIIIHCGHIIGHFFHHIIIIGHFF:GHEHHHICGIHHHHHHIHHEGHIIIIIIIIIHIHIIIECHHHEFHCEHHGIIIHIIIIHIIIIHIIIIGIHDHHHGHHHGIIIHHGIIHHGHHHIIIIIIHIIHHHHIIIHIIHIHEIIHIIIIIIIGIIIHIIHHHIIIGIIIIIIHHIIHHHHGHIHIIIHIIIHEIIIGIIIIIIIIIIIHHIIIIGHHIGIGIIIIIIIIIIIIIIIIIIIIHHEHFHIIIGHHIIIIHIIIIIIIHGIIHGIIIIDDDDB
@HWI-D00621:464:HFY7KBCXY:1:1110:17116:67164 1:N:0:CGAGGCTGTGAACCTT
TGGGGAATATTGGACAATGGGCGCAAGCCTGATCCAGCAATGCCGCGTGAGTGATGAAGGCCTTAGGGTTGTAAAGCTCTTTCGCCCGCGACGATGATGACGGTAGCGGGAGAAGAAGCCCCGGCTAACTTCGTGCCAGCAGCCGCGGTAATACGAAGGGGGCGAGCGTTGTTCGGATTTACTGGGCGTAAAGGGCGCGTAGGCGGCGGGTCACGTCGAGTGTGAAAGCCCCGGGCTCAACCTGGGAATTGCGCTCGAGACTGATTTGCTGGAGTTCGGGAGAGGAGCGTGGAATTCCCAGTGTAGAGGTGAAATTCGTAGATATTGGGAAGAACACCGGTGGCGAAGGCGGCGCTCTGGACCGAGAATGACGCTGAGGCGCGAAGGCGTGGGGAGCAAACAGGATTAGAAACCCCAGTAGTCC
+
IIIIIIIIIIIIIHIIIIIIIIIIIIIIIIIIIHHIIIIIIIIGHIIHIHIIIIHHIIIIIIIIIIIHIIIIIIIIIIIIIFHIIIIIIIIIIIIIIIIIIIIIIIIIIIIIIIIIIIIIHIIHIHHIIIHIIIHIIIIIIIIIIIIIHDEHEHHIIIIIIGIIHIHIHIHAEHHHGIHIHIIIHHIIHDHHIIIIIIIIIIIIIIIIIHIIHIHHIIEHEHHHGHHHIIHIIIHIHEGHHHCHHIHG<CHHHIIIIIIHHIIHEIIIHHIIIHHGIIIIIIIHHIIIIIIIIIIIIIIIIIIIIIIIIIIIHHIHHIIIHHFHIHIIIHIHGCEEGIIHHIHEIIIIIHIIIHIHIGIIIIIHHF<1HGCIIIIIIIIIIHHIIGIIIIIIIIIHIIHHHHIIIIHEHGHFHIIIGIIDDDDD
@HWI-D00621:464:HFY7KBCXY:1:1110:10236:68361 1:N:0:CGAGGCTGTGAACCTT
TTGGGAATCTTGGACAATGGGGGAAACCCTGATCCAGCCATGCCGCGTGAGTGATGAAGGCCTTCGGGTTGTAAAACTCTTTCGACGGGGACGATAATGACGGTACCCGTAGAAGAAGCTCCGGCTAACTTCGTGCCAGCAGCCGCGGTAATACAGAGGGTGCAAGCGTTGTTCGGAATCATTGGGCGTAAAGGGCGTGTAGGCGGTCTGTTAAGTCATGTGTGAAATCCCTCGGCTCAACCGGGGAACGACGCATGAAACTGACAAGCTAGAGTACCAAAGAGGGGGGTGGAATTCCCGGTGTAGCGGTGAAATGCGTAGATATCGGGAGGAACACCGGTGGCGAAGGCGGCCCCCTGGTTGGATACTGACGCTGAGACGCGAAAGCGTGGGGAGCAAACAGGATTAGAAACCCCGGTAGTCC
+
IIIIIIIIIIIIIIIIIIIIIIIHIHHIIIIHIIIIIIIIIIIIIIIHHHHIIIIIIIIIIIIIIIIIIIIIIIIHIHIIIFHIHHHHIIIIIIHHIHHIIIIHIIIIIIIGEHIIIIIIIIIHIHDIIIHHIIHHIIIIHHFIHGHIHCHHIIIIIIIIGHIIGIHI8EHGHHIIHIGCHHIIIIIHHHDEHIHIIIIHHHHHIHHIIIIIHIIIIHHHHIIIHHHIIHHDHFHIIHIHHIIIIIHIIIHIIIHIIIGIHGD=FHIHIIIIIHHEHCHHHH?IIIIIIHIIIIHHIGIIIGIHIIIIIIIIIIIIIIIIIIHHIIIIIIIHIIIIIIIIIIIIIIIIIIIIHIIHIIIIIIIIHHHIIIIIIIIIIHEIHIIIIIIIIHIIIIIIIIIIIIIIIIIHIHHCGIIIIIHDDDBD
@HWI-D00621:464:HFY7KBCXY:1:1110:14217:68333 1:N:0:CGAGGCTGTGAACCTT
TGGGGAATCTTGGACAATGGGGGAAACCCTGATCCAGCGACGCCGCGTGGGTGATGAAGGCCTTCGGGTCGTAAAGCCCTGTCGGGGGGGAAGAAACTCTTGCCGGTGAACAATCGGCGAGACCGACGGTACCCCCTAAGGAAGCACCGGCTAACTCCGTGCCAGCAGCCGCGGTAAGACGGAGGGTGCAAGCGTTGTTCGGAATTACTGGGCGTAAAGGGCGCGTAGGCGGTCTGTTAAGTTCGGTGTGAAAGCCCCCGGCTTACCCGGGGAACTGCGCCGGAAACCGACAGACTCGAGTACCGGAGAGGAGGGTGGAATTCCTGGTGTAGCGGTGAAATGCGTAGATATCAGGAGGAACACCGGTGGCGAAGGCGGCCCTCTGGACGGATACTGACGCTGAGGCGCGAAAGCGTGGGGATCAAACAGGATTAGAAACCCTAGTAGTCC
+
IIIIIIIIIIIIIIIIIIIIIIIIIIIIIIIIIIIIIIIIIIIIIIIHHGIHIIIIIHIIIIIIIIIIIHFHHIHIIIIIIHHHIIIGIIIIIIHHGIIHHIHIIIIIHIIIIHIIIIIIHDHIHHDHHIIGIEHIIIIHHIHIIHIIIIIIIIIIIIIIHIIIIIIIIGIIIIIHHHHHIHGHIICE.BGFEHGHHIIGHIICEHEHIIIHHIHHIIIHIHIDHIIHIHGHIGIHEGGFC>,GHIHIHIIIHDHHIIIIHIIHGCCHHHIIIIHIIIIHIIIIIHIHHFHHIHHHHIIIIIIIIHIIIIIIIHHIIIIIIIIIHHHHIIIIIIIIIIIIIIIIIIHGHIIIHIIIIIIIHFCGHIIIIIIIIIIIIIIIIIIIIIHIHHHHF0HIHIIIIIIIIHGIIIIIIIIIIIIIHCIIIIIIIIIIIIHHGHIIIIIIIDDDDD
@HWI-D00621:464:HFY7KBCXY:1:1110:14164:74890 1:N:0:CGAGGCTGTGAACCTT
TGAGGAATCTTCCGCAATGGGCGAAAGCCTGACGGAGCGACGCCGCGTGTGCGATGAAGTCCTTCGGGATGTAAAGCACTGTCGGAGGGGAAGACAAAAAAGACGGTACCCTCCAAGAAAGCCCCGGCTAACTACGTGCCAGCAGCCGCGGTAATACGTAGGGGGCAAGCGTTATCCAGATTTACTGGGCGTAAAGCGCGTGTAGGCGGCTGGTTAGGTGTGATGTGAAATCTTCGGGCTCAACCCGAAAAATGCATTGCAAACCGGCCTGGCTAGAGTGCAGGAGAGGGAAGCGGAATTCCAGGTGTAGCGGTGAAATGCGTAGATATCTGGAGGAACACCAGTGGCGAAGGCGGCTTCCTGGCCTGCAACTGACGCTGAGACGCGAAAGCGTGGGGAGCGAACCGGATTAGAAACCCTGGTAGTCC
+
IIHIIIIIIIIIIIIIIIIIIIIIIIIIIIIHHHIIIIIIIIIIIIIIIIIIIIIIIIIHIIIIIIIIIIIIIIIIIIHHIIIHHHHHHIIIIHHIHIGHIHIIIIIIIIIIIIIIIIIIIIIIIIIIIGHIHHHIIIIIIIIIIIIIIHIHGHHIIIHIIIIIIIHHHEHHHCGHHIIIIHHHIIIHIHHHIHHIHHHIEHEHHHIIIIIIIHIHHIHIHHHHIIHIIIHGIHIIIIIHHHIGIGIIIHIIIIIHEIIIIIIDGIIIIIIIIIIIIIGIHHGIIIGIIIIIIHFGIIIIIIIIIIIIIIIIIIIIHIIIIIIIIHHIGIIHIIIIIIIIGHIIIIHIIIIIIIIHIIIHHHIIIIGIIIIIHIIIIIIIIIIIIIIIIIIIIIIIIIIIIEIIIIIIIIHHIIHGGIHHHHGDDADD
@HWI-D00621:464:HFY7KBCXY:1:1110:8980:75836 1:N:0:CGAGGCTGTGAACCTT
TGGGGAATCTTGCACAATGGGGGAAACCCTGATGCAGCGACGCCGCGTGAGCGATGAAGCCCTTCGGGGTGTAAAGCTCTTTCGGCAGGGAAGATTATGACGGTACCTGCAGAAGCAGCTGCGGCTAACTACGTGCCAGCAGCCGCGGTAATACGTAGGCAGCAAGCGTTGTTCGGAGTTACTGGGCGTAAAGGGTGTGTAGGCGGCCTGTTAAGTTCCGTGTGAAATCTCCCGGCTCAACCGGGAGGGTGCGCGGAAAACTGGCGGGCTAGAGTGCGGGATGGGAGAGTAGAATTCCTGGTGTAGCGGTGAAATGCGTAGATATCAGGAGGAATACCGGTGGTGTAGACGGCTCTCTGGACCGCAACTGACGCTGAAACACGAAAGCGTGGGTAGCAAACAGGATTAGATACCCGTGTAGTCC
+
IIIIIIIIIIIIIIIIHIIIHIIIIIIIIIIIIHIIIIIIIIIIIIIIIIIIIIHHIIIGHIIIIIIIIHHIIIIIIIIIIGHIHIIIIIIIIHHIIIIIIIGIIIIIIIIIIIIIIIIIIHIHIIIIIIIIIIIGIIIIHIIIIIIIHIIHIIIHHIIHIIIGIHHIHHHHIIIIIIHHIIIIIIIIIIIIIHIHIIIIIIHIIIGIFHIIIHHFHHIIHIIIIIHHHHGIIIHHHHHIIHIIIIIIIIIIIIIIIHHIIIIIIIIIHIIIIGIIIIIHIIIIHIIIHIIHHIIGIHIIIIIHIIIIIIIIIIIIHIIIIHIIIIIIIGIIIIIIHCIIIIIIIIIIIHIIIIIIIIIIIIIHHHGCIIHIIIIIIHHIIIIIIIIIIIIIHIIHGCIIIIIIIIIIIIIIIIIIIIIDDDDB
@HWI-D00621:464:HFY7KBCXY:1:1110:15174:76481 1:N:0:CGAGGCTGTGAACCTT
TGGGGAATTTTTCGCAATGGGCGCAAGCCTGACGAAGCAACGCCGCGTGGAGGATGAAGGTCTTCGGATTGTAAACTCCTGTCGACCGGGACGAATGCACCCGACCTAATACGTCGAAGTGTTGACGGTACCGGTGGAGGAAGCCACGGCTAACTCTGTGCCAGCAGCCGCGGTAATACAGAGGTGGCAAGCGTTGTTCGGAATTACTGGGCGTAAAGGGCGCGTAGGCGGCCCTATAAGTCTCGTGTGAAAGCCCTCGGCTTAACTGAGGATCTGCACGGGATACTGTAGGGCTCGAGTTCGGGAGAGGAAAGCGGAATTCCGGGTGTAGCGGTGAAATGCGTAGATATCCGGAGGAACACCAGTGGCGAAGGCGGCTTTCTGGACCGACAATGACGCTGATGCGCGAAAGCTAGGGGAGCAAACGGGATTAGAAACCCTAGTAGTCC
+
IIIIIIIIIIIIIIIIIIIIIIIIIIIIIIIHIIIIIIIIIIIIIIIHIIFHIIIIIIIIIIIIIIIIIIIIIIIIIHIIIHHHHIHIIIIIIIIIIIIIIIIIIIIGIIIIIIIIIIIHIIIIIIIIIIIIIHHIIIIIHIIIIIIIIIIHHIIGIIIIIIIIIHIIIIIIIIIIIIIIHIIIHIII@GHEHHHHGHHIIHHIIHI>GIHHIIIIIIHIHIIIHHIHHHIHEIGIHEBHDHHD?IIIIHIIIIHHGGIHIHHHHHEIHHIIIIIIIIIIIHFHIIIIHIIHHIGHHHIIIIIIHHIIHIIIHIIIHIIIIIIIIIIIIIIIIIIIIIIHIIIGIHGCHGIIIIHIIIIHHEGIIIIIIIIIIIIIIIIIIIIIIIIHHHG<1HIIIIIIIIIIIGIIIIIIIIIIIIIIIIIIHEGHIIIIHG0HIIIIIIIHDDDDD
@HWI-D00621:464:HFY7KBCXY:1:1110:13050:77558 1:N:0:CGAGGCTGTGAACCTT
TGGGGAATTTTCCGCAATGGGCGAAAGCCTGACGCAGCAACGCCGCGTGAGGGATGAAGGCCTTCGGGTTGTAAACCTCTTTTGCCAGGGACGATAATGACGGTACCTGGTGAATAAGTCACGGCTAACTACGTGCCAGCAGCCGCGGTAATACGTAGGTGACTAGCGTTGTCCGGATTTACTGGGCGTAAAGAGCGCGCAGGCGGTCGTTCAAGTCGAGTGTGAAAGCCCCCGGCTCAACTGGGGAGGGTCACTCGATACTGATCGACTCGAAGGCGGGAGAGGGAAGCGGAATTCCCGGTGTAGTGGTGAAATGCGTAGATATCGGGAGGAACACCAGTGGCGAAGGCGGCTTCCTGGCCCGTTCTTGACGCTGAGGCGCGAAAGCTAGGGGAGCAAACGGGATTAGAAACCCTAGTAGTCC
+
IIIIIIIIIIIIIIIIIIIIIIIIIIIIIIIIIHIIIIIIIIIIIIIIIIIIIIIIIIHIHIIIIIIIIIIIIIIIIIIIIHHIIIIIIIIIIIHIIIIIIHIIIIHIIIIIIIIIIIIIIIHIIIIHIIIIIIHIIIIIIIIIIIIHEHHIIIIIIIIIIIIIIIGIIIIIIIIIIIHIHIIHIIIIHIIHIEGIIIIHIIIIHIIHIIIIIHIHIHIIIIIIIHIIIIHIIIIHHEGDCIIIIIIIHHGHGGIIIHCIIIIIHHIIIHFIIIHIHIIIIIIIIIIIIIIIIHIHIGIIIIIIIIIIIIIIIIIIIIIIIHHIHIIIIIIHIIIIIIIIIIIHIIIIIIIIIIIIIIIIIIIIIHIIIIIIIIHIIIIIIIIIIIHIIHIIHIIIHGIIHIIIIIIIIIHGIIIIIIIDDDDD
@HWI-D00621:464:HFY7KBCXY:1:1110:14886:78622 1:N:0:CGAGGCTGTGAACCTT
TGGGGAATATTGGACAATGGGGGCAACCCTGATCCAGCCATGCCGCGTGTGTGAAGAAGGCCTTCGGGTTGTAAAGCACTTTAAGCGAGGAGGAAGGGCTCCAGGTTAATACCTTGGAGCATTGACGTTACTCGCAGAATAAGCACCGGCTAACTCTGTGCCAGCAGCCGCGGTAATACAGAGGGTGCAAGCGTTAATCGGAATTACTGGGCGTAAAGCGCGCGTAGGCGGTTGTGCAAGTTGGATGTGAAATCCCCGGGCTTAACCTGGGCACTGCATTCAAAACTGCACGGCTAGAGTATGGGAGAGGAAGGTAGAATTCCAGGTGTAGTGGTGAAATGCGTAGAGATCTGGAGGAATACCGATGGCGAAGGCAGCCTTCTGGCCTAATAATGACGCTGAGGTGCGAAAGCATGGGGAGCAAACAGGATTAGATACCCTTGTAGTCC
+
HIIIIIIIIIIIIHIIIIHIIHIIIIIIIIIIIIIIIIIIIIIIGIIHHHIIIIIIIIIIIIHIIIIIIIIIIIIIIHIIIGHHIIIIIIIIIIIHIIIIIIIIIHIHIIHIIIIIIIIIIIIIIIIHHHIIIHIIHIIIIIIIIIGHGIIIIIIIIIIGHIIIIIIIHIIIIHDEHHIIIIHIIHHGIIIIIGEDHHIIHIHIIEHGIHIGHHHHHIGIIIHIIIHIIIIIIIIHHHFEHGIIIHIHIIIHCHD?IHIIIHCGHIIIIIHHIGIIHFHHHIHIIIIHHHHIHHHIIIIIIIIIIIIIIIIIIIIIIIIIIHCHIIIIIIIIIIIIIHIIIIIIIIHDIIIIIHHIIIIHIIIIHIIIIIIIIHHHGHIIIIIIIHIIHHF<1GIHIIIIIIIIHIIIIIIIIIIIIIIIIGIIIIIIIIIIIIIHIIGIIGIIDDCDD
@HWI-D00621:464:HFY7KBCXY:1:1110:6617:80717 1:N:0:CGAGGCTGTGAACCTT
TGGGGAATATTGGACAATGGGCGCAAGCCTGATCCAGCCATGCCGCGTGAGTGATGACGGCCTTAGGGTTGTAAAGCTCTTTCGCTCGGGACGATAATGACGGTACCGAGATAAGAAGCCCCGGCTAACTTCGTGCCAGCAGCCGCGGTAATACGAAGGGGGCTAGCGTTGTTCGGAATTACTGGGCGTAAAGCGCGTGTAGGCGGGTCTTTAAGTCAGGGGTGAAATGCCAAGGCTCAACCTTGGAACTGCCTTTGATACTGGAGATCTTGAGTCCGGGAGAGGTGAGTGGAATTGCGAGTGTAGAGGTGAAATTCGTAGATATTCGCAAGAACACCAGTGGCGAAGGCGGCTCACTGGCCCGGAACTGACGCTGAGACGCGAAAGCGTGGGGAGCAAACAGGATTAGATACCCGAGTAGTCC
+
IIIIIIIIIIIIIIIIHIIIIIIIHHIIIIIIIIIIIIIIIEHIHIIIIIIHIIIHHIIHHIIIHHHIHIIIHIHIIIIIIFHIIHGHIFHHIHHGHIHHHIGHIIIIIIHGIHIIIEEHGHIIIIIIIIIIIIIIIHGHIIIHIHHGHHHHEHHI?HDHIIGDIHIIEHHGHHIIIIIHIIIIIIIIIIIIIIIHIGIHIIIIIIHHHHFHIIIIHHIIIIIHIIIIIIHHHIHHFHEHIGIIIIIHIIHEIHIGIHHIHHIIIIIHIHIHIIIIIIHIHEHHHIIIIHIIIIHHIIHHHIIIIIIIHIIIIIIIIIIIIHEIHIHIGIIIIIIIHFHIFIHHIHHIIHHIHIIIIIIIIIIIIIIIIIIIIIIIIIIIIIHIIIIIIIIIHIHGC<HHEIIHIIIIIIIIIIIIHIIDDBDD
@HWI-D00621:464:HFY7KBCXY:1:1110:12640:82159 1:N:0:CGAGGCTGTGAACCTT
TGGGGAATATTGGACAATGGGCGAAAGCCTGATCCAGCAATGCCGCGTGAGTGATGAAGGCCTTAGGGTTGTAAAGCTCTTTTACCCGGGATGATAATGACAGTACCGGGAGAATAAGCCCCGGCTAACTCCGTGCCAGCAGCCGCGGTAATACGGAGGGGGCTAGCGTTGTTCGGAATTACTGGGCGTAAAGCGCGCGTAGGCGGCTTTGTAAGTTAGAGGTGAAAGCCCGGAGCTCAACTCCGGAACTGCCTTTAAGACTGCATCGCTAGAATTGTGGAGAGGTGAGTGGAATTCCGAGTGTAGAGGTGAAATTCGTAGATATTCGGAAGAACACCAGTGGCGAAGGCGACTCACTGGACACATATTGACGCTGAGGTGCGAAAGCGTGGGGAGCAAACAGGATTAGATACCCTGGTAGTCC
+
IIIIIIIIIIIIIHIIIIIIIIIIIIIIIIIIIIIIIIIIIIIHHIIHHHHCHGGIIIIIIIIIIIIIHIIHHIIIIIIHHDGHIIIIIIIIIIIIIHIIIHHIIIIHIIHIIIIIIIIIIIIIIIHHIIHIHIIIIIIIIIIIIIHIIGHIIIIIGHHIHIIHIIIII=HFHHIIIIIIGIHIIIIIIHEHHHIIIIHHHIHHHIIIIIHHIIIIHIHGIHIIIIIIHIIHIIIIHIIHHGHIIHIIIIHHIIHHHHCFIIIIIIIIHHIHHHIIHIIIIIIIIIIIIIIIIIIIIIGIIIIIIIIIIIIIIIIIIHIIIHHIHCIIIIIIIIHGIIIGIIIGIGIIIIIIIHIIIIIIHIIGIIHIIIHIIIIIIIIGIIIIIIHIIHIIIIIIHHIIIIIIIIIIIIIIIIIHIIHDDDDD
@HWI-D00621:464:HFY7KBCXY:1:1110:12506:83299 1:N:0:CGAGGCTGTGAACCTT
TGGGGAATCTTGCGCAATGGGCGAAAGCCTGACGCAGCAACGCCGCGTGGGGGATGAAGGCTCTCGGGTCGTAAACCCCTTTCAGCAGGGACGAAACTGACGGTACCTGCAGAAGAAGCCCCGGCCAACTACGTGCCAGCAGCCGCGGTAACACGTAGGGGGCAAGCGTTGTCCGGATTTATTGGGCGTAAAGAGCTCGTAGGTGGTTCGGTAAGTCAGGTGTGAAACCTCCAGGCTCAACCTGGAGACGCCACTTGATACTGCTGTGACTGGAGTCCGGTAGGGGAGCGTGGAATTCCTGGTGTAGCGGTGAAATGCGCAGATATCAGGAGGAACACCAGCGGCGAAGGCGGCGCTCTGGGCCGGTACTGACACTGAGGAGCGAAAGCGTGGGTAGCAAACAGGATTAGAAACCCTTGTAGTCC
+
IIIIIIIIIIIIIIIIIIIIIIIIIIIIIIIIIIIIIIIIIIIIIIIIIIIIIIIIIIIIIIIHIIIIIIIIIIIIIIIIIGHIHHIIGIIIIIIIIIHHHIIIIIIIIHIIIIIIIIIHIIIIIIIGIIIIIIIIIIIIIIIIIIDHIIIIIIIGHHIIIHIHIIHIHHIIIIIIHIHHHIIIIIIIHHIHHIHHIIHIIIHHHHHHEHIIHHIIIIIIIIIIGIHIHIE.FHIHHEGIHIHIIHHIIIIIIHIIIHEHFHIIHIHIIHHIIIHHIHIIHIIIIIIIIIIIIIHIHIIIIIIIIIIIIIIIIIHIIHIIIHGFHHIHIIIIIHHIHIHIIGIIIIHIIHDIHHIIIIIIIIIIIHG<1IIIIIIIIIIIIIIIIIIIIIIIIHIIIIHIIIIIIIIIIIIIIIIHHIIIDDDDB
@HWI-D00621:464:HFY7KBCXY:1:1110:13811:83974 1:N:0:CGAGGCTGTGAACCTT
TCGAGAATTTTTGACAATGGGGGAAACCCTGATCGAGCGACGCCGCGTGGAGGATGAAGGTCTTCGGATTGTAAACTCCTGTCATTTGGGAACAAGGTGCACCGGTTAACTGCCGGAGTATTGATAGTACCAGAAGAGGAAGAGACGGCTAACTCTGTGCCAGCAGCCGCGGTAATACAGAGGTCTCAAGCGTGGTTCGGATTCATTGGGCGTAAAGGGTGCGTAGGCGGCGCGGTAAGTCGGGTGTGAAATCTCGGAGCTTAACTCCGAAACTGCATTCGATACTGCCGTGCTTGAGGACTGGAGAGGAGACTGGAATTTACGGTGTAGCGGTGAAATGCGTAGATATCGTAAGGAAGACCAGTGGCGAAGGCGGGTCTCTGGACAGTTCCTGACGCTGAGGCACGAAGGTCAGGGGAGCAAACGGGATTAGATACCCTGGTAGTCC
+
IIIIIIIIIIIIHHIIIIIIIIIIHIIIIIIIIIIIIIIIIIIIIIICEHHIIIHIIIIIHIHIIIIIIIIIIIIIIIHIIIIIIIIHIIIIIHHIIHHIIHIIIHIIIIIIIHIIHHEHHHHIHIIIIIIIIHIIHIIIIIIIIIIIIIHHHHGHIFHIIHHIHIIIIIIGCDGGHEGHHIIHHCHHEHHIH.?FCHIIHHIHHGHHHIHCEFHFHHIIIIIFHIIIIH<HGHIIIIIHIFIIHHHIIHECHEHIIHGGHEHDIIIIHHHIHIHHHHCCHHIIIIHHHHEIIHIIIIHFIIIIHIIIIIIIHIIIIIIIGIIIIIIIIIIIHHIIIIIGIIIIIHGIHIIGIIIIIIIHHGIIIIHIIIIIIHIIGIIIIIHHEHHIHIHIHHDIIHIGIIHGIIIIIIIIIIIIHIIHIHIIHIIIIIIIIIIIHIIIIIIDDDDD
@HWI-D00621:464:HFY7KBCXY:1:1110:16457:83771 1:N:0:CGAGGCTGTGAACCTT
TGGGGAATTTTCCGCAATGGGCGAAAGCCTGACGGAGTGACGCCGCGTGTGGGACGAAGGCCTTCGGGTCGTAAACCACTGTCAGTGGGAAAGATGGGTGTCGGCGTGATAACCGCCGGCATTTGACGGTACCTGCAGAGGAAGCCCCGGCTAACTCTGTGCCAGCAGCCGCGGTAAGACAGAGGGGGCAAGCGTTGCTCGGAATTACTGGGCGTAAAGGGCGCGTAGGCGGGATGGCAAGTCGGTCGTGAAATCCCTCGGCTCAACTGAGGATCGTCGATCGATACTGCCGTTCTTGAGGATTGCAGAGGAGACTGGAATTCCCGGTGTAGCGGTGAAATGTGTAGAGATCGGGAGGAACACCGGTGGCGAAGGCGGGTCTCTGGGCAATTCCTGACGCTGAGGCGCGAAAGCGTGGGGAGCAAACGGGATTAGAAACCCGAGTAGTCC
+
IIIIIIIIIIIFHHIIIIIIIIIIIIIIIIIIIHHHIIIIIIHIIHIIIIIIIIIIGIIIIIIIIIIIIIIIIIIIIIIIIIIIHHGHIHHIIIIHIIIIIIIIIIIIIIIIIIIIIIGIHHHIIIIIIIEHHIIIIHEHIIIIGIIIIIIHIHIHIHIHIIIIIIGIIHIIIIIHEFHHIIHIIHIGIIEHIIIIHHHIIHHGHHHEHIIHHIHHHIIIHIHIIIHIIIHFHEFIIHIIIIIIHIIIIIIIHHIIHCIIIIHGFIHHHCIHGDIHEHEHGIHEEIHDCCHHIHIIIIIIHHHHIIIIIIIIIHIIIIIIIHIGGHIIIIIHHHIIIIGIIHEIIIHH?HHIIIHGIIHIHIIHIHIIIIIHIIIIHHG@D1IIIIHH?HGCC0HHEGHHHGIIIIHIIIIIIIIIIIHIIHIIIIIGIIIIIIIHHFIIHHHIIDDDDA
@HWI-D00621:464:HFY7KBCXY:1:1110:6936:85364 1:N:0:CGAGGCTGTGAACCTT
TCGAGAATCTTCCGCAATGGGCGCAAGCCTGACGGAGCGACGCCGCGTGGAGGACGAAGGCCTTCGGGTTGTAAACTCCTGTCACGGGTTATGAATGGCGCAGCGTGAACAATACTGCGAGTGACGTAAGCCCGAGAGGAAGCACTGGCTAACTCTGTGCCAGCAGCCGCGGTAATACAGAGAGTGCGAACGTTGTTCGGAATCACTGGGCATAAAGCGCACGTAGGCGGCTTCGTAAGTGCGGGGTGAAATCCCACGGCTTACCCGTGGAACTGCCCCGCAGACTGCGGAGCTAGAGGATGGTAGGGGAGAGCGGAACTCCAGGTGGAGCGGTGAAATGCGTAGAGATCTGGAGGAACACCGGTGGCGAAGGCGGCTCTCTGGTCCATTACTGACGCTGAGGTGCGAAAGCTAGGGGAGCCAACGGGATTAGCAACCCTAGTAGTCC
+
IIIIIIIIIIIIIIIIHHIIIIHHIIIIIIIHIIHEHIIIIIIIIIIIIIGIICHIIIIIIIIIIIGHIIIIIIIIIIIIIIIHIIIICHHHIIIIHHIIIIIIIIIIIIIIIIIIIIIHIIIIIIIIIIIIIIGIIIIIHIIIIIIIIIIIIIIIIIIIIIHIIGHIIIIIEHIIIIIIIEEHHHHHCHIIIHIIHIIIIHHIIHGIIIIIHHHHHHIIIIIIIIIIIIFH?HHIHHHHIIIIIIIHFHHHIHHHIIIIHIHHIHIHIIHHIHIHDHDGEHHHHIHGIIIIHIIHHHIIIIIIIIIIHIHIIHHHECEGIIIIIIIIIIHIIIIHIIGIIHIIHGDIHHIIIIIIIIGIIHIIIIIIIIIIIIIIIIIIIIIHCIIIHIHHIHGIIIIIIIIIIIFIIIIIIHIIIHIIHHIIIIIIIIIIIHIHIIIIIHIDDDDD
@HWI-D00621:464:HFY7KBCXY:1:1110:17679:86523 1:N:0:CGAGGCTGTGAACCTT
TGGGGAATCTTGCACAATGGGCGAAAGCCTGATGCAGCGACGCCGCGTGGGGGATGAAGCATTTCGGTGTGTAAACCCCTTTCGACCCGGACGAATGCCTCGCAAGAGGAGTGACGGTACGGGTATAAGAAGCCCCGGCTAACTACGTGCCAGCAGCCGCGGTAAGACGTAGGGGGCCAGCGTTGTTCGGAATTACTGGGTGTAAAGGGTTCGTAGGCGGTGTGGCAAGTTGGGAGTGAAATCTCTGGGCTCAACCCAGAGGCTGCTTCCAAAACTGCTGTGCTTGAGTGTGGGAGAGGCGCGTGGAATTGCAGGTGTAGCGGTGAAATGCGTAGATATCTGCAGGAACACCCGTGGCGAAAGCGGCGCGCTGGACCACAACTGACGCTGAGGAACGAAAGCTAGGGGAGCAAACAGGATTAGAAACCCTAGTAGTCC
+
IIIIIIIIIIIIIIIIIIIIGHIIIIIIIIIIIIIIIIIIIIGIIIIHIIIIIIHIIIIIIIIHIIIIIIIIIIIIIIIIIHIIIIIIIHIIIIIIIHIIHIIIIIHHIIIIIHIIIHIIIIIHHIHIIIIHIIIIIIIIHIIGHHIIIIIIIIIHIIIIHIIHGHEHHBGHHFGDHIFHHHGHHEHIIIHIIIIIHHIHHHHIHIIIHEAGHIIIIIIIHIIHHHHHIHHIHFFHEIIHHIG@@HIHGE?GGIIIHGHHHIIIHEIHIIIIHIIIIHHIIHIHHHIIIIIIIIIIIIIIHIIIIIIIIIIIIIIIIIIIIIIIIIHIHIEIIHHGCHHHCIIIIIGIHCDFCIIIIIIIIGIIIIIIIIIIIIIIIIIIIIIIIIIIHIIIIIEIIIHHIIHHDIIIIIIIIIIIIIIIIIIIHDIIIIIHIDDDDD
@HWI-D00621:464:HFY7KBCXY:1:1110:14113:89115 1:N:0:CGAGGCTGTGAACCTT
TCGAGAATTTTTGACAATGGGGGAAACCCTGATCGAGCGACGCCGCGTGGAGGATGAAGGTCTTCGGATTGTAAACTCCTGTCATTTGGGAACAAGGTGCACACGTTAACTGCGTGCGTATTGATAGTACCAGAAGAGGAAGAGACGGCTAACTCTGTGCCAGCAGCCGCGGTAATACAGAGGTCTCAAGCGTTGTTCGGATTCATTGGGCGTAAAGGGTGCGTAGGCGGCGCGGTAAGTCGGGTGTGAAATCTCGGAGCTTAACTCCGAAACTGCATTCGATACTGCCGTGCTTGAGGACTGGAGAGGAGACTGGAATTTACGGTGTAGCGGTGAAATGCGTAGATATCGTAAGGAAGACCAGTGGCGAAGGCGGGTCTCTGGACAGTTCCTGACGCTGAGGCACGAAGGTCAGGGGAGCAAACGGGATTAGATACCCTAGTAGTCC
+
IIIIIHIIIIIIHHIIIIIIIHIIIIIIIIIIIIIIIIIIIIIHIIIIIIIIIHIIIIIHIIIHIIIHIIIIIIIIIIIIIIHIIIIIIIIIHIIIIIIIIIIIIIIIIIIIIHHIHIGHDHHHIHIIIHIIIIIHIIIIIIHIIIHIIDHIGHEHHHIIIIHIHIIIIIIIICHHIIIIIHHHIIIFHIIIBHHIIIIIHIHHIHGIHIHIHGEHIHHIHFHIIIIHHI5DHHHFHHHDCHIHEGIIIHHDHHIHHGFIIIIHHC<IIIIIIIGHHHHHHCFEIIIHDH?IHHIIHIIHIHIIIIIIIIIHIIIIIIHHGIIIIIIIIIIIIHIIIIIIIIHHHHEHHIHHIIIIHHCHHHIHFIH@HGIIIIIGHIIIIIIIIIIIHHHGIIIIIIIIIIIHIIIHGCIHHIIIHHIIIIIIHFIIIIIIIIIIIIIIIIIDDDDD
@HWI-D00621:464:HFY7KBCXY:1:1110:13315:89730 1:N:0:CGAGGCTGTGAACCTT
TGGGGAATTTTGGACAATGGGGGAAACCCTGATCCAGCCATGCCGCGTGAGTGAAGAAGGCCTTCGGGTTGTAAAGCTCTTTTGGCCGGAAAGAAAAGATCTCGTCTAATAAACGAGGTTCTTGACGGTACCGGCAGAATAAGCACCGGCTAACTACGTGCCAGCAGCCGCGGTAATACGTAGGGTGCGAGCGTTAATCGGAATTACTGGGCATAAAGAGTGCGTAGGCGGTTCTTTGTGTCCGCTGTGAAATCCCCGGGCTTAACCTGGGAATGGCAGTGGAAACTAGAGGACTTGAATCCGGCAGAGGGGGGTGGAATGCCACGTGTAGCAGTGAAATGCGTAGATATGTGGCGGAACACCGATGGCGAAGGCAGCCCCCTGGGCTGAGATTGACGCTCAGGCACGAAAGCGTGGGGAGCAAACAGGATTAGATACCCGAGTAGTCC
+
IHIIIHIIIIIIIIIIIIIIHIIIIIIGIIIIIIIIIIIIIIIIHIIIIIIIIIIIIIIIHIIIIIIIHIIIIIIIIIIIIHHHIIIIIHHIIIIIIHHHIIIIIIIIIIIIIIIIIIHIIIIHIIIIIIIHIHHIIIIIIIIIIHFIDGHIIIIIIIIIGIIIIIFHHIIIIIIIIIIIIIHIIHIIIIHIIHI=GEGIGIIHIIHIIIIHIIIHHGHHIIIIIEIIIIHHIIIIIHHHIHCIHGEIIHHDDGIIGIIIIIGIHIHIIIIHIIIIHHIIIIIHIHIHHHIIHIIIIIGHHIIIIIIIIIIIIIIIIIIIIIIIFIIIIIIHHHIIIIHHEEIIIHHHGIIIIIHIIIIIIHIIHIIHCIIHHG@IIIIIHIIIIIIHHHHEHIIIIIIHGIIIIIIIHIIIIIIIIIIIHGFIIIIIIIIHHD1IHHIHHHIIDDDB@
@HWI-D00621:464:HFY7KBCXY:1:1110:9123:92322 1:N:0:CGAGGCTGTGAACCTT
TCGAGAATTTTTGACAATGGGGGAAACCCTGATCGAGCGACGCCGCGTGGAGGATGAAGGTCTTCGGATTGTAAACTCCTGTCATTGGGGAACAAGGTGCATACGTTAACTGCGTGTGCATTGATAGTACCCGAAGAGGAAGAGACGGCTAACTCTGTGCCAGCAGCCGCGGTAATACAGAGGTCTCAAGCGTTGTTCGGATTCATTGGGCGTAAAGGGTGCGTAGGCGGCGCGGTAAGTCGGGTGTGAAATCTCGGAGCTTAACTCCGAAACTGCATTCGATACTGCCGTGCTTGAGGACTGGAGAGGAGACTGGAATTTACGGTGTAGCGGTGAAATGCGTAGATATCGTAAGGAAGACCAGTGGCGAAGGCGGGTCTCTGGACAGTTCCTGACGCTGAGGCACGAAGGCCAGGGGAGCCAACGGGATTAGAAACCCTAGTAGTCC
+
IIIIIIIIIIIIIIIIIIIIIIIIIIIIIIIIIIIHIIIIIIIIIIIHHIGHHEEHIIIGIIIIIIIHIIIIIIIIIHIIIIHIIIIIIIIIIHIHIIIIIIIIIIIIIIIIIIHGHHIIIIIHIIIIIIIIIHIIHIIHIIHIHIIIGIIIIIGIIIIIIIIHIIHIIIIIHHIHGHGHIIIHIIIIIIIIBHEGHHHIHHHIIIIIIIIIIIIIHHHIIHIIIIHIIIIHEIIHGIIHHDHHHHHHFIHGHHHEHDEEGIHFIIGHHDHIIIIIIIHHEEFHIHIHDIGIIHIIIIIHIIIIIIIIHHHIIIIGHIHIIIIIIIIIIIIIIIIHIIIIIIHIHHGIHHIHIIIIIIIIGHIHIIIHIIIIIIIIHHIIIIIIIIIIHHHEHHDHGHGGIIIIIIIHIIIHHIIIIIHG<0IIIIIIIHEIHEEFIIHIIIIDDADB
@HWI-D00621:464:HFY7KBCXY:1:1110:16561:92952 1:N:0:CGAGGCTGTGAACCTT
TGGGGAATCTTGCACAATGGGCGAAAGCCTGATGCAGCGACGCCGCGTGAGGGAAGAAGGCTTTCGGGTTGTAAACCTCTTTCAGAAGGGACGAAGCCACTCAGGTTAATAGCCGAGAGGGTGACGGTACCTTCAGAAGAAGCCCCGGCTAACTACGTGCCAGCAGCCGCGGTAATACGTAGGGGGCAAGCGTTGTCCGGATTTATTGGGCGTAAAGAGCGTGTAGGCGGCTAGGTAGGTCCGTTGTGAAAACTCGAGGCTCAACCTCGAGACGCCGATGGAAACCATCTGGCTAGAGTCCGGAAGAGGAGAGTGGAATTCCTGGTGTAGCGGTGAAATGCGCAGATATCAGGAAGAACACCCGTGGCTAAGGCGGCTCTCTAGTACGGTAATGACGCTGAGACGCGAAAGCGTGGGGAGCGAACAGGATTAGATACCCCAGTAGTCC
+
IIIIIIIIIIIIIIIIIIIHHIIIIIIIIIHHIGIIIIIIIIIHHIIFHHIIIIIIIIIIIGIHIHIIHIIIIIIHIIIIIHIIIGIIIIHIIIIIGIIIHIHIIGHIIIIIIIIDHDHHGHIGHCHHIIIIIIIIIIIIIHIFHHHGHIIHIIHIHHIFHHHIEHIHHIGIDHHHIIIFGHHHGIIIGIGHHHEGHIIHEHHHHEHIHHIHEHHHGFGGHHCHHHGHIHHEHIHIHIHHHHHE@?CEIIHEHDGHHHHB.IHIHE?IIHHHDHCHECHIIIIHECDCHIHIIIIIIHEIIIIIIIIIIIIIIIIIIIIIIHHIIIIIIIIIIIIIIIIIHHFHEIHIIHHHHIIIIIIHDCIIHHE@@HIHE?IIIHHCHHHIIIIIIIIHIHIIIIHFIHCIIIIIIIIIIIHGCIIIHHIIIIIIHHGHH?HHIIHHIIIDDCDA
@HWI-D00621:464:HFY7KBCXY:1:1110:13075:93303 1:N:0:CGAGGCTGTGAACCTT
TGGGGAATTTTGCGCAATGGGGGGAAACCCTGACGCAGCAACGCCGCGTGGAGGATGAAGTCCCTTGGGACGTAAACTCCTTTCGACCCGGACGATAATGACGGTACGGGTGGAAGAAGCCCCGGCTAACTTCGTGCCAGCAGCCGCGGTAATACGGGGGGGGGCAAGCGTTGTTCGGAATTACTGGGCGTAAAGGGCTCGTAGGCGGCCAACTAAGTCGGATGTGAAATCCCCAGGCTTAACCTGGGAACTGCATCCGATACTGGATGGCTTGAATTCGGGAGAGGGATGCAGAATTCCAGGTGTAGCGGTGAAATGCGTAGATATCTGGAGGAATACCGGTGGCGAAGGCGGCATCCTGGACCGAGACTGACGCTGATGAGCGAAAGCTAGGGGAGCAAACGGGATTAGAAACCCTAGTAGTCC
+
IIHIHHIIIIIIIIIIIIIIIHIIHIHIIIIIIIIIGIIIIIIIIIIIIIIHHHHHEHIIIIIIHIIIIGHIIIIHIIIIIIIIIHIIIIHIIIIIIIIIIIHIHIIIIIHIGIIIIIIHIIHIIIIIIIIIIIHIIIHIGHIIHHIIHDHIIIIIGIIIHIIHHHIHEEG=FHHHIGIHIIFHHHGIHIHHHHIGGIHHHIIIGIIIIHHIHIHIIHHHHGHIIIHHIHEG?HIHHGFHFEHGEGIIIIIIIIHHIIIIGIIIIIHIIIHIIIIIIIIIIIHHIIIIIGIIIIIIIIIHHIIIIIIIIIIIIIIHIIIIIIHGHIIIIIIHIIIHDIIIIIIIIIIIIIIHIIIHHIIIIIHIIHGD<0IIIIIIIIIIIIIIIIIIIIHIHGDIHHHGIIIIIIIIIIIIIIIIIIHIIDDDDD
@HWI-D00621:464:HFY7KBCXY:1:1110:11478:93891 1:N:0:CGAGGCTGTGAACCTT
TCGGGAATTTTGCGCAATGGGCGAAAGCCTGACGCAGCAACGCCGCGTGAGGGACGAAGGCCTTCGGGTCGTAAACCTCTTTTCTCAGGGAAGATGATGACGGTACCTGAGGAAGAAGCCACGGCTAACTACGTGCCAGCAGCCGCGGTAATACGTAGGTGGCGAGCGTTGTCCGGATTTACTGGGCGTAAAGAGCGCGCAGGCGGTTGGTCAAGTCGAATGTGAAAGCCCCCGGCTCAACTGGGGAGGGTCATTCGATACTGGTCGACTCGAAGGCAGGAGAGGGACGTGGAATTCCCGGTGTAGTGGTGAAATGCGTAGATATCGGGAGGAACACCAGTGGCGAAGGCGGCGTCCTGGCCTGTTCTTGACGCTGAGGCGCGAAAGCCAGGGGAGCGAACGGGATTAGAAACCCGAGTAGTCC
+
IIIIHIIIIHIIIIIIIIIHIIIIIIIIIIIIIIIIIIIIIIHIIGIIIIIIIIHHIIIIIIIIIIIIIIIIIIHIIIIIIHIIIIIIHIIIIHHIHIIHIIIIIIIIIIIIIIIIIIIIIIIIIIIIIIIIIIIIIIIIIIIIIIIICDHIIIIEHIGIIHIIGIIHHHIIHIHHIHIIIIHIIIIIHIHHHIIIHIHHIIIIIIIIHIHIHHIHHICHIHIIHHIIIGIIIIIIHIGIIHIIIIHIHIHHIHIGIIIIIIIIHHHIHHHIIIIIIIIIIIIIIIIIIHHIHIIIIIIIIIIIIIGIIIIIIGIIIIIHHFFHIHIIIIIIIIIIIIIIHHG<IIHHECIIIHHIHHIIIHIIHGHHHIIIIIIIIIIIIIIIIHHHIIIIIIHDE1IHHIHIIIIIHIIHIIIHHIIDDCDB
@HWI-D00621:464:HFY7KBCXY:1:1110:12502:95899 1:N:0:CGAGGCTGTGAACCTT
TGGGGAATCTTGCGCAATGGCCGCAAGGCTGACGCAGCGACGCCGCGTGTGGGATGACGGCCTTCGGGTTGTAAACCACTGTCGGGAGGAACGAATACTCGGCTTGCCGAGGGTGACGGTACCTCCAAAGGAAGCACCGGCTAACTCCGTGCCAGCAGCCGCGGTAATACGGAGGGTGCGAGCGTTGTCCGGAATCACTGGGCGTAAAGGGCGCGTAGGTGGCCCGTTAAGTGGTCGGTGAAATCCCGCGGCTCAACTGCGGGGCTGCCGATCAGACTGGCGAGCTAGAGCACGGTAGGGGCAGATGGAATTCCCGGTGTAGCGGTGGAATGCGTAGAGATCGGGAAGAATACCAGTGGCGAAGGCGTTCTGCTGGGCCGTTGCTGACACTGAGGCGCGACAGCGTGGGGAGCAAACAGGATTAGAAACCCCAGTAGTCC
+
IHHIIIIIIHIIIIIIHIIIIIIIIIIIHHHHHIIIIIHIIIIIIIIIIHIIIHIIIIIIIIIIIIIIHHIHFHHGHIIIIIHIIIHIIIIIHIIIIIIIIIIIIHIIIHIIHHIHHIIIIIIIIHHHCHHIIHIHIIIGHCHIHHHHIIIIHHIHIIIHDHIGIHIIIGHH=HHIIIIIHIIIIIIIIIHHCEHHIHHIIGHIHHIIHHHIIIHEIIHIIIIHIIEHIHHCIHEEFIHHIIHIIIHHHHHCIHGIHIIIIIHHHIIIIHEHHHHHIHHCHHHHH?HIIIGHIIIIIIIIIIIIHHHGHIIIHHEIIIIHHEDGIIIIHIIIHHHHHF<HECHIHHEHFHHHIIIIIHIIIIIHHHGC1IIGIIIIHIIIHHIHHIIHHHIIIHHIIIIIIIIIIIIHHFHHG?IIHIIIHIHHIHGHIIHIIIHDD@AD
@HWI-D00621:464:HFY7KBCXY:1:1110:16779:95801 1:N:0:CGAGGCTGTGAACCTT
TCGAGAATTTTTCACAATGGGCGAAAGCCTGATGGAGCGACGCCGCGTGGGGGATGAATGGCTTCGGCCCGTAAACCCCTGTCATTTGCGAACAAGTTGTTTCACCTAACACGTGAAGCATTGATAGTAGCGAAAGAGGAAGGGACGGCTAACTCTGTGCCAGCAGCCGCGGTAATACAGAGGTCCCAAGCGTTGTTCGGATTCACTGGGCGTAAAGGGTGCGTAGGCGGTCGGGTAAGTCTGACGTGAAATCTCCAAGCTCAACTTGGAAATGGCGTCGGATACTATTCGGCTTGAGGAATGGAGGGGAGACTGGAATTCTCGGTGTAGCAGTGAAATGCGTAGATATCGAGAGGAACACCAGTGGCGAAGGCGGCTGACTGGATCGCAACTGACACTGAGGAACGAAAGCTAGGGGAGCAAACAGGATTAGATACCCCAGTAGTCC
+
IIIIIIIIHIIIIIIIIII@GIIIIIIIIIIIIIIIIIIIIIIIIIIIIIIIIIIIIIHH1GHIIIIHEHHIIIIIIIIIIIIIIIIIHGHHHHIIIIHIIIIIIIIIIIIIIIIHIIIIIIIEHIIIIIIICCHIIHIIIIIIHHIIIIIIIHIIGIIHHIIIHIIIIIIIHI?FHHEGGHHHHIGHCGGEEGHHHIIHIHHFEFEIIIIIIIIIHHHIHHIHIIIHDHHHEIIIIIHHHHHB?ECIIHHFHEHFCEGIIIHHC:GGHEHG=IHIHGHIHEIIHEC?DGIIIHHIIHH?G@IGHIIIIIIHHGIIIIIHHCGIIIIIIIIGIIHIIIIIHIHGHHGHG0HHIIIIIIIHECHHFIIIIIIHHGIIHHGIIIIIHCIIHHG@IIIIIIHHIHIHIIIIIIIHHHIIIIIIIIIIIIIIIIIIIIHEIIIHIIHDDDCD
@HWI-D00621:464:HFY7KBCXY:1:1110:10167:97521 1:N:0:CGAGGCTGTGAACCTT
TTTGGAATTTTGGACAATGGGCGAAAGCCTGATCCAGCGACGCCGCGTGCACGATGAAGGCCTTCGGGTCGTAAAGTGCTTTTAGCAGGAACGAATTTTTGACGGTACCTGCAGAATAAGAGGTTGCTAACTCTGTGCCAGCAGCAGCGGTAATACAGAGACCTCAAGCGTTATCCGGAATCATTGGGCGTAAAGCGTGCCGATAGGTGGTGTATTTAGTCTTGGGTAAAGGCCAGAAGCTCAACTTCTGAGTTTGCTTAAGATACTGATACACTAGAGGGGCAAAGAGGTGCTTGGAACGAATGGTGTAGTAGTGAAATGCGTTGATATCATTCGGAACACCGAAAGCGAAGGCAGAGCACTGGGTGCCACCTGACACTGCTAGGACGAAAGCGTGGGTAGCGAATGGGATTAGATACCCTTGTAGTCC
+
IIIIIIIHIIIIIIIIIIIIIIIIIIIIIIIIIIIIIIIIIHHIIIIIIIIIIIIHIIIIIIIIIIIIIGIHIIIIIIIIIIFHIIIIIHIIIIIFHIHHIIIIIIIIIIIIIIIIIIIIIHIIIIIIIIIIIIIIIIHIIIIIIIHIIIIIIHIIIHICHHGHHIHHIIIIIIIIIHHIIHHHIIIHHIIIGHHIIHHGHIHHHHHIHIIIIHEHIIHHHHIHGHIHHIIHFIIHIHEEHEHHE@/HFIIHHIGHHHHHCHHHHHEIIIIHHGIHIIIIIIIIIHIHHGIIHHHHHFFGECHEIIIHHHHHIIHHHEHHIIIIHHEC?EIIHIIIHHGHDHIIIIHIIIIHIIHHIIIIIGEIIIIIIIHHG?HEHHIHIHGIIIIIIIIHHIIIIIIIIHHCDIIIIIIIIIIIHIIHHIIIIBDDDD
@HWI-D00621:464:HFY7KBCXY:1:1110:12012:100848 1:N:0:CGAGGCTGTGAACCTT
TGGGGAATATTGGACAATGGGCGCAAGCCTGATCCAGCAATGCCGCGTGAGTGATGAAGGCCTTAGGGTTGTAAAGCTCTTTCGCCCGCGACGATGATGACGGTAGCGGGAGAAGAAGCCCCGGCTAACTTCGTGCCAGCAGCCGCGGTAATACGAAGGGGGCGAGCGTTGTTCGGATTTACTGGGCGTAAAGGGCGCGTAGGCGGCGGGTCAAGTCGAGTGTGAAAGCCCCGGGCTCAACCTGGGAATTGCGCTCGAGACTGATTTGCTGGAGTTCGGGAGAGGAGCGTGGAATTCCCAGTGTAGAGGTGAAATTCGTAGATATTGGGAAGAACACCGGTGGCGAAGGCGGCGCTCTGGACCGAGACTGACGCTGAGGCGCGAAGGCGTGGGGAGCAAACAGGATTAGAAACCCTTGTAGTCC
+
IHIIIHIIIIIIIIIHIIIIIIIIIIIIIIHIIIIIIIIIIIIIIIICHHIHIHIIIIIIIIIIIIIIIHHIHIIIIGIIIIIIIIIIIIIIIHIIIIIIIIIIIIIIIIIIHIIIIHIIIIIIIIIIIIIIIHHIIIIIIIIIIHIIIHHIHIIIIIIGIIHIIIGH?GHEHEHIIIIIIIHIIIIIIIIHIIIIIIHHIIIIIIIIIIHHHIHIGHGHIIIIIIIIHHHHIIIIIHHEHHGHHHHHHIIHIIIHHEIIIIHHIIHHIIIIIIIGIIIIIIIGIIIIIGHIIIIIIIIIIIIIIHHGIIIIIIIIIIIIIHHIHHHHHHGHIIHEIIIHFIIHGIIIIIIHDHIIIIIHIIIIHG1IIHGIIIIIHIHIIIIIIHIIIHIIIIIIIFIIHHHIIIHIIIIHIIIIIHHDDDDD
@HWI-D00621:464:HFY7KBCXY:1:1111:14751:68449 1:N:0:CGAGGCTGTGAACCTT
TGGGGAATATTGGACAATGGGCGCAAGCCTGATCCAGCCATGCCGCGTGAGTGATGAAGGCCCTAGGGTTGTAAAGCTCTTTTGTGCGGGAAGATAATGACGGTACCGCAAGAATAAGCCCCGGCTAACTTCGTGCCAGCAGCCGCGGTAATACGAAGGGGGCTAGCGTTGCTCGGAATCACTGGGCGTAAAGGGTGCGTAGGCGGGTCTTTAAGTCAGGGGTGAAATCCTGGAGCTCAACTCCAGAACTGCCTTTGATACTGAGGATCTTGAGTTCGGGAGAGGTGAGTGGAACTGCGAGTGTAGAGGTGAAATTCGTAGATATTCGCAAGAACACCAGTGGCGAAGGCGGCTCACTGGCCCGATACTGACGCTGAGGCACGAAAGCGTGGGGAGCAAACAGGATTAGAAACCCTTGTAGTCC
+
IIIIIIIIIIIIIHIIIIIHHIIIIIIIIIIIIIIIIIIIIIIIIIIHHHIHIIIIIIIIIIIIIIIIIIIIIIIIIIIIIGHIIHIIIIIIIIIIIIIIIIIIIIIIIIIIGIHIIIIIIIIIIIIIIIIIIGIIIGHIHIIHHIGIIIIIIIIIIIIIIIIIIIHHHHCHIIIIIIIHIIIIIHIIIHHIIIHHHIIIIIIIIIIHEIIIHIIHHHHHHIHHHHHIIHFHIHG@GHHHH?HEEIGHHHHIIHIIIHIIIIHGHHHEHIIIHHDIIIIIHHDIIHIIIHIIIIIIHEIIIIIIIIIIIIIIIIIHHIHIIHHIIIIHHIHHCEIIHIIIIIIHG@IIIIIIIIIIIIIHCDHIHG1IIIHCEGCIHIIHEIIHIHIIIIIIHHHGHIIFIIIIGHFEIIHGHGGIGIIDDB?D
@HWI-D00621:464:HFY7KBCXY:1:1111:14999:89278 1:N:0:CGAGGCTGTGAACCTT
TGGGGAATCTTGCGCAATGGACGAAAGTCTGACGCAGCGACGCCGCGTGGGTGATGAAGGCCTTCGGGTTGTAAAGCCCTGTGGGGAGGGACGAATAAGTGGTGGCTAATATCCACCATGATGACGGTACCTCCTTAGCAAGCACCGGCTAACTCTGTGCCAGCAGCCGCGGTAAGACAGAGGGTGCAAACGTTGTTCGGAATTACTGGGCGTAAAGCGCGTGTAGGTGGCAAGGTAAGTCGGGTGTGAAAGCCCTGGGCTCAACCCAGGAAGTGCACTCGATACTACCTCGCTAGAGTCCCGGAGAGGTTGGTGGAACTCTCGGTGTAGAGGTGAAATTCGTAGATATCGAGAAGAACACCGGTGGCGAAGGCGGCCAACTGGACGGTGACTGACACTGAGACGCGAAAGCGTGGGGAGCAAACAGGATTAGAAACCCTAGTAGTCC
+
IIHIIIIIIIIIIIIIIIIIIIIIIHHIIIIIIIIIIIIIIIIIIIIIIIIHIIIIIIIHIIIIIIIIIIIIIIIHIIIHIHIIIIHHIIIIIIIIIIIIIIIIIIIIIIIHIIIIIIIIIIIIIIIIIIIIIIIIIIIIIIIIIIIIIIHHHIIIIIHIHIIIHIIHHHHIIHHIIIIIGIIIEHHHIIIIHHIIIIIIIIIIHIIIHHIIEHHIIEIIIHHIIHIHIIFGHGHEIHC<IHHHFFHIIIHHIIIIIIGIIIIIHIHEHHHIIHHHEHGFIHHIIHGGHDIIIHIIIHHHHHIIIIIIIGIIIGIIHHIHIIIIIIHEIHHIIIIIIIIIIIIIIHGIHIIIIIIIIIIIIIIIIIIIIGHIIHGIIIIIIIIIHIIIIIIIIHHEIIIIIIIIIIIIIIIIIIIIIIHG1IIIHIIIIIIIIHHGIIIIIIIDDDDB
@HWI-D00621:464:HFY7KBCXY:1:1111:14629:94821 1:N:0:CGAGGCTGTGAACCTT
TGGGGAATATTGGACAATGGGCGCAAGCCTGATCCAGCCATGCCGCGTGAGTGATGAAGGCCCTAGGGTTGTAAAGCTCTTTTGTGCGGGAAGATAATGACGGTACCGCAAGAATAAGCCCCGGCTAACTTCGTGCCAGCAGCCGCGGTAATACGAAGGGGGCTAGCGTTGCTCGGAATCACTGGGCGTAAAGGGTGCGTAGGCGGGTTCTTAAGTCAGGGGTGAAATCCTGGAGCTCAACTCCAGAACTGCCTTTGATACTGAGAGTCTTGAGTTCGGGAGAGGTGAGTGGAACTGCGAGTGTAGAGGTGAAATTCGTAGATATTCGCAAGAACACCAGTGGCGAAGGCGGCTCACTGGCCCGATACTGACGCTGAGGCACGAAAGCGTGGGGAGCAAACAGGATTAGATACCCTGGTAGTCC
+
IIIIIHIIIIIIIHIIIIIIIIIIIIIIIIIIIIIIIIIIIIIIIIIHIHIHIHIIIIIIIIIIIIIIHIIIIIIIIIIIIIIHHIIHHIIIIIIIIIIIIIIHIIIIIIIIIIHIIIIIIIIIIIIIIIIIIIIIIIIIIIIIIIIIHHIIIIIHIIIHHIIIIIIIIIIIIIHIIIIIIIIIIHIIIIHIIIIIHIIHIIHIIIIHHHHHHHHHHIIIIHIIHHHHHI.CHIIIHHIIIHIIIHIIHFEIHIIFHEHIHHHHHHHIIIIIIIIIIIIIIIHIIHHHHCIHHHIIIHIIIIIIIIIIIIIIIIHIIIIIIHHIHIIHEHEHHHIIIHHHHIIIIIIHE<<IIIIIIIIHDIIHFFCIHHHCIIIIIIIIIIIIIHIIIIIIIIHD<IIIIIIIIIIIIIHHGD<CIIIDDDDD
@HWI-D00621:464:HFY7KBCXY:1:1111:15464:95514 1:N:0:CGAGGCTGTGAACCTT
TCGAGAATTTTTCTCAATGGGGGAAACCCTGAAGGAGCGACGCCGCGTGGAGGATGAAGGTCTTCGGGTTGTAAACTCCTGTCATTTGGGAACAATGCGCACGTATTAACTGTACGAGCGTTGATAGTACCAGAAGAGGAAGAGACGGCTAACTCTGTGCCAGCAGCCGCGGTAATACAGAGGTCTCAAGCGTTGTTCGGATTCATTGGGCGTAAAGGGTGCGTAGGTGGCGCCGTAAGTCAGATGTGAAATTTCGGAGCTTAACTCCGAAACTGCATTTGATACTGCGGTGCTTGAGGACTGGAGAGGAGACTGGAATTTACGGTGTAGCAGTGAAATGCGTAGAGATCGTAAGGAAGACCAGTGGCGAAGGCGGGTCTCTGGACAGTTCCTGACACTGAGGCACGAAGGCCAGGGGAGAAAACGGGATTAGATACCCCAGTAGTCC
+
IHIIIIIIIIIIIIIIIIIIIIIIIIGHIIIIIGIIIIIIIIIIIIIIIHIIIIIIIIIIIIIIIIIIIIIIIIIIIIIIIHHIIIIIIIIIIHIIIIIIIIIIIIIIIIIIIIIIIIIIHIHIIIIIIIIIIIIIIIIIHHEIHIHHGIIIIIGIIIIHIIIIIIIIIIHHHIIIHIIIHIIHHIIIIIGIBH?HHIIIHIHHHIIIIIIIIIIHIIIIIHHHIHHHIIHCB-IHIHHIIIHHEIIIIIIIIHHIHHHIIHIIHHHIIHHHIIIIHFEIIHCIHGIIIIIIIIHIIIHEHEIHIIIIIHHHFIGIIIIGHIIIIIIIIIIIIIIHIIIIIIIHGHFGIIIIIIIIHHHHIHIIIIIIHIIHHHHHHD<1HIIHHIIIHHHIHF<1FIIIIIIIIIHHIIIIIIIIGHHHHIIHDGIIIIHEHHDHIGHIIHIDDDDB
@HWI-D00621:464:HFY7KBCXY:1:1112:12121:65967 1:N:0:CGAGGCTGTGAACCTT
TGGGGAATATTGGACAATGGGCGCAAGCCTGATCCAGCCATGCCGCGTGAGTGATGAAGGCCCTAGGGTTGTAAAGCTCTTTTGTGCGGGAAGATAATGACGGTACCGCAAGAATAAGCCCCGGCTAACTTCGTGCCAGCAGCCGCGGTAATACGAAGGGGGCTAGCGTTGCTCGGAATCACTGGGCGTAAAGGGTGCGTAGGCGGGTCTTTAAGTCAGGGGTGAAATCCTGGAGCTCAACTCCAGAACTGCCTTTGATACTGAGGATCTTGAGTTCGGGAGAGGTGAGTGGAACTGCGAGTGTAGAGGTGAAATTCGTAGATATTCGCAAGAACACCAGTGGCGAAGGCGGCTAACTGGCCCGATACTGACGCTGAGGCACGAAAGCGTGGGGAGCAAACAGGATTAGAAACCCGTGTAGTCC
+
IIIIIIHIHIIIIHIIIIIIIIIIIIIIIIIHIHHIHIIIHIHHHIIIHHIHIIIHIIIHEHHIIIIIHHIIIIIIIIIIEHHIIIIIIIHIIIIIIIIIIIIIHIIIIHIIIHIHHIIIHIIIIIIHIIIIIIIIIIIIIIIIIIIIIHHIIIIIIIIHIIIIIIIIIHIII@EHHHIIIIHIIHHIIIIGIIHFHHHGHIIIIIIIHIIIIGHHHHHIIIIHIIHIIIHIHIIIIHHHHFA?GIIIIHCHHHIIHIHHIIHEIIIIIIIIIHHCIIIIHIIIIIIIIHIHIIIHIHIIHHIIHIIIIIIIIIIIIIIIIIHIIGHHGIIIIIIIIIIIHIIIIIIIIHGFCCFGIIIIIIIIHFEIIIIIIIIIIIIHIIIIIIIIIIIIHGIIIIIIIIIIIIIIHEGEIIIHGII@DDDD
@HWI-D00621:464:HFY7KBCXY:1:1112:9510:82847 1:N:0:CGAGGCTGTGAACCTT
TGGGGAATCTTGCACAATGGGGGCAACCCTGATGCAGCGACGCCGCGTGAGCGATGAAGCCCTTCGGGGTGTAAAGCTCTTTCGGCAGGGAAGATTATGACGGTACCTGCAGAAGCAGCTGCGGCTAACTACGTGCCAGCAGCCGCGGTAATACGTAGGCAGCAAGCGTTGTTCGGAGTTACTGGGCGTAAAGGGTGTGTAGGCGGTCTTCTAAGTTTGGTGTGAAATCTCCCGGCTCAACTGGGAGGGTGCGCCGAAAACTGGGAGGCTAGAGTGCGGGATGGGAGAGTGGAATTCCTGGTGTAGCGGTGAAATGCGTAGATATCAGGAGGAACACCTGTGGTGTAGACGGCTATCTGGACCGCAACTGACGCTGAGACACGAAAGCGTGGGTAGCAAACAGGATTAGAAACCCTAGTAGTCC
+
IIIIIIHIIIIIIFHIIIIIIIHIIIHIIIIIIIIIIIIIIIIIIIIHHHIHIIGIGHIFHIIIIIIIGHIIIIIIIIIIIHIIIIIIIIIIIIIIIIHHHIIIIIIIHIIIGHIIIIIIHIIIIHIHIHIHIIIIIGGIIIIIIIIIIHIIHHIIIHIIIIIIIIIIIHIIIIIHFHIIIIIIIIIIIIIIIHHEHIHHIIIIIIHHIIIIHIIIGIHHCHIIIIHHHBCCIIGF.IIIHFGIHEHHIIIIHDHIIIIIHIIIIIHIIIIIIIIIIIIIIHIIIHIIHIIIIHEC?IIHHIIIIIIIIIIIIIGIIIIIHHHIIIIIIIIIIHHGCFCHIIIIIHIHIIIHGGCC<IIIHIIIIHHHHIIHHGIIIIIIIIIIIHHHC@IIIIHGCHHHIIIHCIIIIIIHIIIIIIIDDACD
@HWI-D00621:464:HFY7KBCXY:1:1113:14518:69284 1:N:0:CGAGGCTGTGAACCTA
TGAGGAATCTTCCGCAATGGGCGAAAGCCTGACGGAGCGACACCGCGTGTGGGATGAAGTCCTTCGGGATGTAAACCACTGTTGGAGGGGAAGACAACTGACGGTACCCTCCGAGAAAGCCCCGGCTAACTACGTGCCAGCAGCCGCGGTAAGACGTAGGGGGCCAGCGTTGTTCGGAATTACTGGGTGTAAAGGGTTCGTAGGCGGTGTGGCAAGTCGGGAGTGAAATCTCTGGGCTCAACCCAGAGACTGCTTCCGAAACTGCTGTGCTTGAGTGTGAGAGAGGCTCGTGGAATTGCAGGTGTAGCGGTGAAATGCGTAGATATCTGCAGGAACACCCGTGGCGAAAGCGGCGAGCTGGATCACTACTGACGCTGAGGAACGAAAGCTAGGGGAGCAAACAGGATTAGAAACCCCAGTAGTCC
+
IIHIIIIIIIIHIIIIIIIIIIIIIIIIIIIIIIIIIIIIIIIIIIIIIEHHIIIIIIIHHIIIIIIIIIIIIHIIHHIIIIHHIIIIIIIIIIIIIIIIIIIIIIIIIIIHIIIHIIIIIIIIIIIIHIIIIIIIIIIIIIIIIIGIIIIIIIIIHHIIHIIIIIIIIIIHHIIIIIIIIIHIHIIHHHIHIIIIIIIIIHIIIIIHHHIIGHIIIHIHHHHIIIIIIHCGIIIIHGHHHIHIIIIIIIHIHIHDGIHHHHHIIIHIHHHHHIIIIHIIIIHIHIIIIIHIIIIIIIIIIIIIIHIIIIIIIIIIIIIIIIHHHIIIIHGHIIIIIHIIIIIIIIIIIIHIIIHGIIIIIIIIHIIIIHIIIIIIHIIIIIIIIIIIIIIIIIIIIIIIIIIIIIIIIIIIIIIIIIIIDDDDD
@HWI-D00621:464:HFY7KBCXY:1:1201:19612:3676 1:N:0:CGAGGCTGTGAACCTT
TGGGGAATATTGGACAATGGGCGCAAGCCTGATCCAGCCATGCCGCGTGAGTGACGAAGGCCTTAGGGTTGTAAAGCTCTTTTGGCGGGGAAGATAATGACGGTACCCGCAGAATAAGCTCCGGCTAACTTCGTGCCAGCAGCCGCGGTAATACGAAGGGAGCTAGCGTTGTTCGGAATCACTGGGCGTAAAGCGCACGTAGGCGGATGTGTCAGTCAGGGGTGAAATCCCGGAGCTCAACTTCGGAACTGCCTTTGATACAGCACGTCTTGAGTCCGATAGAGGTGGGTGGAATTCCTAGTGTAGAGGTGAAATTCGTAGATATTAGGAAGAACACCGGTGGCGAAGGCGGCCCACTGGATCGGTACTGACGATGAGGTGCGAAAGAGTGGGGAGCAAACAGGATTAGAAACCCTGGTAGTCC
+
H1FHIIIIIIIIIIIIIIIIIIIIIIIIIIIIIIIIIIIIIIIIIIIIIIIIIIIIIIIGIIIIIIIIIIIIIIIIIIIIIGHHIIIIHIIIIIIIIIIIIIIIIIIIIIIIIIIIIIIIIIIIIIIIIIIIIIIIIIIIHIIIIIHIIIIIIIIIIIIIIIGHHIIHHIHIHIIIIIIIIIIIIIHIIIIIIIIIIIIIIIIIHIIIIIIIIIIIIIEHHIIIIIIIIHCIIHHH@FHHHGIIIIIIHEHHGH@IIIIIIHHIIIIHHGIIIIIHIIHGIIIIIHIIIIIIHIIIIIIIIIIIIIIIIGIIIIIIIIIIIHFIHIIIIIIIIIIIIIIIIIHHIIIIIIIIIIIIIIIHE0=IIIIHIIHHF?IIIIHGIIIIIHD1IIIIIIIIIIHIGIIIIIIFIHIIIIIIIIIDDDDD
@HWI-D00621:464:HFY7KBCXY:1:1201:12844:45691 1:N:0:CGAGGCTGTGAACCTT
TGGGGAATATTGCGCAATGGGGGAAACCCTGACGCAGCGACGCCGCGTGGGTGATGAAGGCCTTCGGGTCGTAAAGCCCTGTCGGAGGGGAAGAAGGACTCTCGTGCAAATAGTGCGAGGGTTTGACGGTACCCTTAGAGGAAGCACCGGCTAACTCCGTGCCAGCAGCCGCGGTAATACGGAGGGTGCAAGCGTTGCTCGGAATTACTGGGCGTAAAGGGCGTGTAGGCGGTTTCGTATGTCTGGCGTGAAAGCCCCGGGCTCACCTCGGGAAGTGCGTCGGAAACTGCGAGACTAGAGTCCCGGAGAGGGAGGTGGAATTCCAGGTGTAGCGGTGAAATGCGTAGATATCTGGAAGAACACCGGTGGCGAAGGCGGCCTCCTGGACGGTGACTGACGCTGAGGCGCGAAAGCGTGGGGAGCAAACAGGATTAGATACCCCAGTAGTCC
+
HIFIIIIIIIIIIIIIIIIIIIGIIIIIIIIIIIIIIIHIIIIIIHHCFHHEHIIHIIIIHHIIIIIIHIHEHHIIIIIGIHHHIIIIIIHIIIIIIIIIIIIIIIIIHIHHHHHHIHIIIIIIIIIIIIHIHIIIGFHIIIIIIIIIIIIHEHHHIIIIIIIIIIIIIHIIIIIIIIIIIIIIHHEEHIIGHIIHIIIHIHIHHEHHEHHHHIHHHHHIHGHGHDIIHHEHGFCGH?HGIIIIIIHIHIIIIHIHHIIIIHFHIGHIIIIIIIIHHHDHHHHHIIIHG??HIIIIIIIIIHHHIGIIIIIIIIIIIIHIHIIIIIIIIIIIIIIIIIIIIIIIIIIHGHIIHHHGFIIIIHIIIHIIIIIIIIIIIIIHHIIIIIIHHFIHIIIIIIIIIHHC/HGIIIIIIIIIIIIIIIIIIIIIIIIHHHDD0EGIHIFIIDDDDD
@HWI-D00621:464:HFY7KBCXY:1:1201:16558:48811 1:N:0:CGAGGCTGTGAACCTT
TCGAGAATATTCGACAATGGACGAAAGTCTGATCGAGCGACGCCGCGTGGAGGAAGAAGGTCTTCGGATTGTAAACTCCTTTTCCGCTTGAGAAAGTTATTGATCAGAGCGGGAATAAGTAGCGGCAAACTTCGTGCCAGCAGCAGCGGTAATACGAAGGCTACAAGCGTTACCCGGATTTATTGGGCGTAAAGAGCGAGTAGGTGGTTTGGTGCGTCTGTTGTTAAATGTCTCCGCTTAACGGGGTCACCGCAATGGAAACGGCCGAACTAGAGAGTGCTAGAGGCAAATAGAACGCACGGTGTAGGGGTGAAATCCGTTGATATCGTGCGGAATACCAAAGGCGAAGGCATTTTGCTGGGGCATTTCTGACACTCAATCGCGAAAGCGTGGGGAGCAAAAAGGATTAGAAACCCCGGTAGTCC
+
IIIGIIIIIIIIIIIIIIIIIIIIIIIIIIIIIIIIIIIIIIIIIIIHIIIIIIIIIIIIIIIIIIIIIIIIIIIIIIIIIHIIIIIHHIIIIIIHHIIIIIIIIHIIIIIIIIIIIIIIIHIIIIIHIIIHIIHIHIIIIIHHHIIIIIIIIIIGIHHIIGIIHIIEHIIIIHHHEHHIHHIIIHGGHEHIIIIIHIHIIHHIIIHIIIIIHIIIHHIIIIIIIIIIHGE<DHIIGIIIIIIHFIHGIGHHFHHIIIIHHIHIIGIHHHIHFHHHFHEFIHHHIIHIIHGGHHEHHCIIIIIIIIIIIIHIIIHIIHIIIHEDGHIIIIIIHHHHHHIIIIIIIIIIIIIIIHIIIIHIIIIHIIHIIIIIIIIHHHDIIIIIIIIIIIIIIIIIIIIIIIIIIIIIIIIHEIIIIHIIDDDCD
@HWI-D00621:464:HFY7KBCXY:1:1201:11981:49395 1:N:0:CGAGGCTGTGAACCTT
TGGGGAATCTTGCACAATGGGGGCAACCCTGATGCAGCGACGCCGCGTGAGCGATGAAGCCCTTCGGGGTGTAAAGCTCTTTCGGCAGGGAAGATTATGACGGTACCTGCAGAAGCAGCTGCGGCTAACTACGTGCCAGCAGCCGCGGTAATACGTAGGCAGCGAGCGTTGTTCGGAGTTACTGGGCGTAAAGGGTGTGTAGGCGGTCTTCTAAGTCTGGTGTGAAATCTCCCGGCTCAACTGGGAGGGTGCGCCGGAAACTGGGAGGCTAGAGTGTGGGATGGGAGAGTGGAATTCCTGGTGTAGCGGTGAAATGCGTAGATATCAGGAGGAACACCTGTGGTGTAGACGGCTCTCTGGACCGCAACTGACGCTGAGACACGAAAGCGTGGGTAGCAAACAGGATTAGAAACCCTAGTAGTCC
+
IHIHIIIIIIIIIIIIIIIIIIHHIHIIIIIIIIIHIIIIIIIIIIIIIIIIIIIIIIIIIIIIIIII<EHIIIIIIIIIIHHIIIIIIIIIIIGHHIIIIIIIIIIIIIIIIIIHIIIIIIIIIIIIIIIIIIHIIHIIIIIIIIIHIHIHIIIHIIHGHIIIHICHEHHEHIIHHHHHIIIHIHIIIIIIIIIIIIIIIHEFIIGIIIIIIIIHIIIHEEIHHIIIIHHGIIIIIIIIIHIIIIIHIIIIIIIIIIIIIHIIIIIIIIIIIIIIIIIIIHIIIIIIIIIIIIHHGIIIIIIIIIIIIIIIIIIIIIIIHHHHEIIIIIIIIIIIHIIIIIIIIIIIIIIIIIIIIIIIIIIIIIIIHIIHIIIIIIIIIIHIIIIIIIIIIIHHFIIIIIIIIIIIIIIIIIIIIIIDDDDD
@HWI-D00621:464:HFY7KBCXY:1:1201:13295:50551 1:N:0:CGAGGCTGTGAACCTT
TGGGGAATTTTCCGCAATGGGCGAAAGCCTGACGGAGTGACGCCGCGTGTGGGACGAAGGCCTTCGGGTCGTAAACCACTGTCAGTGGGAAAGAAGGGTGTCGGTGCTAATACCATCGGCATTTGACGGTACCTGCAGAGGAAGCCCCGGCCAACTCTGTGCCAGCAGCCGCGGTAAGACAGAGGGGGCAAGCGTTGCTCGGAATTACTGGGCGTAAAGGGCGCGTAGGCGGGATGGCAAGTCGGTCGTGAAATCCTTCGGCTCAACCGAAGAACGTCGATCGATACTGCTGTTCTTGAGGGTTGCAGAGGAGACTGGAATTCCCGGTGTAGCGGTGAAATGTGTAGAGATCGGGAGGAACACCGGTGGCGAAGGCGGGTCTCTGGGCAATTCCTGACGCTGAGGCGCGAAAGCGTGGGGAGCAAACGGGATTAGATACCCGAGTAGTCC
+
IEHIIIIIIIIIIIIIIIIIIIHIIIIIIIIIIIIIIIIIIIIHIIIIIHIHIIIIIIIIIIIIIIIIIIIIIIIIIIHHIIHIIHHIIIIIIIIIIIIIIIIIIIIIIIIIIIIIIIIIIIIIIIIIIIIIIIIIIIIIIIIIIIIIIHIIIIIIIIHIIIIHIIIIGHEHHIIIIIIIIHIIHIIHIGGIIHIHHHHHHFHFHHEGHIHHHIFGIIIHIIIIIHCIIIIIIIIHHHIIIIIHCEGIIGIHHHIHDIIIIIHIIHIIHHHIIHIHHHHHIIIIIIIIIIIIIHIIIIIIIIIIIIIIIHGIIIIIHIIIIGHIGIIIIIIHIIHIIIIIIIGIGIHHCHEIIHIIIIIIIIIIIIIIIIIIIIIIIIGIIIIIIIGIIIIIIIIIIHIIIIIIIIIIIIHGCIIIIIIHIHIIIIIIIIHHHHIIHIHHEIHCHDDDD@
@HWI-D00621:464:HFY7KBCXY:1:1201:17845:51317 1:N:0:CGAGGCTGTGAACCTT
TGGGGAATATTGCACAATGGGCGCAAGCCTGATGCAGCGACGCCGCGTGAGGGATGACGGCCTTCGGGTTGTAAACCTCTTTCAGCAGGGACGAAGCGCAAGTGACGGTACCTGCAGAAGAAGCGCCGGCCAACTACGTGCCAGCAGCCGCGGTAAGACGTAGGGCGCGAGCGTTGTCCGGATTTATTGGGCGTAAAGAGCTCGTAGGCGGCTTGTTGCGTCGGCTGTGAAAACCCATGGCTCAACCGTGGGCTTGCAGCCGATACGGGCAGGCTAGAGTTCGGTAGGGGAGACTGGAATTCCTGGTGTAGCGGTGAAATGCGCAGATATCAGGAGGAACACCGGTGGCGAAGGCGGGTCTCTGGGCCGATACTGACGCTGAGGAGCGAAAGCGTGGGGAGCGAACAGGATTAGAAACCCCAGTAGTCC
+
IIIIIIIIIIIIIIIIIIIIIIIIIIIIIIIIIIIIIIIIIIIIIIIHIIIIIIIIIIIIIIIIIIIIIIIIIIIIIIIIIHIIIIIIIIIIIIIIIIIIHIIIIIIIIIIIIIIIIIHIIIIIIIIIIIIHIIIIHIIIIIIIIIIIIIIIIIHHIHHIIIIIIIIHIIIIIHHIGHHHIIHHIGHHIIIIIIIHIHHIIIIIIIIIIIIEHIHHHHIHHHIIHGIHIIIGIGHIIIIIIHHB8HHIIIIIIHIIHEIHIIIIIIIHIIIIIHHIIIIHIIIIIIIIIIIHIIIIHEIIHIIIIIIIIIIIIIIIIHIIIIIHIHEDH?IIIIIIIIIGIIIIIIIIHIIIIIIIIIIIHHIIIIIIIIIIHIIIIIIIIIIIIIIIIIIIIIIIIIIIHGIIIIIIIIIIIIIHCIIIIIIIDDDDD
@HWI-D00621:464:HFY7KBCXY:1:1201:8259:52771 1:N:0:CGAGGCTGTGAACCTT
TGGGGAATTTTGGACAATGGGCGAAAGCCTGATCCAGCAATGCCGCGTGCAGGAAGAAGGCCTTCGGGTTGTAAACTGCTTTTGTACGGAACGAAACGGCTCTTTCTAATAAAGAGGGCTAATGACGGTACCGTAAGAATAAGCACCGGCTAACTACGTGCCAGCAGCCGCGGTAATACGTAGGGTGCGAGCGTTAATCGGAATTACTGGGCGTAAAGCGTGCGCAGGCGGTTATGTAAGACAGTTGTGAAATCCCCGGGCTCAACCTGGGAATTGCATCTGTGACTGCATAGCTAGAGTACGGTAGAGGGGGATGGAATTCCGCGTGTAGCAGTGAAATGCGTAGATATGCGGAGGAACACCGATGGCGAAGGCAATCCCCTGGACCTGTACTGACGCTCATGCACGAAAGCGTGGGGAGCAAACAGGATTAGATACCCGAGTAGTCC
+
IICHHHIIHIIIIIIIIIIIHIIIHIIIIIIIIIIIIIIIIIIIIIIIIIIIIIIIIIIHIIIIIIIIIIIIIIHHIIIIIGHIHHIIHIIIIIIIIIIIIIIIIIIHIIIHIIIIIHHIIIIHHHHIHHIIIIIEFHIHAGH?HHIIIIIIIIIHHIIHGEEHIIIHIIGIIIHFHEHHFHHIHIGIIHHHI?CHIIIIIIHHEHHIIHHHIIIIIIIIIIIIHHIIHIFEIIIIIIIHHIH@.IIIIIHH<D?HCIIHIHIIHHHHEIIIIIIIIIHIIIHIIIIIHGIHIIHIHIHFIHHIIIHHIIIIIHHIIIHHCCHHIIIIIIIIHHHIIIIHIIIIIHHEIGIGIIIIIIIIIIIIIHHIIIIIIIIIIIHHIIHIHIIIHCHHIIIIHG<C1F1HIIIIIIIIIIHIIIIIIIIIIIIIIIIHIIIIIGIIHFIIDDDAD
@HWI-D00621:464:HFY7KBCXY:1:1201:19907:53072 1:N:0:CGAGGCTGTGAACCTT
TAAGGGATATTGCGCAATGGGCGAAAGCCTGACGCAGCAACGCCGCGTGGAGGATGAAGGCTTTCGGGTCGTAAACTCCTTTGGACGGGGACGAGGAAGGACGGTACCCGTCAAACAAGTCACGGCTAACTACGTGCCAGCAGCCGCGGTAAAACGTAGGTGGCAAGCGTTATCCGGATTTACTGGGCGTAAAGGGTGTGCAGGCGGTTTGTCAAGTGGTGTATGAAATCGCTCGGCTCAACCGGGCGCGGTTATGCCAGACTGGCAGACTAGAGACTGACAGAGGGTGGTGGAATTCCGGGTGTAGTGGTGAAATGCGTAGAGATCCGGAGGAACCCCAGAGGCGAAGGCGGCCACCTGGGTCAGTTCTGACGCTCAGACACGACAGCATGGGGAGCGAACGGGATTAGAAACCCGTGTAGTCC
+
IIHIIGIIIIIIIIIIIIIIIIIIIIIIIIIIIIIIIIIHIIIIIIIIHIIIIIIIIIIIIIIIIIIHIIIIIIIIIIIIIGHIIIIIIIIIIIIIIIIIIIIIIIIIIIIIIIIIIIHIIIIHIHIIHIIIIIIIIIIIHIIIIHIIIHIIIIIHFGEHIIHIIIIIIHEHIIIIIIHHHGIIIIIHIHHHHIIIIIIIHHIIIIIHHHIIHIIIHIIHIHIIIIIIHIEHHIIHGIIIHHGIHHHIIHHIIIIIHHIHHHIIIHIIHIHIIHHFHIHIHIIIIIIHIIIIIIIIHHIIIIIIIIIIIIIIIHHIIIIIIHG<IIIIIIIIIHHFEHHIIHIIIIIIIIIIIIIHIIIIIIHIIIIIIIIIIIHIIIIIIIIIIIIIIIIIIIIIIIIIHEIIIIIIIHIHEIIIIIIIDDDDB
@HWI-D00621:464:HFY7KBCXY:1:1201:3285:56827 1:N:0:CGAGGCTGTGAACCTT
TGGGGAATTTTTGGCAATGGGGGCAACCCTGACCAAGCAACGCCGCGTGGGTGATGAAGTCTCTTGGGACGTAAAACCCTTTCGACGGGGAAGAAACCGCAAGGTTGACGGTACCCGTAGAAGAAGCCCCGGCTAACTCCGTGCCAGCAGCCGCGGTAATACGGGGGGGGCGAGCGTTGTTCGGAATTACTGGGCGTAAAGGGCGCGTAGGCGGTGCTCTAAGTCGGATGTGAAAACTCTGGGCTCAACCCAGAGCCTGCATCCGAAACTGGAGTGCTAGAGTTCTGGAGGGGGTAGCGGAATTCCTGGTGTAGCGGTGAAATGCGTAGATATCAGGAGGAACACCGGTGGCGAAGGCGGCTACCTGGACAGAAACTGACGCTGAGGCGCGAAAGCTAGGGGAGCAAACAGGATTAGATACCCTAGTAGTCC
+
IIIHIIIIIIIIIIIH?GHIIIIIHHHIIIIIIIIIIIIHHHIIIIIIIIIIIIIIIIIIIIIIIIIIIIGIIHHHIIIIIDHIIIIIIIIIIIHIIIIIIIIIIIIHIIIIIIIIIIIIIIHGIGHIIIIIIIIHIIIIIIIHIIIIHIIIIIHIIIIHIIIIHHIIIIIIIIIIDHIHIIHHHIGIHIIIIIIIHHIIIIIHIIIIDDHHHHHHIGIGIIHHIIHHHHEIHIHHIHHHIIIHFHHIIHHHGIIIIIIHEEHIIIIIHGCIIIHGHEIHHGHIGHIHIIIIIIIHHFIIIH?HHIIIIIIIIIIIIHIIIIHIIIHIHGHHHFIIIIIIIIIIIIIIGIIIIIIIIIHIIIIHHIIIIIIIIIIIIIIIIIHHIIIIIIIIIIIIIHIIIIIIIIHHIIIIIIIIHHEIIHG?IIIDDDDD
@HWI-D00621:464:HFY7KBCXY:1:1201:8193:57228 1:N:0:CGAGGCTGTGAACCTT
TGGGGAATCTTGCACAATGGAGGAAACTCTGATGCAGCGACGCCGCGTGAGCGATGAAGCCCTTCGGGGTGTAAAGCTCTTTCGTCAGGGACGATTATGACGGTACCTGGAGAAGCAGCTGCGGCTAACTACGTGCCAGCAGCCGCGGTAATACGTAGGCAGCAAGCGTTGTTCGGAGTTACTGGGCGTAAAGGGTGCGTAGGCGGCTTTTTAAGTTTGGTGTGAAATCTCCCGGCTCAACTGGGAGGGTGCGCCGAATACTGAGAGGCTAGAGTGTGGGAGAGGAAAGTGGAATTCCTGGTGTAGCGGTGAAATGCGTAGATATCAGGAGGAACACCGGTGGTGTAAACGGCTTTCTGGACCATAACTGACGCTGAGGCACGAAAGCGTGGGTAGCAAACAGGATTAGATACCCTAGTAGTCC
+
IIHIIIIIIIIIIIIIHIIIHHHIIIIIIIIIIIIIIIIIIIIIIIIIIIIIIIIIIIIIIIIIIIIIIHIIIIIIIIIIIHHIIIIIIIIIIIIIIIIIIIIIIIIIIGIIIIIIIIIIHIIIIIHIIIIIIIIIIIIIIIIIIIIIIIIIHIIIIIIIIIIIHIIHGHIIIIIGIIHIIIHIIIIIIHIIIIIHHHHHIIIIIIIHIIHIIIIIIIHIIIIIHIIIIICIIHHEHEGHHHEIIIIIHHHIHEIIHHHH?HHGIHIHHGCIIHHIIIHIIIIIIIIIIIHHHIHGIIIIIIIHIIIIIIGIIIIIIIIIIHDHFIIIIIIIIIIHIIIIHIIIIHHIIHIIIIHIIIIIIHIHIIIIHIHIIIIIIIIHIIIIIIIHIIIIIIIIIIIIIIIIIIIIIIIIIIIHIIICDDDD
@HWI-D00621:464:HFY7KBCXY:1:1201:18328:57132 1:N:0:CGAGGCTGTGAACCTT
TCGAGAGGCTTCGGCAATGGGGGAAACCCTGACCGAGCGACGCCGCGTGGAGGATGAAGGCCCTTGGGTTGTAAACTCCTGTCATGTGGGAAGAAACCTCACGGCGTGAATAATGCCGTGAGCTGACGGTACCACAAGAGGAAGCTCCGGCTAACTCCGTGCCAGCAGCCGCGGTAATACGTAGGGGGCTAGAGTTGTCCGGATTTACTGGGTGTAAAGGGTGCTCAGGTGGGTTTGTAAGTCAGAGGTGAAATCCCAAAGCTTAACTTTGGTGCTGCCTTTGATACTGCAAGTCTTGAGTTTGAGAGAGGGCAATGGAATATCTGGTGTAGCAGTGAAATGCGTAGATATCAGATAGAACACCAATGGCGAAGGCAGTTGCCTGGCTCAAAACTGACGCTAAAGCACGAAAGTGTGGGGAGCAAACAGGATTAGAGACCCCAGTAGTCC
+
IEH@HIIHHIHIIIIIIIIIIIIIIIHIIIIIIIGGIIIIIIIIIIIIIIEHIIIIIIIIIIHIIIHHIIIIIIHIIIIHIHHIIIHIIIGIIIIIHIIIHIIIIIIIIGIIIIIIHIIIHIIIIHIIIIIIHIIIHDDGHHIIIIIHIIIIIIIIIHHHIIHHHIIIIHHIIHIDHIIIIHIIIIIHHHIGEHIHIIIIHHFHIIHFIIIIIIHGIIIIHHIIHHIIIIIHHGHHFC7HFF?IHIIIIHHEHHEHHEIIIHHHEFC/EHGHGIIHIGIHIIIIHIIIIIIIHHHGIIIIIHIHHGIIIIIIIIIIIIIIIIHHHIIIIIIIIIIIIIIIIHIIIIHGDH?IIIIIIIIHIIGEIHIIIHIIIIIIIIHHIIHHIIIIIIIIHCGIIGIIHHHEG@IIHIIIIHIIIIHIIHFIHD1IIIIIIHHG0IHIHEHIIDDDDD
@HWI-D00621:464:HFY7KBCXY:1:1201:18593:58437 1:N:0:CGAGGCTGTGAACCTT
TCGAGAATTTTTGACAATGGGGGAAACCCTGATCGAGCGACGCCGCGTGGAGGATGAAGGTCTTCGGATTGTAAACTCCTGTCATTGGGGAACAAGGTGCATACGTTAACTGCGTGTGCATTGATAGTACCCAAAGAGGAAGAGACGGCTAACTCTGTGCCAGCAGCCGCGGTAATACAGAGGTCTCAAGCGTTGTTCGGATTCATTGGGCGTAAAGGGTGCGTAGGCGGCGCGGTAAGTCGGGTGTGAAATCTCGGAGCTTAACTCCGAAACTGCATTCGATACTGCCGTGCTTGAGGACTGGAGAGGAGACTGGAATTTACGGTGTAGCGGTGAAATGCGTAGATATCGTAAGGAAGACCAGTGGCGAAGGCGGCATCCTGGACCAATTCTGACGCTGAGGAGCGAAAGCCAGGGGAGCAAACGGGATTAGAGACCCTAGTAGTCC
+
IIIHIIIIIIIIIIIIIIIIIIIIIIIIIIIIHGHHIIIIIIIIIIIHIIHHHIIIIIIHIIIIIIIGIIIIIIIIIIIIIHHIIIIIIIIIIIIIIIIIIIIIIIIIIIIIIIIIIEHIIIIHIIIIIIIIIIIIIIIIIHIIIIIHIIHIHIIHHIIGIIIIIIIGHIIIEHIIIIIHHIHHIHIHHIIIIEHIIIIIIIIHHHIIIIIIIIIIIIIIIIIGIIIIIIDHHHIHHIHD;HIIIHIIIIHHCIIIIIIIIGIIHHHHIIIIIIIIIHIIHHIHIIIIIIIHF@IIIIIIIIIIIIIIIIIIIIIIIIHIIIIIHIIIIIIIIIIIIIIIIIIIHHEIGIIIIIIHIHHHCIIIIIIIIIIIIIIIIIIIIIIIIHIIIHIIIIIIHHIIIIIHIIIIIIIIIIIIIIIIIIIHEIIIIIIIHIHHIIHIGIIDDDDD
@HWI-D00621:464:HFY7KBCXY:1:1201:13190:60051 1:N:0:CGAGGCTGTGAACCTT
TGGGGAATATTGGACAATGGGGGCAACCCTGATCCAGCAATGCCGCGTGAGTGATGAAGGCCTTCGGGTTGTAAAGCTCTTTTGCCAGGGACGATGATGACGGTACCTGGAGAATAAGCCCCGGCTAACTTCGTGCCAGCAGCCGCGGTAATACGAAGGGGGCAAGCGTTGCTCGGAATTACTGGGCGTAAAGGGCGCGTAGGCGGGATGGCAAGTCGGTCGTGAAATCCTTCGGCTCAACCGAAGAACGTCGATCGATACTGCTGTTCTTGAGGATTGCAGAGGAGACTGGAATTCCCGGTGTAGCGGTGAAATGTGTAGAGATCGGGAGGAACACCGGTGGCGAAGGCGGGTCTCTGGGCCGATACTGACGCTGAGGAGCGAAAGCGTGGGGAGCGAACAGGATTAGATACCCTGGTAGTCC
+
D@HGHHIHHHIHIHIIIIHGHIIIIIHIIIIIIIIIIIIIIIIIIIICHHHDGHIIIIHHIIIIIHIIIHHIHHIIIIIIIFHHIIIIIIIIIIIIIIIIIIIIIIIIIIIIHIHHGIIIIHHHIIIIIIHIIIIIIIIIIIIIIIIIIIGHIIIHHCHIIIIIHIIIIGCHHHHHIIIIIIIHIIIIGGIIIIIIIIIIIIGIHIIIIHIHHIIIIIGIIIIIIIIIIIEHGHHIIIHIIIHHGIHHHIHIIHIIIHHIIIHHIIIHHIIIIIHH?IIIIIIIIIIHHIIIIHIHIIIIIIIIIHHIHIIIIHHH@IIIIHFIIHHGGHIHHHHIHHGGHIIIIHIIIIIIIHHHIIIIIIIIIIHGHHIIIIIIIIIIIIIIIIHIHHIIIIIIIHIIHIIIIHEHGD<<GIHIIHHDDAAB
@HWI-D00621:464:HFY7KBCXY:1:1201:13571:61209 1:N:0:CGAGGCTGTGAACCTT
TGAGGAATTTTCGGCAATGGACGCAAGTCTGACCGAGCAACGCCGCGTGCAGGAGGAAGGTCTTCGGATCGTAAACTGCTTTTCTCTGGGACGAGGACGGACGGTACCAGAGGAACAAGCCCCGGCTAACTACGTGCCAGCAGCCGCGGTAATACGTAGGGGGCGAGCGTTGTCCGGAGTTACTGGGCGTAAAGCGCACGCAGGCGGTGCTGCGCGTTTGGGGTTACAGCTCCCGGCTCAACCGGGAGAGCGCCTCGAAGACGGCAGCACTTGAGGGCCAGAGAGGGACACGGAACTCCGGGTGGAGTGGTGAAATGCGTAGATATCCGGAAGAACACCAAAGGCGAAGGCAGTGTCCTGGCTGGTACCTGACGCTCAGGTGCGAAAGCTAGGGGAGCGAACGGGATTAGAAACCCTAGTAGTCC
+
IIGHIHIIIIIIIHIIIHIIIIIIIIIIIIIIIIIIIIIIIIIIIIIIIIIIIIIIIIIIIIIIIIIIIIIIIIIIHIIIIFHIIIIIIIIIIIHIIIIIIIIIIIIIIIIIIHIIIIIIIIIIHIIIEHIIIIIHIIIIIIIIIIIIIHIIIIIIHHIIIIIIIIIIHHHIIIHIIHIGIIHIIIHGHIGIHHHIGEHGIHIIIIHHIHHIHIHIIIIIIIHIHHHHIIHIIHIIIIGIHIHIIIIIHHGIGHIHIHEHIIIIHHHHGHEIIIHEHGCIIIIIIIIIHIIIIHHDHHIIIIIIIIIIIIIIIIIIIIIIIHHEIHIIIIIIIIIIHHIIIIIIHIIIIIIIIIIIHHIIIIIHHIIIIIIHDHHIIIIIIIIIIIGIHEEIIIIIIIIIIHIIIIIIIIIIIIIIIIIIDDDDB
@HWI-D00621:464:HFY7KBCXY:1:1201:7874:61452 1:N:0:CGAGGCTGTGAACCTT
TGGGGAATCTTGCACAATGGGCGAAAGCCTGATGCAGCGACGCCGCGTGGGGGATGAAGCTTTTCGGAGTGTAAACCCCTTTCGACTGGGACGAATGCCTCGCAAGAGGAGTGACGGTACCAGTATAAGAAGCCCCGGCTAACTACGTGCCAGCAGCCGCGGTAAGACGTAGGGGGCCAGCGTTGTTCGGAATTACTGGGTGTAAAGGGTTCGTAGGCGGTGTGGCAAGTCGGGAGTGAAATCTCTGGGCTCAACCCAGAGACTGCTTCCGAAACTGCTGTGCTTGAGTGTGAGAGAGGCTCGTGGAATTGCAGGTGTAGCGGTGAAATGCGTAGATATCTGCAGGAACACCCGTGGCGAAAGCGGCGAGCTGGATCACTACTGACGCTGAGGAACGAAAGCTAGGGGAGCAAACAGGATTAGAAACCCTTGTAGTCC
+
IIIIIIHIGHIGHHHIHIIHIHHEHIIIIIHHHIIIIIIIIHIIIIIFHHIIIHHIIIIIIHIHIIIIIIGHIIIIIIIIIDFGHIIIIIIIIIIHHIIIIIIDHIHIIIIIIEHHIIIIIIIIIHIIIHIIHIIIIIIIIIIIIIIHIIIIIIIIIIIHHIIGEHIIIHHIHGHHHIIIIHGHHEHHIIHIHIEHIIIHHIIIGHIIHIIHIEHIIIHIIHIIIHIIIFDGHIHIHIHIIIHEFIIHIIGIIHGAHEC?HEHGHHIGHHHFDFHHHCIHFHHFHGHIIIHHEIIHEHHCHHIIIHIIIIIHIIIIHIIIIIIIIIIHIIIIIHHHHIIIIHEIIIIIIIGHHIIHIIIIHHHHIDEEHHIIIIHFIHCIIIIIIIIIIIIIHHIIIIIIIHGCIIIIIIIIHIIIIIIIIIIIIGIIIHFIICDDAD
@HWI-D00621:464:HFY7KBCXY:1:1201:10122:62427 1:N:0:CGAGGCTGTGAACCTT
TAGGGAATCTTGCGCAATGGGGGAAACCCTGACGCAGCGACGCCGCGTGCGGGATGAAGGCCTTCGGGTCGTAAACCGCTTTCAGCAGGGACGAAATTGACGGTACCTGCAGAAGAAGGCCCGGCCAACTACGTGCCAGCAGCCGCGGTGATACGTAGGGGTCTAGCGTTGTCCGGAATCATTGGGCGTAAAGAGCTCGTAGGCGGTTCGATTAGTCGGGTGTGAAATCTCCACGCTCAACGTGGAGGGGCCACTCGATACTGTCGTGACTCGAGTCCGGTAGGGGAGTTCGGAATTCCCGGTGTAGCGGTGAAATGCGCAGATATCGGGAGGAACACCAGTGGCGAAGGCGGAACTCTGGGCCGGAACTGACGCTGAGGAGCGAAAGCGTGGGGAGCGAACAGGATTAGAAACCCCAGTAGTCC
+
I?HIIIHIHIIIIIIIIIIIIIIIIIIIIIIIIIIIIIIIIIIIIIIIIIIIIIIIIIIIIIIIIIIIIIIIIIIIIIIIIGHIIGIIIIIIIIHIIIIIIIIIIIIIIIHIIIIIIIHIIIIIIIHIIIIIIHHIIIIIIIIIIIIIIIIIIIIIIIIIIIIIIIIIIIIIIHHIHHIIIIIIIIIIIHIIIIIIIIIIIIHHHIIIIIHHIIIHGIHIHHHHGHIIIHIIIIHFHGIHIIHIIIIIIHEIIIIIIIIIGHHEIIIIIHHHIIIIIIIIIIIIIIIIHHIIHHIHHCIIIIIIIIIIIIIIIIIIIIIHIHECHCIIIIIIIIIIIIIIIIIIIIIIIIIIIIIIIIIIIIIIIIIIIIIIIIIIIIIIIIIIIIIIIIIIIIIIIIIIIIIIIIIHIIHIHGIIIIIIDDDDD
@HWI-D00621:464:HFY7KBCXY:1:1201:12925:62823 1:N:0:CGAGGCTGTGAACCTT
TGGGGAATATTGGGCAATGGGCGAAAGCCTGACCCAGCCACGCCGCGTGAGTGATGAAGGCCTTCGGGTCGTAAAGCTCTGTGGGGAGGGACGAATAAGTCCGGTATTAACACCACCGGGCCCTGACGGTACCTCCTTAGCAAGCACCGGCTAACCCTGTGCCAGCAGCCGCGGTAATACAGGGGGTGCAAACGTTGCTCGGAATTATTGGGCGTAAAGCGCACGTAGGCGGTTCGTTATGTCAGATGTGAAAGCCCTTGGCTCAACTGAGGAAGTGCATCTGAAACTGGCGAGCTAGAGTATGTAAGAGGGTCGCGGAATTCCCGGTGTAGAGGTGAAATTCGTAGATATCGGGAGGAACACCGGTGGCGAAGGCGGCGACCTGGGACAATACTGACGCTGAGGTGCGAAAGCGTGGGGAGCAAACAGGATTAGATACCCCAGTAGTCC
+
IGH?HHIIIIIIIIIIIIIIIIDHIIIIIIIIIIIIIIIIIIIIIIIFHIIIIIIIIIIIIIIIIIIIHIIHIIIIIIIIIHIGIIIIIIIIIIIIIIIIIIIIIIIIIIIIIIIIIIIIIIIIIIIIIIIIIIIIIIIIHIIIIIIIIIHIHIIIIIIIIIIIIGIFHHHIGGHIHIIIIHHIGHHIHHGHHIIIHHHIIIHIIIHHIHHHHIIIIIIHDHHIIIHHIIDHHGIIIIHHHIIIIIIHHHEG@EIGHIHHHIIIIIHHIIHHHHHGIIIIIIIIIIIIIIHIHGH@IIHIIIIIGIIHIGIIIIIHHIIIHECIIIIIIIIIIIIIIHIIHIIIIIHEEC=IIIIIIIIHHC/IIIHIIIIIIIIIIIIHHE<IIIIIIIIIIIHHE<EGIIIIIIIIIIIIIIIIIIIHGE@HHHIIIIHHEHIHGFHHHIIIIDDDDD
@HWI-D00621:464:HFY7KBCXY:1:1201:18675:63292 1:N:0:CGAGGCTGTGAACCTT
TCGGGAATTTTGGGCAATGGGCGAAAGCCTGACCCAGCAACGCCGCGTGAAGGATGAAGTATTTCGGTATGTAAACTTCGAAAGAATGGGAAGAATCAATGACGGTACCATTTATAAGGTCCGGCTAACTACGTGCCAGCAGCCGCGGTAATACGTAGGGACCAAGCGTTGTTCGGATTTACTGGGCGTAAAGGGCGCGTAGGCGGCTTGACAAGTCACTTGTGAAATCTCCGGGCTTAACTCGGAACGGCCAAGTGAAACTGTCATGCTAGAGTGCAGAAGGGGCAATCGGAATTCTTGGTGTAGCGGTGAAATGCGTAGATATCAAGAGGAACACCTGAGGTGAAGACGGGTTGCTGGGCTGACACTGACGCTGAGGCGCGAAAGCCAGGGGAGCAAAAGGGATTAGAGACCCCAGTAGTCC
+
I@HIIIII<GHHIHIIIIIHGHIIIIIIIIIIIIIIIIIIIIIIIIIHIIGHHIIHIIIIIIIIIIIIIIIIIIIGIEHHHHEHHIIHHIIIHIIHIIHIIHIIIHGIHIIHHHIHIHHIIIIIIIHHIIIIIHIIHIGIIHIIIIGIHHHHHIIHHIIIGHIGCGEHGHCHHHEIHHHHHHIIIIIHHEIIIHHEIIIIIHHHCHHHIIHHHIHHIHHEHIHIHHHHHIGIHHIIFIHIHCIIIHHH?HFIIIIIIHGHEHHIHIIIIIIIHIIIIHIHIIIHHCHHEIIIIIHIIIHIIIIIIIIIIIIIIHIIIIIIHHGHHG@IIHIIIHHFCHGHHIHEIHIIIIIIIIIHIIIIHHEIIHHIIIIIIIIIIHE/IIIIIHIHE@HHGIIIIHGD1IHIIIIHHGDDIHIGIHIDDBDD
@HWI-D00621:464:HFY7KBCXY:1:1201:19334:63761 1:N:0:CGAGGCTGTGAACCTT
TGGGGAATCTTGCGCAATGGGCGAAAGCCTGACGCAGCCATGCCGCGTGAGTGAAGAAGGTCTTAGGATTGTAAAGCTCTTTCGCTCGTGACGATGATGACGGTAACGAGAGAAGAAGCCCCGGCTAACTTCGTGCCAGCAGCCGCGGTAATACGAAGGGGGCTAGCGTTGTTCGGAATTACTGGGCGTAAAGCGCGCGTAGGCGGTTTTGCAAGCCAGAGGTGAAATGCCTGAGCTCAACTCAGGAATGGCCTTTGGGACTGCGAGGCTTTGAGGACTGGAGAGGTGAGTGGAATTCCCAGTGTAGAGGTGAAATTCGTAGATATTGGGAAGAACACCGGTGGCGAAGGCGGCTCACTGCCAGTTTCTGACGCTGTAGCGCGAAAGCGTGGGGATCAAACAGGATTAGAGACCCTAGTAGTCC
+
IIIIIIIIIIIIIIIIIIIIIIIIIIIIIIIIIIIIIIIIIHIIIIIIIIIIIIIIIIIIIIIIIIIIIIIIIIIIIIIIIHIIIIIIIIIIIIIIIIIIIIIIIIIIIIIIIIIGIIIIIIIIIIIIIIIIHIIIIIHIIIIIIIIIIIIHHIIIIIIIIIIIIIIIHCHIIIIHIHIIIIIIHIIIIIHIIIIIIIIIIIHIIHHHIIHIIIIIIIIHIIIIIIHHHI@CCIHIIIHHEHCIIIIIIIHGIIHIIHIIHIHCIIHHFGIIIIIIHCIHIIHHHIHIIIHIIIIIHHCEFHIIIIIIHHIIHHHHDHHGHEFFIHHIIIIIIIIIHIIIHIIIIIHIIHIIIIIIIGIIIIIIIIHIIIHIIHHFEIIIIIIIIIIIIIIIIIIIIIIIIIIIIIIIIIIIIIIIIIIDDDCD
@HWI-D00621:464:HFY7KBCXY:1:1201:9712:64684 1:N:0:CGAGGCTGTGAACCTT
TGGGGAATCTTGCGCAATGGGCGAAAGCCTGACGCAGCAACGCTGCGTGTGTGATGAAGGTCTTCGGATCGTAAAGCACTGTCGCGAGGGAAGATACGCTACCAGCTAACATCTGGGAGCTAAGACGGTACCTCGAGAGGAAGCACCGGCTAACTCTGTGCCAGCAGCCGCGGTAATACAGAGGGTGCGAGCGTTGTTCGGAATTATTGGGCGTAAAGCGCTTGTAGGCGGCTTGTTAAGTCTCGTGTGAAATCCCCAGGCTTAACCTGGGAAGTGCGCGAGAAACTGGCGAGCTTGAATGCCGGAGAGGGTCGCGGAATTCCCGGTGTAGAGGTGAAATTCGTAGATATCGGGAGGAACACCAGTGGCGAAGGCGGCGACCTGGACGGACATTGACGCTGAGACGCGAAAGCGTGGGGAGCAAACAGGATTAGAAACCCTAGTAGTCC
+
IIIIIIHIIIIHIIIIHIIHIIIHIIIIIIIIIIIIIIIHIII0DHHGHEHHIHIIIIIIIIIIIIIIIIIIIIIIIIIIIFHIIIIIIIIIIIIIIHIIIIHEHIIIIIIIIGHIIIIIIIHIIIIIIIIHEHIIIIIIHHIIHIIIIIIIIIIIHIHIIHHHIIIIIIIIHHHIIIIIIHIIIGHHHGEHIDEHHFHIIHGFHHIIIHHIIHIIIGHEFE@IIIIHIIHHFHHHIGIHHHD<HHIIHHHHHIHHGEGIGH?HHHCIIIIIHIIIIHHCCIIIHHHIIHGHHIIIIIIIIIIIHIIIIIDHHIIIIIIHIHIIIIIIIIIIIIIIIIIHHIIHIIHEIIIIIIIIIIIIIHHHIHIIHIIIIIIIIHGFHHIIIIIIIH?IHIIIHIIHIIHHIHHHHIIIIIIIIIIHIHIIIIIIIHGGIIIIHHIIIIIHDDACD
@HWI-D00621:464:HFY7KBCXY:1:1201:9052:64824 1:N:0:CGAGGCTGTGAACCTT
TAAGGAATATTGGTCAATGGACGCAAGTCTGAACCAGCCATGCCGCGTGGAGGATGAAGGTCCTCTGGATTGTAAACTTCTTTTATCTGGGAAGAAATCCACGAATTCTTTTGTGGTTGACGGTACCAGATGAATAAGCACCGGCTAACTCCGTGCCAGCAGCCGCGGTAATACGGAGGGTGCAAGCGTTATCCGGATTCACTGGGTTTAAAGGGTGCGTAGGTGGGTTGGTAAGTCAGTGGTGAAATCTCCAGGCTTAACTTGGAAACTGCCATTGATACTATCAATCTTGAATACCGTGGAGGTCAGCGGAATATGTCATGTAGCGGTGAAATGCTTAGATATGACATAGAACACCAATTGCGAAGGCAGCTGGCTACACGAATATTGACACTGATGCACGAAAGCGTGGGGATCAAACAGGATTAGAAACCCCAGTAGTCC
+
IIIIIIIIIIIIIIIIIIIIIIIIIIIIIIIIIIIIIIIIIIIIIIIIIIFIIIIIIIIIIIIIIIIIIIIIIIIIIIIIIHHIIIIIIIIHIIIIIIIIIIIIIIIIIIIIIIIFHIIIHIIIIIIIIIIIIIIIFHIIIHIIIIIIIHIIIIIIIIIIIIIIIIIIIIIIIIIHIIIIIIIIHIIIIHIIIIIIGIIIIIIIIHHHIIHHIHHHIIHHIIIHHHHHHIIHIHEGEGFIIIHEIIIGIIHGIHIIIIIIHHIIIIIHIHGIIIHIIIIIIIIHIIIIHGIIIIIIHGIIHIIIIIIIIIIIIIIIHIIIIHIIIIIIIIIIIIIIIIIIHGDHHIHHIHIIIIIHHIIIIIIIIIIIIIIIIIIIIHIHIIIIIIIIHIIIIHIIIHIIHIIIIHIIIIIIIIHHHGFIIIIIHIIIIIIIIIIIIIIDDDCD
@HWI-D00621:464:HFY7KBCXY:1:1201:6205:66075 1:N:0:CGAGGCTGTGAACCTT
TGGGGAATATTGGACAATGGGCGCAAGCCTGATCCAGCCATGCCGCGTGAGTGACGAAGGCCTTAGGGTTGTAAAGCTCTTTTGGCGGGGAAGATAATGACGGTACCCGCAGAATAAGCTCCGGCTAACTTCGTGCCAGCAGCCGCGGTAATACGAAGGGAGCTAGCGTTGTTCGGAATCACTGGGCGTAAAGCGCACGTAGGCGGATGTGTCAGTCAGGGGTGAAATCCCGGAGCTCAACTTCGGAACTGCCTTTGATACAGCACGTCTTGAGTCCGATAGAGGTGGGTGGAATTCCTAGTGTAGAGGTGAAATTCGTAGATATTAGGAAGAACACCGGTGGCGAAGGCGGCCCACTGGATCGGTACTGACGCTGAGGTGCGAAAGCGTGGGGAGCAAACAGGATTAGATACCCGAGTAGTCC
+
IIIIIIIIIIIIHHIHIIIIIIIIIHHIIHIIIIIIIIIFHIIIIIIIHHIIIHHIIIIIIIIIIIIIIHHIIHIIIHIIIDGHIIIIIIIIIIIIIIIIIIIIIIIIIIIIHIIIIIIIIIIIIIIGIIIIIIIIIIIIIIIIIIIIHIIIIIIIIIIIGGHHHHHIIHHHHHIIIIGIIIIIHIIIHIIIIIHHHFIIIIIIIIHIIIIIHIIIHIHIIIHIHHHHHIIIIIIIIIIHHA@IHEIHHHHHHHIHEG?HHEHG@HIIHIIIHHHHIIIIIGHIIIIIIIIIIIHIIIIIIIIIIIIIIGIIIIIIIIIIIIHIHHIIIIIIIIIIHIIIIIIIIIIIIIHIHIIIG?IIIIIIIIIIIIIIIHEIIIHGEIIIIIIIHEIIIIIHHHIIIIIIIIHIIIIIIHG?IIIDDDCD
@HWI-D00621:464:HFY7KBCXY:1:1201:11797:66597 1:N:0:CGAGGCTGTGAACCTT
TAAGGAATATTGGTCAATGGACGCAAGTCTGAACCAGCCATGCCGCGTGGAGGATGAAGGTCCTCTGGATTGTAAACTTCTTTTATTTGGGAAGAAATGTGATTATTCTTTTTCACTTGACGGTACCAGATGAATAAGCACCGGCTAACTCCGTGCCAGCAGCCGCGGTAATACGGAGGGTGCAAGCGTTATCCGGATTTACTGGGTTTAAAGGGTGCGCAGGCGGATATGTAAGTCAGTGGTGAAATCTCTGGGCTTAACCCGGAAACTGCCGTTGATACTATATATCTTGAATGCTGTGGAGGTAAGCAGAATATGTCATGTAGCGGTGAAATGCTTAGAGATGACATAGAATACCTATTGCGAAGGCAGCTTACTACGCAGATATTGACGCTCATGCACGAAAGCGTGGGGATCAAACAGGATTAGAAACCCTAGTAGTCC
+
IIIIIIIIIIIIIIIIIIIIIIIIIIIIIIIIIIIIIIIIIHIIIIIIIIIIIIIIIIIIIIIIIIIIIIIIIIIIIIIIIHHIIIIIIIIIIIIIIIIIIIIIIIIIIIIIIIIIIIIHIIGIIIIIIIIIIIIIHHIIIIIIIIHIIIIIIIHIIIIIIIIIIIIHHIIIIIIIHIIIHHIIIIIIIIHHIIIIHIHHIHIIIHIIGIIIIIHHIIIHHIIHIGHIIHHG@HHFFIIIHIIIIIIIIIIIHIHHIIIHCHCEGFHHCHIHIIIIIIIHHHHIGIHEHHIIIIIIIIIIIIHIIIIIIIIIIIIIGIHHIIIIIIIHD1HIIIIIIIIIHHDIIIIIIIIIIHEIIIIIIIIIIIIIIIIIIIIIIIIIIIIIGIIIHIIIIIHHHEIIIIIIIIIIIIIIIIIHIIIIIIIIIIIIIIIIIIIIIIIDDDCD
@HWI-D00621:464:HFY7KBCXY:1:1201:9267:66921 1:N:0:CGAGGCTGTGAACCTT
TCGAGAATTTTTCTCAATGGGGGAAACCCTGAAGGAGCGACGCCGCGTGGAGGATGAAGGTCTTCGGATTGTAAACTCCTGTCATTGGGGAACAATGCGCAAATATTAACTGTATTTGCGTTGATAGTACCCGAAGAGGAAGAGACGGCTAACTCTGTGCCAGCAGCCGCGGTAATACAGAGGTCTCAAGCGTTGTTCGGATTCATTGGGCGTAAAGGGTGCGTAGGCGGCGCGGTAAGTCGGGTGTGAAATCTCGGAGCTTAACTCCGAAACTGCATTCGATACTGCCGTGCTTGAGGACTGGAGAGGAGACTGGAATTTACGGTGTAGCGGTGAAATGCGTAGATATCGTAAGGAAGACCAGTGGCGAAGGCGGGTCTCTGGACAGTTCCTGACGCTGATGCACGAAGGCCAGGGGAGCAAACGGGATTAGAAACCCTGGTAGTCC
+
IHIHIIIIIIIIIIIIGIHHIIIIIHIIIIIIIIIHIIIIIIIIIII<CEGGHHIIIIIHIIIIIIIIIIIIIIIIIIIIIGHIIIIIIIIIIIIIIIIIIIIIIIIIIIIIIHIIIIIIIIIIIIIIIIIIIIHIIIIIHIIGIIHIIIIIIIIHIHHIIIGHIHHEHIIIIIIIIIIIGIIIIHIIIIIIIIHIIIHIIGHIEHIIIIIIHHHHIGIIIIIHHHHHIIGHFHIIHHIIIIHIIHGIIIIIHHDIIIHHIHHHC.GHGHIIIIIIHIIIIIIHIIIIIIIIHHGIIIIIIIIIIIIIIIIIIIIIIIIIIIIIIIIIIIIIIHIIIIIIIIHHIHEIHIIHIIIIIIHIIHIIIHIIIIIIIIIIIHIIIIIIIIIIIHIHIIIIIIIIIIIIIIIIHFIGIGIIIIIIIIGIIHIHHEGHDEHFGHHIIIIDDCCD
@HWI-D00621:464:HFY7KBCXY:1:1201:17090:67107 1:N:0:CGAGGCTGTGAACCTT
TGGGGAATATTGGACAATGGGCGCAAGCCTGATCCAGCCATGCCGCGTGAGTGACGAAGGCCTTAGGGTTGTAAAGCTCTTTTGGCGGGGAAGATAATGACGGTACCCGCAGAATAAGCTCCGGCTAACTTCGTGCCAGCAGCCGCGGTAATACGAAGGGAGCTAGCGTTGTTCGGAATCACTGGGCGTAAAGCGCACGTAGGCGGATGTGTCAGTCAGGGGTGAAATCCCGGAGCTCAACTTCGGAACTGCCTTTGATACAGCACGTCTTGAGTCCGATAGAGGTGGGTGGAATTCCTAGTGTAGAGGTGAAATTCGTAGATATTAGGAAGAACACCGGTGGCGAAGGCGGCCCACTGGATCGGTACTGACGCTGAGGTGCGAAAGCGTGGGGAGCAAACAGGATTAGAGACCCTAGTAGTCC
+
IIIIIIIIHIIIIHHIIIIIIIIIIIIIIIIIIIIIIIIIIIIIIIIIIIIIHIHHIIIIIHIIIIIIIIIIIIIIIIIIIHHIIIIIIIHHIIIIIIIIIIIIIIIIIIIIIIIIIIIIIIIIIICHIIIIIIIIHHHIIIIIIHIIHHHIIIIHIIIIGHHHHIIIHIIIHHHIGHIIHGIIIIIIHHGHIIIIHIIHIIIIIIIIHIHHIHHHIHIHIHIIIIIIIIIIHIIIHIIIHG@IHHIIIHGIHFHCHIIIIIIHIIIIIHIIHIHGGIIIIIIIIHHHIIIIIIIIIIIIIIIIIIIIIIIIIIIGIIIIIHFHEIIIIHIIIHIIIIIHIIIIIIIIIIIIIIHFIIIIIIIIIGIIIIIIIIIIIIHFIIIIIIIIIIIIIIIIIIIIIIIIIIIHHDDHIIIIIIIDDDDD
@HWI-D00621:464:HFY7KBCXY:1:1201:12896:67635 1:N:0:CGAGGCTGTGAACCTT
TGGGGAATTTTGCGCAATGGGGGAAACCCTGACGCAGCAACGCCGCGTGGAGGATGAAGTCCCTTGGGACGTAAACTCCTTTCGACCAAGACGATAATGACGGTACTGGTGGAAGAAGCACCGGCTAACTCTGTGCCAGCAGCCGCGGTAATACAGAGGGTGCGAGCGTTGTTCGGAATTATTGGGCGTAAAGGGCGCGTAGGCGGTGCCACAAGTCACTTGTGAAATCCCCGGGCTTAACTCGGGGCCTGCAGGCGAAACTGTGGTGCTGGAGTATGGGAGAGGTGCGTGGAATTCCCGGTGTAGCGGTGAAATGCGTAGATATCGGGAGGAACACCTGTGGCGAAAGCGGCGCACTGGACCATAACTGACGCTGAGGCGCGAAAGCTAGGGGAGCAAACAGGATTAGATACCCTGGTAGTCC
+
IHIIIIIIHIIHHHIHHIIIIIHFHIIIIIIIIHHHHIIIHHHHHHIIIIIHHGHGHHIHIIIIIIII?HIIHIIIGHIIIGHHHHIHHHIIIIIIIIHHIIIHHIHIIHHIIHIIIIHCHIHIHIHIGHHGHHHIIEHHCGHHIIIIHHHIIIHHEEHHGHIHHHCHHGHHIIIIEGHHHHIIIIHIHIHIIIHIHIIIHIIIIHHIGHIIIIHIHHHFHHHIHIHIIIIIHHIIHEIIH?IIIIIIIIIIIEFIIIIIIIIHIHHHHIIIIHHIGIIIIIIIIIHHIIHIIIIIIIIIIIIIIIHIIIIIIIIIIHIIIHHHEIIIIIIIIIIIIHGIIIIIHIHDIIIIIIIHIIIIIIIIIIIIIIHIIHIIIIIIIIIIIIIIIGIIIIIIIIIIIHIIIIIHGD1HIIIIIIIDDDDD
@HWI-D00621:464:HFY7KBCXY:1:1201:13763:68458 1:N:0:CGAGGCTGTGAACCTT
TGGGGAATTTTGCGCAATGGGGGAAACCCTGACGCAGCAACGCCGCGTGGAGGATGAAGTCCCTTGGGACGTAAACTCCTTTCGACCCGGACGATAATGACGGTACGGGTGGAAGAAGCCCCGGCTAACTTCGTGCCAGCAGCCGCGGTAATACGAGGGGGGCAAGCGTTGTTCGGAATTATTGGGCGTAAAGGGCGCGTAGGCGGCGCGGTAAGTCACCTGTGAAATCTCCGGGCTTAACTCGGAGCCTGCAGGCGAAACTGCCGTGCTTGAGTGTGGGAGAGGTGCGTGGAATTCCCGGTGTAGCGGTGAAATGCGTAGATATCGGGAGGAACACCTGTGGCGAAAGCGGCGCACTGGACCACAACTGACGCTGAGGCGCGAAAGCTAGGGGAGCAAACAGGATTAGAAACCCGAGTAGTCC
+
IIIIIIIIIIIIIIIIIIIIIIIIIIIIIIIIIIIIIIIIIIIIIIIIIIHIIIIIIIIIIHIIIIIIIIIIIIIIIIIIIHHIIIIIIIIIIIHIIIIIIIIIIIIIIIIIIIIIIIIIIIIIIIIIIIIIIIHIIIIIIIIIIIIIIIIIIIIHIIIIIIIIIIIIHIIIIIHIEGHHIIIIIIIIIIIHIIIIIIIIIIIIIIIIIIIIHHIIHIIIIIIIIIIIIIHHEFHEIIHIIHIIHHIGIIIIIIIIIIHHIHIHHIHECIIIIIIIIIIIIIIIIIGIIIHHHIGHHIIIIIIIIIIIIIIIIIIIIIIHIHFHHIIIIIHIIIIIIIIIIIIIIIIHIIIGHHHHIIIIHIHHIIIIIHGHHEIIIIIHIIIIIIIIIHIIIIIIIIIIIIIIIIIIIIHIIIIIIIIDDDD@
@HWI-D00621:464:HFY7KBCXY:1:1201:5916:68883 1:N:0:CGAGGCTGTGAACCTT
TGGGGAATATTGGACAATGGGCGCAAGCCTGATCCAGCCATGCCGCGTGAGTGACGAAGGCCTTAGGTTGTAAAGCTCTTTTGGCGGGGAAGATAATGACGGTACCCGCAGAATAAGCTCCGGCTAACTTCGTGCCAGCAGCCGCGGTAATACGAAGGGAGCTAGCGTTGTTCGGAATCACTGGGCGTAAAGCGCACGTAGGCGGATGTGTCAGTCAGGGGTGAAATCCCGGAGCTCAACTTCGGAACTGCCTTTGATACAGCACGTCTTGAGTCCGAGAGAGGTGGGTGGAATTCCTAGTGTAGAGGTGAAATTCGTAGATATTAGGAAGAACACCAGTGGCGAAGGCGGCCCACTGGCTCGGTACTGACGCTGAGGTGCGAAAGCGTGGGGAGCAAACAGGATTAGATACCCTAGTAGTCC
+
GHIIIIIHHIIIIHIIIIIIHIIIIHIIIIIIIIIIHIIIIIIIIIIIIIIIIIIIIIIIIIGIIIHHHIIIIIIIHIIIIFHHIIIIIHIIIHIIIIIIIIIIIIIIIIIIIIIIIIIIIIIIHIHHIHHIIIIIIIIIIIIIIIIIHIIHHHIIIIIIHIIIIIHHIIEGHHHIIHIIIIIHHHHHHIHIHHEHHIIIIIIIIHHHHIHIIIHIHIHHIHEHHHIHIIIHHHHCIHHDGIIHHHFIHIIHHGEFGEFHHHHGHIIHHIIIH<HIIIIIIIIIIIIIHIIIIIIIIIIIIHHIIHIIIHIIIIIIIIIHGFHHFIIIIIIIIIHIIIHIIIIIIIIIIIIIHIIHIIIHFIIIIIIIIIIIIIIIIIHIIIIIHIIIIIIIIIIIIIIHIIIIIHHHHCDIHHHCIIDDDAD
@HWI-D00621:464:HFY7KBCXY:1:1201:10496:70043 1:N:0:CGAGGCTGTGAACCTT
TAAGGAATATTGGACAATGCCCGCAAGGGTGATCCAGCCATGCCGCGTGCAGGAAGACGGCCCTATGGGTTGTAAACTGCTTTTACACCGGAGAAAACCTTCCCTCGTGAGGGGAGCTGATAGTATGGTGAGAATAAGCATCGGCTAACTTCGTGCCAGCAGCCGCGGTAAGACGAAGGATGCAAGCGTTATCCGGATTCATTGGGTTTAAAGGGAGCGTAGGTGGCCTTATAAGTCAGTGGTGAAATCTCCTCGCTTAACGAGGAAATTGCCATTGATACTGTAGGGCTTGAGTACAGTTGCTGTGGGCGGAATATGACATGTAGTGGTGAAATACATAGAGATGTCATAGAACACCGATTGCGAAGGCAGCTCACAAAACTGTAACTGACACTGAGGCTCGAAAGTGCGGGGATCAAACAGGATTAGATACCCTAGTAGTCC
+
HIIIIIIIHIIIIIIIIIIIIIIIIIIIIHIHIIIIIIIHIIIIIIIIIIHIIIIHIIIIIIIIIIIIIIIIIIIIIIIHFHIHIIIIIIIIIIIIIIIIIIIIIIHHHIIIIIIIIIIIHIHHHHHHIHGIGIIIIIGIIIIHIGIIIIIIIIIIHIIIIIIHIIIIIIIIIIIIHGIIHHIIIIIIIIHHIIIHHCHGGCIHHHHHHFHIIHIIIIIHHIIIIIHIHIHEEGHHHHH@IIIIIIGHHCIIHEHHDCGFEGIIIIIGIHHCHD0IIHGIIIHHIIIH@GIIIIIIIIIIIIIHIIHHGGIIHHFIGHHIHHIHIIIHIIHHIIHIIIIIHHFIIIIIIHIIIIHHEHFD<DIIIIIIIIIIIIHGEHIIIIIHHHHIIIHIIHIIIIIIIIIIIHIIIIIHIHHG<HGHIIHHHHG@IHGG1GDIHGFDD@D<
@HWI-D00621:464:HFY7KBCXY:1:1201:12296:70101 1:N:0:CGAGGCTGTGAACCTT
TGGGGAATATTGGACAATGGGGGCAACCCTGATCCAGCCATGCCGCGTGAGTGATGAAGGCCTTCGGGTTGTAAAGCTCTTTTGGCGGGGACGATGATGACGGTACCCGCAGAATAAGCCCCGGCTAACTTCGTGCCAGCAGCCGCGGTAAGACGAAGGGGGCTAGCGTTGTTCGGAATTACTGGGCGTAAAGCGCGTGTAGGCGGTTATCCAAGTCGGGTGTGAAAGCCTTGAGCTCAACTCAAGAAATGCACTCGGTACTGGGTGACTAGAGGACCGGAGAGGATAGTGGAATTCCCAGTGTAGTGGTGAAATACGTAGAGATTGGGAAGAACACCAGTGGCGAAGGCGGCTATCTGGACGGTTTCTGACGCTAAGACGCGAAAGCGTGGGGAGCAAACAGGATTAGAAACCCTGGTAGTCC
+
IIIIIIIIIIIIIIIIIIIIIIIIIIIIIIIIIIIIIIIIIIIIIIIIIHHHHIIIIIIIIIIIIIIIIIIIIIIIIIIIIHHIIHIIIIIIIIIIIIIIIIIHHHIIIIIIIIIIIIIIIIIHIIIIIIIIIIIIIIIIIIIIIIHIIHHIIIIIHHHHGHIIIIIIIHIHIIIIIIHIIIIIIIHHHHHIIIIGIHIIHHHIGIIIIIIIIIIIIIIIIIIIIIIIIIGIIIIIGIIHHHHIIHHHFGHHIHEIHIIIIIIIIIIIIHIIIIHIHIIIIIIIHIIHIIIIIIIIIHIHIIIIIIGIIIIIIIIHIIHIHHGIIIIIIIIIIIIHIIIIIIIIIIIIIIIIIIIIIIIIIIHIIIHHIIIIIIIIIHHIIIIIIIIIIIIIIIIIIIIIIIIIIIIIIIIHIIIIIIIDDDDD
@HWI-D00621:464:HFY7KBCXY:1:1201:8978:70319 1:N:0:CGAGGCTGTGAACCTT
TGGGGAATATTGGACAATGGGGGTAACCCTGATCCAGCAATGCCGCGTGGATGATGAAGGCCTTCGGGTTGTAAAGTCCTTTCGGCGGGGAAGATGATGACGGTACCCGCAGAAGAAGCCCCGGCTAACTTCGTGCCAGCAGCCGCGGTAATACGAAGGGGGCTAGCGTTGTTCGGAATTACTGGGCGTAAAGGGCGCGTAGGCTGTGCTGTAAGTCAGGCGTGAAAGCCCCGGGCTCAACCTGGGAATTGCGCTTGATACTGCGGCGCTGGAAGGTGGGAGAGGATGGCGGAATTCCCAGTGTAGAGGTGAAATTCGTAGATATTGGGAAGAACACCGGTGGCGAAGGCGGCCATCTGGCCCACAATTGACGCTGAGGCGCGAAAGCGTGGGGAGCAAACAGGATTAGAAACCCTGGTAGTCC
+
IIIIIHIIIIIIIGHIIIIIIIIIIIIIIIIIIHIIIIIIIIIIIIHEHGHIIIIIIIIIIIHIIIHIIIIIIIIIIIIIIGHIHHIIIIIIIIIIIIIIIIHHIHIIIGIIIIIIIIIIIIIIIHIIIIGHHHIIIIIIIIIIIIIIHDIIIIHIFHHIIDHDEHHHHEHHEGHIIIHIIIIIIIIHIIIIIHIIIHHHHIIIGHFHH?HHGHHHHHIIHIIIIHIHIHHHGHIIIHHFEHCBHGHGIIIIHFIIHHGIIIIHHHHHGIIHHHIIHIIIIIIIIIIHHHIIIIIHHHEIIIIIIIIIIIHIIIIHIIIIHHFIIIHGIIIIIIHIHHFHHIIIIIIIIIGIIIHEHIIIIHIIHFIHHIHIIIIIIIIHHIIIIIGIIIIIIIIIIIIIHIIIIIIIIIIIIHIIIIIDDDDD
@HWI-D00621:464:HFY7KBCXY:1:1201:15297:71213 1:N:0:CGAGGCTGTGAACCTT
TGAGGAATCTTCCGCAATGGGCGAAAGCCTGACGGAGCGACGCCGCGTGTGCGATGAAGTCCTTCGGGATGTAAAGCACTGTCGGAGGGGAAGACAAATGACGGTACCCTCCAAGAAAGCCCCGGCTAACTACGTGCCAGCAGCGGCGGTAATACGTAGGGGGCAAGCGTTATCCAGATTTACTGGGCGTAAAGCGCGTGTAGGCGGCTGGTTAGGTGTGATGTGAAATCTTCCGGCTCAACCGGAAAACTGCATTGCAAACCGGCCTGGCTAGAGTGCAGGAGAGGGAAGCGGAATTCCAGGTGTAGCGGTGAAATGCGTAGATATCTGGAGGAACACCAGTGGCGAAGGCGGCTTCCTGGCCTGCAACTGACGCTGAGACGCGAAAGCGTGGGGAGCGAACCGGATTAGATACCCCAGTAGTCC
+
IIIIIIIIIIIIIIIIIIIIIIIIIIIIIIIIIIIIIIIIIIIIIIIIIIIIIIIIIIIIIIIIIIIIIIIIIIIIIIIIIHIHIHIIIIIIIIIIIIIIIIIIIIIIIIIIIHIIIIIIIIIIIIIIIIIIIIIIIIIIIIII/?DHHIHIIHHIHIIIIHHIIIIHIHIIIIIIIIIIIIIIHIIHIIIIGHIIIIHHIIIIHIIIIIIIIIIIIIIIIIIIIIIIIIIHIHHIIHHGIHHIHHIIIHHIGIIIIIHHHIIIIHFIIIIIIHIIIIIIHIIIIIIIIHIHIIIIIIIIIIIIIIHIIIIIIIIIIIIIIIIHHIHIIIIIHIIIIIIIIIIIIIIIIIIIIIIIIIIIIIIIIIIIIIIIIIIIIIIIIIIIIIIIIIIIIIIIIIIIIIIIIIIIIIIIIIIIIIIIHDDDDD
@HWI-D00621:464:HFY7KBCXY:1:1201:18076:71176 1:N:0:CGAGGCTGTGAACCTT
TCGAGAATTTTTGACAATGGGGGAAACCCTGATCGAGCGACGCCGCGTGGAGGATGAAGGTCTTCGGATTGTAAACTCCTGTCATTGGGGAACAAGGTGCATACGTTAACTGCGTGTGTATTGATAGTACCCGAAGAGGAAGGGACGGCTAACTCTGTGCCAGCAGCCGCGGTAATACAGAGGTCCCAAGCGTTGTTCGGATTCATTGGGCGTAAAGGGTGCGTAGGCGGCGCGGTAAGTCGGGTGTGAAATCTCGGAGCTTAACTCCGAAACTGCATTCGATACTGCCGTGCTTGAGGACTGGAGAGGAGACTGGAATTTACGGTGTAGCGGTGAAATGCGTAGATATCGTAAGGAAGACCAGTGGCGAAGGCGGGTCTCTGGACAGTTCCTGACGCTGAGGCACGAAGGCCAGGGGAGCAAAAGGGATTAGAAACCCTAGTAGTCC
+
IEHHHIHIHIIIIIIIIIIIGIIIIIIIIIIIEHIIIIIIIIIIIIIIIHFHIHIIIIIIIIIIIIIIIHIIIIIIIIIIIHHIIIIIIIIIIIIIIHHIIIHIIIHIIIIIHIHIIIIIIIIHIHHIHIIIIGIIIIIIIIIIGHIIIIHIHIIICHIGIIIIGHHHIIIGIHHHIHIIIIHIIHIHEHGEAGHBHHHIGGIHHIHHHIGIGDHHHHHHIIIHHDHHIIIHGIIIHIIHHHEHHHIHHIIHHHIIHEIIHIIHIHHIIGIHHHIHHHGIIIHGHHIHIHEIHGEHHFFCEFIIIIIIIIIIIIIIIIHG@HIIIIIIIIIIIIIIHIGHIIIIIHHIIGHFEHIIIIIHIIIIHIIHIIIIHIIHIHIHIIIIIIIIIIIIIIIIIIIIIHE<IIIIHFIHGEEE1EIIIHHGCIIIIIIIHE@DIIIHHFIDDDDB
@HWI-D00621:464:HFY7KBCXY:1:1201:5113:71623 1:N:0:CGAGGCTGTGAACCTT
TCGGGAATTTTGCGCAATGGACGAAAGTCTGACGCAGCAACGCCGCGTGAGGGATGACGGCCTTCGGGTTGTAAACCTCTTTTATCAGGGAAGATAATGACGGTACCTGATGAATAAGTCACGGCTAACTACGTGCCAGCAGCCGCGGTAATACGTAGGTGACAAGCGTTGTCCGGATTTACTGGGCGTAAAGAGCGCGCAGGCGGTCGATCAAGTCGAGTGTGAAAGCCCCCGGCTCAACTGGGGAGGGTCATTCGATACTGATCGACTCGAAGGCAGGAGAGGGTAGTGGAATTCCCGGTGTAGTGGTGAAATGCGTAGATATCGGGAGGAACACCAGTGGCGAAGGCGACTACCTGGCCTGTTCTTGACGCTGAGGCGCGAAAGCTAGGGGAGCAAACGGGATTAGAAACCCGAGTAGTCC
+
IIIIIIIIIIIHIIIHHHIIIIIIDHHIIIIGHIIIIIIHIIIIIIIIIIIIIHHIIIIIIIIIIIIIIIIIIHIIIIIIIHHHIIIIIIIHIIIHIIIIIIIIIHIIIIIIHIHHHIIHHIIIIIIIIIIIIIIIHIIIIIIIIIIIHHIIHIIIHIIIGIHIHIIIHIIIGHIGIGHHGEHHHHIIIIIIHIHIIIIHIIIIIIHIHHHIIHIHIIHIIIIIHHIIIIIHIIIHFIHIHIIGHHIIIIHHHEHIIIIIIIIIIIIIHHIIIIIIHIHIIIIIIIIHIIIIIIIIIIIHHHIHIIIIIIIIIHHHHIGIIHEHHIIIHIIIIIIIIIIIIIIHIIIIIIIIIIIHIIIIIIIIHFHEG=IIIHEIIIIHIIIIIIIHEGIIIIIIHIIIHIIIIHHIHIHFHIIIHIIDD@DB
@HWI-D00621:464:HFY7KBCXY:1:1201:17505:71554 1:N:0:CGAGGCTGTGAACCTT
TCGAGAATTTTTCTCAATGGGGGCAACCCTGAAGGAGCGACGCCGCGTGGAGGATGAAGGCTTTCGGGTTGTAAACTCCTGTCATTTGGGAACAAGTGGCCGAACGTAACTGCTTCGGCCTTGATAGTACCAGAAGAGGAAGGGACGGCTAACTCTGTGCCAGCAGCCGCGGTAATACAGAGGTCCCAAGCGTTGTTCGGATTCATTGGGCGTAAAGGGTGCGTAGGTGGCGCCGTAAGTCGGGTGTGAAATTTCGGAGCTTAACTCCGAAACTGCATTCGATACTGCGGTGCTTGAGGACTGGAGAGGAGACTGGAATTCATGGTGTAGCAGTGAAATGCGTAGAGATCATGAGGAAGACCAGTGGCGAAGGCGGGTCTCTGGACAGTTCCTGACACTGAGGCACGAAGGCCAGGGGAGCAAACGGGATTAGAGACCCTTGTAGTCC
+
I@HHIIHHIIIIIIIIHIHIIIIIIIIGIIIIIIIIIIIIIIHIIGIIIIIIIHIIIIHHHIIIIIIIIIIIIIIIIIIIIIHHIIIIIIHIIIIIIIHIIIHHIIIHIIGIIIIIIIIHHIHIIIIIIIHIIIIIIIIEGHIIHHIHHIHIIIIIIEHHIIIIHIIIIIIIIGHIHCHHHHIIIIHIIGGHGHIFHIIIHEHEIIHIIHIIHHHIIHIIHIIHHHIHHE5DG?IIHIHDHHHHHHEHIIHDHDIHH@IIGHIHHCHIHCHHIIIIIIHHIHHIIIIIIIHIIIIHIIIIIIIGHHIIHEIHHHHHHHIIIGIIIIIIIIIIIIIHIIIIIIIIIHDHIIHIIIIIIIIIIIIIIIIHIIIIIIIHHIIIIIIIIHHGE?HEIIHHIHIHIIHIIIIIIIIIIIIHHIIIIIIIHIIIIIHGHD<DIIHCIIIDDDDD
@HWI-D00621:464:HFY7KBCXY:1:1201:14848:71784 1:N:0:CGAGGCTGTGAACCTT
TGGGGAATATTGGACAATGGGGGCAACCCTGATCCAGCCATGCCGCGTGAGTGATGAAGGCCTTCGGGTTGTAAAGCTCTTTTGGCGGGGACGATGATGACGGTACCCGCAGAATAAGCCCCGGCTAACTTCGTGCCAGCAGCCGCGGTAAGACGAAGGGGGCTAGCGTTGTTCGGAATTACTGGGCGTAAAGCGCGTGTAGGCGGTTATCCAAGTCGGGTGTGAAAGCCTTGAGCTCAACTCAAGAAATGCACTCGGTACTGGGTGACTAGAGGACCGGAGAGGATAGTGGAATTCCCAGTGTAGTGGTGAAATACGTAGAGATTGGGAAGAACACCAGTGGCGAAGGCGGCTATCTGGACGGTTTCTGACGCTAAGACGCGAAAGCGTGGGGAGCAAACAGGATTAGAAACCCTAGTAGTCC
+
HIIIIIIIIIIIIIIIIIIIIIIIIIIIIIIIIIIIIIIIHIIIIIIIIIIHIIIIIIIIIHIIIIIIHIIIIIIIIIIIIHHIIIIIIIIIIIIIIIIIIIIIIIIIIIIIIIIIIIIIIIIIIIIIIIIIIIIIIIIIIIIIIIIIIGHIIGIDHIIIIIIIHGIIIIIIIIIHIIIIIIIHHIIIIIIIIIIHIIIIIIIIIIIIIIIIIIIIIIIIIIIIIIIHGGIIIHHIIIIHEFGIIIHIHIIIHIIIIHHIIIIHIIIHIIIIIIHHHGIHIIIIIIIIIIIIIIIIIIIIIIIIIIIIIIIIIIIHIIHIIHFIIIIIIIIIIIIIHIIIIIIIIIIIIIIIIIIIIIIIIIIIIHIIIIIIIIIIHHFIIIIIIIIIIIIIIIIIIIIIIIIIIIIIIIHGIIIIIIIDDDDD
@HWI-D00621:464:HFY7KBCXY:1:1201:7943:72226 1:N:0:CGAGGCTGTGAACCTT
TGGGGAATTTTGCACAATGGGCGAAAGCCTGATGCAGCAACGCCGCGTGTGTGATGAAGGTCTTCGGATTGTAAAGCACTTTCGACCGGGACGAAACACCCTTGGCTAACATCCAAGGGCCTGACGGTACCGGGAGAAGAAGCACCGGCTAACTCTGTGCCAGCAGCCGCGGTAATACAGAGGGTGCAAGCGTTGTTCGGAATTATTGGGCGTAAAGCGCGTGTAGGCGGCTTTGCAAGTCGGGTGTGAAATCCCTCAGCTTAACTGAGGAAGTGCGCCCGAAACTGCAGAGCTTGAGTACCGGAGAGGGTGGCGGAATTCCCCAAGTAGAGGTGAAATTCGTAGATATGGGGAGGAACACCGGTGGCGAAGGCGGCCACCTGGACGGATACTGACGCTGAGACGCGAAAGCGTGGGGAGCAAACAGGATTAGATACCCGAGTAGTCC
+
IIIIIIIIHIIHIIIIIIIIIIIIIIIIIIIIIIIIIIIIIIIIIIHFHEHIIIIIIIIIHIIIIIIHIIIIIIIIIHIIIHHIIHIIIIIIIIIIIHIIIIIIIIHIIIIIIIIIIIIIHIIGIIIIGIIGIIIIIIIIIIIGHIHIHIIIIIIHIHIIIIHIIIIIIIHHIGHHIIGIIGIIHHIH?HIIEHHBHHIIIIHCGCHIIIIIIIIHE@HHIIIHHGIIIIHEGIH@BC;IHHHGIHIIIIIIIHHGIIIIIHIHIHHIIIIIIIIIHIIIIIIIIIIHIIHIIIIIIIIIGHIIIIIIHHIIIIIIIIIHHHIIHHIIIIHIIHIIIIIIIIIIIIHIIHIIIIIHIIIIIIIIIIIIIIIIIIIIGIHIIHIIIIHIFIIIIIIIIIHHIHHIIIIIIIIIIGIIIIIIIIIIIIIIIIIIIIIIIIIIIIIDDDDD
@HWI-D00621:464:HFY7KBCXY:1:1201:8784:72721 1:N:0:CGAGGCTGTGAACCTT
TGGGGAATATTGGACAATGGGCGAAAGCCTGATCCAGCGACGCCGCGTGTGTGAAGAAGGCCTGCGGGTTGTAAAGCACTTTCGATGGGAACGAAATGTGCCGGGCTAATACCCCGGCAAGCTGACGTTACTCAATGAAGAAGCACCGGCTAACTCTGTGCCAGCAGCCGCGGTAATACAGAGGGTGCGAGCGTTAATCGGAATTACTGGGCGTAAAGCGCACGTAGGTGGCGACGTAAGTCGGGTGTGAAAGCCCCGGGCTCAACCTGGGAATTGCATTCGAGACTGCATTGCTGGAGTACGGAAGAGGAGGGCGGAATTCCCGGTGTAGCGGTGAAATGCGTAGATATCGGGAGGAACATCAGTGGCGAAGGCGGCCCTCTGGTCCAGTACTGACACTCAAGTGCGAAAGCGTGGGGAGCAAACAGGATTAGAAACCCTAGTAGTCC
+
IIIIIIIIIIIIIIIIIIIIIIIIIIHIIIIHIIIIIIIIIIIIIIIIIIIIIIIIIIIIIIIIIIIIIIIIIIIIIIIIIIHHIIIIIIIIGIIIIIIIIIIIIIIIIIIIIIIIIIIHIIIIIIIIIIIIIIIIIEHHFIHHIIIIIGIIIIIGIHHHIIHIIIIIIIIIIIHIHIIIIIIIIHFHIHHIIHIIHIIIHIHHIIIHIIIIIIIIHHIIIIIHHIIIIHGHIIIIGHIHHHHEHHIIIHFHD<IHIIIIIIGIIIIIHGIIIIHIHIIIIIIIIIHHIIHHIIIIHIIIIIIIIIIIIIIIIIIIIIIIIIIIIIIIHIIIIIIIIIIIIIIIIGHCHHIIIIIIHIHHHHIIIIIIIIIIIIIIIIGIIIIIIIIIIIIIIIIIIIIIIIIIIIIIIIIIIIIIIIIIIIIIIIIIIHCHIIIIIIGIIIIIDDBDD
@HWI-D00621:464:HFY7KBCXY:1:1201:12586:72596 1:N:0:CGAGGCTGTGAACCTT
TAGGGAATCTTGCGCAATGGGGGAAACCCTGACGCAGCGACGCCGCGTGCGGGATGAAGGCCTTCGGGTCGTAAACCGCTTTCAGCAGGGACGAAATTGACGGTACCTGCAGAAGAAGGCCCGGCCAACTACGTGCCAGCAGCCGCGGTGATACGTAGGGGTCTAGCGTTGTCCGGAATTATTGGGCGTAAAGAACTCGTAGGCGGTTCGGCAAGTCGGATGTGAAATCTCCACGCTTAACGTGGAGGGGCCATTCGAAACTGCCGTGACTCGAGTCCGGTAGGGGAGTGCGGAATTCCCGGTGTAGCGGTGAAATGCGCAGATATTGGGAGGAACACCAGTGGCGAAGGCGGCACTCTGGGCCGGAACTGACGCTGAGGAGCGAAAGCGTGGGGAGCGAACAGGATTAGATACCCGAGTAGTCC
+
IIIIIGIIHIIIIIIIIIIIIIHIIIHIIIIIIIIIIIIIIIIIIHIIIHIIIDHHHHIIIHIIIIIIHIIIIIIIIIIIIEHIIIIIIIHIIIIIHIIIIIIHIIIIIGHIIIIIIIIIIIIHIIDFHIHIIIIGGEHIIIIIIIIIIIIIIIIIHIHIIHHICHHHHIIIHHHHHHHHIIIIHIGHFHHHHEIHIIIIIIIIIIIIIIIHIHHHHEHHHHIIIHGHHHIHIIIHCHHHHHGHHIIIIHHHCFGHHHIHE?<@IIIHHIHHHHCEGIIIHIHIIIIIHIIHHHHEIIIIIHHHHHIHHHEIIIIHHIIIHHFCIHGIIIIIIIIHHIIIIIIIIIIIHIIIIIHHHHHIIIIIIIHIIHIHIIIIIIIIIIHEIIIIIHIHIIIIHHEIIIIIIIIIIIIIIIIIIIIIDDDDD
@HWI-D00621:464:HFY7KBCXY:1:1201:14519:72693 1:N:0:CGAGGCTGTGAACCTT
GGGAATTTTCCGCAATGGGCGAAAGCCTGACGGAGTGACGCCGCGTGTGGGACGAAGGCCTTCGGGTCGTAAACCACTGTCAGTGGGAAAGAAGGGTGTCGGTGCTAATACCATCGGCATTTGACGGTACCTGCAGAGGAAGCCCCGGCCAACTCTGTGCCAGCAGCCGCGGTAAGACAGAGGGGGCAAGCGTTGCTCGGAATTACTGGGCGTAAAGGGCGCGTAGGCGGGATGGCAAGTCGGTCGTGAAATCCTTCGGCTCAACCGAAGAACGTCGATCGATACTGCTGTTCTTGAGGGTTGCAGAGGAGACTGGAATTCCCGGTGTAGCGGTGAAATGTGTAGAGATCGGGAGGAACACCGGTGGCGAAGGCGGGTCTCTGGGCAATTCCTGACGCTGAGGCGCGAAAGCGTGGGGAGCAAACGGGATTAGATACCCTGGTAGTCC
+
IIIIIIIIIIIIIIDGHGGIIIIIGIIIIIIIIHHIIIIIIIIIIIHIIIIGIHIIIIIIIIIIIIHHIIIIIIIIIIIHHHGFGHIHIIIHHIIIIIIIIIHHIHIIIIIIIIIIIIIIIIIHHIIIIGIIIGIIHHHIIIIIIIIHHIIHHIIIIIIGIIIIIIIHIIIHHHCHIIEHEHEFHIIGHIFHHIIIHHIIIHHIIHHHIIHHCCHIHHIIHIHEHHHIIIIHIHE?IIIIHIHCIHHHHHHEDH?IIIIGHIHHIHH?IGIIHHHIHHFHHHHHIIIIIIIIIHIIIIIHFIIHIIHIIIHGIIIIIIHHGIIIIIIIIIIIIIIIIIIIIIIIHGCHHIIIIIIIHIIIIIIIIIIIIIIIIIIIIIIIIHIIIIIIHHHIHHIHHEIIHIIIIIIIIIIIIHIIIIIIHIIIIIIIIHHIIIIIIIIIIIHDD@AD
@HWI-D00621:464:HFY7KBCXY:1:1201:13034:72821 1:N:0:CGAGGCTGTGAACCTT
TGGGGAATATTGGGCAATGGGCGAAAGCCTGACCCAGCCACGCCGCGTGAGTGATGAAGGCCTTCGGGTCGTAAAGCTCTGTGGGGAGGGACGAATAAGCCCGGTTTTAATACATCCGGGCCCTGACGGTACCTCCTTAGCAAGCACCGGCTAACCCTGTGCCAGCAGCCGCGGTAATACAGGGGGTGCAAACGTTGCTCGGAATTATTGGGCGTAAAGCGCACGTAGGCGGTTTGTTATGTCGGATGTGAAAGCCCTTGGCTCAACTGAGGAAGTGCATCCGAAACTGGCAAGCTAGAGTATGTAAGAGGGTCGCGGAATTCCCGGTGTAGAGGTGAAATTCGTAGATATCGGGAGGAACACCGGTGGCGAAGGCGGCGACCTGGGACAATACTGACGCTGAGGTGCGAAAGCGTGGGGAGCAAACAGGATTAGAAACCCTAGTAGTCC
+
IHIIGIIIIIIIIIIIIIIIIIHIIIIHIIIIIIIIHIHHIIIIIIIIIHHHIHIIIIIIHIIHIIIIICHHIIIIIIIIIHHIIIIIIIIIIIIIIIIIIIHI?<EHHIIIIIIHIIHIHIIHHHIIIIIIIFHHHHIIGIIIIGIIIHIIIIIIIIIC?HHGHIIIIHHHHHDHHFHIIHIIIIHHEHIIIIIHHDHIHHFGEHHHHHHIIIIIIGIHIHHGHHEHHHHHHCHIIHIGIHGEHIIIIIIIHGCHCCCIIIHIHIIH@EHIIIHHIHIHCIIHHIIIHHHIIIIIHIIIIHHG?IIIIIIIIIIIIIIIHHHHIIIIIIIIIIIIIIIHGIIIIIIHHIHIIIGIIIIIIIIIIIIIIFIHIIIIIIHHHFIIIIGIIIHIIIIIIIIHIIIHIIIIIIIIHIIIIIIIIIIIIIIIIHHIHIHG1IIIIIIIIDDDDD
@HWI-D00621:464:HFY7KBCXY:1:1201:15405:73079 1:N:0:CGAGGCTGTGAACCTT
TGGGGAATATTGGACAATGGGCGCAAGCCTGATCCAGCAATGCCGCGTGTGTGAAGAAGGCCTGCGGGTTGTAAAGCACTTTCAGTTGGGAGGAAGGCCTTAGTGTTAATAACACTGAGGATTGACGTTACCTACAGAAGAAGCACCGGCTAACTCTGTGCCAGCAGCCGCGGTAATACAGAGGGTGCGAGCGTTAATCGGAATTACTGGGCGTAAAGGGCGCGTAGGTGGTTATTTAAGTCAGAGGTGAAATCCCCGGGCTTAACCTGGGAATTGCCTATGAAACTGAATAGCTAGAGTACGGGAGAGGGAAGTGGAATTTCCGGTGTAGCGGTGAAATGCGTAGATATCGGAAGGAACACCAGTGGCGAAGGCGACTTCCTGGCCCGTTACTGACACTGAGGCGCGAAAGCGTGGGGAGCGAACAGGATTAGAAACCCTTGTAGTCC
+
IIIIIIIIIIIIIIIIIIIIIIIIIIIIIIIIIIIIIIIIIIIIIIIIIHIIIIIIIIIIIIIIIIIIIIIIIIIIHIIIIHHIIIIIIIIIIIIIIIIIIIIIIIIIIIIIIIIIIIIIIIIIIIIIIIIIIIIIIIIIIIIIIIIIIIIIIIIIIIIIIIIIIIIIIIIIIIIIIIIIIIIIIIIIIIIHIHHHIIIIHIIIIIIIIIIIIIIIHIIIIIIIIIIIIIIHHHIHEGF@?IIHHFB-GIIHHHIIHHHIIIIIHHHIIHIIHIIHHGIIIIIIIIHHHIIIIIIIIIIIIIIIIGIIIIIIIIIIIIIIIIIIIIHIIIIIIIIIIIIIIIIIIHHFIIIIIIIIIIIIIIIIIIIIIIIIIIIIHIIIIIIIIIIIIIIIIIIIIIIIIIIIIIIIIIIIIIIIIIIIIHGIIIIIIIIIIIIIIIIIIIIIDDDDD
@HWI-D00621:464:HFY7KBCXY:1:1201:16210:73190 1:N:0:CGAGGCTGTGAACCTT
TGGGGAATTTTGCGCAATGGGCGAAAGCCTGACGCAGCGACGCCGCGTGTGCGATGAAGGCCTTTGGGTCGTAAAGCACTGTCGACCGGGACGAAAACTCACGGGCTAATACCTCGTGAGCTTGACGGTACTGGTAAAGGAAGCACCGGCTAACTCTGTGCCAGCAGCCGCGGTAATACAGAGGGTGCAAACGTTGCTCGGAATTATTGGGCGTAAAGCGCGTGTAGGCGGCTTGTTAAGTCGGTTGTGAAAACCCATGGCTCAACCATGGAAGTGCGTCCGAAACTGGCAAGCTAGAGTCTTGACGAGGATGGCGGAATTCCCAGTGTAGAGGTGAAATTCGTAGATATTGGGAGGAACACCGGTGGCGAAGGCGGCCATCTGGGAAGGTACTGACGCTGAGACGCGAAAGCGTGGGGAGCAAACAGGATTAGATACCCTAGTAGTCC
+
HIIIIIIIIIIIIIIIIIIIIIIIIIIIIIIIIIIIIIIIIIIIIIIIHIIIIHIIIIIIIIIIIIIIIIIIIIIIIIIIIHHIIIIIIIIIIIIIIIIIIIIIIIIIHIIIIIIIIIHIIIIIIIIIIHIIIIIIIIIHIIIIIIIIIHIIIIIIIIIIIIIIIIIIIIIIIIHHHIIIIHIHGIIHHHIIIIIIHIIHH@HCHHIHIIIIIIHIGHIHHIIHIIIHIHIIIIIHHECCDCHHGHHFHIIIIHFIIHHEGHEEIIHIHHIHHHDHIIIHHIIHHHIIIHFIIIIIIIIIIGIIIIIHIIHHIIIIIIIIIIIHIIIIIIIIIIHIIIIGIIIIIIIHIIIIIIIIIIIIIIHIIIIGHIIHIIIIIIIIHHHIIHIIHIIIIIIHIIIIIIIHIIIIIIIIIIIIIIIIHIIIIHIIIIIIHGD1IIIIIIIIDDDDD
@HWI-D00621:464:HFY7KBCXY:1:1201:15159:73789 1:N:0:CGAGGCTGTGAACCTT
TCGAGAATTTTTGACAATGGGGGAAACCCTGATCGAGCGACGCCGCGTGGAGGATGAAGGTCTTCGGATTGTAAACTCCTGTCATTGGGGAACAAGGTGCATACGTTAACTGCGTGTGTATTGATAGTACCCGAAGAGGAAGAGACGGCTAACTCTGTGCCAGCAGCCGCGGTAATACAGAGGTCTCAAGCGTTGTTCGGATTCATTGGGCGTAAAGGGTGCGTAGGCGGCGCGGTAAGTCGGGTGTGAAATCTCGGAGCTTAACTCCGAAACTGCATTCGATACTGCCGTGCTTGAGGACTAGAGAGGAGACTGGAATTTACGGTGTAGCGGTGAAATGCGTAGATATCGTAAGGAAGACCAGTGGCGAAGGCGGGTCTCTGGACAGTTCCTGACGCTGAGGCACGAAGGCCAGGGGAGCAAACGGGATTAGAAACCCGAGTAGTCC
+
IIIIIIIIIIIIIIIIIIIIIIIIIIIIIIIIIIIIIIIIIIIIIIIHHIHIIIIIIIIIIIIIIIIIIIIIIIIIIIIIIGHIIIIIIIIIIIIIIIIIIIIIIIIIIIIIIIIIIIIIIHIIIIIIIIIIIHIIIIIIIIIIIIIIIIIIIIIIIIIIIIIIIIIIIIIIHDGHIHIIIIIIIIIHIIIIIGIGHIHHHGIFH@HHIIGIEIHIIHIIIIHGFHHHIIDDCHH?IIIIIIGIHIHIIIIHGIIIIIIIHIIIIIHIIHHIIGHHFHHCIIHHIIIIIHIIIIIIIHIIHIIIIIIIIHIIIHHHHIHFIHIIIIIIIIHIIIIIIIHIHIIIIHHIIIIHIIHHIHIIIIIIIHIIIIIIIIIIIIIIIIIIIIIIHGHIIIIIHIIIIIIIIIIIIIIHIIIIIIIHIIIIHIHIHIHHIHE<IHIIIIIDDDA@
@HWI-D00621:464:HFY7KBCXY:1:1201:13887:74496 1:N:0:CGAGGCTGTGAACCTT
TGAGGAATCTTGCGCAATGGACGAAAGTCTGACGCAGCGATGCCGCGTGGGGGATGAAGGCCTTCGGGTTGTAAACCCCTTTTAGTGGGAAAGAAACACCCGGATGTTAACAGCGTCCGGGCTTGACGGTACCCACAGAATAAGCCACGGCTAACTCTGTGCCAGCAGCCGCGGTAAGACAGAGGTGGCAAGCGTTGTCCGGAATTACTGGGCGTAAAGCGCGCGTAGGTGGCTAGATAAGTCCGGTGTGAAATCCTTCGGCTTAACCGGGGAATGGCATCGGGGACTGTTTAGCTAGAGGACGGGAGAGGAGAGCGGAATTCCCGGTGTAGCGGTGAAATGCGTAGAGATCGGGAGGAAGGCCGGTGGCGAAGGCGGCTCTCTGGAACGTCCCTGACGCTGAGGCGCGAAAGCGTGGGGAGCAAACAGGATTAGAAACCCTAGTAGTCC
+
IIIIIIIIIIIIIIIIIIIIHIIIIIIHIIIIIIIIIIHHIIIIIIIIIIIIIIIIIIIIIIIIIIGIIIIIIIIHHHHIIGHHIIIIIIIIIIIHIIIHIIIHHIIIIIIIIIIIIIIIIIIIIIIGIIIIHHIIIIIIIIIIIIIIIHIIIIIIHHHIIGHIIIHHIIICHIIHIIIHHE-BAGHIIHIIIIHIIIIEIIIIHIIIHIIIIIIIHHIIIHIGIIHIIIHIHCIHHEIHH>HHIIHIIIIIHGHHCHIIIIIIIIIIIIIIIGIHIIHHIHHHIIIIIHHHIHHIIIIIIHIIIIIIIIIIIIIIIIIIIHHIIHHHIGIIIIIIIIIIIIIIIIIHCHEIIIIIIHHHHIHIIIIIIIIIIIIIIIIIHIIIIIIIHHEIIIHIIIIIIIIIIIIIIIIIIIIIIIIIIIIIIIIIIIIIIIIIIIIIIIIIIDDDDD
@HWI-D00621:464:HFY7KBCXY:1:1201:5484:75228 1:N:0:CGAGGCTGTGAACCTT
TGGGGAATATTGCACAATGGGCGAAAGCCTGATGCAGCGACGCCGCGTGAGGGATGACGGCCTTCGGGTTGTAAACCTCTTTCAGCAGGGAAGAAGCGAAAGTGACGGTACCTGCAGAAGAAGCGCCGGCTAACTACGTGCCAGCAGCCGCGGTAATACGTAGGGCGCAAGCGTTGTCCGGAATTATTGGGCGTAAAGAGCTCGTAGGCGGCTTGTCACGTCGGATGTGAAAGCCCGAGGCTTAACCTCGGGTCTGCATTCGATACGGGCTAGCTAGAGTGTGGTAGGGGAGATCGGAATTCCTGGTGTAGCGGTGAAATGCGCAGATATCAGGAGGAACACCGGTGGCGAAGGCGGATCTCTGGGCCATTACTGACGCTGAGGAGCGAAAGCGTGGGGAGCGAACAGGATTAGAAACCCGGGTAGTCC
+
HHIIIIHIHIHIIIIIHIIIIIIIIIIIIIIIIIIHIIIIIHIIIIIEHIIIIIIIIIIIIIIIIIIIIIIIIIIIIIIIIDGHIIIIIIIIIIIIIIHIIHIIIIIIIIIIIIIIIIIIIIIIIIIIIHIIIGIIIHHHIIIIIIIIIIIIHHIIIIIIHIHIEHHIHIIIIIIHHIIIIHIHHIIIIIIIIIHIIIIIHHHIIIHHIIIIIIIIIIIIHHIIIIIIIIIIHHHGIIIH@FHIHHE,HIIHEIIIIIIHHIIHHIIIHHHIIIIIIIIHHHHHIHIIIIIIIHIIIIIIHIIIIIIIIIIIIIIIIIIIIIHEEGIGIIIIIIIIHIIIIGIIIIIIIIIIIIIIIHHIHIIIIIIIIIHHIIHHHIIHIIIIIIIIIIIIIIIIHIIIHIIHIHIIIIIHIHHE<IIHIIIIDDADD
@HWI-D00621:464:HFY7KBCXY:1:1201:11605:75477 1:N:0:CGAGGCTGTGAACCTT
TGGGGAATCTTGCGCAATGCGCGAAAGCGTGACGCAGCAACGCCGCGTGAGGGAAGAAGGCCTTCGGGTTGTAAACCTCTTTCAGGAGGGACGAAGGCCGGCCGGCGAATAGCCGAGTCGGTTGACGGTACCTCCAGAAGAAGCTCCGGCTAACTACGTGCCAGCAGCCGCGGTAATACGTAGGGGGCAAGCGTTGTCCGGAATCATTGGGCGTAAAGCGCGCGTAGGCGGCCCGGTAAGTCCGTTGTAAAAGTCAAAGGCTCAACCTTTGAAAGCCGATGGATACTGCCGGGCTAGAGTCCGGAAGAGGCGAGTGGAATTCCTGGTGTAGCGGTGGAATGCGCAGATATCAGGAGGAACACCGATAGCGAAGGCAGCTCGCTGGGACGGTACTGACGCTGAGGCGCGAAAGCGTGGGGAGCAAACAGGATTAGAAACCCCAGTAGTCC
+
IIIIIIIIIIIIIIIIIIIIIIIIIIIIIIIIIIIIIIIIIIIIIIIIIIIIIIIIIIIIIIIIIIIIIIIIIIIIIIIIIHHIIIIIIIIIIIIIIIIIIHIIIIIIIIIIIIIIIGHIIIIIIIIIIIIIIIIIIIIIIIIIIIIIIIIIIIHHIIIIIIIHIIHHEHIII?EHHIHIFHIIIIIIHIHIIHIIHIIIIIIIIIIIIIHHHIIIHIIIIIGIHGHIIIIHIHHGIHDC5CGHIHHGHIIIHG@.HHHHHIIIHIHHFEHIHEIHIIIIIHHHIIIIIIIIHHIIIHHGHIIIIIIIIHGIIIIIIIIIIIIIIIIIHIIIIIIIIIIIIIIIIIIHIIIIIIIHIIIIIIIIHDIIIIIIIIIIIHFIIIIIIIIIIIIIIIIHIIIIIIIIIIIIIIIIIIIIIIIIIIIIIIIIIIIIIIIHIIIIIIIIDDDDB
@HWI-D00621:464:HFY7KBCXY:1:1201:10968:76050 1:N:0:CGAGGCTGTGAACCTT
TGGGGAATCTTGCACAATGGGCGAAAGCCTGATGCAGCGACGCCGCGTGGGGGATGAAGCATTTCGGTGTGTAAACCCCTTTCGACTGGGAAGAATACCTCGCAAGAGGGGTGACGGTACCAGTAGAAGAAGCCCCGGCTAACTACGTGCCAGCAGCCGCGGTAAGACGTAGGGGGCCAGCGTTGTTCGGAATTACTGGGTGTAAAGGGTTCGTAGGCGGTGCGGCAAGTTGGGAGTGAAATCTCTGGGCTCAACCCAGAGGCTGCTTCCAAAACTGCTGTGCTCGAGTGTGAGAGAGGCTCGTGGAATTGCAGGTGTAGCGGTGAAATGCGTAGATATCTGCAGGAACACCCGTGGCGAAAGCGGCGAGCTGGATCACTACTGACGCTGAGGAACGAAAGCTAGGGGAGCAAACAGGATTAGAAACCCTAGTAGTCC
+
IIIIIIHGHIIIIIIIIIIIIIIIIIIIIIIIIIIIIIIIIHIIIII<EHIIIIIIIIIIHHIIIIIHIIIIIIIIIIHHIDHIIIIIIIIIIIIIIIIIIIIIHIHIIIIIIHHIIHIIIIIIIIIIIIIIGHCHIIIIIIIIIIIHIIIIIHHIIIIGHHIIHIIIIHGIIIHIICHIHH@GHHIIIIIIIIIHIHHHHHEIHHIHIHHHHHIHHHIIIIIIIIIHHFCIIIIIIIIIIIIIIIIHIHHIIIIIHIIIIHIIIIIIIIIIIIIIIIIIIHH?IIIIIIIIIIIIIIIIIIIIIIIIIIIIIIIIIIIIIIIIIIIIIIIIIIIHHIIIIIIIIIIIIIIHIHIIIHIIHIIGIIIIIIIIIIIGIIIIIIIIIHIIIIHIIIIIIHIIIIIIIIIIIIIIIIIIIIIIIIHIIIIIGIIIIDBDDD
@HWI-D00621:464:HFY7KBCXY:1:1201:11853:76718 1:N:0:CGAGGCTGTGAACCTT
TGGGGAATTGTTCGCAATGGGCGCAAGCCTGACGACGCAACGCCGCGTGGGGGATGAAGGTCTTCGGATTGTAAACCCCTGTCGAGCGGGACGAATGGCTCACGAGCTAATCATCGTGAGAATGACGGTACCGCTAAAGGAAGCCACGGCTAACTCTGTGCCAGCAGCCGCGGTAATACAGAGGTGGCAAGCGTTGTTCGGAATTACTGGGCGTAAAGGGCGCGTAGGCGGCCTCTTTAGTCAGACGTGAAATCCCCCGGCTTAACCTGGGAACTGCGTCTGATACTGTGAGGCTTGAGTTCGGGAGAGGGATGTAGAATTCCAGGTGTAGCGGTGAAATGCGTAGATATCTGGAGGAATACCGGTGGCGAAGGCGGCATCCTGGACCGAAACTGACGCTGAGGCGCGAAAGCTAGGGGAGCAAACGGGATTAGAAACCCTTGTAGTCC
+
IIHIIIIIIIIHIIIIIIIIIIIIIIIIIIIIIIIIIIIIIIIIIIIIIIIIIIIIIIIIIIIIIIIHIIIIIIIIIIIIIHHIIIIHIIIIIIIIIIIHIIIIIIIIIIIIIHIIIIIIIIHIIIIIIIIIIIHIIIIHIIIIIHIIIIIIIIIIIIIIIIIIIIIIHIIIIHIIIIIIIHIIIHGIHHIIIIGDHIIIHHHHIIIIIIIHHIHIIIHIIIIHIIIIII=IHEHGCIIIGIHIIHIGIHIIIIIHHIHIIHGIHHIIIIHIIIIIHIHIIIIIIIIIIIIIIIIIIIIHIIIIIFHIIIIGIIIIIIIIGIIIIIIIIIIIIIIIIIIIIIIIIHHGIIIIIIIHIIHDIIIIIIIIIIIIIIIIIHIIIIIIIIIIHFHGIIIIIIIIIIIIIHIIIIIHIHIIIIIIIIHIIIIHIIIIIHHHGIGHIHIIDDDD<
@HWI-D00621:464:HFY7KBCXY:1:1201:12629:76582 1:N:0:CGAGGCTGTGAACCTT
TGGGGAATTTTGGACAATGGGGGCAACCCTGATCCAGCCATGCCGCGTGCGGGAAGAAGGCCTTCGGGTTGTAAACCGCTTTTGGCCGGGAAGAAAAGACCTACCCTAATACGGTGGGTTGTTGACGGTACCGGCAGAATAAGCACCGGCTAACTACGTGCCAGCAGCCGCGGTAATACGTAGGGTGCGAGCGTTAATCGGAATTACTGGGCGTAAAGCGTGCGCAGGCGGTTCGTTGTGTCTGATGTGAAAGCCCCGGGCTCAACTTGGGAATGGCATTGGAAACTGGCGAGCTAGAGTGTGGCAGAGGGGGGTGGAATTCCGCGTGTAGCAGTGAAATGCGTAGAGATGCGGAGGAACACCGATGGCGAAGGCAGCCCCCTGGGCTGACACTGACGCTCAGGCACGAAAGCGTGGGGAGCAAACAGGATTAGAAACCCCAGTAGTCC
+
IIIIIIIIIIIIIHHHIIIIIIIIIHIIIIIIIIIIIIIIIIIIIIIIIHIIIIIIIIIIIIHHIIIIIIIIIIIIIHIHIGGHIIIIIIIHHIIIIIIIIHHIHIIIIIIIIIHHIIHIIIIIEHIIIIIIIIIIIIIIHIHIIIIIIIIHIIIHHIIIIHHIIHIIIIGHIIHIIIHIIIHIIIIHICHDHHIIIIIIIIIIHHGHIHFHIIHHECHHIIIHIIIIIHIGHHHE@--HHHIIHIIIIIHIIIHDHIIIIHHIIHIGIIIHF@FFIIHEEHHIHHHIIHHEIIIIIIIIIHFIIIIIIIIIIIIIIIIHEIIIIIIIIIIIIIIIIIIIIIIIHHHFIIIIIIIIIIIIIIIIIIIIIIIIHIIIIIIIIIIIIIIIIIIIIIHHHIHHHIIIIIIIIIIIIIIIIIIIIIIIIIIIIIIIIIIHHIIHHGIIDDDB@
@HWI-D00621:464:HFY7KBCXY:1:1201:9789:77825 1:N:0:CGAGGCTGTGAACCTT
TCGAGGATCTTCGGCAATGGGCGCAAGCCTGACCGAGCGACGCCGCGTGCGCGATGAAGGCCTTCGGGTTGTAAAGCGCTGTCGAGGGGGAGGAAGCCGAAAGGTTGACCTATCCCTGGAGGAAGCACGGGCTAAGTTCGTGCCAGCAGCCGCGGTAAGACGAACCGTGCGAACGTTGTTCGGATTCACTGGGCTTAAAGGGCGCGTAGGCGGGCGATAAAGTCAGGGGTGAAATCTTTCGGCTTAACCGGAAAACAGCTTCTGATACTGATCGTCTTGAGGGAGGTAGGGGCATGTGGAACTTCCGGTGGAGCGGTGAAATGCGTAGATATCGGAAGGAACGCCGGTGGCGAAAGCGACGTGCTGGCCCTCTTCTGACGCTGAGGCGCGAAAGCCAGGGGAGCGAACGGGATTAGAAACCCTAGTAGTCC
+
IIIIIIIIIIIIIIIIIIIIIIIIIIIIIIIIIIIIIIIIIIIIIIIIIIIIIIIIIIIIIIIIIIIIIIIIIIIIIIIIIHIIIIIIIIIIIIIIIIIIIIIIIIIIIIIIIIIIIIIHIIIIIIIIIIIIIIIIHIIIIIIIIIIIHIIHHIIIDHIIIIIIIIIIHIIHHIIHHIIHIIIIIIHIGIIIIIIIIHHIHHIHIGHIIIFIIIIIIIIIIHHIHHIIIIIIIHGC,DHIIHHEIIIIIHHIIIIIIIIIHIHGIHIIIIHIHHHIHIIHIIIIIIIIIIIIIIHIIIIIIIHCIIIIIIIIIHIIIIIIIIIIIIHHHCHIIIIIIIIIIIIIIIIIIIIIIIIIIIIIIIIIIIIIIIIIIIIIIHIIIIIIIIIIIIIIIIIIIIIIIIHIIIIIIIIIIIIIIIHIIIIIIIDDDCD
@HWI-D00621:464:HFY7KBCXY:1:1201:15345:77768 1:N:0:CGAGGCTGTGAACCTT
TGGGGAATTTTGGACAATGGGGGAAACCCTGATCCAGCCATGCCGCGTGAGTGAAGAAGGCCTTCGGGTTGTAAAGCTCTTTTGGTCGGAAAGAAAAGGCTACGGATAACACCTGTGGTCCTTGACGGTACCGGCAGAATAAGCACCGGCTAACTACGTGCCAGCAGCCGCGGTAATACGTAGGGTGCGAGCGTTAATCGGAATTACTGGGCGTAAAGAGTGCGTAGGCGGTTCCGCAAGTCCGCTGTGAAAGCCCCGGGCTTAACCTGGGAATGGCAGTGGAAACTATGGGACTTGAATCTGGCAGAGGGGGGTGGAATGCCACGTGTAGCAGTGAAATGCGTAGAGATGTGGCGGAACACCGATGGCGAAGGCAGCCCCCTGGGCTGAGATTGACGCTCAGGCACGAAAGCGTGGGGAGCAAACAGGATTAGAAACCCTGGTAGTCC
+
IIIIIIIIIIIIIHIIIIIIIIIIIIIIIIIIIIIIIIIIIIIHHHIHIHIIIIIIIIIIIIIIIIIIIIIIIIIIIIIIHEGHIHIIIHIIIIIIIIIIIIIIIHIIIIIIIIIIIIIIIGIIIIIIIHIIIIIHIIIIIIIIIIIIIIIHIIIIIIIIIIIIIIIIIIIIIDHHIIIIIHHIIIIIIGIGIHHHGHIIIHHHIHHIIIIIIIIIIIGIIIIIIIIHHIHHIHGIHHHH;:HHIHEEIIIIGHIIIIIIIIIIIIIIIIIIIIIIIIIIIIIIHEHHIIIIIIIIHHHHFHIIHIIIIIIIIIIIIIIHHHHIHIIIIIIIIIHIIIIIIIIIIHGDIIIGIIIIIIIIIGIIIIIIIIIIIIIHIIIIIIHIIIIIIIIIIHHIIIIIIIIIIIIIIIIIIIIIIIIIIIIIIGIIIIIIIIIIIIIIIIIHDDDDD
@HWI-D00621:464:HFY7KBCXY:1:1201:17603:78025 1:N:0:CGAGGCTGTGAACCTT
TGGGGAATCTTGCACAATGGGGGAAACCCTGATGCAGCGACGCCGCGTGAGCGATGAAGCCCTTCGGGGTGTAAAGCTCTTTCGGCAGGGAAGATAATGACGGTACCTGCAGAAGCAGCTGCGGCTAACTACGTGCCAGCAGCCGCGGTAATACGTAGGCAGCAAGCGTTGTTCGGAGTTACTGGGCGTAAAGGGTGTGTAGGCGGTTATTTAAGTTTGGTGTGAAATCTCCCGGCTCAACCGGGAGAGTGCGCCGAATACTGAATGACTTGGAGTGCGGGAGAGGAAAGTGGAATTCCTGGTGTAGCGGTGAAATGCGTAGATATCAGGAGGAACACCGGTGGTGTAGACGGCTTTCTGGACCGACACTGACGCTGAGGCGCGAAAGCTAGGGGAGCAAACGGGATTAGAAACCCGAGTAGTCC
+
IIIIHIIIIIIIIIIIIIIIIIIHIIIIIIIIIIIIIIIIIIIIIIIIIHIIIIIIIIIIIIIIIIIIIIIIIHIIIIIIIHIIIIIIIIIIIIIIIIIIIIIIIIIIIIIIIIIIIIGIIIIIIIIIIIIIIIIIIIIHIIIIIIIIIIIIIHIIIIIIIIIHIIIHHHDGHIIIGIHHIIIIIIIIHHHIIIIEHIIHHIIIIIHIHHIIHIH@GHIIHIIIHHHEDHDIIIIIIIHH?HIIIIIHIHHHHHHHEH?HHHIIIGIIIIHGIIIIIIIIIIIIHIIIIIIIIIIHHHIIIIIIIIIIIIIIIIIHIIIIIIHHHHIIIIIIIIIIIHIIIIIIHHEIIHHIIIIIIIIIIIIIIHHHIIIIIIIIIIIIIIIIIIIIIIIIIIIIHIIHIIIGIIIIIIHEGIIIIIIIDDDDD
@HWI-D00621:464:HFY7KBCXY:1:1201:7090:78578 1:N:0:CGAGGCTGTGAACCTT
TCGAGAATTTTTCACAATGGGCGCAAGCCTGATGGAGCGACGCCGCGTGGGGGATGAATGGCTTCGGCCCGTAAACCCCTGTCATCTGCGAGCAAACGTTGTGATTTAAAAGATGACAACTTGATAGTAGCGAAAGAGGAAGGGACGGCTAACTCTGTGCCAGCAGCCGCGGTAATACAGAGGTCCCAAGCGTTGTTCGGATTCACTGGGCGTAAAGGGTGCGTAGGTGGCGGGGTAAGTCGGATGTGAAAGCTCGGAGCTCAACTCCGAAATTGCATTGGAAACTACCTTGCTCGAGGGTTGGAGGGGGGACTGGAATGCTTGGTGTAGCAGTGAAATGCGTAGATATCAAGCGGAACACCAGTGGCGAAGGCGAGTCCCTGGACAACTCCTGACACTGAGGCACGAAAGCTAGGGGAGCAAACAGGATTAGAAACCCTTGTAGTCC
+
IIIIIIIIIIIIIIIIIIIIIIIIIIIIIIIIIIIIIIIIIIIIIIIIIIIIIIIIIIIIHIIIIIIIIIIIIIIIIIIIIHHIIIIIGIIIIHIIIIGHIHHIIIIIIIIIIIIIIIIIIIIIIIIIIHIIIIIHIIHHIIIGHIIIIHHIIIHIIIHIGCHIIIIIIIGHHIIIIIHIIHIHHHEHCHHIIHH@FHGIIHIIIIGIIIHIIIIHIIHIIIIHIIIIDGHHHHHHIIHDHGIHIHGGIHHIGIHHGHHGHIIIHECHGCGF/IIHHHIIIHHHHHHIHIIHHIIIIIIIGIIIIIIIIIIIIIIIIIIIHGIIIIIIIGIIIIIIIIIIHIIIIHGIIIIHIIIIIIIIIIHIIHIIIIIIIIIIIIIIIIIIIHIHHHHIIIIIIIIIIIIIIHIIIIIIIIIIIIIIIIIIIIIIIIIIIIIIIIHHEIIDDDDD
@HWI-D00621:464:HFY7KBCXY:1:1201:13214:78729 1:N:0:CGAGGCTGTCAACCTT
TCGAGAATTTTTCTCAATGGGGGAAACCCTGAAGGAGCGACGCCGCGTGGAGGATGAAGGTCTTCGGGTTGTAAACTCCTGTCATTTGGGAACAAGGCGTATGTATTAACTGTACGTGCGTTGATAGTACCAGAAGAGGAAGAGACGGCTAACTCTGTGCCAGCAGCCGCGGTAATACAGAGGTCTCAAGCGTTGTTCGGATTCATTGGGCGTAAAGGGTGTGTAGGTGGCGCCGTAAGTCGGGTGTGAAATTTTAGAGCTTAACTCTGAAACTGCATTCGATACTGCGGTGCTTGAGGACTGGAGAGGAGACTGGAATTTACGGTGTAGCAGTGAAATGCGTAGATATCGTAAGGAAGACCAGTGGCGAAGGCGGGTCTCTGGACAGTTCCTGACACTGAGACACGAAGGCCAGGGGAGCAAACGGGATTAGAAACCCTAGTAGTCC
+
IIIIIIIIIIIIIIIIIIIIIIIIIIIIIIIIIIIIIIIIIIIIIIIIHIEHIIIIIIIIIIIIIIIIIIIIIIIIHHHIIIHIIIIIIIIIIIIIIIIHIIIIIIIIIIIIIIIIIIIIIIIIHIIIIIIIIIIIIIIHIIIIIIIIIIIIIIIIIIIIIIIIIIIIIIIIHGHIIIIIHIIIIIHHHHIIHHEGAHHIIIIHIIIIIHHHHIIHHGIHHHHHHHHDHHC<GHIIHHIIHIHHEH?IIIIHHEHGHCIHHHHHIHIHIHHFIHIIIHG=IIIIIIIHIIIIIIIIIIIIIIIIIIIHIHECCIIIIIIIIHIIIIIIIHHGIIIIIIIIIIIIHDCIIIIHIIIIIIIIIIIIIIIIIIIIIIIIIIIIIIIIIIIIIHIIIIIIIIIIIIHIIIIIIIIIIIIIIIIIIIIIIIIIIIIIIIHHIIIIIIIDDDDD
@HWI-D00621:464:HFY7KBCXY:1:1201:9853:78802 1:N:0:CGAGGCTGTGAACCTT
TGGGGAATCTTGCGCAAATGCGGGAAACCGTGACGCAGCGACGCCGCGTGGGGGAAGAAGGCCTTCGGGTTGTAAACCTCTTTCAGGAGGGACGAAGCTACTCGGGTTAATAGCCCAGAGGGTGACGGTACCTTCAGAAGAAGCCCCGGCTAACTACGTGCCAGCAGCCGCGGTAATACGTAGGGGGCAAGCGTTGTCCGGATTTATTGGGCGTAAAGAGCGTGTAGGCGGCTAGATAAGTCTGCTGTGAAAACTCGAGGCTCAACCTCGAGCTGTCGGCGGAAACTGTCTGGCTAGAGTCCGGAAGAGGAGAGTGGAATTCCTGGTGTAGCGGTGAAATGCGCAGATATCAGGAAGAACACCTATGGCGAAGGCAGCTCTCTGGGACGGTACTGACGCTGAGACGCGAAAGCGTGGGGAGCGAACAGGATTAGAAACCCTAGTAGTCC
+
IIIIIIIIIIIIIIIIIIIIIIIIIHEHHHI@GIHI/FHIIIIIIIIIHIIIIIIIIIIIIIIIIIIIIIIIIIIIIIIIIHIIIIIIIIGIIIIIIIIHIIIIIIIIIHIHIIIHIIIIIIIIIIIIIIIHHIIIIIIIHIIIIHIIIIIGHIIIHIHIIIGHIIIIIIIIIIGIIIIIIHIIGIHIIHHIIIIHHIIIGEHHIIIIIIIHEEHIIHIIIIHIIIIHHIHE@HHFIIIIHFEGIIHHIIHIIHGIHFIIHIIIIHGGIHFIHHHHHDFHIIIHIIIIIHHIIHIIIIHHCIIIHHIIIIHHIIHIIIIIIHIIHIIIIIIIIIIIIIIIIIIHIIHFHIIIIIIIIIIIHIHIIIIIIIIIIIIIIHIIIIIIIIHIIIIIIIIIIIIIIIIHIIIIIIIIIIIIIIIIIIIIIIIIIIGIIIIIIIIIIIIIDDDDD
@HWI-D00621:464:HFY7KBCXY:1:1201:20368:79367 1:N:0:CGAGGCTGTGAACCTT
TGGGGAATATTGCACAATGGGCGCAAGCCTGATGCAGCGACGCCGCGTGAGGGATGACGGCCTTCGGGTTGTAAACCTCTTTCAGCAGGGAAGAAGCGCAAGTGACGGTACCTGCAGAAGAAGCGCCGGCTAACTACGTGCCAGCAGCCGCGGTAATACGTAGGGCGCAAGCGTTGTCCGGAATTATTGGGCGTAAAGAGCTCGTAGGCGGTTTGTCGCGTCTGCTGTGAAAACCTAAGGCTCAACCTTGGGCTTGCAGTGGGTACGGGCAGACTAGAGTGCGGTAGGGGTGACTGGAATTCCTGGTGTAGCGGTGGAATGCGCAGATATCAGGAGGAACACCGATGGCGAAGGCAGGTCACTGGGCCGCAACTGACGCTGAGGAGCGAAAGCATGGGGAGCGAACAGGATTAGAAACCCTAGTAGTCC
+
IIIIIIIIIIIIHIIIIIIIIIIIIIIIIIIIIIIIIIIIIIIIIIIIIIIIHIIIIIIIIIIIIIIIIIIIIIIIIIIIIGHIIIIIIIIIIIIIIIIHHIIIIHIIIIIIIIIIIIIIIIIIIIIIIIIIIIIIIIIIIIIIIIIIIIIIIIIHIIIIIIGIIIIIIIIIGHHIIIIIHHHIHIHIIIIIIIIIIIIIIIIIHIIIIIIIIHIIIIIIIIIIIIIIIHHHBHH@IIIIHIHHBIIIIIIHIHIIIIIIIIIHIIIIIHIIIIIIIIIIIGIIIIIIIIIGIIIIIIIHHHIIIIIIIIIIIIIHIIIIIIIGIIHHIIIIIIIIIIIIIHHG0IIIHIIIIIIIIIIIIGIIIIHIIIIIIIIIIIIIIHHD0IIIIIIIIIIIIIIIIIIIIIHIIIIIIIHHHIIIIIIIDDDD@
@HWI-D00621:464:HFY7KBCXY:1:1201:12869:79985 1:N:0:CGAGGCTGTGAACCTT
TCGAGAATTTTTCTCAATGGGGGAAACCCTGAAGGAGCGACGCCGCGTGGAGGATGAAGGCTTTCGGGTTGTAAACTCCTGTCATTTGGGAACAAGCTGGACGTATTAACTGTACGTCCATTGATAGTACCAGAAGAGGAAGAGACGGCTAACTCTGTGCCAGCAGCCGCGGTAATACAGAGGTCTCGAGCGTTGTTCGGATTCATTGGGCGTAAAGGGTGCGTAGGTGGCGCTGTAAGTCGGGTGTGAAATCCTGAGGCTTAACCTCGGAACTGCATTCGATACTGCGGTGCTTGAGGACTGGAGAGGAGACTGGAATTCATGGTGTAGCAGTGAAATGCGTAGAGATCATGAGGAAGACCAGTGGCGAAGGCGGGTCTCTGGACAGTTCCTGACACTGAGGCACGAAGGCCAGGGGAGCAAACGGGATTAGATACCCCAGTAG
+
IGHGHHIIIIIIIIIIIIIIIIIIIIIIIIIIIIIIIIIIIIIHIIIHHHIIHHIIIIIIIIIIHIIIIIIIIIIIIIIIIHHIIIIIIIIIIIIIIIIGHIIIIIIIIIIIIIHIIIIIIIIIIHIIIIIHIHIIIIIIHIIIGIHIIIGIHIGHIHHGHHIIIIIIIGIIIIIIIIIIHHIIIIIIGHHHECHIIIIIIIIIIIIIHHIHDHHIIHHGHHHIIHIHIHDHHHIIIIIIIHHHHHIHHEHGIIIIIIHHGGGIGIHIIIIIHIHGIHIIIIIIIIIHIIHHGHIIIIIIIIIIIIIHIHHG?IHIIHHHHIIIIIIIHHGIIHIIHE0IIHHFIHHG@?IGIIIIIGIIIGIIIIIHIIIIIIIIIIHIIIIIIIIIIIIHHHGCHHHIIHHEIHIHIIGIFIIIIHHF@IIHHIIIIIIIHGECHCFCDDDDD
@HWI-D00621:464:HFY7KBCXY:1:1201:7984:80022 1:N:0:CGAGGCTGTGAACCTT
TGGGGAATCTTGCGCAATGGCCGAAAGGCTGACGCAGCGACGCCGCGTGCGGGAGGAAGCTCTTCGGGGTGTAAACCGCTGTTGCCCGGAACGAAACTCACCTTTCGAGGTGATTGACGGTACCGGGTGAGGAAGCGCCGGCTAACTCTGTGCCAGCAGCCGCGGTAATACAGAGGGCGCGAGCGTTGTCCGGAATCACTGGGCGTAAAGGGCGCGTAGGTGGCGGCATAAGGCTGTGGTGAAAGTCCGGGGCTCAACTCCGGATCGGCCGCGGCGACTGTGTCGCTCGGGTACCGTAGAGGCAGATGGAATTCCGGGTGTAGCGGTGGAATGCGTAGAGATCCGGAAGAACACCAGTGGCGAAGGCGGTCTGCTGGGCGGTGGACTCTTGGAGTCCTTCAACCGACACTGAGGCGCGACAGCGTGGGGAGCAAACAGGATTAGAAACCCCAGTAGTCC
+
IIIIIIIIIIIIIIIIIIIIIIIIIIIIIIIIIIIIIIIIIIIIIIIIIIIIIIIIIIIIIIIIIIIIHHIIIIIIIIIIIIIHIIIIIDHIIIIIIIIIIIIIIIIIIIIIIIIIIIIIIIIIIHIIIIIIGIIIIIIICHHHIHHHIIIHIIIHHIIIIIHIIHIIIIIIIGHIIGHIIIIHIIIIIHHHIGHIIHIIHGHIIHCHHIHIIIIIIGHIIIIHIIIIIHEGHCHE@HHIHIIIHCDCHH?HIHHHCDEDHHHDHDHHCIIIIIHIHHIHHHHIIHHIIIIHHGDHIHIIIHHEHGIIIIIIHIIIIIIIIIIGIIIIIIIHIHIHIIIIIHHIIIIIIIIHEIIIHGIIIIIIIIIIIIIHIIIIIIIIIHIIHHHIIIIIIIIIIIIIIIIIIIIIHIIIIIHIIIIIIIIIIIIIIIIIIIIIIIIIIIIIIIFIIIHIIIDDDCD
@HWI-D00621:464:HFY7KBCXY:1:1201:8903:80248 1:N:0:CGAGGCTGTGAACCTT
TGGGGAATTTTGCGCAATGGGGGAAACCCTGACGCAGCAACGCCGCGTGGAGGATGAAGTCCCTTGGGACGTAAACTCCTTTCGACCCGGACGATAATGACGGTACGGGTGGAAGAAGCCCCGGCTAACTTCGTGCCAGCAGCCGCGGTAATACGAGGGGGGCAAGCGTTGTTCGGAATTATTGGGCGTAAAGGGCGCGTAGGCGGTGCGGTAAGTCACCTGTGAAACCTCTAGGCTCAACCTAGAGCCTGCAGGCGAAACTGCCGTGCTTGAGGGTGGGAGAGGTGCGTGGAATTCCCGGTGTAGCGGTGAAATGCGTAGATATCGGGAGGAACACCTGTGGCGAAAGCGGCGCACTGGACCACATCTGACGCTGAGGCGCGAAAGCTAGGGGAGCAAACAGGATTAGAAACCCTAGTAGTCC
+
IIIHIIIIIIIIIIIIIIIIIIIIIIIIIIIIIIIIHIIIIIIIIIIIIIIIIIIIIIIIIIIIIHHIIIIHIIIIIIIIIHHIIIIIIIIIIIIIIIIIIIIIIIIIIIIIIIIHIIIIIIIIIIFHIIIIIIIIIIIIHIIIIIIIIIIIIIIHIIIHIIIGIIIHGGHIIIIIGHHHHHIIIIIIHGIIIIIIIIIIHIIIIIHHGIGHHHGHIIIIIIIIIIIIIIHHHGHFE?F:?HHCHFHGEEIIHIHIIHFED?HHHHEIHHHIIIIIIIIIIHEHIIHIIIIIIIIIIIIIIHIHIHIIIIGIHHIIIIIIHHHIHIIIIIIHIHIIIIIIIIIIIIHDHGIIIIIIIIIIIIIIIIGIIIHIIHIIIIIIIIIIHHIIIIIIIIIIIIHIIIIIIIIIIIIIIIIIHIIDDDD<
@HWI-D00621:464:HFY7KBCXY:1:1201:12567:80139 1:N:0:CGAGGCTGTGAACCTT
TGGGGAATTTTCCGCAATGGGCGAAAGCCTGACGGAGTGACGCCGCGTGGGGGACGAAGGCCTTCGGGTCGTAAACCCCTGTCAGAGGGAAAGAAGGGTGTCGGCGTGAATAGCGCCGGCATTTGACGGTACCTTCAGAGGAAGCCCCGGCCAACTCTGTGCCAGCAGCCGCGGTAAGACAGAGGGGGCAAGCGTTGCTCGGAATCACTGGGCGTAAAGGGCGCGTAGGCGGGATGGCAAGTCGGTCGTGAAATCCTTCGGCTCAACCGAAGAACGTCGGCCGATACTGCCGTTCTTGAGGGATGCAGAGGAGATTGGAATTCCCGGTGTAGCGGTGAAATGTGTAGAGATCGGGAGGAACACCGGTGGCGAAGGCGGGTCTCTGGGCATCTCCTGACGCTGAGGCGCGAAAGCGTGGGGAGCAAACGGGATTAGAAACCCTAGTAGTCC
+
IIIIIIIIIIIIIIIIIIIIIIIIIIIIIIIIIIIIIHIIIIIIIIIIIIIIIIIIIIIIHIIIIIIIIIIIIIIIIIIIIIHIIIHIIHIIIIIIIIHIIIIIIIHIIIIIIIIIIIIIIIIIIIIIIIIIIIIIIIIIIIIIIIIIIIIIIIIIIIIIIIIIIIIHIHIIIIIGIIIHIIIIIIIIIIIIIIIIIIIHIHIIGHHIIIIIIHIGIGHHHHIIIIHIIIEHHIHHEIHIHCIIIIHIIHHHHHHIHIIHGHHHHIIIHIIIHIHHCHHHGIIHIIHHIIIIHGHFIIHGIIIIIIIIHIFIHIIIIIIHIIIIIIIIIIIIIIIHIIIIIIIIIIHGCIIIIIHIIIIIIIIIIIIIIIHIIIIIIIIIIIIIIIIIIIIHIIIIIIIIIIIIIIIIIIHIIIIIIIIIIIIIIIIIIIIIIIIIIIIIIIIIIDDDDD
@HWI-D00621:464:HFY7KBCXY:1:1201:10421:80315 1:N:0:CGAGGCTGTGAACCTT
TTAGGAATCTTGCGCAATGGGCGAAAGCCTGACGCAGCGACGCCGCGTGCGGGATGACGGCCTTCGGGTTGTAAACCGCTTTCAGCAGGGACGAAATTGACGGTACCTGCAGAAGAAGCCCCGGCCAACTACGTGCCAGCAGCCGCGGTAATACGTAGGGGGCAAGCGTTGTCCGGATTTATTGGGCGTAAAAGGCTTGTAGGTGGCCACGTCAAGTCGGATGTGAAATCTCCCGGCTCAACTGGGAGGGGTCATTCGATACTGGCGGGCTCGAGGCCGGTAGGGGGAAGTGGAATTCCCGGTGTAGTGGTGGAATGCGTAGATATCGGGAGGAACACCAGAGGCGAAGGCGGCTTCCTGGACCGGTTCTGACACTGAGGAGCGAAAGCGTGGGGAGCGATCCGGATTAGATACCCTAGTAGTCC
+
IIIIIIIIIIIIIIIIIIIIIIIIIIIIIIIIIIIIIIIIIIIIIIIIIIIIIIIIIIHIIIIIIIIIIIIIIIIIIIIIIEHIIIIIIIIIIIIIIIIIIIIHIIIIIIIIIIIIIIIIGIHIIIIIIIIIIIIIIIIGHEHIIIIIIIIIIIIIIIGHHIIIIIIIHIIIIIIIIGEHIIIIIIIIIHIIIHHHHHHIIHIIIHIIIIHIIIIIIHHIIIIIIHIIIIHIHIIIIIIHF;?GIIIIIIHGIIIIIHG?IIIIHGIIIIHDIIIHHIIIHHHHIIHHIIIIIIIIIIGIIIIIIIIGIIIIIIIIIIIIIIHHIIIIIIIIIIIIIIIIIHIIHIIIIIIIIIIHIIIIIIIIIIIIIIIIIHIIIIIIIIIIIIIIIIIIIIIIIIIIGIIIIIIIIIIIIIIIIIIIDDDBB
@HWI-D00621:464:HFY7KBCXY:1:1201:13946:80577 1:N:0:CGAGGCTGTGAACCTT
TGGGGAATTTTCCGCAATGGGCGAAAGCCTGACGGAGTGACGCCGCGTGGGGGACGAAGGCCTTCGGGTCGTAAACCCCTGTCAGAGGGAAAGAAGGGTGTCGGCGTGAATAGCGCCGGCATTTGACGGTACCTTCAGAGGAAGCCCCGGCCAACTCTGTGCCAGCAGCCGCGGTAAGACAGAGGGGGCAAGCGTTGCTCGGAATCACTGGGCGTAAAGGGCGCGTAGGCGGGATGGCAAGTCGGTCGTGAAATCCTTCGGCTCAACCGAAGAACGTCGGCCGATACTGCCGTTCTTGAGGGATGCAGAGGAGATTGGAATTCCCGGTGTAGCGGTGAAATGTGTAGAGATCGGGAGGAACACCGGTGGCGAAGGCGGGTCTCTGGGCATCTCCTGACGCTGAGGCGCGAAAGCGTGGGGAGCAAACGGGATTAGATACCCTTGTAGTCC
+
IIIIIIIIIIIIIIIIIIIIIIIIIIIIIIIIIIIIIEHHIIIIIIIIIHIIIIIIIIIGHHHHIIIIHHIIIIIIHHHHHHGHIIHIIGHHIIIHIIIIIIIIIIIIGIIIHIIIIIIIIIIIIIIIIHIIIIIIIIIIIHIIIIIIIIIHIIIIIIIHIIHIIIIIIIIIH?HHHIHHHHIIIIIIIHIIIIIIIIIIHHIHIIIHHIIHIIIIIIIIIHIIIIECHHIHHHHGIHHDHHDDIH?IHHFGH@HC?<HHFHHIHH@.IIHEHHD??HIHHHHHGIHHGIHHHEEHGIIIIIIGHIIIIIIIHHCIIIIIIHIGIHIIIIIHIIIHHHGIIHFIHIHHDHHHEIIHIHHGHFHGIIIIIHHHEIIHIIIIIIHIIIIHHHHHGIHHGIIHHHHIIIIHHGDHIHHCCIHIHIHGIIHIIIIIIIHG?GHIIIIIIDDDAD
@HWI-D00621:464:HFY7KBCXY:1:1201:6925:81834 1:N:0:CGAGGCTGTGAACCTT
TTAGGAATCTTGGACAATGGGCGCAAGCCTGATCCAGCCATGCCGCGTGAGTGATGAAGGCCTTAGGGTTGTAAAGCTCTTTCAGCGGGGAAGATAATGACGGTACCCGCAGAAGAAGCCCCGGCTAACTTCGTGCCAGCAGCCGCGGTAATACGAAGGGGGCTAGCGTTGCTCGGAATCACTGGGCGTAAAGCGCACGTAGGCGGCTTACTAAGTCAGGGGTGAAATCCTGGAGCTCAACTCCAGAACTGCCTTTGATACTGGTGAGCTTGAGTCCGGAAGAGGTGAGTGGAACTGCGAGTGTAGAGGTGAAATTCGTAGATATTCGCAAGAACACCAGTGGCGAAGGCGGCTTCCTGGCCTGCAACTGACGCTGAGACGCGAAAGCGTGGGGAGCGAACCGGATTAGATACCCTAGTAGTCC
+
IFIHIIIIIIIIIHIIIIIIIIIIIIIIIIIIIIIIIHIIIIIIIIIIIGHHIIIIIIIIIIIIIIIIIIIIIIIIGIIIIHIIIIIIIIIIIIIIHIIIIIIHIIIIIIIIIIIIFIHHIIIIIIDHIIHHHHIHIIGHIIIIIIIIIGIIIIIE?GHIIIIHIFHIHHIIIIIIIHIGHIIIDIIIHHIIIIHIIIIIIIIIIIIIIIIIHHIIHHHGIHIIHFIHIIIIIIHHHHIIHCIHHHHHIHIIHIHHGHHHGECIHIIHIHEHHHEGIIIHIIIIIIIHIIIIHHHC/IIHIIIIIIIIIIIIHIGIIIIHHFGHFHHHCIIIHHHHIHIHIIIIIIIHHCIHIIIIIIIIIIIIIIIHHIIIHHG<HIHIIIIIIIIIIIIIIIIIIIIIGIIIIHFHHHEIIIIIHIIDDDDD
@HWI-D00621:464:HFY7KBCXY:1:1201:8319:81775 1:N:0:CGAGGCTGTGAACCTT
TGGGGAATCTTGCGCAATGGGCGACAGCCTGACGCAGCAACGCCGCGTGGGGGAAGACGGCCTTCGGGTTGTAAACCCCTTTCAGGAGGGACGAAGCTCCGGCAGCGAATAGCTGTCCGGAGTGACGGTACCTCACGAAGAAGCCCCGGCTAACTACGTGCCAGCAGCCGCGGTAATACGTAGGGGGCTAGCGTTGTCCGGAATCATTGGGCGTAAAGCGCGCGTAGGCGGCCAGACAAGTCCGGTGTGAAAGTCACAGGCTCAACCTGTGAATGCCGCTGGAAACTGTCTGGCTAGAGTCCGGAAGGGGCGAGTGGAATTCCTGGTGTAGCGGTGAAATGCGCAGATATCAGGAGGAACACCTATGGCGAAGGCAGCTCGCTGGGACGGTACTGACGCTGAGGCGCGAAAGCGTGGGGAGCGAACAGGATTAGAAACCCTAGTAGTCC
+
IIIIIIIIIIIIIIIIIIIIIIIIIIIIIIIIIIIIIIIIIIIIIIIHIIIIHIIIIIIHIIIIIIIIIIIIIHIIIIIIIIHIIHIIIIIIIIIIIHHIIIIIIIIIHIIIIIIIIIIIIIIIIIIHIIIIIIIIIHIIIIIIIHIIIIIIIIIIIIIIIIIIIIIIIIIIIIIIIIIIIHIGIIHIIGIIIGHHHIIIIIHHIIIIIIIHIHIIHHHHIHIIIIHHIIIIIHHHHGHD:CHIHFCHIIIIIIIIGIIIIIIHHHIGIIIHIHHGIHHIIIIIIIIIHIIIHHHHIIHIIIIIHIIIIIIIIIIIIHGIHIIIIIIIIIIIIIIIIIIIIIIIIIHGHHIIIIIIIIIHIHIIIIIIIIIIIIIIIHIIIIIIIIIIIIIIIIIIIHIIIIIIIIIIIIIIIIHIIIHGIIIIIIIIIIIHIIIIHIIIIIIIDDDDD
@HWI-D00621:464:HFY7KBCXY:1:1201:4858:82033 1:N:0:CGAGGCTGTGAACCTT
TAAGGAATATTGGTCAATGGGCGAAAGCCTGAACCAGCCATGCCGCGTGCAGGAAGACGGCCCTATGGGTTGTAAACTGCTTTTATCGGGGAATAAACCTCATTACGTGTAATGAGTTGAAGGTACCCGAAGAATAAGGATCGGCTAACTCCGTGCCAGCAGCCGCGGTAATACGGAGGATCCAAGCGTTATCCGGATTTATTGGGTTTAAAGGGTGCGTAGGCGGTTTATTAAGTCAGTGGTGAAAGCCCGGAGCTCAACTTCGGAACTGCCATTGATACTGATAGACTTGAGTACAGATGAAGTGGGCGGAATGTGACAAGTAGCGGTGAAATGCTTAGATATGTCACAGAACACCGATTGCGAAGGCAGCTCACTAAAGTGTAACTGACGCTGAGGCACGAAAGCGTGGGGATCAAACAGGATTAGAAACCCTAGTAGTCC
+
HIIIIIIIIIIIIHIIIIIIIIIIIGIIIIIIIHIIIIIIIIIIIIIIIIIIIIIIIIIIIIIIIIIIIIIIIHIIHIIIIHHHHIIIIIIIIIIIIIIIIIIIIIIIIIIIIIHHIIIHIIIIIIIIIIIIIIHIIIIIIIIIIIIIIIIIIIIIIHIIIIIIIIIIIGHHIIIHHIIIGHHIIIHIIIIHIIHHCHGHHHGHHIHFHIIHHH@BIIIHHHHIIIIIHHHEIHGHHHGHEHHHHIIHGIIIIIIHHFIIHHFIHIIIIHHIHIIIIIIIIIIIHIIIIIIIIIIIIIIHGIHIIIIIIIIIIIIIHIIIIGIIIIIIIIIIIIIIIIIIIHHIHHIHIHIIIIIIIIIIIIIIIIIIIIIIIIIIIIHHIHGIHIIIIIIIIIIIIIIIIIIIIHIIHCIIIIIIIIIIIIIIIIIIHH?HIIIIIIIDDDDD
@HWI-D00621:464:HFY7KBCXY:1:1201:10962:82831 1:N:0:CGAGGCTGTGAACCTT
TGAGGAATATTCCACAATGGGCGAAAGCCTGATGGAGCGACGCCGCGTGGAGGACGAAGCCCTTTGGGGTGTAAACTCCTTTTTTCGGGGATGATACGCCGTGTATGGTATATGCGGCTAAGACAGTACCCGAAGAATAAGCATCGGCTAACTACGTGCCAGCAGCCGCGGTAATACGTAGGATGCAAGCGTTGTCCGGATTTACTGGGCGTAAAGCGCGCGCAGGCGGCACATTAAGTAAGGTGTGAAATCCATCGGCTCAACCGGTGGGGTGCATTTTAGACTGATGAGCTTGAGGTCGGTAGAGGGGGGTGGAATTGCTGGTGTAGCGGTGAAATGCGTAGAGATCAGCAGGAACACCCGTGGCGAAGGCGGCCCCCTGGGCCGTACCTGACGCTGAGGCGCGAAGGCTAGGGGAGCGAACGGGATTAGAAACCCCAGTAGTCC
+
IIIIIIIIIIIIIIIIIIIIIIHIIIIIIIIIIIIIIIIIIIIIIIIIIIIIIIIIIIIIHIIIIIIIIIIHIIIIIIIIIHIIIIIIIIIIIIIIIIIIIIIIIIIIIIIIIIIIIHIIIIIIIIIIIIIIIIIIIIIIIGIHIIHIIIIIIIIIIIIIGIEHHIIIIIIII?HHIIHIIGIIIIIIIEHIHDHFHGIHIIIIIIIHIEIIIIIHIIIIHIHHHHHHIIHHIHIIIIHEEEIHHHIIIHGIIDIIIIIIHHEIIIHFHHIIHIIHG?IHIHHIIIHHHIIHGIIIIIHIHIGIIIIIIIIHIIIIIIIIIIIIIIGHIIIIIIIIIIIIIIIHGFHHIIIIGIIHIIHIHCIIIIIIIIIIHHIIHIHHIIIIIIIIHHIIIIIIHIIIIIIHIIIHGIIIHIIIIIIIIIIIIIIIIIIIIIIIIIIIIIDDBD@
@HWI-D00621:464:HFY7KBCXY:1:1201:15789:83197 1:N:0:CGAGGCTGTGAACCTT
TGGGGAATTGTTCGCAATGGGCGCAAGCCTGACGACGCAACGCCGCGTGGAGGATGAAGGTCTTCGGATTGTAAACTCCTGTTGCTCGGGACGAAATGCTTCGACCTAACACGTCGAAGTTTGACGGTACCGAGTGAGGAAGCCCCGGCTAACTCTGTGCCAGCAGCCGCGGTAATACAGAGGGGGCAAGCGTTGTTCGGAATTACTGGGCGTAAAGGGCGCGTAGGCGGCCTGTTAAGTCGAACGTGAAATCCCTGGGCTCAACCCAGGAACTGCGTCCGATACTGGCAGGCTTGAATTCGGGAGAGGGATGCGGAATTCCAGGTGTAGCGGTGAAATGCGTAGATATCTGGAGGAACACCGGTGGCGAAGGCGGCATCCTGGACCGATATTGACGCTGAGGCGCGAAAGCCAGGGGAGCAAACGGGATTAGATACCCTTGTAGTCC
+
HIIIIIIIIHIIIIIIIIIIIIIIIIIIIIIIHIIIIIIIIIIIHHIIIIIIIIIIIIIIIIIIIIHIIIIIIHIIIIIIHFHHIIIIIIIHHHIIHIIIIHIIIIIIIHHIIHHHHHIIIIIHIIIIHEHHIGHIIIHIIIIHHIIIHIIIIHIIHIIHIIIIIIHHIHHHHHGHIHHIIIIGIIIG?HCHHEHHIIHIHIIIHHHIHIHHHHGHHFHIIHIHGHHIIHEFF@HFHGGIIIHIHIIIIIHIIHGIHIHEHHHHEGHIHHEHHHHIIIIGIIHHECIIIHHHEHEEHHHHIIIIGIIIHHIHIIIIIHHHHHHIIIIIIIIIIIIIIIHIIIIIIIHIHHIHHHIIIIIIHIIHIIIIIIIIIIIIIHHIIIIHHHHIIIIHIIIIHHIIIIHIIIIIIIHIIIIIIIIIIIIIIIIIIIIIIHHIIIIIGIIDDDBD
@HWI-D00621:464:HFY7KBCXY:1:1201:14319:84171 1:N:0:CGAGGCTGTGAACCTT
TGGGGAATATTGGACAATGGGCGCAAGCCTGATCCAGCCATGCCGCGTGGGTGATGAAGGCCCTAGGGTTGTAAAGCCCTTTCGGCGGGGAAGATAATGACGGTACCCGCAGAAGAAGCCCCGGCTAACTTCGTGCCAGCAGCCGCGGTAATACGAAGGGGGCTAGCGTTGCTCGGAATCACTGGGCGTAAAGCGCACGTAGGCGGCTTCTTAAGTCAGGGGTGAAATCCTGGAGCTCAACTCCAGAACTGCCTTTGATACTGAGGAGCTCGAGTCCGGGAGAGGTGAGTGGAACTCCGAGTGTAGAGGTAAAATTCGTAGATATTCGGAAGAACACCAGTGGCGAAGGCGGCTCACTGGCCCGGTACTGACGCTGAGGTGCGAAAGCGTGGGGAGCAAACAGGATTAGAAACCCTGGTAGTCC
+
IIIIIIIIIIIIIIIIIIIIIIIIIIIIIIIIIIIIIIIIIIIIIIIHHHIFHIIIIIIIIIIIHIIIIIIIIIHHIIIIIIIIIIIIIIIHIGHIIFIIIIIIIIIIIHHHIIHIIGIIIHIHHHIHIIIGIIIIHGHICEHEEHHGCHEHIIIIHHIIIIICFHFHIDDHHFHGHHEHHHHHHIHIIIIIHHHHHHHHHFHDHIIIIHHHHHHIIIIIIHIIIHHIIIHEHIHEFIIIHHIIIHFEEEFHHHHHIHCIIIHFHIIHIHHIHIDHIIIIIIHIHIIIIIIIHHHHIIIIIIIIIIIIIIIIIIIIIIIIIIHIHIIIIIIHHIIIIHIIIIIIIIIIIIIIIIIHIIIIIIIIIIIIIIIIIIHIIIIIIIIIIIIIIIIIIIIIIIIIIIIIIIIIIIHHIIIIIIIDDDDD
@HWI-D00621:464:HFY7KBCXY:1:1201:15905:84010 1:N:0:CGAGGCTGTGAACCTT
TGAGGAATATTGGTCAATGGGCGCAAGCCTGAACCAGCCATGCCGCGTGCAGGATGACGGTCCTATGGATTGTAAACTGCTTTTGTACAGGAAGAAACATCTCTACGTGTAGAGACTTGACGGTACTGTAAGAATAAGGATCGGCTAACTCCGTGCCAGCAGCCGCGGTAATACGGAGGATCCAAGCGTTATCCGGAATCATTGGGTTTAAAGGGTCCGTAGGCGGTTTTGTAAGTCAGTGGTGAAAGCCCATCGCTCAACGGTGGAACGGCCATTGATACTGCAAGACTTGAATTATTAGGAAGTAACTAGAATATGTAGTGTAGCGGTGAAATGCTTAGAGATTACATGGAATACCAATTGCGAAGGCAGGTTACTACTAATGGATTGACGCTGATGGACGAAAGCGTGGGGAGCGAACAGGATTAGAAACCCTTGTAGTCC
+
HHIIGIIIIIIIIIIIIIIIHHHIIIIIIIIIIIIIIIIIIHHIIIIIIIIIIIIIIIIIIIIIIIHIIIIIIIIIIIIIIHHIIIIIIIIIIIIIIIIIIIIHIIIIIIIIIIIIIIIIIIIHIIIIIHIIIIIHIIIIIIIIIIIIIIIIIIHHIIIIIIGIIHIHIIIIHIHIIIIHIIIIIIHIIIHIH@HHFHIHIIIIIHGHIIIIIHHIHIHIIHHHHHHEHHCHHHIIIIHIIIHHIIHHHHGCHHIHHHHIHEFC?HHHGIHHIHHGIIIIHECIIIIIIHIHHHFFHEHIIIIIHGIIIIIIIIHHFGIIIIIIIIGIIIIIIIIIIHHIHGDHHIIIIIIIHIIIHIIIIIIIIIHIIHIIIIIIIIIGIHIIIIIIIIIIIIIIHGHCIIIIIIIIIIIIIIIIIHIIHHIIIIIIIIIHGIIIHIIDDDDD
@HWI-D00621:464:HFY7KBCXY:1:1201:19533:85185 1:N:0:CGAGGCTGTGAACCTT
CTAAGAATCTTGCGCAATGGGCGAAAGCCTGACGCAGCAACGCCGCGTGGGGGACGAAGGCCTTCGGGTTGTAAACCCCTTTTGCGAGGGAAGAAGTTCTGACGGTACCTCGCGAATAAGCCACGGCTAACTACGTGCCAGCAGCCGCGGTAATACGTAGGTGGCGAGCGTTGTCCGGATTTATTGGGCGTAAAGAGCCCGCAGGCGGCTCGGCAAGTTTCAGGTGAAATCTCCCGGCTTAACCGGGAGGGTGCCTGGAAAACTGCCGGGCTTGAGGCAGGGAGAGGGATGCGGAATTCCCGGTGTAGTGGTGAAATGCGTAGATATCGGGAGGAACACCAGTGGCGAAGGCGGCATCCTGGCCCTGTCCTGACGCTCAGGGGCGAAAGCGTGGGGAGCAAAACGGATTAGAGACCCTGGTAGTCC
+
IHIIIIIIIIIIEHIIIIIIIIIIIIIIIIIIIIIIIIIIICFHHIIIIIIIHHHHIIIIIIIIIIHIIIIIIHIIIIIIIDHIIIIHIIIIIIIIIHIIIIIIIIHIIIIIIIIHIIHIIIIIIIHIIIIIHIIIIHIIIIIGIIIIIIHIGIIIIEHIIIIIIIIIIIIIIIIIIIIIHIIIIIIIIIIIIHGHHHIGIIIIIIIIIIIIIIHHIHIIIIIIIGIIIIIIIIIIGGIFHIIIIIIIIIIIIIIIIIIHIIIIIIHIHHFIIIIHHGIIHIIIIIIIIIIGIIIIIIIIIIIIIIIHIIIIIIIIIIIIIIHFEIHDIIIIIIIIIIIIIIIIIHIIIIIIIIHIIIIIIIHEIIIHEIIIIIIHGEIIIIIIIHHCIHIHHIIIIIIHGF<IIIIIHF<<CIIIIIHIIDDDDD
@HWI-D00621:464:HFY7KBCXY:1:1201:20215:85164 1:N:0:CGAGGCTGTGAACCTT
TGGGGAATTTTGGACAATGGGGGCAACCCTGATCCAGCCATGCCGCGTGAGTGAAGAAGGCCTTCGGGTTGTAAAGCTCTTTCGGTGGGAACGAAACGGTTACAACTAATACTTGTGACTAATGACGGTACTCACAGAAGAAGCACCGGCTAACTACGTGCCAGCAGCCGCGGTAATACGTAGGGTGCGAGCGTTAATCGGAATTACTGGGCGTAAAGCGTGCGCAGGCGGTTACTTAAGTCAGGTGTGAAAGCCCTGGGCTTAACCTAGGAATTGCGCTTGAGACTGGGTAGCTTTGAGTGTGGCAGAGGGAGGTGGAATTCCACGTGTAGCAGTGAAATGCGTAGAGATGTGGAGGAACACCGATGGCGAAGGCAGCCTCCTGGGCCAGCACTGACGCTCATGCACGAAAGCGTGGGGAGCAAACAGGATTAGAGACCCTGGTAGTCC
+
HIIIIIIIIIIIIIIIIIIIIGIIIIIIIIIIIIIIIIIIIFHIIIHHHIIIIIIIIIIIIIIIIIIIIHIIIIIIIIIIIHIIIHIIIIHIIIIIIIIIIIIIIIIIIIIIIIIHIIIIIIIIIIIIIIGIIIIIIIIIIIIIIIIIHHIIIIIIIIIIIIIIIIIIIIIIIIIIIIGHHHIHGHIHIH?HHIIIHGHIFHIIIIIIIIGIIIIHGIIIIIIHIIIHHIFFEG?G?HGHHCH@.HHFHHHHGBHHECIHFEHGF:C?IIHHGDIHHHGIIIHHHEIIIIIIHHHIHIIIHIIIHCIIHIIIIIIIIHHIIIIIIIIGIIIIIIIIIIIIIIIIIIHGDHIHEIIIIIIIIHIIIIIIIHIIIIIIIIIIIIHIIHHHIIHIIIIIIIIHHIIIIIIIIIIIIIIIIIIIIIIIIIIIIIIIIIIIIIIIIIIIIDDDDD
@HWI-D00621:464:HFY7KBCXY:1:1201:7205:85311 1:N:0:CGAGGCTGTGAACCTT
TGGGGAATATTGGACAATGGGCGCAAGCCTGATCCAGCAATGCCGCGTGAGTGATGAAGGCCTTAGGGTTGTAAAGCTCTTTCGCCCGCGACGATGATGACGGTAGCGGGAGAAGAAGCCCCGGCTAACTTCGTGCCAGCAGCCGCGGTAATACGAAGGGGCGAGCGTTGTTCGGATTTACTGGGCGTAAAGGGCGCGTAGGCGGCGGGTCAAGTCGAGTGTGAAAGCCCCGGGCTCAACCTGGGAATTGCGCTCGAGACTGATTTACTGGAGTTCGGGAGAGGAGCGTGGAATTCCCAGTGTAGAGGTGAAATTCGTAGATATTGGGAAGAACACCGGTGGCGAAGGCGGCGCTCTGGACCGAGACTGACGCTGAGGCGCGAAGGCGTGGGGAGCAAACAGGATTAGATACCCGTGTAGTCC
+
IIIIIIIIIIIIIIIIIIIIIIIIIIIIIIIIIIIIIIIIIIIIIIIFHHIIIIIIIIIIIIIIIIIIIIIIIIIIIIIIIIIIIIIIIIIIIIIIIIIIIIIIIIIIIIIIIIIIIIIIIIIHIIIIIIIIHIIIIIIIIIIIIIIHIHIIIIIIHIIIIIIIIIIDDHEHHHIIHIIIHIHHHHIIIIIIIIIIIIIIIIHIIIIIHIIIIIIIIIIIHIIIIIIIIIHIIIIHIIIIGIIIIIHHIIIHIHGIIIIHIIGCDGIIIIIIIHEGHHIIIIIIIIIHIIHIIIHIIIIIHIIHHHIIIIIIIIIIIIIIHGIIIIIIIIIIIIIIIIIIIIIIIIIIIIIIIIIIIIIIIIIIIIIIIIIIIIIIIIIIIIIIHIIIIIIIIIIIIIIIIIIIIIIIIIIIIIIHIIDDDBD
@HWI-D00621:464:HFY7KBCXY:1:1201:13744:85432 1:N:0:CGAGGCTGTGAACCTT
TAGGGAATATTGGACAATGGGTGCGAGCCTGATCCAGCCATGCCGCGTGCAGGAAGAAAGCCTTCTGGGTTGTAAACTGCTTTTGCCTGGGGATAAAAATTCCATGCGTGGAAGATTGAAGGTACCAGGTGAATAAGCCACGGCTAACTACGTGCCAGCAGCCGCGGTAATACGTAGGTGGCAAGCGTTGTCCGGATTTATTGGGTTTAAAGGGTGCGTAGGCGGCCCTGTAAGTCAGTTGTGAAATACGGCAGCTTAACTGTCGAGGTGCAATTGATACTGCAGGGCTTGAGTACTGATGAGGTAGGCGGAATGGACGGTGTAGCGGTGAAATGCTTAGAGATCGTCCAGAACACCGATAGCGAAGGCAGCTTACTAAGGAGTAACTGACGCTGAGGCACGAAAGTGTGGGGATCAAACAGGATTAGAAACCCTGGTAGTCC
+
IHIIIIIIIIIIIHIIIIHHIIIIIIHIIIIHIIIIIIIIIIIIIIIIIIIIIIIIIIIIIIIIIIIIIIHIIIIIIIIIHIHIIIIIIIIIIIIIIIIIIIIIIIIIHHIHIIIIIIIIIIIIIIGIIIIIIIIIIIHHHIIIIHIIIGHIIIIIIIIIIIIIIIIIGIIHHIHIIIIIIIG?HIIIHHEHIHHGHHHIHHIIIHIIHIIIIIIIIIIIIIIIIIIHHIIHIIIHIHHHIIIIIIIIIIHGIIGHIHHHCH@CIIIIHIHHGGIHHHFEIIIHHHIIHIIIIHIIIIIIIIIHHIIIIIIIIIIIIIIIIIIIIIIHIIIIIIIIIIIHHFIHIIIGIIIIIIIIIHIIIIIIIIIIIIIIIIIIIIIIIIIIIHIIIIIIIIIIIIHHIIIIIIIIIIIIIIHIIIIIIIIIIIIIIHHIIIIIHIDDDDD
@HWI-D00621:464:HFY7KBCXY:1:1201:14667:85307 1:N:0:CGAGGCTGTGAACCTT
TGGGGAATATTGGACAATGGGCGCAAGCCTGATCCAGCCATGCCGCGTGAGTGATGAAGGCCCTAGGGTTGTAAAGCTCTTTTGTGCGGGAAGATAATGACGGTACCGCAAGAATAAGCCCCGGCTAACTTCGTGCCAGCAGCCGCGGTAATACGAAGGGGGCTAGCGTTGCTCGGAATCACTGGGCGTAAAGGGTGCGTAGGCGGGTCTTTAAGTCAGGGGTGAAATCCTGGAGCTCAACTCCAGAACTGCCTTTGATACTGAAGATCTTGAGTTCGGGAGAGGTGAGTGGAACTGCGAGTGTAGAGGTGAAATTCGTAGATATTCGCAAGAACACCAGTGGCGAAGGCGGCTCACTGGCCCGATACTGACGCTGAGGCACGAAAGCGTGGGGAGCAAACAGGATTAGAAACCCTGGTAGTCC
+
IIIIIIIIIIIIIIIIIIIGIIIIIIIIIIIIIIIIIHIIIIIIIIIIIIIHHHIIIIIIIIIIIIIIHIIIIIIIIIIIIHHIIIIIIIIIIIIIIIIIIIIIIIIIIIIIIIIIIIIIIIIIIIIIIIIIIIIHHIIIIHIIIIIHHIIIHIIIIIIIIHHHHIIIIHIIIIIIIGHIIIIIIIIIIIIIIIIHHIIIIIIIIIIHHHHIHHHHHIIIIIIIHIIIIHCHIIIIHHIHIHIIIIIIIIIIIIIHIIIIIIIIIHHCIIIIIIHDIIIIIIIIIIIIIIIIIIIIIHIIIIIIIIIIIIIIIIIHHIIIIHHIIGIIIIIIIIHGIHIIIIIIIIIIHIIIIIIIIIIIIIIIIIIIIIIIIIIIIIIIIIIHIIIIIHIIIIIIIIIIIIIIIIIIIIIHIIIIIIIDDDDD
@HWI-D00621:464:HFY7KBCXY:1:1201:6478:85879 1:N:0:CGAGGCTGTGAACCTT
TAGGGAATCGTCGGCAATGCCCGCAAGGGTGACCGCGCGACGCCGCGTGAAGGAAGAAGGCCTTCGGGTTGTAAACTTCTTTTAGAGGGGATGATTATGACAGTACCCTCAGAATAAGGGCCTGCTAACTACGTGCCAGCAGCAGCGGTAATACGTAGGGCCCGAGCATTATCCGGAATTATTGGGCGTAAAGAGCGTGTAGGTGTTCCTACAAGTCGGTCGTTAAATCTCACAGCTCAACTGTGAGGCCGCGAGCGAAACTGTGGGAATTGAGGTTTACAGGGGCAAGCAGAATTCTTGGAGTAGGGGTGAAATCCGTTGATACCAAGAGGAATACCAATGGCGAAGGCAGCTTGCTGGGTAATACCTGACACTGAGACGCGAAAGCGTGGGGAGCAAACGGGATTAGAAACCCGTGTAGTCC
+
IIIIIIIIIIIIIIIIIIIGIIIIHHHIIIIIIIHIIIIHIIIIIIIIIIIIIHIIIIIIIIIIIIIIIIIIIIIIIIIIIHHHIHIIIGIHIHIIIIIIIIIIIIIIIIIIHIIIIIIIIIIIIIIIIIIIIIIIIIIIIIIIIIIIIIIIGIGHHHIGIIIIIIIIIIIIIGHHIHHIHIIIIIIHHIIGHHHIIIIIHHIIHHIIGHHIIIIIIIGHHIIIIIIIIIHHHHCHHIIHHCIGIGIIIGIIIHHCIIIIIHHHHIHIIHHHIIIIHHF@EGIIIIIIIIHCIIHIHEIHHGIIIHHIIIIIHG=HIIHHHGFHFIIIIIIIIIIIIIIIIIIIIIIIIIIIIIIIIIIIIIIIIHIIIIHIIIIIIIIIIIHIIIIIIIIIIIIIIIIIHIIIIIIIIIIHHIIIIIIDDDDD
@HWI-D00621:464:HFY7KBCXY:1:1201:14177:85824 1:N:0:CGAGGCTGTGAACCTT
TAAGGAATATTGCGCAATGGGCGAAAGCCTGACGCAGCGACGCCGCGTGGGGGATGAAGGTCTTCGGATTGTAAACCCCTTTCGGGAGGGAAGATGGGATGGGGTAACCCATTCGGACGGTACCTCCAGAAGCAGCCACGGCTAACTTCGTGCCAGCAGCCGCGGTAATACGAAGGTGGCAAGCGTTGTTCGGATTTACTGGGCGTACAGGGAGCGTAGGCGGTTGGATAAGCCCTCCGTGAAATCTCCAGGCTTAACCTGGAAAGTGCAGAGGGGACTGTTCAGCTAGAGGATGGGAGAGGAGCGCGGAATTCCCGGTGTAGCGGTGAAATGCGTAGAGATCGGGAGGAAGGCCGGTGGCGAAGGCGGCGCTCTGGAACATTTCTGACGCTGAGGCTCGAAAGCGTGGGGAGCAAACAGGATTAGAAACCCCAGTAGTCC
+
HHHHIIIIIIIIIIIIIIIHIIIIIIIHIIIIHIIIIIHHIIIIIIIIIIIIIIIIHIIIIIIIIIIHIIHIIIIIHHIIIHIIIIIIIIIIIIIIIIIIIIIIHIHIIIIIIIIIIIIIIHIIIIIHIIGIHHHIHIIIHIIGIHIIGIIIIIHIHIHHGHHHHICHIIHIGHIGEHGHIGHIIHEEGEHHHIHHHGFHIIIHIHHGHHIHHIIHGEIHDHIHEIIIIIIHIHHDHHEIHHHG@HHHHEHGIIIIIHHEIIIIHGEHHCGHIIIIIIIHEIIIIGHIIIIIIIIIIIHIIIIHDHHIIIHHDIIIIIIIIIIIIIIIIIIIHHIIIIHEIIIIIIIIIIIHGGIIIIIIIIIIIIIIIIIIHIIIIIIIIIHFIIIHIIIIIIIIIIIIIIIIIIIIIIIIIIIIIIIIIIIIIIIHHIIIIIIIDDDBD
@HWI-D00621:464:HFY7KBCXY:1:1201:12784:86063 1:N:0:CGAGGCTGTGAACCTT
TGGGGAATATTGCGCAATGGGCGAAAGCCTGACGCAGCAACGCCGCGTGGGTGATGAAGGCCTTCGGGTTGTAAAGCCCTGTCGCCTGGGACGAATAAGCCGTTTAACAAACGGCCCTGACGGTACCAGGAGAGGAAGCACCGGCTAACTCTGTGCCAGCAGCCGCGGTAATACAGAGGGTGCAAGCGTTGTTCGGAATTATTGGGCGTAAAGGGCGCGTAGGCGGCGCTGTATGTCGGGTGTGAAAGCCCACCTCTTAAAGGTGGAATTGCATTCGAAACTACAGCGCTGGAGTCTCGGAGAGGATGGTGGAATTCCTGGTGTAGAGGTGAAATTCGTAGATATCAGGAGGAACACCGGTGGCGAAGGCGGCCATCTGGACGATGACTGACGCTGAGGCGCGAAAGCGTGGGGATCAAACAGGATTAGAAACCCTAGTAGTCC
+
HIIIIIIIIIIIIIIIIIIIIIIIIIIIIIIHIIIIIIIIIIIIIIIIIIIHIIIIIIIIIIIIIIIIIIIIIIIIIIIIIGHHHIIIIIIIIIIIIIIIIIHIIIIIIIIIIIIIIIIIIIIIIIIIIHHIIIIIIIIIIIIIIIIIIIIIIIIIIIIIIIIHIIIIIIHIIIIIIIIIIIHIIIIIIIIHIHIHHHHIHIHHIIHIIIIIIIIIHIIIIIIIIIHIIGIIHDDHGHFIHHIIIIIHIIIIIIHIHIIIHIHHHIHIHIIIHIIHIIIIIHIIIIIIIIIIHIIHIHIIIIIIIIIIHIIIIIIIIIIIIIIIIIIIIIIIIIIIIIIIIIHIIIIIIIIIIIIIIIIIIIIIIIIIIIIIIIIHIHIIIIIIIIFIIIIIIIIIIIIIIIIIIIIIIIIIIIIHIIIIIIIIIIIIIHHGIIIIIIIDDDDD
@HWI-D00621:464:HFY7KBCXY:1:1201:13302:86248 1:N:0:CGAGGCTGTGAACCTT
TGGGGAATCTTGCGCAATGGGCGAAAGCCTGACGCAGCGACGCCGCGTGGGGGATGACGGGTTTCGGCTTATAAACCCCTGTTGCCCGGGACGAACTTCTCCTTTCGAGGAGATTGACGGTACCGGGTGAGGAAGCACCGGCTAACTCTGTGCCAGCAGCCGCGGTAATACAGAGGGTGCGAGCGTTGTCCGGAATCACTGGGCGTAAAGGGCGCGTAGGTGGCGCCGCAAGTCCATGGTGAAAGCTCGATGCTCAACATCGAGTCGGCCACGGAGACTGCGGGGCTCGAGCACTGTAGGGGCAGATGGAATTCCGGGTGTAGCGGTGGAATGCGTAGAGATCCGGAAGAACACCGGTGGCGAAGGCGGTCTGCTGGGCAGTTGCTGACACTGAGGCGCGACAGCGTGGGGAGCAAACAGGATTAGAAACCCTAGTAGTCC
+
IIIIIIIIIIIIIIIIIIIIIIIIIIIIIIIIIIIIIIIIIIIIIIIIIIIIIIIIIIIIIIIIIIIIIIIIIIIIHIIIIIIIIIIIIIIIIIIIIIIIIIIIIIIIIIHIIIIIIIIHIIIIIIIHIHHHHHIIIIIIIIIIIIIIIIIHIIIIIIIIIGHIIIIGHIIIIHIIIEHIIHIHIHIHIEHIIHGII?HHIHHHIIIIIIHIIIHIHIIIIIIIIIIIIHEGHHIHGIHHHIIIIIIIIHHIHHIIIIIGIIIHIIGIIIIHHIHIIIHIHHIHHHCEIHF?HHIIIIIIIIIIIIIIIIIHIGIIIIIIIHHIIIIIIIIIIIIIIIHFIIIHIIIIIIIIIIIIIIIIIIIIIIIIIIIIIIIIIIIIHIIIIIIIIIIIIIIIIIIIIIIIIIIIIIIIIIIIIIIIIIIIIIIIHIIIIIIIDDDDD
@HWI-D00621:464:HFY7KBCXY:1:1201:17743:86733 1:N:0:CGAGGCTGTGAACCTT
TGGGGAATTTTGCGCAATGGGGGAAACCCTGACGCAGCAACGCCGCGTGGAGGATGAAGCCCCTTGGGGTGTAAACTCCTTTCGACCAAGACGATAATGACGGTACTGGTGGAAGAAGCACCGGCTAACTCTGTGCCAGCAGCCGCGGTAATACAGAGGGTGCGAGCGTTGTTCGGAATTATTGGGCGTAAAGGGCGCGTAGGCGGCGCAGCAAGTCACCTGTGAAATCTCTGGGCTTAACTCAGAGCCTGCAGGCGAAACTGCTGTGCTGGAGTATGGGAGAGGTGCGTGGAATTCCCGGTGTAGCGGTGAAATGCGTAGATATCGGGAGGAACACCTGTGGCGAAAGCGGCGCACTGGACCATAACTGACGCTGAGGCGCGAAAGCTAGGGGAGCAAACAGGATTAGAAACCCCAGTAGTCC
+
IIIIIIIIIIIICHHIIIIIIIII0FHIIHIIIIIIIIIIIIIIIIIIIIIIIIIIIIIHHIIIIIIIIIIIIIIIIIIIIHIIIIIIIIIIIIIIIIIIIIIHGIIIIIIIGIIIIIIIIIHIIIIIIIFHHIHIIIIIIIIHIHHIIIHGIIIIHIGHHHHIHIGIHHIIIIIIGHEHHIHHIIIIGHIHIIIIIIHHIIIIIIIIIHGIHIIIHIIIIIIIIIIIHIIIHHIHHHEHHCIIIHHIGIIHHIHHGHIIIHGIIHIIIHHIIIIHIIIIIIH<H<IIIIIIIIIHIIIIIIIIIIIIIHIIIIIIIIIIIHHIIIIIIIIIIIIIIIHHIIIIIIIHIIIIIIIIIIIIIIIIIIIIIIIIIIIIIIIHGIIIIIIIIIIIIIIIIIIIIIIIIIIIIHECIHGCGHIDDDDD
@HWI-D00621:464:HFY7KBCXY:1:1201:13824:87161 1:N:0:CGAGGCTGTGAACCTT
TGGGGAATCTTGCGCAATGGGCGAAAGCCTGACGCAGCAACGCCGCGTGCGGGATGAAGGCCTTCGGGTTGTAAACCGCTTTCAGCAGGGACGAAAATGACGGTACCTGCAGAAGAAGCCCCGGCTAACTACGTGCCAGCAGCCGCGGTAATACGTAGGGGGCAAGCGTTGTCCGGATTTATTGGGCGTAAAGAGCTCGTAGGCGGTTCCGTAAGTCGAGTGTGAAAAATCTGGGCTCAACCCAGTGGAGCACTCGATACTGCGGTGACTAGGGTACGGTAGAGGAGTGTGGAATTCCTGGTGTAGCGGTGAAATGCGCAGATATCAGGAGGAACACCAACGGCGAAGGCAGCACTCTGGGCCGGTACTGACGCTGAGGAGCGAAAGCGTGGGGAGCAAACAGGATTAGATACCCGTGTAGTCC
+
IIIIIIIIIIHIIIIHIIIIIIIIIIHIIIIHIIIIIIIIIIIIIIIIIIIIIIIIIIIIGIIIIIIIIIIIIIIIIIIHIGHIIIIIIIIIIIIIIIIIIIIIIIIIIIIIIIIIIIIIIIIIIIIIIIIIIIIIIIIIIIIIIIIIIIIIIIIHHHIGIIIIIIIIHHHEHHIIFHHHEHIIIIIIHIHIIIIIIIIIHIIIIIIIIIHIIIIHIIIHHHHIIIHIIIHHIIFHHIIIIGIIHGHH?GIIIIIIHIIHIIIHHHHIIHIHHIIIIHIIIIIIIIIHIIIIIHHIIIIIIIIIIIIIIIIHIIIIIIHHHHGHHIIIIIIIIIIIIIHEGIIIIIIIIIIIIIIIIIIIHIIIHIIIIIHIIIIIIIIIIIIIIIIIIHIIIIIIIIIIIIIIIIIIIIIIIIIIIIIDDADD
@HWI-D00621:464:HFY7KBCXY:1:1201:11398:88896 1:N:0:CGAGGCTGTGAACCTT
TGGGGAATATTGGACAATGGGGGCAACCCTGATCCAGCAATGCCGCGTGTGTGAAGAAGGCCTGCGGGTTGTAAAGCACTTTCAGAGGGGAAGAAAAAATCGGATCTAACACATCCGAGCTTGACGTTACCCTTAGAAGAAGCACCGGCTAACTCCGTGCCAGCAGCCGCGGTAATACGGAGGGTGCAAGCGTTAATCGGAATTACTGGGCGTAAAGCGCACGCAGGTGGCTGAGTCAGTCGATTGTGAAAGCCCTGGGCTTAACCTGGGAATTGCAGTCGATACTACTCAGCTAGAGTATGGGAGAGGGTAGTGGAATTCCCGGTGTAGCGGTGAAATGCGTAGATATCGGGAGGAACATCAGTGGCGAAGGCGGCTACCTGGCGCAATACTGACACTCAGGTGCGACAGCGTGGGGAGCAAACAGGATTAGATACCCTAGTAGTCC
+
IIIIIIIIIIIIIIIIIIIIIGIIIIIIIIHHIIIIHHIIIIIIIIIIIHHHIIHIIIIIIIIIIIIIIIIIIIHIIFHIIGHHIHIIIIGHIIHIHHHHHIIHGIIIIIIIIIIIIIIIIIIIIIHIIHIIIIIIIIIIHIIIIIIGHGHIHIIIIIIGIIIIIIIIIHHHICHHIFIHIIIHHHHIHHIHHIHGIGHHIIIIHHIHHHEHHHIIIHIHIIIHIIGHIIIHHHHIGIIHHIHGABIIIIIHGHIIHHHIIIIHHEGIIHHHHGIIIIIIHHFIHIHHHGIIHHHG?G@CIIIHHIIHIIIIIIIIIIIIHIIIIIHDIHHHIIIIIIIIIIIIHHHHHHHIIIIIIHHHHHIHHIIIIIIIIIIHEFF<EHHFC1HHIIHIHIIIHIHFIIIIIIIIIIIIIIIIIIIIIIIIIIIIIIIIIIIIIIIIIIIDDDDD
@HWI-D00621:464:HFY7KBCXY:1:1201:8684:89158 1:N:0:CGAGGCTGTGAACCTT
TGGGGAATTTTCCGCAATGGGCGAAAGCCTGACGGAGTGACGCCGCGTGGGGGACGAAGGCCTTCGGGTCGTAAACCCCTGTCAGAGGGAAAGAAGGGTGTCGGCGTGAATAGCGCCGGCATTTGACGGTACCTTCAGAGGAAGCCCCGGCCAACTCTGTGCCAGCAGCCGCGGTAAGACAGAGGGGGCAAGCGTTGCTCGGAATCACTGGGCGTAAAGGGCGCGTAGGCGGGATGGCAAGTCGGTCGTGAAATCCCTCGGCTCAACTGAGGAGAGTCGGCCGATACTGCTGTTCTTGAGGGATGCAGAGGAGACTGGAATTCCCGGTGTAGCGGTGAAATGTGTAGATATCGTAAGGAAGACCAGTGGCGAAGGCGGGTCTCTGGACAGTTCCTGACGCTGAGGCACGAAGGCCAGGGGAGCAAACGGGATTAGATACCCTAGTAGTCC
+
IIIIIIIIHIIIIIIIIIIIIIIIIIIIIIIIIIHIIHIIIIIIIIIIIIGIIHHIIIIIIIIIIIIIIIIIIIIIIIIIIIIIIHIIIHIIIIIIIIHIIIIIIIHHIIIIIIIIIIIIIHIIHIIIIIIIIHHIIHIIHHIIIIIGIIIIIIIHIIIIIIIIIIIIIHIIIIIGHIIIFHIGIIIIIIIHIIIIIIIIIIHCHIIIIIIIIIEHHHHHIHHGIIHIIGIHHEGCIGIIIGIHIIIHHHHIGIIIHHIIHGHIHIHHHHFHIHHIHIIIHHIHIIIIIIIIIIIIIIHIIIHHIHIIIIIIIIIIIIHIHEHGHIIIIIIIIIIIIIIIIIIIIIIHGIIIIIIIIIHIHHHIIIIIIIIIIIIIIIIIHHIIIIIIIIIHHIIIIIIIIIIIIIIIIIIIIIIIIIIIIIIIIIHIIIIIIIIIIIIIIIIIIDDDDD
@HWI-D00621:464:HFY7KBCXY:1:1201:8280:89298 1:N:0:CGAGGCTGTGAACCTT
TCGAGAATTTTTGACAATGGGGGAAACCCTGATCGAGCGACGCCGCGTGGAGGATGAAGGTCTTCGGATTGTAAACTCCTGTCATTGGGGAACAAGGTGCATACGTTAACTGCGTGTGCATTGATAGTACTCGAAGAGGAAGAGACGGCTAACTCTGTGCCAGCAGCCGCGGTAATACAGAGGTCTCAAGCGTTGTTCGGATTCATTGGGCGTAAAGGGTGCGTAGGCGGCGCGGTAAGTCGGGTGTGAAATCTCGGGGCTTAACTCCGAAACTGCATTCGATACTGCCGTGCTTGAGGACTGGAGAGGAGACTGGAATTTACGGTGTAGCGGTGAAATGCGTAGATATCGTAAGGAAGACCAGTGGCGAAGGCGGGTCTCTGGACAGTTCCTGACGCTGAGGCACGAAGGCCAGGGGAGCAAACGGGATTAGAAACCCCAGTAGTCC
+
IIIHIIIIIIIHIIIIIIIIIIIIIIIIIIIIIIHIIIIIIIIIIIIHHHIIIIIIIIIIIIIHIIIHIIIIIIIIIIHIIIIIIIHIIIIIIIIHIIIIIIHIIIIHIIIIIIIIIIIIIIIIIIIIIIIIIIHIIIIIIIIIIIIIIIIIIIIIIIIIIIIIIGIIIIIHIGIHIIIIIIIIIIIIIIIIHAEHHHHIIGFH@HHIIGIHHIGHHHHHEHHIIHIIIIIIHIIHHDHIIIIEFHHHIIIIHHCHHIHHHEIIHHIHHGIHHHHGGHGIIIHHIIIIHHIIIHHIIIHGIHIIIIIIIIIIIIIIIIIIHIHIIIIHIIIIIIIIIIIIIIIIHHEHIGIIIIIIIIIIIIIIIIIIIIIIIIIIIIIIIIIIIIIHEHGIIIHIHIIIIIIIIIIIIIIIIIIIIIIIIIIHIIHHIIIIIIIIIIIIIIIDDDDD
@HWI-D00621:464:HFY7KBCXY:1:1201:2978:89728 1:N:0:CGAGGCTGTGAACCTT
TGGGGAATCTTGCACAATGGGGGCAACCCTGATGCAGCGACGCCGCGTGAGCGATGAAGCCCTTCGGGGTGTAAAGCTCTTTTGGCGGGGAAAATCATGATGGTACCCGTCGAATAAGCTGCGGCTAACTACGTGCCAGCAGCCGCGGTAATACGTAGGCAGCAAGCGTTGTTCGGAATTACTGGGCGTAAAGCGTGTGTAGGCGGTTGGGTAAGTCTGGTGTGAAATCTCCCGGCTCAACTGGGAGGGTGCGCCGGGAACTGCCTGGCTGGAGTGCGGAAGAGGAGAGTGGAATTCCCGGTGTAGCGGTGAAATGCGTAGATATCGGGAGGAACACCTGTGGTGAAGACGGCTCTCTAGACCGCAACTGACGCTGAGACACGAAAGCGTGGGTAGCAAACAGGATTAGAAACCCCAGTAGTCC
+
IIIIIIHIIIHIIIIIFHHIIIIIHHIIIIIIIIIIIIICHHHIIGIIIIIIIIIIIIIIIIIIIIIIIIIIIHIIIIIIIHIIIIIIIGIIIIIIIIIIIIHIIIIIIIIIIIIIIIIIIIIIIIIIIIIIIIIIIIIIIIIIIIIIIIIIGIGIIIHIIIIIIIHHHIIIIIIIHEHIIIHIIH?HHHIIIIIIHGHIIIHHIIHHGIIIIIIIIIIIIIIIIIIIIIHHHHIHFIIHIHIHHIIIIGIHIHIIIIIIIIIIHIIIHIIIIIIHIIIIIIIIIIIHIIIIIIIHIIIIHHIIIHIIIIIIIIIIIIIIHHHIIIIIIIIIIIIHHHEIIIIIIIIHHIIIHIIHIIIIIIIIIIIIIIIIIIIIIIIIIIIIHGIIIIIIHIIIIIIIHIIIIIIIIIIIIIIIIIIDDDDD
@HWI-D00621:464:HFY7KBCXY:1:1201:2979:89862 1:N:0:CGAGGCTGTGAACCTT
TAAGGAATATTGGTCAATGGACGCAAGTCTGAACCAGCCATGCCGCGTGGAGGATGAAGGTCCTCTGGATTGTAAACTTCTTTTATCTGGGAAGAAATCCACGAATTCTTTTGTGGTTGACGGTACCAGATGAATAAGCACCGGCTAACTCCGTGCCAGCAGCCGCGGTAATACGGAGGGTGCAAGCGTTATCCGGATTCACTGGGTTTAAAGGGTGCGTAGGTGGGTTGGTAAGTCAGTGGTGAAATCTCCAGGCTTAACTTGGAAACTGCCATTGATACTATCAATCTTGAATACCGTGGAGGTCAGCGGAATATGTCATGTAGCGGTGAAATGCTTAGATATGACATAGAACACCAATTGCGAAGGCAGCTGGCTACACGAATATTGACACTGATGCACGAAAGCGTGGGGATCAAACAGGATTAGAAACCCTAGTAGTCC
+
IIIIIIIIIIIIIIIIIIIIIHIIIIIIIIIIIIIIIIIIIIIIIIIIIIIIIIIIIIIIIIIIIIIIIIHHHIIIIIIIIHHIIIIIIIIIIIIIIIIIIIIIIIIIIIIIIIIIIIIIIIIIIIIIIIIIIIIIIHIHHIDIHDIIIIIIIIIHIIIIIIIIIDIHHIIIIHIIGIHIIIIIEHHHIIIIIHIIIIIGIIIGIIHIIGIHHHEHIIIHHHIHHIIHHIHIIIIHHHGIIIIIIIIHECHIHHEHHHHHHHIIIIIHHHHFIHIIIIHHIHIIHHIHEHFHHGFHGIIHIIIIIHDIIHIHHIHHEIIIHIIIIIIIIIIIIIIIIHIHHHFIIIIIIHIIIIIIIIIIIIIIIIIIIIIIIHHHHHFCGHHIIIIIIIIIHIIIIIIIIIIIIHIIIIIIIIIIIIIIIIIIIIIIIIHFIIHIIIIDDDDD
@HWI-D00621:464:HFY7KBCXY:1:1201:5314:89830 1:N:0:CGAGGCTGTGAACCTT
TGGGGAATCTTGCGCAATGGGCGAAAGCCTGACGCAGCGACGCCGCGTGCGGGAAGAAGGCCTTCGGGTTGTAAACCGCTTTCAGGAGGGACGAAGCCACTCGGGTTAATAGCCCAGAGGGTGACGGTACCTCCAGAAGAAGCCCCGGCTAACTACGTGCCAGCAGCCGCGGTAATACGTAGGGGGCAAGCGTTGTCCGGATTTATTGGGCGTAAAGAGCGTGTAGGCGGCCATGCAGGTCCGCTGTGAAAACTCGAGGCTCAACCTCGAGATGTCGGTGGAAACCGTATGGCTAGAGTCCGGAAGAGGAGAGTGGAATTCCTGGTGTAGCGGTGAAATGCGCAGATATCAGGAAGAACACCCGTGGCGAAGGCGGCTCTCTGGGACGGTACTGACGCTGAGACGCGAAAGCGTGGGGAGCGAACAGGATTAGAAACCCGGGTAGTCC
+
IIIIIIIIIIHIIIIIHIIIIIIIIHIIIIIIIIIIIIIIIIIIHHHIIIIIIGIIIIIIIHIIIHIIIIIII@GHIIIIHHHIIIIHIHIIIIIGIHIIIIIIIHIIIIIIIIIIIIIIIIIIIIIHIIIIIIIIHHHIIIHIIIHIIIGHIIIIIEHIIHHHIIIIIIIIHDHHIIIFHHIIIIIIIIIIIIHHHHHHHEEIIIIIIIIHIHIIIGHIIIIIIIIIII?IHHHHHHGHCHIIIHHIHHHCHCHEGGE?IHHEDHHIIIIIGIIIIIIIIIHG=IIHHFIIIIHG<E8HHCIIIIIIIIIIIGIIHIIHHHHIIIIIIIIIIIIIHIIIIIIIHH@IIIIIIIIIIHHHIHIIIHIIIIIIIIIIIIIIIIIIIIIIIHHIIIIIIIIIIIIIIIIIIHIIIIHIIIIIIIHHDIIIIIIIHHGEHIIIHIIDDDBB
@HWI-D00621:464:HFY7KBCXY:1:1201:12570:89904 1:N:0:CGAGGCTGTGAACCTT
TGGGGAATTTTTCGCAATGGGGGAAACCCTGACGAAGCAACGCCGCGTGGAGGATGAAGGCCTTCGGGTCGTAAACTCCTGTCAACCGGGACGAATGCAGTTTGGTTTAATACGCCGAGCTGTTGACTGTACCGGTGGAGGAAGCCACGGCTAACTCTGTGCCAGCAGCCGCGGTAATACAGAGGTGGCAAGCGTTGTTCGGAATTACTGGGCGTAAAGGGCGCGTAGGCGGTTTCGTAAGTCCCGTGTGAAAGCCCCCGGCTCAACTGGGGAACTGCACGGGAAACTGCGAGGCTTGAGTTCGGGAGAGGGAAGCGGAATTCCGGGTGTAGCGGTGAAATGCGTAGATATCCGGAGGAACACCGGTGGCGAAGGCGGCTTCCTGGACCGACACTGACGCTGAGGCGCGAAAGCTAGGGGAGCAAACGGGATTAGAAACCCTAGTAGTCC
+
IIIIIIIIIIIIIIIIIIIIIIIIIIIIIIIIIIIIIIIIIIIIIIIIIIHIIIIIIIIIIIIIIIIIIIIIHIIIIIIIIHIIIIIIIIIIIIIIIIIHGHIIIIIIIIIIIIIIIIIIIIIIIIIIIIHIIIIIIIIIIIHIHIIIIIIIIHIHIIIHHIIIIIIIIIHIIIIIGIIIHHHHHHIIIIGHIIHCHEHIIIIIHIIIIIIIIIHIHHGHHGIIIHHHHHIHHIHGIHIHHEHDDFEHHFIIHIHIIHDHHIHIIIHEGIIIIIIHIIIIIIIIIIIIIIIIIIIIIIIIIHIIIIIIIIIIIIIIIIIIIHIIIIIIIIIIIIIIHIIIIIIIIHHHHIIIIIIHIIIIIIIIIHIIIIIIIIIIIIIIIIIIIIIIIIIIHIIIIIIIIIIIIIIIIIIIIIIIIIIIIIIIIIIIIIIIIIIIHHIIIIIIIDDDDD
@HWI-D00621:464:HFY7KBCXY:1:1201:10615:91059 1:N:0:CGAGGCTGTGAACCTT
TGGGGAATCTTGGTCAATGGGCGCAAGCCTGATCCAGCCATGCCGCGTGAGTGACGAAGGCCTTAGGGTTGTAAAGCTCTTTTGGCGGGGACGATAATGACGGTACCCGCAGAATAAGTCCCGGCTAACTTCGTGCCAGCAGCCGCGGTAATACGAAGGGGACTAGCGTTGTTCGGAATTACTGGGCGTAAAGCGCACGTAGGCGGATTTGTAAGTCAGGGGTGAAATCCCGGGGCTCAACCTCGGAACTGCCTTTGATACTGCGAGTCTCGAGTCCGATAGAGGTGGGTGGAATTCCTAGTGTAGAGGTGAAATTCGTAGATATTAGGAAGAACACCGGTGGCGAAGGCGGCCCACTGGATCGGTACTGACGCTGAGGTGCGAAAGCGTGGGGAGCAAACAGGATTAGATACCCCAGTAGTCC
+
IIIIIIIIIIIIIIIIIIIIIIIIIIIIIIIIIIIIIIIIIIIIIHIHIIIIIHIIIIIIIIIIIIIIIIIIIIIIIIIIIGGHIIIIIIIIIIIIIIIIIIIHHHIIIIIIIIIIIIIIIIIIIIIIIIIIHIIIIIIIIIGHIIIIIIIIIIIIHIGIIIIIIIHHIHIIIGHIIIIIHIIHIIIIIIIIIIHHIIIIIIHIIIIIIIIIIIIIHHIIIHGIHHHHIIIHEHHCHHIIHHIIHIIIIIIIIIHIIIHGIIIIIHIHIIHIIIIIHIIIIIIIIIIIIIIIIIIHHIIIIIIIIIIIIIIIIIIIIIIIIHGIIIIIIHIIIIIIIIIIIIHIIIIIIIHIIIGIIIIIIIHIHIHIIIIIIIIIIIIIGIIIIIIIIIIIIIIHIIIIIIIIIIIIIIIIIIIIIIIDDDDB
@HWI-D00621:464:HFY7KBCXY:1:1201:10072:91742 1:N:0:CGAGGCTGTGAACCTT
TAGGGAATTTTCCACAATGGGCGAAAGCCTGATGGAGCAACGCCGCGTGCAGGATGAAGGCTTTCGGGTCGTAAACTGCTTTTATATGTGACGATAATGACGGTAGCATATGAATAAGGATCGGCTAACTCCGTGCCAGCAGCCGCGGTCATACGGAGGATCCAAGCGTTATCCGGAATTACTGGGCGTAAAGAGTTGCGTAGGTGGCATTGTAAGTCAGTAGTGAAAGCGTGGGGCTCAACCCCATAAACATTACTGAAACTGCAAAGCTAGAGGATGAGAGAGGTTATTGGAATTCCTAGTGTAGGAGTGAAATCCGTAGATATTGGGAGGAACACCGATGGCGTAGGCAGATAACTGGCTCATTCCTGACACTAAGGCACGAAAGCGTGGGTAGCAAACGGGATTAGAAACCCTAGTAGTCC
+
[truncated: 61,071,930 more chars]
