# Supplementary material for: The effect of short-term fallowing on the microbial communities in forest soil cultivated with ginseng: Preliminary research
Source: PeerJ. 2023 Jan 31;11:e14758. doi: 10.7717/peerj.14758 (PMC9897065; doi:10.7717/peerj.14758)
Supplement: Supplemental Information 4 [file peerj-11-14758-s004.gz]

Archive with 1 entries (1 files):
- Hx2_C.fastq
