# Supplementary material for: The effect of short-term fallowing on the microbial communities in forest soil cultivated with ginseng: Preliminary research
Source: PeerJ. 2023 Jan 31;11:e14758. doi: 10.7717/peerj.14758 (PMC9897065; doi:10.7717/peerj.14758)
Supplement: Supplemental Information 4 [file peerj-11-14758-s004.gz › Hx2_C.fastq]

@HWI-D00621:464:HFY7KBCXY:1:1101:11105:68969 1:N:0:CGAGGCTGAGTCAACA
TGGGGAATCTTGCGCAATGGGCGAAAGCCTGACGCAGCAACGCCGCGTGCGGGAAGAAGGTCTTAGGGTTGTAAACCGCTTTCAGCAGGGACGAAGGCATCCGGGTTAATAGCCCGTATGTTGACGGTACCTGCAGAAGAAGGTCCGGCTAACTACGTGCCAGCAGCCGCGGTAATACGTAGGGACCGAGCGTTGTCCGGAATCATTGGGCGTAAAGAGCGTGTAGGCGGCCTGTTAAGTCTTGCGTGAAATCTCGGGGCTCAACCCCGAGCGGTCGTGAGAGACTGGCAGGCTAGAGTGCGGGAGAGGAGAGTGGAATTCCTGGTGTAGCGGTGAAATGCGCAGATATCAGGAAGAACACCCGTGGCGAAGGCGGCTCTCTGGAACGCAACTGACGCTGAGACGCGAAAGCGTGGGGAGCAAACAGGATTAGAAACCCCAGTAGTCC
+
IIIIIIIIIIIIIIIIIIIIIIIIIIIIIIIIIHIIHIIIIHIIIIIIIIIIIIIIIIIIIHIIIHIIIIHHHIIIIIIIIDHIGIIIIIIHIIIIIIIIIIIIIIHIIIIIIIIIIIIIIIIIIIIHHHIIIIIIIIIIHIIIIIIIIIIIIHIIIHIIIIIIIIGIIIIIHHHIHIIHIIIGFHIIIIGIHHCH@GIIHHHHIIHIIHHIIIIIIHHIICHHIIIIIHIHIIHIHIIIGIHIIIIIIIIIIIIIIIIHHIIIIIIIIDIIIHHHHHH@EHIIIHIIHHIIIIIIIIIGIIIIIIIIIIIIIIIIIIHIIIIIIHIIIIHIIIIIIIIHHHEEIHDHHIHIIIIIIHHHHHEFIIIIHHHIIIIIIIIIIIHIIIIIIIIIIIHIIIIIIHHIIIIIIIIIIIIIIIHGHIIIIIIIIIHIIIIIIIIIHIIADDBD
@HWI-D00621:464:HFY7KBCXY:1:1102:7515:87371 1:N:0:CGAGGCTGAGTCAACA
TGGGGAATATTGGACAATGGGCGCAAGCCTGATCCAGCAATGCCGCGTGAGTGAGGAAGGCCTTCGGGTTGTAAAGCTCTTTCACCCACGACGATGATGACGGTAGTGGGAGAAGAAGCCCCGGCTAACTTCGTGCCAGCAGCCGCGGTAATACGAAGGGGGCGAGCGTTGTTCGGAATTACTGGGCGTAAAGGGCTCGTAGGTGGCCAACTAAGTCAGACGTGAAATCCCTCGGCTTAACCGGGGAACTGCGTCTGATACTGGATGGCTTGAGTTTGGGAGAGGGACGCGGAATTCCAGGTGTAGCGGTGAAATGCGTAGATATCTGGAGGAACACCGGTGGCGAAGGCGGCGTCCTGGACCAACACTGACACTGATGAGCGAAAGCCAGGGGAGAAAACGGGATTAGATACCCTAGTAGTCC
+
HIIIHIIIIIHIIIIIIIIIIIIIIIIIIIIIIIIIIIIIIIIIDHIIHCHHHIIIHIIIIIIIIIIIHHIIIHHHHIIIIFHHHIIIHIIIIIIIIIIIIIIHHIHIIIIIIIIHHHIIIIIHIIIIIIGIHIIIIIIIIIIIIIIHIIHIIIIIIIIIHIGHHHIGHHIIIIIIIIHHIIIIHIIIIHIHIHHIIHIIIIHIIIIHIIHIIIIHHIHIIGHIIIIIIIIHIHIIHFIIIIIIIHIIIHHIHIHEIHGIHHIIIIIIIHIIHHFCHIIIIIIIIIIIIIIIIIIIIIIIIIGIIHIIIIIIIIIIIIIIIHHHIIIIIIIIIIIIIIIIIIIIIGIIIIIIHIHIIIIIIIIIIIIIIIIIIIIIIIIIIIIIIIIIIIIIIIIIHIIIIIIIIHHHIIIIIIIIIIIDDDDD
@HWI-D00621:464:HFY7KBCXY:1:1103:19317:78279 1:N:0:CGAGGCTGAGTCAACA
TAAGGAATATTGGTCAATGGGCGGAAGCCTGAACCAGCCATGCCGCGTGCAGGAAGACGGCCCTACGGGTTGTAAACTGCTTTTATACTGGAATAAACCCACCTACGTGTAGGTGGCTGAATGTACAGTAAGAATAAGGATCGGCTAACTCCGTGCCAGCAGCCGCGGTAATACGGAGGATCCAAGCGTTATCCGGATTTATTGGGTTTAAAGGGTGCGTAGGCGGCCTATTAAGTCAGGGGTGAAAGACGGTAGCTTAACTATCGCAGTGCCCTTGATACTGATGGGCTTGAATGTACTAGAGGTAGGCGGAATGTGACAAGTAGCGGTGAAATGCATAGATATGTCACAGAACACCAATTGCGAAGGCAGCTTACTATGGTATGATTGACGCTGAGGCACGAAAGCGTGGGGATCAAACAGGATTAGATACCCTAGTAGTCC
+
IIIIIIIIIIIIIIIIIIIIIIIIIIIIIIIIIIIIIIIIIIIIIIIIIIIIIIHIIIIIIIIIIIIIIIIIIIIIIIIHHHHHIIIIIIHIIIIIIIHIIIIIIIIIIIHHHHHIIIIIIIIIIIIIIIIIIIIIIIIIIIIIIIIIIIIIIIIIIIIIHIIIIIIIHHHIHIIHIIHGIIIFIIIHIGHFHIIIIHHIIIIIIIHIIGIIIIIIIHHIIIHIHIIIIIHIHIIIIIIIIIIHHHHH?HHIHHHEIHIIIHHIHIIIIHHCIIIHIIIHIIIIIIIIHIIIIIIIIIIIIIIIIIIIIIIIIIIIHIIIIIIIIIIIIIIIIIIIIIIIIIIIIIIIIIIIIIIHHIIIIIIIIIIIIIIIIIIIIHHIIIIIIIIIIIIIIIIIHIIIIIIIIIIIIIIIIIIIIIIIIIIIIIIIIIHHIIIIIIIDDDBB
@HWI-D00621:464:HFY7KBCXY:1:1103:7935:81583 1:N:0:CGAGGCTGAGTCAACA
TGGGGAATATTGGACAATGGGGGAAACCCTGATCCAGCAATGCCGCGTGAGTGATGAAGGCCTTAGGGTTGTAAAGCTCTTTCGACGGGGACGATGATGACGGTACCCGTAGAAGAAGCCCCGGCTAACTTCGTGCCAGCAGCCGCGGTAAGACGAAGGGGGCTAGCGTTGTTCGGAATTACTGGGCGTAAAGCGCGCGTAGGCGGTTTTCCAAGTCAGGCGTGAAAGCCCCGGGCTCAACCCGGGAACTGCGCTTGATACTGTGAGACTTGAGACCGGGAGAGGATAGTGGAATTCCCAGTGTAGAGGTGAAATTCGTAGATATTGGGAAGAACACCAGTGGCGAAGGCGGCTATCTGGACCGGTACTGACGCTGAGGCGCGAAAGCGTGGGGAGCAAACAGGATTAGAAACCCTAGTAGTCC
+
IIIIIIIIIIIIIHHIIIIIIIIIIIIIIIIIIIIIIIIIIIIIIIICFHIHIIIIIIIIIIGIIIIIHIIIIIIIIIIIIGHIIIIIIIHIIIGHIIIHIIIIIIIIIIIIIIIIIIHIIIIIIIIHIIGIIIIIIIIIIIIIIIIHIHIIIIIIIIIIGIHDHIIIBHIIIFHIIIIIIIIIIIIHIIIIIHIIIHIHHIIIIIIIIIIIIIIIIIIIIIIIIIIIIIIHIIIIIHIIHIIIIIIIIIIIHEIIIHEIIIIIIIIIIHIIIIIGIIHIIIIIIIIIIHIIIIIIIIIIIIIIIIIIIIIIIIIIIHEIIIIIIIIIIIIIIIIIIIIIIIIIIIIIIIIIIHIIIIIIHIIIIHHHHIIIIIIIIIIHHIIIIIIIIIIIIIIIIIIIIIIIIIIIIIHFIIIHEIIDDDDD
@HWI-D00621:464:HFY7KBCXY:1:1103:13342:83428 1:N:0:CGAGGCTGAGTCAACA
TGGGGAATTTTGCGCAATGGGGGAAACCCTGACGCAGCAACGCCGCGTGGAGGATGAAGCCCCTTGGGGCGTAAACTCCTTTCGACCAAGACGATAATGACGGTACTGGTGGAAGAAGCACCGGCTAACTCTGTGCCAGCAGCCGCGGTAATACAGAGGGTGCGAGCGTTGTTCGGAATTATTGGGCGTAAAGGGCGCGTAGGCGGTGCCACAAGTCACTTGTGAAATCCCCGGGCTTAACTCGGGGCCTGCAGGCGAAACTGTGGTGCTGGAGTATGGGAGAGGTGCGTGGAATTCCCGGTGTAGCGGTGAAATGCGCAGATATCAGGAGGAACACCAGCGGCGAAGGCGGCGCTCTGGGCCGGAACTGACGCTGAGGAGCGAAAGCGTGGGTAGCAAACAGGATTAGATACCCTGGTAGTCC
+
IHHIIIIIIIIIIIIIIHIIIIIIIIIIIIIIIIIIIIIHIIIIIIIIIHIIIIIIIIIIIIIIIIIIIIIHIIIIIIIIIHHIIIHIIIIIIIIIIIIIIIIIIIIIIIIIIIIIIIHIIIIIIIIIIIIIIIIGIIGIIIIIIIIIIHIIIIIIIIIHHIIIIHIIEBHHHHIIEHHGHIIIHIHHEEHHIIIHIIHIIIHHHHIHIGIHIIIHIIIIIIIIIHHHHIIHIHGFEEHHGIIIIIIIIHIIIIIIIIIIIIIIIIIIHHHFIIIIIIIIIIIIIIIIIIIHIIIIIIIIIIIIIIIIIIIIIIIIIIIIIHHIIIIIHIIIIHHHIIHHIIIIHHIIIIIIIIHIIIIIIIHGIIIIIIIIIIIIIIIIIIIIIIIIHIIIIIIIIIIHIIIIIIIIIHIIHGGIIHHDADBD
@HWI-D00621:464:HFY7KBCXY:1:1103:15243:84737 1:N:0:CGGGGCTGAGTCAACA
TTGGGAATCTTGGACAATGGGGGAAACCCTGATCCAGCCATGCCGCGTGAGTGATGAAGGCCTTCGGGTTGTAAAACTCTTTCGACGGGGACGATAATGACGGTACCCGTAGAAGAAGCTCCGGCTAACTTCGTGCCAGCAGCCGCGGTAATACGAAGGGGGCTAGCGTTGTTCGGAATTACTGGGCGTAAAGCGCGCGCAGGTGGTCTTTCAAGTCAGTGGTGAAAGCCCGGAGCTCAACTCCGGAAATGCCATTGAAACTGTGAGACTTGAGGACGAGAGAGGTGAGTGGAATTCCCAGTGTAGAGGTGAAATTCGTAGATATTGGGAAGAACACCGGTGGCGAAGGCGGCTCACTGGCTCGTATCTGACGCTCAGGCGCGACAGCGTGGGGATCAAACAGGATTAGAAACCCTTGTAGTCC
+
IIIIIIIIIIIIIHIIIIIIIIIIIIIIIIIIIIIIIIIIIIIIIIIIIHHIIIIIIIIIIIIIIIIIIIIIIIIIIIIIIGHIIIIIIHIIIIHIHIIIHHIIIIIIIIIIIIIIIIIIIIIIIIIIIIIIIIIIIIIIIIIIIIIIIIIIIIIIIIIHIIIIIIIIIHHIIIIIIIIIIIIIIIIIIIIIIIHHHIIIIIIIHIIIIIIHIHIHHIHEHHHIHIIIIIFIIHHEH@HIHDHIIHIIIIIIIIIHEIHHIIIIIIIIHEIIIIIIIIIIIIIIIHIIIHIIIIIIIIIIIIIIIIIIIIIIIIIIIIHIIHHIIIIIIIIIHHDEDIIIIIIIIIIIIIIIIIIIIIIIIIIIIIIIIIIIIIIIIIIIIIIIIIIIIIIIIIIIIIIIIIIIIIIIIIIIIIIIIIIDDDDD
@HWI-D00621:464:HFY7KBCXY:1:1103:11007:88344 1:N:0:CGAGGCTGAGTCAACA
TAAGGAATATTGGTCAATGGACGCAAGTCTGAACCAGCCATGCCGCGTGGAGGATTAAGGCCCTCTGGGTTGTAAACTCCTTTTATCTGGGAAGAAATGTTTCGATTCTTCGGAACTTGACGGTACCAGAGGAATAAGCACCGGCTAACTCCGTGCCAGCAGCCGCGGTAATACGGAGGGTGCAAGCGTTATCCGGATTCACTGGGTTTAAAGGGTGCGTAGGCGGACAGGTAAGTCAATGGTGAAATCTTCGGGCTTAACCCGGAAACTGCCGTTGATACTATTTGTCTTGAATATTGTGGAGGTAAGCGGAATATGTCATGTAGCGGTGAAATGCTTAGATATGACATAGAACACCAATTGCGAAGGCAGCTTACTACACAATTATTGACGCTGAGGCACGAAAGCGTGGGGATCAAACAGGATTAGAAACCCCAGTAGTCC
+
IIIIIIIIIIIIIIIIIIIIIIIIIIIHIIIIIIIIHIIIIIIIIIIIIIIIIIIIIIIIIIIIIIIHGHIIIIIIIIIIGHHIIIIIHIIIIIIIIIIHIIIIGIIIHGIIIFHDGHEHIIIIHIIIIIHGGIIIHIGHHHHIHIIIIIIIIIIIIIIIIHIEHIIIIIIIHIIIHIIIHHIIIIIIIIHIGIIIHIIIIIIIIHGIIIHIIHHHHIIHHIIHIHIHHIIIHEIIIIIIHGHHHGIHHDHGHIHHHIIIIHDIIHIIIHHCHIIIIIIIIHIHIIIHIIIIHIIIGIHHHHGIHHHIIHIIIIHGHHIIIIIIIIIIIHIIHIHHGDFIHGHIHGHIHFIIIIIIIIIHHHIIIIIIIIIIIIIIIIIHIHIIHIIIHIIIIIIIHHIIIIIIIIIHIIIIIIIIIIIIIIIIIIHIHIHHHIIHHIIDDDDB
@HWI-D00621:464:HFY7KBCXY:1:1103:10269:91602 1:N:0:CGAGGCTGAGTCAACA
TGGGGAATATTGGACAATGGGCGAAAGCCTGATCCAGCAATGCCGCGTGAGTGATGAAGGCCTTAGGGTTGTAAAGCTCTTTTACCCGGGATGATAATGACAGTACCGGGAGAATAAGCCCCGGCTAACTCCGTGCCAGCAGCCGCGGTAATACGGAGGGGGCTAGCGTTGTTCGGAATTACTGGGCGTAAAGCGCACGTAGGCGGCTTTGTAAGTTAGAGGTGAAAGCCCGGGGCTCAACTCCGGAATTGCCTTTAAGACTGCATCGCTAGAATTGTGGAGAGGTAAGTGGAATTCCGAGTGTAGAGGTGAAATTCGTAGATATTCGGAAGAACACCAGTGGCGAAGGCGACTTACTGGACACATATTGACGCTGAGGTGCGAAAGCGTGGGGAGCAAACAGGATTAGATACCCTTGTAGTCC
+
IIIIIIIIIIIIIIIIIIIIIIIIIIIIIIIIIIIIIIIIIIIIIIIIIIIHIIIHIIIIIIIIIIIIIIIIIIIIIHIHIHHIIIIIIIHHIIIIIIIIIIIIIIIIIIIIIIIIIHIIHHIIIIIIIIIIIIIIIIIIIIIIIIIIIIIIIIIIIIIHHIIIIIIIIIIIIIHIHIHIHIIIIIIIIIIIIIIIIIIIHIIIIIIIIIIIIIIHIIIIIIHHHIIIIIHHEIHHFE?IIIIIIIIIIIIHHIIHIHHIIIIIIIIIIHIIIIIHIIIIIIIIIIHIIIIIIIIIIIIIIIIIIIIIIIIIIIIIIIIIIIHIIIIIIIIIIIIHIIIIIIIIIIIIIIIIIIIIIIIIIIIIIIHIIIIIIIIIIIIIIIIIIIHHIIIIIIIIIIIIIIIIIIIIIIIIIIIIGIIDDDB@
@HWI-D00621:464:HFY7KBCXY:1:1103:18908:92051 1:N:0:CGAGGCTGAGTCAACA
TGGGGAATCTTGCACAATGGAGGAAACTCTGATGCAGCGACGCCGCGTGAGCGATGAAGCCCTTCGGGGTGTAAAGCTCTTTCGACGGGAACGATAATGACGGTACCCGAAGAAGAAGCTGCGGCTAACTACGTGCCAGCAGCCGCGGTAATACGTAGGCAGCAAGCGTTGTTCGGAATTACTGGGCGTAAAGAGTGTGTAGGTGGTGCTCTAAGTTTGGTGTGAAATCTCCCGGCTTAACTGGGAGGGTGCGCCGAAAACTGGAGTGCTTGAGTATGGGAGAGGTAAGCGGAATTCCTGGTGTAGCGGTGAAATGCGTAGATATCAGGAGGAACACCTGTGGTGTAGACAGCTTACTGGACCATCACTGACACTGAGACACGAAAGCGTGGGTAGCAAACAGGATTAGAAACCCTAGTAGTCC
+
IIIGIIIIIIIIIIIIIIIIIIIIIIHIIIIIIIIIIIIIIIIIIIIIIIIIIIIIIIIIIIIIIIIIIHIIIIIIIIIIIFGHHIIIIIIIIIEHIIIIIIHIIIIIIIIIIIIIIIHIIIIIIIIIIIIIIIIIIIIIIIIIIIIIIIEHHIIIIIIIIIIIHHIHEHHIIHHHHHIIIIIIIIIIIIIEHGHHIIIHIIIIIIIIHIIIIIIIHIIIHIIIIIIHIHHHIIIIIHIIIHIHIIHHIIIIIIIIIIIIHHHIIIIIIIIIIIIIIIIIIIIHIIIIIHIIIIIIIIIIIIIIIGIIIIIIIIIIIIIIHHHHIHIIIIIIIIIIIIIIIIIIHGHIHIHIIIIIIIIIIHHIIIIIIIIIIIIIHHFIIIIIIIIIIIHHHIIIIIIIIIIIIIIIIHHDIIIIIIIDDDCD
@HWI-D00621:464:HFY7KBCXY:1:1103:6885:97310 1:N:0:CGAGGCTGAGTCAACA
TGGGGAATCTTGCACAATGGAGGAAACTCTGATGCAGCGACGCCGCGTGAGCGATGAAGCCCTTCGGGGTGTAAAGCTCTTTCGACGGGAACGATAATGACGGTACCCGAAGAAGAAGCTGCGGCTAACTACGTGCCAGCAGCCGCGGTAATACGTAGGCAGCAAGCGTTGTTCGGAATTACTGGGCGTAAAGAGTGTGTAGGCGGTGCTCCAAGTCTGGTGTGAAATCTCCCGGCTCAACTGGGAGGGTGCGCTAGAAACTGGAATGCTAGAGGATGGGAGAGGTAAGCGGAATTCCTGGTGTAGCGGTGAAATGCGTAGATATCGGGAGGAACACCTGTGGCGAAAGCGGCGCACTGGACCACTACTGACGCTGAGGCGCGAAAGCTAGGGGAGCAAACAGGATTAGATACCCGGGTAGTCC
+
HIIGIIIIIIIIIIIIIIIHHHIIIIIIIIIIIIIIIIGIIIIIIIIIIIIIIIIIIIIIIIIIIIIDIHIIIIIIIIIIIDHIIIIIGHHIIIIIIIIIIIIIIIIIGDHIIIIIIGIGIIIIIIIIIIIIIIIIIIIIIIIIHIIIHIIIIIIIIIIIHCHIHIGIHHHIHHIIIIIIIIIIIIIIHIIIHEHFHIIIHIIIIIIIIIIIIIIHHIIIIIIIIIHEHIIIHHIIHIHHHFIIHEIIIHIHHFIHIIHHIIIIHHGHFIHIHIHFIHIHIIIIIIIIIIIIHIIIIIIIIIIIIIIHIHIIIIIIIIIIIHHIGIIHIIIIIIIHCGFIIIIIIIECIIIIIIIIIIIHHIIIIGIIIIIIIIIIIIHHIIIIIIIIIIIIIIIIIIIIIIIIIIIIIIIIIIIHIIIDDDDD
@HWI-D00621:464:HFY7KBCXY:1:1108:9178:93875 1:N:0:CGAGGCTGAGTCAACA
TGAGGAATTTTCCGCAATGGGCGAAAGCCTGACGGAGCAACGCCGCGTGAGGGATGAAGTCTCTAGGGATGTAAACCTCTGTTGGGTGGGACGAAGATCTGACGGTACCACCTGAGGAAGCCCCGGCTAACTACGTGCCAGCAGCCGCGGTAATACGTAGGGGGCGAGCGTTATCCGGATTTACTGGGCGTAAAGAGCGCGTAGGCGGTTCCGTAAGTTGGTTGTGAAAGTTCGAGGCTCAACCTCGAAACTGCGTCCAATACTGCGGGGCTGGAGTGCAAGAGAGGCAAGTGGAATTTGCAGTGTAGTAGTGAAATGCGTAGATATTGCAAGGAACACCAGTGGCGAAGGCGGCTTGCTAGCTTGTAACTGACGCTGAGGCGCGAAAGCTAGGGGAGCGAACGGGATTAGATACCCCAGTAGTCC
+
IIIIIIIIIIIHIIIIIIIIIIIIIIIIIIIIIIIIIIIIIIHIIIIIIHIIIIIIIIIIIIHIIIHIHIIIIIIIIHIIHHHHIIIIIIIIIIIIIIIHIIIIGIHIIIIIIHGHIIIIIIHIIIHIIIIIIIIIIIIIIIIIIIIIIIIIIIIIIIIIIIIIIIIIIIIIIHHIIIHHHIIHIIIIIHHHIIIIIIHIIIHIIIIIIIIIIIHHIGIHHHIIIIHIIIHHHHFHIIHHIIIHHHIGIIIIIIHEG?IIHIIGIIIIIIIIIIIIIIIIIIHHIIIIIIIIIIIIIIIIIIIIIHIIIIIIIIIHIIIIIHIIHIIIIIIIIIIIIIIIIIIIIIHIIIIIIIIIIHIIIHIIIIIIHIHIIHGIIIIIIIIHIIIIIIIIIIIIIIH?IIIIIIIIIIIIIIIIHIIIIDDDDD
@HWI-D00621:464:HFY7KBCXY:1:1110:10742:69266 1:N:0:CGAGGCTGAGTCAACA
TGGGGAATCTTGCACAATGGGGGAAACCCTGATGCAGCGACGCCGCGTGAGCGATGAAGCCCTTCGGGGTGTAAAGCTCTTTCGTCAGGGACGATAATGACGGTACCTGGAGAAGCAGCTGCGGCTAACTACGTGCCAGCAGCCGCGGTAATACGTAGGCAGCGAGCGTTGTTCGGAGTTACTGGGCGTAAAGGGTGTGTAGGCGGTTTTCTAAGTTTGGTGTGAAATCTCCCGGCTCAACCGGGAGGGTGCGCCGAAAACTGGGAGACTAGAGTGCGGGATGGGAGAGTAGAATTCCTGGTGTAGCGGTGAAATGCGTAGATATCAGGAGGAATACCGGTGGTGTAGACGGCTCTCTGGACCGCCACTGACGCTGAGACACGAAAGCGTGGGTAGCAAACAGGATTAGAAACCCTTGTAGTCC
+
IIIIHIIIIIIIIIIIIIIIIIIIIIIIIIIIIIIIIIIIIIHIIIIIIIHIIIHIHIIIIIIIIIIIIHHIIIHIIIIIIGHIIIIIIIIIIIIIIIIIIIIIIIIIHIIIIIIHIIIIIIIIIIIIIIIIIHHIHIIIIIIIHIIIIDHIIIHHHIIHIIGHHHHHHEHHHHHIIIEIIIHHHHHIHIHIIIGIIIIIIIIIIIHHIIHHHIIHIIIHGIIIHHHHHEEHIIIIGIIIIIIIIIIIHIIIHFIIIIGIIIIIIIHHHHIIIIIIIHIIIIIIIIIIIIIIIIIIIIIIIIIIIIIIIIIIIHIHIIIHHGGIIIIIIIHIIIIHHCIIIIIIIIIIHIIHEIIIIIIIIIIIIIIIIIIIIIIIIIIIHIIIIIIIIIIIIIIHHDIIHIIIIIIIIIIIIIIIGIIDDDCD
@HWI-D00621:464:HFY7KBCXY:1:1110:10919:77980 1:N:0:CGAGGCTGAGTCAACA
TGGGGAATTTTGCGCAATGGGGGAAACCCTGACGCAGCAACGCCGCGTGGAGGATGAAGTCCCTTGGGACGTAAACTCCTTTCGACCGGGAAGATACTGACGGTACCGGAAGAAGAAGCACCGGCTAACTCTGTGCCAGCAGCCGCGGTAATACAGAGGGTGCGAGCGTTGTTCGGAATTATTGGGCGTAAAGGGCGCGTAGGCGGCGCGGTATGTCACCTGTGAAATCTCCTGGCTCAACTGGGAGCTTGCAGGCGAAACTGCCGTGCTGGAGTGTGGGAGAGGTGCGTGGAATTCCTGGTGTAGCGGTGAAATGCGTAGATATCAGGAGGAACACCTGTGGCGAAAGCGGCGCACTGGACCACAACTGACGCTGAGGCGCGAAAGCTAGGGGAGCAAACAGGATTAGATACCCTAGTAGTCC
+
IIIIIIIIIIIIIIIIIHIIIHHIIIIIIIIIIFFIIIIIIIIIIIIIIHIHGHHIHIIIIIIIIIIIIIGHIIIIIIIIIHHIIIIIIIIGHIIGIHIIIIIIIIIIIIIIIIIIIIIIIIHIIIIIIHHIIIIIIIIIIGIIHIIIHIIIHIIIIIIHEGHIHIII?EHHIIIIIHIHHHIIIIIIHIIIHIIIIIIIIIHHHIIIIIHHHHIIIIIIIIIIIIIHIIHGIHHEC?IIIIHIIHHHFGHGIIIIIIIIIIIIIIIIIIIIHIIIIIIIIIIIIIIIIIIIIIIIIHIIIIIIIIIIIIIIIIIIHIHIIHHHHHIIIIIIIIIIIHIIIIHGIIIIIIIIIIIIIIIIIIIHEIIHIIHIIIIIIIHEHIIIIHHGIIIIIIIIIHIIIIIIIIIIIIIIIIIIIIIDDDBD
@HWI-D00621:464:HFY7KBCXY:1:1110:12409:78181 1:N:0:CGAGGCTGAGTCAACA
TGGGGAATCTTGCGCAATGGGCGAAAGCCTGACGCAGCGACGCCGCGTGAGCGATGAAGGCCTTCGGGTTGTAAAGCTCTGTGGGGAGGGAAGAATAAGGCTTGGCTAATATCCAAGCTGATGACGGTACCTCCTTAGCAAGCACCGGCTAACTCTGTGCCAGCAGCCGCGGTAAGACAGAGGGTGCAAACGTTGTTCGGAATTACTGGGCGTAAAGCGCGTGTAGGCGGCTAAGTAAGTCGGGCGTGAAATCCCACGGCTCAACCGTGGAAGTGCACTCGAAACTGCATAGCTAGAGTCCTGGAGAGGAAGGTGGAATGCTTGGTGTAGAGGTGAAATTCGTAGATATCAAGCGGAACACCGGTGGCGAAGGCGGCCTTCTGGACAGTGACTGACGCTGAGACGCGAAAGCGTGGGGAGCAAACAGGATTAGATACCCTAGTAGTCC
+
IIIIIIIIIIIIIIIIIIIIIIIIIIIIIIIIIIIIIIIIIIIIIIIIIIIIIIIIIIIIIIIIIIIIIIIHIIIIIIIIHIHHIIHHIIIIIIIIIIIIIHIIIIIIIIIIIIGIIIIIIIIIIIIIIIIIIIIIIIHIIIIIIIIGIIIIIIIIIIIGHIIIHIIIIGIIIHIIIIIIHIIHHHIHIIIIHFHEHHHHIIHIIIIIIIIIIIIIHIIIIHHHHHIHIIFHIIHIHHIIHHHIIHHHIHHGIIIIIIIHHHIHHIIIIIIIHIIIHHIHHHIIIIIIIIIIHGIIIIHIIIIIIIIIIIIIIIIIIIIIHHIIIIIIIIIIIGIIIIIIIIIIIHIIIIIIIIIIIIIIIIIIIIIIIIIIIIIIIIIEIIIIIIIIIHHEIIIIIIIIIIIIIIIIIIIIIIIIIIIIIIIIIIIIIIIIIIIHIIIIIIIDDDDD
@HWI-D00621:464:HFY7KBCXY:1:1201:10874:55289 1:N:0:CGAGGCTGAGTCAACA
TGGGGAATATTGCACAATGGGCGCAAGCCTGATGCAGCAACGCCGCGTGAGGGACGACGGCCTTCGGGTTGTAAACCTCTTTTAGTAGGGAAGAAGCGAAAGTGACGGTACCTGCAGAAAAAGCACCGGCTAACTACGTGCCAGCAGCCGCGGTAATACGTAGGGTGCAAGCGTTATCCGGAATTATTGGGCGTAAAGAGCTCGTAGGCGGCCAACTAAGTCAGACGTGAAATCCCTCGGCTTAACCGGGGAACTGCGTCTGATACTGGATGGCTTGAGTTTGGGAGAGGGATGCGGAATTCCAGGTGTAGCGGTGAAATGCGTAGATATCTGGAGGAACACCGGTGGCGAAGGCGGCATCCTGGACCAACACTGACGCTGATGAGCGAAAGCCAGGGGAGCAAACGGGATTAGAAACCCTTGTAGTCC
+
IIIIIIIIIIIIIIIIIIIIIIIIHIIIIIIIIIIIIIIIIIIIIIIIIIIIIIIIIIIIIIIIIIIIIIIIIIIIIIIHIIHIIIIIIIIIIIIIIIIIIIIIIIIIIIIIIIIIIIIIIIIIIIIIIIIIIIIIIIIIIIIIIIHIIIIIIIIIIIIIGHHIIHHIIIIIIIIGGHHIHEHHHIIIHIIIIIHIIIIHIHHIHIIIIIIIIIIHIIIIHIIIIIIIIIIIIIIIHIIIIHIIIIIIIIIIIIIIIIIIIIIIIIIIIIIIHHHIIIIIIIIIIHIIIHIHIIIIIIIHIIIHIIIIGIIIIIIIIIIHIIIIIIHHIHIIIIHIIIIIHHIIIIIIIHHIIIIIIIHIIHHIIIIIIIIIIHIHEIIIIIIIIIIIIIIIIIIIIIIIIHIIIIIIIIHIIHHHFIIHIHIIDDDDD
@HWI-D00621:464:HFY7KBCXY:1:1201:11982:61973 1:N:0:CGAGGCTGAGTCAACA
TGGGGAATATTGGACAATGGGCGCAAGCCTGATCCAGCAATGCCGCGTGAGTGAGGAAGGCCTTAGGGTTGTAAAGCTCTTTCACCCACGACGATGATGACGGTAGTGGGAGAAGAAGCCCCGGCTAACTTCGTGCCAGCAGCCGCGGTAATACGAAGGGGGCGAGCGTTGTTCGGATTTACTGGGCGTAAAGGGCGCGTAGGCGGCCCGTTTTGTCAGGCGTGAAAGCCCTGGGCTCAACCTGGGAACTGCGCTTGGGACGGATGGGCTTGAGATCGGGAGAGGAGAGTGGAATTCCCAGTGTAGAGGTGAAATTCGTAGATATTGGGAAGAACACCGGTGGCGAAGGCGGCTCTCTGGACCGACACTGACGCTGAGGCGCGAAAGCGTGGGGAGCAAACAGGATTAGAAACCCTTGTAGTCC
+
IIIIIIIIHIIIIIIIIIIIIIIIIIIIIIIIIIIIIIIIIIIIIIIHIHIHIIIIIIIIIIIIIIIIIIIIIIIIIIIIIGHIIIIIIIIIIIIIIIIHIIIGHIHHIIIIIIIIIIIIIIIIIIIIIIIIIHIIIIIIIIIIIIIIIGIIIIIIHIHIIIIIGHGHHHIIIIIHHHIIIIIIIIIIIIHIIIIHIIIIIIIIIIIIHIHEHHIIIIIIIIIIIIIIIIIHHIIIHHIHH@CGIIIIIIIHHHGHIHIIIIHHIIIHGDHIIHGHIHIIIIIIIIIIIIHIIIIHIIHEIIIIIIIIIIIIIIIIIIHIIHHHHIIIIIIIIIIIHIIIIIIIIIIIIIIHIIIIIIIIIIIHEGIIHIIIIIIIIIIIHIIIIIIIIIIIIHIIIIIIIIIIIIIIIIIHIIIIGIIDDDDD
@HWI-D00621:464:HFY7KBCXY:1:1201:10087:71431 1:N:0:CGAGGCTGAGTCAACA
TTTCGAATCATTCACAATGGGCGAAAGCCTGATGGTGCGACGCCGCGTGAGGGATGAAGGCCTTCGGGTTGTAAACCTCTGTCACCGGGGAAGAAACGCTTCAAGTTAACAGCTTGAAGCCTGACTTAACCCGGAGAGGAAGCAGTGGCTAACTCTGTGCCAGCAGCCGCGGTAATACAGAGACTGCAAGCGTTATTCGGATTCACTGGGCGTAAAGGGTGCGCAGGCGGCCGTGTGTGTGAGGCGTGAAAGCCTGGAGCTTAACTCCAGAATTGCACCTCAAACTACATGGCTAGAGCATTGGAGAGGGTAGCAGAATTCATGGTGTAGCAGTGAAATGCGTAGATATCATGAGGAATACCAGAGGCGAAGGCGGCTACCTGGACAATTGCTGACGCTCAGGCACGAAAGCGTGGGGAGCAAAAGGGATTAGATACCCTAGTAGTCC
+
IIIIIIIIIIIIIIIIIIIIIIIIIIIIIIIIIIFHIIIIIIIIIIIIIHIHIIIIIIIIIIIIIIIIIIIIIIIHIIIIIHIIHIHIIIIIIIIIIIIIIIIIIIIIIIIIIIIIIIIHIIIIIIIIIIIHIIHIHHIHIIIIIIIIIIIIIIHIIHIIIIHIIIIIIIIIIIIIHIIIGIIIIIIIIIGIEHIIIIIIIIIIIIIIIIIIIIIIIIHHHIIIIIIIIIIIIIIIIIGIIIIIIHGIGIIHIIHIIHIHFIHIIGIIIIHIIIIIHIIGHIIIIIIIIIIIIIIIIIIIIIHGIIIIIIHIIIIIIIIIHIIIIIIIIIIIIIIIIIIIIIIIHHDHHIIGIIIIIIIIIIIHHHIIIIIIIIIIIIIIIIIIIIIIIIIIIIIIIIIIIIIIIIIIIIIHIIIIIIIIIIIIIIIIIIIIIIIIIIHHIIIDDDDD
@HWI-D00621:464:HFY7KBCXY:1:1201:11813:72867 1:N:0:CGAGGCTGAGTCAACA
TGGGGAATCTTGCGCAATGGGCGAAAGCCTGACGCAGCGACGCCGCGTGAGGGAAGAAGGCCTTCGGGTTGTAAACCTCTTTCAGAAGGGACGAAGCCACTCGGGTTAATAGCCCAGAGGGTGACGGTACCTTCAGAAGAAGCCCCGGCTAACTACGTGCCAGCAGCCGCGGTAATACGTAGGGGGCAAGCGTTGTCCGGATTTATTGGGCGTAAAGAGCGTGTAGGCGGTTTTACAGGTCCGCTGTGAAAACTCGAGGCTCAACCTCGAGCTGTCGGTGGAAACCGTAAGGCTAGAGTCCGGAAGAGGAGAGTGGAATTCCTGGTGTAGCGGTGAAATGCGCAGATATCAGGAAGAACACCCGTGGCGAAGGCGGCTCTCTGGGACGGTACTGACGCTGAGACGCGAAAGCGTGGGGAGCGAACAGGATTAGAAACCCTAGTAGTCC
+
IIHIIIIIIIIHIIIIIIIIIHIIIIIIIIIIIIIIIIIIIIIIIIIIIIIIIIIIIIIIIIIIIHIIIIIIIIIIIIIIIHHIIIIIIIIIIIIIIIIIIIIIIIIIIIIIIIIIIIIHIIIIIIIIIIIIIIIIIIIIIIIHIIIIIIIIIIIIIHIIIIIIIIIIIIIIIGIIIIIHIIIIIIIGEHIIIIIIIIIIIIIIGIIIIIIIIIIHIHIHIHHIGEHIIIIIIIIIGIIHHIIIIIIIIIHIIIIIHHIHIIIHHFDHHEIHGHHIIIIIIIIHHIIIIIIIIIIIIIIHIIIIHIIIIIIIIIIIIIIIIIIIHHIIIIIIIIIIIIIIIIIIIHCIIIIIIIIIIIHHIGIIHIIIIHIIIIIIIIIIIIIIHHIIIIIIIIIIIIIIIIHIIIIIIIIIIIIIIIIIIIIIIIIIIIIIIIIIIIIIIIHDDDDD
@HWI-D00621:464:HFY7KBCXY:1:1201:20954:73456 1:N:0:CGAGGCTGAGTCAACA
TGGGGAATTTTGCGCAATGGGGGAAACCCTGACGCAGCAACGCCGCGTGGAGGATGAAGTCCCTTGGGATGTAAACTCCTTTCGATCGGGACGATTATGACGGTACCGGAAGAAGAAGCACCGGCTAACTCTGTGCCAGCAGCCGCGGTAATACAGAGGGTGCAAGCGTTGTTCGGAATTATTGGGCGTAAAGGGTGCGTAGGCGGTGCGGTAAGTCTGTAGTGAAATCTCTGGGCTCAACTCAGAGTCTGCTATAGAAACTGCCGTGCTTGAGTGTGGGAGAGGTGAGTGGAATTCCCGGTGTAGCGGTGAAATGCGTAGATATCGGGAGGAACACCTGTGGCGAAAGCGGCTCACTGGACCACAACTGACGCTGATGCACGAAAGCTAGGGGAGCAAACAGGATTAGAAACCCCAGTAGTCC
+
IIIIIIIIIIIIHIIIIIIIIIHIHIIIIIIIIIIIIIHHIIIHHHIIIIHHIIHIIII@GHIHHIIIHIIIIIIIIIIIIGHIHIIIIIIIIIIIIIIIIHIIHIIIIIHIHIIIIIIGHIIIGHHIFHHFHIIIHHIHHHGIIIIIDHHIIIHIHIGIHHIHHHHIEGHEHIIIEHHHCEEHHEGIIIIIIIIHIIIIHIIIIIIHHHIIIHHHEIHIHIIIIIHHHHHEIIIGIIIIHHHIIHIHIHIHHHHHHIIIIHIEIHCHHGEIIIIHHIIIGIIIIIIIIIIIIIHHHIIIIIIIIIIIIHIIIIIIIIIIHHCHHIIIIIIIIIIIIIIIIIIIIIIHIIIIIIIIIIIIIIIIIIIIIIIIIIIIIIHEIIIIIIIIIIIIIIHHIIIIIIIIIHEIIHEEIIIIIIIDDDDD
@HWI-D00621:464:HFY7KBCXY:1:1201:10821:84148 1:N:0:CGAGGCTGAGTCAACA
TGGGGAATTTTGCGCAATGGGGGAAACCCTGACGCAGCAACGCCGCGTGGAGGATGAAGTCCCTTGGGATGTAAACTCCTTTCGATCGGGACGATTATGACGGTACCGGAAGAAGAAGCACCGGCTAACTCTGTGCCAGCAGCCGCGGTAATACAGAGGGTGCAAGCGTTGTTCGGAATTATTGGGCGTAAAGGGTGCGTAGGCGGTGCGGTAAGTCTGTAGTGAAATCTCTGGGCTCAACTCAGAGTCTGCTATAGAAACTGCCGTGCTAGAGTGTGGGAGAGGTGAGTGGAATTCCCGGTGTAGCGGTGAAATGCGTAGATATCGGGAGGAACACCTGTGGCGAAAGCGGCTCACTGGACCACAACTGACGCTGATGCACGAAAGCTAGGGGAGCAAACAGGATTAGATACCCTAGTAGTCC
+
IIIIIIIIGIIIIIIIIIIIIIIIIIIIIIIIIIIIIIIIIIIIIIIIIIIIIIIIIIIIIIIIIIIIIIIIIIIIIIIIIHHHHIIIIIIIIIIHIIIIIIIIIIIIIGIIIIIIIIHIIIIIIIHIGHHHIIIIIHIIIIIIIIIIIGHIIIIIIIIHHIIIIIIICGHIICHHHIHIHIIIIHIHHIHIIIIIIHIIHHIHIIIIIIIIHIHHHIIHIIIIIIIIIEIHIIIIIIIIIIIIIIHEIIIIIIIHIIIIIIIHIIHHFIIIIIIIIIIIIHIIIIIIIHIIIIIIIIIIIIIIIIIIIIIIIIIIIIIIIHHIIIIIIIIIIIIIIIIIIIIIIIIIIIIIIIIIIIIIIIIIIIIIIHGIIIIIIIIIIIIIIIIIIIIIIIIIIIIIIIIIIIIIIIIIIHHIIIIDDDAD
@HWI-D00621:464:HFY7KBCXY:1:1201:7998:87460 1:N:0:CGAGGCTGAGTCAACA
TAGGGAATCTTGCGCAATGGGCGAAAGCCTGACGCAGCGACGCCGCGTGAGGGAAGAAGGCCTTCGGGTTGTAAACCTCTTTCAGGAGGGACGAAGCCACTCGGGTTAATAGCCTAGAGGGTGACGGTACCTCCAGAAGAAGCCCCGGCTAACTACGTGCCAGCAGCCGCGGTAATACGTAGGGGGCAAGCGTTGTCCGGATTTATTGGGCGTAAAGAGCGTGTAGGCGGCCTTACAGGTCAGCTGTGAAAACTCGAGGCTCAACCTCGAGACGTCGGTTGAAACCGTAAGGCTAGAGTCCGGAAGAGGAGAGTGGAATTCCCGGTGTAGCGGTGAAATGCGCAGATATCGGGAAGAACACCCGTGGCGAAGGCGGCTCTCTGGGACGGTACTGACGCTGAGACGCGAAAGCGTGGGGAGCGAACAGGATTAGAAACCCCAGTAGTCC
+
IIIIIIIIIIIIIIIIIIIIIIIIIIIIIIIIIIIIIIIIIIIIIIIIIIIIIIIIIIIIIIIIIIIIIIIIIIIIIIIIIHIIHIHIIII?HIIIIIIIIIIIIIIIIIIIIIIIIIIIIIIIIIIIIIIIIIIIIIIIIIIIIIIIIIIIIIIIIIIIIIIHHIIHIIIIHGHIIHIHHIIIIIIHHIIHIIIIIHIIIIIHGBHHIIIIIIIIHIIHIHHIHIHIIIFIHIHHGEIGIHFGIIIIHHHGFHIHIIIIGIIHDGGIIIIIIIIIIIIHIIIHIHIGHIIIHIIIHIGIGIIIIIIIIIIIIIIIIIIIIIIIIIIIIIGIIIIIIIIIIIIHHHCHIIIIIHIIIIIIIHIIIIIIIIIIIIIIIIIIIIIIIIIIIIIIIIHIIIIIIIHHIIIIIIIIIHIIIIIHG?IIIIIHIIIIIIHHIIIIHIIDDDDD
@HWI-D00621:464:HFY7KBCXY:1:1201:18068:91433 1:N:0:CGAGGCTGAGTCAACA
TGGGGAATATTGCGCAATGGGCGGAAGCCTGACGCAGCGACGCCGCGTGAGCGATGAAGCCCTTCGGGGTGTAAAGCTCTTTCGACGGGAACGATAATGACGGTACCCGAAGAAGAAGCTGCGGCTAACTACGTGCCAGCAGCCGCGGTAATACGTAGGCAGCAAGCGTTGTTCGGAATTACTGGGCGTAAAGAGTGTGTAGGCGGTGCTCTAAGTCTGTTGTGAAATCTCCCGGCTTAACCGGGAGGGTGCGGCGGAAACTGGAGTGCTTGAGGGTGGGAGAGGTAAGCGGAATTCCTGGTGTAGCGGTGAAATGCGTAGATATCAGGAGGAACACCTGTGGTGTAGACAGCTTACTGGACCACTTCTGACGCTGAGACACGAAAGCGTGGGTAGCAAACAGGATTAGAAACCCTAGTAGTCC
+
IIIIIIIIIIIIIIIIIIIIIIIIIIIIIIIIIIIIIIIIIIIIIIIIIIIIIIIIIIIIIIIIIIIIIHHIIHIIIIIIIFHIIIIIIIIIIIIIIIIIIIIIHIIIIHIIHIIIIIHIIIIIIIIIIIIIIIIIIIIIIIIIIIIIIIIIIIIIIIIIIHIIIIIIHIIIHIIIIIIIIIIHIHIIHHIIIIIHIIIIIIIIHIIIIHIIIIIIIIIIIIIHHHIHIHIIIIIIIIIIIIIIHIHIIIIIHHCIHIIHIIIIIIIIIIIIIIIIIIIIIIIIIIIHIIIIIIIIHHIIIIIIIIIIIIIIIIIIIIIIHHGIIHIIIIIIIIIIIIIIIIIIIIIIIIIIIIIIIIIIIIIIIIIIIIIIIIIIIIIIIIIIIIIIIIIIIIIIIIIIIIIIIIIIIIHFIIHIHIIDDDCD
@HWI-D00621:464:HFY7KBCXY:1:1201:12072:92278 1:N:0:CGAGGCTGAGTCAACA
TGGGGAATATTGGACAATGGGCGCAAGCCTGATCCAGCAATGCCGCGTGAGTGATGAAGGCCTTCGGGTTGTAAAACTCTTTCGACGGGGACGATAATGACGGTACCCGTAGAAGAAGCTCCGGCTAACTTCGTGCCAGCAGCCGCGGTAATACGAAGGGGGCTAGCGTTGTTCGGAATTACTGGGCGTAAAGCGCGCGCAGGCGGCTATCCAAGTCAGTGGTGAAAGCCCGGAGCTCAACTCCGGAACTGCCATTGAAACTGTTTAGCTTGAGGATGAGAGAGGTGAGTGGAATTCCCAGTGTAGAGGTGAAATTCGTAGATATTGGGAAGAACACCGGTGGCGAAGGCGGCTCACTGGCTCATTACTGACGCTCAGGCGCGATAGCGTGGGGATCAAACAGGATTAGATACCCTAGTAGTCC
+
IIIIIIIIIIIIIIIIIIIIIIIIIIIIIIIIIIIIIIIIIIIIIIIIIIIIIIIIIIIIIIIIIIIIIIIIIIIIIIIIIFHIIIIIIIIIIIIIIIIIIIIIIIIIIIIHIIIIIIIIIIIHIIIIIIIIIIIIIIIIIIIIIIIIIIIIIIIIHHIIIHHEHIIIHHIIIHIIIIGIIIIIHIIIIIIHIHIIHIIHIIIIIIIIFGIIIIIIHHIIIIHIIIHHHHHHHCHHHFIIIIIIIIIIHIIGHHIIIIIIIIHGIIIHIIHIIIIIIIHIIIIIIIIIHHIIIIHGIHHHIIIIIIIIIIIIIIIIIIIIIIHIIIIIIIIIIIIIIIIIIIIIIIIIIHIIIIHHIIIIIHIIIIIIIIIIHIIIIIIIIIIIIIIIIIIIIIIIIIIIIIIIIIIIIIHIIIIIGIIDDDDD
@HWI-D00621:464:HFY7KBCXY:1:1201:16449:93165 1:N:0:CGAGGCTGAGTCAACA
TGGGGAATATTGGACAATGGGCGCAAGCCTGATCCAGCCACGCCGCGTGAGTGATGAAGGCCTTCGGGTCGTAAAGCTCTGTGGGGAGGGACGAACCGCTGCTGGTGCATAGCCAGCAGCATGACGGTACCTCCTTAGCAAGCACCGGCTAACTTCGTGCCAGCAGCCGCGGTAATACGAAGGGTGCAAACGTTGCTCGGAATTATTGGGCGTAAAGCGCACGTAGGCGGCTTGGCAAGTCGGATGTGAAATCCCTCGGCTCAACCAAGGAAGTGCATCCGAAACTGCTGAGCTTGAGTACTTAAGAGGATCGCGGAATTCCCGGTGTAGAGGTGAAATTCGTAGATATCGGGAGGAACACCAGTGGCGAAGGCGGCGATCTGGGAAGATACTGACGCTGAGGTGCGAAAGCGTGGGGAGCAAACAGGATTAGATACCCTAGTAGTCC
+
IIIIIIIIIIIIIIIIIIIIIIIIIIIIIIIIIIIIIIIIIIIIIIIHHHIHIIIIIIIIIIIIIIIIIHIIIIIIIIIIIHHIIIIIIIIIIIIIIIIIIIIIIIIIIIIIIIIIIIIIIIIIIIIIIIIIIIIIHIIIIIIHIIIIIHIIIIIIIHIIIIIHIIIHIIIIIHIIIGIIIIIIIIHEHIIGHHGHHHIIHIHIEHIIIHHIIHIIIIHHIIIHIIIIIHHIIIIIHHHG@CHFHIIIIIIIIIHIIFGHIIIHCIIIIIIIIIIHHHIIIIIIHIIHHHEHGHHIIHHIGIIGIHHIIIIIIIIIIIIIIIIIIIIHIIIIIIIIIIHIIIIIHFCIIIIIIIIIIIHGIIIIHIIIIIIIIIIIIHIIIIIIIIIIIIIIHIIIIIHIIIIGHIIIIIIIIIIIIIIIIIIIIIIIIIIHHHCDIIIIIIIDDDDD
@HWI-D00621:464:HFY7KBCXY:1:1201:6349:93434 1:N:0:CGAGGCTGAGTCAACA
TAAGGAATCTTCCACAATGGACGAAAGTCTGATGGAGCAACACCGCGTGCAGGATGACGGCCTTCGGGTTGTAAACTGCTTTTATATGGGAAGATTATGACGGTACCATATGAATAAGGACCGGCTAACTACGTGCCAGCAGCCGCGGTAATACGTAGGGTCCAAGCGTTATCCGGAATCACTGGGCGTAAAGCGTGCGTAGGTGGCGTGTTAAGTGTGATGTTAAATCGTGGGGCTCAACCCTGTCGGTGCATCACATACTGGCATGCTAGAGGACAGCAGAGGCAAGTGGAATTTGTAGTGTAGCAGTGAAATGCGTAGATATTACAAGGAACACCAATGGCGAAGGCAGCTTGCTGGGCTACTCCTGACACTGAGGTACGAAAGCGTGGGGAGCGAACAGGATTAGAAACCCTGGTAGTCC
+
IIIIIIIIIIIIIIIIIIIIIIIIHHIIIIIHIIIIHIIHIIHIIIHIIHIIIIIIIIHIIHIIHIIIIIIIIIIIIIIHHGHIIIIIIIIIIIHIIIIHIIIIIIIIIIHIIHIIIIIIIIIIIIIIIIIIIIIIIIIIIIIIHIIIHHIIIIIIIHIIHHIIIIIEHHIHIIIIHIIIIIIIIIIIIIDHHHHHIIIIIIIIIIIIIIHIIIIIIIIIIIIIIIIIIIIIIHHECIIIIHIIIIIHHHIIIIIIIIHIIIIIIIIIIHIIHHHIIIIIIIIIIIIIIIIIIIHHHIHHIIIIIIIIIIIIIIIIIIIIIIHIIIIIIIIIIIIIIIIIIIIIIIIIIIIIIIIIIIIIIIIIIIIIIIIIIIIIIIIIIIIIIIIIIIIIIIIIIIIIIIIIIIIIIIIIIIIIIIIDDDBD
@HWI-D00621:464:HFY7KBCXY:1:1201:12506:94871 1:N:0:CGAGGCTGAGTCAACA
TGGGGAATCTTGCACAATGGGGGCAACCCTGATGCAGCGACGCCGCGTGAGCGATGAAGCCCTTCGGGGTGTAAAGCTCTTTCGGCAGGGAAGATGATGACGGTACCTGCAGAAGCAGCTGCGGCTAACTACGTGCCAGCAGCCGCGGTAATACGTAGGCAGCAAGCGTTGTTCGGAGTTACTGGGCGTAAAGGGTGTGTAGGCGGCTTTTTAAGTTTGGTGTGAAATCTCCCGGCTTAACTGGGAGGGTGCGCCGAATACTGAAAGGCTAGAGTGCGGGAGAGGAAAGTGGAATTCCTGGTGTAGCGGTGAAATGCGTAGATATCAGGAGGAACACCGGTGGTGTAGACGGCTTTCTGGACCGTAACTGACGCTGAGACACGAAAGCGTGGGTAGCAAACAGGATTAGATTCCCGAGTAGTCC
+
IIIIIIIIIIIIIIIIIIIIIIIIIIGIIIIIIIIIIIIIIIIIIIIIIIIIIIIIIIIIIIIIIIIIIHIHHIIIIIIIIIIHIIIIIIIIIIIIIIIIIIIIIIIIIIIIIIIIIIIIIIIIIIIIIIIIIIIIIIIIIIIIIIIIIIIIIIIIIIIIIIIIIIIIGHIIIIIIIIEHHIIIIIIIHIHIHHHIIIIIIIIIIIIIHHHIHIIIIHHIIIIIIIIHHIIHIGIGHIIHHFIIIHIIIHIIHIIHHHIIGIHIIIIIIIIIIIIIIFIIIIIIIIIIIIIIIIIIIIIIIIIIIIIIIIIIIIIIIIIHHHHIHIIIGIIIIIIIIIHIIIIIIIIIIIIIIIIIIIIGIIIIIIHIIIIIIIIIIIIIIIIIIIIIIIIIIIIIIIIIIIIIIIIIIIIHIIIIIIIDDDDD
@HWI-D00621:464:HFY7KBCXY:1:1202:8927:40421 1:N:0:CGAGGCTGAGTCAACA
TGGGGAATTTTGCGCAATGGGGGAAACCCTGACGCAGCAACGCCGCGTGGAGGATGAAGTCCCTTGGGACGTAAACTCCTTTCGACCCGGACGATAATGACGGTACGGGTGGAAGAAGCCCCGGCTAACTTCGTGCCAGCAGCCGCGGTAATACGAGGGGGGCAAGCGTTGTTCGGAATTATTGGGCGTAAAGGGCGCGTAGGCGGTGCGGTAAGTCACCTGTGAAAACTCTAGGCTCAACCTAGAGCCTGCAGGCGAAACTGCCGTGCTTGAGGGTGGGAGAGGTGCGTGGAATTCCCGGTGTAGCGGTGAAATGCGTAGATATCGGGAGGAACACCTGTGGCGAAAGCGGCGCACTGGACCACATCTGACGCTGAGGCGCGAAAGCTAGGGGAGCAAACAGGATTAGATACCCGGGTAGTCC
+
IIIIIIIIIIIIIIIIIIIIIIIIIIIHIIIIIIIIIIIIIIIIHICHIIIIIIIIIIHIIIHIIIIHIHIHIIIIIGIIHGHIIIIIIIHIIIIIIIIIIIIHHHIIIIIIIHHHHIIIIIIIIIFHIIHIIIHIIIIIIIIIIIHIIGIIHGIIIIIIIDHHIHHIBEHHHIIIHHHHCFHIIIIIHIHIIIIIIIIHIHHIIIIIIIIIHIIIHHIIIIIIIIIHIIIHIIHHHGHFFGIHHGIIHHHIIIHEHIIHIIIIGIIIHGEIIIIIHIIIIIIIIIIIIIIIIIHIIGIIIIIIIHHIIHIGIIIIIIIIHHHIHIIIIIIIIIIHFIHIIIIIIIHHIIIIIIIIIIIIIIIIIIHHIIIIIHGIIIHEIIIIIIIIIIIIIIIHHIIIIIIIIIIIIHGIIIIIIIIDDDA@
@HWI-D00621:464:HFY7KBCXY:1:1202:7138:41304 1:N:0:CGAGGCTGAGTCAACA
TTGGGAATCTTGGACAATGGGGGAAACCCTGATCCAGCCATGCCGCGTGAGTGATGAAGGCCTTCGGGTTGTAAAACTCTTTCGACGGGGACGATAATGACGGTACCCGTAGAAGAAGCTCCGGCTAACTTCGTGCCAGCAGCCGCGGTAATACGAAGGGGGCTAGCGTTGTTCGGAATTACTGGGCGTAAAGCGCGCGCAGGCGGTCTTCCAAGTCAGTGGTGAAAGCCCGGAGCTCAACTCCGGAACTGCCATTGAAACTGTGAGACTTGAGGATGAGAGAGGTGAGTGGAATTCCCAGTGTAGAGGTGAAATTCGTAGATATTGGGAAGAACACCGGTGGCGAAGGCGGCTCACTGGCTCATATCTGACGCTCAGGCGCGACAGCGTGGGGATCAAACAGGATTAGATACCCTTGTAGTCC
+
IIHIIIIIIIIIIIIIIIIIIICHIIIIIIIIIIIIIIIIIIHIIIIIIIIHIIIIIHIIIIIIIIHIIIIIIIIIIIIIIDHHIIIIIIIIIIIHIIIIIIHIIIIIIIIIIIIIHIIIIIIIIIIIIIIIIIIIIIIIIIIGIIIIIIIIIIIHIIIIIHIHHHIIIIIHIIIIIIHHHIIHIGHIIIHIIHHIIIIIIIHIIIHHIIHIIIIIIIIIIIHIIIHIIIIIHIIHEIHHIIIIIIIHHIIIIIIHHHIIIIIIIGHIIHIIIIHGIIIIIIIIIIIHHHIIIIHHIHGIIIIIIHIIIIHEIIIIIIHIIIHIIIIIIIIIHIIIIIIIIIIIIHIIIIIIIIHHIIIIIIIIIIIIIIHIIIIIIIIIIIIIIIIIIIIIIIIIIIIIIHIIIIHHGC@FHIHIIIIDDDDB
@HWI-D00621:464:HFY7KBCXY:1:1202:13552:67432 1:N:0:CGAGGCTGAGTCAACA
TGGGGAATTGTTCGCAATGGGCGCAAGCCTGACGACGCAACGCCGCGTGGAGGATGAAGACCTTCGGGTCGTAAACTCCTTTCGATCGAGACGAACGGCCTCCGGGTGAATAGTCTGGAGGAATGACGGTACCGAGAGAAGAAGCCCCGGCTAACTCCGTGCCAGCAGCCGCGGTAATACGGGGGGGGCAAGCGTTGTTCGGAATTACTGGGCGTAAAGGGCTCGTAGGTAGCCAACTAAGTCAGACGTGAAATCCCTCGGCTTAACCGGGGAACTGCGTCTGATACTGGATGGCTTGAGTTTGGGAGAGGGATGCGGAATTCCAGGTGTAGCGGTGAAATGCGTAGATATCTGGAGGAACACCGGTGGCGAAGGCGGCATCCTGGACCAACACTGACACTGAGGAGCGAAAGCCAGGGGAGCAAACGGGATTAGAAACCCGGGTAGTCC
+
IIIIIIIIIIIIIIIIIIIIIIIIIIIIIIIIIIIIIIIIIIIIIIIIIIIIIIIIIIIIIIIIIIIIIIIIIIIIIIIIIHHIIIIIIIIIIIIIIIIIHIIIIIHIIHIGIIIIHIIIHIIIIIHIIIIIIIIIIIHHIIIIIHIIIIIIIIIIIIHIIIIIHHIHIIGHIHHHEHIIIIGDHHHIIIGIIIEHHIIHIIIIIIHIIIIIIIHIHGHIIIIIIHFHHH@HHGEHHHHIIIHIIIHIHHIIIGIIHDIIIIIIIHIIIHIIIIIIIHHHHHHIIIHIIHFIIIHHIIIHHCIIIIIIIIIIIIIIIIIIIIHIIIIIIIIIIIIIIIIIIIIIIIHHHIIIIIIIIIIIIHIIIIIIIHIIIIIIIHIIIIIIIIIIIIIIIIIIHIIIIIIIHEIIIIIIIHHIIIIIIIIIIHIIIIIIHIIIIIIHIIIIIDDDDD
@HWI-D00621:464:HFY7KBCXY:1:1202:10767:73408 1:N:0:CGAGGCTGAGTCAACA
TGGGGAATCTTGCACAATGGGGGAAACCCTGATGCAGCGACGCCGCGTGAGCGATGAAGCCCTTCGGGGTGTAAAGCTCTTTCGACGGGAACGATAATGACGGTACCCGGAGAAGAAGCTGCGGCTAACTACGTGCCAGCAGCCGCGGTAATACGTAGGCAGCAAGCGTTGTTCGGAATTACTGGGCGTAAAGAGTGTGTAGGCGGTGCTCTAAGTTCGGTGTGAAATCTCCCGGCTCAACTGGGAGGGTGCGCCGAAAACTGGAGTGCTGGAGCGCGGGAGAGGAAAGCGGAATTCCTGGTGTAGCGGTGAAATGCGTAGATATCAGGAGGAACACCGGCGGTGTAGACGGCTTTCTGGACCGTAGCTGACGCTGAGACACGAAAGCGTGGGTAGCAAACAGGATTAGATACCCGAGTAGTCC
+
IIIIIIIIIIIIIIIIIIIIIIIIIIIIIIIIIIIIIIIIIIIIIIIIIIIIIIIIIIIGHIIIIHIIIIIIIIIIIIIIIDHIIIIIIHHIIIIIIIIIIIIIIIIIIIIIIHHIHIIIIIIIIIIIIIIIIIIIIIIIIIIIIIIIIIIHIIIIIIHIIIIIHIIIGHHIIIIIIIIIIHIIIIIIHIIHHEHHHIHHIIHHIHIIIIHHIIIHIHIIIIIIIIIIIHGGIIHHHIIIIGIIHHIIIIIIIIHIHIIIIIIIIIIIIHIIIIIIHIIIIIIIIIIHGFIIIIIGIIIIIIIIIIIIIHIIIIIIIIIIIIHIGIIIIIIHIIIIHIIIHIIIIIIIIHIIIIIIIIIIHHIIIIHHIIIGHIIIIIIIIIIIIIHIIIIHIIIIHIIHHIIIIIHHIIIIHIIIIIHDDDDD
@HWI-D00621:464:HFY7KBCXY:1:1202:9785:74705 1:N:0:CGAGGCTGAGTCAACA
TGGGGAATATTGGACAATGGGCGCAAGCCTGATCCAGCCATGCCGCGTGAGTGATGAAGGTCTTAGGATTGTAAAGCTCTTTCACCGGGGACGATAATGACGGTACCCGGAGAAGAAGCCCCGGCTAACTTCGTGCCAGCAGCCGCGGTAATACGAAGGGGGCTAGCGTTGTTCGGAATTACTGGGCGTAAAGCGCACGTAGGCGGACTTTTAAGTCAGGGGTGAAATCCCGGGGCTCAACCCCGGAACTGCCTTTGATACTGGAAGTCTTGAGTGTGGTAGAGGTGAGTGGAATTGCGAGTGTAGAGGTGAAATTCGTAGATATTCGCAGGAACACCAGTGGCGAAGGCGGCTCACTGGACCACAACTGACGCTGAGGTGCGAAAGCGTGGGGAGCAAACAGGATTAGATACCCTAGTAGTCC
+
HIIIIIIIIHHHIIIIIIIIIIIIIIIIIHIHIIIIIIIIIIIIIIIIIHIHIHHIIHHIHIIIIHIHIIIIIIIIIIIIIFHIIIIIIGIIIIIIIIIHIIIIIIIIIIIHIHIIHHIIIIIIIIIIIIIHIHIHIIIIIIIIIIIIIIIHIHIGEHHIGIIHHIIHIIDHEHHIIIIIIIIIIIIIIIHHHHHHHHIIIIHHIIHIIIIIIIIIHHIIIIIIIIHHIIIIIIIIHIHIHHIIIIHHHIHHHHIIIHHEIIIIIHIIIIIHHIIIHHG?IGHIIIIIIIIIIIIIIIIHIIIIIIIIIIIIIIIIIIIIIHHIIHGIIIIIIHHHHHIIIIIIIIIIIIIIIIIIIIIIHGIIIIIIIHGIIIIIIIIHIHIIIIIIIIIIIIIIIIIIIHIIIIIIIIIIHIIIIIIDDD?@
@HWI-D00621:464:HFY7KBCXY:1:1202:10941:76792 1:N:0:CGAGGCTGAGTCAACA
TGGGGAATTTTGCGCAATGGGGGAAACCCTGACGCAGCAACGCCGCGTGGAGGATGAAGCCCCTTGGGGTGTAAACTCCTTTCGATAGGGAAGATAATGACGGTACCTATAGAAGAAGCCCCGGCTAACTTCGTGCCAGCAGCCGCGGTAATACGAGGGGGGCAAGCGTTGTTCGGAATTATTGGGCGTAAAGGGCGCGTAGGCGGTCTGATAAGTCTGATGTGAAATCTCTGGGCTCAACCCAGAGTCTGCATTAGAAACTGTCGGGCTTGAGTATGGGAGAGGTGCGTGGAATTTCCGGTGTAGCGGTGAAATGCGTAGATATCGGAAGGAACACCTGTGGCGAAAGCGGCGCACTGGACCAAAACTGACGCTGAGGCGCGAAAGCTAGGGGAGCAAACAGGATTAGATACCCTAGTAGTCC
+
IIIIIIIIIIIIIIIIIIIIIHHIIIIIIIHIIIIIIIIIIIIIIHHHIIGHIIIIIIIIIIIIIIIIIIIIIIIIIHIIIIHHIHIIIIIGIIHIIIIIIIHHHIIIIIIIIHIIIIIIIIIIIICHIIIIIHHHIIHIIIIIIIIIHHIIIIIIIIGIIIIIIIIIGHHHFIIIGHGHIHIIHHIIGHHIIIIIIIIIIIFIIIHIIIIIGIIIIIHHIIIIIHIHIIHEGIIHHDIHFIIIIIIIIIIIHHIIIIIHGIHDIIGIIHIIIIIHIIIIHIIIIIIIIIIIIIIIHIIHIIIHIIIIIIIHIIIIIIIIIHHIIIHHHHIIIIHIIHIIIIIIIIIIIHIIIIIIIIIHIIHIIHFIIIHIIHIIIIIHIIIIIIHIHGIIIIIIIIHHIIIIIIIIIIIIIIHIIHIDBDDD
@HWI-D00621:464:HFY7KBCXY:1:1202:17526:77154 1:N:0:CGAGGCTGAGTCAACA
TGGGGAATCTTGCACAATGGAGGAAACTCTGATGCAGCGACGCCGCGTGAGCGATGAAGCCCTTCGGGGTGTAAAGCTCTTTCGACGGGAACGATAATGACGGTACCCGAAGAAGAAGCTGCGGCTAACTACGTGCCAGCAGCCGCGGTAATACGTAGGCAGCAAGCGTTGTTCGGAATTACTGGGCGTAAAGAGTGTGTAGGCGGTGCTCTAAGTCTGTTGTGAAATCTCCCGGCTTAACCGGGAGGGTGCGGCGGAAACTGGAGTGCTTGAGGGTGGGAGAGGTAAGCGGAATTCCTGGTGTAGCGGTGAAATGCGTAGATATCAGGAGGAACACCTGTGGTGTAGACAGCTTACTGGACCACTTCTGACGCTGAGACACGAAAGCGTGGGTAGCAAACAGGATTAGATACCCTAGTAGTCC
+
IIIIIIIIIIIIGIIIIIHIHIIHIIIIIIIIIIIIIIIIIIIIIIIIIIIIIIIIIIIIIIIIIIIIIIIIIIIIIIIIIFHIIIIIIIIIIHIIIIIGGIIIIIIIIIIIIIIIIIIIIIIIIIIIIIIIIIIHHIIIIIIIIIIIICHIIIIHIHIIIIHIIIIIHIHIHIIIIIIIIIIIIIIIIIIIIHHHIIIIHHHIIIIIIGIHHHHCHHIIIIIIIIHHHHIIIIIIIIIIIIIIIIIIIIIIIIIIHIIIIIHIIIIIIIIIIIIIIIIHIIIHIGIIIIIIIIIIIIIIIIIIIIIIIIIHIIIIIIIIIHHHHIIIIIIIIIIIIIIIIIIGIIIIIIIIIIIIIIIIIIHIIIGIIIIIIIIIIIHIIIIIIIIIIIIIIIIIIIIIIIIIIIIIIIIIIIIIIIIDDBCD
@HWI-D00621:464:HFY7KBCXY:1:1202:12284:78673 1:N:0:CGAGGCTGAGTCAACA
TGGGGAATATTGGACAATGGGCGCAAGCCTGATCCAGCCATGCCGCGTGGGTGAAGAAGGCCTTCGGGTTGTAAAGCCCTTTTGTTCGGGACGAAATCGTACGGGTGAATATCCCGTGCGGATGACGGTACCGGAAGAATAAGCACCGGCTAACTTCGTGCCAGCAGCCGCGGTAATACGAAGGGTGCAAGCGTTACTCGGAATTACTGGGCGTAAAGCGTGCGTAGGCGGTTTGTTAAGTCCGCTGTGAAAGCCCTGGGCTCAACCTGGGAATTGCAGTGGATACTGGCAAGCTAGAGTGCGGTAGAGGATGGTGGAATTCCCGGTGTAGCGGTGAAATGCGTAGAGATCGGGAGGAACACCCGTGGCGAAGGCGGCCATCTGGACCAGCACTGACGCTGAGGCACGAAAGCGTGGGGAGCAAACAGGATTAGATACCCTAGTAGTCC
+
IHIIIIIIIIIIIIIIIIIIIIIIIIIIIIIIIIIIIIIIIIIIIIIIIHIIIIIIIIIIIIIIIIIIIIIIIIIIIIIIIHHIIIIIIIIIIIIIIIIHHIIIIIIIIIIIIIIIIIIIIIIIIIIIIIHIIIIHIIIIIIIIHIIIIIIHIIIIIIIIIIIIIIIIIHHIHHIGIIIIIIIIIIIIIIIIIIIIHHIIIIHIIIIIIIIIIIHHHIIIIIHIHHIHIIIHHHHGEIHCGIIIHIIIIIIIIIIIHGHHIIIIIIIIIIHIHIIIIIIIIIIHIIIIHIIIIIIHIIHGIIIIIIIHGIIIIIIIIIHIHIIIIIIIIIIIIIIIIIIIIIIIIIHFIIHIIIIIHIIIIIIIIIIIIIIIIIIHIIIIHIIIIHIIIIIIIIIIHIIIIIIIIIIIIIIIIIIIIIIIIIIIIIIIIIIIIIIHGIHHIHIIDDDCD
@HWI-D00621:464:HFY7KBCXY:1:1202:16443:80144 1:N:0:CGAGGCTGAGTCAACA
TGGGGAATCTTGCACAATGGAGGAAACTCTGATGCAGCGACGCCGCGTGAGCGATGAAGCCCTTCGGGGTGTAAAGCTCTTTCGACGGGAACGATAATGACGGTACCCGAAGAAGAAGCTGCGGCTAACTACGTGCCAGCAGCCGCGGTAATACGTAGGCAGCAAGCGTTGTTCGGAATTACTGGGCGTAAAGAGTGTGTAGGCGGTGCTCCAAGTCTGGTGTGAAATCTCCCGGCTTAACTGGGAGGGTGCATTAGAAACTGGAATGCTAGAGGATGGGAGAGGTAAGCGGAATTCCTGGTGTAGCGGTGAAATGCGTAGATATCAGGAGGAACACCTGTGGTGTAGACAGCTTACTGGACCATTTCTGACGCTGAGACACGAAAGCGTGGGTAGCAAACAGGATTAGAAACCCGAGTAGTCC
+
IIIIIIIIIIIIIIIIIIIIIIIIIHIIIIIIIIIIIHHIIIIIIIHIIIIIIIHIIGIHIIHIIIIIIIIIIIIIIIIIIDHHHIIIIIIIIIIIIIIIIIIIIIIIIIIIIIIHIIIHGIIIIIIIIHIIIIIIIIIIIIIIIIIIIIGIIIIIIIGHHHIIIIIIIHIIIIIHIIIIIHIHIIHIIIHIIHIIIIIIIIIIIIIIIIIIIIHHHHHHIIHIHIIIIIIIHHHHCHHHHIIIIGIIIIIIIHIIIIIHIIIIIIIIIIIIIIHCHHIIIIIHIHIIIIIIIIHIIIIIIIIIIIGIIIIIIIIIIIIIIHDGIIIIIIIIIIIIIIIIIIIIIIIIIHIIIIIIIIIIIHHIIIGIIHHIIHHIIIGIIIHHHHGHIIIIIIHHIIIIHIIIIIHHHIHGDGIIHIIDDDAA
@HWI-D00621:464:HFY7KBCXY:1:1202:10881:80983 1:N:0:CGAGGCTGAGTCAACA
TGAGGAATATTGGTCAATGGACGCAAGTCTGAACCAGCCATGCCGTGTGAAGGATGAAGGCGTTCTGCGTTGTAAACTTCTTTTGCGGGGGAAGAAACCTCAATTTTCTAATTGAGCCGACGGTACCCCGAGAATAAGCACCGGCTAACTCCGTGCCAGCAGCCGCGGTAATACGGAGGGTGCAAGCGTTATCCGGATTTACTGGGTTTAAAGGGTGTGTAGGCGGACTTTTAAGTCCGTGGTGAAATCTCCGGGCTCAACCCGGAAACTGCCATGGATACTATTTGTCTTGAATATTGTTGAGGTGGGCGGAACGGGTCATGTAGCGGTGAAATGCATAGATATGACCCGGAACACCGATTGCGAAGGCAGCCCACTAAGCAATGATTGACGCTGAGGCACGAAAGCGTGGGGATCAAACAGGATTAGAAACCCTGGTAGTCC
+
IIIIGIIIIIIIIIIIIIIIIIIIIIIIIIIIIIIIIIIIIIIIIHIIHIIIIIIIIIIIIIHIIIIIIIIIIIIIIIIIIHHIIIIIIIIHIIIIIIIIIIIIIIIIIIIIIIIIIIIIIGIIIIIIIIIIIIIIIHIIIIIIIIIIIHIIIIIIIIIIIIIIIIIIIIGIIIIIHIIIHIIIIIGHIHIGIIIIIIIHIIIIHIIIHHHHIHIHHHIHHIFHIIIIIIIIHIHIIHHIHHHIIIHHDIGIIIIIIIIIGIIIIIIIIIIIIIIHHGGIHIIHIIIIIIIIIIHIIIIIIIIIHIIIIIIIIIIIIIIIIIIIIIIIIIIIIIIIIIIIIHHHHHIIIIIIIIIIIIIIIIIIIIIIIIIIHIIIIIIIIIIIIIHIIIIIIIIIIIGIIIIIIHIIIIIIIIIIIIIIIIIIIIIHIIIIGIIIIIIDDDAD
@HWI-D00621:464:HFY7KBCXY:1:1202:10313:82378 1:N:0:CGAGGCTGAGTCAACA
TGGGGAATATTGGACAATGGGCGCAAGCCTGATCCAGCCATGCCGCGTGTGTGAAGAAGGCCTTCGGGTTGTAAAGCACTTTTGTTGGGGAAGAAAAGCACTCAATTAATACCTGGGTGTTCTGACGGTACCCAAAGAATAAGCACCGGCTAACTTCGTGCCAGCAGCCGCGGTAATACGAAGGGTGCAAGCGTTACTCGGAATTACTGGGCGTAAAGCGTGCGTAGGTGGTGAGTTAAGTCTGTCGTGAAAGCCCCGGGCTCAACCTGGGAATGGCGATGGATACTGGCTCGCTAGAGTGCGGTAGAGGAGAGTGGAATTCCCGGTGTAGCAGTGAAATGCGTAGAGATCGGGAGGAACATCAGTTGCGAAGGCGGCTCTCTGGACCAGCACTGACACTGAGGCACGAAAGCGTGGGGAGCAAACAGGATTAGATACCCGGGTAGTCC
+
IIHIIIIIIIIIIIIIIIIIIIIIIIIIIIIIIIIIIIIIIIIIIIIDHIIIIIIIIIIIIIIIIIIIHIIIIIIIIHIIIHIFGHHIIIIIIIIIIIIIHIIHIHIIIIIIIIIIIIIIIIIIIIIIIIIIIIIIIIIIHIHIIIIIIIIGIIIIIIIIIIIIIIHIIIIIIIIIIIIIHIIIIIGIIGIIIIHIIIIIIGHIIIHIIIIIIHIIIIIIIIIIIHIIIIHC@?HHHG?HHIHIHFIGIIGDHHDIIHHIIHHHIIIIIIIHIIIIIIHIIHHGIIIIIIIIHHIIIIIIIIIIIIIIIIIIIIIIIIIIIIIIIIIIIIIIIIIIIIIIIIIIIHGCHHIIIIIIIIIIIGIHIIIIIIIIIIIIIIIIIIIHIIIIIIIIIIIIIIIIIIIIIIIIIIIIIIIIIIIIIIIIIIIIIHG@IIIIIIIIIIIIDDDD@
@HWI-D00621:464:HFY7KBCXY:1:1202:13229:84535 1:N:0:CGAGGCTGAGTCAACA
TGGGGAATCTTGCGCAATGGGCGAAAGCCTGACGCAGCCATGCCGCGTGAATGATGAAGGTCTTAGGATTGTAAAATTCTTTCACCGGGGAAGATAATGACTGTACCCGGAGAAGAAGCTCCGGCTAACTTCGTGCCAGCAGCCGCGGTAATACGAAGGGGGCTAGCGTTGCTCGGAATTACTGGGCGTAAAGGGAGCGTAGGCGGACAGTTAAGTCAGTGGTGAAAGCCCAGGGCTCAACCCTGGAATTGCCTTTGATACTGATTGTCTTGAGTATGGGAGAGGTGTGCGGAACTCCGAGTGTAGAGGTGAAATTCGTAGATATTCGGAAGAACACCAGTGGCGAAGGCGGCACACTGGCCCATTACTGACGCTGAGGCTCGAAAGCGTGGGGAGCAAACAGGATTAGATACCCTAGTAGTCC
+
IIIIIIIIIIIIIIIIIIIIIIIIIIIIIIIIIIIIIIIIHIIIIIIIIEGEHIHIIIIIFHIIHHIFHIIIIIIIHHIIIGHIHHIIIIIHHIHIIIIEGHHGHHHIIHIIIHHHEFHHEHHIHHCHHHHHIIIIIIGIIIHIHIHIIIIIIIHI@HDHHHIHHIHHHECHIIIIIIIIHHIIIIIIIIIHHHHEIHIIIHHIIHHHHIHIIIIHHHHIIIIIIIIIHHHHHFIIIIHHEHIHGIHHCCHHF?HFIIIIHHHFHEIFIIIIIIHIHIIHIIIIIIIHIIIIHIHIIHGCIHIIIIIIIIIIIIHEIHHIIHHIIHHIIIIIIIIIIIHHHHIIIIIIIIIIIIIGIIIIHHHGIIIIIIIIIIIIIIHHHIIIIIIIIIIIIIIIIIIIIIIIIIIIIIHIIIIIIIIDDDDD
@HWI-D00621:464:HFY7KBCXY:1:1202:15707:84940 1:N:0:CGAGGCTGAGTCAACA
TGGGGAATCTTGCACAATGGGCGAAAGCCTGATGCAGCGACGCCGCGTGGGGGATGAAGCTTTTCGGAGTGTAAACCCCTTTCGACCCGGACGAATGCCCCGCAAGGGGACTGACGGTACGGGTATAAGAAGCCCCGGCTAACTACGTGCCAGCAGCCGCGGTAAGACGTAGGGGGCCAGCGTTGCTCGGAATTACTGGGTGTAAAGGGTTCGTAGGCGGTGTGGCAAGTTGGGAGTGAAATCTCTGGGCTCAACCCAGAGGCTGCTTCCAAAACTGCCGTGCTTGAGTGTGGGAGAGGCGCGTGGAATTGCAGGTGTAGCGGTGAAATGCGTAGATATCTGCAGGAACACCCGTGGCGAAAGCGGCGCGCTGGACCACAACTGACGCTGAGGAACGAAAGCTAGGGGAGCAAACAGGATTAGAAACCCTTGTAGTCC
+
IIIHIIIIIIIIIIIIIIIIIIIIGHIIIHIIIIIIIIIIIIHIIIIIIIIHIHIHHHIIIIIHHHIIIIIIIIHGHIIIGCHHHIIIIIIIIIIIIIHIIIIIHHHIIIIIIIIIIHIIIIIIIHIIIHIIHHIIIIIIHHHHIIIHIIIIIGIIIIIHGDHCHHIIIIIIIIIIIIIIIIHHIIIHHGGHHHHHHGIIHHIHHHIIIIIIHFHIIIIIIIIHIIGIIIIIIFHHCHIHHHEHIIIIIHHHGIIIIHHHIIIIIIIHIHHHIHIHIIIIHIHHIIIIIIIIIIIIIHIIIIIIIIHIIIHIIIIIIIIIIIIIIIIIHIIIIIHGHIHIHIIIIIIHIIIHIIIIIIIHHIIIIIIIHIIHHIIIIIIIIHIIIIIIGIIIIIIIIIIHIIIIIIIIIIIIIIIIIIIHIIHHGCIIIIIIIDDDA@
@HWI-D00621:464:HFY7KBCXY:1:1202:9600:85873 1:N:0:CGAGGCTGAGTCAACA
TGGGGAATATTGGACAATGGGCGCAAGCCTGATCCAGCCATGCCGCGTGAGTGATGAAGGCCTTAGGGTTGTAAAGCTCTTTTATCCGGGACGATAATGACGGTACCGGAGGAATAAGCCCCGGCTAACTTCGTGCCAGCAGCCGCGGTAATACGAAGGGGGCTAGCGTTGCTCGGAATCACTGGGCGTAAAGGGCGCGTAGGCGGCGTTTTAAGTCGGGGGTGAAAGCCTGTGGCTCAACCACAGAATGGCCTTCGATACTGGGACGCTTGAGTATGGTAGAGGTTGGTGGAACTGCGAGTGTAGAGGTGAAATTCGTAGATATTCGCAAGAACACCGGTGGCGAAGGCGGCCAACTGGACCATTACTGACGCTGAGGCGCGAGAGCGTGGGGAGCAAACAGGATTAGAAACCCGAGTAGTCC
+
IIIIIIIIIIIIIHIIIIIIIIIIIIIIIIIIIIIIIIIIIIIIIIIIIIIIIIIIHIIHIIIIIIIIIIIIIIIIIIIIIHHIIIIIIIIIIIIHIIIIIIIIIIIIIHIIIIIIIIIIIIIIHIIIIIIIIIIIIIIIIIIIHIIIIGIIIIIIIIIIIIIHHIIIIIIIIIIIIHHHIIIIIIIIIIIIIIIIIHIIIIIIIIIIGIIIIIIIIIIIIIIIIIIIIIIHHHHEHIIIIIIIIIIIIIIIHGIHIIIIIIHIIIIIHIIIIIIHIIIIIIIIIIIHIIIIIIIIIIIIIIIIIIIIIIIIIIIIIIIIIHEIIIIIIIIIIIIHIIIIIIIIIIIIIIIIIHEIIIIIIIIIIHHIIHGIIIIIIIIIIIHIHHIIIIIIIIIIIIIIIIIIIIIIIIHIIIIIIIIDDDAD
@HWI-D00621:464:HFY7KBCXY:1:1202:13047:85944 1:N:0:CGAGGCTGAGTCAACA
TGGGGAATATTGGACAATGGGCGCAAGCCTGATCCAGCCATGCCGCGTGGATGATGAAGGCCTTAGGGTTGTAAAGTCCTTTTAACGGGGAAGATAATGACGGTACCCGTAGAATAAGCCCCGGCTAACTTCGTGCCAGCAGCCGCGGTAATACGAAGGGGGCTAGCGTTGCTCGGAATTACTGGGCGTAAAGCGCACGTAGGCGGCTCTTTAAGTCGGGGGTGAAATCCTGGAGCTCAACTCCAGAACTGCCTTCGATACTGGCAATCTTGAGTCCGGAAGAGGTGAGTGGAACTCCTAGTGTAGAGGTGGAATTCGTAGATATTAGGAAGAACACCAGTGGCGAAGGCGGCTCACTGGTCCGGTACTGACGCTGAGGTGCGAAAGCGTGGGGAGCAAACAGGATTAGAAACCCCAGTAGTCC
+
IIIIIIIIIIIIIIIIIIIIIIIIIIIIIIIIIIIIIIIIIIIIIIIHHIIIIHIIHIIIIIIIIIIIIIIIIIIIIIHIIHHIIIHIIIIIIIIIIIIHIIIIIIIIIIIIIIIIIIIIIIIIIIIIIIIIIIIIIIIIIIIIIIIIIIIIIIIHIIIIIIIIIIIIIGIIIIIIGIIIIIIIIIIIIIIIIIIIIIIIIIIIIIIIIIIIIIIIIIIHIIIHIIIIIIIIIIIIIIIIIIIIHGIIIIIIGIIIIIIIHHHIIIHHHHIIIIIHIIIIIIIIIIIIIIIIIIIIIIIIIIIIIIIIIIIIIIIIIIIIIIHIIIIIIIIIIIIIIIIIIIIIIIIIIIIIIIIIIIIIIIIIIIIIIIIIIIIIIIIIIIIIIIIIIIIIIIIIIIIIIIIIIIIIIIHIIIIIHIIDDDDD
@HWI-D00621:464:HFY7KBCXY:1:1202:5709:88276 1:N:0:CGAGGCTGAGTCAACA
TGGGGAATATTGGACAATGGGCGAAAGCCTGATCCAGCAATGCCGCGTGAGTGATGAAGGCCTTAGGGTTGTAAAGCTCTTTTACCCGGGATGATAATGACAGTACCGGGAGAATAAGCCCCGGCTAACTCCGTGCCAGCAGCCGCGGTAATACGGAGGGGGCTAGCGTTGTTCGGAATTACTGGGCGTAAAGCGCACGTAGGCGGCTATTCAAGTCAGAGGTGAAAGCCTGGAGCTCAACTCCAGAACTGCCTTTGAAACTAGATGGCTAGAATCATGGAGAGGTCAGTGGAATTCCGAGTGTAGAGGTGAAATTCGTAGATATTCGGAAGAACACCAGTGGCGAAGGCGGCTGACTGGACATGTATTGACGCTGAGGTGCGAAAGCGTGGGGAGCAAACAGGATTAGAAACCCCAGTAGTCC
+
IIIIHIIIIIIIIIIIIIIIIIIIIIIIIIIIIIIIIIIIIIIIIIIHHIIIIIIIIIIIIIIIIIIIIIIIIIIIIHIIIHIIIIIIIIIIIIIIIIIHIIIIIIIIIIIIIIIIIIIIIIIIIIIIIIIIIIIIIIIIIIIIIGIIIIIIIIIIHIIIIIIHIIHIIHHIIHIIIIIIIIIIIIHIIGIIIIIIIIIIIIIIIHIHGHIIIIIIIIIIIIHIIIIIIHIIIIIIIIIIHEHIIIIIHIIHIGIIIIIIIHHIIHHIIIIIIIIHIHIIIIIIIIHIIIIIIIIIIIIIIIIIIIIIIIIIIIIIIIIIIHHIIIIIIIIIIIIIIIIIIIIIIIIIIIIIIIIIIIIIIIIIIIIIIIHIIIIIIIIHIIIIIIIIIIIIIIIIIIIIIIIIIIIIIHECIIIIIIIDDDDD
@HWI-D00621:464:HFY7KBCXY:1:1202:11012:92576 1:N:0:CGAGGCTGAGTCAACA
TGGGGAATATTGGACAATGGGCGCAAGCCTGATCCAGCCATGCCGCGTGAGTGATGAAGGCCCTAGGGTTGTAAAGCTCTTTTGTGCGGGAAGATAATGACGGTACCGCAAGAATAAGCCCCGGCTAACTTCGTGCCAGCAGCCGCGGTAATACGAAGGGGGCTAGCGTTGCTCGGAATCACTGGGCGTAAAGGGTGCGTAGGCGGGTCTTTAAGTCAGGGGTGAAATCCTGGAGCTCAACTCCAGAACTGCCTTTGATACTGAAGATCTTGAGTTCGGGAGAGGTGAGTGGAACTGCGAGTGTAGAGGTGAAATTCGTAGATATTCGCAAGAACACCAGTGGCGAAGGCGGCTCACTGGCCCGATACTGACGCTGAGGCACGAAAGCGTGGGGAGCAAACAGGATTAGAAACCCCAGTAGTCC
+
IIIIIIIIIIIHIHHIIIIIIIIIIIHIIIIIIIIIIIIIHIIIIIIIIIIIHIIIIIIIIIIIIIIIIIIIIIIIIIHIIGHHHIIIIHIIIIIIIIIIIIIIIIIIIIIIIHIIIIHIIIIHIIIIHHHHIIIIIIIIIIIIIIIHIIIIHIIHHIIIHHDHHHHHIHCHHIIIIIIHHIHIIIIIIIHHHFHHIIIIHHHIIIIIHIIIIIIIHIHIIIIHHHIEIIHIGHHHFIIIHIGIIIHIIIIIHIHHIIIIHHIHHGGFIIIIHHHHIIIIIIIIIIIIIIIIHHHHIIIIIHIHHHIIIHIIHIIIIIIIIIIIIIHIHIHIIIIIIIHIIIIIIIIIIIIIIIIIIIIIIIHGHHFHIIIIIIIIIIIIIIIIIIIIIIIIIIIIIIIIIIHIIIIIIIIIIIIIIIIDDDCD
@HWI-D00621:464:HFY7KBCXY:1:1202:8070:95880 1:N:0:CGAGGCTGAGTCAACA
TGAGGAATCTTCCGCAATGGGCGAAAGCCTGACGGAGCGACGCCGCGTGTGGGATGAAGTCTTTCGGGATGTAAACCACTGTCGGAGGGGAAGAAAACAGACGGTACCCTCCAAGAAAGCCCCGGCTAACTACGTGCCAGCAGCCGCGGTAATACGTAGGGGGCAAGCGTTATCCAGATTTACTGGGCGTAAAGCGCGTGTAGGCGGCTGGTTAGGTGTGACGTGAAATCTTCCGGCTTAACCGGAAAACTGCGTTGCAAACCGGCCTGGCTAGAGTGCAGGAGAGGGAAGCGGAATTCCAGGTGTAGCGGTGAAATGCGTAGATATCTGGAGGAACACCAGTGGCGAAGGCGGCTTCCTGGCCTGCAACTGACGCTGAGACGCGAAAGCGTGGGGAGCGAACCGGATTAGATACCCTTGTAGTCC
+
IIIIIIIIIHIIIIIIIIIIIIIIIIIIIIIIIIIIIIIIIIIIIIIIIIIIIHHIIIIIIIIIIIIIGHHDHIHIIIGHIIHHHHIIIIIIIIIHIIIIIIIIIIIIIIIIIHIIIIIIIIIIIHGIIIIIIIIIIIIIIIIIIIIIIIIIIIIIHHIHGIIHIGIIIIIIIIIIIIHHIIIIHCEGIHIHIIIIIIIHIIIIIIIIIIIHIHIHIIHIIIIGIIIIIHHIIHIIGIHHHHHHIIIIIIHHHHIHHIIHDHIIGIHIIIIHIIHIIIIIIIIIIHHIIIIIIIIIIHIIIIIHIIIIIIIIIIIHIIIIIIIHHIHIIIIIHHIIIIIIIIIHIIIIIIIIIIIIIIIIIIIIIIIIIIIIIIIIHIIIIIHIIIIIIIIIIIIIIIIIIIIIIIIIIIIIIIIIIIIIIDDDDC
@HWI-D00621:464:HFY7KBCXY:1:1203:10216:72072 1:N:0:CGAGGCTGAGTCAACA
TGAGGAATTTTCCGCAATGGGCGAAAGCCTGACGGAGCAACGCCGCGTGAGGGATGAAGTCTCTAGGGATGTAAACCTCTGTTGGGTGGGACGAAGATCTGACGGTACCACCTGAGGAAGCCCCGGCTAACTACGTGCCAGCAGCCGCGGTAATACGTAGGGGGCGAGCGTTATCCGGATTTACTGGGCGTAAAGAGCGCGTAGGCGGTTCCGTAAGTTGGTTGTGAAAGTTCGAGGCTCAACCTCGAAACTGCGTCCAATACTGCGGGGCTTGAGTGCGAGAGAGGCAAGTGGAATTTGCAGTGTAGTAGTGAAATGCGTAGATATTGCAAGGAACACCAGTGGCGAAGGCGGCTTGCTAGCTCGTAACTGACGCTGAGGCGCGAAAGCTAGGGGAGCGAACGGGATTAGAAACCCTTGTAGTCC
+
IIHHIIIIHIIIIIIIIIIIIIIIIIIIIIIHHIGHIIIIIHIIIIIIIIIIIIIIIIIIIHIIHHIIIIIIIIIIIIIGHIHHIIIIIIIIIIIIIIIIIIIIIIIIIIIIIIIIIHIIIIIIIIIIIIIHIIIIIIIIIIIHIHHIIIIHIHIIHHIIIIIIIIIIIIHIHHHIIIIHIIIHIIIHIIIIIIIIIIIIIIIIIIIHIIIIIIIIIIHIIIIIIIIHIIIHHHHIHHFGIIIHCIIIIHIHHIHHEFHG?HIIHHIIIHFHIIIIIIIIIIIIIIIIIIIHIIIIIIHHHHIIIIIHGIIIIIHIIIIIIIIHHIIIHIHHIIIIIIIIIIIIIIIIIIIHIIHCECIIIHHCIIIHIIIIHIIIIIIIIIIIIIIIIIIIIIIIIHIHHHIIIIIIIIIIIIIHHIGIIDDDCD
@HWI-D00621:464:HFY7KBCXY:1:1203:12659:95315 1:N:0:CGAGGCTGAGTCAACA
TGGGGAATCTTGCGCAATGGGCGAAAGCCTGACGCAGCGACGCCGCGTGGGGGAAGAAGGCTTTCGGGTTGTAAACCCCTTTCAGGAAGGACGAAGCCACTCGGGTTAATAGCCCAGAGGGTGACGGTACTTCCAGAAGAAGCCCCGGCTAACTACGTGCCAGCAGCCGCGGTAATACGTAGGGGGCAAGCGTTGTCCGGATTTATTGGGCGTAAAGAGCGTGTAGGCGGTTAGGTAGGTCCGTTGTGAAAACTCGAGGCTCAACCTCGAGACGCCGATGGAAACCATCTAACTAGAGTCCGGAAGAGGAGAGTGGAATTCCTGGTGTAGCGGTGAAATGCGCAGATATCAGGAAGAACACCCGTGGCTAAGGCGGCTCTCTAGTACGGTACTGACGCTGAGACGCGAAAGCGTGGGGAGCGAACAGGATTAGAAACCCGAGTAGTCC
+
IIIIIIIIIIIIIIIIIIIIIIIIIIIIIIIIIIIIIIIIIIIIIIIHIIIIIIIIIIIIIIIIIIIIIIIIIIIIIIIIIIIIIIIIIGIIIIIIIIIIIIIIHHIIHIIIIGHIHHIIIIIIIIIIIIIIIIIIIHIIIIIIHIIIIIIIIIIIIIIIIIIIHIIHIHIIHHIGIIIHHIIIIIIIHIHIIIIIIIHIHIIFHIIIIHIIIIIIIIHHIIIHIIIHIHIIHHIIIIGHDIIHHHGIIHHEHHH?CGIIHIIHHEEIHIIIIHEHHFIIIHIHHHHHIHIIHHGIIIIIIIIIIIIIIIIIIIIIHIHHHIIIIIIIIIIIIIIIIIIIIHGIIHHIIIIIIHIIIIHIGIIIIHIHGIIIIIIIIIHHIIIIIIIIIIIIIHGIIIIIIIHIIIIIIIIIIIIIIIIIIIIIIIIHIIIIIIIHHFIHHIIDDBD@
@HWI-D00621:464:HFY7KBCXY:1:1204:10780:64888 1:N:0:CGAGGCTGAGTCAACA
TAGGGAATATTGGACAATGGGGGCAACCCTGATCCAGCAATGCCGCGTGAGTGATGAAGGCCTTAGGGTTGTAAAGCTCTTTCGCACGCGACGATGATGACGGTAGCGTGAGAAGAAGCCCCGGCTAACTTCGTGCCAGCAGCCGCGGTAATACGAAGGGGGCGAGCGTTGTTCGGAATTACTGGGCGTAAAGGGCGCGCAGGCGGCTCTGCAAGTCAGGCGTGAAAGCCCCGGGCTTAACCTGGGAATTGCGCTTGGGACTGTGGGGCTTGAGTTCGGGAGAGGAGAGTGGAATTCCCAGTGTAGAGGTGAAATTCGTAGATATTGGGAAGAACACCGGTGGCGAAGGCGGCTCTCTGGACCGATACTGACGCTGAGGCGCGAAAGCGTGGGGAGCAAACAGGATTAGAAACCCGAGTAGTCC
+
IHIIIIHIIIHHIIHHIIIGIHIIIIHHIHIIIIIIIIIIIIIIIIIHIIIIIHHIHIIIIIHIIIIIIIIIIIIIIIIIIHIIGHIHIIHIIIIIIIHHIIIIIIGIIIIIIIHIIIIIIIIIIIIIIIIIIIHIIIIIIHIIIIHIIIIHIIIHIIIIIIGIIIIIIEDHHHIIIIIIHIIIIIIIIIIIIIIIIIHIIIIHIIHIHHIHIIHIHHHHIIHIIIIIIHIIIIGHIIHHHHHHHFHHDHHIGGIIIIHHHHIIIIIIIIIIIIIHIHIIHIIIIHIGIHHIIHHCIIIIIHIIIIIIIIIIIHIIIIIIIHHIIIIIIHIHHHIHGIHHHHHHHGIIIIIIIHFGDIIIIIHIIIIHIIIHFHHIIHHHIIIIIIIHHEIIIHHCFIIIHIHFEFIIIIIIIHIIIIIDBD@D
@HWI-D00621:464:HFY7KBCXY:1:1204:4236:65528 1:N:0:CGAGGCTGAGTCAACA
TGGGGAATCTTGCGCAATGCGCGAAAGCGTGACGCAGCAACGCCGCGTGGGGGAAGAAGGCCTTCGGGTTGTAAACCTCTTTCAGTTGGGACGAAGGGCTCGCGGTTAATAGCCGTGGAGTCTGACGGTACCTTCAGAAGAAGCCCCGGCTAACTACGTGCCAGCAGCCGCGGTAATACGTAGGGGGCAAGCGTTGTCCGGAATCATTGGGCGTAAAGAGCGTGTAGGCGGCCCGATAAGTCCGCTGTGAAAGTCCAGGGCTCAACCCTGGAATGCCGGTGGATACTGTCGGGCTCGAATCCGGAAGAGGTGAGTGGAATTCCTGGTGTAGCGGTGAAATGCGCAGATATCAGGAGGAACACCAATGGCGAAGGCAGCTCACTGGGACGGTATTGACGCTGAGACGCGAAAGCGTGGGGAGCAAACAGGATTAGAAACCCTAGTAGTCC
+
IIIIIIIIIIIIHIIIIIIIIIIIIHIIIIIEHIIHIIIHIIIIIIIFHIIIIIIIIIIGIIIIIIHGIIIIIIIIIIIIIHIIIIIIIHIIIIIIIIIIIIIIIIIHIIIIIIIIIIIIIIIIIIIIIIIIIIIIIIIIIIIIIIIIIGIIIIIHIIIIIIHIIIHHHIIIIHHHIHIIFHIIIIIIIEEHHHIIIIIIIHIHIGIIIIHIIHHHHIEHIIHIIIIIIIHDCIIHGIIHHHHHCIIHIIIIIIIIIIIIIIIHIHIIGIIIIIHDIIIIHIIIIIIIGIIIIIIIIIIIIIIHIIIHIIHIIIIIIIIIIIIIIIIIIIIIIIHIIIIIIIHGIIIHIIIIIIIHIIIIIHIIIIIIIIIIIIHIIIIIIIHIIIIIHIIIIIIIIIIIIIHIIIIIIIIIHIIIIIIIIIIIIIIIIIIIIIHHGGIIIIIIDDDAD
@HWI-D00621:464:HFY7KBCXY:1:1204:18316:71842 1:N:0:CGAGGCTGAGTCAACA
TAAGGAATATTGGACAATGGGGGCAACCCTGATCCAGCCATGCCGCGTGAAGGATGAAGGCGCTATGCGTTGTAAACTTCTTTTGAACGGGAGAAAACCCACCTACGTGTAGGTGGCTGATAGTACCGTAAGAATAAGGATCGGCTAACTCCGTGCCAGCAGCCGCGGTAATACGGAGGATCCAAGCGTTATCCGGATTTATTGGGTTTAAAGGGTGCGTAGGTGGCCTGGTAAGTCAGGGGTGAAAGACGGTCGCTTAACGATCGCAGTGCCTTTGATACTGCCGGGCTTGAATAAACTAGAGGTAGGCGGAATGTGACAAGTAGCGGTGAAATGCATAGATATGTCACAGAACACCGATTGCGAAGGCAGCTTACTATGGTTTCATTGACACTGAGGCACGAAAGCGTGGGGATCAAACAGGATTAGAAACCCTTGTAGTCC
+
IGGHIIIIIIIIIIIIIHHIIIIIIIIIIIIIIIIIIIIIIIIIIIIIIIIIIIIIIIIGIHIIIHIIIIIIFHHIIIIIIHIIIHIIIIIIIIIHIHHIIIIIIIIHIIIHIEHHIFHGHHIIIIIIIIIIHIIIIHIIIIICDHHHIIHIIIHIIIIIIIIIIIIIIIGHHIIHHHIHHHHHHHHHHHGHHIIIHHFHHIEHHHEHIIHHIIHHIIIHIIIHIHHHHHIHHHHEHEIHIHHIIIIIGIHIIIIIIIIIIIHDHHIIIIIIIIIHIHIIIIHIHHHIHHEHHIIHHHHFIIIIIHIIIHHIIIHIIIIHGGIIIIIIIIIIIIHIIIIIIHGGIIGIIIIIIIIIIIIIIIIIIIIIIIIIIIHIIHE@EGIIIIIIIIIHHIIIIIIIIIIIIIIIIIIIIIIHHIIIIIIIIIIHHH@DIIIIIIIDDDDD
@HWI-D00621:464:HFY7KBCXY:1:1204:4012:72330 1:N:0:CGAGGCTGAGTCAACA
TGGGGAATCTTGCACAATGGAGGAAACTCTGATGCAGCGACGCCGCGTGAGCGATGAAGCCCTTCGGGGTGTAAAGCTCTTTCGACGGGAACGATAATGACGGTACCCGAAGAAGAAGCTGCGGCTAACTACGTGCCAGCAGCCGCGGTAATACGTAGGCAGCAAGCGTTGTTCGGAATTACTGGGCGTAAAGAGTGTGTAGGCGGTGCTCCAAGTCTGGTGTGAAATCTCCCGGCTCAACTGGGAGGGTGCGCTAGAAACTGGAATGCTAGAGGATGGGAGAGGTAAGCGGAATTCCTGGTGTAGCGGTGAAATGCGTAGATATCAGGAGGAACACCTGTGGTGTAGACAGCTTACTGGACCACTTCTGACGCTGAGACACGAAAGCGTGGGTAGCAAACAGGATTAGATACCCCTGTAGTCC
+
IIIIIIIIIIHIGIIIIIIIIIHIIIIIIIIIIIIIHHIIIIIIIIGIHIIHIIIIIIIIIIIIIIIIIIIIIIIIIIIIHGHIIIIIHIHIIIIIIIIHIIIIIIIIIIIIIIIHIIIIIIIIIIHHIIIIIIIIIIIIIIIIIIIIIIGIIIIHIHEHHIIIIIIIHHGIIHIIIIIIIIIIIIIHIHHIIIIIHIHHHIIIIIHHIIHIIIIIIIIHHHIIIHHIHHGIIIHHHFCIHIHGIIHHIHIHIIHIIHHGFIIHHHIHHGIHIIIIIIIIIIIIHIIHHIIIIIHHHHIIGIIIIHEIIFHIIIIIEHHHHIHGIIIIIIIIIIIHFHHIIIIIIIIIIHIGHIIIHIIIIIIIIHIIIIIHHHIIIIIIHIIHIHHHIGIIIIIHHIHHIIIIHIIIIIIHCHEHGIIDADB@
@HWI-D00621:464:HFY7KBCXY:1:1204:20872:78278 1:N:0:CGAGGCTGAGTCAACA
TGGGGAATTGTTCACAATGGGCGCAAGCCTGATGACGCAACGCCGCGTGGGGGATGAAGGTCTTCGGATTGTAAACCCCTGTCGAACGGGACGAAAGACTCGGGAGCTAATCATCTCGAGAGTGACGGTACCGTTAAAGGAAGCCACGGCTAACTCTGTGCCAGCAGCCGCGGTAATACAGAGGTGGCAAGCGTTGTTCGGAATTACTGGGCGTAAAGGGCGCGTAGGCGGCCATCTAAGTCAGACGTGAAATCCCCCGGCTTAACCTGGGAACTGCGTCTGATACTGGACGGCTTGAGTATGGGAGAGGGATGTAGAATTCCAGGTGTAGCGGTGAAATGCGTAGATATCTGGAGGAATACCGGTGGCGAAGGCGGCATCCTGGACCATTACTGACGCTGAGGCGCGAAAGCTAGGGGAGCAAACGGGATTAGAAACCCTAGTAGTCC
+
IIIIIIIIIIIIIIIIIIIIIIIIHIIHIIIIIIHIIIIIIIIIIIIIIIIIIHHIHIIIIIIIIIIIIIIIIIIIIIIIIHIHHIIIIIIIIIIIIEHHIIIIHHIIIIIIIIIIIIIIIIIIHHHIIIIIIGHIIIIIIIIIIIIIIGHHHIIGIIIHHIIHGHIIIIIIIHHIIIIGIIIIIIIIGEHHIHHHGHIIIHIHIIIIHIHHHIIIHHIHIHHHFGHHHIFIIHGHIHHHHEHG@@HGDHGIHHIHGHIIIIIIIHHHIHHFIHHIIIIIIHIHHIIHIIIIIIIIIIIIGIIIIHGIHHIIIHHHHFDHHIIHIIIIGIIIHIIIIIIIHIIIIIHGIHHHIIIIIIIIHIIIIHIIIIIIIIIIIHHHHIIIIIIIIHHHHHIHIIIIIIIIIIIIIIIIIIIIIIIIIIIIIIIIIIHIIIHGDIIIIIIIDDDDD
@HWI-D00621:464:HFY7KBCXY:1:1204:9696:79766 1:N:0:CGAGGCTGAGTCAACA
TAAGGAATCTTCCACAATGGACGAAAGTCTGATGGAGCAATGCCGCGTGCAGGATGACGGCCTTCGGGTTGTAAACTGCTTTTATATGGGAAGATTGTGACGGTACCATATGAATAAGGACCGGCTAACTACGTGCCAGCAGCCGCGGTAATACGTAGGGTCCAAGCGTTATCCGGAATCACTGGGCGTAAAGCGTGCGTAGGCGGGTATTTAAGTGCGATGCGAAATCTTGTGGCTCAACCATATAGACTGTACCGCATACTGGATACCTAGAGAATGGCAGAGGCAAGTGGAATTACTGGTGTAGCAGTGAAATGCGTAGATATCAGTAGGAACACCAATGGCGAAGGCAGCTTGCTGGGCCATTTCTGACGCTAAGGCACGAAAGCGTGGGGAGCGAACAGGATTAGAAACCCTAGTAGTCC
+
IIIIIIIIIIIIIIIIIIIIIIIIIIIIIIIIIIIIIIIHIIIIIIIIIIIIIIIIIIIIIIIIIIIIIIIIHHIIHIIIIGHIIIIIIIIIIIIIIIIIIIIIIIIIIHIIIIIIGIIIIIIIIIGIIIIIIIIIIIIIIIIIIIIIHIIIIIIHHHGIHIIIIIIIIIIIIIIIIIIIIIIIHIHHHIIIHIIIIIHHHHHIHIIIIIIIIEHIHIIHIIHIIHIIIIIHEHHHIHIIHEHEHEIIIIIHHHHIIIIHHHIIIIIIIIHHIIHIIIIIIHIIIIIIIIIIHIIIIIIIIIIHGIIIIIIIIIIIIIIHIHHHIIIIIIIIIIIIIIHIIIIIIIIIIIHHIIIIIIIIIIIIIIIIIIIIIIIIIIIIIIIIIIIIIIIIIIIIIIIIIIIIIIIIIIIIIIIIIGIIDDDDD
@HWI-D00621:464:HFY7KBCXY:1:1204:5372:80822 1:N:0:CGAGGCTGAGTCAACA
TGGGGAATATTGGACAATGGGGGCAACCCTGATCCAGCAATGCCGCGTGAGTGATGAAGGCCTTAGGGTTGTAAAGCTCTTTTACCCGCGACGATGATGACGGTAGCGGGAGAATAAGCCCCGGCTAACTTCGTGCCAGCAGCCGCGGTAATACGAAGGGGGCTAGCGTTGTTCGGAGTTACTGGGCGTAAAGGGCGCGTAGGCGGCGCATCAAGTCAGGCGTGAAAGCCCTGGGCTCAACCCGGGAATTGCGCTTGAGACTGGTGTGCTCGAGTACGGGAGAGGATAGTGGAATTCCCAGTGTAGAGGTGAAATTCGTAGATATTGGGAAGAACACCAGTGGCGAAGGCGGCTATCTGGACCGTAACTGACGCTGAGGCGCGAAAGCGTGGGGAGCAAACAGGATTAGAAACCCCAGTAGTCC
+
IIIIIIIIIIIIIIIIIIIIIGHIIIIIIIIIIIIHIIIHIIIIIIIHEGHHIIIIIIIIIIIIIIIIIIIIIIIIIIIIIGHIIIIIIIIIIIIIHIIIIIIIIIIIIIIHHIIIIIHIIIIIIIIIIIIIIIIIIIIIIIIIIIIIIHIIIIIIIIIIIIIIIIIIHIHIIIIIIIHIHIIIHIIIGHIIIIIIIIIIIIIHHIIIHIIIIIHIIIIIIIIHIIIIHIHIHHHEGHIIIIIIIHIIHHHHEEGIIIIIIIHIIIHIIHIIIIHIIIIIIIHIHIIIIIIIIIIHIIIIIIIIIIIIIIIIIIIIIIIIIIIIIHHIHIIIIIIIIIIIIHIIIIHHDCIIIIIIIIIIIIIIIIIIIIIIIIIIIIIIHIHIIIIIIIIIIIIIIIIIIIIHIIIIIHHFIIIHHHIDDAAD
@HWI-D00621:464:HFY7KBCXY:1:1204:9579:81429 1:N:0:CGAGGCTGAGTCAACA
TGGGGAATATTGGACAATGGGCGCAAGCCTGATCCAGCCATGCCGCGTGGATGATGAAGGCCCTAGGGTTGTAAAGTCCTTTCGACGGGGAAGATAATGACGGTACCCGTAGAAGAAGCCCCGGCTAACTTCGTGCCAGCAGCCGCGGTAATACGAAGGGGGCTAGCGTTGCTCGGAATCACTGGGCGTAAAGCGCACGTAGGCGGACTCTTAAGTCGGTGGTGAAATCCTGGAGCTCAACTCCAGAACTGCCTTCGATACTGAGAGTCTCGAGTCCGGGAGAGGTGAGTGGAACTGCGAGTGTAGAGGTGAAATTCGTAGATATTCGCAAGAACACCAGTGGCGAAGGCGGCTCACTGGCCCGGTACTGACGCTGAGGTGCGAAAGCGTGGGGAGCAAACAGGATTAGATACCCTAGTAGTCC
+
IIIIIIIIHIIIIIIHIIIIIIIIIIIIIIIHIIIIIIIIIIIIIIIEHIIIIIIIIIIIHIIIIIIIHIIIIIIIGIIIIFEHHHIHIIHIIIIIIIIIIIIIIIIIIIIIIIIIIIIIGIIIIIIIIIIIIIIIIIIIIIIIIIIIGIIIIIIHIHGHHIIIIIIIIIIIIHIHHHIIIIHHIIIIIIIIIIIIIIIIIIIIIIIIIHIIIIHIIIIIIHIIIIHIIIIIIHHIHIIHHHIIIIIHHIIGIIHHIIIIIIHFIIIGIIIIHIHIIIIIIIIIIIIIIIIIIHHHIIIIIIIIIIIIIIIIIIIIIIIIHIIIIHIIIIIIIIIIIIIIIIHIIIIIIIIIHIIIIIIIHIIIIIIIIIIIIIIIIHIIIIIIIIIIIIIIHIIIHIIIIIIIIIIIIIIIIIIIIIIDDCDD
@HWI-D00621:464:HFY7KBCXY:1:1204:9510:83505 1:N:0:CGAGGCTGAGTCAACA
TGGGGAATATTGGACAATGGGGGCAACCCTGATCCAGCGATGCCGCGTGTGTGAAGAAGGCCTTCGGGTTGTAAAGCACTTTAGTTGGGGAAGAAGGTATGCTGCTGAATAGGCAGTATGTTTGACGGTACCCAAAGAATAAGCACCGGCTAACTCTGTGCCAGCAGCCGCGGTAATACAGAGGGTGCGAGCGTTAATCGGAGTTACTGGGCGTAAAGGGCGCGTAGGCGGTTAGACAAGTGAGGTGTGAAATCCCTGGGCTTAACCTAGGAATTGCATTTTAAACTGTTTAGCTAGAGTACAGTAGAGGGTAGTGGAATTTCCGGTGTAGCGGTGAAATGCGTAGAGATCGGAAGGAACACCAGTGGCGAAGGCGACTACCTGGACTGACACTGACGCTGAGGCGCGAGAGCGTGGGGAGCAAACAGGATTAGATACCCTAGTAGTCC
+
IIIIIIIIIIIIIHIHIIIIIHIIIIIIIIIIIIIIIIIIIIIIIIHHIHHIIIIIIIIIIIIIIIIIHIIIIIIIIIIIIHHGHIIIIIIIIIIIIHIIIIIIIIIIIIIIIIIIIIIIIIIIIIIIIHIHHIHHIIIIIIIIIIEHIIIIIIHIIIIIIIIIIIIHHIIIIIIIIIIIIIIIIIHIIIIDHHIHGHIHIIHIHIIIIIIGHGIHIHIIIHHHHHIIGIHHHFHGBIIHECEHIIHIIIIHHHIIHHGIIIIHHFHGIHFHHEDIHIHIHEHIIIIHGHIIIIIIIIHHHIHHEIIIIIIIIIIIIIIIIHIGIIIIIIIHIIIIIIIIIIIIIHGHIHHHHIIIIIIIIIIIIIIIIIIIIIIIIIIIIIIIIIIIIIGIIIIIIIIIIIIIIIIIIIIIIIIIIIIIIIIIIIIIIIIIIHIIIIIIIIIIDDDDB
@HWI-D00621:464:HFY7KBCXY:1:1204:12683:84119 1:N:0:CGAGGCTGAGTCAACA
TAAGGAATATTGGTCAATGGACGAAAGTCTGAACCAGCCATGCCGCGTGAAGGATTAAGGCCCTCTGGGTTGTAAACTTCTTTTATCTGGGACGAAAAAAGGGTATTCTTACTCACTTGACGGTACCAGAGGAATAAGCACCGGCTAACTCCGTGCCAGCAGCCGCGGTAATACGGAGGGTGCAAGCGTTATCCGGATTTACTGGGTTTAAAGGGTGCGTAGGTGGGTCTGTAAGTCAGTGGTGAAATCTCCGAGCTTAACTCGGAAACTGCCATTGATACTATAGGTCTTGAATTATCTGGAGGTAAGCGGAATATGTCATGTAGCGGTGAAATGCTTAGATATGACATAGAACACCAATTGCGAAGGCAGCTTACTACGGATATATTGACACTGAGGCACGAAAGCGTGGGGATCAAACAGGATTAGAAACCCTAGTAGTCC
+
IIIIIIIIIIIIIIIIIIIIGIIIIIIIIIIIIIIIIIIIIIIIIIIIIHIIIIIIIIIIIIIIIIIIIIIIIIIIIIIIIGHIIIIIIIIIIIIIIIIIIIIIIIIIIIIIIHIIIIIHIIIIIIIIIIIIIIIIIIIIIHIIIIIIIIIIIIIIIIIIIIIIIGIHHIIIIIIIHIHIIIIIIIIHIHHHIIIIIIHIIIIIIIIIIIHHIIHHIIIIIHHHIIIIHIIIHHIIHIIHIIIIIHHHD?DHFHGHIIIIIIIHIIIIIIIIIIIIHHHFGIIIIIIHFIIIIIIIIIIIIIIIIIIIHIIIIIIIGIGIIIIIIIIIIIIIIIIIHIIIIIHIIIIIIHIIIHGIIIIIIIIIIIIIIIIIIIIIIIIIIHIIIIIHIIIIIIIIIIIIIIIIIIIIIIIIIIHIIIIIIIIIIIIIIIIIIIIIIIIDDDDD
@HWI-D00621:464:HFY7KBCXY:1:1204:12958:84170 1:N:0:CGAGGCTGAGTCAACA
TGGGGAATTTTGGACAATGGGCGCAAGCCTGATCCAGCCATGCCGCGTGCGGGAAGAAGGCCTTCGGGTTGTAAACCGCTTTTGTCAGGGAAGAAACGCTCCGAATTAATACCTCGGAGTAATGACGGTACCTGAAGAATAAGCACCGGCTAACTACGTGCCAGCAGCCGCGGTAATACGTAGGGTGCAAGCGTTAATCGGAATTACTGGGCGTAAAGCGTGCGCAGGCGGCTTTGCAAGACAGATGTGAAATCCCCGGGCTTAACCTGGGAACTGCATTTGTGACTGCATGGCTGGAGTGCGGCAGAGGGGGATGGAATTCCGCGTGTAGCAGTGAAATGCGTAGATATGCGGAGGAACACCGATGGCGAAGGCAATCCCCTGGGCCTGCACTGACGCTCATGCACGAAAGCGTGGGGAGCAAACAGGATTAGAAACCCTTGTAGTCC
+
IIIIIIIIIIHHIHIIIIIHIIIIIIIIIIIIIIIIIIIIIIIIIIIIIIIIIIIIIIIIIIIIIIIIIIIIIIIIIIIIHEHIHIIIIIIIIIIIIIIIIIIIIIIIIIIIIIIIIIIIIIIHIIIIIIIIIIIIIIIIIHIIIIIIHIIHIIHIIIIIIIIIIIIIIIHIHHIIIHIIHHHGIIHIFHIGIIHHHHHIIIGIIHHHIIIIIIIIIIHHHIIIIIHHIIIIHIIHHIIIHIIIIIIHIIIHDIIIIIIIIIIIIIIGHIHIIIIIIIIIIHHIIIIHHIIIIIIIIHIIHHIIIIHHIIIIIIHIIIIHIIIIIIIIIIIIIHIIIHIIIIIIIIHGIIHCIIIIIIIIIIIIIIIIIIIIIIIIIIHIIIIIIIIIIIIIHIIIIIIIIIIIIIHIIIIIIIIIIIIIIIIIIIIIIIIIIIIIIIIIIIIIDDDDD
@HWI-D00621:464:HFY7KBCXY:1:1204:20879:84074 1:N:0:CGAGGCTGAGTCAACA
TTGGGAATATTGCGCAATGGGCGAAAGCCTGACGCAGCAACGCCGCGTGAGCGATGAAGGTCTTCGGATCGTAAAGCTCTTTCGGCCGGGACGAAAACTCACCGTTTAATAAGCGGTGACTTGACGGTACCGGAAGAAGAAGCACCGGCTAACTCTGTGCCAGCAGCCGCGGTAATACAGAGGGTGCAAGCGTTGTTCGGAATTATTGGGCGTAAAGCGCGTGTAGGCGGCTTTGTGTGTCGGGTGTGAAAGCCCTCGGCTTAACCGAGGAAGTGCGCCCGAAACTGCAGAGCTTGAGTGCCGGAGAGGAGAGCGGAACACCCGGTGTAGAGGTGAAATTCGTAGATATCGGGTAGAACACCAGTGGCGAAGGCGGCTCTCTGGACGGCAACTGACGCTGAGACGCGAAAGCGTGGGGAGCAAACAGGATTAGAAACCCTAGTAGTCC
+
IGHIIIIIIIIIIIIIIIIIIIIIIIIIIIIFHIIIIIIIIIIIIIIIIIIIHHIIIIHIIHIIIIIEHHIIIIIIIIIIIHIIIIIIIIIIIIIIIGIIIIIHFEGFHIIIIIIIIIIIIIIIIIIIIIIIICHIIIHEHIIIHGIIGIIHHIIEGCEHHIHIIIIIIIGGICHEHHHIHHIIHIHIFHIHHHHEHHHIHHHIIHIIHIIHHEEHHIIIIIHIIIIHHHHIIHHEIIIIIHFIIIIHGIIHGHH?IHHFHHHIIIHEIIHHIHGHHCIGIIIIHEIHIIHIGIIIGIIIHHIIIIIIIIIGIIIIHEFCIIIIIIIIIIIIIIHIIIIHIIIIIIIIIIIIIIIIIHIHIIIIIIHIHIIIHIIIIIHEIIIIHIIIIIIIIIIIIIIIIIHIIIIIIIIIIIIIHIIIIIIIIIIIIIIIIIHHIIIIIIIDDDDD
@HWI-D00621:464:HFY7KBCXY:1:1204:9625:85371 1:N:0:CGAGGCTGAGTCAACA
TGGGGAATCTTGCGCAATGGGCGAAAGCCTGACGCAGCGACGCCGCGTGGGGGAAGAAGGCTCTCGGGTTGTAAACCCCTTTCAGGAGAGACGAAGCTACTCGGGTGAATAGCCCAGAGGGTGACGGTATCTCCAGAAGAAGCCCCGGCTAACTACGTGCCAGCAGCCGCGGTAATACGTAGGGGGCCAGCGTTGCTCGGAATTACTGGGCGTAAAGGGTTCGTAGGTGGTGCGGCAAGTTGGGAGTGAAATCTCTGGGCTTAACCCAGAGGCTGCTTTCAAAACTGCCGCGCTCGAGTGCGAGAGAGGTCAGTGGAATTGCAGGTGTAGCGGTGAAATGCGTAGATATCTGCAGGAACACCCGTGGCGAAGGCGGCTGACTGGATCGCAACTGACACTGAGGAACGAAAGCTAGGGGAGCAAACAGGATTAGAAACCCTAGTAGTCC
+
IIIIIIIIIIIIIIIIIIIIIIIIIIIIIIIIIIIIIIIIIIIIIIIHIIIIIIIIIIHIIIIIIIIIIHIIIIIIIIIIIHHIIIIHHIIIIIIIIIIIIIIHIHHIIIIIIIIIIIIIIEHHHHHHHHIIIIHIIHHIIHIIHHIIIIIIIIIIGHIIIEHHHIIIGIIHHGHIIIIHEHIIIHHIHHHI@HHIEHHIHIIIIFHHHHHHHHIIIIIIHIIHGGGHHHDHIGHGIIIIIIHEIIIHIHGGHGIIIHHHIIIIIHIHIIIIIIIIIIHIHHGHIHHHIHHHEHHIIIHHHIHIIIIIIHIIIIIIIGHEIHHIIIIIIIIIIIIIIIIIIHIIHHIIIIIIHIIIIIIIIIGIIIIIIIIIIIIHIIIIIIIIIIGIIIIIIIIIIIIIIIIIIIIIIIIIHIIIIIIIIIIIIIIIIIIIIIIIIIIIIIIDDDDD
@HWI-D00621:464:HFY7KBCXY:1:1204:7372:87032 1:N:0:CGAGGCTGAGTCAACA
TGGGGAATATTGCGCAATGGGCGGAAGCCTGACGCAGCGACGCCGCGTGGGGGATGAAGGCCTTCGGGTTGTAAACCCCTTTCAGCAGGGACGAAGCGGAAGTGACGGTACCTGCAGAAGAAGCGCCGGCTAACTACGTGCCAGCAGCCGCGGTAACACGTAGGGCGCAAGCGTTGTCCGGAATTATTGGGCGTAAAGAGCTCGTAGGTGGTCTGTTGCGTCCGCTGTGAAATCTCAGGGCTTAACCCTGAGCCTGCAGTGGATACGGGCAGACTAGAGGTAGGTAGGGGAGAATGGAATTCCTGGTGTAGCGGTGAAATGCGCAGATATCAGGAGGAACACCGGTGGCGAAGGCGGTTCTCTGGGCCTTACCTGACACTGAGGAGCGAAAGCGTGGGGAGCGAACAGGATTAGATACCCTAGTAGTCC
+
IIIIIIIIIIIIIIIIIIIIIIIIIIIIIIIHIIIIIIIIIIIIIIIIIIIIIIIIIIIIIIIIIIIIIIIIIIIIIIIIHGHIIIIIIIIIIIIIIIIHIIIIHIIIIIIIIIHIIHHIIIIIIIIIIIIIIIIIIIIIIIIIIIIHIIHIIIIIIIIIHHHHHIIIHIIIIIIIIIIIHHHIIIIIIIIIIIIHIIIIIIIGHIIHIIIHIIIIIIIIIIIHIIIIIIIHGHGIHIIIIIGIIHGHHHHHIHIIIIIIIIIIIIIIIIIIIIIIIHHHCIIIIIHIIIIIIIIIIIIIIIIIIHIIIIIIIIIIIIIIIIIIIIIIIIIIIHHIIIIIIIIIIIIIIIIIIIIIHIIIIIIIIIIIIIHHIIIIIIIIIIIIHIIIIIIIIIIIIIIIIIIIIIIIIIIHIIIIIIIIIIIIDDDDD
@HWI-D00621:464:HFY7KBCXY:1:1204:4094:89213 1:N:0:CGAGGCTGAGTCAACA
CTAGGAATCTTGGGAATGGGCGAAAGCCTGACCCAGCAACGCCGCGTGGGCGATGAAGGCCTTCGGGTCGTAAAGCCCTTTTGTAGGGGACGATGATGACGGTACCCTGCGAATAAGCCACGGCTAACTACGTGCCAGCAGCCGCGGTAATACGTAGGTGGCAAGCGTTGTCCGGATTTACTGGGCGTAAAGGGCGTGCAGGCGGTCTGTTAAGTTCAGGGTGAAAGCTCCCGGCTCAACTGGGAGAGGTCCTTGGATACTGGCAGACTTGAGGAGGGTAGAGGAGAGTGGAATTCCCGGTGTAGTGGTGATATGCGTAGATATCGGGAGGAACACCAGTGGCGAAGGCGGCTCTCTGGGCCCTACCTGACGCTGAGACGCGAAAGCGTGGGGAGCGAACCGGATTAGATACCCTGGTAGTCC
+
HIIIIIIIIIIIIIIIGHGHIIHIIHIIIHCHIIIGIIHIIIIHIIHHIIIIGHIHIIIIIIIIHIIIHIIIIIGIIIIIHGGHIIIIIHIIIHIIIIIIIIIIIIIIIIIIIIIIIIHIIIIIIIIIIIIIIIIIIIIIFHHIHHIHHEHHHIIIIIIIIIIHIIHHHIIIIIIIGIIIHHIIIIIHIIIIIIIIHIIIIIIIIIIIIHIIIIIHIIIIHIIIHIIHIIIIIIIIIIIHEIIIIIIIHHGHIIIIIIIHHHIIIIIIIIIIIIIIHIIIIIIIIIIIIIIIIIIGIIIIIIIIIIIIIIIIIIIIIIIIHIIIIIIIIIIIIIIIIIIIIIIIIIIIIIIIIIIIIIIIIIHIIIIHIIIIIIIIIIIIIIIIIIIIIIIIIIIIIIIIIIIIIIIIIIIIIIIIIIDDDDD
@HWI-D00621:464:HFY7KBCXY:1:1204:12650:90082 1:N:0:CGAGGCTGAGTCAACA
TGAGGAATATTGGACAATGGGCGCAAGCCTGATCCAGCCATGCCGCGTGCAGGATGACGGTCCTATGGATTGTAAACTGCTTTTATACGAGAAGAAACACTCCAACGTGTTGGAGCTTGACGGTATCGTAAGAATAAGGATCGGCTAACTCCGTGCCAGCAGCCGCGGTAATACGGAGGATCCAAGCGTTATCCGGAATCATTGGGTTTAAAGGGTCCGTAGGCGGTTTAATAAGTCAGTGGTGAAAGCCCATCGCTCAACGGTGGAACGGCCATTGATACTGTTAGACTTGAATTATTAGGAAGTAACTAGAATATGTAGTGTAGCGGTGAAATGCTTAGAGATTACATGGAATACCAATTGCGAAGGCAGGTTACTACTAATTGATTGACGCTGATGGACGAAAGCGTGGGTAGCGAACAGGATTAGAAACCCCAGTAGTCC
+
IIIIIIIIIIIIIIIIIIIIIIIIIIIIIIIIIIIIIIIIIIIIIIIIIHIIIIIIIIIIHIIIIIIIIIIIIIIIIIIIIHIIIIIIIIIIIIIIIIIIIIHIHIIIIHIIIIIIIIIHIIIGHIIIIIIIIIIIIIIIIGIIIHIIIIIIIIIIIIIIIIIIIIIIIGIIIIGIIIGHHIIIIIIIIIIIHIIIIIIIIHIIIIIIIHHIIIIIIHIIIIIIIIIIIIIIHIIIIIH?HGHIIHIGIHIHIIIIIIIIIIIIIIIHIIIIIIIIIIIIIIIIIIIIIIIIIIHHIIIIIIIIIIIIHIIIIIIIIIIIIIIIIIIIIIIIIIIIIIIIHHHIIIIIIIIIIIHIIIIIIIIIIIIIIIIIIIIIIIIIIIIHIIIIIIIIIIIIIIIIIIIIIIIIIIIIIIIIHHIIIIIHIIIIIIIIIIIIIIIDDDDD
@HWI-D00621:464:HFY7KBCXY:1:1204:9391:91183 1:N:0:CGAGGCTGAGTCAACA
TGGGGAATATTGGACAATGGGGGCAACCCTGATCCAGCAATGCCGCGTGTGTGAAGAAGGCCTTCGGGTTGTAAAGCACTTTTATCCGGAACGAAACGCGCAGGGTGAATATCCTTGCGAACTGACGGTACCGGAGGAATAAGCACCGGCTAACTTCGTGCCAGCAGCCGCGGTAATACGAAGGGTGCAAGCGTTACTCGGAATTACTGGGCGTAAAGGGTGCGTAGGTGGTTGTTTAAGTCTGTTGTGAAAGCCCCGGGCTCAACCTGGGAATGGCAATGGATACTGGACAGCTAGAGTGCGGTAGAGGGTAGTGGAATTCCCGGTGTAGCAGTGAAATGCGTAGAGATCGGGAGGAACACCAGTGGCGAAGGCGGCTACCTGGACCAGCACTGACACTGAAGCACGAAAGCGTGGGGAGCAAACAGGATTAGATACCCCAGTAGTCC
+
IHIIIHIIIIIIIHIIIIIIHIIIIIIHIIIIHIIIIIIIIIIIHIIEHHIIIIIIIIIIIIIIIIIIIIIIIIIHIIIIIDHHIIIIIIIIIIGIIIIIIIIIIIIIIIIIIHIIIIIIIIIIIHIIIIHIIIIIIGIIHIIIIIIIIIGIIIIHFHHHIHIIIIIIIIIIHHDCHHIIIIEHIIHIHIIIHIIHHHIIIIHHIIIHHHIIHIIHHIHIHIIHIHHIIIHHHHIIHHFHHGHHHIIIIIIHHCIHGIIGIHHIHHIIHGHHCFIIHHGIIIIIIHIIIIGIIHHIIIIIIIIIHIIIIIHHIIIIIIIIHIIHIIIIIIIIIIIIIIIIIIIIIHHEIHIIIIIIIIIIIIIIIIIIIIIIIIIIIIIIIIIIIIIIIIIIIIIIIIIIIHIIIIIIIIIIIIIIIIIIIIIIIIIIIIIIIIIIIIIIIIIIDDDBD
@HWI-D00621:464:HFY7KBCXY:1:1204:5656:94046 1:N:0:CGAGGCTGAGTCAACA
TGGGGAATCTTGCGCAATGGGCGAAAGCCTGACGCAGCCATGCCGCGTGTATGATGAAGGTCTTAGGATTGTAAAATACTTTCACCGGGGAAGATAATGACGGTACCCGGAGAAGAAGCCCCGGCTAACTTCGTGCCAGCAGCCGCGGTAATACGAAGGGGGCTAGCGTTGCTCGGAATTACTGGGCGTAAAGGGCGCGTAGGCGGACAGTTTAGTCAGAGGTGAAAGCCCAGGGCTCAACCTTGGAATTGCCTTTGATACTGGCTGTCTTGAGTTCGGGAGAGGTGAGTGGAATGCCGAGTGTAGAGGTGAAATTCGTAGATATTCGGCGGAACACCAGTGGCGAAGGCGACTCACTGGCCCGATACTGACGCTGAGGCGCGAAAGCGTGGGGAGCAAACAGGATTAGAAACCCTAGTAGTCC
+
IIIIIIIIIIIIIIIIIIIIIIIHIIIHIIIHHIIIIIIIIIIHIIIIIIIHIHIIIIIIHIIIIIIIIIIIIIIHIIIIIGHIIGIIIIHGIIIIIIHIIIIIIIIIIIHIIIIIIIIIIIIIGGIIIIIIIHIIIIHIIIIHIIIIHGHGHHIIHHIHHHHHHEHHHIIGHHIIIHHIHIIIIIIIIHIHHIGIIIIIIIIIIIHHIIHIIIIIHIIIIHIIIIIIHIIIIHGEGIIIIIGIIIIIHHIIHIIIIIGIIIIIIIHHHHHIIIIHIIIIHIGIIIIIIHIIIIIIIIIIIIIIIIIIIIIIIIIIIIIIIIHIIHGIIIIIIIIIIIIIIIIIIIIIIIIIIIIIIIIIIIIIIIIIIIIIIIIIIIIIIIIIIIIIIIIIIIIIIIIIIIIIIIIIIIHGIIIIIIIDDDD@
@HWI-D00621:464:HFY7KBCXY:1:1204:15818:94240 1:N:0:CGAGGCTGAGTCAACA
TGGGGAATCTTGGACAATGGGGGAAACCCTGATCCAGCCATGCCGCGTGAGTGATGAAGGCCCTAGGGTTGTAAAACTCTTTCGCGCACGACGATAATGACGGTAGTGCGAGAAGAAGCTCCGGCTAACTTCGTGCCAGCAGCCGCGGTAATACGAAGGGGGCTAGCGTTGTTCGGAATTACTGGGCGTAAAGCGCGCGCAGGCGGTCCTTCCAGTCAGAGGTGAAAGCCCAGAGCTCAACTCTGGAACTGCCTTTGAAACTAGAGGACTTGGGTACGGGAGAGGTGAGTGGAATTCCGAGTGTAGAGGTGAAATTCGTAGATATTCGGAAGAACACCAGTGGCGAAGGCGGCTCACTGGCCCGTTACCGACGCTCAGGCGCGACAGCGTGGGGAGCAAACAGGATTAGATACCCGAGTAGTCC
+
IIIIIIIIIIIIIIIIIIIIIIIIIIIIIIIIIIIIIIIIIIIIIIIIIIIIIIIIIIHIIIIHIIIIIIIIIIIIIIIIIIHIIIIIIIIIIIGIIIIIIIIIIIIIIIIIIIIIIHIIIIIIIIIIIIIIIIIIIIIIIIIIIIIIIIIIIIIIIIIIIIIIIIEDHIIIIIIIHIHIIIIIGIGIIIIIIIIIIGHGIIHIIIIHGIIIHIIHHGIHGHHIIIHHIIHHHHFFGHIIHHIIIHHHIIIIHIIIIIIIIIIIIIIIIIIIIIIIIIIIIIIIIIIIIIIHIIIHIHHIIIIIIIGIIIIIIIIIIIIIIIHIIIIIIIIIIIHHIIIIIIIIIHIIIIIHHHIIIIIIIIIIIIIIIIIIHIGIIIIIIIIIHHIIIIIIIIIIIIIIIIIHIIIIIIIHIIIIIIIDDDDD
@HWI-D00621:464:HFY7KBCXY:1:1204:6700:94619 1:N:0:CGAGGCTAAGTCAACA
TGGGGAATCTTGCGCAATGCGCGAAAGCGTGACGCAGCAACGCCGCGTGGGGGAAGACGGCCTTCGGGTTGTAAACCCCTTTCAGGAGGGACGAAGGTTCACCGGTGAATAGCCGTGTGGATTGACGGTACCTCCACAAGAAGCTCCGGCTAACTACGTGCCAGCAGCCGCGGTAATACGTAGGGAGCAAGCGTTGTCCGGAATCATTGGGCGTAAAGCGCGCGTAGGTGGCTTCGTAAGTCCGTTGTGAAAGTCAAAGGCTCAACCTTTGAAAGCCGATGGATACTGTGAAGCTAGAGTACGGAAGAGGCGAGTGGAATTCCTGGTGTAGCGGTGGAATGCGCAGATATCAGGAGGAACACCAATAGCGAAGGCAGCTCGCTGGGACGTTACTGACACTGAGGCGCGAAAGCGTGGGGAGCGAACAGGATTAGAAACCCTGGTAGTCC
+
IIIIIIIIIIIIIIIIIIIIIIIIIIIIIIIIIIIIIIIIIIIIIGIHHIIIIIIIIIIIIIIIIIIIIIIHIIIIIIIIIHHIIHIIGIHIIIIIIHIIIIIIIIIIIIIIIHIIIIIHIIIIIIIIIIIIIIIHIIIIIIIIHIIIHIHIIIIIIIHIIIGHIIHIHIIIIHCGHHHIFHHHIGHIFHIGIIHHHIIIHHIIHIGIIIIEHHIIIIFCIHHGHIHIIIHIHEIIIIIIHDHHHGIHHIHIIGIHHHHHHHHHIHIHEEHHHEEEIIIIIIIGIIIIHIIIIIIIIIIHIIIHHHIIIIHIIIIIIIIIHIIIIIHIIIHIIIIIIIIIIIHIIIIHIIIIIIHHIIIIHIIHHHEIHHHHHHHIIHHIIIIHIIIIIIIIIIIHIIIIIHIIHIIIIIIIIIIIIIIIHHIIIIIIHIIIIIIIIIHIIIIHDDDDD
@HWI-D00621:464:HFY7KBCXY:1:1204:19169:97115 1:N:0:CGAGGCTGAGTCAACA
TCGCGAATTTTTCACAATGGGCGCAAGCCTGATGAAGCCACGCCGCGTGCGGGATGAAGGCCCTCTGGGTTGTAAACCGCTGTCGAGGGAGGGGAACCGCTGGATGTGAATAGCATCCAGTCTGACTGCTCTCTGAAGGAAGCCCCGGCAAAACATGTGCCAGCAGCCGCGGTAATACATGTGGGGCAAGCGTTGTTCGGAATTACTGGGCATAAAGGGTGCGTAGGTGGTTTGTTAAGTCAGGGGTGAAATCCCGCGGCCCAACCGTGGAACTGCCTTTGATACTGGCGAACTTGAGTGCGTGAGGGGTAGGGGGAACGAGCAGTGTAGCGGTGAAATGCGTAGATATTGCTCGGAAGGCCAGAGCCGAAGGGGCCCTACTGGTGCGCAACTGACACTGAGGCACGAAAGCGTGGGGAGCAAACAGGATTAGAAACCCCAGTAGTCC
+
IIIIIIIIIIIIIIIIIIIIIIIIIIIIIIIIIIIIIIIIIIIIIIIIIIIIIIIIIIIIIIIIIIIIIIIIIIIIIIIGHHIHIIIIIIIIIGIIIIIIIIIIIIIIIHIIIIIIIIIIIIIIIIIIIHIIIIIIIIIIIIIIIIIIIIIIIIIIGHHIIHIHIGIIIIIIHHHIIIIIIHHIIIHIGIIHFHIEHIIHHHIHIHIIIHHIHCHHIIIHIIIIIIIIIHIHHIIIIIIHIIHHHHIIIHIIIIIIIIIIHHHHIIIHIIIIIIIIHIIIHGCHHIIIHHGHHIHIHIIIHH@IIIIIIGIIIHIIIIHHEIHIIIIIIIIIIIIIIIIIIIIIIHHIIIIHGIIIIIHHFIIHHIHIIIIIIHH?IIIIIIIIIIIIIIIIIIIIIIIIIIIIHIIIIIIIIIIIIIIIIIIIIIIIIIIIIHFCIIIIHIIDDDCA
@HWI-D00621:464:HFY7KBCXY:1:1204:6906:97917 1:N:0:CGAGGCTGAGTCAACA
TGGGGAATTTTGCGCAATGGGGGAAACCCTGACGCAGCAACGCCGCGTGGAGGATGAAGCCCCTTGGGGTGTAAACTCCTTTCGACCAAGACGATAATGACGGTACTGGTGGAAGAAGCACCGGCTAACTCTGTGCCAGCAGCCGCGGTAATACAGAGGGTGCGAGCGTTGTTCGGAATTATTGGGCGTAAAGGGCGCGTAGGCGGCGCAGCAAGTCACCTGTGAAATCTCTGGGCTTAACTCAGAGCCTGCAGGCGAAACTGCTGTGCTGGAGTATGGGAGAGGTGCGTGGAATTCCCGGTGTAGCGGTGAAATGCGTAGATATCGGGAGGAACACCTGTGGCGAAAGCGGCGCACTGGACCATAACTGACGCTGAGGCGCGAAAGCTAGGGGAGCAAACAGGATTAGATACCCCAGTAGTCC
+
IIIIIIIIIIIIIIIIIIIIIHIIIIIIIIIIIIIIIIIIIIIIIIIIIIIIIIIIIIIIIIIIIIIIIIIIIIIIIIIIIHHIIIIIIIIIIIHIHHIIIIIIIHIIIIIIIIIIIIHIHIIIIIIIIHIIIIIIIIHIIIIIIGIGIHIIIIIIIIHHEHIIHIIIHHHHHFIHIHIHFGIIHIIIIIGIIIIIIIIIHHIHIIIIHHIHHIIIIHHGHIIIIIHHHHIIHFIIIHIIGHFHHEGIHGIHIIIIIIIIIHHHIIIIIIHIIIHIIIIIIHHIIHIHIHIIIIHCHHIIIIIIIIIIIIIIIIIIIIIIIIHIIIIIIIIIIIIIIIHIIIIIIIIHIIIIIIIIIIIIIIIIIIIIIIIIIIIIIIIHIIIIIIIIFIIIIIIIIIIIIIIIIIIIIIIIIIIIIIIDDDDA
@HWI-D00621:464:HFY7KBCXY:1:1204:17666:98724 1:N:0:CGAGGCTGAGTCAACA
TGGGGAATATTGGACAATGGGCGCAAGCCTGATCCAGCCATGCCGCGTGAGTGATGACGGCCTTAGGGTTGTAAAGCTCTTTCGCTCGGGACGATAATGACGGTACCGAGATAAGAAGCCCCGGCTAACTTCGTGCCAGCAGCCGCGGTAATACGAAGGGGGCTAGCGTTGTTCGGAATTACTGGGCGTAAAGCGCGTGTAGGCGGGTCTTTAAGTCAGGGGTGAAATGCCAAGGCTCAACCTTGGAACTGCCTTTGATACTGGAGATCTTGAGTCCGGGAGAGGTGAGTGGAATTGCGAGTGTAGAGGTGAAATTCGTAGATATTCGCAAGAACACCAGTGGCGAAGGCGGCTCACTGGCCCGGAACTGACGCTGAGACGCGAAAGCGTGGGGAGCAAACAGGATTAGAAACCCTAGTAGTCC
+
IIIIIIIIIIIIIIIIIIIIHIIIIIIIIIIIIIIIIIIIIIIIIIIIIIIIIIIIIIIIIIIIIIIIHIIIIIIIHIIIIGHIIIIIIIIIIIIIIIIHIIIIIIIIDHIIHIIIIIIIIIIIIIIIIIIIIIIIIIIIIIIIIIIIIIHHIIIIHIIIIIGIIIIIHHIIIIIIIIIIIIIIIIIHIIIIIIIIIIIIIIIIHIIIIIIIIIIIIIIIIIIIHIIHHIGGHIIIIHGHHFFHIIIIIIIIIHIIIIIIIIIIIIIIIIIIIHIIIIIIIIIIIIIHIIIIIIIIIIHHIIIIIIIIIIIIIIIHIIHIHIHIIIIIIIIIIIIIIIIIIIIIIIIIIIIIIIIIIHIIIIIIIIIIIIIIIIIIIHEIIIIIIIIIIIIIIIIIIIIIIIIIIIIIIHGDIIIIIIIDDDDD
@HWI-D00621:464:HFY7KBCXY:1:1204:4652:100473 1:N:0:CGAGGCTGAGTCAACA
TGGGGAATATTGGACAATGGGCGCAAGCCTGATCCAGCCATGCCGCGTGAGTGATGAAGGCCCTAGGGTTGTAAAGCTCTTTTGTGCGGGAAGATAATGACGGTACCGCAAGAATAAGCCCCGGCTAACTTCGTGCCAGCAGCCGCGGTAATACGAAGGGGGCTAGCGTTGCTCGGAATCACTGGGCGTAAAGGGTGCGTAGGCGGATCTTTAAGTCAGGGGTGAAATCCTGGAGCTCAACTCCAGAACTGCCTTTGATACTGAGGATCTCGAGTTCGGGAGAGGTGAGTGGAACTGCGAGTGTAGAGGTGAAATTCGTAGATATTCGCAAGAACACCAGTGGCGAAGGCGGCTCACTGGCCCGATACTGACGCTGAGGCACGAAAGCGTGGGGAGCAAACAGGATTAGAAACCCTAGTAGTCC
+
IIIIIIIIIFHIIIIIIIIIIIIIIIIIIIIIIIIIIIIIIIIIIIIIIHIIIIIIIIIIIIHIIIIIGHIIIIIIIIIIIHIIIIIIIIIIIIIIIIIIIIIIIIIIIIIIIIIIIHIIIIIIIIIIIIIIIIIIIHIIIIIIIIIIIIIIIIIIIIIHDHGHHIIIIHIIIIIIIGHHIHIHHIIIIIG?IHHHHGDEHIIHIIIIIIHIIHHHHHIIIIIHHIIGIIFIIHIIGIIIHCHCHIIIIIIIIIIIIIIIIHHHIHH?IIIIIHHDIIIIIIIIHHIIIIIIIIHHIIIIIIIIIIIIIIIIIIIIIIIIIHHIIIIIIIIIIHHHIHGIIIIHIIIIIIIHHHGIIIHHIIIIIIIIIIIIIIIIIIHIIHIIIIIHIIIIIIIIIIIIIIIIIIIIIIIHIIIIIIIDDBBD
@HWI-D00621:464:HFY7KBCXY:1:1205:11867:25761 1:N:0:CGAGGCTGAGTCAACA
TGGGGAATATTGGACAATGGGCGGAAGCCTGATCCAGCGATGCCACGTGTGCGAAGAAGGCCTTAGGGTTGTAAAGCACTTTAGTGGGGGAGGAAAGTAAGCGGGTTAATACCCTGTTTACGTGACAGTACCCCAAGAATAAGCACCGGCAAACTCTGTGCCAGCAGCCGCGGTAATACAGAGGGTGCAAGCGTTAATCGGAATTATTGGGCGTAAAGGGCTTGTAGGCGGTTAGATAAGTTAGGTGTGAAAACCCTGGGCTCAACCTGGGGCTGGCACTTAATACTGTTTAGCTAGAGTATAGGAGAGGAGAAGGGAATTCCTGGTGTAGCGGTGAAATGCGTAGATATCAGGAGGAACATCAGTGGCGAAGGCGCTTCTCTGGCCTAATACTGACGCTGAGGAGCGAAGGCGTGGGGATCAAACAGGATTAGAAACCCTAGTAGTCC
+
IIIIIIIIIIIIIIIIIIIIIIIIIIIIIIIIIIIIIIIIIIIIIIIIIIIIIIIIIIIIIIIIIIIIIIIIIIIIIIIHIHHIIIIIIIIIIIIIIIIIIIIIIIIIIIIIIIIIIIIIIIIIIIIIIIIIIIIIIIIIIIIHIIIIHIIIIIIIIIIIIIIIIIIIIIIIIIIIIIIIHIIIIHHHIIIIGHIIIIIHIHIIHHHHIIHHHIHHIHIHIHIIIIHGIIIHHEFHHHHFHGHGHHHFHEEGFCFHHH?HFHHIHGIGIIHHCCFG?HHIIIIHHIHG@HECHHHIHHEIIIIIIIIHHEIIHIIIIIIIIIIIHIIIIIIIIIIIIIIIIIIIIIHHIIIIIIIIIIIIIGIIIIIIIIIIIIHHHGIIIIHIIIIIIIIIIIIIHIIIIIIIIIIIHG@HIIIIIIIIIIIIHHIIIIHIIIIIIIIHIHHCDDD@@
@HWI-D00621:464:HFY7KBCXY:1:1205:8377:35704 1:N:0:CGAGGCTGAGTCAACA
TGGGGAATCTTGGACAATGGGGGCAACCCTGATCCAGCGACGCCGCGTGGGTGATGAAGGCCTTCGGGTTGTAAAGCCCTTTTGTCGGGGACGATGATGACGGTACCCGGCGAATAAGCACCGGCTAACTCCGTGCCAGCAGCCGCGGTAAGACGGAGGGTGCTAGCGTTGTTCGGAATTACTGGGCGTAAAGGGCGCGTAGGCGGCCTGGTCAGTCGGATGTGAAAGCCCGGGGCTCAACCCCGGAACGGCATCCGAGACGGCCAGGCTGGAGACCGGGAGAGGAGAGTGGAATAGCCAGTGTAGAGGTGAAATTCGTAGATATTGGCTGGAACACCGGTGGCGAAAGCGGCCTGCTGGGCTATGGCTGACACTGAGGCGCGACAGCGTGGGGAGCAAACAGGATTAGAAACCCGTGAGTCC
+
IIIIIIIIIIIIIIIIIIIIIIIIIIIIIIIHIIIIIIIIIIIIIIIHIHHIIIIIIIIIIIIIIIGIIIIIIIIIIIIIIDHIIIIHIIIIIIIIIIIIIIIIIIIIIIIIIIIIHIIIIIIIIIIIIIIHIIIIIHIIIIIIIIIIIIGHHHIIHIGDHIIIIIIIGHHGHIIIHIIIIHHHHIIICHCHHIHHIIHIIIHIIIIIHIIIIIHHIIIIIHHHHHEIIHIIIHHHHHGIHGHHIIHIIHIIIHHFHHHHDIHEIIIHIIIIIHIIIIIIIHIIIHIIIIHIHIHHIHIHIHEGIIIIIIHHGHIIIIIHHHIIIIIIIIIIIIHHCIIIIIIIHHIIIIIIIIIIHIIIIIIIIIIIIIIIIIHHIIIIIIIIIIIIIIHIIHHHHIIIIIIIHEIHHHHFHHHFEHDDDCD
@HWI-D00621:464:HFY7KBCXY:1:1205:9698:48444 1:N:0:CGAGGCTGAGTCAACA
TGGGGAATATTGGACAATGGGGGAAACCCTGATCCAGCCATGCCGCGTGAGTGATGAAGGCCTTCGGGTTGTAAAGCTCTTTCGCACGCGACGATGATGACGGTAGCGTGAGAAGAAGCCCCGGCTAACTTCGTGCCAGCAGCCGCGGTAATACGAAGGGGGCAAGCGTTGTTCGGAATTACTGGGCGTAAAGGGCGCGTAGGCGGTGCGCTAAGTCAGATGTGAAAGCCCTGGGCTCAACCCGGGAACTGCATTTGATACTGGCGCGCTCGAATCCGGGAGAGGTTGGTGGAATTCCCAGTGTAGAGGTGAAATTCGTAGAGATTGGGAAGAACACCGGTGGCGAAGGCGGCCAACTGGACCGGTATTGACGCTGAGGCGCGAAAGCGTGGGGAGCAAACAGGATTAGAAACCCTAGTAGTCC
+
IIIIIIIIIIIIIIIIIIIIIIIIIIIIIIIIIIIIIIIIHHIIIIIIIIHIIIIIIIIIIIIIIIIIIIIIIIIIIIIIIGHIIIIIIIIIIIGIIIIIIIIIIIIIIIHIIIIIIIIIIIIIIIIIIIIIIIIIHIIIHHIHHIIIIIIIIII?HIHGHIIIIIGIHHIIIIIIIIIIIIIIIIIIIIIIIIIIIIIIHIIIIIIIIIIIIIIIIIIHIIIIIIIIIIGIIIIIIIIIIHIIIIIIHHIHIIIIIHGIIIIIIIIIHIIIIIIHIIIIIIIHIIIIIIIIIIIIIIIIIIIIIIIIIIIIIIHIIIHIHHGIIIIIIIIIIIIIIIIIIIIIIIIIIIIIIIIIIIIIIIHIIIIIIIIHIIIIIIHHIIIIIIIIIIIIIIIHHIIIIIIIIIIIIIIIIIIHIIIDDDCD
@HWI-D00621:464:HFY7KBCXY:1:1205:12231:62650 1:N:0:CGAGGCTGAGTCAACA
TGGGGAATTTTGCGCAATGGGGGAAACCCTGACGCAGCAACGCCGCGTGGAGGATGAAGTCCCTTGGGACGTAAACTCCTTTCGACCCGGACGATAATGACGGTACGGGTGGAAGAAGCCCCGGCTAACTTCGTGCCAGCAGCCGCGGTAATACGAGGGGGGCAAGCGTTGTTCGGAATTATTGGGCGTAAAGGGCGCGTAGGCGGTGCGGTAAGTCACCTGTGAAATCTCCGGGCTTAACTCGGAGCCTGCAGGCGAAACTGCCGTGCTTGAGTGTGGGAGAGGTGCGTGGAATTCCCGGTGTAGCGGTGAAATGCGTAGATATCGGGAGGAACACCTGTGGCGAAAGCGGCGCACTGGACCACAACTGACGCTGAGGCGCGAAAGCTAGGGGAGCAAACAGGATTAGATACCCTTGTAGTCC
+
IIIIIIIIIIIIIIIIIIIIIIIIIIIIIIIIIIIIIIIIIIIIIIIIIIIIIIIIIIIIIIIIIIIIIIIIIIIIIIIIIHHIIIIHIIIIIIIIIIIIIIIHIIIIIIIIIIIIIIIIIHIHIIGHIIHHHIIIIIIIIIHHIIIIIIIIIIIIIIIHIIIIIIGIAEEHIIIIIIIHIIIHIIIIHHIIIIHIIIIIIIIIIIIIIIIHIIIIIHIIIIIIIIHHIIIIGIHHEIIIIIIIIIIIIIIIIIIIIHHHIIIIIIIIIHIIHIIIIIIIIIIIIIIIIIIIIIIIIHIIIIIIIIIIIIIIIIIIIIIIIHHIIIIIIIIIHIIIIIIIIIIIIIIIIIIIIIIIIIIIHIIIIIIIIIIIIIIIIIIHHIIIIIIIIIIIIIIIIIIIIIIIIIIIIIHIIIIIGHEDDDDD
@HWI-D00621:464:HFY7KBCXY:1:1205:12466:64101 1:N:0:CGAGGCTGAGTCAACA
TGGGGAATTTTGCGCAATGGGGGAAACCCTGACGCAGCAACGCCGCGTGGAGGATGAAGCCCCTTGGGGCGTAAACTCCTTTCGACCAAGACGATAATGACGGTACTGGTGGAAGAAGCACCGGCTAACTCTGTGCCAGCAGCCGCGGTAATACAGAGGGTGCGAGCGTTGTTCGGAATTATTGGGCGTAAAGGGCGCGTAGGCGGTGCCACAAGTCACCTGTGAAATCTCTGGGCTTAACTCAGAGCCTGCAGGCGAAACTGTGGTGCTGGAGTATGGGAGAGGTGCGTGGAATTCCCGGTGTAGCGGTGAAATGCGTAGATATCGGGAGGAACACCTGTGGCGAAAGCGGCGCACTGGACCACAACTGACGCTGAGGAACGAAAGCTAGGGGAGCAAACAGGATTAGATACCCTGGTAGTCC
+
IIHIIIIIIIIIIIIIIIIIIIIIGHIGIIIIIIIIIIHIIIIIIIIIIIEHIIIIIIIIIIIIIIIIIIIIIIIIIIIIIGHIIIIIIHIIIIIIIIIIIIIIIHHIIIIIIIIHIIIIIIIIIIIIIIIIIIIIHGIIGHIIIGIIIIHIIIHIHIIIGHIIFHIIHIIHIHIIHIHIHIIIIIIIHIIIHIHIHIIIIIIIIIIHIIIHHHHHIHIIIIHIIIIIIHIIIIIIGIHGHIIIIIIHGIIIIIHIHIHHIIIHIIGIHIIIHIIHIIIIIIHIIIIGIIIIIIIHIIIIIIIIIIHIIHIIIIIIIIIIIHIIIIIIIIIIIIIIHHGIIIIIHIIIIIIIIIIIIIIIIIIIIIIIIIHIIIIIIIIIIIIIIIIIIIIIIIIIHEIHGIIIIIIIHEHHHIIHIIIDDDDD
@HWI-D00621:464:HFY7KBCXY:1:1205:12084:73546 1:N:0:CGAGGCTGAGTCAACA
TAAGGAATATTGGTCAATGGACGCAAGTCTGAACCAGCCATGCCGCGTGGAGGATGAAGGTCCTCTGGATTGTAAACTTCTTTTATTTGGGAAGAAATGTGAGAATTCTTTTTCACTTGACGGTACCAGATGAATAAGCACCGGCTAACTCCGTGCCAGCAGCCGCGGTAATACGGAGGGTGCAAGCGTTATCCGGATTTACTGGGTTTAAAGGGTGCGCAGGCGGATATGTAAGTCAGTGGTGAAATCTTTGGGCTTAACCCGAAAATTGCCATTGATACTATATATCTTGAATGCTGTGGAGGTAAGCGGAATATGTCATGTAGCGGTGAAATGCTTAGAGATGACATAGAACACCTATTGCGAAGGCAGCTTACTACGCAGAGATTGACGCTCATGCACGAAAGCGTGGGGATCAAACAGGATTAGAAACCCTAGTAGTCC
+
IIIIIIIIIIIIIIIIIIIIIIIIIIIIIIIIIIIIIIIIIIIIIIIIIHIIIIIIIIIIHIIIIIIIIIIIIIIIIIIIIHIIHIHIHIIHHIIIIIHHHHIIHHIEHIIIIHHIHHIHIHIIIIIIIIIIIIHIHIHHHHHHHIIIIHIIIIIIHHGHGHIIIGHHHDGEHIIHEHGEGHHHHIIIIIIIHGIIIHIHHHHHIIFIIIIHGHIIHHIHIHIIIHHDIHHHHIHHCHCC?GHEIIIIIIIIIIIIIHIIIHHIIIIIHIIIIIIIIIIIIIHEHIHIIIIIIIIHIIIIIIGIIIIHIIIIIIIIIIIIIIIIIIIIIIIIIIIIIIIIIHFGIHHHEHIIIIHIHGEIIIIIIIIIIIIIIHIIIHGHHIIIIIIHIIIIIIIIIIHFHIGIIHGIIIIIIIIHIIIIIIIIIIIIIIIIIIIIIIIDDDCD
@HWI-D00621:464:HFY7KBCXY:1:1205:9810:82868 1:N:0:CGAGGCTGAGTCAACA
TAAGGAATATTGGTCAATGGACGCAAGTCTGAACCAGCCATGCCGCGTGGAGGATGAAGGTCCTCTGGATTGTAAACTTCTTTTATTTGGGAAGAAACCCACGATTTCTATTGTGGTTGACGGTACCAGATGAATAAGCACCGGCTAACTCCGTGCCAGCAGCCGCGGTAATACGGAGGGTGCAAGCGTTATCCGGATTCACTGGGTTTAAAGGGTGCGTAGGCGGGCAGGTAAGTCAGTGGTGAAATCTCCGGGCTTAACCCGGAAACTGCCGTTGATACTATCTGTCTTGAATATAGTGGAGGTGAGCGGAATATGTCATGTAGCGGTGAAATGCTTAGATATGACATAGAACACCCATTGCGAAGGCAGCTCGCTACACTATCATTGACGCTGAGGCACGAAAGCGTGGGGATCAAACAGGATTAGAAACCCGAGTAGTCC
+
IIIIIIIIIIIIIIIIIIHIIIIIIIIIIIIIIIIIIIIIIIIIIIIIIIIIIIIIIIIIIIIIIIIIIIIIIIIIIIIIIGHIIIHHIIIIIIIIIIIIIIIHHIIIHIIIIIIIIIIFHIGIIIIIIIIIIIIIIIIIIIIIIIIIIIIHIIIIIIIIIIIIIIIIIIIIIIIIIHGIIHIIIIIIIIGIIIHIGHHIIIIIIIIIIIIIIIHHIIIIIIIIIIIIIIIH@IHFHIIGIIIIIHHHHDIIGHIIIHHIGIIIHIIIHHHHGIIIHHIIIIHIIHIHGIHHIIHIIIIIIIIIIHIIIHHHIIIIIIHIHIIIIHIIIHHGIIIIIIIIIHHIHGHHIIHEHHIIIHEIHIIHIGIIIIHHHHIGHIHGIIGIIIIHHIIIIIIIIIIIIIIIIIIIIIIIIIIIIIIIIIIHIHHFIIHGIIIIIIIDDDAD
@HWI-D00621:464:HFY7KBCXY:1:1205:10493:91513 1:N:0:CGAGGCTGAGTCAACA
TGGGGAATATTGGACAATGGGCGAAAGCCTGATCCAGCAATGCCGCGTGAGTGATGAAGGCCTTAGGGTTGTAAAGCTCTTTTACCCGGGATGATAATGACAGTACCGGGAGAATAAGCTCCGGCTAACTCCGTGCCAGCAGCCGCGGTAATACGGAGGGAGCTAGCGTTGTTCGGAATTACTGGGCGTAAAGCGCGCGTAGGCGGCTTTGTAAGTTAGAGGTGAAAGCCCGGAGCTCAACTCCGGAACTGCCTTTAAAACTGCATCGCTTGAATCCAGGAGAGGTGAGTGGAATTCCGAGTGTAGAGGTGAAATTCGTAGATATTCGGAAGAACACCAGTGGCGAAGGCGGCTCACTGGACTGGTATTGACGCTGAGGTGCGAAAGCGTGGGGAGCAAACAGGATTAGAAACCCGGGTAGTCC
+
IIIIHIIIIIIIIIIIIIIIIIIIIIHIIIIIHIIIIIIIIIIIIIIIIEHHHIIIIIIIIIIIIIIIIIIIIIIIIIIIIHIIHIIIIIIGIIIIIIIIIIIIIIIIIIIIIIHIIIIIIIIIIIIIIIIIIIIIIIIHIIIIIIIIIIHIIIIGHIIIHIIGIIIIHHHIIIIIHIHHIIIIIIIIIHIHIGHIIIHIIIHGIIIEHHHIHIHHHHIHFHHHIIHIGIIIIHIIIIHHHCHHIIGIIHFGIHHHFHEHIIIHIIIGIIIIGIIHIHIIIIIIIHHIHHIIIIIIIIHIIIIIHIIIIIIIIIIIIIIIIHHIIIIIIIIIHHIIIHHIIIIIIIIIIIHIIIIIIIIIIIHHH@IIIIIIIIIIIIIHIIIIIIIHHIIIIIIIIIIIIHIIIIIIIIIIIIHGEEIDDDDD
@HWI-D00621:464:HFY7KBCXY:1:1205:6920:91992 1:N:0:CGAGGCTGAGTCAACA
TGGGGAATATTGGACAATGGGGGCAACCCTGATCCAGCCATGCCGCGTGAGTGATGAAGGCCTTCGGGTTGTAAAGCTCTTTTGGCGGGGACGATGATGACGGTACCCGCAGAATAAGCCCCGGCTAACTTCGTGCCAGCAGCCGCGGTAAGACGAAGGGGGCTAGCGTTGTTCGGAATTACTGGGCGTAAAGCGAGTGTAGGTGGTTGTCCAAGTTGGATGTGAAAGCCTTGAGCTCAACTCAAGAAATGCATTCAGGACTGGATGACTAGAGGACCGGAGAGGATAGTGGAATTCCCAGTGTAGTGGTGAAATACGTAGAGATTGGGAAGAACACCAGTGGCGAAGGCGGCTATCTGGACGGTTTCTGACACTAAGACTCGAAAGCGTGGGGAGCAAACAGGATTAGATACCCTAGTAGTCC
+
IIIIIIIIIIIIIIIIIIIIIIIIIIIIIIIIIIIIIIIIIIIIIIIIIIIIIIIIIIIIIIIIIIIHIIIIIIIIIIIIIFHHIIIIIIIIIIIIIIIIIIIIIIIIIIHIIIIIIIIIIIIIIIIIIIIIIIIIIIIIIIIIIIIHHIIIIIIDHIGHIIIIIIHIHIIIIIIIHIIIIHIIIIIIHHIHHHHHIGIIHHHHIIIIIIIIIHGHHHHIIIIIIIHIIIHIHHHHE@HF?HHIIIIIIIIIGIHIIIHIHIIIHIIIIIIIIHHDIHHIIIIIIIIIIIIHIIIIIIIIIHIIIIIIIIIIIIGIIIIIIHFIIIIIIIIIIIIIIIIIHIHGIIIIIIIIIIIIIIIIIIIIIHGHGIHHIIIIIIIIIIIIIIIIIIIIIIIIIIIHIIIIIIIIIIIIIIGIIIIDDDDD
@HWI-D00621:464:HFY7KBCXY:1:1205:14425:93838 1:N:0:CGAGGCTGAGTCAACA
TGGGGAATCTTGCACAATGGAGGAAACTCTGATGCAGCGACGCCGCGTGAGCGATGAAGCCCTTCGGGGTGTAAAGCTCTTTCGACGGGAACGATAATGACGGTACCCGAAGAAGCTGCGGCTAACTACGTGCCAGCAGCCGCGGTAATACGTAGGCAGCAAGCGTTGTTCGGAATTACTGGGCGTAAAGAGTGTGTAGGCGGTGCTCCAAGTCTGGTGTGAAATCTCCCGGCTTAACTGGGAGGGTGCATTAGAAACTGGAATGCTAGAGGATGGGAGAGGTAAGCGGAATTCCTGGTGTAGCGGTGAAATGCGTAGATATCAGGAGGAACACCTGTGGTGTAGACAGCTTACTGGACCATTTCTGACGCTGAGACACGAAAGCGTGGGTAGCAAACAGGATTAGAAACCCTAGTAGTCC
+
IIIIIIIIIIIIIIIIIIIIIIIHIIIIIIIIIIIIIIIHIIIIIHIHIHIIIIIIIIIIIIIIIIIHIHHHIIIIIIIIIDFHHIIIIIIIIIIHIIIIIIIIIIIIIIIIIIIIIIIIIIIIIIIIIIHHIHIIIIIHIIIIIIIIIIIIIIIIIIIHCHIIIIHHIIIIIIIIIIIIIIIIIIIHIIIIIIIIIIHIIHIHIHIIHIIIIIIIIIIIIIIIHIIIIHHGHIGIIIIIIHGIIIIIIIFIIIIIIIIIIIIHIIIGIIIIIIIHHHIIIIIIIIIIIIIIIHIIIIIIIIIIIIIIIIIIIIIIIIHGHIIIIIIIIIIIIIIIIIIIIIHIIHIIIIIIIIIIIIIIIHIIIIIIIIIIIIIIIIIIIIIIIIIIIIGIIIIIIIIHHIIIIIIHHIIIIIIIDDDDD
@HWI-D00621:464:HFY7KBCXY:1:1205:10837:95501 1:N:0:CGAGGCTGAGTCAACA
TGGGGAATTTTGCGCAATGGGCAAACGCCTGACGCAGCAACGCCGCGTGGAGGATGAAGGTCTTTGGATTGTAAACTCCTGTCAGCAGGGAAAAAGGGATTTAGGTTAATACCCTAGAAACTTGATTGTACCTGCAGAGGAAGCCCCGGCTAACTCTGTGCCAGCAGCCGCGGTAATACAGAGGGGGCAAGCGTTATTCGGAATTATTGGGCGTAAAGGGCGCGTAGGCGGCTTTTCAAGTGACGGGTGAAATCCCTCGGCTTAACCGAGGAACTGCCTGTCAGACTGGAAGGCTTGAGACCGGGAGAGGTGAGTGGAATTCCCAGTGTAGCGGTGAAATGCGTAGATATTGGGAGGAACACCAGTGGCGAAGGCGGCTCACTGGACCGGAACTGACGCTGAGGCGCGAAAGCGTGGGGAGCAAACAGGATTAGATACCCTAGTAGTCC
+
GHIIIHIIIIIIIIGIIIIIIIIIIIIIIIIIIIIIHIIIIIIIIIIIIIFHIIIIIIIIHIIIIIIIIIIIIIIIIIIIIHHIIIIIIIIIIIIIIIIHGIIIIIIIIIIIIIIIIHIIIIIIIIIIIHIIHIIIIIIIIIIHHIHIIIIIHHIIIIIIIIIIIGIIIIIIIIIIIIIIIGIHHIIIIIIIIHIHIIIIIIHIIIIHIIIIIIIIHIHIIIIIIGHIIIHHHE@HHHIHIIIIIIIIIGIHGHGIGIIIHIIIIIIIHIIIIIHIIIIIIHHIIIIIIIIIIIIIIIIIHIIIIIIIIIIIIIIIIIIIIIIIIIIIIIIIIIIIIIIIIIIIIFHHIIIIIIIIIIIIIIIIIIIIIIIIIIIIIIIIIIIIIIIIIIIIIIIIIIIIIIIIIIIIIIHIIIIIIIIIIIIIIIIIIIIIIIIIIIIIIIIIDDDDD
@HWI-D00621:464:HFY7KBCXY:1:1207:11767:64635 1:N:0:CGAGGCTGAGTCAACA
TGGGGAATCTTGCGCAATGCGCGAAAGCGTGACGCAGCAACGCCGCGTGGGGGAAGAAGGCTTTCGGGTTGTAAACCCCTTTCAGTTGGGACGAAGCCTCATCGGTGAATAGCCGCGTGGGGTGACGGTACCTTCACAAGAAGCACCGGCTAACTACGTGCCAGCAGCCGCGGTAATACGTAGGGTGCAAGCGTTGTCCGGAATTATTGGGCGTAAAGCGCGTGTAGGCGGCTGGTTAAGTGTGATGTGAAATCTTCCGGCTCAACCGGAAAACTGCATTGCAAACTGGCCTGGCTAGAGTGCAGGAGAGGGAAGCGGAATTCCAGGTGTAGCAGTGAAATGCGTAGATATCTGGAGGAACACCAGTGGCGAAGGCGGCTTCCTGGCCTGCAACTGACGCTGAGACGCGAAAGCGTGGGGAGCGAACCGGATTAGATACCCCTGTAGTCC
+
IIIIIIIIIHIHIIIIGHIIIIIIIIIIHIIHIIIIIIIHIIIIIIIFHHHIIIIIIIGIIIIIIHIHIIIIIIIIIIIIIHIIIIIIIIIHHIIIGIIIIGHIIIIIIIHIIIIIIIIIHIIHIIIGHIIHIIIIIIIIIHIHHIHHIIIIIIIIHEHHHIHEEHIHGDHIIEHIIIIIIIIIIIIIIIHIIICCECHHEEHHIEHHIIIIIHIIIIIIIIHHIIIIIIIHHHEIIIHIHGHIIIHHGIIHCHDIIHHHHHHHHHHCCGIHHHFHHIGIHEGHHCEIIGHEHIIIHIHIIIIIIIIIIIIIIIHGGIIIIIHHHIIIIIIIHHIIIIIIHIIIIIIIHIIIIIIIIIHIIIHHIIIIIIIIIIIIIIIIHHIIHHHIIIIIIIIIIIIIIIIIHIHIIIIIIIIHIIIIIIIIIIIIIIIIIIIIIIIHIIHIIDDDCD
@HWI-D00621:464:HFY7KBCXY:1:1207:4894:73611 1:N:0:CGAGGCTGAGTCAACA
TGAGGAATCTTCCGCAATGGGCGAAAGCCTGACGGAGCGACGCCGCGTGTGGGATGAAGTCTTTCGATGTAAACCACTGTCGGAGGGGAAGACAAAAAAGACGGTACCCTCCAAGAAAGCCCCGGCTAACTACGTGCCAGCAGCCGCGGTAATACGTAGGGGGCAAGCGTTATCCAGATTTACTGGGCGTAAAGCGCGTGTAGGCGGCTGGTTAGGTGTGATGTGAAATCTTCCGGCTCAACCGGAAAACTGCATTGCAAACCGGCCTGGCTAGAGTGCAGGAGAGGGAAGCGGAATTCCAGGTGTAGCGGTGAAATGCGTAGATATCTGGAGGAACACCAGTGGCGAAGGCGGCTTCCTGGCCTGCAACTGACGCTGAGACGCGAAAGCGTGGGGAGCGAACCGGATTAGATACCCTGGTAGTCC
+
IIIIIIIIIIIIIIIIIIIIIIIIIIIIIIIIIIDHIIIIIIIIIIIIIIIIIIHIIIIIIIIIIIHIIIIIIIIIIHIIIHIIIIHIIIIIIIIIIHIIIIIIIIIHIIIIIIIIIIIIIIIIHIIIHIIIIIIIIIIIIIIIIIIHIHDIHIIIHIHIHHHIHGIIIIIIIIIIIIHHIIIIIIIIIHIHIIIIIIHIHIHHHIGHIIIIHIIIIIIIIIIIIIIIIIIHIIIIIH?CIHIIIHIIHHHHCEIIIIHHGIIIIIIIIIIIIIIIIIHIIIIIIIIIIIIIIIIIIIIIIIIIIIIIIIIIIIIIIIIIIIIHHIIIHIIIIIIIIIIIIIIIIIIIIIIIIIIIIIIIIHIIIIIIIIIIIIIIIIIIIIHIIIIIIIIIIIIIHHCIIIIIIIIIIIIIIIIIIIIIIDDDDB
@HWI-D00621:464:HFY7KBCXY:1:1207:11324:76538 1:N:0:CGAGGCTGAGTCAACA
TGGGGAATTTTGGACAATGGGCGCAAGCCTGATCCAGCAATGCCGCGTGTGTGAAGAAGGCCTTCGGGTTGTAAAGCACTTTTGTCCGGAAAGAAAACCTCGTGGTTAATACCCGTGGGGGATGACGGTACCGGAAGAATAAGCACCGGCTAACTACGTGCCAGCAGCCGCGGTAATACGTAGGGTGCAAGCGTTAATCGGAATTACTGGGCGTAAAGCGTGCGCAGGCGGTTCGCTAAGACAGATGTGAAATCCCCGGGCTTAACCTGGGAACTGCATTTGTGACTGGCGGGCTAGAGTATGGCAGAGGGGGGTAGAATTCCACGTGTAGCAGTGAAATGCGTAGAGATGTGGAGGAATACCGATGGCGAAGGCAGCCCCCTGGGCCAATACTGACGCTCATGCACGAAAGCGTGGGGAGCAAACAGGATTAGAAACCCTTGTAGTCC
+
IIIIIIIIIIIIIIIIIIIIIIIIIIIIIIIHIIIIIIIIIIIIIIIIIIIIIIIIIIIIIIIIIIIIIIIIIIIIIIIIIGHIIIIIIIIIIIIIIIIIIIIIIIIIIIIIIIIIIIIIIGHIIIIIIIIIIIIIIIIIIIIIIIIIHIIHIIIIIIIIIIIIIIIIHHHHHHIIHIIHHFHIIIIIEHGHIHIIHHIIIIIHHIIIIIHHIIIIHHIIIIIIIIIIIIIIHIHGEIHIHEGIIHIHIIHHCHHCIIIIHHIHHEHHIIIIIIIIIIIIIIIIIHHHHIIHHFHIIIIGIIIHHIIIIIIIIIHIIIIHGHEIIIIIIIIIIIIIIIIIIIIIIIHFHHIIIIIIIIIIIIIIIIIIIIIIIIIIIIHHIIIIIIIIIIIIHIIIIIIIIIIIIIIIIIIIIIIIIIIIIIIIIIIIIIIIIIIIIIIIIHIIDDDDB
@HWI-D00621:464:HFY7KBCXY:1:1207:14844:80129 1:N:0:CGAGGCTGAGTCAACA
TGGGGAATCTTGCGCAATGGGCGAAAGCCTGACGCAGCGACGCCGCGTGGGGGATGAAGCTTCTCGGAGTGTAAACCCCTTTCGACCGGGACGAAACGCCCGCAAGGGCTTGACGGTACCGGTATAAGAAGCCCCGGCTAACTACGTGCCAGCAGCCGCGGTAAGACGTAGGGGGCCAGCGTTGCTCGGAATTACTGGGCGTAAAGGGTTCGTAGGCGGTGCGGTAAGTCGGAAGTGAAATCTCTGGGCTTAACTCAGAGGCTGCTTTCGAAACTGCCGTGCTAGAGTGCGAGAGAGGCGAGTGGAATTGCGGGTGTAGCGGTGAAATGCGTAGATATCCGCAGGAACATCCGAGGCGAAAGCGGCTCGCTGGATCGCAACTGACGCTGAGGGACGAAAGCTAGGGGAGCAAACAGGATTAGATACCCTAGTAGTCC
+
IIIIIIIIIIIIIIIIIIIIIIIIIIIIIIIIIIIIIIIIIIIIIIIIIIIIIIIIIIIIIIIIIIIIIIIIIIHIIIIIIHHIIIIIIIIIIIIIIIIIIIIIIIIIIIIIHHIIIIIIIIIIIHIIIIIIIHIIIIIIIIIIIIIIIIIIIIIIIIIIIIIIIIIHHIIIHIIIIIIIIIIIIIIIHIIIIGIIIIGHIHIIIHIIIIIIIIIIIIIIIIIIIIIIIIHIIHIIIIIIIIIHIIIIIIIIIIHHIIIIIIHIIIIIIIIHIIIIHIIIIIIIIIIIIIIIIIIIIIIIIIIIIIIIIIIIIIIIIIIIIIIIIIIIIIIIIIHIIIIIIIIIIIIIHCIIIIIIIIIIGIIIIIIHIIIIIIIIIIIIIIIIIIIIIIIIIIIIIIIIIIIIIIIIIIIIIIIIIIIIIIIIIIIIIIIIDDDAD
@HWI-D00621:464:HFY7KBCXY:1:1207:14885:84301 1:N:0:CGAGGCTGAGTCAACA
TAAGGAATATTGGTCAATGGACGCAAGTCTGAACCAGCCATGCCGCGTGGAGGATGAAGGTCCTCTGGATTGTAAACTTCTTTTATCTGGGACGAAAAAGGGTCTTTCTAGATCAACTGACGGTACCAGATGAATAAGCACCGGCTAACTCCGTGCCAGCAGCCGCGGTAATACGGAGGGTGCAAGCGTTATCCGGATTCACTGGGTTTAAAGGGTGCGTAGGTGGGTTGCCAAGTCCGTGGTGAAATCTCCGAGCTTAACTCGGAAACTGCCGTGGATACTGGTAGTCTTGAATACCGTGGAGGCCAGTGGAATATGTCATGTAGCGGTGAAATGCTTAGATATGACATAGAACACCAATTGCGAAGGCAGCTGGCTACGCGAATATTGACACTGAGGCACGAAAGCGTGGGGATCAAACAGGATTAGATACCCTAGTAGTCC
+
IIIIIIIIIIIIIIIIIIIIIIIIIIIIIIIIIIIIIIIIIIIIIIIIIIIIIIIIIIIHHIIIIIIIIIIIIIIIIIIIIGHIIIIIIIIIIIIHIIIIIIIIIIIIIIIIIIIIHIIIIIIIIIIIIIIIIIIIIIIIIIIIIIIIIIIIIIIIIIIIIIHIIIIIIIIIIHIIIHHIHIIIIFHIIIIIIIIHGIHHIIIIIIFIIIIGIIIIIHIIIIIHIIIIHIIHHIIIIIIIIIIIIIHIIIIIIHIHGIIIIIIIIIIIIIIHHIIIIIIIIIIIHHIHIHIIIIIIIIIHIIIIIIIIIIIIHHIHFHHIIIIIIIIIIIIIIIIIIIIIIHIIIIIIIIIIIIIIHHIIIIIIIIIIIIIHIIIIIIIHIIIIIIHIIIIIIIIIIIIIIIIIIIIIIIIIIIIIIIIIIIIIIIIIIIHHGIIIIIIDDDAD
@HWI-D00621:464:HFY7KBCXY:1:1208:6426:42094 1:N:0:CGAGGCTGAGTCAACA
TGGGGAATATTGGACAATGGGCGAAAGCCTGATCCAGCAATGCCGCGTGAGTGATGAAGGCCTTAGGGTCGTAAAGCTCTTTTACCCGGGATGATAATGACAGTACCGGGAGAATAAGCTCCGGCTAACTCCGTGCCAGCAGCCGCGGTAATACGGAGGGAGCTAGCGTTGTTCGGAATTACTGGGCGTAAAGCGCGCGTAGGCGGCTTTGTAAGTTAGAGGTGAAAGCCCGGGGCTCAACTCCGGAACTGCCTTTAAGACTGCATCGCTTGAATCCGGGAGAGGTGAGTGGAATTCCGAGTGTAGAGGTGAAATTCGTAGATATTCGGAAGAACACCAGTGGCGAAGGCGGCTCACTGGACCGGTATTGACGCTGAGGTGCGAAAGCGTGGGGAGCAAACAGGATTAGAAACCCTAGTAGTCC
+
IIIIIIIIIIIIIHIIIIIIIIIIIIIIIIIHIIIIIIIIIIIIIIIIIGHIIFHIIIIIIIIIIIHHIIIIIIIIHIIIIHHIIIIIIGHIIIIIIIIIIIIIIIGIIIIIIIIHHIHIIIIIIIIIIIIIIIIGIHHGHIHIIIIIIIHIIIIHEHHHHHIIIIIIIIHIIHIIIIHHIIIIIIIHIIHHIIIIIIIIIIIHIIIIHHIIIIIIHHIHHIHHIHHIHIHIIHHHHGHEHFIIHIHIIIIHIHFEHEHGIIIIIGIIHHHHHHHHIIIIIIIIIIIIIIIIIIIIIIIIIIIIHGHIIIIIIIHIIIIIIHGIHIIIIIIIIHHHIIHIIIIIIIIIIIIIIIIIIIIIHIIIHIIIIHIIIIIIIIIIIIIIIIIIIHIIIIIIIIIIIIIIIIHIIIIHIIIIHIICDDDA
@HWI-D00621:464:HFY7KBCXY:1:1208:7217:53070 1:N:0:CGAGGCTGAGTCAACA
TAACGAATATTCCACAATGCGCGAAAGCGTGATGGAGCGATGCCGCGTGCAGGATGAAGCCCCTCGGGGTGTAAACTGCTGTCAGGGTTTACCAACTCAATGAGGAAACCCAAAGGAAGAGACGGCTAACTCTGTGCCAGCAGCCGCGGTAATACAGAGGTCTCGAGCGTTAATCGGAATTACTGGGCTTAAAGGGTGCGTAGGCGGTTCCGTAAGTGCCTTGTGAAATCCCATGGCTTAACCATGGAATTGCTCGGTAGACTGCGGGGCTTGAGGTCAGTAGGGGTCGCTGGAACTCTAGGTGGAGCGGTGAAATGCGTAGATATCTAGAGGAACGCCAAAGGTGAAGACAGGCGACTGGGCTGAATCTGACGCTGAGGCACGAAAGCGTGGGTAGCGAACGGGATTAGAAACCCTAGTAGTCC
+
IIIIIIIIIIIIIIIIIIIIIIIIIIIIIHIIIIHHIIIIIIIIIIIIIIIIIIIIIIIHIIIIIIIIIIIEHIIIGHIHIFHIIIIIIIIIIIIIIIIIGIIHIIIIIIIIGIIIIIIIIIIIIIIGIIIIIHHIIIIIIIIIIIGIIIIIIIIIGGIHEHHHIIIIIIIGHIIHHHIIIIIIIIIIIIIIIIIIIIIIIIIIIIIIHIIIIIIHHHIIIIIIIIIHII?HGGIIIIIIIGIGHHEHHHHHHEGIIGIHIIGIHHIIIIGIIIHH?EIIIIIIIIIIHFIIIHIHIHIIIIIIIIIIIIIIIIHIIIIIHIHGIIIHGIHIIHIIHEHGIHIIHIIIIHIIIHIIIIIIIIIIIIIHIIIIIIIHHHIIIIIIIIIIIIIIIIIHIIHIIIIIIIIHIIIIHIIHHIIIDDDDA
@HWI-D00621:464:HFY7KBCXY:1:1208:11036:66210 1:N:0:CGAGGCTGAGTCAACA
TAACGAATCTTCCCCAATGCACGAAAGTGTGAGGGAGCGACGCCGCGTGTGGGACGAAGTCCTTCGGGATGTAAACCACTGTCAGGGGATACCAAGTTCTGAGGATCCCCAGAGGAAGAGGCGGCTAACTCTGTGCCAGCAGCCGCGGTAAGACAGAGGCCTCAAGCGTTAGGCGGAATCACTGGGCTTAAAGCGTGTGTATGCGGGTCGTTAAGTACCTTGTGAAATCCCACGGCTCACCCGTGGAACTGCTGGGTATACTGGCGATCTTGGGCCAACTAGGGGCAACTGGAACAAACGGTGGAGCGGTGAAATGCGTAGATATCGTTTGGAACGCCAAAGGTGAAAACAGGTTGCTGGGGTTGTGCCGACGCTGAGACACGAAAGCCAGGGGAGCAAACGGGATTAGAAACCCTTGTAGTCC
+
IHHIIHIIIIIIIIIIIIIGIIIIIIIIIGHHHIIIIHIIIIIIIIIHIIIIIGIIIIIIIIIIIIHIIHIIIIIIIGHIIHHIIIIIIIIIIIIIIIIIIIIHIIIIGIHIIIHIIIIIHIHIIIIIIIIHIIIIIIIIIIGHIIGIIIIIHIHIIIGIIIIIIIIIIHIIHHIIIIIIIIIGHIIHIIIIIIIIIHHIIHHIIIIHHIIGIIIIEHIHIIHIIIHIIHIIIIIHHD?HHIIEHIIIIIIIHIIIHIIHIHIIIIIHIIIIIHEIIIIIGIIHHIIIGIIIIHHIIIIIIIIIIIIIIIIIIIIIIIIHHDEIIIIIIHIIIIIHHIIIHIIIIHIHIHIIIIIIIHIIIIIIIHIIIIHIIIIIIIIIIIIIIFIHIIIIIIIIHHIIIIIIIIGIIIHHIIHHGIIDDDDD
@HWI-D00621:464:HFY7KBCXY:1:1208:15230:79048 1:N:0:CGAGGCTGAGTCAACA
TGGGGAATCTTGGACAATGGGCGCAAGCCTGATCCAGCCATGCCGCGTGAGTGACGAAGGCCTTAGGGTTGTAAAGCTCTTTTGCCGGGGACGATAATGACGGTACCCGGAGAATAAGTCCCGGCTAACTTCGTGCCAGCAGCCGCGGTAATACGAAGGGGACTAGCGTTGTTCGGAATTACTGGGCGTAAAGCGCACGTAGGCGGATTTGTAAGTCAGGGGTGAAATCCCGGGGCTCAACCTCGGAACTGCCTTTGATACTGCAAGTCTCGAGTCCGATAGAGGTGGGTGGAATTCCTAGTGTAGAGGTGAAATTCGTAGATATTAGGAAGAACACCGGTGGCGAAGGCGGCCCACTGGATCGGTACTGACGCTGAGGTGCGAAAGCGTGGGGAGCAAACAGGATTAGAAACCCTAGTAGTCC
+
IHIIIIIIIIIIIIIIIIIIIIIIIIIIIIIIIIIIIIIIIIIIIIIIIIIIIIIIIIIIIIIIIIIIIIIIIHIIIIIIIDHIIIIIIIIIIIIIIIIIIIIIIIIIIIIIIIIIIHIIIIIIIIIIIIIIIIIIIIIIIIIIHIIIIIIIIIIHIIIIIHIIIIIIIGHIHIIIIIIIIIIIIIIIHHHIIIIIIIIIIHIIHIIIIIIIHHIIIIIIIIIIIHIHIIHGIIIIHGG@IIIIIIIIHFIIIIIGIHIHIIIIIIIHHHIIIIGIIIIIIIIIIIIIHFIIIIIIIIIHIIIHIIIIIIIIIIIIHIHIIHHIIIIIIIIIIIIIIIIIIIIIIHIIIIIIIIIIIIIIIIIIIIIIIIIIIIIIIIIIIIIIIIIIIIIIIIIIIHIIIIIIIIHIIIIHIIIIIIIDDDDD
@HWI-D00621:464:HFY7KBCXY:1:1208:7003:79624 1:N:0:CGAGGCTGAGTCAACA
TGGGGAATTTTGGACAATGGGGGCAACCCTGATCCAGCCATGCCGCGTGTGTGAAGAAGGCCTTCGGGTTGTAAAGCACTTTCGGACGGAACGAAATCGCGCGGGTGAATATCCCGCGTGGATGACGGTACTGTAAGAAGAAGCACCGGCTAACTACGTGCCAGCAGCCGCGGTAATACGTAGGGTGCGAGCGTTAATCGGAATTACTGGGCGTAAAGCGTGCGCAGGCGGCTTCGCAAGTCAGACGTGAAATCCCCGGGCTTAACCTGGGAATGGCGTTTGAAACTACGGAGCTGGAGTGTGGCAGAGGGAGGTAGAATTCCACGTGTAGCGGTGAAATGCGTAGATATGTGGAGGAATACCGATGGCGAAGGCAGCCTCCTGGGCCAACACTGACGCTCATGCACGAAAGCGTGGGGAGCAAACAGGATTAGATACCCTAGTAGTCC
+
IIIIIIIIIIIIIHIIIIIIIIIIIIIIIIIIIIIIIIIIIIIIIIIHHGHIIIIIHIIIIIIIIHIIHIIIIIIGIGIIIFHIIHIIHHIIIIHIIIIIHIIIGIIIIIIIHIIIIIHIIHIIIIIIIIIIIHHHIIIIIIIIIIIHIIIIIIIIIIHHHIIIIIIIIIIIHIIIIIIIIIIHHIGIIIIIIIIGHHIIIIHHIIIIIIIIIIIIIIIIHIIIIIIIIIHHDCCHAHIIIGHIIHHFGIIHDIHIIIIIHHFIHIHCFIIIIIIIIIHIIIIIIIHHIIIIIIIIIIIIIIIIIHGIIIIIIIIIHHHIIHHHIIIIIIIIHIIIIIIIIIIIIIIIIIIIIIIIIIIHIIIIIIIIIIIIIIIIIHFEIIIIIIIIIIIHIIIIIIHIHIIIIIIIIIIIIIIIIIIIIIIIIIIIHIIHIIIIIIIIIIIIDDDDD
@HWI-D00621:464:HFY7KBCXY:1:1208:6365:83422 1:N:0:CGAGGCTGAGTCAACA
TGGGGAATATTGGACAATGGGCGAAAGCCTGATCCAGCCATGCCGCGTGTGTGAAGAAGGTCTTCGGATTGTAAAGCACTTTAAGTTGGGAGGAAGGGCATTAACCTAATACGTTAGTGTTTTGACGTTACCGACAGAATAAGCACCGGCTAACTCTGTGCCAGCAGCCGCGGTAATACAGAGGGTGCAAGCGTTAATCGGAATTACTGGGCGTAAAGCGCGCGTAGGTGGTTCGTTAAGTTGGATGTGAAAGCCCCGGGCTCAACCTGGGAACTGCATTCAAAACTGACGAGCTAGAGTATGGTAGAGGGTGGTGGAATTTCCTGTGTAGCGGTGAAATGCGTAGATATAGGAAGGAACACCAGTGGCGAAGGCGACCACCTGGACTGATACTGACACTGAGGTGCGAAAGCGTGGGGAGCAAACAGGATTAGATACCCTAGTAGTCC
+
IHIIHIIIIIIIIGHIIIIIIIIIIIIIIIIIIIIIIIIIIIIHIIIIIHIHIIIIIIIIIIIIIIIIIIIIIIIIIIIIEDHHIIIIIHIIHIIIHIGHIHHIGHIICHHHHIIIIIIIIIIIIIIIIIIIIIIIIIIIIIGIIIIIIIIIIIHIGIIIHHHIIIIIIIGDHIIICHHHEHI@HEGH?FHHIE@H@GHEHHHHHHIHIHHGEEHHHHIHHGHIIIHHHHHGHHHHIIHEIIIIIIIHHHCIHCIHHIHHCE?HHECEGCIIHIGIIGIIIIHFIIIHHHIIIIIIIIIIIHHIIIIHIIIIIIIIHHIIIGIIIIIIIIIIIIIIIIIIIIIIIHHIIIHIIIIHHEFHIIIHGHHIIIIHIIIIIHHHHHEGIIIIIIIIIIIIIIIIIIIHFIIIIIIIHIIIIIIIIIIIIIIIIIIIIIIIIIIIIIIIDDDDD
@HWI-D00621:464:HFY7KBCXY:1:1208:10016:83482 1:N:0:CGAGGCTGAGTCAACA
TGGGGAATTTTGCGCAATGGGGGAAACCCTGACGCAGCAACGCCGCGTGGAGGATGAAGCCCCTTGGGGCGTAAACTCCTTTCGACCAAGACGATAATGACGGTACTGGTGGAAGAAGCACCGGCTAACTCTGTGCCAGCAGCCGCGGTAATACAGAGGGTGCGAGCGTTGTTCGGAATTATTGGGCGTAAAGGGCGCGTAGGCGGTGCCACAAGTCACCTGTGAAATCTCTGGGCTTAACTCAGAGCCTGCAGGCGAAACTGTGGTGCTGGAGTATGGGAGAGGTGCGTGGAATTCCCGGTGTAGCGGTGAAATGCGTAGATATCGGGAGGAACACCTGTGGCGAAAGCGGCGCACTGGACCATAACTGACGCTGAGGCGCGAAAGCTAGGGGAGCAAACAGGATTAGAAACCCGTGTAGTCC
+
IIIIIIIIIIIHIIIIIIIIIIIIIIIIIIIIIIIIIIIIIIIIIIIIIIIIIIIIIIIIIIIIHHIIIIIIIIIIIIIIIHHIHIIIHIIIIIHIIIIIIIIIIIIIIIIIIIIIIIIIIIIIIIHIIIIHIIIIIIIIIIIIIIIIHIIIIIIIIIIIIIIIIIIIHHHHIIIIHIHHIHIIIIIIIIIIIIHIIIIIIIIIEHHIHHHHIIIIIGIIIIIIIHHHIIIIIIIIIHHHG?IIIIIHIIIIIIIIIHHHHIHEIIEHIHIIIIIHHIIHIIHIIIIIIIIIIIIHIHIIIIIIIIIIIIIIIHIIIIIIHHCHIIIIIIIIIIIIIIIIIIIIIIIIIIIIHGIIHIIIIIIIIIIIIIIIIIIIIIIHHIIIHIIIIGIIIIIIIIIIIHIIIIIIIIIHIIHIGIIDDDCD
@HWI-D00621:464:HFY7KBCXY:1:1208:9389:85138 1:N:0:CGAGGCTGAGTCAACA
TGGGGAATATTGGACAATGGGCGAAAGCCTGATCCAGCAATGCCGCGTGAGTGAGGAAGGCCTTAGGGTTGTAAAGCTCTTTCGGCGGGGACGATGATGACGGTACCCGCAGAAGAAGCCCCGGCTAACTTCGTGCCAGCAGCCGCGGTAATACGAAGGGGGCGAGCGTTGTTCGGATTTACTGGGCGTAAAGGGCGCGCAGGCGGCCGTTTTTGTCGAGTGTGAAAGCCCCGGGCTCAACCTGGGAACTGCGCTCGAAACGGGACGGCTAGAGTTCGGGAGAGGAGAGTGGAATTCCCAGTGTAGAGGTGAAATTCGTAGATATTGGGAAGAACACCGGTGGCGAAGGCGGCTCTCTGGGACGGTACTGACGCTGAGACGCGAAAGCGTGGGGAGCGAACAGGATTAGAAACCCTAGTAGTCC
+
IIIIIIIIHIIIIHIIIIIIIIIIIIIIIIIIIIIIIIIIIIIIIIIHIIIIIIIIIIIIIIHIIIIIIIIIIIIIHIIIIFHIHIIIIIIIIIIIIIIGHHIIIIIHHHHIIHIIIIGHIIIIIHFHHHIHHIIHIIIIIIHIIIIIIIHIIIIIHHIIIIIIHIIIHHHHIIHHHGHIHIIHHIHIIHIIIIIIHIIHIHIIHIIIIHHHHHHHHIHH@GEHHHIIHHHDIIIIHHHFEIIIIIIHIIIIHEHHIIIIIIIIIIIIIIIIHIHEIHIIIIIIHIIIIIHHHGIIIIIIIIIIIIIIIIIIIIHGIIIIIHFIIIHIIIGIIIIIIIIIIIIIIIIIHIHEIIIIIIIIIIIIIHIIIIIIIIIIIHHIIIIIIIIIIIIIIIIIHCIIIIIIIHEIHEIHIHIIIIIDDDDD
@HWI-D00621:464:HFY7KBCXY:1:1208:11759:90049 1:N:0:CGAGGCTGAGTCAACA
TGGGGAATTTTGGACAATGGGGGCAACCCTGATCCAGCCATGCCGCGTGTGTGAAGAAGGCCTTCGGGTTGTAAAGCACTTTCGGCCGGAACGAAATCGCCCGTGTTAACAGCGCGGGTGGATGACGGTACCGGAAGAAGAAGCACCGGCTAACTACGTGCCAGCAGCCGCGGTAATACGTAGGGTGCGAGCGTTAATCGGAATTACTGGGCGTAAAGGGTGCGCAGGCGGCTCCGCATGTCGGGCGTGAAATCCCCGGGCTTAACCTGGGAATTGCGTCCGAAACTATGGAGCTGGAGTGTGGCAGAGGGAGGTGGAATTCCACGTGTAGCGGTGAAATGCGTAGAGATGTGGAGGAACACCGATGGCGAAGGCAGCCTCCTGGGCCAACACTGACGCTCATGCACGAAAGCGTGGGGAGCAAACAGGATTAGAAACCCTAGTAGTCC
+
IIIIIIIIIIIIIIIIIHIIIHIIIIIIIIIIIIIIIIIIIIIIIIIHIIIIIIIIIIIIIIIIIIIIIIIIIIGIHIIIIHEHHIIIIHIIIIHIIIIGIHIIIIIIIIIIIIIIIIIIIGIIIIIIIIIIIIHHIIIIIHIIIIIIIIIIIIIIIIIIIIIIHIIIIIIIIIIIIIIIIIIIGHHIIHHIIHHIIIIIIIIIIIIIIIIIIHIHIGGHHHCHHHHHGIHDHHD?CIIIIHIIHGIHGIIHDIIIIHIGGIIIIIGIGIIIIHIIIIIIIIIIIIIIIIIHIIIIIIIIIIIIIIIIIIIIIIIIIIIIIIIHIIIIIIIIIIIIIIIHIIIHIHHGIIIGIIIIIIIIIHIIIIIIHHIIIIIIIHIIIIIIIIIIIIIHIHGIIIIIIIIIIIIIIIIIIIIIHIIIIIIIIIIIIIIIIIIHHIIIIIIHDDDDD
@HWI-D00621:464:HFY7KBCXY:1:1209:7298:72520 1:N:0:CGAGGCTGAGTCAACA
TGGGGAATTTTGGACAATGGGCGCAAGCCTGATCCAGCCATTCCGCGTGCAGGATGAAGGCCCTCGGGTTGTAAACTGCTTTTGTACGGAACGAAACGGCCTCTTCTAATACAGGGGGCTAATGACGGTACCGTAAGAATAAGCACCGGCTAACTACGTGCCAGCAGCCGCGGTAATACGTAGGGTGCAAGCGTTAATCGGAATTACTGGGCGTAAAGCGTGCGCAGGCGGTTATGTAAGACAGGTGTGAAATCCCCGGGCTTAACCTGGGAACTGCATTTGTGACTGCATAGCTAGAGTACGGTAGAGGGGGATGGAATTCCGCGTGTAGCAGTGAAATGCGTAGATATGCGGAGGAACACCGATGGCGAAGGCAATCCCCTGGACCTGTACTGACGCTCATGCACGAAAGCGTGGGGAGAAAACAGGATTAGAAACCCTGGTAGTCC
+
IIIIIIIIIIIIIIIIIIIIIIIIIIHHIIHIIIIIIIIIIIIIIIIIIIIIIIIIIIIIIIIHIIIIIIIIIIIIIIIIIHHIIIIIIIIIIIIIIIIHIIIIHIIIIIIIIIIIIIIGIIIIIIIIIIIIIIIIIIIIIIHIIIIIIIIIIIHHIIHIIIIGIIIIIIIIIHHIIIIIEHIIIIIIFHIIIHIIIIIIFHHIIHIIIIIIHHHHHIIHIIIIIIIIIIIIIIGIIHHHHIHHH?IGIIIHHIIIIHIIIHIHIIIIHHIHIIIIIIIIHHIIHGIIIIIIIIHIIIIIIHIHHHHIIIIIIIIIHFHHDIHIIIIIIIGIIIIIIIIIIIIIIHHHIGIIIIIIIIIIIIIIIIIIIIIIIIIIIIIIIIIIIIIIIIIIIIIIIIIIIIIIIIIIIIHIIIIIIIIHHFIHHIIIIHHIIIIIHIIIIIIIDDDD@
@HWI-D00621:464:HFY7KBCXY:1:1209:12196:76380 1:N:0:CGAGGCTGAGTCAACA
TGGGGAATCTTGCACAATGGAGGAAACTCTGATGCAGCGACGCCGCGTGAGCGATGAAGCCCTTCGGGGTGTAAAGCTCTTTCGACGGGAACGATAATGACGGCACCCGAAGAAGAAGCTGCGGCTAACTACGTGCCAGCAGCCGCGGTAATACGTAGGCAGCAAGCGTTGTTCGGAATTACTGGGCGTAAAGAGTGTGTAGGCGGTGCTCCAAGTCTGGTGTGAAATCTCCCGGCTTAACTGGGAGGGTGCATTAGAAACTGGAATGCTAGAGGATGGGAGAGGTAAGCGGAATTCCTGGTGTAGCGGTGAAATGCGTAGATATCAGGAGGAACACCTGTGGTGTAGACAGCTTACTGGACCATTTCTGACGCTGAGACACGAAAGCGTGGGTAGCAAACAGGATTAGAAACCCTAGTAGTCC
+
IIIIIIIIIIIIIIIIIIHIIIIIIIIIIIIIIIIIIIIIIIIIIIIIIIIIIIIIIIIIIIIIIIIIIIIIIIIIIIIIIGHIIIIIIIIIIIIIIIIIIIIIIIIIIIIIIIIIIIIIIIIIIIIIIIIIIIIIIIIIIIIIIIIGHIIIIIIIIIIIIIIIIIIIIHIIIIIIIIIIIIIIIIIIIIIIIIIIIIIIIIIIIIIIHIHHHIHHHIIIIIIIIIIIHIIIIHHHHHIIIIIIIIIIIIIIIHIIIIHHIIIIIIIIIIIIIIIIIIIIIIHIIIHIIIIIIIHEIIIIHIIIIHGHIIIIIIIIIIIIHHGHIIIIIIIIIIHIHIIIHIIIIIIIIIIHIIIIIIIIIIIIIIIIIIIIIIIIIIIHHIIIIIIIIIIIIIIIHIIIIIIIHEIHIIIIHHHGIIIDDDDB
@HWI-D00621:464:HFY7KBCXY:1:1209:5640:92989 1:N:0:CGAGGCTGAGTCAACA
TGGGGAATTTTGCGCAATGGGGGAAACCCTGACGCAGCAACGCCGCGTGGAGGATGAAGTCCCTTGGGACGTAAACTCCTTTCGACCGGGACGATAATGACGGTACCGGTGGAAGAAGCCCCGGCTAACTTCGTGCCAGCAGCCGCGGTAATACGAGGGGGGCGAGCGTTGTTCGGAATTATTGGGCGTAAAGGGCGCGTAGGCGGTGCGGTAAGTCACCTGTGAAACCTCTAGGCTTAACCTAGAGCCTGCAGGCGAAACTGCCGTGCTGGAGTGTGGGAGAGGTGCGTGGAATTCCCGGTGTAGCGGTGAAATGCGTAGATATCGGGAGGAACACCTGTGGCGAAAGCGGCGCACTGGACCACAACTGACGCTCATGCACGAAAGCGTGGGGAGAAAACAGGATTAGAAACCCTAGTAGTCC
+
IIIIIIIIIIIIIIIIIIIIIIIIIIIIIIIIIIIIIIIIIIIIIIIIIIHHIHIIIIIIIIIIIIIIIHIHIIIIIIIIIGHIIIIIIIIIIIIIIIIIIIIIIIIIIIIIHIIHHHGHIIIIIIHIIIFHIIIGIIIIHIIIIIIIIIEHIIIIIIIIHIIIIIIIEHIIHIIIHHHIHIHIIHIIIIIIHIHHIHIIIIIIIIIIHIIIIIIIIHIIIIIIIIHIHHIHIHHHGIHHIIIIIHIIGIIHIIIIIIIIIIIIIIIIIIHIIIIIIHIIIIHIIIIIIIIIGIIIIHIIIIIIIIIIIIIIIHIHHIIIHHEIIIIIIHIIIIIIIIIIIIIIIIIIIIIIIIIIIIIIIIIHFIIHIIHIIHGCHCIIIIIIIIIIIHHIIIHGDIIIHIIHIIGIIIHFHHIIHIICDDBD
@HWI-D00621:464:HFY7KBCXY:1:1209:15218:93366 1:N:0:CGAGGCTGAGTCAACA
TGGGGAATCTTGGACAATGGGGGAAACCCTGATCCAGCCATGCCGCGTGAGTGATGAAGGCCCTAGGGTTGTAAAACTCTTTCGCGCACGACGATAATGACGGTAGTGCGAGAAGAAGCTCCGGCTAACTTCGTGCCAGCAGCCGCGGTAATACGAAGGGGGCTAGCGTTGTTCGGAATTACTGGGCGTAAAGCGCGCGCAGGCGGTCCTTCCAGTCAGAGGTGAAAGCCCAGAGCTCAACTCTGGAACTGCCTTTGAAACTAGAGGACTTGGGTACGGGAGAGGTGAGTGGAATTCCGAGTGTAGAGGTGAAATTCGTAGATATTCGGAAGAACACCAGTGGCGAAGGCGGCTCACTGGCCCGTTACCGACGCTCAGGCGCGACAGCGTGGGGAGCAAACAGGATTAGATACCCGGGTAGTCC
+
IIIIIHIIIIIIIIIIIIIIIIIIIIIIIIIIHIIIHIIIIIIIIIIIIIIIIIHIIIIIIIIIHIIIIIIHIIIIIIIIIHHIIIIIIIIIIIIIIIIIIIIIIIIIIIIIGIIIIIIIIIIIIIGHHIIIIIIIIIIIIIIHIIIIIIIIIIIIGHHIEHHHHHIIIEHIIHIIIIIIEHIIIIIIIIIIHIIIIIIIIIHHIHIHIIHIIHIHIIHFHIHIIIIIHHHEEHFIIIIIIHIIHIIIIIIIIIIIIIIHIHIHIIIIIIIIIIIIIIIIIIIIIIIIIIIHHIIHIHHHHIIIIIIIIHIIIIIIIIIIIHIIIIIIIIIIIIIIIIIIIIHIIIIIIIIIIIIIIHIIIIIIIIIIIIIIIIGIIIIIIIIIIIIIIIIIIIIIIIIIIIHIIIIHIIHIIHIIIIIDDDDD
@HWI-D00621:464:HFY7KBCXY:1:1209:12606:94026 1:N:0:CGAGGCTGAGTCAACA
TGGGGAATATTGGACAATGGGGGCAACCCTGATCCAGCCATGCCGCGTGAGTGATGAAGGCCTTCGGGTTGTAAAGCTCTTTTGGCGGGGACGATGATGACGGTACCCGCAGAATAAGCCCCGGCTAACTTCGTGCCAGCAGCCGCGGTAAGACGAAGGGGGCTAGCGTTGTTCGGAATTACTGGGCGTAAAGCGCGTGTAGGCGGTTGTTCAAGTCAGGTGTGAAAGCCTTGAGCTCAACTCAAGAAATGCACTTGATACTGGATGACTAGAGGACCGGAGAGGATAGTGGAATTCCCAGTGTAGTGGTGAAATACGTAGAGATTGGGAAGAACACCAGTGGCGAAGGCGGCTATCTGGACGGTTTCTGACGCTAAGACGCGAAAGCGTGGGGAGCAAACAGGATTAGAAACCCTGGTAGTCC
+
IIGIIIIIIIIIIIIIIIIIIIIIIIIIIIIIIIIIIIIIIIIIIIIIIHHHIIIIIIIIIIIIIIIIIIIIIIIIIIIIIGHHIIIIIIIIIIIIIIIIIIIIIIIIIIIIIIIIIIIIIIIIIIIIIIIIIIIIIIIIIIIIIIIIGIIIIIIHIIIIIIIIHIIIHIIIIIIIHIIIIIIIHIIIIIIIIIIHIIIIIIIIIIHIIIIIIIIHIIIIIIIIIIHIHIHHIIHHIIIHEIHIHHHIIIIIIHHHIIIIHIHIIIIIIIGIHIIIIIHIIIIHGIIIIIIIIIHHHHHHHHIHHIIGIIIIIIIHIIIIIHHIHHHIIIIIIIHIIIIIIIIIIIIIIIIIIIHIIIHIIIIIIIIIIIIIIIIIIHHIIIIIIIIIIIIIIIIIHG@IIIIHHHIHIIHHEIHEIIIDDBAD
@HWI-D00621:464:HFY7KBCXY:1:1209:5405:99971 1:N:0:CGATGCTGAGTCAACA
TGGGGAATTGTTCGCAATGGGCGCAAGCCTGACGACGCAACGCCGCGTGGAGGATGAAGGTCTTCGGATTGTAAACTCCTGTTGCTCGGGAAGAATAGCTCCGACCTAACACGTCGGAGTGTGACGGTACCGGGTGAGGAAGCCCCGGCTAACTCTGTGCCAGCAGCCGCGGTAATACAGAGGGGGCAAGCGTTGTTCGGAATTACTGGGCGTAAAGGGCGCGTAGGCGGCCTCTTAAGTCGAACGTGAAATCCCCAGGCTCAACCTGGGAACTGCGTCCGATACTGGGAGGCTTGAATTCGGGAGAGGGATGTGGAATTCCAGGTGTAGCGGTGAAATGCGTAGATATCTGGAGGAACACCGGTGGCGAAGGCGGCATCCTGGACCGACATTGACGCTGAGGCGCGAAAGCTAGGGGAGCAAACGGGATTAGAAACCCCAGTAGTCC
+
IIIIIIIIIIIHIIIIIIIIIIIIIIIIIIIIIIIIIIIIIIIIIIIIIIIIIHIIIIIIIIIIIIIIHIIIIIIIIIIIHGHIIIIIIIHIIIIIIIIIIIHIIIIIHIIIIHIIIIIIIIIGIIIIIIIHIIIIIIIIIIIIIIIIIIIIIGIIIHIIHIGIIIIIIIIIIHIGHHIIIIIIIHHIIHHIIIHEHHIIIHIHIHIIIIHIIIIHIIIIIIIEIIIIIHHH@GEIIIHHIIHGIIIIHHHEIIIIIIHIIIGIIHIHIIIIIIIHDHIIIHHIIIIIIIIIHIIIIIIIIIIIIIIIIIIIIIIIIIIIIIIIHEIIIIIIIIIIIIIIIIIIIHHHHIIIIIIIIIIIIIIIIIIIIIIIIGIIHGIIIIIIHIIIIIIIIIIIIIIIIIIIIIIIIIIIIIIIIIIIIIIIIIIIIIIIIIHHIIIIIIIDDDDD
@HWI-D00621:464:HFY7KBCXY:1:1210:15707:68163 1:N:0:CGAGGCTGAGTCAACA
TGGGGAATTTTGCGCAATGGGGGAAACCCTGACGCAGCAACGCCGCGTGGAGGATGAAGTCCCTTGGGACGTAAACTCCTTTCGACCGGGAAGATACTGACGGTACCGGAAGAAGAAGCACCGGCTAACTCTGTGCCAGCAGCCGCGGTAATACAGAGGGTGCGAGCGTTGTTCGGAATTATTGGGCGTAAAGGGCGCGTAGGCGGCACGGTATGTCACCTGTGAAATCTCCTGGCTCAACTGGGAGCTTGCAGGCGAAACTGCCGTGCTGGAGTGTGGGAGAGGTGCGTGGAATTCCTGGTGTAGCGGTGAAATGCGTAGATATCAGGAGGAACACCTGTGGCGAAAGCGGCGCACTGGACCACAACTGACGCTGAGGCGCGAAAGCTAGGGGAGCAAACAGGATTAGAAACCCTAGTAGTCC
+
IIIIIIIIIIIIIIIIIIIIIIIIIIIHIIIHHHIIIIIFIIIIIIIIIIIIIIIIIIIIIIIIIIIIGIIHIIIIIIIIIIGHIIIIIIIIIIIIIIHIIIIEHIIIIIIIIIIIIIIHIIHHIIIIIIHIIIIIIIIIIIIIIIIIIHIIIIIIIIIIHHIIIIIIHHHIIIIIIIHIIIIIIIIIEHIIIHIIIIIIIHIIIIIHIIIHHIIIIHIHHHHIIIIIIIGIIHHF?IGHBHIIIIIIIIIIIIIIHHEGHDHHHIIHHCHGIIIIIIIHHIHIIIIIIIIIIIHHHIIHIHIIIIIIIIIIIIIIIIIIHHHIHIGIIIIIIIIHIGIIIIIHHHIIIIIHHEHIIIIIIIIIIIIIIHHIIIIIIIHHIIIIIIIIHCIIIIIIIIIIIIIIIHGIIHCDIHHIIIIDDDDD
@HWI-D00621:464:HFY7KBCXY:1:2112:11006:64519 1:N:0:CGAGGCTGAGTCAACA
TTGGGAATCTTGGACAATGGGGGAAACCCTGATCCAGCCATGCCGCGTGAGTGATGAAGGCCTTCGGGTTGTAAAACTCTTTCGACGGGGACGATAATGACGGTACCCGTAGAAGAAGCTCCGGCTAACTTCGTGCCAGCAGCCGCGGTAATACGAAGGGGGCTAGCGTTGTTCGGAATTACTGGGCGTAAAGCGCGCGCAGGCGGTCTTCCAAGTCAGTGGTGAAAGCCCGGAGCTCAACTCCGGAACTGCCATTGAAACTGTGAGACTTGAGTACGAGAGAGGTGAGTGGAATTCCCAGTGTAGAGGTGAAATTCGTAGATATTGGGAAGAACACCGGTGGCGAAGGCGGCTCACTGGCTCGTAACTGACGCTCAGGCGCGACAGCGTGGGGATCAAACAGGATTAGATACCCTGGTAGTCC
+
IIIIIIIIIIIIIIIIIIIIIIIIIIIIIIIIIIIIHIIIIHIIIIIHIIIHIIIIIHIIIIIIIIIIIIHIIIIIIIIIIGHIIIIIIHIIIIIIIIIIIIIIIIIIIIIIIIIIHIIIIIIIIIIHIIIIIIIIIIIIHIHIIIIHIHIIIIIIIIGIIHIIHIGIIIIIIHIIIIHHFIHIIHIHIIIHIIIIIHIIIIIIIIHHHHIIIIIHIIIHIIIIIIHIIHIIIIIHHHIIIIIIIIHEHIIHHIIIIIHHIIIIIIHHIIIIIIIIHGFHHIIIIIIIIIIIIIIIIIIIIHIIIIGIIIIIIIIIIIIIIIIIIIIIIIIIIIHIHHIIIIIIIIIIIIIIIIIIIIIIIIIIIIIIIIIIIIIIIIIIIIIIIIIIIIIIIIIIIHIIIIIIIIIIIIIHIGHIIIIDDDCD
@HWI-D00621:464:HFY7KBCXY:1:2201:13228:46232 1:N:0:CGAGGCTGAGTCAACA
TGGGGAATTGTTCGCAATGGGCGCAAGCCTGACGACGCAACGCCGCGTGGAGGACGAAGATTTTCGGATCGTAAACTCCTTTCGATCGGGAAGAACAGCTTTCGAGTTAATAGCTTGAGAGTCTGACGGTACCGAGAGAAGAAGCCCCGGCTAACTCTGTGCCAGCAGCCGCGGTAATACGAAGGGGGCTAGCGTTGCTCGGAATCACTGGGCGTAAAGGGCGCGTAGGCGGACTCTTAAGTCGGGGGTGAAAGCCCAGGGCTCAACCCTGGAATTGCCTTCGATACTGAGAGTCTTGAGTTCGGAAGAGGTTGGTGGAACTGCGAGTGTAGAGGTGAAATTCGTAGATATTCGCAAGAACACCAGTGGCGAAGGCGGCCAACTGGTCCGATACTGACGCTGAGGCGCGAAAGCGTGGGGAGCAAACAGGATTAGATACCCGAGTAGTCC
+
IIIIIIIIIHIIIIIIIIIIIIIIIIIIIIIIIHIHHIIIIIIIIIIIIIIIIIIIIIIIIIIIIIIHIIIIIIIIIIIIIHIIIIIIIIIIIIIIIIIHHHIIIIIIIIIIIIIIIIIIIIIIIIIIIIIIIIIIIIHHIIIHIIIHIIIIIIHIIIIIIIIIHIIIIIHIIIIIIIIIIIIIIIHDCHIHIHHIIIIIIGHHIIIIIIHIIHHEHHHHEHHHHHIIIIHIHHEHG?FIHHHGIIIIIHHHIIHG@HIIHGHGIIHIIIIIIIHIIHHHIIIHIIIIIIIIIIIHIIIIIIIIHIIIIIHIIIIIIIIHIIIHIIIIIIIIHIIIIIIIHIIIIIIHHIIIIIIIIIIIIHHIIIHIIIIIIIIIIIHHIIIIIIHIIIIHIIIIIIIIIIIIIIIIHIIIIIIIIIIIIIIIIIIIIIIIIIIIHIIIHIIIIDDDCD
@HWI-D00621:464:HFY7KBCXY:1:2201:16682:62768 1:N:0:CGAGGCTGAGTCAACA
TGGGGAATCTTGCGCAATGCGCGAAAGCGTGACGCAGCAACGCCGCGTGGGGGAAGAAGGCTTTCGGGTTGTAAACCCCTTTCAGTTGGGACGAAGCTTCGCCGATGAATAGTCGGTTGGAGTGACGGTACCTTCACAAGAAGCACCGGCTAACTACGTGCCAGCAGCCGCGGTAATACGTAGGGTGCAAGCGTTGTCCGGAATTATTGGGCGTAAAGAGCGTGTAGGCGGCCCGATTAGTCCGCTGTGAAAGTCCAGGGCTCAACCCTGGAATGCCGGTGGATACTGTTGGGCTAGAGTCCGGAAGGGGCGAGTGGAATTCCTGGTGTAGCGGTGAAATGCGCAGATATCAGGAGGAACACCAATGGCGAAGGCAGCTCGCTGGGACGTGACTGACGCTGAGACGCGAAAGCGTGGGGAGCAAACAGGATTAGATACCCTAGTAGTCC
+
IIIIIIIIIIIIIIIIIIIIIIIIIIIIHHHHIIIIIIIIIIIIIIIIIHHIIIHIIIIIIHIIIHIIIIIIIIIIIIIIIIIIHIIIIIIGHIIIIIIIIIIIDHIIIIIIIIIIIIIIIIIIIIIHHIIIIIIIHHIIIIIIIIIIIIIIHHHGIIIIIIHIIIIIIIIIIIIIIGIIIIIIIIIIIIHIIHIIIIHIIIGHAEHIHHHIIHIIIIHIIIHIIIHIIHHHEEEF?HIIIHHGFIIIIIHEGFHIIIHHFHGHGAHHIIIHIHEGIIIIIIHGIHGIIIIIHEIIIIIHHIIHIIIIHHGIIIIIIIIIIIIIIIIIIIIIIIIIIIIIIIIHIIHHIHIIIIIIIIIIIIIIIIIIIIIIIIHIIIIIIIIGIHHGIIIIIIIIIHHIIIHHIIIIIIIIIIIIIIIIIIIIIIIIIIIIIIIIIIIIHIIIDDDDD
@HWI-D00621:464:HFY7KBCXY:1:2201:12252:68017 1:N:0:CGAGGCTGAGTCAACA
TGGGGAATCTTGCACAATGGAGGAAACTCTGATGCAGCGACGCCGCGTGAGCGATGAAGCCCTTCGGGGTGTAAAGCTCTTTCGACGGGAACGATAATGACGGTACCCGGAGAAGAAGCTGCGGCTAACTACGTGCCAGCAGCCGCGGTAATACGTAGGCAGCAAGCGTTGTTCGGAATTACTGGGCGTAAAGAGTGTGTAGGCGGTTCTCTATGTTCGGTGTGAAATCTCCCGGCTTAACTGGGAGGGTGCGCCGAAAACTGGAGGGCTTGAGTATGGGAGAGGAAAGCGGAATTCCTGGTGTAGCGGTGAAATACGTAGATATCAGGAGGAACACCTGCGGTGTAGACGGCTTTCTGGACCATCACTGACGCTGAGACACGAAAGCGTGGGTAGCAAACAGGATTAGATACCCTGGTAGTCC
+
IIIIIIIIIIIIIIIIIIIIIIIIIIIIIIIIIIIIIIIIIIIIIIIIIIIIIIIIIIIIIIIIIIIIIIIIIIIIIIIIIHHIIIIIIIIIIIIIIIIIIIIIIIIIIIIIIIIIIIIIIIIIIIIIIIIIIIIIIIIIIIIIIIIIHIIIIIIIIIIIHIIIIIIIBGHIIIIIIIIIIIIIIIIIIIIIIIIIIIIIIHIIIIIIIIIIIIIIIIIIIIIIIIHIHHIIIIIIHHIIIIIIIIIIIIIHIIIIIIIIHIIIIIIIIIIIIIIIIIIIIIIIIIIIIIIIIIIHIIIIIIIIIIIIIIIIIIIHIIIIIHHIIIIIIHHIIIIIIHIIIIIHIHIIIIIIIIHHIIIIIIHIIIIIIIIIIIIIIHGIHIIIIIIIIIIIIHIIIIIIIIIIIIIIIIIIIIIIIIIDDDCD
@HWI-D00621:464:HFY7KBCXY:1:2201:11117:69010 1:N:0:CGAGGCTGAGTCAACA
TGGGGAATATTGGACAATGGGCGAAAGCCTGATCCAGCAATGCCGCGTGAGTGATGAAGGCCTTAGGGTTGTAAAGCTCTTTTACCCGGGAAGATAATGACTGTACCGGGAGAATAAGCCCCGGCTAACTCCGTGCCAGCAGCCGCGGTAATACGGAGGGGGCTAGCGTTGTTCGGAATTACTGGGCGTAAAGCGCACGTAGGCGGCTTTGTAAGTTAGAGGTGAAAGCCCGGGGCTCAACTCCGGAATTGCCTTTAAGACTGCATCGCTTGAACGTCGGAGAGGTGAGTGGAATTCCGAGTGTAGAGGTGAAATTCGTAGATATTCGGAAGAACACCAGTGGCGAAGGCGGCTCACTGGACGACTGTTGACGCTGAGGTGCGAAAGCGTGGGGAGCAAACAGGATTAGAAACCCTAGTAGTCC
+
IIIIIIIIIIIIIHIIIIIGIIIIIIIIIIIIIIIIIIIIIIHHIGIHIIIIIHIIIIIIIIIIHIIHIIGIIIIIIIIIIGHIIIIIIIIIIIIIIIIIIIIIIIIIIIIIIIIIIIIIIIIIIIIIIHIIHIIIIHIIIIIIIIIIHIIIHIHIHIIIHIIIIIHIHHIIIIIHBEIGIIHHIIHIIIIIHIHIIIIIHIIIIIIIIHHIIIIHHHIIIIIIIIHIIIIHIIIHHHIFIHIIIIIIIIIIHIHHG?HDHGHCEEHIIIIIHHIIIIIIIIIHIIIIIIIIIIIIIIIIIIHIIIIIIIIHIIIIIIIIIHHIIIIIIIIIIIIHHIIIIIIIIIIIIIIIIIIIIIHIIIHHIIIIIIIIIIIIIIIIIHIIIHHIIIIIIHIIGIIHIIIIIIIIIIIHIIIIIIGDDBAD
@HWI-D00621:464:HFY7KBCXY:1:2201:20665:72211 1:N:0:CGAGGCTGAGTCAACA
TAAGGAATATTGGACAATGCCCGCAAGGGTGATCCAGCCATGCCGCGTGCAGGAAGACGGCCCTATGGGTTGTAAACTGCTTTTACACCGGAGAAAACCTCCCCTCGTGAGGGGAGCTGATAGTATGGTGAGAATAAGCATCGGCTAACTTCGTGCCAGCAGCCGCGGTAAGACGAAGGATGCAAGCGTTATCCGGATTCATTGGGTTTAAAGGGAGCGTAGGTGGCCTTATAAGTCAGTGGTGAAATCTCGCAGCTTAACTGCGAAATTGCCATTGATACTGTAGGGCTTGAGTATAGTTGCCGTTGGCGGAATATGACATGTAGTGGTGAAATACATAGAGATGTCATAGAACACCGATTGCGAAGGCAGCTGACGAAACTATAACTGACACTGAGGCTCGAAAGTGCGGGGATCAAACAGGATTAGATACCCTGGTAGTCC
+
IIIIIIIIIIIIIIIIIIIIIIIIIIIIIIIIIIIIIIIIIIIIIIIIIIIIIIIIIIIIHIIHHIIIIIIIIIIIIIIGIHHIIIIIIIIIIIIIIIIIIIIIFHIFHIIIIIIIIIHHGHHHIIHHHHIIIIIIIIIHIIIGHIHIIIHIIIIIIIIGIIIIIIIIIIIIIIIIIIGFHHIIHIIIIIIIIIIIHHIHHIIIIHIIIIHIIIIIIIIIIIHHEIGIHIHHIIGIHHEHHEIIIIIGIIHIHHGIHEIIIIHIIIIIGHHCHIIIIIIIIHIIIIIIHIIIIIIIIIIHHIIIIIIIIHIIIIIIIIIIIIIIIIIIIIIIIIIIIIIIIHGIIIIIIHIIIIIIIHIIHHIIIIIIIIIIIIIIHIIIIIIIIIIIIHGIIIIIHIIIIIIIIIIIHDIIHIIHIIIIIIIIIIIIIIHGIIIIIIIDDDDB
@HWI-D00621:464:HFY7KBCXY:1:2201:12681:79660 1:N:0:CGAGGCTGAGTCAACA
TGGGGAATCTTGCACAATGGGGGAAACCCTGATGCAGCGACGCCGCGTGAGCGATGAAGCCCCTCGGGGTGTAAAGCTCTTTCGGCAGGGAAGATTATGACGGTACCTGCAAAAGCAGCTGCGGCTAACTACGTGCCAGCAGCCGCGGTAATACGTAGGCAGCAAGCGTTGTTCGGAGTTACTGGGCGTAAAGGGTGCGTAGGCGGCTTTTTAAGTTTGGTGTGAAATTTCCCGGCTCAACTGGGAGGGTGCGCCGAATACTGAGAGGCTAGAGTGTGGGAGAGGAAAGTGGAATTCCTGGTGTAGCGGTGAAATGCGTAGATATCAGGAGGAACACCGGTGGTGTAAACGGCTTTCTGGACCATAACTGACGCTGAGGCACGAAAGCGTGGGTAGCAAACAGGATTAGAAACCCTAGTAGTCC
+
IHHHHIIIIIIIIIIIIIIIIIIIIIIIIIIIIIIIHIIIIIIIHIIHHHIIGIIIIIIHIIIIIIIIICFCHHIIIIIIIHHIIGIIIIIIIIHHIIIIIIIIHIIIIIIIIIIHIIIIIIIIIIIHIIIIGIIIIIIIIIIIIIIHHHGIIIHEHHHIIIIHIIFHBEHCHFHIIIHGHIIIIIIIHHIHHIDHIHHHIIIHIHIIHIHIIIIHHGIIIIIIIGIIIIHCIIIHHIIHECIIIHHIIIIIIHFIHIIIIIIIIHHIIIIIIIIIHIHHHHEIIIIIIIIIIHHIIIIHIIIIIIIIIIIIIIIIIIIIHHGIIIIIIIIIIIIIIIIIIIIHIIHEDHIIIIIIIIIIHIHIIIHHHGDIIIIIIIHIIIIIIIIIIIIIIIIIIIIIIIIIGIIIIIHHIIIIIIIDDDDD
@HWI-D00621:464:HFY7KBCXY:1:2201:14643:82981 1:N:0:CGAGGCTGAGTCAACA
TTGGGAATCTTGGACAATGGGGGAAACCCTGATCCAGCCATGCCGCGTGAGTGATGAAGGCCTTCGGGTTGTAAAACTCTTTCGCGCACGACGATAATGACGGTAGTGCGAGAAGAAGCTCCGGCTAACTTCGTGCCAGCAGCCGCGGTAATACGAAGGGGGCTAGCGTTGTTCGGAATTACTGGGCGTAAAGCGCGCGCAGGCGGTTCTTCAAGTCAGTGGTGAAAGCCCGGAGCTCAACTCCGGAACTGCCATTGAAACTGTAGAACTTGAGGATGAGAGAGGTGAGTGGAATTCCCAGTGTAGAGGTGAAATTCGTAGATATTGGGAAGAACACCGGTGGCGAAGGCGGCTCACTGGCTCATTTCTGACGCTCAGGCGCGACAGCGTGGGGATCAAACAGGATTAGATACCCCAGTAGTCC
+
IIIIIIIIIIIIIIIIIIIIIIIIIIIIIIIIIIIIIIIIIIIIIIIIIIIHIIIIIIIIIIIIIHIIIIIIIIIIIIIIIHHIIIIIIIIIIIIIIIIIIIIHIIIIGIIIIIIIIIIIIIIIIIIIIIIIIIIIIIIIIIIIIIIIIIIIIIIIIIIIHIIHIIIIIHIHHIIIIHIIHIIIIIIIIIHHIIIIIIIIIIIIIHIIIIIHHIIHHIIIIIIIIIIIHHIIIIIHCHHEHCIHIIIIIIIIIIIIHIHIIIGIIIIIIHIIIIIIIIIIHGHHIIIIIIIIIIIHHIIIIHHHIIIIIIIIIIIIIIIIIIHIIIIIIIIIHIIIGIIHIIIIIIIIIIIIIIIIIIIIIIIIIIIIIIHIIIIHIIIIIIIIIIIIIIIIIIIIIIIIIIIIIIIIIIIIHIIIIIIDDDDD
@HWI-D00621:464:HFY7KBCXY:1:2202:15135:73037 1:N:0:CGAGGCTGAGTCAACA
TGGGGAATATTGGACAATGGGCGAAAGCCTGATCCAGCAATGCCGCGTGAGTGATGAAGGCCTTAGGGTTGTAAAGCTCTTTTACCCGGGATGATAATGACAGTACCGGGAGAATAAGCTCCGGCTAACTCCGTGCCAGCAGCCGCGGTAATACGGAGGGAGCTAGCGTTGTTCGGAATTACTGGGCGTAAAGCGCACGTAGGCGGCTTTGTAAGTTAGAGGTGAAAGCCTGGAGCTCAACTCCAGAATTGCCTTTAAGACTGCATCGCTTGAATCCAGGAGAGGTGAGTGGAATTCCGAGTGTAGAGGTGAAATTCGTAGATATTCGGAAGAACACCAGTGGCGAAGGCGGCTCACTGGACTGGTATTGACGCTGAGGTGCGAAAGCGTGGGGAGCAAACAGGATTAGAAACCCTAGTAGTCC
+
IIIIIIIIIIIIIIIIIIIIIIIIIIIIIIIIIIIIIIIIIHHIIIIIIIIHIIIIIIIIIIIIIIIIHIIIIIIIIIIIIGHHIIIIIIIIIIIIIIIIIIIIIIIIIIIIIIIIHIIIIIIIIIIIIEHHIIIIIIIIIIIIIIIIIGIIIIIIHIIGGHIIIIIIIIIIIHIIIGIIIIHHIIHHIHIIIIIIIIHIIHHIIIIIHHIHIIIHHHGFHIHIIIIIIGHIIIIIHIIIIHIIHHIIIIHGHIIIIIHIHHCIHIIIIHIIIIIIIIIIIIIIIIIIIIIIIIIIHIIIIIIIIIIIIIIIIIIIIIIIIIHIIIIIIIIIIIIIIIIIIIIIIIIIIIIIIIGIIIIIIIIIIIIIIIIIIIIIIIIIIIIIIIIHHEIIIIIIIIIIIIIIIIIIIIHHIIIIIIIDDDDD
@HWI-D00621:464:HFY7KBCXY:1:2202:15038:74041 1:N:0:CGAGGCTGAGTCAACA
TAAGGAATATTGGTCAATGGGCGGAAGCCTGAACCAGCCATGCCGCGTGCAGGAAGACGGCCCTACGGGTTGTAAACTGCTTTTATACCGGAATAAACCCCCGATCGTGATCGGGGCTGAATGTACGGTAAGAATAAGGATCGGCTAACTCCGTGCCAGCAGCCGCGGTAATACGGAGGATCCAAGCGTTATCCGGATTTATTGGGTTTAAAGGGTGCGTAGGTGGGTAGGTAAGTCAGTGGTGAAATCTTCGAGCTTAACTCGGAAACTGCCATTGATACTATTTATCTTGAATTATCTGGAGGTAAGCGGAATATGTCATGTAGCGGTGAAATGCTTAGATATGACATAGAACACCCATTGCGAAGGCAGCTTACTACGGATACATTGACACTGAGGCACGAAAGCGTGGGGATCAAACAGGATTAGATACCCTGGTAGTCC
+
IIIIIHIIIIIIIIHIIIHHIIIIIIIIIIIIIIIIIIIIIIIIIIIIIIIIIIIIIIIIIIIIIIIIIIIIIIHGIIIIIHIIHIIIIIIIIIIIIIIIIIIIIIIIIIIIIIIIIIIIHIIIIHIIIIIIIIIIIIIIIIIIIIIHIIIIIIIGIIIIIIIIIIIIIGIHIHIHIIGHIIIIIIIIHICIGIIIHIIIIIHHHHHHIIIIHIIIHIIIIHIGHHIIHIHHIIHHFIIHIHFEIIIIIHIHIIIHIIIIIHHHCHIIIIIHIIIIIIIHHIIIIIIIIIIHHIHIHGHIIIIIIHIIIIIHIIIIIIIIIIIIIIIIHIIIIIIIIIIHGGDEHIHIIIIIIIIIIIIIIIIIIIIIIIIIIIIIHHHHIHIIIIHIIIIIIIIIIIIIIIIIIIIIIIIIIIIIIIIIIIIIIIIIIIIIIIIHIIICDDDD
@HWI-D00621:464:HFY7KBCXY:1:2202:14992:90036 1:N:0:CGAGGCTGAGTCAACA
TGGGGAATATTGGACAATGGGCGAAAGCCTGATCCAGCCATGCCGCGTGAGTGATGACGGCCTTAGGGTTGTAAAGCTCTTTTACCTGGGAAGATAATGACGGTACCAGGAGAATAAGCCCCGGCTAACTTCGTGCCAGCAGCCGCGGTAATACGAAGGGGGCTAGCGTTGTTCGGATTTACTGGGCGTAAAGCGCACGTAGGCGGATTCTTAAGTCAGGGGTGAAATCCCGAGGCTCAACCTCGGAACTGCCTTTGATACTGGGGATCTCGAGTTCGGGAGAGGTGAGTGGAATTGCGAGTGTAGAGGTGAAATTCGTAGATATTCGCAAGAACACCAGTGGCGAAGGCGGCTCACTGGCCCGATACTGACGCTGAGGTGCGAAAGCGTGGGGAGCAAACAGGATTAGAAACCCTAGTAGTCC
+
IIIIIIIIIIIIIIIIIIIHIIIIIIIIIIIIIIIIHIIIIIIIIIIIIIIIIIIIIIIIIIIIIIIIIIIIIIIIIIIIIIIIIIIIIIIIIIIIIIHIIIIIIIIIIIIIIIIIIIIIIIIIGIIIIIIIIIIIIIIIHIIHIIIIIIIIIIIIIIIIHHIIIHIIIIIIIIIIIHHIIIIHHIIIIHIIIIIIIIIHIIIHIIHHIIIHHHHIIIIIIIIIIIIIIIIIIIIIIHHGHHIHIIIHIHHHIHIIIIIHIIIIIIIIIIIIIHHHHIIIIIIIHHIIIIIIIIIIIIIIIIIIIIIIIIIIIIIIIIIIIHHIIIIIHGHHCIHIIIIIIIIIIIIIIIIIIIIIIIIIHIHIHHHIIIIIIIIIIIIIIIIIIIIIIIIIIIIIIHIIIHIIIIIIIHHDIHIIIIIDDDBA
@HWI-D00621:464:HFY7KBCXY:1:2203:9390:65442 1:N:0:CGAGGCTGAGTCAACA
TGGGGAATCTTGCACAATGGGGGAAACCCTGATGCAGCGACGCCGCGTGAGCGATGAAGCCCCTCGGGGTGTAAAGCTCTTTCGGCAGGGAAGATTATGACGGTACCTGCAAAAGCAGCTGCGGCTAACTACGTGCCAGCAGCCGCGGTAATACGTAGGCAGCAAGCGTTGTTCGGAATTACTGGGCGTAAAGAGTGTGTAGGCGGTTCTCTAAGTTCGGTGTGAAATCTCCCGGCTCAACTGGGAGGGTGCGCCGGAAACTGGAGGGCTCGAGTATGGGAGAGGAAAGCGGAATTCCTGGTGTAGCGGTGAAATGCGTAGATATCAGGAGGAACACCTGCGGTGTAGACAGCTTTCTGGACCATCACTGACGCTGAGACACGAAAGCGTGGGTAGCAAACAGGATTAGAAACCCCAGTAGTCC
+
IIIIIIIIIIIHHHHIIIIIIIIHHHHIIIIIIIIIIIHHIHIIIIIIIHHIIIHIIIIHHIIIIIIIHHEHIHIIIIIIIFGHIIIIIHHIIIIIIIIIIIIIIIIIHIIIIIIIHIIIIIIIIIIIHIIIHIIIGHIGIIIIIIIIIIHIIIIIIIIIIIIIIHIIHHGIIIIHIHHIIIIIIIFIHHIHIFIGHHIIHIIIIIIIHHHGIHIIHHIHIIIIIHEFIIIIIIIIIHIIHCIIIIIHIIIIHEHHHHIIIIIIHIIIIIIIIIIHFHIIIIIIHIIIHIIIHHIIIIIIIIIIIIIHIIIIIIIIIIIIHHHIIIIIIIIIIIHHIHIIHIIIHGHIHHHHIIHHIHIIIIIIIIIIIIIIIIIIIIHIIIIIIIIIIIIIIHIIIIIIIIIIIIIIIHHFHHEIIHIDD@D@
@HWI-D00621:464:HFY7KBCXY:1:2203:5237:78623 1:N:0:CGAGGCTGAGTCAACA
TGGGGAATATTGGACAATGGGCGAAAGCCTGATCCAGCAATGCCGCGTGAGTGATGAAGGCCTTAGGGTTGTAAAGCTCTTTTACCCGGGATGATAATGACAGTACCGGGAGAATAAGCTCCGGCTAACTCCGTGCCAGCAGCCGCGGTAATACGGAGGGAGCTAGCGTTGTTCGGAATTACTGGGCGTAAAGCGCGCGTAGGCGGCTTTGTAAGTTAGAGGTGAAAGCCCGGGGCTCAACTCCGGAACTGCCTTTAAGACTGCATCGCTTGAATCCGGGAGAGGTGAGTGGAATTCCGAGTGTAGAGGTGAAATTCGTAGATATTCGGAAGAACACCAGTGGCGAAGGCGGCTCACTGGACCGGTATTGACGCTGAGGTGCGAAAGCGTGGGGAGCAAACAGGATTAGAAACCCCAGTAGTCC
+
IIIIIIIIIIIIIIIIIIIIIIIIIIIIIIIIIIIIIIIIIIHIIIIIIIIHHHIIIIIIIIIIIIIIIIIIHIIIIHIIIHHIIIIIIIIIIIIIIIIIIIIIIIIIIIHIIIIIIIIIIIIIIIIIIIIGIIIIIGIIIIIIIIHIIIIIIIIDHIIICHHIIIIIIIIIIIIIHIIIIIHHHGHHHIIIIIHIIIHHHIIIIIIHIIIIIHHIHHIIIIIIIIIIIHIIIHIIIIIHIHIIIGIIHEEEEHFEHHHGHHGIHGIHEIGIHHHHHIIIIIIIIIIIIIIIIHIIIIIIIIIIIIIIIIIIIIIHIIIIIHHIIIIIIIIIIIIIIIIIIIIIIIIIIIIIIIIIIIHIIIIIIIIIIIIIIIIIIIIIHIIIIIIIIIIIIIIIIIIIIIIIIIIIHHHEIIIIIIIDDDDD
@HWI-D00621:464:HFY7KBCXY:1:2203:7515:79603 1:N:0:CGAGGCTGAGTCAACA
TGGGGAATTTTGGACAATGGGGGCAACCCTGATCCAGCCATGCCGCGTGTGTGAAGAAGGCCTTCGGGTTGTAAAGCACTTTCGGCCGGAACGAAATCGCGCGGGCTATTACCCCGCGTGGATGACGGTACCGGAAGAAGAAGCACCGGCTAACTACGTGCCAGCAGCCGCGGTAATACGTAGGGTGCGAGCGTTAATCGGAATTACTGGGCGTAAAGGGTGCGCAGGCGGTTCTGCAAGTCAGGCGTGAAATCCCCGGGCTTAACCTGGGAATGGCGCTTGAAACTACGGGACTGGAGTATGGCAGAGGGAGGTGGAATTCCACGTGTAGCGGTGAAATGCGTAGAGATGTGGAGGAACACCGATGGCGAAGGCAGCCTCCTGGGCCAATACTGACGCTCATGCACGAAAGCGTGGGGAGCAAACAGGATTAGAAACCCCAGTAGTCC
+
IIIIIIIIIIIIIIIIIIIIIIIIIIIIIIIIIIIIHIIIIIIIIIIIIIIIIIIIIIIIIIIIIIIIIIIIIIIIIIIIIHIIIIIIIIIIIIIIIIIIIIIIIIIIIIIIIIIIIIIIIIIIIIIIIIIIHIIIIHIIIIIIIIIIIIIIIIIIIIIIIIIIHIHIIIIIIIIIIIIIIHEHIIIGIHHIHHIIIIHIIIFIIIIIIIIIIHHIIIIIHHHIIIHHHIHEHHHGIIIIHHEIHFIIHIIIHIIIHFIHIHHHHGIIIIIIIIIIIIHHIIIIIIHIIIIIIIHIIIIIIHIHEGHIIIIHHHIIIIIIIIIIIIIIIIIIIIIIIIIIIIIIIIHHHIIIIIIIIIIIHIIIIHIHGIIIIIIIIIHGFIIIIIIIIIIHIIIIIIIIIIIIIIIIIIIIIIIIIIIIIIIIIIIIIIIIIIIIIIIIIIIIDDDAA
@HWI-D00621:464:HFY7KBCXY:1:2203:7114:81274 1:N:0:CGAGGCTGAGTCAACA
TGGGGAATATTGGACAATGGGCGAAAGCCTGATCCAGCAATGCCGCGTGAGTGATGAAGGCCTTAGGGTTGTAAAGCTCTTTTACCCGGGAAGATAATGACTGTACCGGGAGAATAAGCCCCGGCTAACTCCGTGCCAGCAGCCGCGGTAATACGGAGGGGGCTAGCGTTGTTCGGAATTACTGGGCGTAAAGCGTACGTAGGCGGCTTGGTAAGTTAGAGGTGAAAGCCTGGGGCTCAACCCCAGAATTGCCTTTAAGACTGCCAGGCTTGAACGTCGGAGAGGTGAGTGGAATTCCGAGTGTAGAGGTGAAATTCGTAGATATTCGGAAGAACACCAGTGGCGAAGGCAGCTCACTGGACGACTGTTGACGCTGAGGTACGAAAGCGTGGGGAGCAAACAGGATTAGAAACCCTAGTAGTCC
+
IIIIIIIIIIIIIIIIIIIIIIIIIIIIIIIIIIIIIIHIIIIIIIIIIIIIIHIIIIIIIIIHIHIIIIIIIIIIHIIIIHHIIIIIIIIIIIIIIIIIIIIIIIIIIHIIIIIIIIIIIHIIIIIIHIIIIIIIIIIIHIIIIIIIIIIIIHIHHIIIHIIIIIIIHIIIHHHIIIIIIIIIHIIIIIIHIHIIIIIIIHIIIIIIIIHIIIIHGIHIHHIHIIIIIIHIHIHEHDHDHIGIIIIIIIIGHIIIHHIIIIIIIIIHHHIIIHIIIHIIIHIIIHHIIIIIIIIIIIHHIIIIIIIIIIHIIIIIIIHIIHHGIIHIIIIIIIIHIIIIIIIIIIIIIIIIIIIIIIIIIIIIIIIIIIIIIIIIIIIIIIIIIIIIIIIIIIIIIIIIIIIIIIIIIIIHIIIIIIIDDDDD
@HWI-D00621:464:HFY7KBCXY:1:2203:16971:84079 1:N:0:CGAGGCTGAGTCAACA
TGGGGAATCTTGCACAATGGAGGAAACTCTGATGCAGCGACGCCGCGTGAGCGATGAAGCCCTTCGGGGTGTAAAGCTCTTTCGACGGGAACGATAATGACGGTACCCGAAGAAGAAGCTGCGGCTAACTACGTGCCAGCAGCCGCGGTAATACGTAGGCAGCAAGCGTTGTTCGGAATTACTGGGCGTAAAGAGTGTGTAGGCGGTGCTCCAAGTCTGGTGTGAAATCTCCCGGCTTAACTGGGAGGGTGCATTAGAAACTGGAATGCTAGAGGATGGGAGAGGTAAGCGGAATTCCTGGTGTAGCGGTGAAATGCGTAGATATCAGGAGGAACACCTGTGGTGTAGACAGCTTACTGGACCATTTCTGACGCTGAGACACGAAAGCGTGGGTAGCAAACAGGATTAGATACCCTAGTAGTCC
+
IIIIIIIIIIIIIIIIIIIIHIIIIIIIIIIIIIIIIIIIIIIIIIIIIIIHIIIIIIHHIIIIIIIIIIIIIIIIIIIIIGHIIIIIIIHIIIIIIIIIIIIIIIIIIIIIHIIIIIIIIIIIIIIIIIIIIIIHHIIIIIIIIHIIIIIHHIIIIIIIIIIHIIIIIIIIIIIIIIIIIIIIIIIIIIHIIEHHIIIHIIHIIIIIHHHIHIHIIGFHHEGIIIIHIIIIIIIHEIIIHHHIHIHFEGIHIIIIIIIIIHHIHHHGHGIIIIIIGIIIIIIHIHIIIIIIIIHIIIIIIIIIIIIIIIIIIIIIIIHIIIHHHIIIIIIIIIIIIHIIIIIIIHIIIIIIIIIIIIIIIIIIIIIIIIIIIIIIIIHIIIIIIIIIIIIIIIIIIIIIIIIIIIIIIIHDIIIIIIIDDDCD
@HWI-D00621:464:HFY7KBCXY:1:2203:12784:87284 1:N:0:CGAGGCTGAGTCAACA
TCGAGAATCTTCCCCAATGGGCGAAAGCCTGAGGGAGCGACGCCGCGTGCGGGATGAAGGGCTTCGGCCTGTAAACCGCTTTTACTTGGGAAGAAGCGCAAGCTGACGGTACCAAGTGAATAAGAGGTTGCTAACTCTGTGCCAGCAGCCGCGGTAATACAGAGGGTGCAAGCGTTAATCGGATTTACTGGGCGTAAAGCGTGCGTAGGCGGTTTGTTAAGTCGGATGTGAAATCCCTGGGCTCAACCTGGGAACTGCATTCGATACTGGCAGGCTAGAAAACGGTAGAGGGAGGCGGAACTCCAGGTGTAGCAGTGAAATGCGTAGATATCTGGAAGAACACCGATGGCGAAGGCAACCTCCTGGGCTAACACTGACGCTCATGCACGAAAGCGTGGGGAGCAAACAGGATTAGATACCCTAGTAGTCC
+
IIIIIIHHIIIIGIIIIIIIIIIIIIIIIIIIIIIIIIIIIIIIIIIIIIIIIHIIIIIIGHIIIIIIIIIHGHHIIIIIIEHHHIHIIIIIIIIIIIIIHIIIIIIIIIHIIHHHHIIIIIIIIIIIIIHHIHIHIIIIHIHIIIIIIIHIIIIIHIIIIHIIIIHGHIHIIGEHHIIIIIIIIIHIIIIHIIIIHIHIHIIHHIHHHIHIIIIIIHIIHHHIGHHIIIHHHEH@HCFIIIHHIIHIIIHGIIIHIIIHHFIIIIIIIIIHHHIHIIIHCGHIIHIIIIHHIIIIIIIIIHIHIIIIIIIIIHIHIIIIHCIIIIHEGHIIIIIIIIIHIIIIIIIIIIIIIIIHIIIIHHIIIIIIIHHEGIIIIIIIIIIHIIIIIIIIIIIIIIIIIIIIIIIIIIIIIIIIIIIIIHFIIDDDDD
@HWI-D00621:464:HFY7KBCXY:1:2203:7889:99505 1:N:0:CGAGGCTGAGTCAACA
TGGGGAATCTTGCGCAATGGGCGAAAGCCTGACGCAGCGACGCCGCGTGCGGGAGGAAGCTCTTCGGGGTGTAAACCGCTGTCGGGAGGGAAGAACGGGCGTGGGAGGCAATGCCCACGTTTTGACGGTACCTCCAAAGGAAGCACCGGCTAACTCTGTGCCAGCAGCCGCGGTAATACAGAGGGTGCGAGCGTTAATCGGAATTACTGGGCGTAAAGCGTGCGCAGGCGGTTTTGTAAGCCAGATGTGAAATCCCCGGGCTTAACCTGGGAATGGCATTTGGGACTGCAAGGCTGGAGTTTGGCAGAGGAGACTGGAATTCCTGGTGTAGCAGTGAAATGCGTAGATATCAGGAGGAATACCGATGGCGAAGGCAGGTCTCTGGGCTATAACTGACGCTCATGCACGAAAGCGTGGGGAGCAAACAGGATTAGAAACCCTAGTAGTCC
+
IIIIIIIIIIIIIIIIIIIIIIIIIIIIIIIIIIIIIIHIIIIIIIIIIIIIIIIIIIHIIIIIIIIIIIIIIIIIIIHIIIIHIIHIIIIIIIIIIIIIIIIIIIIIIIIIIIHIIIIHHIIIHIIIIIIIIHIIIIIIIIIIIIIIIIIHIIIIIIIIIIIIIIIIHHHIGHHEHIIIIIIIIIIIIIIHIIHHHIIIIIHHIHIIIIIIIIIGHIIIIIIIIIIIHIHHFHCIIIHIIIIIIIHHFEIHIIHHHHHIHIIHIHHIIIIIIIIIIIIIIIIIIIIIHIHIIIIHIIIHFIHIGIIIIIIIIIIIIIIIIIIGIIIIIIIIIIIIIIIIIIIHIHIIIIIIIIIIIIHGIIIIIIIIIIIIIIIIIHIIIIIHIIHIIIGHIIIIIIIIIIHGIHIIIIIIIIIIIIIIIIIIIIIIIIIHIIIIHIIIIIIIDDDDA
@HWI-D00621:464:HFY7KBCXY:1:2205:10598:79648 1:N:0:CGAGGCTGAGTCAACA
TGGGGAATATTGGACAATGGGGGCAACCCTGATCCAGCGACGCCGCGTGTGTGAAGAAGGCCTGCGGGTTGTAAAGCACTTTTAGTGGGGATGAAAAGCCAAGGGTTAATACCCTTTGGTCTTGACCTAACCCAAAGAAAAAGCACCGGCTAACTCTGTGCCAGCAGCCGCGGTAATACAGAGGGTGCAAGCGTTAATCGGAATTACTGGGCGTAAAGCGTGCGTAGTCGGTTATTTAAGTCGGGCGTGAAAGCCCCGGGCTCAACCTGGGAATTGCGTTCGATACTGGATAGCTAGAGTTCGGCAGAGGGAAGCGGAATTTCTGGTGTAGCGGTGAAATGCGTAGATATCAGAAGGAACATCAGTGGCGAAAGCGGCTTCCTGGACCAGAACTGACGATCAGGCACGAAAGCGTGGGGAGCAAACAGGATTAGAAACCCTAGTAGTCC
+
IIIIIIIIIIIIIIIIIIIIIIIIIIIIIIIIIIIIIIIIIIIIIIIIHHIIIIIIIIIIIIIIIIIIIIIIIIIIIIIIIHIIIIGIIIIIIIIIIIIIIIIIHHHHIIIIIIIIIIIIIIIIIIIIIIIIIIIIHIIIIIIIIIGGHHHIIIIIHIIIHIIHIIIIHHIHIHHIIIIIHHIIIIIHHIIIHEEGIIHHHIGIIIHHIHHEHHHIHIHHIIIIIIIHEHHHEIIIIIIHHHHGGHIIHIIIIIIIIIIHIIIIIIIIIHGIIIIHIIIIIIIIIHHHIIIIGIIIIIIHGIIIHIIIIIIIIIIIIIIIHIIIHIIIIIIIIIIIIIIIIIIIIIIHIIIIIHIIIIIIIIIIIIIIIIIHHIIIHIIIIIIIIIIIIIIIIIIIIIIIIIIIIIIIIIIIIIIIIIIIIIIIIIIIIIIIIIIIHIIIIIIIDDD@D
@HWI-D00621:464:HFY7KBCXY:1:2206:16249:19029 1:N:0:CGAGGCTGAGTCAACA
TAAGGAATATTGGTCAATGGACGAAAGTCTGAACCAGCCATGCCGCGTGAAGGATGAAGGTCCTCTGGATTGTAAACTTCTTTTATCTGGGACGAAAAAAGGGAATTCTTTCCCACTTGACGGTACCAGAGGAATAAGCACCGGCTAACTCCGTGCCAGCAGCCGCGGTAATACGGAGGGTGCAAGCGTTATCCGGATTTACTGGGTTTAAAGGGTGCGTAGGTGGGTCTGTAAGTCAGTGGTGAAATCTCTCAGCTTAACTGAGAAACTGCCATTGATACTGCAAGGCTTGAGTACAGATGATGTTGGCGGAATATGACATGTAGCGGTGAAATGCATAGATATGTCATAGAACACCGATTGCGAAGGCAGCTGACAAAACTGTAACTGACGCTGAGGCACGAAAGTGTGGGGATCAAACAGGATTAGAAACCCGTGTAGTCC
+
IIIIIIIIIIIIIIIIIIIIIIIIIIIIIIIIIIIIIIIIIIIIIIIHHHIIIIIHIIIIIIIIIIIIIIIIIIIIIIIIIHIIIIIIIGIIIIIIIIIIIIIIIIIIIIIIIIIIIIIIIIIIIIIIIHIIIIIIIIIIIIIHIIIIIIIIIIIIIIIIIIIIIIIDHIHHIIIIIIIIIIIIHIIIIIIIIIIIIIHHHIIIIHHCHHHHIIIIIIIIIHIHIIIIIIIHHIIIIIIIHGHIIIIIIIIIIHGIHIIIIIIIIIIIIIIIIGIIIIIIIIIIIIIIIIIIIIIIIIIIIIIIIIIIIIIIIIIIIIIIIIIIIHIIIIIIIIIIIIIHHHIIIIIIGHIIIIIIIIIIIIIIIIIIIIIIIIIIIIIIHIIIIHIIIIIIIIIIIIHHIIIIIIIIIIIIIIIIIIIIIIIIIIIIIIIIIIIIIIIDDDDB
@HWI-D00621:464:HFY7KBCXY:1:2206:19951:22910 1:N:0:CGAGGCTGAGTCAACA
TAAGGAATATTGGTCAATGGACGCAAGTCTGAACCAGCCATGCCGCGTGGAGGATGAAGGTCCTCTGGATTGTAAACTTCTTTTATTTGGGAAGAAATGTGATTATTCTTTATCACTTGACGGTACCAGATGAATAAGCACCGGCTAACTCCGTGCCAGCAGCCGCGGTAATACGGAGGGTGCAAGCGTTATCCGGATTTACTGGGTTTAAAGGGTGCGCAGGCGGATATGTAAGTCAGTGGTGAAATCTCTGGGCTTAACCCGGAAATTGCCGTTGATACTATATATCTTGAATGTTGTGGAGGTAAGCAGAATATGTCATGTAGCGGTGAAATGCTTAGAGATGACATAGAATACCTATTGCGAAGGCAGCTTACTACGCAGATATTGACGCTCATGCACGAAAGCGTGGGGATCAAACAGGATTAGATACCCTAGTAGTCC
+
IIIIIIIIIIIIIIIIIIIIHIIIIIIIIIIIIIIIIIIIIIIIIIIIIIIIIIIIIIIIIIIIIIIIIIIIIIIIIIIIIGHIIIIIIIIIIGIIIIIIIIIHHIIIIIIIIIHIIIIIIIIIHIIIIIIIIIIIIGHIIIIIHIIIIIIIIHHIIIIHIIIIIGIIIIIIHIHIIIIGEHIIHIIIIIIIIIIIIHHHIIIIIIGIIIHHHEHHFIHIHHHHIIIIIHIHHHIIHIIHHHGIIHIIIIHIIIIIHIIIIIGIIIIHHGIIIIIIIHIIIIIIIIHHIFHG@IHHHIIIIHHHIIIHHHIHHHHIHIIIIIHCCFIIIIIIIIIIGIIIIHFIIIIIIGIIIIIIIIIIGIIIIIIHIIIHHHHGHIIHIIIIIIIIIIHGIIIIIIHEIIIIIIIIIIIIIIIIIIIHHIIHHEHIIHHIIIIIIIIDDDBD
@HWI-D00621:464:HFY7KBCXY:1:2206:18189:70418 1:N:0:CGAGGCTGAGTCAACA
TCAGGAATCTTGCGCAATGGGCGAAAGCCTGACGCAGCGACGCCGCGTGGGTGAGGAAGTCTTTCGGGATGTAAAGCCCTTTTAAACGGGAAGATGATGACGGTACCGTTTGAATAAGCCCCGGCTAACTACGTGCCAGCAGCCGCGGTAATACGTAGGGGGCGAGCGTTGTCCGGAATTACTGGGCGTAAAGGGCGCGTAGGCGGCCCGCTAAGTCCGTTGTGAAAGACCGAGGCTCAACCTCGGGGTGTCAACGGAGACTGGTGGGCTCGAGTATCGGAGAGGAGCGGGGAATCCCTGGTGTAGCGGTGGAATGCGTAGAGATCAGGGGGAACACCGATGGCGAAGGCACCGCTCTGGCCGAAAACTGACGCTGAGGCGCGAAAGCTGGGGGAGCGAACGGGATTAGAAACCCGTGTAGTCC
+
IIIIIIIIIIIIIIIIIIIIIIIIIIIIIIIIIIIIIIIIIIIIIIIHIHIIIIIIHIIIIIIIIIIIIIIIIIIIIIIIIGHIIIIIIIIIIIIIIIIIIIIIIIIIIIIIIIIIIIIIIIIIIIIIIIIIIIIIIIIIIIIIIIIIHIHIIIIIIIIIIIIDHIIIEHIIIIIIIIIHIIIHIIIIIIIHIIIIIIIHHIIIIIHIHH@HHIIIIIHHIHIIIIHIHIIIIIIHFIHIIIIIIIIIIHHIIIIIIIIIIIIIIIIIIIIIIIIIGIIIIIIIIIIIIIIIGIHIHIIIIIHDHIIIIIIIIIIIIIIIIHFIIIIIIIIIIIIIIIIIIIIIIIIIIIIIIIIIIIIIHIIIIIIIHHHIIIIIIIIIIIIIIIIIIIIIIIIIIIIIIIIIIHIIIIHEIIIIIIHDDDDD
@HWI-D00621:464:HFY7KBCXY:1:2206:9643:82309 1:N:0:CGAGGCTGAGTCAACA
TGGGGAATCTTGCACAATGGAGGCAACTCTGATGCAGCGACGCCGCGTGAGCGATGAAGCCCTTCGGGGTGTAAAGCTCTTTCGGCAGGGACGATAATGACGGTACCTGAAGAAGAAGCTGCGGCTAACTACGTGCCAGCAGCCGCGGTAATACGTAGGCAGCGAGCGTTGTTCGGAATTACTGGGCGTAAAGAGTGTGTAGGCGGTGCTCTAAGTTCGGTGTGAAATCTCCTGGCTCAACTGGGAGGGTGCGCCGGAAACTGGAGTGCTTGAGCGTGGGAGAGGAAAGCGGAATTCCTGGTGTAGCGGTGAAATGCGTAGATATCAGGAGGAACACCTGTGGTGTAGACGGCTTTCTGGACCATAGCTGACGCTGAGACACGAAAGCGTGGGTAGCAAACAGGATTAGAAACCCCAGTAGTCC
+
IIIIIIIIIIIIIIIIIIIIIIIIIIIIIIIIIIIIIIIIIIIIIIIIIIIIIIIIIIIHHIIIIIIIIIHIIIIIIIIIIIIIIIIIIIIIIIIIIIIIIIIIIIIIIIIIIIIIIIIIHIIIIHIIHIIIIIIIIIIIIIIIIIIIIHIIIHIIIGHIIIIIIIIIHHIIIIIIIHIIGHIIIIIHIIIHIEHHIIIIGIIIIIIIHHHHIIHHHIIIIIIIIIHIIHGHIIIIIIHIHGHIIIHHIIIIIHIIIIIIIIIIIIIIIIIIIIIIIIIIIIIIIIIIIIIIIIIIHIIHIIIIIIIIIIIIIIIIIIIIIHHIHIIIIIIIIIIIIIIIIHHEIGIIHHIIIIIIIIIHIIIIIIIIIIIIIIIIIHIIIIIIIIIIIIIHIIIIIIIIIIIIIIIIIIIIIIIIIIIDDDDD
@HWI-D00621:464:HFY7KBCXY:1:2206:9528:86622 1:N:0:CGAGGCTGAGTCAACA
TGGGGAATCTTGCACAATGGACGAAAGTCTGATGCAGCGACGCCGCGTGAGCGATGAAGCCCTTCGGGGTGTAAAGCTCTTTCGACGGGAACGATAATGACGGTACCCGGAGAAGAAGCTGCGGCTAACTACGTGCCAGCAGCCGCGGTAATACGTAGGCAGCGAGCGTTGTTCGGAATTACTGGGCGTAAAGAGTGTGTAGGCGGTGTTCCCAGTCTGTTGTGAAATCTCCCGGCTTAACTGGGAGGGTGCAGCGGAAACTAGAATGCTAGAGGGTGGGAGAGGTAAGCGGAATTCCTGGTGTAGCGGTGAAATGCGTAGATATCAGGAGGAACACCTGTGGTGTAGACAGCTTACTGGACCACTTCTGACGCTGAGACACGAAAGCGTGGGTAGCAAACAGGATTAGATACCCTAGTAGTCC
+
IIIIIIIIIIIIIIIIIIIIIIIIIIIIIIIIIIIIIIIIIIIIIIIIIIIHIIIIIIIIIIIIIIIIIHIIIIIIIIIIIGHIIIIIIIIIIIIIIIIIIIIIIIIIIIHHIIIIIIIIIIIIIIIIIIIHIIGIIIIIIIIIIIIIIIIIIIIIIIIIIIIIIIIIIIIIIIIIIIIIIIIIIIIIHHHHHHIHHHEHIIIIIHIIIIHIHIHHIHIIHHIIIIIIIHGIIHH?E@HGHHIIIIIIIHIIIIIHIIIIIIIHIIIIHIIIIIIIIIIIIIIIIIHIHIIIIIIHHEIIHIHHIIIIIIIIIIIIIIIIIHHIHIIIIIIIIIIIIGIIIIIHHHIHIIIIIIIIIHIIIHIIIIIIIIIIIIIIIIIIIIIIIIIIIIIIIIIIIIIIIIIIIIIIIIIIIIIIIIIDDDCD
@HWI-D00621:464:HFY7KBCXY:1:2206:6564:97900 1:N:0:CGAGGCTGAGTCAACA
TGGGGAATATTGGACAATGGGCGCAAGCCTGATCCAGCAATGCCGCGTGAGTGAGGAAGGCCTTAGGGTTGTAAAGCTCTTTCACCCGCGACGATGATGACGGTAGCGGGAGAAGAAGCCCCGGCTAACTTCGTGCCAGCAGCCGCGGTAATACGAAGGGGGCGAGCGTTGTTCGGATTTACTGGGCGTAAAGGGCGCGTAGGCGGCCTTGTTTGTCAGGCGTGAAAGCCCTGGGCTCAACCTGGGAGGTGCGCTTGGGACGGCGAGGCTTGAGATCGGGAGAGGAGAGTGGAATTCCCAGTGTAGAGGTGAAATTCGTAGATATTGGGAAGAACACCGGTGGCGAAGGCGGCTCACTGGCTCGGTACTGACGCTGAGGTGCGAAAGCGTGGGGAGCAAACAGGATTAGAAACCCTTGTAGTCC
+
IHIHIIIIIIIIIIIIIIIIIIIIIIIIIIIIIIIIIIIIIIIIIIIHHIIIIIIHIIIIIIHIIIIIIIIIIIIIIIIIIHIIIIIIIIIIIIIIIIIIIIIIIIIIIIIIIIIIIIIHIIIIIIGIIIIIIIIIIIIIIIIIIIIIIIIIHIIIHHIIHIIIHIIIHIIIHHIIIHIIIIIIIIHIHHHIIIIIIIIIIIHIIIIHIGIHIHIIIIIIIHHHHIHHIHHIHIIIHIIHIGIHIIIIIIIIHHEIIIIIIHIIIIIIGIIIIHIHIIHIIIIIHIHIIIHIIIIIIHIIIIIIIIIIIIIIIIIIIIIIIHHIIIIIIIIIIIIIIIIIIIIIIIIIIIIIIIIIIIIIIIIIIIIIIIIIIIIIIIIIIIIIIIIIIIIIIIIIIIIIIIIIHG?IIIIIIIIIHIIDDDDD
@HWI-D00621:464:HFY7KBCXY:1:2208:8906:89944 1:N:0:CGAGGCTGAGTCAACA
TAAGGAATATTGGTCAATGGACGCAAGTCTGAACCAGCCATGCCGCGTGGAGGATTAAGGCCCTCTGGGTTGTAAACTCCTTTTATCTGGGAAGAAATGTTTCGATTCTTCGGAACTTGACGGTACCAGAGGAATAAGCACCGGCTAACTCCGTGCCAGCAGCCGCGGTAATACGGAGGGTGCAAGCGTTATCCGGATTCACTGGGTTTAAAGGGTGCGTAGGCGGACAGGTAAGTCAGTGGTGAAATCTCCGAGCTTAACTCGGAAACTGCCGTTGATACTATTTGTCTTGAATATTGTGGAGGTAAGCGGAATATGTCATGTAGCGGTGAAATGCTTAGATATGACATAGAACACCAATTGCGAAGGCAGCTTACTACACAATCATTGACGCTGAGGCACGAAAGCGTGGGGATCAAACAGGATTAGAAACCCTAGTAGTCC
+
IHIIIIIIIIHIIIIIIIIIIIIIIIIIIIIIIIIIIIIIIIIIIIIIIIHIIIGIIIIIIIIIIIIIIIIIIIIIIIIIIHHHIIIIIGIIHIIIIIIIIIIIIIIIIIIIIIIIIIIHIIIIIIIIIIHIIIHHGHIIIIIIIIHIIHIIIIIIIIIIIIIIIIIIHIIIIIIIIIIHHEHIHIIHIIIIIIIIIIIIIHHIIIIIIHHHHHHIIIIIIHIIIHHHIHHHIHIIIIHEF?IIGGIIHHHIHIHEFIHHHGIIGIIIIIHHHHIHIHHIIIIHIIIIIHIIHIIIIHIIIGIHIIIIIIIHIIIIIIHHIIIIIIIIIIIIIIIHIIIIIHHIHHHHHEIIIIHIIIIHHIIIIIIIIIIIHIHIIHHHIIIIHIHHEHIIIIIIIIIIIIIIIIIIIIIIIIIHIIHIIIIHHHEHIIIIGIHIIHIDDDDD
@HWI-D00621:464:HFY7KBCXY:1:2209:12576:84622 1:N:0:CGAGGCTGAGTCAACA
TGGGGAATTTTGCGCAATGGGGGAAACCCTGACGCAGCAACGCCGCGTGGAGGATGAAGCCCCTTGGGGCGTAAACTCCTTTCGACCAAGACGATAATGACGGTACTGGTGGAAGAAGCACCGGCTAACTCTGTGCCAGCAGCCGCGGTAATACAGAGGGTGCGAGCGTTGTTCGGAATTATTGGGCGTAAAGGGCGCGTAGGCGGTGCCACAAGTCACTTGTGAAATCCCCGGGCTTAACCCGGGGCCTGCAGGCGAAACTGTGGTGCTGGAGTATGGGAGAGGTGCGTGGAATTCCCGGTGTAGCGGTGAAATGCGTAGATATCGGGAGGAACACCTGTGGCGAAAGCGGCGCACTGGACCATAACTGACGCTGAGGCGCGAAAGCTAGGGGAGCAAACAGGATTAGAAACCCTGGTAGTCC
+
IIIIIIIIHHIIIIIIIIIIIIIIIIIIIIIIIIIIIIIIIIIIIIIIIIIIIIIIIIIIIIIIIIIIIHIIIIIIIIIIIGHIIIIIIIIIIIIIIIIIIIIHIIIIIIIIIIIIIIIIIIIIIIIIIIIIIIIIIIIIIIIIIIIIIIIIIIIIIIHHHHHIHHII?HHIIIIHIHHIIIIIIHIIHHIIHIIIIIIIIIIIIHHIIGIGIGIHHIIIIIIIIIIIIIIIIIIHIGHHDIIIIIIIIIIIHIIIIHHIIIIIIIIIIIIIIIIIIIIIIIIIIIIIIIIGIIIIHIIIIIIIIIIIIIIIIIIIIIIIIIIIIIIIIIIIIIIHIHIIIIIIIIIIIIIIIIIIIIIIIIIIIIIIIIHIIIIIIIIIIIIIIIIIIIIIIIIIIIIIIIIIIIIIIIIHIIIIIIIDDDDD
@HWI-D00621:464:HFY7KBCXY:1:2209:12683:89724 1:N:0:CGAGGCTGAGTCAACA
TGGGGAATATTGGACAATGGGGGCAACCCTGATCCAGCGACGCCGCGTGTGTGAAGAAGGCCTGCGGGTTGTAAAGCACTTTTAGTGGGGACAAAAAGCTCAGAGCTAACATCTCTGGGTCTTGATTTAACCCAAAGAAAAAGCACCGGCTAACTCTGTGCCAGCAGCCGCGGTAATACAGAGGGTGCGAGCGTTAATCGGAATTACTGGGCGTAAAGCGTGCGTAGACGGTTATGTAAGTCGGATGTGAAAGCCCCGGGCTCAACCTGGGAATTGCATTCGAGACTGCATGGCTAGGATGCGGAAGAGGGAAGCGGAATTTCCGGTGTAGCGGTGAAATGCGTAGATATCGGAAGGAACACCAGTGGCGAAAGCGGCTTCCTGGTCCAGCATCGACGTTCAGGCACGAAAGCGTGGGGAGCAAACAGGATTAGATACCCTAGTAGTCC
+
IIIIIIIIIIIIIHHHIIIIIIIIIIIIIIIIIIIIIIHIIIIIIIIIIGHIIIHIIIIIIIIIIIIIIIIIIIIHIIIIEFHIIIIIIIIIHIIIHIIIIIIIIIIIHIIIHIIIIIIIIHIIHIIIIIHIIHIIIIHHIHHIIIIIHHIIIIIIHIIIIIIIHIHIIGHIIIIIGIIHIIIIIIIIIIIHIHIDHHHIHHHHHHHHIIGHHHHIHHHHHHIHHGIEHHHHCHIIIIIIIIHGCHIIIIHIHIHHIIIIHGHIIHIIIIIIIIHIIHGHIIIIIGIIIIIIHIIIIIIIIIIIGIIIIIIIIGIIIIIIIHIIIIIIIIIIIIIIIIIIIIIIIHHHIIIHIIIIIIIIIIIIIIIIIIIHHIIIIIIIIIIHHEIIHHIIIIIIIIIIIIIIIIIIIIIIIIIIIIIIHIIIIIIIIIIIIIIIIIIIIIIID?DDD
@HWI-D00621:464:HFY7KBCXY:1:2209:10497:93049 1:N:0:CGAGGCTGAGTCAACA
TGGGGAATTGTTCGCAATGGGCGCAAGCCTGACGACGCAACGCCGCGTGGAGGATGAAGAATTTCGGTTCGTAAACTCCTTTCGATCGGGAAGAACAGCTTTCGGGTGAATAGTCCGGAAGTCTGACGGTACCGAGAGAAGAAGCCCCGGCTAACTCTGTGCCAGCAGCCGCGGTAATACAGGGGGGGCAAGCGTTGTTCGGAATTACTGGGCGTAAAGGGCTCGTAGGCGGCCAACTAAGTCCGACGTGAAATCCCAAGGCTTAACCTTGGAACTGCGTCGGATACTGGATGGCTTGAATTCGGGAGAGGGATGCAGAATTCCAGGTGTAGCGGTGAAATGCGTAGATATCTGGAGGAATACCGGTGGCGAAGGCGGCATCCTGGACCGACATTGACGCTGAGGAGCGAAAGCTAGGGGAGCAAACGGGATTAGAAACCCTGGTAGTCC
+
IIIIIIIIIIIIIIIIIIIIGIEHHIIIIIIIIIIIIIIIIIIIIHIIIGIIIIIIIIIHHIIIIIHHIIIIIIIIIIIHIHIIIIIIIHIIIIIIIIHIIIIIIIIIIIIIIIIIIIIIIIIIHIIIIIIIIGIIIIIIHIIHIIIIIIIIIIIIIIGHIIIIIIIIIIIIIIDDHIIIIIIHIGHIIHHIIHGHDHIIIIIGIIHHHHHIIIHIIIHIIHIIIHIIIIHAEHGEHEEDHHIHEEFGIIIHHHHHHFHIHHIIHHG?HFIHHHIIIIIHIIIIIIIIIIHIIIHHIIIGHGIIIIIIIIIIIIIIIIIIIIIIIIIIIIIIIIIIIIIHIIIIIHHHHIIIIIHGIIIIIIIIIIIIHHIIIIHIIHHHHIIIIIIIIIIIIIIIIIIIIIIIIHIIIIIIIIIIIIIIIIIIIHIIIIIIIIIIIIIIIIHIHD?DDD
@HWI-D00621:464:HFY7KBCXY:1:2209:10146:95235 1:N:0:CGAGGCTGAGTCAACA
TGAGGAATTTTCCGCAATGGGCGAAAGCCTGACGGAGCAACGCCGCGTGAGGGATGAAGTCTCTAGGGATGTAAACCTCTGTTGGGTGGGACGAAGATCTGACGGTACCACCTGAGGAAGCCCCGGCTAACTACGTGCCAGCAGCCGCGGTAATACGTAGGGGGCGAGCGTTATCCGGATTTACTGGGCGTAAAGAGCGCGTAGGCGGTTCCGTAAGTTGGTTGTGAAAGTTCGAGGCTCAACCTCGAAACTGCGTCCAATACTGCGGGGCTTGAGTGCAAGAGAGGCAAGTGGAATTCCAGGTGTAGTAGTGAAATGCGTAGATATCTGGAGGAACACCAGTGGCGAAGGCGGCTTGCTAGCTTGTAACTGACGCTGAGGCGCGAAAGCTAGGGGAGCGAACGGGATTAGAAACCCCAGTAGTCC
+
IIIIIIIIIIHHIIIIIIIIIIHHHIIIIIIIIIIIIGIIIIIIIIIIIIIIIIIIIIIIIIHIIIIIIHIIIIIIIIIIIIIHIIIIIIIIIIIIIIIIIIIIIIIIIIIIIIIIIIGHIIIIIIHIIIIIIIIIIIIIIIIIIIIIIIIHHHHIIHHIIHIIIIIIIIIIHIIHIIIHIIIHIIIIGIIIIIIHIIIIIIIIIIIIIIIIIGIIIIIIHHIIIIIIIIHEHHHIIIIHFIHIGIIIIIHIHIHHGIIIHHHIIHDIIIIIIIIIIIIIIIIIIIIIIIIIIIIIIIIIIIIIIHIIHIIIIIIIIIIIIIIHHIIIHIHIIIIIIIIIIIIIIIIIIIIIIIIIIIIIIIIIIIHIIIIIIIIIIIIIIHIIIIIIIIIIIIIIIIIIIIIIIIIIIIIIHFIIIIIIIDDDBD
@HWI-D00621:464:HFY7KBCXY:1:2210:8389:90165 1:N:0:CGAGGCTGAGTCAACA
TGGGGAATTTTTGGCAATGGGGGCAACCCTGACCAAGCAACGCCGCGTGGGTGATGAAGTCTCTTGGGACGTAAAACCCTTTCGACGGGGAAGAAAACCGCAAGGTTTGACGGTACCCGTAGAAGAAGCCCCGGCTAACTCCGTGCCAGCAGCCGCGGTAATACGGGGGGGGCGAGCGTTGTTCGGAATTACTGGGCGTAAAGGGTGCGTAGGCGGTCCGCTAAGTTAGATGTGAAAACTCTGGGCTCAACCCAGAGCCTGCATCTAATACTGACGGGCTAGAGTTCTGGAGGGGGTAGCGGAATTCCTGGTGTAGCGGTGAAATGCGTAGATATCAGGAGGAACACCGGTGGCGAAGGCGGCTACCTGGACAGAGTCTGACGCTGAGGCACGAAAGCTAGGGGAGCAAACAGGATTAGATACCCGAGTAGTCC
+
IIIIHIIIIIIIIIIIHIIIIIIIIIIIIIIIIIIIIIIIIIIIIIIIIIIIIIIIIIIIIIIIIIIIIIIIIIIIIIIIIGHHGHIIIHIIHIIIIIIIIIIIIIIIIIIIIIIIIIIIGHHIIGIIIIIIIIIIIIIIIIIIIIIIIIIIIIIHIIHIHIIIHIHDH?DHIIIDHH?BEHHHIHGHHIIHIIIHIIHIIGIIHHIIIIIIIIHHIIIHIIIHHFHHIHHIHHIHGBIIIIIIHHFIHIIHIHHGH@HGIHGEHIIHFHGHHCEIFHIHIHHHGEIIIIIIIIIHGHHIHIIIHHHHIIIIIIIIIIIHIIIHIIIIIHIHIIIIIIIIIIIIIHGIIIIIHGIIIIHIIIIIHIIIIHHIIHIHG@IIIIGIIIIIIIIIHIIHIIIHIIIIIIIIIIIIIIIIGIIIIIIIIIIIIDDDDD
@HWI-D00621:464:HFY7KBCXY:1:2210:11710:98964 1:N:0:CGAGGCTGAGTCAACA
TAAGGAATATTGGTCAATGGACGCAAGTCTGAACCAGCCATGCCGCGTGGAGGATTAAGGCCCTCTGGGTTGTAAACTCCTTTTATCTGGGAAGAAATGTTTCGATTCTTCGGAACTTGACGGTACCAGAGGAATAAGCACCGGCTAACTCCGTGCCAGCAGCCGCGGTAATACGGAGGGTGCAAGCGTTATCCGGATTCACTGGGTTTAAAGGGTGCGTAGGCGGACAGGTAAGTCAGTGGTGAAATCTCCGAGCTTAACTCGGAAACTGCCGTTGATACTATTTGTCTTGAATATTGTGGAGGTAAGCGGAATATGTCATGTAGCGGTGAAATGCTTAGATATGACATAGAACACCAATTGCGAAGGCAGCTTACTACACAATCATTGACGCTGAGGCACGAAAGCGTGGGGATCAAACAGGATTAGAAACCCGAGTAGTCC
+
IIIIIIIIIIIIIIIIIIIIIIIIIIIIIIIIIIIIIIIIIIIIIIIIIIHHIIIIIIIIIIIIIIIIIIIIIIIHIIIIIHHIIIIIIIIIIIIIIIIIIIIIIIIIIIIIIIIIHIIIIIIIIIIIIIIIIIIIHHHIIIIIIIIIIIIIIIIIIIIIHIIIIIIIIIIIIIIIHIIIIIIHHHIIIIIHIIIIHIIIIIIIIIHIIIIIIIIIIIIIIIIIIIIIIIIHIIHIIIIIHEIIIIIIIIIIIHHHIIIIIFIIIHHIIIGIIIIIIHHHIIIIHIIHIIIIIIIIIIIIIIIIIIIIIIIIIIIIIIIIIIIIIIIIIIIIIIIIIIIIIIHIIIHIIHIIIIIIIIIIIIIIIIIIIIIIIIIIIIIIIIIIIIIHIIIIIIIIIIIIIIIIIIIIIIIIIIIIIIIIIIIIIIIIIIIIIIIIIIIDDDDD
@HWI-D00621:464:HFY7KBCXY:1:2211:2796:34570 1:N:0:CGAGGCTGAGTCAACA
TGGGGAATCTTAGACAATGGGCGCAAGCCTGATCTAGCCATGCCGCGTGAGCGATGAAGGCCTTAGGGTTGTAAAGCTCTTTCAGTGGGGAAGATAATGACTGTACCCACAGAAGAAGCCCCGGCTAACTCCGTGCCAGCAGCCGCGGTAATACGGAGGGGGCTAGCGTTGTTCGGAATTACTGGGCGTAAAGCGCACGTAGGCGGACTGGAAAGTCAGAGGTGAAATCCCAGGGCTCAACCTTGGAACTGCCTTTGAAACTCCCGGTCTTGAGGTCGAGAGAGGTGAGTGGAATTCCGAGTGTAGAGGTGAAATTCGTAGATATTCGGAGGAACACCAGTGGCGAAGGCGGCTCACTGGCTCGATACTGACGCTGAGGTGCGAAAGCGTGGGGAGCAAACAGGATTAGAAACCCTAGTAGTCC
+
IIIIIIIIIIIFHIIIIIIIIIIIIIIIIIIIIIIIIIIIIIIIIIIIIIIIIIIIIIIIHIIIIIIIIIIIIIIIIIIIIHIIIIIIIIIIIIIIIIIIIIIIIIIIIIIIIIHIIHIIHIIIIIIIIIIIIIIIIIIIIHIIIIIIIIIIIIIIIIIIIIIIIIIIHIIHIIIIIIIIIIIIHIIIIIIHHHIIIIIIIHIGHHHIIIIIIIHIIIIIHIIIIIIHIIIIIIIIIIIIIIIHHGIIIIHIHIIIIIIHIIHIIIIIIIIIHIIIIIHHIIHIIIIIIGIIIIIIIIIIIHIIIIIIIIIIIIIIIIHIIHEIIIIIIIIIIHEIIIIIIHIIIIIIIIIIIIHHEIIIIHIIIIIIIIHHIHIIIIIIIIIIIIIIIIIIIIHIHHHIIIIIIHIIIIIIIIHIIIIDDDDD
@HWI-D00621:464:HFY7KBCXY:1:2211:10186:37322 1:N:0:CGAGGCTGAGTCAACA
TGGGGAATCTTGCGCAATGCGCGAAAGCGTGACGCAGCAACGCCGCGTGGGGGAAGACGGCCTTCGGGTTGTAAACCCCTTTCAGGAGGGACGAAGGTTCACCGGTGAATAGCCGTGTGGATTGACGGTACCTCCAGAAGAAGCTCCGGCTAACTACGTGCCAGCAGCCGCGGTAATACGTAGGGAGCAAGCGTTGTCCGGAATCATTGGGCGTAAAGCGCGCGTAGGCGGCCCTGTAAGTCCGTTGTGAAAGTCAAAGGCTCAACCTTTGAAAGCCGATGGATACTGCAGGGCTAGAGTCCGGAAGAGGCGAGTGGAATTCCTGGTGTAGCGGTGGAATGCGCAGATATCAGGAGGAACACCAATAGCGAAGGCAGCTCGCTGGGACGGTACTGACGCTAAGGCGCGAAAGCGTGGGGAGCGAACAGGATTAGATACCCTAGTAGTCC
+
HIIIIIIIIIIIIIIIIIIIIIIIIIIIIIIIIIIIIIIIIIIIIIIHHIIIIHIIIIIIIIIIIIIIIIIIIIIIIIIIIGHIIGIIIIIIIIIIIIIIIIIIIIIIIIIIIIIHIIIIIIIIIIIIIIIIIIIIIIHIIIIIIIIIHIIHIIIIIIIIIIIIIIIIIIGIIHIIIHIHGHHIIIHIHIIIIHIIIHIIIHHIIIIIIIIIIIIIIIIIIIIIIIHIIIGHGIIGIIIIGIIIIIIIIIIHIHIHIIIIIHEGIIIHHEHIIHIIHHGHIHIIIIIIIIIIIIIIIIIIIIIIIIIIIIIIIIIIIIIIIIIIIIIIIIIIIIIIIIIIIHIGIIIHIIIIIIIIIIIIIIIIIIIIIIIIIIIIHIIIIIIIIIIIIIIIIIIIIIIIIIIIIIIIIIIIIIIIIIIIIIIIIIIIIIIIIIHIIIIHIIIIDDDDD
@HWI-D00621:464:HFY7KBCXY:1:2211:9448:43481 1:N:0:CGAGGCTGAGTCAACA
TTGGGAATCTTGCACAATGGAGGAAACTCTGATGCAGCGACGCCGCGTGGAGGACGAAGGGTCTAGGCTCGTAAACTCCTTTTTTCGGGAAAGACTTAGGACGGTACCCGAAGAATAAGCACCGGCTAACTACGTGCCAGCAGCCGCGGTAAGACGTAGGGTGCAAGCGTTGTCCGGATTTACTGGGCGTAAAGAGCGCGTAGGCGGCTCGTTAAGTGAGAAGTTAAAGCTCTGGGCTTAACCCAGAAACCGCTTTTCATACTGGCGAGCTGGAGTGATGCAGAGGTGGATAGAATTCCCGGTGTAGCGGTGAAATGCGTTGATATCGGGAGGAATACCCGTGGCGAAGGCGGTCCACTGGGCATCAACTGACGCTGAGGCGCGAAAGCGTGGGTAGCAAACAGGATTAGAAACCCTAGTAGTCC
+
IGIIIIIIIIIIHHIIIIIIIIIIIIIIIIIIIIIIIIIIIIIIIIIIIIHIIIIIIIIIIIIHIIIIHHIHHIIEHIIIIGHIIIGHIIIIIGIHHIIIIIIIIIIIIIIIIIIIIIIIIIIIIIIIIIHIIIIIHIIIGHIIIIIIII?EHHIHHGHHGIHHEHIHIFHHHGHIIIGIIIHFHHIIIIIIIIHHHGHIIHIHHIIIHIIHIIHIHHHIIHHHIIIIIIHIIIIHHIHHIIHHIHHHHIHIGIIIIIIHIHGIIIIIIIIIHIIIHIIIHIIIIIIIIIIIIIHHDIGIIIIIIIIIIIHIIIIIIIIIHHHEHIIIIIIIIIIIIIIIHDIHIIIIIHIIIHIIIIIHIIIIIHGIIIIIIIIHIIIIIIIIIIIIIIIIIIHHIIIIIIIIIIIIIIIIIIIIIIIIDDDDD
@HWI-D00621:464:HFY7KBCXY:1:2211:10958:50356 1:N:0:CGAGGCTGAGTCAACA
TTGGGAATCTTGGACAATGGGGGAAACCCTGATCCAGCCATGCCGCGTGAGTGATGAAGGCCTTCGGGTTGTAAAGCTCTTTTACCCGGGAAGATAATGACTGTACCGGGAGAATAAGCTCCGGCTAACTTCGTGCCAGCAGCCGCGGTAATACGAAGGGGGCTAGCGTTGTTCGGAATTACTGGGCGTAAAGCGCGCGCAGGCGGTTTCTCAAGTCAGTGGTGAAAGCCCGGAGCTCAACTCCGGAACTGCCATTGAAACTGTGAAACTTGAGGACGAGAGAGGTGAGTGGAATTCCCAGTGTAGAGGTGAAATGCGTAGATATCGGGAGGAACACCTGTGGCGAAAGCGGCTCACTGGACCACAACTGACGCTGATGCGCGAAAGCTAGGGGAGCAAACAGGATTAGAAACCCCAGTAGTCC
+
IIIHIIIIIIIIIGIIIIIIIIIIIIIIIIIIIIIIIIIIIIIIIIIFEHIHHIIIIIIIIIIIIIIIIIIIIIIIIHIIIHIIIIIIIIIIIIIIIIIIIIIIIIIIIHIIIIIIIIIIIHIGIHIHIIGHHIIIIIIIIIIIGIHHHIIIIHIHHHIIIIIIIHHHGEDEHHIIIIIIIIIIHHIHHIHFHHHHIIIIHIHIIIHHIEIIHHHFCHHHIHIIIIIIIIGIIHHFGBG@HCIFHIIHIHGIHEFHGIIIIHIHEFGFIHGIIIIHIHHIHIIIIIIHIIHIIIIIIHHHIIIIIIIIIIIIIIIIIIIIHIHIIIHIIIIIIIIIHIIIIIHIIIHDIIIIIHIIIIIIIHHHHIIIIIIIIIIIHIIIIHIIIIIIIIIIIIIIIIIIIIIIIIIIIIIHIIIIHIIDDDBB
@HWI-D00621:464:HFY7KBCXY:1:2211:14338:63702 1:N:0:CGAGGCTGAGTCAACA
TCGAGAATTTTTGACAATGGGGGAAACCCTGATCGAGCGACGCCGCGTGGAGGATGAAGGTCTTCGGATTGTAAACTCCTGTCATTGGGGAACAAGGTGCATACGTTAACTGCGTGTGCATTGATAGTACCCGAAGAGGAAGAGACGGCTAACTCTGTGCCAGCAGCCGCGGTAATACAGAGGTCTCAAGCGTTGTTCGGATTCATTGGGCGTAAAGGGTGCGTAGGCGGCGCGGTAAGTCGGGTGTGAAATCTCGGAGCTTAACTCCGAAACTGCATTCGATACTGCCGTGCTTGAGGACTGGAGAGGAGACTGGAATTTACGGTGTAGCGGTGAAATGCGTAGATATCGTAAGGAAGACCAGTGGCGAAGGCGGGTCTCTGGACAGTTCCTGACGCTGAGGCACGAAGGCCAGGGGAGCAAACGGGATTAGAAACCCTTGTAGTCC
+
IIIIIIIIIIIIIHIIIIIIHIIIIHIIIIIIIIIIIIIIIIIIIIIHHIHIIIIIIIIIIIIIIIIIHIIIIIIIIIHIIHIIIHIHIIICHIIIIIIIIIIIIIIIIIIIIIIIIIIIHIIIIIIIIHIIIIIIIIIIIIIIIIIIIIIHIIIIIHHIIIIIIIIIIIHIIHHGHIHHIIGIIGIFHHFHIHHHHIIIIIHHHHHHIIEHHIIHHIIIIHHIHIIIIIIIIIIIIIIHIIIIHIHIIGHDDDIIIHHHEHHIIHIIIIIHHGIIIIIHIHIIIHHHHIIIHHIIIHIIIHIIIIIIIHGIIIIIIHHIIIIIIGIHIIIIIIIIIIIIIIHIIIGHFIIIIIIIIIHHEIIIIIIIIIIIIIIIIIIIIIIIIIIIIIIIIIHDHIIIIIIIIIIIIIIIIIIIIIIIIIHGHIIIIHFIHHIIHHEIIHHBBCDD
@HWI-D00621:464:HFY7KBCXY:1:2211:12162:64759 1:N:0:CGAGGCTGAGTCAACA
TGGGGAATCTTGCACAATGGGGGCAACCCTGATGCAGCGACGCCGCGTGAGCGATGAAGCCCTTCGGGGTGTAAAGCTCTTTCGGCAGGGAAGATTATGACGGTACCTGCAGAAGCAGCTGCGGCTAACTACGTGCCAGCAGCCGCGGTAATACGTAGGCAGCGAGCGTTGTTCGGAGTTACTGGGCGTAAAGGGTGTGTAGGCGGCTCTCTAAGTTTGGTGTGAAATCTCCCGGCTCAACTGGGAGGGTGCGCCGAATACTGAAGGGCTAGAGTGCGGGAGAGGAGAGTGGAATTCCTGGTGTAGCGGTGAAATGCGTAGATATCAGGAGGAACACCGGTGGTGTAGACGGCTCTCTGGACCGTAACTGACGCTGAAACACGAAAGCGTGGGTAGCAAACAGGATTAGATACCCTAGTAGTCC
+
IIIIIIIIIIIIHHIIIIIIIIIIIIIIIIIIIHIIIIHIIIIIIIIIIIIIIIIIIIIIIIIIHIIIIFHHIIIIIIIIIHIIIIIIIIIIIIGIIIIIIIIIIIIIIIIIIIIIIHIIIIIIIIIIIHIIIIIIIIIIHIIIIIIIIIIIIIIIIIIIIIIIIIIIHHDHIIIIIIGGHHIIIIIIIHIHIHIGGHIHHIIHIIIIHFIIIHIIHIIHIIIIIHHHHIHHIIIHEIIIHHIIIGIIIIIHIIIIIIIIIIIHIIIIIIIIIIIIIIIIIIIIIIIIIHIIIIIIIIIIIIIIIIIIIIIIIIIIIIIIIHIIGIIIIIIIIIIIIIIIIIIHIGIIIIIIIIIIIIIIIIIIIIIIIIIIIIIIIIHIIIIIIIIIIIIIIIIIIIIIIIIIIIIIIIIIIIIIIIIDDDDD
@HWI-D00621:464:HFY7KBCXY:1:1201:13161:72529 1:N:0:CGAGGCTGAGTCAACA
TGGGGAATATTGGACAATGGGCGCAAGCCTGATCCAGCCATGCCGCGTGAGTGATGAAGGCCCTAGGGTTGTAAAGCTCTTTTGTGCGGGAAGATAATGACGGTACCGCAAGAATAAGCCCCGGCTAACTTCGTGCCAGCAGCCGCGGTAATACGAAGGGGGCTAGCGTTGCTCGGAATCACTGGGCGTAAAGGGTGCGTAGGCGGGTCTTTAAGTCAGGGGTGAAATCCTGGAGCTCAACTCCAGAACTGCCTTTGATACTGAGGATCTTGAGTTCGGGAGAGGTGAGTGGAACTGCGAGTGTAGAGGTGAAATTCGTAGATATTCGCAAGAACACCAGTGGCGAAGGCGGCTCACTGGCCCGATACTGACGCTGAGGCACGAAAGCGTGGGGAGCAAACAGGATTAGAAACCCCAGTAGTCC
+
HIIIIIIIIIIIIIIIIIIIIIIIIIIIIIIIIIIIIIIIIIIIIIIIIIIIIIIIIIIIIIIIIIIIHIIIIIIIIIIIIHHIIIIIIIIIIIIIIIIIIIIIIIIIIIIIIIIIIIHGIIIIIIIIIIIIIIIIIIIIIIIIIIIIIIHIIIIIIIIIIIHHIIIIHIHIIIIIIIIIHIIIIIHIIHIIIIHIIIIIIIIHIGHHHIHIHIIFHIHGHHHHGHHIIIHHHGH?IIIIIHGIIIHHIIIIIIIIIIIHIGHFIIIIIIHIIIIIIIIHHIHIIIHIIIIIHGHGIHIIIIIIIIIIIIIIIIIIIIIIIIHIIIIIGIIIIHIHIIIIIIIIIIIIHHIIIIIHIIIIIIIIIIHHIIIIIIIIIIIIIIIIIIIIIIIIIIIIIIIIIIIIIIIIIIHHIIIIIIIDDDDD
@HWI-D00621:464:HFY7KBCXY:1:1201:9897:73037 1:N:0:CGAGGCTGAGTCAACA
TGGGGAATCTTGCACAATGGGGGCAACCCTGATGCAGCGACGCCGCGTGAGCGATGAAGCCCTTCGGGGTGTAAAGCTCTTTCGGCAGGGAAGATAGTGACGGTACCTGCAGAAGCAGCTGCGGCTAACTACGTGCCAGCAGCCGCGGTAATACGTAGGCAGCGAGCGTTGTTCGGAGTTACTGGGCGTAAAGGGTGTGTAGGCGGTTGTTTAAGTTTGGTGTGAAATCTCCCGGCTCAACTGGGAGGGTGCGCCGAATACTGAATGACTAGAGTGTGGGAGAGGAAAGTGGAATTCCTGGTGTAGCGGTGAAATGCGTAGATATCAGGAGGAACACCGGTGGTGTAGACGGCTTTCTGGACCATAACTGACGCTGAGACACGAAAGCGTGGGTAGCAAACAGGATTAGAAACCCTAGTAGTCC
+
IIIIIIIIIIIIGHIIIIIIIIIIIIIIIIIIIIIIIIIIHIIIIIIIIIIIIIHIIIIIIIIIIIIIHHIIIIIIIIIIIHHHIIIIIIIIHHGIIIIIIIIIIIIIIIIIIHIIHIIIIIIIHIIIHHIIIIHIIIIIHIIIIGGHIIIIIIIIIIIIIGHHIIHIIIHIIIIIIIGHHIHIIIHHIIIIIIIIIIIIHIIHIIGHHEIHHHIIHIIIHIIIIHIHEHHHHCHHHIIIIIIIIHIIIIIHDFIIIIIIIIHIIIIHIIIIIIHIIHIHHIIIIGIIIIIIIIIIIIIIIIIIIIIIIIIIIIIIIIIIIIHIIIIIIIIIIIIHIIIIIIIHHHIIIIIIIIIIIIIIIIIHIIIIIIIIIIIIIIHHHIIIIIIIIIIIIIIIIIIIIIIIIIIIIIHHIIIIIIIDDDDD
@HWI-D00621:464:HFY7KBCXY:1:1201:13043:73365 1:N:0:CGAGGCTGAGTCAACA
TGAGGAATATTGCACAATGGGCGAAAGCCTGATGCAGCGACGCCGCGTGGGTGAAGAAGGTTTTCGGATCGTAAAACCCTTTTCTGTGTGACGAGCAAGGACGGTAGCACAGGAATAAGTCTCGGCTAACTACGTGCCAGCAGCCGCGGTAAAACGTAGGAGACAAACGTTATCCGGAGTTACTGGGCGTAAAGGGCGTGTAGGTGGTTTTGTAAGTCTGGCGTGAAATTTTTCGGCTTAACCGGGAAAGGTCGTCGGATACTGCAAGGCTAGAGGACGGTAGAGGCGTGTGGAATTCCGGGTGTAGTGGTGAAATGCGTAGAGATCCGGAGGAACACCAGTGGCGAAGGCGACACGCTGGGCCGTACCTGACACTGATGCGCGACAGCATGGGGAGCAAACAGGATTAGAAACCCTGGTAGTCC
+
IIIHIIIIIIIIIIIIIIIIIIIIIIIIIIIIIIIIIIIIIIIIIIIHIIIIIIIIIIIIIIIIIIIIIIIIHIIIIIIIIHHIIIIIIIIIIIIIIIIIIIIIIIIIIIIIIHIIIIIIIIIIIIIIIIIIIIIIIIIIIIIIIHIIIIIIIIIIIIIGIHIIIIIIIIHHIIIIIIHHIHIHIIIIIHHIHHIIIIHHHIIIFIIIIIHHIIIIHHIIIIHIIIIGHHHDHIIHHGIIIIHHIIIIIIHGIIIIIIHHIHHH@EHIHIIIIIIIHIIIHIIHIIIIHIHIIIIHHIIIIIHIIIIHIIIIIIIIIIIIHIHHIIIIIIIIIIHHIIIIIIIIHIIIIHIIIHHIIIHIIIIHIIIHHIIIIIIIIHGIIIIIIIIIIIIIIHIIIIIIIHHIIIIIIIHHDIIIIIHHDDBAD
@HWI-D00621:464:HFY7KBCXY:1:1201:12433:73612 1:N:0:CGAGGCTGAGTCAACA
TGGGGAATATTGGACAATGGGCGCAAGCCTGATCCAGCAATGCCGCGTGAGTGATGAAGGCCTTAGGGTTGTAAAGCTCTTTCGCCCGCGACGATGATGACGGTAGCGGGAGAAGAAGCCCCGGCTAACTTCGTGCCAGCAGCCGCGGTAATACGAAGGGGGCGAGCGTTGTTCGGATTTACTGGGCGTAAAGGGCGCGTAGGCGGCCTTCCAAGTCAGGCGTGAAAGCCCCGGGCTCAACCTGGGAGGTGCGCTTGGGACTGGCGGGCTGGAGTTCGGGAGAGGAGCGTGGAATTCCCAGTGTAGAGGTGAAATTCGTAGATATTGGGAAGAACACCGGTGGCGAAGGCGGCGCTCTGGACCGAGACTGACGCTGAGGCGCGAAGGCGTGGGGAGCAAACAGGATTAGAAACCCTAGTAGTCC
+
IIIIIHIIIIIIIIIIIIIIIIIIIIIIHIIGIIIIIIIIIIIIIIIHIIIHIIIIIHIIIIIIIIIIIIIIIIIIIIIIIIIIIIIIIIHIIIIIIIIIIIIIIIIIHIIIIIIIIIIIIIIIIIIIIIIIIIIIIIIIIIIIIIIIIHIHIIIHIIIIIHGIHIIICEHIHIIIHIIIIIIIIIIIHIIIIIIHIIIIIHHGIIIIIHIIIHHIIIIIIIIIIIIIIIIIIIFIHHIHHHEIIIIIIHIHEHHIIIHIIIIIIIIIIIIIIIHFIGIIIIIIIIIIIIIIIIIIIIIIIIIIIIIIIIIIIIIIIIIIIHHIIIIIIIIIIIIIHIIIIIIIIIIIIIIIIIIIIIIIIIIIIIIIGIIIIIIIIIIIIIIIIIIIIIIIIIIIIIIIIIIIIHIHHIHGIIIIIIIDDDDD
@HWI-D00621:464:HFY7KBCXY:1:1201:11672:74629 1:N:0:CGAGGCTGAGTCAACA
TGAGGAATCTTCCGCAATGGGCGAAAGCCTGACGGAGCGACGCCGCGTGTGGGATGAAGTCTTTCGGGATGTAAACCACTGTCGGAGGGGAAGACATCGACGGTACCCTCCAAGAAAGCCCCGGCTAACTACGTGCCAGCAGCCGCGGTAATACGTAGGGGGCAAGCGTTATCCAGATTTACTGGGCGTAAAGCGCGTGTAGGCGGCTGGTTAGGTGTGATGTGAAATCTTCGGGCTCAACCCGAAAACTGCATTGCAAACCGGCCTGGCTAGAGTGCAGGAGAGGGAAGCGGAATTCCAGGTGTAGCGGTGAAATGCGTAGATATCTGGAGGAACACCAGTGGCGAAGGCGGCTTCCTGGCCTGCAACTGACGCTGAGACGCGAAAGCGTGGGGAGCGAACCGGATTAGATACCCTTGTAGTCC
+
IIIHIIIIIIIGHIIIIIIIIIIIIIIIIIIIIHIIHIHIIIIIIIIIIIIIIIIIIIIIIIIIIIIIIIIIIIIIIIIHHHHIHHHHIIIIIHIIIIIIIIIIIIIIIIIIIHIIIIGHIIIIIIHIIIIIIIIHIIIIIIIIHIIIIIHIIIIHHHIGHIIIHIIHHGHIIIIIIHIHIIHIHIIIIHIIIIIHIIGIIIIIIIHIIHGHIIIIIIIHHHHIHHHHCIHHHHCFHHHHHDGIIGIIIIGHGEHEIHHHHIIHHFIIIIIIIIHIIIIIHIIIIHIIIIIIIIIIHFHGIHHIIIHIIIIIIIIIIIIIIIIHIIIIIIIHIIIIIIIIIIIIIIIIHIIHIIHCIIHHGIIHIHIIHIIHHIIIIIHCIHIIIIIIIIIIIIIIHHCIIIHIIIIIIIIIIHIIIIIIDDDCD
@HWI-D00621:464:HFY7KBCXY:1:1201:10029:74877 1:N:0:CGAGGCTGAGTCAACA
TGGGGAATTTTGGACAATGGGGGCAACCCTGATCCAGCCATTCCGCGTGGGTGAAGAAGGCCTTCGGGTTGTAAAGCTCTTTTGTCCGGAACGAAACGGTTAGCGTGAATATCGCTGACTACTGACGGTACCGGAAGAATAAGCACCGGCTAACTACGTGCCAGCAGCCGCGGTAATACGTAGGGTGCGAGCGTTAATCGGAATTACTGGGCGTAAAGCGTGCGCAGGCGGTTTTGTAAGCCAGATGTGAAAGCCCCGGGCTTAACCTGGGAATGGCATTTGGGACTGCAAGGCTCGAGTGCGGCAGAGGAGACTGGAATTCCTGGTGTAGCAGTGAAATGCGTAGATATGTGGAGGAACACCGATGGCGAAGGCAGCCCCCTGGGTCAAAACTGACGCTCATGCACGAAAGCGTGGGGAGCAAACAGGATTAGATACCCTAGTAGTCC
+
IIIIHIIIIIIIIIIIIIIIIGIIIIIIIIIIIIIIIIIIIIIIIIIIIIHIIIIIIIIIIIIIIIIIIIIIIIIIIIIIIHHIIIIIIIIIIIIIIIIIIHIIIIIIIIIIIIIIIIIIIIIIHIIIIIIIIIIIHIIIIIIIIIIIIIIHIIIIIIIIIIIIIIIIIIIHIEDHHHHIHFHIIIIIHHIIIHHIHIGHIIIIIHIIIIHIIIIHIIIHIHIIIIIHIIIIHGIHFIIHHIIIIIIIIHHHGHDIIIGIIIHIHIIHIHIIIIHIIIHIIIIHHEHHIIIIIIHIIIIIIHIIHHIIGIGIIIIIHHHHHIIIIIIIIIIIIIIIIIIIIIHIHIHHHIIIIIIHHIHIIIIIIGIIIIIIIIIIIIIIIFEIIHHGIIHCIIIIIIIHHIIIIIIIIIIIIIIIIIIIHHHIIIIIIIIIIIIIIHIIIIIIDDDDD
@HWI-D00621:464:HFY7KBCXY:1:1201:12443:75153 1:N:0:CGAGGCTGAGTCAACA
TGGGGAATATTGGACAATGGGCGCAAGCCTGATCCAGCAATGCCGCGTGAGTGATGAAGGCCTTAGGGTTGTAAAGCTCTTTTACCCGGGATGATAATGACAGTACCGGGAGAATAAGCTCCGGCTAACTCCGTGCCAGCAGCCGCGGTAATACGGAGGGAGCTAGCGTTATTCGGAATTACTGGGCGTAAAGCGCACGTAGGCGGCTTTGTAAGTTAGAGGTGAAAGCCCGGAGCTCAACTCCGGAATTGCCTTTAAGACTGCATCGCTTGAATCCAGGAGAGGTGAGTGGAATTCCGAGTGTAGAGGTGAAATTCGTAGATATTCGGAAGAACACCAGTGGCGAAGGCGGCTCACTGGACTGGTATTGACGCTGAGGTGCGAAAGCGTGGGGAGCAAACAGGATTAGAAACCCCAGTAGTCC
+
IIFHIIIIIIIIIGHIIIIIIIIIIIIIIIIIIIIHIIIIIIIIIIIIIHIHIIIIIIIHIIIIIIIHIIIIIIIIIIIIIHHHHIIIIIHIIIIIIIIIIIIIIIIHIIIIIHIHIIIIHIIIIIIIIIIIIIIIIIIIIIIIIIIIIIIHIHIGHHIGGIIIIHIGHHI@HHIIIHHHHHIIIIIIIIHHFHIIIIIIIIHIIHICEGHIIHHGHHHHIHIIGIHIHHIIIIHIIHFEE.HHIHHHFHIIIHHHHHIHHIIIHHIIHIIIIIGIIIGIHIIIIIIIHIIIIIIIIIIIIIIIIIIIIIHIIIIIIHIIHHDIIHHGIIIHGIHIIHHIIIIIIHHIIIIIIHIHHHIIHHHHHEDHIIIIIIIIIIHEHIIIIHHGIIIIIIHHIIHIIIIIIIIIHGDHIIIIIIIDDDDD
@HWI-D00621:464:HFY7KBCXY:1:1201:10695:75403 1:N:0:CGAGGCTGAGTCAACA
TGGGGAATTTTGGACAATGGGCGTAAGCCTGATCCAGCCATGCCGCGTGCGGGAAGAAGGCCTTCGGGTTGTAAACCGCTTTTGTCAGGGAAGAAAAGCTTTGGGCTAATATCTCAGAGTAATGACGGTACCTGAAGAATAAGCACCGGCTAACTACGTGCCAGCAGCCGCGGTAATACGTAGGGTGCGAGCGTTAATCGGAATTACTGGGCGTAAAGCGTGCGTAGGCGGCTATGTAAGACAGATGTGAAATCCCTGGGCTTAACCTAGGAACTGCATTTGTGACTGCATTGCTAGAGTGTGGTAGAGGGAGATGGAATTCCGCATGTAGCAGTGAAATGCGTAGATATGCGGAGGAACACCAATGGCGAAGGCAATCTCCTGGACCTGCACTGACGCTCATGCACGAAAGCGTGGGGAGCAAACAGGATTAGATACCCCGGTAGTCC
+
IIIIIIIIHIIIIIIIIIIIIIIIIIIIIIIIIIIIIIIIIIIIIIIIIIIIIIHIIIIIIIIIIIIIIHIIIIIIIIIIIHIHIIIIIIIIIIIIIIIIIIIIIIIIIIIHIIIIIIIIIIIIIIIIIIIIEHIIIIIIIHIIIIIIIIIIIIIIIIIIIIIIIIIIIIIIIIHIIHIIHHHIHGHIHHGHDHHHHIIIHIHHIIIIIHHGHCIIHHHHIIIHGHHHHIHEHEHEFHIHIGIIIHIHHIIIHIIHIIIIIIIIHIGIGIIIIIIIIHG?IIIIIIIIHHHIIIIIIIIIIHIIIIIIIIIIIIIIIIIIIIIIIIIIIIIIIIIIIIIIIIHIIHHHIIIIIIIIIIIIIIIIIIIIIIIIIIIHIIIHIIIIIIIIHGD<IIIIIIIIIIIIIIIIIIIIIIEIIIIIIIIIIIIIIIIIIIIIIIIHIIIIDDDDD
@HWI-D00621:464:HFY7KBCXY:1:1201:19014:75312 1:N:0:CGAGGCTGAGTCAACA
TGGGGAATTTTGCGCAATGGGGGAAACCCTGACGCAGCAACGCCGCGTGGAGGATGAAGCCCCTTGGGGTGTAAACTCCTTTCGATAGGGAAGATAATGACGGTACCTATAGAAGAAGCCCCGGCTAACTTCGTGCCAGCAGCCGCGGTAATACGAGGGGGGCAAGCGTTGTTCGGAATTATTGGGCGTAAAGGGCGCGTAGGCGGTCTGACAAGTCTTGTGTGAAATCTCTGGGCTCAACCCAGAGTCTGCACAGGAAACTGTCGGGCTTGAGTATGGGAGAGGTGCGTGGAATTTCCGGTGTAGCGGTGAAATGCGTAGATATCGGAAGGAACACCTGTGGCGAAAGCGGCGCACTGGACCATAACTGACGCTGAGGCGCGAAAGCTAGGGGAGCAAACAGGATTAGAAACCCCAGTAGTCC
+
IIIIIIIIHIIIIIIIIIIIIIIIIIIHHIHHHIIIIIIIIHIGIGIIIIIIIIIIIIIIGIIIIIIIIIIIIIIIIIIIIIHHIGIIIIIIIIIIIIIIHIIHIIHIIIIIIIIIIIIIIIIIIIHIIIIIIIIIIIHHHIIIIGIIIIIIIHHIIGHIHHHGIIIIHHIHIIHIHIHIHFHIIIIIGIHIIHIHIIIIIIHIHIHIIIIHIHHHHHHIIHIIIIIHIIIIHGIHIIIHHIIIIIIGIIHIIHIHIIIIIIIIIIIIIIIIIIHIHIIIHIIIIGIHGIIIIIHIHIIIIIHCIIIIIIIIIIIHIIIIHHFIHIIIHIIIHIIIIIIIIIHIIIIIIIIIIIIIIIIGIIIIIIIIIHHIIIIIIIIIIIIIIIIIIGIIIIIIIIHG1IIIIIIHHD/<IIHHHIIDDDCD
@HWI-D00621:464:HFY7KBCXY:1:1201:13555:75605 1:N:0:CGGGGCTGAGTCAACA
TGGGGAATCTTGCGCAATGCGCGAAAGCGTGACGCAGCAACACCGCGTGAGGGAAGACGGCCTTCGGGTTGTAAACCTCTTTCAGGAGGGACGAAGGACGGCCGGTGAATAGCCGTGCCGTCTGACGGTACCTCCAGAAGAAGCTCCGGCTAACTACGTGCCAGCAGCCGCGGTAATACGTAGGGAGCAAGCGTTGTCCGGAATCATTGGGCGTAAAGCGCGCGTAGGCGGCCCGATAAGTCCGCTGTGAAAGTCAACGGCTCAACTGTTGGATGCCGGTGGATACTGTCGGGCTAGAGTACGGAAGAGGCAAGTGGAATTCCTGGTGTAGCGGTGGAATGCGCAGATATCAGGAGGAACACCTATAGCGAAGGCAGCTTGCTGGGACGTTACTGACGCTAAGGCGCGAAAGCGTGGGGAGCGAACAGGATTAGAAACCCTAGTAGTCC
+
IIIIIIIIIIIHIIIIIIIIIIIIIIIIIHIIIIIIIIIIIIIIIIIIIIIIIIIIIIIIIIIIIIIIIIIIIIIIIIIIIHHIIIIIIIIIIIIGIIHHIIIIIDIIIIIHHIIIIGIIIIIIIIIIHGIIEHIHIIIIHIIGFHHHIHHHIIHIIHIIHIGHHIHHHDHCHEHHIHHHHIHIIIIIIICHHHIICEHIIHIHIHIIIIIIIIHHHHIHDHFHHIHIIIHIIIIHGIIIHDCHIIIHHFIHHHHHIIIHHHIIIIHIHHHHHCHDHHFHHIIIIIIHHHHIIHHHHHHIIIIIIHIIHHFHIIHIIIIIIIIIHIIIIIIIIIIIIIIHIIIHHHFDGFIIIIIIIIIIIHHEIHGIIIIIIIHHIIIIIHIIIIIIIIIIIIIIIIHIIIIIIIIIIIIIIIIIHIIIIIIIIIIIIIIIHHHEIIIIIIIIDDDDD
@HWI-D00621:464:HFY7KBCXY:1:1201:14432:75656 1:N:0:CGAGGCTGAGTCAACA
TAGGGAATATTGGACAATGGGCGAAAGCCTGATCCAGCAATGCCGCGTGAGTGAGGAAGGCCTTAGGGTTGTAAAGCTCTTTCGGCGGGGACGATGATGACGGTACCCGCAGAAGAAGCCCCGGCTAACTTCGTGCCAGCAGCCGCGGTAATACGAAGGGGGCAAGCGTTGTTCGGAATTACTGGGCGTAAAGGGCGCGTAGGCGGCCATCTTTGTCAGGCGTGAAAGCCCCGGGCTCAACCTGGGAATTGCGCTTGGGACGGGGTGGCTTGAGTTCGGGAGAGGAGAGTGGAATTCCCAGTGTAGAGGTGAAATTCGTAGATATTGGGAAGAACACCGGTGGCGAAGGCGGCTCTCTGGACCGATACTGACGCTGAGGCGCGAAAGCGTGGGGAGCAAACAGGATTAGAAACCCGAGTAGTCC
+
IIIIIIIIIIIIIIIIIIIIIIIIIIIIIIIIIIIIIIIIIIIIIIICFHIHIIIIIIIIIIIIIIIIIIIIIIIIIIIIIGHIIIIIIIHIHHIIIIIIIIIIIIIIIIIIIIIGIIIIIIIIGIIIIIIIHHHHIHIIIIIIIIIIIIIIIIIHIIIIIIHIIIIIBEHHIIHIIIIHHIIIIHIIIIIHHIHIIIIIIIHIIIIIHHIIIIIIIIIIIIIIIIIIIIIIIIIHIIIIIIIIIHIIIIIIIIHIHHIIIIIIIIIIIIIIIIIIIIIIIIIIIIIIIHIIIHGIIIIIIIIHIIGIIIIIIIIIIIIIIHHIIIIIIIIIIIIIHIIHHIIIIIIIIIIIHHIIIIIIHIIIIIIIIIIIHIIIIIIIIIIIIIIIIIIIIIIIIIIIIIIIIIIIIIIIIIIIIIIDDDDB
@HWI-D00621:464:HFY7KBCXY:1:1201:11669:76491 1:N:0:CGAGGCTGAGTCAACA
TTGGGAATCTTGGACAATGGGGGAAACCCTGATCCAGCCGTGCCGCGTGAGTGATGAAGGCCTTCGGGTTGTAAAACTCTTTCGACGGGGACGATAATGACGGTACCCGTAGAAGAAGCTCCGGCTAACTTCGTGCCAGCAGCCGCGGTAATACGAAGGGGGCTAGCGTTGTTCGGAATTACTGGGCGTAAAGCGCGCGCAGGCGGTCTTCCAAGTCAGTGGTGAAAGCCCGGAGCTCAACTCCGGAATTGCCATTGAAACTGTGAGACTGGAGTACGAGAGAGGTGAGTGGAATTCCCAGTGTAGAGGTGAAATTCGTAGATATTGGGAAGAACACCGGTGGCGAAGGCGGCTCACTGGCTCGTAACTGACGCTCAGGCGCGACAGCGTGGGGATCAAACAGGATTAGATACCCTAGTAATCC
+
IICHHHIIIIIIIIIIIIIIHIIIIIIIIIIIIIIIIIIGIIIIIIIHHHIIIIIIIIIIIIIIIIIIIIIIHIIHIIIIIHIIIIIIIIIIIIIIHIIIIIIIIIIIIIIIHHHIIHIIIIIIIIIIIIIHIIIIIIIIGHIIHIHHIIIIGHHEEFGHIHCHIIIIIIIIIIIIHHIIIIHIIIIIIIIIGHIDHGIIIIIIIIIHIGIIIFHIHIIIIIIIIIIIIIIIIHGIIIIIHHHIGHHIHIIHIIIIHGHHIIIIIIHIIIIIIIIIIIIIIIIGHHIIIIIIIIH?GIIIIIIIIIIIIIIIIIIIIIIHIIHIIIIIIIHIIIIHHHIIIIIIIIIIIHIIIIIIHHGIIHHIIIHHIIIHIIIIIIIIIIIIHIIIIIIIHIIIIIIIHHIIIIIIIIIIIIIIIIID@DAD
@HWI-D00621:464:HFY7KBCXY:1:1201:15569:77449 1:N:0:CGAGGCTGAGTCAACA
TGGGGAATCTTGCGCAATGGGCGAAAGCCTGACGCAGCGACGCCGCGTGGGTGAAGAAGGCCTTCGGGTTGTAAAGCCCTGTCGAGAGGGAAAAACGGTATATACAATAATAAGGTATGTGCGTGATGGTACCTCTAGAGGAAGCACCGGCTAACTCTGTGCCAGCAGCCGCGGTAATACAGAGGGTGCAAGCGTTGTTCGGAATTATTGGGCGTAAAGGGCAGGTAGGTGGTCTATCAAGTCTACTGTGAAATCCCCGAGCTTAACTTGGGAAGTGCGGTAGAAACTGGTGGACTAGAGTGCCGGAAGGGTGCGTGGAATTCCCGGTGTAGCGGTGAAATGCGTAGATATCGGGAGGAACACCAGAGGCGAAGGCGGCGCACTGGACGGCAACTGACACTCAACTGCGAAAGCGTGGGTAGCAAACAGGATTAGATACCCTAGTAGTCC
+
IHGIIGIIIIHIIIIIIIIIIIIIIIIIIIIIIIIIIIIIIIIIIIIHHHIIIGIIIIIIIIIIIIIIIIHHIIIIIIIIIIHIIIIIIIHIHIIIIIIIIIIIGIIIIIIIIIIHIIIHIHIIIGHIIIIIIIIIHHIIIIHHIIIIIHIIIIIIIIIIIIIHIIIIHIIGIIIIIIHIHIIIGIIIIHHHEHEHHHICHHIIIHHHIIIEEHIHIIHIHIHIHIHHIHHIHGIHHHHIHIIH?GIIIIIIIHIHGIIIIIIGIIHIIIIIIIIIIIIIIIIIIIIIIIIHIIIIIIIIIIIIIIIIIIIIIIIIIIIIGIIIIIIIIIIIIIIIIIIIIIIIIIHHIIIIIIIIIIIIHIIIIIIIIIIIIIIIIIIIIIIIIIIIIIIIHGIIIHEIIIIIIHIIHIIIIIIIIIIIIIIHIIIIIIIIHHFD1HIIIIIIIDDDDB
@HWI-D00621:464:HFY7KBCXY:1:1201:8416:77519 1:N:0:CGAGGCTGAGTCAACA
TGAGGAATTTTCCGCAATGGGCGAAAGCCTGACGGAGCGACGCCGCGTGCACGAGGAAGGCCTTCGGGTCGTAAAGTGCTGTCGAGGGGGACGATTATGACGGTACCCCTGGAGGAAGCCCCGGCTAACTACGTGCCAGCAGCCGCGGTAAGACGTAGGGGGCAAGCGTTGTTCGGAATTATTGGGCGTAAAGAGCGTGTAGGCGGCCAGGTAGGTCAGCTGTGAAAACTCGGGGCTCAACCCTGAGACGTCGGTTGAAACCATCTGGCTAGAGTCCGGAAGAGGAGTGTGGAATTCCCGGTGTAGCGGTGAAATGCGCAGATATCGGGAAGAACACCCGTGGCGAAGGCGGCACTCTGGGACGGTACTGACGCTGAGACGCGAAAGCGTGGGGAGCGAACAGGATTAGAAACCCTAGTAGTCC
+
IIIIIIIIIIIGIGIIIHIIIIIIIIIIIIIIIIIIIIIIIIHIIIIIIHIIIIIIIIIIIIIIIIIIHIHHIEGHIIIHIIHIIIGIHIHIIHHIIIIHIIIIIIIIIIIHHIIIIIIHIIIIIIIIIIIIIIIIIIIIIIGIIIIIIIIIHIHHIHIIIIIIIIIIICH@GHHIIHHHIIIIIIIHCHHIIGIHIIHHHHIHIIIIHHIIIIIIEHHIIIIHIIIHIHHHHHHFHIIIIIIIIHHIHHEHHIIIHHHHHHCHFIIIHIIIDHGIIIIIIIIIIGIIIIIIIIIIIIIIIIIIIIIIIIIIIHHIHHFIIHEIIIIIIGIIIHF<IHHIIIIIIIIIIIIIIIIIIHIIIIIIIIIIIIHIIIIIIHDIHHIIIIIHIIIIIIIIIIIIIIIIIIIIIIIHIIIIIIIDDDDD
@HWI-D00621:464:HFY7KBCXY:1:1201:8416:77698 1:N:0:CGAGGCTGAGTCAACA
TGGGGAATCTTGCACAATGGGGGCAACCCTGATGCAGCGACGCCGCGTGAGCGATGAAGCCCTTCGGGGTGTAAAGCTCTTTCGGCAGGGAAGATTATGACGGTACCTGCAGAAGCAGCTGCGGCTAACTACGTGCCAGCAGCCGCGGTAATACGTAGGCAGCAAGCGTTGTTCGGAGTTACTGGGCGTAAAGGGTGCGTAGGCGGTCCTATAAGTATGGTGTGAAATCTCCCGGCTTAACTGGGAGGGTGCGCTATAGACTGTGGGACTAGAGTGTGGGAGAGGAAAGTGGAATTCCTGGTGTAGCGGTGAAATGCGTAGATATCAGGAGGAACACCGGTGGTGTAAACGGCTTTCTGGACCATAACTGACGCTGAGGCACGAAAGCGTGGGTAGCAAACAGGATTAGAAACCCTGGTAGTCC
+
IIIIIHIIIIIIIIIIIIIIIIIIIIIIIIIIIIIIIIHIIIIIIIIIIIIIIIIHIIIIHIIIIIIIIHHHIIIIIIIIIFHIIIIHIIIIIIIHIHIIIIIIIIIIIGIIIGIHGIIIIIIIIIIIIIIIIIIIIIIIIIIIIIIIIIIIIIIIIIIIIIIIIIIIHHHEHIIHHIEHIIIIHHIHHIIHIIIIIIIIIIIIIHIHIGHHIIIIHIIIIIIIIIIHIIECHHHF.HHHHGIIIHH<DDIHFEEHIHIIIIIHIIIIIHIHIIIIIIIIHIHHIIIIIIIIIIHIHIIIIIIIIIIIIIIIIIIIGIHHHGCHHHIGIIIIIIIIIIIIIIIHIHIIIHIIIIIHIHIIIIHIIIHIHEEHIIHIIIIIIIIIIIIIIHHHHGHIIHHHGIIIIIIIIIHGIIIIGIIDDDDD
@HWI-D00621:464:HFY7KBCXY:1:1201:10275:78178 1:N:0:CGAGGCTGAGTCAACA
TGGGGAATATTGGACAATGGGGGCAACCCTGATCCAGCCATGCCGCGTGAGTGATGAAGGCCTTCGGGTTGTAAAGCTCTTTTGGCGGGGACGATAATGACGGTACCCGCAGAATAAGCCCCGGCTAACTTCGTGCCAGCAGCCGCGGTAAGACGAAGGGGGCTAGCGTTGTTCGGAATTACTGGGCGTAAAGCGAGTGTAGGTGGTTGTCCAAGTTGGATGTGAAAGCCTTGAGCTCAACTCAAGAAATGCATTCAGGACTGGATGACTAGAGGACCGGAGAGGATAGTGGAATTCCCAGTGTAGTGGTGAAATACGTAGAGATTGGGAAGAACACCAGTGGCGAAGGCGGCTATCTGGACGGTTTCTGACACTAAGACTCGAAAGCGTGGGGAGCAAACAGGATTAGAAACCCCAGTAGTCC
+
IIIIIIIIIIIIIIIIIIIIIIIIIIIIIIIIIIIIIIIIIIIIIIIHIIIIIIIIIIIIIIIIIIIIIIIIIIIIIIIIIDFHIIIIIIIIIIIIIIIIIIIIIIIIIIIIIIGIHIIIIIEHIIIHIIIIIIIHIIIIIHIIIIHHIIIGIIIIIIIIIIIIGHIIDHHHIIIIIIHIIIIIIIHHIIIIHIIIIHHIIHHIIIIIIIIIIHIIHHHHHIIIIIHIIIIIIIHIIIIIIIIIIHHIIIIHIIHGIHHIIHIIHIHGHGIIIIIIIHIIIIIIIHIIIHIIIIHIIIIIIIIIIIGIIIIIIIIHIIIIHHFIIIIIIIIIIIIIIIIIIIIIIIIIIIIIIIGGIIIIIIIIHIHGIIHHHIIIIHFIIIIHIIIIIIIIIIIIIIIIIHIIIIIIIIHFIIIIIIIDDDDD
@HWI-D00621:464:HFY7KBCXY:1:1201:17585:78703 1:N:0:CGAGGCTGAGTCAACA
TGGGGAATATTGGACAATGGGCGGAAGCCTGATCCAGCAATTCCGCGTGGGTGAAGAAGGTCTTCGGATTGTAAAGCCCTTTCGACAGGGACGATGATGACGGTACCTGTAGAAGAAGCCCCGGCTAACTTCGTGCCAGCAGCCGCGGTAATACGAAGGGGGCTAGCGTTGCTCGGAATTACTGGGCGTAAAGGGCGCGTAGGCGGCGCAGTTAGTCAGGCGTGAAATTCCTGGGCTCAACCTGGGGACTGCGCTTGATACGGCTGTGCTAGAGGATGGAAGAGGCTCGCGGAATTCCCAGTGTAGAGGTGAAATTCGTAGATATTGGGAAGAACACCGGTGGCGAAGGCGGCGAGCTGGTCCATTACTGACGCTGAGGCGCGACAGCGTGGGGAGCAAACAGGATTAGAAACCCTAGTAGTCC
+
IIIIIIIIIIIIIIIIIIIIIIIHIIIIIIIIIIIIIIIII?GHIIIHHIIIIIIIIIIIIIIIIIIIIIIIHHIIHIIIIHIIIIIIIIIIIIIIIIIHIIIIHIIIIIIIIHIHGIIIIIIIIHIIIHIIIIIIIIIIIIIIIIIIIIIIIIIIIIDHIIIIIIIIHGHIIIIHHIIIHGGHEIIIHHHIIIHGIIIHHHIIIHIIGIIHIIIIIIIIIIHIGIIIGHIGIIIIIIIIHGIIHGIIIIIIHIIIIIIHIIIHHHIIIIIIHIIIIIIHIIIIIIIIIIIIIIIIIIIHHIIIIIIIIIIIIHIIIIIIIIHIIIIIIIIIIHIIIIIIIIIIIIIIIIIIIIIIIIIIHHHHH@IIIIIIIIIIIIIIIIIIIIIIIIIIIIIIIIIIHIIIIIIIHHFCIIIIIIIDDDDD
@HWI-D00621:464:HFY7KBCXY:1:1201:13873:79490 1:N:0:CGAGGCTGAGTCAACA
TGGGGAATATTGGACAATGGGCGAAAGCCTGATCCAGCAATGCCGCGTGAGTGATGAAGGCCTTAGGGTTGTAAAGCTCTTTTGCCAGGGATGATAATGACAGTACCTGGAGAATAAGCTCCGGCTAACTCCGTGCCAGCAGCCGCGGTAATACGGAGGGAGCTAGCGTTGTTCGGAATTACTGGGCGTAAAGCGCGCGTAGGCGGCTTTGTAAGTTAGAGGTGAAAGCCCGGGGCTCAACCCCGGAACTGCCTTTAAAACTGCATCGCTTGAATCCGGGAGAGGTGAGTGGAATTCCGAGTGTAGAGGTGAAATTCGTAGATATTCGGAAGAACACCAGTGGCGAAGGCGGCTCACTGGACCGGCATTGACGCTGAGGTGCGAAAGCGTGGGGAGCAAACAGGATTAGAAACCCTAGTAGTCC
+
IHIIIIIIIIIIIIIIIIIIIIIIIIIIIIIIIIIIIIIIIIIIIIIIIIIHIIIIIIIIIIIIIIIIIIIIIIIGIIIIIHIHIHHIIIIEHIIIIIIIIIIIIIIIIIIIHIIIIIIIIIIIIIHHIGHIHIIIIIIIIIIIHHGGHIHHHIIIHHIHHIFIIIGHGHHIEHHIIIHIIIHHIHGHIIIIIIIIIIIIIHIHGHHHHIHHIIHIHHIHHHIHHHHHIIIHHIIH@HDHHCIIIIIIHHIHIIIHIIHHIIIHHIIIIIIIHHHCIIIIIIIIIIIIIHIIIIIIIIIIIIIIIIIIIIIIIIIIIIIIIIHIIIIIIIIIIIIIIIIIIIIIIIIIIIIIIIIIIIIIIIIIIIIIIIIIIIIIIIIIIIIIIIHHIIIIIIIIIIIIIIIIIIIIIIIIIIIIHIIDDDDD
@HWI-D00621:464:HFY7KBCXY:1:1201:14158:79382 1:N:0:CGAGGCTGAGTCAACA
TGGGGAATTTTGGACAATGGGCGCAAGCCTGATCCAGCAATGCCGCGTGAGTGAAGAAGGCCTTCGGGTTGTAAAGCTCTTTTGTCAGGGAAGAAACGGCTGAGGTTAATACCTTTGGCTAATGACGGTACCAGCAGAAGAAGCACCGGCTAACTACGTGCCAGCAGCCGCGGTAATACGTAGGGTGCAGGCGTTAATCGGAATTACTGGGCGTAAAGCGTGCGCAGGCGGTTTGCTAAGAGAGATGTGAAATCCCCGGGCTTAACCTGGGAACTGCGTTTCTAACTGGCAGGCTTGAGTGTGGCAGAGGGGGGTGGAATTCCACGTGTAGCAGTGAAATGCGTAGAGATGTGGAGGAACACCGATGGCGAAGGCAGCCCCCTGGGCTAACACTGACGCTCATGCACGAAAGCGTGGGGAGCAAACAGGATTAGATACCCTAGTAGTCC
+
IIIIIIIIIIIIIIIIIIIIIIIIIIIIIIIIIIIIIIIHIIIIIIIHHHIIIIIHHHIIHIGHIIIGIIGIIIIIIIIIIDHHIHIIIIIIIIIIIIIHIIHIIIIIIIIIIIIIIIIHIIIIIIIIHHIIGIHIIIIIGIIIIGIHIHIGIGIIIIIIHIIGIIIGIIIGIIIIHHIH@GHIIIHIIHHCHCHHHIIIIIHHHHHIHHHIIIIHGHHHHHHIHIHHHHEHHGIHIHGHIIHHHHIHFHEHCIGIGHIHGAHHHHG?HHIIIIIIIIHHGCEHIIIIIHIIIHHGIIIIIIIIIIIIIIIIIIHHIIIIHIHIIIIIIIIHIIIHIIIHIIIIIIHHIGIIHIIIIIIIIIIIIIIIIIIIIIIIIIIIIIIIIIIIIIHFIHIIIIIIHHCHIIIIIIIIIIIIHHIIIIIIIIIIIIHIIIIIIIIIIIIHDDDDD
@HWI-D00621:464:HFY7KBCXY:1:1201:20188:79282 1:N:0:CGAGGCTGAGTCAACA
TGGGGAATCTTGCACAATGGGGGAAACCCTGATGCAGCGACGCCGCGTGAGCGATGAAGCCCTTCGGGGTGTAAAGCTCTTTCGACGGGAACGATAATGACGGTACCCGGAGAAGAAGCTGCGGCTAACTACGTGCCAGCAGCCGCGGTAATACGTAGGCAGCAAGCGTTGTTCGGAGTTACTGGGCGTAAAGAGTGCGTAGGTGGTGCCCTAAGTCTGTTGTGAAATCTCCCGGCTTAACTGGGAGGGTGCGGTGGAAACTGGGGTGCTTGAGTGTGGGAGAGGTAAGCGGAATTCCTGGTGTAGCGGTGAAATGCGTAGATATCAGGAAGAACACCCGTGGCGAAGGCGGCTCTCTGGGACGGTACTGACGCTGAGACGCGAAAGCGTGGGGAGCGAACAGGATTAGAGACCCTTGTAGTCC
+
IIHIIIIIIIIHIIIIIIIIIHIIIIIIIIIIIIIIIIIIIGHIIIIIIIIIIIIIIIIIIIHIIIIIHIIIIIHIHIHIIGHIIIIIIIIIIIIIIIIIGIIIIIIIIIHIIIIIIIIIIIIIIIIHIIGIIIIIIIHIIIIGHIIGHHGIHIHHIIIIIIIIHHIIHEDECHIIHHEHHHIIIIIIIGHIIIHHHIIIIHHHIIIIHGHHHHHIHIHIHIIHIHIHIIDIIIIGIIIHEIIIHHHHIHIHIIIIHHFHHHIIIIHHHGIIIHHIIIHGHIIHHIIIHGIIIIIIIIIIIIIGIIIIIIIIIHHIIIIIIIHIIIHIHIIIIIIIIGHIIIIHIIIIIIIIIIIIHHIIIIIIIIIHIIIIIIIGHHHHIIIIIIIIIIIIIIIIIIIIIIIIIIIIIHHIIIIIIIIADDDB
@HWI-D00621:464:HFY7KBCXY:1:1201:19520:79556 1:N:0:CGAGGCTGAGTCAACA
TGGGGAATCTTGCGCAATGGGCGAAAGCCTGACGCAGCAACGCCGCGTGCGGGAAGAAGGTCTTAGGGTTGTAAACCGCTTTCAGCAGGGACGAAGGCGTGCGGGTTAATAGCCCGTACGTTGACGGTACCTGCAGAAGAAGGTCCGGCTAACTACGTGCCAGCAGCCGCGGTAATACGTAGGGACCAAGCGTTGTCCGGAATCATTGGGCGTAAAGAGCGTGTAGGCGGCTTGTTAAGTCTTGCGTGAAATCTCGGGGCTCAACCCCGAGCGGTCGTGAGAAACTGGCAGGCTAGAGTGCGGGAGAGGAGAGTGGAATTCCTGGTGTAGCGGTGAAATGCGCAGATATCAGGAAGAACACCCGTGGCGAAGGCGGCTCTCTGGAACGCAACTGACGCTGAGACGCGAAAGCGTGGGGAGCAAACAGGATTAGAAACCCTAGTAGTCC
+
IIIIIIIIIIIIIIIIIIIIIIIIHIIIIIIIIIIIIIIIIIIIIIIIIIIIIIIIIIIIHIIIIIIIIIIIIHHIIIIIHDGHIIIHIIIIIIIIIIIIIIHIIIIIIIIHIIIIIIIIIIIIIIIIIIIIIIIIIHIIIIIIHHIIIIIIIIIIHIHHIIIIIIIIIIIIHIHIIHIIIIIIIIIIIIIHIICBHIIHHIIIHHHIHIHHHHHIIGIHIIIIIIIIIIF8HH?EGIHHDGHIIIHHABIHHDGHHHHHEHHHH?GIIHIIIHIHIIIIIHHGGIIIIIIIHHIIHHIIIIIIIIIIIIIIIHIHHIIIIIIIIIIIIIIIIGIIIHIHIHIIIHFHHIIIIIIIIIHDHIHIIIIHIIIIIIIIHGIIIIIIIIIIIIIIIIIIIIIIIIHCIIIIIIIIIHHIHIIIIIHH@IIIIIIIHEFGIIIIIIIDDDDD
@HWI-D00621:464:HFY7KBCXY:1:1201:12428:79759 1:N:0:CGAGGCTGAGTCAACA
TCGAGAATTTTTCTCAATGGGCGCAAGCCTGAAGGAGCGACGCCGCGTGGGGGATGAAGGGCTTCGGTCCGTAAACCCCTGTCATTTGCGAACAAACCTTATTTGTGAACAACAGATGAGCTGATTGTAGCGAAAGAGGAAGGGACGGCTAACTCTGTGCCAGCAGCCGCGGTAATACAGAGGTCCCGAGCGTTGTTCGGATTCACTGGGCGTAAAGGGTGCGCAGGTGGTTTGGCAAGTTTGATGTGAAAGCCCCGGGCTTAACCCGGGAATGGCATTGAATACTGCTTGAACTGGAGGGTCGGAGGGGGGACTGGAATTCTTGGTGTAGCAGTGAAATGCGTAGATATCAAGAGGAACACCAGTGGCGAAGGCGAGTCCCTGGACGATACCTGACACTGAGGCACGAAAGCCAAGGGAGCAAACAGGATTAGAAACCCGTGTAGTCC
+
IIIHIIIIIIIIIHIIIIIIIIIHIIIIIIIIIIIIIIIIIIIIIIIHIIIIIIHIIIIIHIIIIIIIIIIIIIIIIIIIIHHIIIIIIIIIIIIIIIIIIIIIIIIIIIIIIIIIIIIIIIIIIIIIIIIIHIIIIIIIIIIIHIHIIIIIIIIIGHIIIIHIIIIIIIGIEHHIIHIIHHIIIIIIIIIICEHGHIHIIIIIHIIHHIGIHHHHIGHEHHHIEHHIHIHHCC?HHIIIHHGAEHEHHHIIIHIIIIHHGHFHIHHGIHHIIIIIIIIIIIIHHIHHIIIIIIHIIIIIIHHIIIIIIIIIIIIIIHIIIIIIIIIIIIIIIIIIIIIIIIIIHHHGIIIIIIIIIIIIHIIIIIIIIGIIIIIIIIIIIIIIIIIIIIIIGIIIIHIIIIIIIIIIIIIIIIHIIIIIIIHIIIIIIIIIIIIIIIIHIIIIDDDDD
@HWI-D00621:464:HFY7KBCXY:1:1201:10459:80449 1:N:0:CGAGGCTGAGTCAACA
TGGGGAATCTTGCACAATGGGCGAAAGCCTGATGCAGCGACGCCGCGTGAGCGATGAAGCCCTTCGGGGTGTAAAGCTCTTTCGACGGGAACGATAATGACGGTACCCGGAGAAGAAGCTGCGGCTAACTACGTGCCAGCAGCCGCGGTAATACGTAGGCAGCGAGCGTTGTTCGGAATTACTGGGCGTAAAGAGTGTGTAGGCGGTGCTCCCAGTCTGTTGTGAAATCTCCCGGCTTAACTGGGAGGGTGCAGCGGAAACTAGAGTGCTAGAGGGTGGGAGAGGTAAGCGGAATTCCTGGTGTAGCGGTGAAATGCGTAGATATCAGGAGGAACACCTGTGGTGTAGACAGCTTGCTGGACCACTTCTGACGCTGAGACACGAAAGCGTGGGTAGCAAACAGGATTAGAAACCCGAGTAGTCC
+
IIIIHHIIIHIIIIIIIIIIIIIIIIIIIIIHIIIIIIIIIIIIIIIIIIIIIIIIIIIIIIIIIIIIIIIIIIIIIIIIIDGHHHIIIIHIIHHIIIIIIIIIIIIIIHHHIIHIIHIHHIHIIIHIIHHHHIIIIIIIIIIIHHHIHHHIIIIIIIIIIIIIIIIIHCHAEHHIHFHIIHIHIIHHICHGHFFCIHH@GHHIIHIIIHHHEHHHHGHIHIHIIIHHIIIIHIIFIIIIIIHFHFIIIIIIIIIHIIHIGIIHHHHGIHEIHHCHIIIIIIIIIHE=IIIIIHIIIIGIHGIIIIIIIIIIIIIIIIIIHF<FIHHIIIIIIIIHHHHIIIIHIIIHHIHIHIGIHGHIIIIIIIIHHHHIIHIIHHIIHIIIIHIHIHHFHHHHHIIIIIIIHFEIHIIIIIHG?IGDDDDD
@HWI-D00621:464:HFY7KBCXY:1:1201:11012:80357 1:N:0:CGAGGCTGAGTCAACA
TGGGGAATCTTGCGCAATGGGCGAAAGCCTGACGCAGCGACGCCGCGTGGGGGAAGAAGGCCTTCGGGTTGTAAACCTCTTTCAGGAGGGACGAAGCCACTCGGGTTAATAGCCCAGAGGGTGACGGTACCTCCAGAAGAAGCCCCGGCTAACTACGTGCCAGCAGCCGCGGTAATACGTAGGGGGCAAGCGTTGTCCGGATTTATTGGGCGTAAAGAGCGTGTAGGCGGCCAGGTAGGTCTGCTGTGAAAACTCGAGGCTTAACCTCGAGCTGTCGGCGGAAACCATCTGGCTAGAGTCCGGAAGAGGAGAATGGAATTCCCGGTGTAGCGGTGAAATGCGCAGATATCGGGAAGAACACCCGTGGCGAAGGCGGCTCTCTGGGACGGTACTGACGCTGAGACGCGAAAGCGTGGGGAGCGAACAGGATTAGAAACCCTAGTAGTCC
+
IIIIIIIIIIIIIIIIIIIIIIIIIIIIIIIIIIIIIIIIIIIIIIIIIIIIIIIIIIIIIIIIIIIIIIIIIIIIIIIIIFHIIIIIHIIIIIIIIIIIIIIIIIIIIIIIIIIIIHIIIIIGIHIIHIIHIGIIIIIIIIIHHIIIIIIIIIIIIIIIIIIIFIIIIIHHHDHIIIHFFGHHHHIIGHHIIIDHIHHGGHEHHHDHHHGIHHHHHGIHEHGIHIIIIIGIHHIIHHIHHHEFHHEIIHEHHGHHFHIHHIHEHIIIIGIHHHHIGIIHHIHHHHHIIIIIHIIIIIHHGIHIIIIIIIGIIHHHFGDCCCIIIIIIIIIIHGIIIIIHHGIIIHEHIIIIIIGHHIIIIIIIIIIIHHHIIIIIIHHFHHHDIIIIIHIIHIIHHGGHHCHIIIIIIHHGIIIIHHHDCIHFIIHIIHIHHIIHEEHIIIID@DDD
@HWI-D00621:464:HFY7KBCXY:1:1201:13339:80449 1:N:0:CGAGGCTGAGTCAACA
TGGGGAATTTTGCGCAATGGGGGAAACCCTGACGCAGCAACGCCGCGTGGAGGATGAAGTCCCTTGGGACGTAAACTCCTTTCGACCAAGACGATAATGACGGTACTGGTGGAAGAAGCACCGGCTAACTCTGTGCCAGCAGCCGCGGTAATACAGAGGTCTCAAGCGTTGTTCGGATTCATTGGGCGTAAAGGGTGCGTAGGTGGCGGGGTAAGTCAGGTGTGAAATTTCGGAGCTTAACTCCGAAACTGCATTTGATACTGCCTTGCTTGAGGACTGGAGAGGAGACTGGAATTCACGGTGTAGCAGTGAAATGCGTAGATATCGTGAGGAAGACCAGTGGCGAAGGCGGGTCTCTGGACAGTTCCTGACACTGAGGCACGAAGGCCAGGGGAGCAAACGGGATTAGAAACCCTTGTAGTCC
+
IIIIIIIIIIIIIIIIIIIIIIIIIIIHIHIHIIIIIIIIIIHIIIIIIIIIIIIIIIIIHIIIIIIIIIIIIIIIIIIIIGHIIIIIIIIIIIIIHIIGIIIIGHGHIIIIIHHHIHIHIIIIIIIIIHGHIIIIIIIIIIGIIIIIIIIIIIHHIIIIIIIIIIIIIHHIIIIIIIIIIIIIIIIHHHIIIIHEHEHHHHHHIHHHHIIIIHIIHGHGHIIIIIIHCIIHGIIIIIIHIGIIIHEEIIIIIIIIHHEHHIIIIIIIHHIIIIIIIHIIIIIIIHEHHHIIIIIIIIIIIIIIIHIIIGIIIIIIIIHHHCDHEIIIIIIIIIIIHIIIIHIIIIIIIIIIIIIIIHIIIIHGHHIIIIIIIIIIIIIIIIIIIIIHIIIIIIIIIIIHIIIIIIIIIHIIIIIIGIIDDDAD
@HWI-D00621:464:HFY7KBCXY:1:1201:4834:81057 1:N:0:CGAGGCTGAGTCAACA
TGGGGAATTTTGCGCAATGGGGGAAACCCTGACGCAGCAACGCCGCGTGGAGGATGAAGTCCCTTGGGACGTAAACTCCTTTCGACCCGGACGATAATGACGGTACGGGTGGAAGAAGCCCCGGCTAACTTCGTGCCAGCAGCCGCGGTAATACGAAGGGGGCTAGCGTTGCTCGGAATCACTGGGCGTAAAGGGTGCGTAGGCGGGTCTTTAAGTCAGGGGTGAAATCCTGGAGCTCAACTCCAGAACTGCCTTTGATATTGAAGATCTTGAGTTCGGGAGAGGTGAGTGGAACTGCGAGTGTAGAGGTGAAATTCGTAGATATTCGCAAGAACACCAGTGGCGAAGGCGGCTCACTGGCCCGATACTGACGCTGAGGCACGAAAGCGTGGGGAGCAAACAGGATTAGAAACCCTAGTAGTCC
+
IIIHHIIIIIIIIIIIIIIIIIIIIIIIIIIIIIIIIIIIIIIIIIIIIIIIIIIIIIIIIHIIIIIIIIIIIIIIIIIIIFHIHIIIIIIIIIIIIHIIIIIIIIIIIIIIIIIIIIIIIIIIIIIHIIIIIIIIIIIIIHIIIIIIIDHFHIIHIIIIIHIIIIIIIIIIHIIHIIIGIGIHHIIIIIIIIIIHIHIIIIIIIIIHHIIIGHIGHIIIIIIIIIIIIHIIHFGHIIIHHGHIIIIIIIIIIHIIIIIIHEHEHHFGIIIIIIIIIIIIIIIIHHIIIIIIIIIIIIIHIIIIIIIIIIIIGIIIIIIIIIHIIIIIIHHIIIIHIIIIIIIIIIIIIIIIIIIIIIIIIIIIIHIIIIIIIIHIIIIIIIIHE</IIIIIIIIIIIIIIIIIIIIIIHHCIIIIIIICDDBD
@HWI-D00621:464:HFY7KBCXY:1:1201:12052:81129 1:N:0:CGAGGCTGAGTCAACA
TCGAGAATTTTTCTCAATGGGGGAAACCCTGAAGGAGCGACGCCGCGTGGAGGATGAAGGTCTTCGGGTTGTAAACTCCTGTCATTTGGGAACAAGTGCCGGTACGTAACTGCTACCGGCTTGATAGTACCAGAAGAGGAAGAGACGGCTAACTCTGTGCCAGCAGCCGCGGTAATACAGAGGTCTCAAGCGTTGTTCGGATTCATTGGGCGTAAAGGGTGTGTAGGTGGCGCCGTAAGTCGGGTGTGAAATTTCGGAGCTTAACTCCGAAACTGCATTCGATACTGCGGTGCTTGAGGACTGGAGAGGAGACTGGAATTCATGGTGTAGCAGTGAAATGCGTAGAGATCATGAGGAAGACCAGTGGCGAAGGCGGGTCTCTGGACAGTTCCTGACACTGAGACACGAAGGCCAGGGGAGCAAACGGGATTAGATACCCCAGTAGTCC
+
IIIIIIIIIIIIIIIIIIIGIIIHIIIIIIIIHIIIIIIIIIGIIIIIHIIIHIIIIIIIIIIIIIIIIIIIIIIIIIIIHIIIIIIIIIIIIIIIIIIIIIIIIIIIIIIIIIIIIIIIIIIIIIIIHHHIIIIIIIIGIIGIIIIIIIIIIIIIIIIHHHIIHIIIIIIHIHHIIIIHIIIIHHHEHIIIHHEGHHIIIIIFHIIIIHIIHHHIHHIIIHHHHHHIIIIIHHFEIIIIHIIIHIIIHHIHHDIHHGIHIIIIIIIIIHHIIGIIHHIIIIHHHIIIIIIHHEIIHIIHIIIIIIIHIIHHIIIIHHHIIHIIIHIIIHIIIIIIIIIIIIIIHFDIHHHIHIIIIIIIHIIIHIIIIIIIIIIHHIIIGGIIIIIIIIGIIIIIIIIIIIIIIIIIIIIHIIIIIIIIIIIIIIIIIIIIIIIIIIIIIIIDDDDD
@HWI-D00621:464:HFY7KBCXY:1:1201:9085:81663 1:N:0:CGAGGCTGAGTCAACA
TGGGGAATTTTGCGCAATGGGGGAAACCCTGACGCAGCAACGCCGCGTGGAGGATGAAGTCCCTTGGGACGTAAACTCCTTTCGACCGGGAAGATACTGACGGTACCGGATGAAGAAGCACCGGCTAACTCTGTGCCAGCAGCCGCGGTAATACAGAGGGTGCGAGCGTTGTTCGGAATTATTGGGCGTAAAGGGCGCGTAGGCGGTGCGGTAAGTCACCTGTGAAATCTCCTGGCTCAACTGGGAGCTTGCAGGCGAAACTGCCGTGCTGGAGTGTGGGAGAGGTGCGTGGAATTCCCGGTGTAGCGGTGAAATGCGTAGATATCGGGAGGAACACCTGTGGCGAAAGCGGCGCACTGGACCACAACTGACGCTGAGGCGCGAAAGCTAGGGGAGCAAACAGGATTAGAAACCCTAGTAGTCC
+
IIIIIIIIIIIHIHIIIIIIIIIHIIIIIIIIIIIHIHIIIIIIIIIIIIIIIIIIIIIIIIIIIIIIIIIIIIIIIIIIIHIIIIIIIIIIIIIIIIIIIIIHIIIIHHIHIIIHIIIIIIIIIIIIIIIIIIGHHHIIIHIIIIIIIIIGIIIIEHHHEEHIHIIIEHDHGHHIIIEHHIIIIIIIIIIIIIIIHIHIIIIIIIIIIHHIIIIIHIIIIIIIHIIIIHHHGIIHGHHHIHIIHIIHHHIIIIHGHIHIIIHCIHHGIIIIIIIIIIHIHHHHIIIIIHIIIIIIIIIIIIIIIIIIIIIIIIIIIIIIIIHIIIIIIIIIIIIIIIHIIIIIHIIIIIIIIIIIIIIIIIIIIIIIIIIIIIIIHIHHIIIIIIHG?HIIIIIIIIIIIIHIIIIIIIIIIIIHHIIDDDBD
@HWI-D00621:464:HFY7KBCXY:1:1201:15008:81588 1:N:0:CGAGGCTGAGTCAACA
TGGGGAATCTTGCACAATGGGGGAAACCCTGATGCAGCGACGCCGCGTGAGCGATGAAGCCCTTCGGGGTGTAAAGCTCTTTCGACGGGAACGATAATGACGGTACCCGAAGAAGAAGCTGCGGCTAACTACGTGCCAGCAGCCGCGGTAATACGTAGGCAGCGAGCGTTGTTCGGAATTACTGGGCGTAAAGAGTGCGTAGGCGGTGCTCTAAGTCTGTTGTGAAATCTCCCGGCTCAACTGGGAGGGTGCGGCGGAAACTAGAGTGCTAGAGTGTGGGAGAGGTAAGCGGAATTCCTGGTGTAGCGGTGAAATGCGTAGATATCAGGAGGAACACCTGTGGTGTAGACAGCTTACTGGACCACGACTGACGCTGAGGCACGAAAGCGTGGGTAGCAAACAGGATTAGAAACCCTTGTAGTCC
+
IIIIIIIIIIIIIIIIIIIIIIIIIIIIIIIIIIIIIIIIIIIIIIIIIHGIIGHIIIIIIIIIIIIIIIIIIIIIIIHHIFHHHHIIIIIIIIIIIIIIHIIIIIIIIIIIIIIIIIIIIIIIIIIIIIIHIHHIIIIIIIIIIIIIIIIIIIIIGIIIIIIIGIHI?GHIIEHHHIHHIIIIIIIIIIIIIHIIIIIIIIHIIIIIIIIHIHIHIIIIIHIIIHHHHIIIIIHIGIHIIIIIIIIIIIIIIIIIIIIIIIIIIIIHIHIIIIIIIIIIIIIIIIIIHIIIIIIIIIIIIIIIIIIIIIIIIIIIIIIIIIHIIIIIIIIIIIIIIIIIIIIIIIIIIIIHIIIIIIIIIIIHIHEIIIIIIIIIIIIIIIIIIIIIIIIIIIIIIIIIIIIIIIIIIIIIIIIIHIIDDDDD
@HWI-D00621:464:HFY7KBCXY:1:1201:13326:82536 1:N:0:CGAGGCTGAGTTAACA
TGGGGAATTTTGGACAATGGGCGCAAGCCTGATCCAGCCATGCCGCGTGGGTGAAGAAGGCCTTCGGGTTGTAAAGCCCTTTCGGCTGGGACGAAAAGGTTCGGGTTAATAACCCGGATCCATGACGGTACCAGCAGAAGAAGCACCGGCTAACTACGTGCCAGCAGCCGCGGTAATACGTAGGGTGCAGGCGTTAATCGGAATTACTGGGCGTAAAGGGTGTGCAGGCGGGAGTGCAAGTGGTGTATGAAAACGTCCGGCTTAACCGGGCGCTGGTATGCCAGACTGCACTTCTAGAGGACGAGAGAGGGGGGTGGAATTCCGGGTGTAGTGGTGAAATGCGTAGAGATCCGGAGGAACCCCAGAGGCGAAGGCGGCCCCCTGGCTCGTACCTGACGCTCAGCCACGAAAGCATGGGGAGCGAACGGGATTAGAAACCCTAGTAGTCC
+
IIIIIIIIIIIIIIIIIIIIIIIIIIIIIIIIIIIIIIIIIIIIHIIHIIIIIIIIIIIIIIIIIIIIIIIIIIIIHIIIIHIIIIHIIGIIIIIIIIIIGIIIIIIIIIIHIIIIIHIIGHHIIIIIIIIIHHIHIIHIIIHIIIIIIHIIIIIHGIIIIIIIGHHIIIDHIHDHHIIIBEHHHHHIIIIIIHHHIIIIIIIIIIIIIIIHIIIIIHIGHHHHHCHHIIF@@6-HGCIIIHHHHHHIIHIHHHE?IIIIHHFIHHIHIHDIIHHHHGIIHIIIIIIIHIIHIIIIIIGHHIHEIIIIIIIIIIIIIIGIHIIIIIIIIIIIIIIIIIIIIIIIIHC<HEIIIIIIIIIIHIIIHHIIIIIIIIIIIIIIIIIIHHGIIIIIIIIIHEIIIIIIIIIIIIIHIIHIIIIIIIIIIIIIIIIIIIIIIIIIIHIHDDDDD
@HWI-D00621:464:HFY7KBCXY:1:1201:16286:82737 1:N:0:CGAGGCTGAGTCAACA
TAGGGAATCTTCCACAATGGGCGAAAGCCTGATGGAGCAACGCCGCGTGCAGGATGAATGCCTTCGGGTTGTAAACTGCTTTTACGAGTGACGATTATGACGGTAGCTCGTGAATAAGGATCGGCTAACTCCGTGCCAGCAGCCGCGGTCATACGGAGGATCCAAGCGTTATCCGGAATTACTGGGCGTAAAGAGTTGCGTAGGTGGCATTGTAAGTTGTTAGTGAAAGCGTTCGGCTCAACCGAATACACATTACCAAAACTGCAAAGCTAGAGGATGAGAGAGGTTATTGGAATTCCTAGTGTAGGAGTGAAATCCGTAGATATTAGGAGGAACACCGATGGCGTAGGCAGATAACTGGCTCATTCCTGACACTAAGGCACGAAAGCGTGGGTAGCAAACGGGATTAGAAACCCTTGTAGTCC
+
IIIIIIIIIIIIIIIIIIIIIIHIIIIIIIIIIIHIIIIIIIIIIIIIIIIIIIIIIIIIIIIIIIIIIIIIIIIIIIIIIGHIIIIIIIIIIIIIHIIIIIIIIIIIIIIIIIIIIIIIIIIIHIIIIIIIIHHIHIIIIIIIIIIIIIIIIIIIIIIHGHHHIIIIIIIIIIIIIIIIIIIIIIIIIIIHHHIIIIHIIIHHHHHHIIIIIIIIIIIIHIIIIIIIIHC,HGHIIHIIIHHIIIIHHHIIHIIIIIHHGIHHHHIHIIIIIIHIIHIIIIIIIHIIHHHIIIHIHHIGHHGIIIIIHIIIIIHHGIIIIIHFIHIIIIIIHIIIIIIHHIIHHHHIIIIIIIIIIIIIIIIHGIIGIIIIIHIIIIIIIIIIIIIIIIIIIIIIIIIIIIIIIIIIIIIIHIIIIIIIDDDDD
@HWI-D00621:464:HFY7KBCXY:1:1201:11510:84593 1:N:0:CGAGGCTGAGTCAACA
TGGGGAATCTTGCGCAATGGGCGAAAGCCTGACGCAGCGACGCCGCGTGGGTGATGAAGGCCTTCGGGTCGTAAAGCCCTGTCGGGAGGGAAGAATGTCCCTCGACCTAATACGTCGGGGGAGTGACGGTACCTCCTAAGGAAGCACCGGCTAACTCCGTGCCAGCAGCCGCGGTAATACGGAGGGTGCAAGCGTTGTTCGGAATCACTGGGCGTAAAGGGCGTGTAGGCGGCCTGTTAAGTCTGATGTGAAATCCCCTCGCTCAACGAGGGAACTGCGTCGGAAACTGGCAGGCTTGAGTACCGGAGAGGAAGGTGGAATTCCCGGTGTAGCGGTGAAATGCGTAGATATCGGAAGGAACACCTGTGGCGAAAGCGGCTCACTGGACCATTACTGACGCTGAGGCACGAAAGCTAGGGGAGCAAACAGGATTAGAAACCCTAGTAGTCC
+
IIHIIIIIIIIIIIIIIIIIIIIIIGIIIIIIIIIIIIHIIIIHIIIIHIIIIIIIIHIHIIIIHIIIHIIIIIIIIIIIIFHIIIIIIIIIIGIIIIIIIIIIIIIIIIIHIIIIIIGHHHHIIFHIIIGIIGIIIIIIHIIIIHIIHHHIHFHIIIGIIIFEHHIIIIIIIIHHIIIIIIGHHIHHHIAGHHIHIIIGHHGHIIIIHHHHIIIIHDHGGGHEHHHIIHHHF?CE@IHIHHHFHHGHIIHHHDIHHC<DHHHGIIHFIHIIHHHHH<?CIIIIIIIHHHFIGHC?IIHHIHIIIHIHHHGIHHIIIIIIHEHHIHGIIIIHHIIHHIIIIHIHIHHHCIHIFIIIIHIIIIIGIIIIHIHIIIIIIIIIIIHGHIIIHGFIIIIIIHHIHIIIIIIIIIHHIIIIIIIIIIIIIIIIIIIGIIIHFDHIIIHIIDDDBD
@HWI-D00621:464:HFY7KBCXY:1:1201:16703:84638 1:N:0:CGAGGCTGAGTCAACA
TGGGGAATATTGGACAATGGGGGCAACCCTGATCCAGCCATGCCGCGTGAGTGATGAAGGCCTTCGGGTTGTAAAGCTCTTTTGGCGGGGACGATGATGACGGTACCCGCAGAATAAGCCCCGGCTAACTTCGTGCCAGCAGCCGCGGTAAGACGAAGGGGGCTAGCGTTGTTCGGAATTACTGGGCGTAAAGCGAGTGTAGGTGGTTGTCCAAGTTGGATGTGAAAGCCTTGAGCTCAACTCAAGAAATGCATTCAGGACTGGGCGGCTAGAGGACCGGAGAGGATAGTGGAATTCCCAGTGTAGTGGTGAAATACGTAGAGATTGGGAAGAACACCAGTGGCGAAGGCGGCTATCTGGACGGTTTCTGACACTAAGACTCGAAAGCGTGGGGAGCAAACAGGATTAGATACCCTAGTAGTCC
+
IIHIIIIIIIIIIIIIIIIIIHIIIIIIIIIIIIIIIIIIIIIIIIIIIIIIHHIIIIIIIIIIIIIIIIIIIIIIIIIIIDGHHIIIIIIIIIIIIIIIIIIIIIIIIIIIIIIIIIIIIIIIIGHHIIIHIIIIIIIIIIIIIIIIIIIIIIIIIIIIIIIIHIIHHIIIIIIIHHHIHFHIIIGIIIIIIIIIIHIIHHIGIHHIIIIIIIHHHHIHHIIHHIIIIIHIIIHIGIIIHHHIIIIIIIIIHHIGIIIIIIIHIIHIHHIIHIIIIIHIIIIIIIIIIIIIIIIHIIHHHIIIIIIIIIIIIIIHIIIIIHGIIIIIIIIIIIIHHIHIIIIIIIIHIIIIIIHHHIIIIIIIIIIIHIIIIIIIHHGHGIIIIIIIIIIIIIIIIIIIIIIIIIIIIIIIIIIIIIIDDDBA
@HWI-D00621:464:HFY7KBCXY:1:1201:5342:85013 1:N:0:CGAGGCTGAGTCAACA
TGGGGAATTTTGCGCAATGGGGGAAACCCTGACGCAGCAACGCCGCGTGGAGGATGAAGTCCCTTGGGACGTAAACTCCTTTCGACCGGGACGATAATGACGGTACCGGTGGAAGAAGCCCCGGCTAACTTCGTGCCAGCAGCCGCGGTAATACGAGGGGGGCAAGCGTTGTTCGGAATTATTGGGCGTAAAGGGCGCGTAGGCGGTGCGGTAAGTCACCTGTGAAATCTCTGGGCTCAACTCAGAGCGTGCAGGCGAAACTGCCGTGCTTGAGGGTGGGAGAGGTGCGTGGAATTCCCGGTGTAGCGGTGAAATGCGTAGATATCGGGAGGAACACCTGTGGCGAAAGCGGCGCACTGGACCACATCTGACGCTGAGGCGCGAAAGCTAGGGGAGCAAACAGGATTAGAAACCCGAGTAGTCC
+
IIIIIIHIIIIIIIIIIIIIIIIIIIIIIIIIIIIIIIIIIIIIIIIIIIIIIIIIIIIIIIIIIIIIIIIIIIIIIIIIIHHIIIIIIIIIIIIIIIIIIIIIIIIIIIIIIIIIIIIIIIIIIIIIIIIIIIIIIIIIIIIIIHIHIIIIHIIIIIIIIIIIIIIIHHIIIIIIGHHIIIIIIIIHHIIEIIIHIHIIIIIIIIIIGIIIIIIIIIIIIIIHIIIIIIIIIIIHFIIIHCHIIHIHHIIIIIIIHIIIIIIGIIIIIHIIIIIIHIHIIIIIIIIHIIIIIIIHIIIIIIIHIIIIIGIIIIIIIIGIIIHIIIIIIIIIIIIIIIIIIIIIIIIIIIIIIIIIIIIIIIIIIIGIIIIIIIIIIIIIHIIIIHIIHIIIIIIIIIIIIIIIIIIIIHHDIIIIIIIDDDDD
@HWI-D00621:464:HFY7KBCXY:1:1201:7729:85051 1:N:0:CGAGGCTGAGTCAACA
TAAGGAATATTGGTCAATGGACGCAAGTCTGAACCAGCCATGCCGCGTGGAGGATTAAGGCCCTCTGGGTTGTAAACTCCTTTTATCTGGGAAGAAATGCATTTTTTCTAAAATGCTTGACGGTACCAGAGGAATAAGCACCGGCTAACTCCGTGCCAGCAGCCGCGGTAATACGGAGGGTGCAAGCGTTATCCGGATTCACTGGGTTTAAAGGGTGCGTAGGCGGGTAAGTAAGTCCGTGGTGAAATCTCTGAGCTTAACTCAGAAACTGCCGTGGATACTATTTGCCTTGAATATTGTGGAGGTGAGCGGAATATGTCATGTAGCGGTGAAATGCTTAGATATGACATAGAACACCAATTGCGAAGGCAGCTCACTACACAATTATTGACGCTGAGGCACGAAAGCGTGGGGATCAAACAGGATTAGAAACCCTTGTAGTCC
+
IIIIIIIIIIIHIIIIIIIGIIIIIIIIIIIIIIIIIIIIIIIIIIIIIIIIIIIIIIIIIIIIIIHIIHHIIIIIIIIIIHHHHIIIIIIGHIIIIIIIIIIIIIIIIIIIHIIIIIIHIIIIIIIHHIIIIIIIIIHIIIIIIIIHIIIGIIIIIIIIIIIIIIIIIDHHIIIIIIIIIHHHHHEHIICHHHHHGHHHIIIIIIIIHHIIHHIIIIIIHIIIHHIIIIIGHIIGIIIHHHHGIHHEHHGIIIIIIIHG/IIIIIIIHHHIIIHIIIIIIIIIIIIGIGIIIIHIIIIIGIIIIIIIIIHIIIIIHIHIIIIIHHIIIIIIIIIIIIIIIHDHHIIGIIIIIIIIIHIHIIIIIIIIIIIIIIIIIHG?IIIIIIIIIIIIIIIIIIIIIIIIIHIIIIIIIHHIIIIIIIIIIIIIIIIIIIIIIIIDDDDD
@HWI-D00621:464:HFY7KBCXY:1:1201:6593:85486 1:N:0:CGAGGCTGAGTCAACA
TGGGGAATTTTGGACAATGGGCGCAAGCCTGATCCAGCAATGCCGCGTGAGTGAAGAAGGCCTTCGGGTTGTAAAGCTCTTTTGTCAGGGAAGAAACGGGACTGGCTAATATCTGGTTCTAATGACGGTACCTGAAGAATAAGCACCGGCTAACTACGTGCCAGCAGCCGCGGTAATACGTAGGGTGCAAGCGTTAATCGGAATTACTGGGCGTAAAGCGTGCGCAGGCGGTTTTGTAAGTCTGTCGTGAAAGCCCCGGGCTTAACCTGGGAATTGCGATGGAGACTGCAAGGCTTGAATCTGGCAGAGGGGGGTAGAATTCCACGTGTAGCAGTGAAATGCGTAGAGATGTGGAGGAACACCGATGGCGAAGGCAGCCCCCTGGGTCAAGATTGACGCTCATGCACGAAAGCGTGGGGAGCAAACAGGATTAGATACCCTAGTAGTCC
+
IIIIIIIIGHIIIIIHIIIIIHIIHHIIIIIIIIIIIIIHHIIIIGIIIIIIIEHIIIIIIIIIHIHIIIHHIIIIIIIIHGHHIHIIIIIIIIIIIIIIIIHIHIIIIIIIIIIIIIIIIIIIIHHIIIHIHIIHIIIIIIIIIIIIHIHIIIIHHIHIHIIIHHHIIIHHHHIIIIIIIIIIGFHIIIIHIIIIIHIIIIIIIIHIIIIIIIIIIIIGHIIIHHIIIIGHHGIHHHFHIIIIHEHEIHGHDCHIHCIIHFEIIGIIIIIIIIIIHEHHFHIIHFCIIIIHFHGIIHH?IGHIIIIHIIHHIIHIHIIIHIIIIIHIIIHHIIIIIIIIIIIIIHHGIIIIHIIIIIIIIIIIIIIIIIIIIIIIIIIIIIIIIIIHIIIIIIIIIIIIIIIIIIIIIIHHIIIIIIIIIIIIIHIIIIIIIIIIIIIIIIIIDDDDD
@HWI-D00621:464:HFY7KBCXY:1:1201:15881:86308 1:N:0:CGAGGCTGAGTCAACA
TGGGGAATCTTGCACAATGGGGGAAACCCTGATGCAGCGACGCCGCGTGAGCGATGAAGCCCTTCGGGGTGTAAAGCTCTTTCGGCAGGGAAGATTATGACGGTACCTGCAGAAGCAGCTGCGGCTAACTACGTGCCAGCAGCCGCGGTAATACGTAGGCAGCAAGCGTTGTTCGGAGTTACTGGGCGTAAAGGGTGTGTAGGCGGTTGGATAAGTGTGGTGTGAAATCTCCCGGCTTAACTGGGAGGGTGCGCTACAAACTGTCTGACTAGAGTATGGGATGGGAGAGTGGAATTCCTGGTGTAGCGGTGAAATGCGTAGATATCAGGAGGAACACCGGTGGTGTAGACGGCTCTCTGGACCATTACTGACGCTGAGACACGAAAGCGTGGGTAGCAAACAGGATTAGATACCCTGGTAGTCC
+
IIIGHIIIHIIHIIHIHIIHIIIHIIIIIIIIIHIHHIIIIIIIIIIIIIIIHIIIHIIGIIIIIIIIIHHCHIHIIIIIIGHIIIIIIHIHIIIIIIIIIIIHIIIIHIIIIIIIHIIIIIIHHIGIIIIIIIIIIIIIIIIHHIIHHHHIIIIIIIIIHIIHHHGIIEHHIIIHHIHHHHHIIIGIHHIIIIIGGHHHIIIGIIIHIIHIIIIHGHHIHEHIHIIHIHHDHGIHIIIIGHIIHHHDIHIIHHIHHHHHIIIHIHHFIHIIHIIIIIIIIIIIHHIIIIIIHIHIIIIIIIIGIIIIIIHIIIHDIIIIIHGIHIIIIIIIHHHIIIIIIIIIIHIIHHHIGIIIIIIIIIIIIHHIIHHIIIIIIIHIIGIIIIIIIIIIIIIIIIIIIIIIIIHHG@@IIIIHIHHDDDD<
@HWI-D00621:464:HFY7KBCXY:1:1201:8505:86792 1:N:0:CGAGGCTGAGTCAACA
TCAGGAATATTGCGCAATGGAGGAAACTCTGACGCAGCGACGCCGCGTGGGTGATGAAGGCCTTCGGGTCGTAAAGCCCTGTCGGAGGGGAAGAAAAGTTCGCTGGCTAATATCCAGCGGACCTTTGACGGTACCCTCAAAGGAAGCACCGGCTAACTCCGTGCCAGCAGCCGCGGTAAGACGGAGGGTGCAAGCGTTGTTCGGATTGACTGGGCGTAAAGGGCGTGTAGGCGGTTTGTCAAGTCGGGTGTGAAAGCCTGGGGCTCAGCCCCAGAAGTGCATCCGAAACTAGCGAGCTAGAGCGCGATAGAGGAGGGTGGAATTCCTGGTGTAGCGGTGAAATGCGTAGATATCAGGAGGAACACCGGCGGCGAAGGCGGCCCTCTGGATCGTTGCTGACGCTGAGACGCGAAAGCGTGGGGAGCAAACAGGATTAGAAACCCTGGTAGTCC
+
IIIIIIIIIIIIIIIIIIIIIIIIIIIIIIIIIIIIIIIIIIIIIIIHIIIIIIIIIIIIIIIIIIIIIIHHIIIIIIIIIHHHIIIIIIIIIIIIIIIIIIIIIIIIIIIIIIIIIIIIIIIIIIIIIIIIIIIIHHIIIIIIIIIIIIIHIIIIIIIIIHIIHIIIGIIIIIIIIIIIIHHIIHGHIIEHHIIIHHIIFHIIHIIIIIGIIIIIFHIIIIIHIIIIIIIHHGHIFIIIIIIHIHHIIIIIIIHF?HHIIIIHIHHH<EGIIIHGIIIIIHHIIIIIIGIIIIIIIHIIIIHIIIIIIIIIIIIIIGIIIIIHIIIHIIIIIIIIIIIIIIIIIIIIIHHIIIIIIIIIIIIIHIIHCIIIIIIIIIIIIIIIIIIHHHIIIIIIIIHIIIIIIHHIHIIIIIHIIIIIIIIIIIIIIIIIIIIIIIIIIIIIIIIDDDDD
@HWI-D00621:464:HFY7KBCXY:1:1201:8323:87614 1:N:0:CGAGGCTGAGTCAACA
TCGAGAATTTTTCACAATGGGGGAAACCCTGATGGAGCGACGCCGCGTGGGGGATGTATGGCTTCGGCCCGTAAACCCCTGTCATTCGGGATCAATGCGTCTGGGTGAACAACTCAGACGTTGATAGTACCGGAAGAGGAAGGGACGGCTAACTCTGTGCCAGCAGCCGCGGTAATACAGAGGTCCCAAGCGTTGTTCGGATTTACTGGGCGTAAAGGGTGCGTAGGTGGTTGGGTAAGTTTGATGTGAAATCTCCGGGCTTAACCCGGAAATGGCATTGAATACTATCCAGCTTGAGGATTGGAGGGGGGACTGGAATGCTCGGTGTAGCAGTGAAATGCGTAGATATCGAGCGGAACACCAGTGGCGAAGGCGAGTCCCTAGACAATTCCTGACACTGAGGCACGAAAGCCAGGGGAGCAAACGGGATTAGATACCCGGGTAGTCC
+
IIIHIIIIHIIIIIGIIIIEHIIIIIIIIIIHIIIIHIIIIIIIIIIHHIIIIIIIIIHIIIIIIIHIIIIIHIIIIIIHIHHHIIIIIHIIIIIHIIIIIIIIIIIIIIIIIIIIIGHIIGHIHHHIIIIIIHIIHIIIIIIIHIHHIIIHHHHHIIHIIIIHIIIHIIIIDCGHHHHHIIIIHHIGIIHIBGDHHHIIHIIIIIIIIEHIHHHHHHIHHIHHHIHIIIHHG?IGIIIHIIIIIIIIIHHHIIHHIIIIHIIIIIIIIIIHIHIHIHIIIHIIIIGIHHIIHHHIIIIHIFHHHGIIIIIHIIIIIIHIIHHIIIIIIIIIIIIIIIIIIIHIIHDGIIHHIIIIIIIIIHHIHIIIIIIIIIIIIIIIIIIIHIIIIIGIIIIHHIIIIIIIIIIIIIIIHIHIIIIIIIIIIIIIIIIIIIIIIIIIIIIDDDDB
@HWI-D00621:464:HFY7KBCXY:1:1201:12378:88087 1:N:0:CGAGGCTGAGTCAACA
TAGGGAATATTGGACAATGGGCGCAAGCCTGATCCAGCAATGCCGCGTGAGTGAGGAAGGCCTTAGGGTTGTAAAGCTCTTTCGCACGCGACGATGATGACGGTAGCGTGAGAAGAAGCCCCGGCTAACTTCGTGCCAGCAGCCGCGGTAATACGAAGGGGGCGAGCGTTGTTCGGAATTACTGGGCGTAAAGGGCGCGTAGGCGGCCCACTTTGTCAGGCGTGAAAGCCCCGGGCTCAACCTGGGAATTGCGCTTGGGACGGGTGGGCTTGAGTTCGGGAGAGGAGAGTGGAATTCCCAGTGTAGAGGTGAAATTCGTAGATATTGGGAAGAACACCGGTGGCGAAGGCGGCTCTCTGGACCGATACTGACGCTGAGGCGCGAAAGCGTGGGGAGCAAACAGGATTAGATACCCTAGTAGTCC
+
IIIIIIIIIIIIIIIIIIIIIIIIIIIIIIIIIIIIIIIIIIHIIIIIIIIIIIIIIIIIIIIIIIIIIIIIIIIIIIIIIHHIIIIIIIIIIIIIIIIIIIIIIIIIIIIIIIIIIIIIIIIIIIIIIIIIHIIIIIIIIIIIIIIIIIIHIIIIIIHIIIIIIIIHEEHIIIIHIHIIIIHIIIIIIHIIIIIIIIIIIIIIIIIIIHIIHHIIIIIIIIIIIIIIIIIIIIIIIIIIHIHGIIHHHIIFHGHIIIIHIIIIHIIIIIIIIIIHIIIIIIIIIIIIIIIIIIIIIIIIIIIIIIIIIIIIIIIIIIIIIHFIIIIIIIIIIIIIHIIIIIIIIIIIIIIIIIIIIIIIIIIIIIHIIIIIIIIIIIIIIIIIIIIIIIIIIIIIIIIIIIIIIIIIIIIIIIIIIIIDDDDD
@HWI-D00621:464:HFY7KBCXY:1:1201:6584:88340 1:N:0:CGAGGCTGAGTCAACA
TGGGGAATATTGGACAATGGGGGCAACCCTGATCCAGCAATGCCGCGTGTGTGAAGAAGGCCTTCGGGTTGTAAAGCACTTTTATCGGGAACGAAACATTGTCGGTGAATATCCGGCAAGACTGACGGTACCCGAGGAATAAGCACCGGCTAACTTCGTGCCAGCAGCCGCGGTAATACGAAGGGTGCAAGCGTTACTCGGAATTACTGGGCGTAAAGGGTGCGTAGGTGGTTTTTTAAGTCTGCTGTGAAATCCCCGGGCTCAACCTGGGAATGGCAGTGGATACTGGAAAGCTGGAGTGCGGTAGAGGGTAGTGGAATTCCCGGTGTAGCAGTGAAATGCGTAGAGATCGGGAGGAACACCAGTGGCGAAGGCGGCTACCTGGACCAGCACTGACACTGAGGCACGAAAGCGTGGGGAGCAAACAGGATTAGATACCCTAGTAGTCC
+
IIIIIIIIIIIIICGHIIIIIIIIIIGHIIIIIIIIIIIIIIIIIIIHIHHIIIIIIIIIIIIIIIHHIIIIIIIIIIIIGGHIIIIIIHHIIIIIIIIIIIIIIIIIHHIIIIIIGIHIHIIGHIIIGGIHIIHIIIHIIIHIIIIIIIIHIIIBHIIIHHIIIIIHHHIIIHHEHIIIHHHIIIIHAGHIIHHGEHHHIHIIGIIGIIIHIIIIIIHIIHEIIIHHGGHDEHCIHHHIHIIIHIIIIIHHHDIHDHIIHIHIIHHFIIIHHGHHGIIIIIHHIHIIIIIIIIIIIIIHIIHIGIIIIIHHIIIIIIIIIIIIIIIIIIIIIIIIIIIIIIIIIHHCHIIIHIIIIIIIIIIIIIHIIIIIIIIIHIIHIIIIIIIIIIIIIIIIIIIIIIIIIIIIIIIIIHHIIIIIIIIIIIIIIIIHIIIIIIIIIIIIDDDDD
@HWI-D00621:464:HFY7KBCXY:1:1201:13695:88575 1:N:0:CGAGGCTGAGTCAACA
TGGGGAATTTTGGACAATGGGCGCAAGCCTGATCCAGCAATGCCGCGTGAGTGATGAAGGCCTTAGGGTTGTAAAGCTCTTTCGCCCGCGACGATGATGACGGTAGCGGGAGAAGAAGCCCCGGCTAACTTCGTGCCAGCAGCCGCGGTAATACGAAGGGGGCGAGCGTTGTTCGGATTTACTGGGCGTAAAGGGCGCGTAGGCGGCGGGTCAAGTCGAGTGTGAAAGCCCCGGGCTCAACCTGGGAATTGCGCTCGAGACTGATTTGCTGGAGTTCGGGAGAGGAGCGTGGAATTCCCAGTGTAGAGGTGAAATTCGTAGATATTGGGAAGAACACCGGTGGCGAAGGCGGCGCTCTGGACCGAGACTGACGCTGAGGCGCGAAGGCGTGGGGAGCAAACAGGATTAGATACCCTAGTAGTCC
+
IIIIIIIIIIIIIIIIIIIIIIIIIIIIIIIIIIIIIIIIIIHIIIIFHHIIIIIIIIIIIIIIIIIIIIIIIIIIIIIIIHHIIIIHIIIIIIIIIIIIIIIIIIIIIIIIIIHHHIIIHHIIIIIIIIIIIIIIIIHIGIIIIIIIIHIIIIIIIIIHIIIIIIII?EEHHHIIGHIHIIIIIIIIHHIIIIIIIHIIIIHIIIIIIHCDIII?FHHIHHHHIIHIIIIIIIIIIHHHIIIIIIIIIIIIIHHFIHHHHHFCHHFIIHHHIIIIIIIIIIIIIIHHIIIIIIIIIIIIIIIIIGIIIIIIIIHIIIIIHHFIHIIIIIIIIHIHHIIIIIIIIIIIIIIIIIHHHIIIIIIIIHHIIIIIHGIIIIIIIIIIIIIIIIIIIIIIIIIIIIIIIIIIIIHIIIIIIIIDDDDD
@HWI-D00621:464:HFY7KBCXY:1:1201:8921:88967 1:N:0:CGAGGCTGAGTCAACA
TGGGGAATATTGGACAATGGGCGCAAGCCTGATCCAGCAATGCCGCGTGAGTGAAGAAGGTCTTCGGATTGTAAAGCTCTTTCGACGGGGACGATGATGACGGTACCCGTAGAAGAAGCCCCGGCTAACTTCGTGCCAGCAGCCGCGGTAATACGAAGGGGGCTAGCGTTGCTCGGAATGACTGGGCGTAAAGGGCGCGTAGGCGGTGTACACAGTCAGGCGTGAAATTCCCGGGCTCAACCTGGGGGCTGCGCTTGATACATGTACGCTTGAGTTCGGAAGAGGGTCGTGGAATTCCCAGTGTAGAGGTGAAATTCGTAGATATTGGGAAGAACACCGGTGGCGAAGGCGGCGACCTGGTCCGATACTGACGCTGAGGCGCGAAAGCGTGGGGAGCAAACAGGATTAGAAACCCTTGTAGTCC
+
IIIIIIIIIIHIIIIIIIIIIIIIIIIIIIIIIIIIIIIIIIIIIIIHIIIIIIIIIIIIIIIIIIIHHIIIIIIIIIIIIFHHIIIIIHHIIIIIIIIHIIIIIIIIIIIIIIIHIIIIIIIIIIIIGIIHIIIIIIIIIIIIIIIIIIIGIIIIHICHIIIGIIIIHIHIIIIIIGHIIIHHHHHIIIGHHIIIIIIIHGHIGHIIIIHHGHHIIIIIIIIIIHIIIIHIGIIHIIIIIIIIIIHHHGIHG@?IIIIIIHHIHIHIIHHIIIIFIIIIIIIIIIDIIIIIHIIHIHIIIIIIIIIIIIIIIIHIIIIIIHHIIIIIIHGIIIIIIIIIIHHHIIIIHIIIIIHIIIIIIIIIIIIIIIIIIHIIIIIIIIIIIIIIIIIIIIIIIIIHIIIIIIIIIIHCIIIIIIIDDDD@
@HWI-D00621:464:HFY7KBCXY:1:1201:16460:89029 1:N:0:CGAGGCTGAGTCAACA
TTGGGAATCTTGGACAATGGGGGAAACCCTGATCCAGCCATGCCGCGTGAGTGATGAAGGCCTTCGGGTTGTAAAACTCTTTCGACGGGGACGATAATGACGGTACCCGTAGAAGAAGCTCCGGCTAACTTCGTGCCAGCAGCCGCGGTAAGACGAAGGGGGCTAGCGTTGTTCGGAATTACTGGGCGTAAAGCGCGTGTAGGCGGTTGTTCAAGTCAGGTGTGAAAGCCTTGAGCTCAACTCAAGAAATGCACTTGATACTGGATGACTAGAGGACCGGAGAGGATAGTGGAATTCCCAGTGTAGTGGTGAAATACGTAGAGATTGGGAAGAACACCAGTGGCGAAGGCGGCTATCTGGACGGTTTCTGACGCTAAGACGCGAAAGCGTGGGGAGCAAACAGGATTAGAAACCCTAGTAGTCC
+
IIIIIIIIIIIIIIIIIIIIIIIIIIIIIIIIIIIIIIIIIIIIIIIHIIIHIIIIIIIHIIIIIIIIIIIIIIIIIIIIIHHIIIIIIIHIIIHIIIIIIIIIIIIIIIIIIIIIIIIIIIIIIIIIIIIIIHIIIIIIIIHIIIIIIIIIIIHDHIIHIHHHIIIIIHIIIIIIHHIGEHHHIIIIIIIIIIIIIHHIIIIHIIIIHIIIIIIIIIIIIIIIIIHIIIGIIIHIHIHIHGIIIIIIIIIHIIIIIIIIHHIIIHIIHHIIIHHHGIHIHIIIIHHIIIIIIIIIIIHIIHHIIIGIIIIIIIIHIIHIIHGIIIIIIIIIIIIIIHIIIIIIIIIIIIIIIIIIIIIIIIGIHIIIIIIIHIIIIHHIIIIIIIIIIIIIIIIIIIIIIIIIIIIIIHF<IHIIHIIDDDB@
@HWI-D00621:464:HFY7KBCXY:1:1201:9049:90372 1:N:0:CGAGGCTGAGTCAACA
TTTCGAATCATTCACAATGGGCGAAAGCCTGATGGTGCGACGCCGCGTGAGGGATGAAGGTCTTCGGATTGTAAACCTCTGTCACCGGGGAAGAAACGCTTTGAGTTAATAGTTCAAAGCCTGACTTAACCCGGAGAGGAAGCAGTGGCTAACTCTGTGCCAGCAGCCGCGGTAATACAGAGACTGCAAGCGTTATTCGGATTCACTGGGCGTAAAGGGTGCGCAGGCGGCCGTGTGTGTGAGGCGTGAAAGCCTGGAGCTTAACTCCAGAATTGCACCTCAAACTACACGGCTAGAGCATTGGAGAGGGTAGCGGAATTCACGGTGTAGCAGTGAAATGCGTAGATATCGTGAGGAACACCAGAGGCGAAGGCGGCTACCTGGACAATTGCTGACGCTCAGGCACGAAAGCGTGGGGAGCAAAAGGGATTAGAAACCCGAGTAGTCC
+
IIIIIIGIIHIIIHHIIIHFHHHHIIIIIIIIIIIIIIIIIIIIIIHIIDHHIGHIIIIIIIIIIIIEHIIHIIIIIIIIGHHHIIIIIIIIIIIIIIIIIIIIIIIIIIIIIHIIIIIIIIIIIIIIIIIIIIIIIHGIIIHIIIIHIIIIHHHIIHIIIIIIIIIIIIIIIIHIIIHIGIIIIHHHIIIIEHIHIIHHGEHHGFHIHIIIIIIIIIIIIHIIIIIHIHHIHHHHHGHFIHIIHHGHHIIIHFHHIIIHHGIIIIIIIIIHHIIHHEC@HIIIIIHEGHIHFHHIIGHH?IIIIIHIIHHIIGIIIIHGHHHIHIIHHIIIIIIIIIIIIIIIIHEIGIIIIIIIIIHHIIIIGHIIIIIIIHIIIIIIIIIIIIIIIHGIIIIIIIIIIIIIIIIIIIHIIIIIIIIIIIIIIIIIIIIIIHHHIIIIIIIDDDDD
@HWI-D00621:464:HFY7KBCXY:1:1201:12080:90979 1:N:0:CGAGGCTGAGTCAACA
TGGGGAATCTTGGACAATGGGCGCAAGCCTGATCCAGCCATGCCGCGTGGGTGATGAAGGCCCTAGGGTTGTAAAGCCCTTTCGGCGGGGAAGATAATGACGGTACCGCAAGAATAAGCCCCGGCTAACTTCGTGCCAGCAGCCGCGGTAATACGAAGGGGGCTAGCGTTGCTCGGAATCACTGGGCGTAAAGGGTGCGTAGGCGGGTTGTTAAGTCAGTGGTGAAATCTTGCAGCTTAACTGTAAAATTGCCATTGATACTGACGATCTTGAGTACACTTGAAGTGGGCGGAATATGTCATGTAGAGGTGAAATTCTTAGAGATGACATAGAACACCGATTGCGAAGGCAGCTCACTAAATTGTAACTGACGCTGAGGCACGAAAGCGTGGGGATCAAACAGGATTAGAAACCCCAGTAGTCC
+
IIIIIIIIIIIIIIIIIIIIIIIGIIIIIIIIIIIIIIIIIIIIIGIHHIIHIIIIIIIIIIIIIIIIHIIIIIIIIIIIIHHIIIIIIIIHIIIIIIIIIIIIIIIIIIHIIIIIIIIIGIIIIIIIIIIIIIIIIIIIIIIIIIIIIHIIHIHGIIIIIIHIHIIIIIIIIIIIHIIIIIIIIHHHEHIHHHHIIIIIIGIIIIIIIIHIIIIHIIIIIHIIIIIGIIIHFIIIIIIHHEIGIHFGCHGIIIFIIIIIIIGIIIIIIHGIIHIHHIHEHHIIHHIHIIIIIIIIIIHIIIHIIIIIIIIIIIHIHIHHHFDHEIHIIIIIIIIIIIIIIIIHHIIIIIIIIIIIIIIIIIHIIHGIIIIIIIIIIIIIIIIIIIHHIIIIIIIIIIIIIIHIIIIIIHHHIHIHIIIDDDD@
@HWI-D00621:464:HFY7KBCXY:1:1201:16892:90800 1:N:0:CGAGGCTGAGTCAACA
CCAGGAATATTGCGCAATGGACGAAAGTCTGACGCAGCGACGCCGCGTGGAGGATGAAGGCCCTCGGGTTGTAAACTCCTTTTGCCAAGCCGTTCACAGCTTGGAGAATAAGCCCCTACTAACTACGTGCCAGAAGTCTCGGTAATACGTAGGGGGCAAGCGTTATCCGGATTCATTGGGCGTAAAGTGTGCGTAGGCGTTCCGTAAAGTCTTTACTTAAAGACCGAGGCTCAACCTCGGGACTAGTAAGGATACTCACGGAATTGAGGATTGGCAGGGAAGCTGGAACAGTTAGTGTAGCAGTGAAATGCGTTGATATTAACTGGAACACCAAGGGCGAAGGCAGGCTTCTGTGCTTTTCCTGACGCTGAGGCACGAAAGCTAGGGTAGCGAAACAGATTAGATACCCCAGTAGTCC
+
IIIIIIIIHIIIIIIIIIIIGIIIIIIIIIIIIIIIHIIIIIIIHIHDHIIIIIIIIIIIIIIHIIIIIIIIIIIIIIIIIHHIIIIIIIHIIGIIIIHIHHHIGIHIIIIIIIIIIHIIIIIIIIHIIIIIHIIIIIIIIIHHHHIIIIIIIHIIIIHHIIIIIIIEHIHIIHHHIIIGHHHIIIIIIHIIHHHHHIIIIIIIIIIIIIICEHHHIIIIIIIIHHHHIIIIHG?HHIIHHHHIHHHIIIIHHGIHIIHIIHHIHIIIIHHCCIGIIIIIGHIIIIIIHFIHIIIIIIIIIIIIIIIIIIIIIHHGFHIHIIIGIIIIIIIIIIIIIIIIIIIIIGIIIIIIIIIHHHHHHIIIIIHIIIIIIIIIIIIIIIIIIIIIIIIIIIIIIIIIIIIIHCIIIIIIICDDDD
@HWI-D00621:464:HFY7KBCXY:1:1201:19472:90993 1:N:0:CGAGGCTGAGTCAACA
TGGGGAATATTGCGCAATGGGCGAAAGCCTGACGCAGCAACGCCGCGTGGGGGATGAAGGCCTTCGGGTTGTAAACCCCTTTCAGCAGGGACGAAGCGAAAGTGACGGTACCTGCAGAAGAAGCGCCGGCTAACTACGTGCCAGCAGCCGCGGTAATACGTAGGGCGCAAGCGTTGTCCGGAATCATTGGGCGTAAAGAGCTCGTAGGTGGTCTGTTACGTCTGCTGTGAAAACCTAGGGCTTAACCCTGGGCCTGCAGTGGATACGGGCAGACTAGAGGTAGGTAGGGGAGAATGGAATTCCCGGTGTAGCGGTGAAATGCGCAGATATCGGGAGGAACACCGGTGGCGAAGGCGGTTCTCTGGGCCTTACCTGACACTGAGGAGCGAAAGCGTGGGGAGCGAAAAGGATTAGAAACCCCAGTAGTCC
+
IIIIIIIIIIIIIIIIIIIIIIIIIIIIIIIIIIIIIIIIIHIIIIIIIIIIHIIIIIIIIIIIIIIIIIIIIIIIIIIIIFHHIIIIIIIIIIIIIIIIIIIIIIIIIHIIIIIIIIIGGIIIIIIIIIIIIIIIIIIIIIIIIIIIIIIIIIIIIIIIIIIIIIIIIIIIIHIIIIIIIIIIIIIIIIIHHIIIHIHHIHHIIIIIIIIIIIIIIIIIIIIIIIIIGGHIHHIHHHHEEIIIHGIIIIIIHGIIIIIIHGIIIHIIIIIHIHIIIIIHIIIIIIHIIIIIIIIIIIIIIIIIIIIIIIIIIIIIIIIIIIIIIIIHIIIIIIIIIIIIIHIIIIIIIIIIIIIIIIIIIIIIIHHIIIIFIIIIIIIIIIIIIIIIIIIIIIHIIHIIIIHGD1IIIIIHIIHIHIIIIIIIDDDDD
@HWI-D00621:464:HFY7KBCXY:1:1201:9920:91123 1:N:0:CGAGGCTGAGTCAACA
TGGGGAATCTTGCACAATGGGGGAAACCCTGATGCAGCGACGCCGCGTGAGCGATGAAGCCCTTCGGGGCGTAAAGCTCTTTCGGCAGGGAAGAAAAATGACGGTACCTGCAGAAGCAGCTGCGGCTAACTACGTGCCAGCAGCCGCGGTAATACGTAGGGGGCAAGCGTTATCCAGATTTACTGGGCGTAAAGCGCGTGTAGGCGGCTGGTTAGGTGTGATGTGAAATCCTCGGGCTCAACCCGAGAACTGCATTGCAAACCGGCCTGGCTAGAGTGCAGGAGAGGGAAGCGGAATTCCAGGTGTAGCGGTGAAATGCGTAGATATCTGGAGGAACACCAGTGGCGAAGGCGGCTTCCTGGCCTGTAACTGACGCTGAGACGCGAAAGCGTGGGGAGCGAACCGGATTAGAAACCCTAGTAGTCC
+
IIIIHIIHIIIIIIIIIIIIIIGIGHHHHIHIIIIIIIIHIIIIIIIHIII?HHHIIIIIIIIIIIIIIIIIHIIIIIIIHIHIIHIIIIIIIIIIGIIHIIIIIHHIHIHIHIGIHIIIIIHIIIIIIIIIIIIIGIIIHFHIIHHIIHH?GCEHHHIHBHHIIIIIIHHIIIEHIHIHIGIIIIHHHEHHEDHHHHHHHIIGIIIIHHHHIIIIHHHHIIHGHHHHCHDHIIHHHEGIIIGIIHIHIHIHHHEHIIHIHCHHHGIIIIIHIIIHHIIIIIHHCHHIIIIHHIIIIHHIIIIIHIIIIIHHIHIIHIIIIHHGGIHIIIIIIIIIIIIIHE0IHGIIIIIIIIIIIHIIIIHIIIIHHHGIHIHIHGIIIIHIIIHHHGIIHIIIIHDHIIIHIHIIIIIIIIHIIHHIIDBCDD
@HWI-D00621:464:HFY7KBCXY:1:1201:7816:91878 1:N:0:CGAGGCTGAGTCAACA
TGGGGAATCTTGCACAATGGACGAAAGTCTGATGCAGCAACGCCGCGTGGGGGATGAAGCTTTTCGGAGTGTAAACCCCTTTCGACGCGGACGAATGCCCGCAAGGGTTTGACGGTACGGGTATAAGAAGCCCCGGCTAACTACGTGCCAGCAGCCGCGGTAATACGTAGGGGGCCAGCGTTGCTCGGAATTACTGGGCGTAAAGGGTCTGTAGGCGGTGCGGCAAGTCGGGAGTGAAATCTCTGGGCTTAACCCAGAGGCTGCTTTCGAAACTGCCGTGCTAGAGTGTGAGAGAGGCGAGTGGAATTACGGGTGTAGCGGTGAAATGCGTAGATATCCGTAGGAACATCCGAGGCGAAAGCGGCTCGCTGGATCACAACTGACGCTGTTAGACGAAAGCTAGGGGAGCAAACAGGATTAGAAACCCTAGTAGTCC
+
IIIIIIIIIIIIIIIIIIIIIIIIIIIIIIIIIIIIIIIIIIIIIIIIIIIIIHIIIIIIIIIIIIIIIIIIIIIIIIIIIHIIIIIIIIIIIIIIIIIIIIHHIIIIHIHIIIIIIIIIIIIHIIIIIIIIIIIIIIIIIIIIIIIIIIIIIIIIIIIIEHHIIIHBGHHIHIHIIIIIIIIIIIHIHHHIIIHIIIIIIIHIHHIIIHHHIIIIIHHIIIIIHGHHHIHIIIHIIIIIIIIIIGIHHHHHIHIIIIIIIIIHGIHIIIIHIIIIIIIIIIIIHHF/IIIIHHIIHGIIHIIIIIIIIIIIIIIIIIIIIIIIIIIIIIIIIHGIIIGIIIIIIIIIHIIIFIIIIIIIIIIIIIIIIIIIIIIIIIIIIHGIHFDD<IIIIIIIIIIIIIIIIIIIIIIIIIIIIIIIIIIIIIIIIIIDDDDD
@HWI-D00621:464:HFY7KBCXY:1:1201:12847:92336 1:N:0:CGAGGCTGAGTCAACA
TTGGGAATCTTGGACAATGGGGGAAACCCTGATCCAGCCATGCCGCGTGAGTGATGAAGGCCTTCGGGTTGTAAAACTCTTTCGCGCACGACGATAATGACGGTAGTGCGAGAAGAAGCTCCGGCTAACTTCGTGCCAGCAGCCGCGGTAATACGAAGGGGGCTAGCGTTGTTCGGAATTACTGGGCGTAAAGCGCGCGCAGGCGGTTCTTCAAGTCAGTGGTGAAAGCCCGGAGCTCAACTCCGGAACTGCCATTGAAACTGTAGAACTTGAGGATGAGAGAGGTGAGTGGAATTCCCAGTGTAGAGGTGAAATTCGTAGATATTGGGAAGAACACCGGTGGCGAAGGCGGCTCACTGGCTCATTTCTGACGCTCAGGCGCGACAGCGTGGGGATCAAACAGGATTAGATACCCTAGTAGTCC
+
IIIIHIIIIIIIIIIIIIIIIIIIIIIIIIIIIIIIIIIIIIIIIIIIIIIIIIIIIIIIIIHIHIIIIIIIIIIIIIIIIHIIIIIIIIIIIIIIIIIIIIIIIIIIIIIIHIIIIIIIIIIIIIIIIIIIIIHIIIIIIIIIIIIIIIIIHIIHGHGHIIHIGIIIIFHIIIIIIIIIIHIIIIIIIIIHIIIIHHIIHHIIIHIIHIIIIIIIIIIHIIIIIIIIHIIIHHIIIIIIHHIHHIIIHIHIHIIIIIIIIHIIIHHHHEIIIHIIIIIHHIIIIIIIIIIIIIIIIIIIIHIIIIIIIIIIIHIIIIIIHHFIIIIIIIIIIHIHHHIIIIIIIIIIIIIIGIIIHIIIIIIIIIIIIIHIIIIIIIHIIIIIIIIIIIIIIIIIIIIIIIIIIIIIIIIIGIIIHIIDDDBD
@HWI-D00621:464:HFY7KBCXY:1:1201:18169:92410 1:N:0:CGAGGCTGAGTCAACA
TGGGGAATTTTGCGCAATGGGGGAAACCCTGACGCAGCAACGCCGCGTGGAGGATGAAGTCCCTTGGGACGTAAACTCCTTTCGAACGGGACGATTATGACGGTACCGTATGAAGAAGCCCCGGCTAACTTCGTGCCAGCAGCCGCGGTAATACGTAGGTGGCAAGCGTTGTCCGGATTTATTGGGTTTAAAGGGTGCGTAGGCGGTTTCTTAAGTCAGTGGTGAAATACGGCAGCTCAACTGTCGAGGTGCCATTGATACTGGGAAACTTGAGTACTGATGAGGTAGGCGGAATGGACGGTGTAGCGGTGAAATGCTTAGAGATCGTCCAGAACACCGATAGCGAAGGCAGCTTACTAAGGAGTAACTGACGCTGAGGCACGAAAGTGTGGGGATCAAACAGGATTAGATACCCGTGTAGTCC
+
IIIIIIIIHIIIIIIIIIIHIIIIIIIIIIIIIIIIIIIIIIIIIIIIIIIIIIIIIIIIIIIIIIIIHIIIIIIIIIIIIGHIIIIIIIIIIIIIIIIIIIIIIIIIIIIIIIIIIIGIIIIIIIIIIIHIIIHIIIIIHIIIIIIIIIIIHIIIIHIIIIIIIIGIEIIIIIIIIHIIIIIIIIIIIIIIIIIIIIIHIIIIIIEHIIIIGHIIIIIHHIIIHHHIHIHHIHIIHHGIIIIHHHHIIHIIIIIIIIIIIIIIIIIIIIIIIIHIIIHIIIIIIIIIIIIIIIIIIIIIIIIIIIIIIIIIIIIIIIIIIHDIHIHIIIIIIIIIIIIIIIIIIIIIIIIIIIIIIIIHIIIIIIIIIIIIIIIIIIIHHIIIIIIIIIIIIIIIIIIIIIIIIIIIHF/EIIIIIIIDDDAD
@HWI-D00621:464:HFY7KBCXY:1:1201:5821:93354 1:N:0:CGAGGCTGAGTCAACA
TGGGGAATTTTGGACAATGGGCGCAAGCCTGATCCAGCCATGCCGCGTGCGGGAAGAAGGCCTTCGGGTTGTAAACCGCTTTTGTCAGGGAAGAAATCCTTTGGGCTAATACCCTAGGGGGATGACGGTACCTGAAGAATAAGCACCGGCTAACTACGTGCCAGCAGCCGCGGTAATACGTAGGGTGCAAGCGTTAATCGGAATTACTGGGCGTAAAGCGTGCGCAGGCGGTTTTGTAAGACAGAGGTGAAATCCCCGGGCTTAACCTGGGAACTGCCTTTGTGACTGCAAGGCTTGAGTGCGGCAGAGGGGGATGGAATTCCGCGTGTAGCAGTGAAATGCGTAGATATGCGGAGGAACACCGATGGCGAAGGCAATCCCCTGGGCCTGCACTGACGCTCATGCACGAAAGCGTGGGGAGCAAACAGGATTAGAAACCCTTGTAGTCC
+
IIIIIIIIIIIIIHIIIIIIIHHIIIIIIIIIIIIHIIIHIIIIIIIIIIIIIHHHIIIHIIIIIIIIIIHIHHIIIIIIIGHIIIIIIIIIIIIIIIIIIIIIIHIIHIIIIIIIIIIIIIIIIIIIIIHIIIIIIIHHIIHIIIHIHHIHHIIIIHIIIIIIIIIHIHIIGEHGIIHIHEHHGIIHFHEFHHHICEHIIEFFHHIIIIIEHIIIHIHIIIIIIIIHDIHIIGIIIGIHHGGHEGIIIIIHDGHIIIIHGACHHIIHIIIHIHIIHIHGHHIIIIGIIIHHCHHFIIIIIHIIHIIIIIIIIIIIIIIIIIIIIIIIIIIIIIIHGIIHIIIIIHHHIIIIIIIIIIIIIIIIIIIIIIIIIIIIIHIIIIIIIIIIIIIIIIIIIIIIHHHIIIIIIIIIIHIIIIIIIIIIIIIIIIIIIIHHGIIIIGIIDDADD
@HWI-D00621:464:HFY7KBCXY:1:1201:16118:93398 1:N:0:CGAGGCTGAGTCAACA
TGGGGAATCTTGCGCAATGGACGAAAGTCTGACGCAGCAACGCCGCGTGGGGGATGAAGCTTCTCGGAGTGTAAACCCCTTTCGACCCGGACGAATGCCCGCAAGGGTTTGACGGTACGGGTATAAGAAGCCCCGGCTAACTACGTGCCAGCAGCCGCGGTAAAACGTAGGGGGCCAGCGTTGCTCGGAATTACTGGGCGTAAAGGGTCCGTAGGCGGTGTGGCAAGTCGGAAGTGAAATCTCTGGGCTTAACCCAGAGGCTGCTCCCGAAACTGCCATGCTAGAGTGCGAGAGAGGCGAGTGGAATTGCGGGTGTAGCGGTGAAATGCGTAGATATCCGCAGGAACATCCGAGGCGAAGGCGGCTCGCTGGATCGCAACTGACGCTGAGGGACGAAAGCTAGGGGAGCAAACAGGATTAGAAACCCTAGTAGTCC
+
IIIIIIIIIIIIIIIIIIIIGHIHIIIIIIIIIIIIIIIIIIIIIIIIIIIIIIIIIIIGIIIIIIIIIIIIIIIIIIIIIHHIIIIIIIIIIIIIIGIIIIIIIIIIIIIIIIIIIIIIIHIEHIIIIIIHIIIIIIIIIIIIIIHIHIIIIIIIIIIHHHHHHIIHIIIHHIIIIHIIIIIIHIIIHIHIIIIIHIIIFHIIIIIIIIIHHIIHIIIGHIIIHHHHHHIIHIIIHHIHHGIIHHHFHIIIIHIGHHIGIIHCDHIIIIIIIIHIIIIHFHIIIIIHDIGIIIIIIIHIIIIIIIIIIIIIIIIIIGIIIIIIIGIIIHIIHHHIIIIIHIIIIIIIHHIIIIIIIIIIIIIIHHIIIIIIHDIIIIHIHIHIIIIIIIG=IIIIIIIIIIIIIIIIIIIIIHIIIIIIHHHHIIIEHIIDDDB@
@HWI-D00621:464:HFY7KBCXY:1:1201:4662:93510 1:N:0:CGAGGCTGAGTCAACA
TGGGGAATATTGGACAATGGGCGCAAGCCTGATCCAGCCATGCCGCGTGGGTGAAGAAGGCCTTCGGGTTGTAAAGCCCTTTTGTTGGGGACGAAATCGTACGGGTGAATATCCCGTGCGGATGACGGTACCCAAAGAATAAGCACCGGCTAACTTCGTGCCAGCAGCCGCGGTAATACGAAGGGTGCAAGCGTTACTCGGAATTACTGGGCGTAAAGCGTGCGTAGGCGGTTTGTTAAGTCCGCTGTGAAAGCCCTGGGCTCAACCTGGGAATTGCAGTGGATACTGGCAAGCTAGAGTGCGGTAGAGGATGGTGGAATTCCCGGTGTAGCGGTGAAATGCGTAGAGATCGGGAGGAACACCCGTGGCGAAGGCGGCCATCTGGACCAGCACTGACGCTGAGGCACGAAAGCGTGGGGAGCAAACAGGATTAGATACCCTAGTAGTCC
+
IIIIIIIIIIIIIIIIIIIIIIIIIIIIIIIIIIIIIIIIIIIIIGIIIIIIIIIIIIIIIIIIIIIIIIIIIIIIIIIIIFHIIIIIIIIIIIIIIIIIIIIIIIIIIIIIIIIIIIIIIIIIIIIIIIIIIIIIIIGIIGHHIIIIIIIDHIIIIIIIIIIIIIIIIIIIIIHIHIIIIIIHHIIHHGIIIHB-BHHIIIIIIIIIIIIIIHIIIIIIIIIIIIIHIIIIIIIHIIIIIHIHIIIHHEHAHHIIIIIIIHIHHHIIHHHGG?IIIIHFIIHIIIIIIHIIIIIIIIIIIIIIIIIIIIIIIIIIIIIIIIIIIIIIIIIIIIIIIIIIIIIIIIHFIIIIIHIIIIIIIHIIIIIHIIIIIIIIHIIHEIIIIIIIIIIIIIIIIIIIIIIG?IIIIIIIIIIIIIIIIIIIHGIIIIIIIHHEFIIIIIIIDDDDD
@HWI-D00621:464:HFY7KBCXY:1:1201:11860:93780 1:N:0:CGAGGCTGAGTCAACA
TGGGGAATCTTGCGCAATGGGCGAAAGCCTGACGCAGCGACGCCGCGTGAGGGAAGAAGGCCTTCGGGTTGTAAACCTCTTTCAGGAGGGACGAAGCCACTCGGGTTAATAGCCCAGAGGGTGACGGTACCTCCAGAAGAAGCCCCGGCTAACTACGTGCCAGCAGCCGCGGTAATACGTAGGGGGCAAGCGTTGTCCGGATTTATTGGGCGTAAAGAGCTCGTAGGCGGTTGGGTAAGTCGGGTGTGAAAACTCCAGGCTCAACTTGGAGACGCCACCCGATACTGCTCTGACTTGAGTTCGGTAGGGGAGTGGGGAATTCCTGGTGTAGCGGTGAAATGCGCAGATATCAGGAGGAACACCGGTGGCGAAGGCGCCACTCTGGGCCGAAACTGACGCTGAGGAGCGAAAGCGTGGGTAGCAAACAGGATTAGAAACCCTAGTAGTCC
+
IIIIGIIIIIIIIHHIIIIIIIIIIIIIIHIGIIIIHIIIIHIIIIIHIHHIIIIIIIIIIIIIIIIIIIIIIIIIIIIIIHIIIHHIIIIIIIIGIIIIIIHIIIIIHIIIIIHIIIIIIIIHIIIIIIIIIIIGFGHHIIGHHHIIIIIHIIIIIHIIIIIIIIIIHIIIDCGHHHFAGHIIHIGIIHHIHHEHHHHH@HHGHHIIHIHHDHHHHIHIHIHIHHIIIIEHEIIIHIIHHEHHHIIIGIIHHB?HHHGE?HFHHHIHIHHHIHCGHH?HH@HHFHHHEHIHEIIHIIHH@GIIGIIIIIIIIHIIIIIIHIIIIIIIIIIIIIIIIIIIIIIIIHIHIIIIIIHIIIIIIIIIIHIIHHIIIHIIIIIHIIIIIIIIIIIHIIIIIIIIIIIIIIIIIIIIIIIIIIIIIIIIIIIIIIIIIIHGDIIHHIIIDDDDA
@HWI-D00621:464:HFY7KBCXY:1:1201:9305:94249 1:N:0:CGAGGCTGAGTCAACA
TGAGGAATCTTCCGCAATGGGCGAAAGCCTGACGGAGCGACGCCGCGTGTGGGATGAAGTCTTTCGGGATGTAAACCACTGTCGGAGGGGAAGACATCGACGGTACCCTCCAAGAAAGCCCCGGCTAACTACGTGCCAGCAGCCGCGGTAATACGTAGGGGGCAAGCGTTATCCAGATTTACTGGGCGTAAAGCGCGCGTAGGCGGTTCCGTAAGTTGGTTGTGAAAGTTCGAGGCTCAACCTCGAAACTGCGTCCAATACTGCGGGGCTGGAGTGCAAGAGAGGCAAGTGGAATTTGCAGTGTAGTAGTGAAATGCGTAGATATTGCAAGGAACACCAGTGGCGAAGGCGGCTTGCTAGCTTGTAACTGACGCTGAGGCGCGAAAGCTAGGGGAGCGAACGGGATTAGATACCCTTGTAGTCC
+
IHHIIIIIIIIIIIIIIIIIIHIIIIIIIIIHIIIGIIIIIIIIGIHIIHIIIIIIIIIIIIIIIIIIHIIIIFHIIIIGIHHIIIIHIHIIHHHIIIHHHIIIIIIIIIIIIIIHIIIIIIIIIIIHHIIHHIIIIGHIIIIHGIIIHIII@HHHHGCHHHDHHEHIHIHIIIIHGHHIHHHIHHHHIIIHHIHGIHIGHIIIIHIHHHGHIIHHHHHFEFFIIIHH@CEFHIIHHHIHIGIHIHHHHGIIIGHEGIHHCHHDIIIIIIIIIIIIIIIIIIIIIIIIIIIIIIGIIIIIIIIIIIIHIHIIIHIIIHIHIHHIIIIIHHHIIIIHHHHIFIIIIIIIIHHIIIIHIGIHHIIHIIHIIIIHIIIIIIHIIIIIIIIIIIIIIIIIHIIIIGHIIIIIIIIIIIIIIIIDDDDB
@HWI-D00621:464:HFY7KBCXY:1:1201:13181:96082 1:N:0:CGAGGCTGAGTCAACT
TGGGGAATATTGGACAATGGGCGCAAGCCTGATCCAGCCATGCCGCGTGAGTGATGAAGGCCTTCGGGTTGTAAAGCTCCTTTGGCGGGGACGATGATGACGGTACCCGCAGAATAAGCCCCGGCTAACTTCGTGCCAGCAGCCGCGGTAAGACGAAGGGGGCAAGCGTTGTTCGGAATTACTGGGCGTAAAGCGTGCGCAGGCGGTCCGCTAAGACCGATGTGAAATCCCCGGGCTTAACCTGGGAACTGCATTGGTGACTGGCGGGCTAGAGTGTGGCAGAGGGGGGTAGAATTCCACGTGTAGCAGTGAAATGCGTAGAGATGTGGAGGAATACCGATGGCGAAGGCAGCCCCCTGGGCTAACACTGACGCTCATGCACGAAAGCGTGGGGAGCAAACAGGATTAGATACCCGAGTAGTCC
+
IIIIIHIHHIIIIIIIIIIIIIIIIIIIIIIIIIIIIIIIIIIIIIIIIIIIIIIIIIIIIIIIIIIIIIIIIIIIHIIIIGHIIIIIIIIIIIIIIIIIIIIIIIIIIIIIIIIIIIIIIIIIIIIIIIIIIIIIIIIIIIIIIIIIIDIIIIIIIIIIIIIIIIIIIGIIIIIIIIIIHIIIIIIIIIIIIIIIIIIIIIIIIIHHIIIIIIIIIIIIIIIIIIIIIIIHIIIIHIIIHEIIIIIIIIIIIHIIIIIIIIIIIIIHIHIIHIIIGIIIIIIIIIIIIIIHIIIIIIIHIIIIIIHIIIIIIIIIIIIIIHFHIIIIIIIIIIIIIHIIIIIIIIIIIIIIIHIIIIIIIIIHHFDIIIIIIIIIIIIIIIIIIIIIIIIIIIIIIIIIIIIIIIIIIIIIIIIIIIIDDDDD
@HWI-D00621:464:HFY7KBCXY:1:1201:7922:96623 1:N:0:CGAGGCTGAGTCAACA
TGGGGAATATTGGACAATGGGCGAAAGCCTGATCCAGCAATGCCGCGTGAGTGATGAAGGCCTTAGGGTTGTAAAGCTCTTTTACCCGGGATGATAATGACAGTACCGGGAGAATAAGCCCCGGCTAACTCCGTGCCAGCAGCCGCGGTAATACGGAGGGGGCTAGCGTTGTTCGGAATTACTGGGCGTAAAGCGCACGTAGGCGGCTTTGTAAGTTAGAGGTGAAAGCCCGGGGCTCAACTCCGGAATTGCCTTTAAGACTGCATCGCTAGAATTGTGGAGAGGTAAGAGGAATTCCGAGTGTAGAGGTGAAATTCGTAGATATTCGGAAGAACACCAGTGGCGAAGGCGACTTACTGGACACATATTGACGCTGAGGTGCGAAAGCGTGGGGAGCAAACAGGATTAGAAACCCTAGTAGTCC
+
IIIIIHIIIIIIIIIIIIIIIIIIIIIIIIIIIIIIIIIIIIIIIIIIIIIIIIIIIIIIIIIIIIIIIIIIIIIIIIIIIFHIIIIIIIIIIIIIIIIIIIIIIHIIIIIIIIIIIIIIIIIIIIIIIIIIIIIIIIIIIIIIIIIIHIIIIGIIHIIIHIIHIIIIIIIIIIIIHHHIIIIHIIIIIIIIIIIIHIIHHIIIIIGHIIIHIIIIHHIIIIIIIIHIHIGHIIIIIIIIIIGIIIIHFIHGIIIIIIHHIIHHIIIIIHIIIIIIIIIIIIIIIIIIIIIIIIIIIIIFIIIIIIIIIIIIIIHIIIIIIHHIIIIIIIIIIIIIIIIIIIIIIIIIIIIIIIIIIIIIIIIIIIIIIIIIIIIIIIIIIIIIIIIIIIIIIIIIIIIIIIIIIIIIIIIIIIIIIIIDDDDD
@HWI-D00621:464:HFY7KBCXY:1:1201:20790:96783 1:N:0:CGAGGCTGAGTCAACA
TAGGGAATATTGGACAATGGGCGCAAGCCTGATCCAGCCATGCCGCGTGGGTGATGAAGGCCCTAGGGTTGTAAAGCCCTTTCGGCGGGGAAGATAATGACGGTACCCGCAGAAGAAGCCCCGGCTAACTTCGTGCCAGCAGCCGCGGTAATACGAAGGGGGCTAGCGTTGCTCGGAATCACTGGGCGTAAAGCGCACGTAGGCGGCTTTTTAAGTCAGGGGTGAAATCCTGGAGCTCAACTCCAGAACTGCCTTTGATACTGAGAAGCTCGAGTCCGGGAGAGGTGAGTGGAACTGCGAGTGTAGAGGTGAAATTCGTAGATATTCGCAAGAACACCAGTGGCGAAGGCGGCTCACTGGCCCGGTACTGACGCTGAGGTGCGAAAGCGTGGGGAGCAAACAGGATTAGAAACCCTAGTAGTCC
+
IIIIIIIIIIIIIHIIIIIIIIIIHIIIIIIIIIIIIIIIIIIIIIIIIIIHHIIIIIIIIIIIIIIIHIIIIIIIIIIIIHHIIIIIIIHIIIIIIIIIIIIIIIIIIIIIIIIIIIIIIIIHIIIIIIGIIIHIIIIIIIIIIHIHHHIIIIIIIHHIIHIIIIIIIIIHIIIIHIIHIIIIIIIIIIIIHHIIHIIHHIIIIIIHIHIHHHIIIIIIIIIIIIIIIHHIIGIIHHIHHIHHHHFEHIIIIIIIIHIIIIIIIIIIIIIIIIIIIIHIIIIHHIHIIIIIIHIIHEIIIHIIIIIIIIIIIHHIHIIIHHEIIIIIHHIIIIIIIIIIIIIIIIIIIIIIIIIIIIIIIIIIIIIIIIIIIIHGHHC0IIIIIIIIIIIIIIIIIIIIIIIIIIIHHE@GIIIIIIIDDDDA
@HWI-D00621:464:HFY7KBCXY:1:1201:10217:97079 1:N:0:CGAGGCTGAGTCAACA
TGGGGAATCTTGCACAATGGGGGAAACCCTGATGCAGCGACGCCGCGTGAGCGATGAAGCCCCTCGGGGTGTAAAGCTCTTTCGGCAGGGAAGATTATGACGGTACCTGCAAAAGCAGCTGCGGCTAACTACGTGCCAGCAGCCGCGGTAATACGTAGGCAGCAAGCGTTGTTCGGAGTTACTGGGCGTAAAGGGTGCGTAGGCGGCTTTTTAAGTTTGGTGTGAAATCTCCCGGCTCAACTGGGAGGGTGCGCCGAATACTGAGAGGCTAGAGTGTGGGAGAGGAAAGTGGAATTCCTGGTGTAGCGGTGAAATGCGTAGATATCAGGAGGAACACCGGTGGTGTAAACGGCTTTCTGGACCATAACTGACGCTGAGGCACGAAAGCGTGGGTAGCAAACAGGATTAGATACCCGAGTAGTCC
+
IHIIIIIIIIIHHIIIIIIIIIIHHIHIIIIIIIIIIIDHIIIIIIIIIIIIIIIIIIIIHIHIIIIIHIIIIIIIIIIIHFHIIIIIIIIIIIIGIIIIIIGIIIIIHIIIIHIIIIIIHIIIIIHHIIIIIIIIIIIIIIHIIIIIEHFHHIIIHIGHHIIIHIIHEEHHHHHHIHAHHIIHGIHIHHHIIIIIIIIIIIIHHHHIEHHHEHHHCIHHHIIIIIIHHDHDHHIIIIHHHIHHCHHGIIIHHHHG@HEIIHGEHGHEIIIIHHGIIHIIIIIIHFHHIHHHHIIIIHHHIIIIIIIIIIHHHIIIIIIIIHEIIIIIIIHIIIIIIHGIIHHEHGHEHIIIIIIIIIIIIIHEHCHIIIIIIIIIIIIIIIIIIIIIIIIIIGIIIIIIHIIIIIIIIIIIIIIIIIIDDDDD
@HWI-D00621:464:HFY7KBCXY:1:1201:10013:97663 1:N:0:CGAGGCTGAGTCAACA
TTAGGAATCTTGCGCAATGGGCGAAAGCCTGACGCAGCGACGCCGCGTGAGGGAGGAAGGCCTTCGGGTTGTAAACCTCTTTTGTCTGGGAAGAAAACAATGACGGTACCAGACGAATAAGCCCCGGCTAACTCCGTGCCAGCAGCCGCGGTAATACGGAGGGGGCGAGCGTTGTCCGAAGTTACTGGGCGTAAAGCGCGCGTAGGCGGGCTATTAAGTGAGAGGTGAAAGGCTGGGGCTCAACCCCATGCAGTGCCTCTCATACTGGTAGTCTTGAGGGCGGTAGGGAAGAGTGGAATGGCTGGTGTAGCGGTGAAATGCGTAGATATCAGTCGGAACACCGGTGGCGAAGGCGGCTCTTTGGGCCGTCCCTGACGCTGAGGCGCGAAAGCCAGGGGAGCGAACGGGATTAGATACCCTTGTAGTCC
+
IIIIIIIIIIIIIIIIIIIIIIIIIIIIIIIIIIIHIIIIIIGIIIIHIIIHIIIIIIIIIIIIIIIIIIIIIIHIIIIIIHIIIIIIIIIIIIIIIIIIIIIIIIIIIIIIHHHEHHHGHIIIHGHIHIIIIIIIIIIGHIIIIIIIIHHIIIIFHIIHIIIIIIIIIIIIIIIIIIIIIIHGHEHIIIIIIIHHHHIIIIIGIIIIIIIIIHEHHHHIHHHHIHIIIIIIHIIIIIHHIHHHGIIIIHGHHIGHEHHHIIIIIIIIIIIHIHFHIIHIGHIIHIHHIIIIIIIIIIIIIIIIIIIIIIIIIHHIIIIIIHIIHHFHHIIIIHIIHHIIIIIIIIIIIIIIIIIIIIHIHIIIIIIIIIGHIIIIIIIIIIHIIIIIIIIIIHIIIIIIIIIIIIIIIIIIIIHIIIIIIIIDDDDD
@HWI-D00621:464:HFY7KBCXY:1:1201:20827:97504 1:N:0:CGAGGCTGAGTCAACA
TGGGGAATATTGGACAATGGGCGAAAGCCTGATCCAGCAATGCCGCGTGAGTGAGGAAGGCCTTAGGGTTGTAAAGCTCTTTCGGCGGGGACGATGATGACGGTACCCGCAGAAGAAGCCCCGGCTAACTTCGTGCCAGCAGCCGCGGTAATACGAAGGGGGCGAGCGTTGTTCGGATTTACTGGGCGTAAAGGGCGCGCAGGCGGTCATTTTTGTCGAGTGTGAAAGCCCCGGGCTTAACCTGGGAACTGCGCTCGAAACGGGATGACTAGAGATCGGGAGAGGAGAGTGGAATTCCCAGTGTAGAGGTGAAATTCGTAGATATTGGGAAGAACACCGGTGGCGAAGGCGGCTCTCTGGACCGATACTGACGCTGAGGAGCGAAAGCGTGGGGAGCAAACAGGATTAGAGACCCTAGTAGTCC
+
IIIIIIIIIIIIIIIIIIIIIIIIIIIIIIIIIIIIIIHIIIIHIIIIIIIIIIIIIIIIIIIIIIIIIIIIIIIHIIIIIHHIIIIHIIIIIHIIHIIIIIIIIIIIIIIIIIIIIIIIHIIIIIIIIIIIIIIIHIIIIIIIHIIIIIHIIIIHIIIIIIIIIIIIEEHHIIIIIIIIGIHIHIIHHHIIIIIIIIIIHIIIIIIHHHEIHIIIIIHIIIIIIHHIIIIIIIIHHHFHGIIIHHHHHHHIIIIIIHIIIIHIIIHIIIIIIIHIIIIIIIIIIHIIHHGIIIIIIHIIIHHIIIIIIIIIIIIIIIHIIHHIIIIIIIIIIHIIIIIIIIIIIIIIIIIIIHIGIIIIIIIIIIIIIIIIIIIIHHD0IIIIIIIIIIIIIIIIIIIIIIIIIIIIIIIHIIIIIIIDDDDD
@HWI-D00621:464:HFY7KBCXY:1:1201:9590:98047 1:N:0:CGAGGCTGAGTCAACA
TCGAGAATTTTTGACAATGGGGGAAACCCTGATCGAGCGACGCCGCGTGGAGGATGAAGGTCTTCGGATTGTAAACTCCTGTCATTGGGGAACAAGGTGCATACGTTAACTGCGTGTGCATTGATAGTACCCGAAGAGGAAGGGACGGCTAACTCTGTGCCAGCAGCCGCGGTAATACAGAGGTCTCAAGCGTTGTTCGGATTCATTGGGCGTAAAGGGTGCGTAGGCGGCGCGGTAAGTCGGGTGTGAAATCTCGGAGCTTAACTCCGAAACTGCATTCGATACTGCCGTGCTTGAGGACTGGAGAGGAGACTGGAATTTACGGTGTAGCGGTGAAATGCGTAGATATCGTAAGGAAGACCAGTGGCGAAGGCGGGTCTCTGGACAGTTCCTGACGCTGAGGCACGAAGGCCAGGGGAGCAAACGGGATTAGAAACCCGAGTAGTCC
+
IIIIHIHIHIIIIIIIIIIIIIIIIIIIIIIIIIGIIIIIIIIIIIIIIIDHIHIIIIIIIIIIIIIIIIIIIIIIIIIIIIIIIIIIIIIIIIIIIIIIIIIIIIIIIIIHIIIIIIIIIIIIIIIIIIIIHIGHHHHHIIIHGIHIIIIIIIHHCHGHHGHIHIIIIIDDHDHHIIIIIIIIIGIIHHIIHIHEHIIIIIIHIIHIIIIIIIIIIIIIIIIIIIHIHIHIHHIIHIIIIGIHHHFIIIIGIHIHIHEG?IIHHHIIIIIIIIHHIHIHGIIIIIIIIHFGHIIIIIIIIIGIIIHIIIIIIIIIHIIIIIIIIIIIIIIIIIIIIIIIIIIIIHHHHIHHIIIHHHIIIIIIIHIIIIIIIIIIIIHEIIIIIIIIIHIIIIIIIIIIIIIIHIIIIGIIIIIIIIIIIIIIIHIIIIIIIIIHHIIIIIIDDDB@
@HWI-D00621:464:HFY7KBCXY:1:1201:15333:98089 1:N:0:CGAGGCTGAGTCAACA
TGGGGAATCTTGCGCAATGCGCGAAAGCGTGACGCAGCAACGCCGCGTGGGGGAAGACGGCCTTCGGGTTGTAAACCCCTTTCAGGAGGGACGAAGGTTCACCGGTGAATAGCCGTGTGGATTGACGGTACCTCCAGAAGAAGCTCCGGCTAACTACGTGCCAGCAGCCGCGGTAATACGTAGGGAGCAAGCGTTGTCCGGAATCATTGGGCGTAAAGCGCGCGTAGGTGGCCCTGTAAGTCCGTTGTGAAAGTCAAAGGCTCAACCTTTGAAAGCCGATGGATACTGCAGGGCTAGAGTCCGGAAGAGGCGAGTGGAATTCCTGGTGTAGCGGTGGAATGCGCAGATATCAGGAGGAACACCAATAGCGAAGGCAGCTCGCTGGGACGGTACTGACACTAAGGCGCGAAAGCGTGGGGAGCGAACAGGATTAGATACCCTAGTAGTCC
+
HIIIIIIIIIIIIIIIIIIIIIIIIIIIIIIIIIHIIIIIIIIIIIIIIIIIIIIIIIIIIIIIIIIIIIIIIIIIIIIIIHIIIIIIIIIIIIIIIIIIIIIIIIIIIIIIIIIIIIIIIHIIIIIIIIIIIIIIIIIIIIIIIIIIIHIIIIIIIIIIHIIHIIIIHIIIIHIIHIHHFHHIIIIIIIIIIIIIIIIHIDHIIIIIIIIIIIIIHIIIIG=IHHIHHIE@G-HFEIHD@CHIIGIHIIIIHIIHHHHIIIIIIIIHEHIIIHEIHHIHHHIIIHIIIIIIIIHIHIHIIIIIIIIIIIIIIIIIIIIIIIIIIIIIIIIIIIIIIIIHIIHIIIHGIIIIIIIIIIIIIIIHIIIHIIIHIIIIIHHIIIHIIIIIIIIIIIIIIIIIIIIIIIIIIIIIIIIIIIIIIIIIIIIIIIIIIIIIIIIIIIIIDDDDB
@HWI-D00621:464:HFY7KBCXY:1:1201:9857:98640 1:N:0:CGAGGCTGAGTCAACA
TTGGGAATCTTGGACAATGGGGGAAACCCTGATCCAGCCATGCCGCGTGAGTGATGAAGGCCTTCGGGTTGTAAAACTCTTTCGCGCACGACGATAATGACGGTAGTGCGAGAAGAAGCTCCGGCTAACTTCGTGCCAGCAGCCGCGGTAATACGAAGGGGGCTAGCGTTGTTCGGAATTACTGGGCGTAAAGCGCGCGCAGGCGGTCTTCCAAGTCAGTGGTGAAAGCCCGGAGCTCAACTCCGGAACTGCCATTGAAACTGTGAGACTTGAGTATGAGAGAGGTGAGTGGAATTCCCAGTGTAGAGGTGAAATTCGTAGATATTGGGAAGAACACCGGTGGCGAAGGCGGCTCACTGGCTCATTACTGACGCTCAGGCGCGACAGCGTGGGGATCAAACAGGATTAGATACCCTTGTAGTCC
+
IIIGHIIIIIIIIIIIIIIIIIIIIHHIIIIIIIIIIIIIIIIIIIIIHHHIHIIIIIIIIIIIIIIIHIHIIIIIIIHHIGHIIIIIIIIIIIIIGHIHHIIIIIIIIIIIIGHIIIIIHIIIHIGIIHIIGIIIIIHIIIIIIIIIIIHIHIEHIIHHGIIIIIGHGHHIFHIHIEHIIIIHHHHIIIHHHHIIIIIHHIIIIHIHHIIHIHIHIIIHIIHIIHIIIHHEH@CHEHHIHHHHCFHHHHGHHHCHGHGFIHGC/HIIIIHHIIIIIHHHC0EHGHIIHFHIHHGCIIHHIIIIIIIIIIHEHHIHHGIIIHHIIIHGIHHHGEGIIIIIHIIIIHIHCHIGIIHEHHEIHHEHCFIIIIIIIIHHHHHHHHIIHIIIIIHHIIIHHHHIHIIHHHHHHHIHHIIIIIIDDDDD
@HWI-D00621:464:HFY7KBCXY:1:1201:13514:98691 1:N:0:CGAGGCTGAGTCAACA
TGGGGAATATTGGACAATGGGCGAAAGCCTGATCCAGCAATGCTGCGTGTGTGAAGAAGGTCTTCGGATTGTAAAGCACTTTCGACGGGGACGATGATGACGGTACCCGTAGAAGAAGCCCCGGCTAACTTCGTGCCAGCAGCCGCGGTAATACGAAGGGGGCTAGCGTTGCTCGGATTGACTGGGCGTAAAGGGCGCGTAGGCGGTTTGTACAGTCAGACGTGAAATTCCTGGGCTCAACCTGGGGGCTGCGTTTGATACGTGCGAGCTTGAGTTCGGAAGAGGGTCGTGGAATTCCCAGTGTAGAGGTGAAATTCGTAGATATTGGGAAGAACACCGGTGGCGAAGGCGGCGACCTGGTCCGATACTGACGCTGAGGCGCGAAAGCGTGGGGAGCAAACAGGATTAGAAACCCTAGTAGTCC
+
IIIIIIIIIIIIIIIIIIIIIIIIIIIIIIIIIIIIHIIIIII1CHIIIHIIIIIIIIIIIIIIIIIIGIIIIIIIIIIIIFHHIIIIIIIIIIIGIIIIIIIIIIIIIIIIIIIIIIIHHIIIIIHIIHIIIIIIIIIIIIIIIIIIHIIHIIIIHIIIIIHHIIIIIIIIHHIHHIIIIIIIIIIHHIIIIIIIIIIHIIIIIIIIHHHIGHIEHIIHIIIIIIIIIIIIIHIIIIHHGIIIIHIIIHIIIIHIIHHIHH<IHIIIIIIIIIIIIIIIIIIIIHIIIIIIIIIIHHIHIIIIIIIIIIIIHIIIIIIIIHGIIIIIIIIIIIIIIIIIIIIHIIHIIIIIIIHIIIIIIHIIIIHIIIIIIIHHIIHIIIIIIIIIIIIIHIIIIIIIIIIIIIIIHIIHIIIIHIIDDDDD
@HWI-D00621:464:HFY7KBCXY:1:1201:11709:99858 1:N:0:CGAGGCTGAGTCAACA
TGGGGAATTTTGCGCAATGGGGGAAACCCTGACGCAGCAACGCCGCGTGGAGGATGAAGCCCCTTGGGGCGTAAACTCCTTTCGACCAAGACGATAATGACGGTACTGGTGGAAGAAGCACCGGCTAACTCCGTGCCAGCAGCTGCGGTAATACGGAGGGTGCAAGCATTGATCGGAATTACTGGGCGTAAAGGGCGCGTAGGCGGTCCTGAAAGTCGGATGTGAAATTCCGGGGCTCAACCCCGGAGCTGCATTTGAAACTTCAGGACTCGAGTTCAGTTAGGGTAAACGGAATTCCACGTGTAGCGGTGAAATGCGTAGATATGTGGAAGAACACCGGTGGTGAAGACGGCTATCTGGACCGGTACTGACGCTGAGGTGCGAAAGCGTGGGGAGCAAACAGGATTAGAAACCCTGGTAGTCC
+
IHHIIIIHIIIIIIIIIIIIIIIIIIIIIGIHIIIIIIIIIIGIIIIIIIIIIIIIIIIIHHHHGIIHIIIIIIIIIIIIIHHIIIIIHHHHIIIIIIIIIIHHIIIIIIIIIHIIHIIIIIHIIHHIIIIHIIIHIIIIIIIGHIHIHIIEHIIIIIHIGHHIIIIHHHHIHIIIIIHIIIIIIIIIHIIIIHIHIIIIIIHHIIHHHIIIIIHHIIIIIHIHIHIHHHHIHHGGIGIIIHDIHIIIIIIIIHFHIHHIIHGHG?HGHHEIGIIIHIIIHIIIIIIIHHHEIIIIIHHHHIHIHIIIIIIIIIIHIGGIIHFEIIIIIIIIIIIIIIIIIIIIIIIIIIIIIIIIIIIIHIIIIIIIIIIIIIIIIIIHIIIIIIIIIIIIIIIIHIIIIIIIIIIIIIIHIIIIIIIDDDDA
@HWI-D00621:464:HFY7KBCXY:1:1201:17972:100264 1:N:0:CGAGGCTGAGTCAACA
TGGGGAATATTGGACAATGGGCGCAAGCCTGATCCAGCCATGCCGCGTGAGTGATGAAGGCCCTAGGGTTGTAAAGCTCTTTTGTGCGGGAAGATAATGACGGTACCGCAAGAATAAGCCCCGGCTAACTTCGTGCCAGCAGCCGCGGTAATACGAAGGGGGCTAGCGTTGCTCGGAATCACTGGGCGTAAAGGGTGCGTAGGCGGGTCTTTAAGTCAGGGGTGAAATCCTGGAGCTCAACTCCAGAACTGCCTTTGATACTGAAGATCTTGAGTTCGGGAGAGGTGAGTGGAACTGCGAGTGTAGAGGTGAAATTCGTAGATATTCGCAAGAACACCAGTGGCGAAGGCGGCTCACTGGCCCGATACTGACGCTGAGGCACGAAAGCGTGGGGAGCAAACAGGATTAGATACCCTTGTAGTCC
+
IIIIIIIIIIIIIIIIIIIIIIIIIIIHIIIIIIIIIIIIIIIIIIIIIHHHIIIIIIIIIIHIIIIIIIIIIIIIIIIHGHHHIIIIIIIIIIHIIIIIIIIIIIIIIIIIIIIIIIIIIIIIIIIIIIIIIIIIIIIIIIIHHIIIIIIIIIIIIIIHIIIHIIIIIIIHIIIHIIIIIHIIIIIHIIIIIIIIIIIIHIHHIIIIIIIIIIIIIHIIIIHIHIIIIIFHG?HHIIHHHGG?IIIIIIIHGIIIIIIIIIIGIHHHIIIIIIIGIIIHIIIIIIIIIGIHHHHDIHHCIIIIIIIIIIIIIIIIIIHIHHGIIIIIIIIIIIIIIIIIIIIIIIIIIIIIIIIIIIIIIIIHHHHIIIIIIIIIIIHHIIIIIIIIIIIIIIIIIIIIHIIIIIIIHHFGIIIIHIIDDDDD
@HWI-D00621:464:HFY7KBCXY:1:1201:7064:100689 1:N:0:CGAGGCTGAGTCAACA
TGAGGAATATTGCACAATGGGCGCAAGCCTGATGCAGCGACGCCGCGTGAGTGATGAAGGCCTTCGGGTCGTAAAGCTCTTTTCTAGGTGACGAGAATGGACGGTAGCCTAGGGATAAGTGTCGGCTAACTACGTGCCAGCAGCCGCGGTAAAACGTAGGACACAAGCGTTATCCGGAGTTACTGGGCGTAAAGGGCGTGTAGGCGGATTTGTAAGTCTACTCTGAAAGCTTCTGGCTAAACTGGAAGAGGCGAGTGGAGACTGCAAGTCTAGAGTGAGGAAGAGGAAAGTGGAATTCCGCGTGTAGTGGTGAAATGCGTAGAGATGCGGAGGAACACCAGTGGCGAAAGCGGCTTTCTGGTCCTTAACTGACGCTGAGGCGCGAAAGCATGGGGAGCGAACGGGATTAGAAACCCTAGTAGTCC
+
IIIIIIIIIIIIIIIIIIIIIIIIIIIIIIIHIIIIIIIIIIIIIIIHIIIIIIIIIIIIIIIIIIIIIIIIIHIIIIIIIIIIIIIIIIIIIIHHHIIIIIIIIIIIIIIHHCEHIIIIHIIIGIHIIIIIIIIHIIIIIIIIIHHIIDHHIIIIIIIIIIIIHIIIIIIIIHHHEHIIHHHIIIIHIGIHHHIHHIIHHIIIIIIHHIHIHIIHHHHHHHIIIIIHHH@EHHHIFEHHIIIIIIHIIIIHIIIIIIIIIIIIGIIHCIIIIIIIIIIIIIHIIIIIHIIIIIIIIIIHGIIIIIHHIIIIIIIIIHIIIIHEIIIIIIIIIIIIIIIIIIIIIIIHEIIIIIHIHIIIHHIIIIIIIIIIIIIIIIIHDIIIIIIIIHGIIIIIIIIIIIIIIIIIIIIHHIIIIIIIDDDDD
@HWI-D00621:464:HFY7KBCXY:1:1202:9744:3372 1:N:0:CGAGGCTGAGTCAACA
TGGGGAATTTTGGACAATGGGCGCAAGCCTGATCCAGCCATTCCGCGTGCAGGATGAAGGCCTTCGGGTTGTAAACTGCTTTTGGACGGAACGAAAAGCCATTTCCTAATACGGGGTGGTCATGACGGTACCGTCAGAATAAGCACCGGCTAACTACGTGCCAGCAGCCGCGGTAATACGTAGGGTGCAAGCGTTAATCGGAATTACTGGGCGTAAAGCGTGCGCAGGCGGTGATGTAAGACAGATGTGAAATCCCCGGGCTCAACCTGGGAACTGCATTTGTGACTGCATCGCTAGAGTACGGCAGAGGGGGATGGAATTCCGCGTGTAGCAGTGAAATGCGTAGATATGCGGAGGAACACCGATGGCGAAGGCAATCCCCTGGGCCTGTACTGACGCTCATGAACGAAAGCGTGGGGAGCAAACAGGATTAGAAACCCTGGTAGTCC
+
IIIIIIIIIIIIIIIIIIIIIIIIIIIIIIIIIIIIIIIIIEHIIIIIIIIIIIIIIIIIIIIIIIIIIIIIIHIIIIIHIDGHIIIIIIIIIIIIIIHIIIIIIIIIIIIIIIIIIIIIIIIIHIIIIIIIIIIIIIIIIIIIIIIIIIIIIIIIIIIIIIIIIIHIIIIIH?HHIIGIGHHE?HHIIHHIIIIIIGIIGHHIIIIHIIIIIIIIIIGHHEHIGIIHHHIHHGIIIIIIIIHECHHIHIHEHIIIIHHG@?FIHEIIIIHIIHEFHFHHIIIIIHGCIIIIIHGIHIIIIIIIIIIIIIIIIIIIIIHHHIIIIIIIIIIIIIIIHIIIIIIHIIHEIHIIIIIIIIIHIIIIIIIIIIIIIHIIHHGHHIIIIIIIIIIIIIIIIHGD1G@C1IIIIIIIHIHIIIIIIHGIIHIIIIIIIIHHFIIIIIIIDDAD@
@HWI-D00621:464:HFY7KBCXY:1:1202:10755:15265 1:N:0:CGAGGCTGAGTCAACA
TAGGGAATCTTGCGCAATGGGCGAAAGCCTGACGCAGCCATGCCGCGTGAATGATGAAGGTCTTAGGATTGTAAAATTCTTTCAGCGGGGACGATAATGACGGTACCCGCAGAAGAAGCCCCGGCTAACTTCGTGCCAGCAGCCGCGGTAATACGAAGGGGGCTAGCGTTGCTCGGAATTACTGGGCGTAAAGGGCGCGTAGGCGGATGTCTTAGTCAGAGGTGAAAGCCCAGGGCTCAACCTTGGAACTGCCTTTGATACTGGACATCTTGAGTACGGGAGAGGTGAGTGGAACTCCGAGTGTAGAGGTGAAATTCGTAGATATTCGGAAGAACACCAGTGGCGAAGGCGACTCACTGGCCCGTTACTGACGCTGAGGCGCGAAAGCGTGGGGAGCAAACAGGATTAGAAACCCGAGTAGTCC
+
IIHIIIIIIIIHIIIIIIIIIIIIIIIIIIIIIIIIHIIIIIIIIIIIIIIIIIIIIHIIHIIIIIIHIIIIIIIIIIIIIHIIIIIIIIIIIIIIIIIIIIIIHHIIIIIIIIIIIIIIIIIHIIIIIIGHHIIIIIIIIIIIHIIIIIIIIIIIGIHHHHIIHHIHHHGFHIIIIIIIIIIIIIHHIIHIIIIIIIIIHIHIIIFIIIIIIHHIIIHFIIIIIIIIIIIIHFH?HHGGEIIIIHHFHHGEEIIHHIGIIIIIIIIIHIIIIIIHIIIIIIIIIHIIIHHHHEGHIIIIIIIFIIIIIIHCIIGIIIIIHHGHGIHIIIHIIHIIIIIIHIIHIIIIIIHHHIIHHIIIIIIIIIIGIHHED1HEIIIIIIIIIIIIIHIIIIIIHIHD<IIHIIIIHGCDHGEHHG1DDDAA
@HWI-D00621:464:HFY7KBCXY:1:1202:6563:16637 1:N:0:CGAGGCTGAGTCAACA
TGGGGAATCTTGCGCAATGCGCGAAAGCGTGACGCAGCAACGCCGCGTGGGGGAAGACGGCCTTCGGGTTGTAAACCCCTTTCAGGAGGGACGAAGGTCGCACGGTTAATAGCCGGCGCGATTGACGGTACCTCCAGAAGAAGCCCCGGCTAACTACGTGCCAGCAGCCGCGGTAAGACAGAGGGTGCAAACGTTGTTCGGAATTACTGGGCGTAAAGCGTGTGTAGGTGGCTGCGTAAGTCGGATGTGAAAGCCCTGGGCTCAACTCAGGAAGTGCACTCGATACTGCGTAGCTAGAGTACCGGAGAGGTTGGTGGAATTCTCGGTGTAGAGGTGAAATTCGTAGATATCGAGAGGAACACCTGTGGCGAAGGCGGCCAACTGGACGAGTACTGACACTGAGACACGAAAGCGTGGGGAGCAAACAGGATTAGAAACCCGAGTAGTCC
+
IIIIIIIIIIIIIIIHIIIIHIIIIIIIIIIIIIIIIIIIIHIIIIIHIIIIIIIIIIIIIIIIIIHIIIIIIIIIGHIIHGHIIIIIIIIIIIHIIIIIHIIIIIIIIIIIIIIIIIIIIIIIIIIIIIIIIIIIIIHIIIIIIIIIIIIGIIIIIIIIIIIHIIHIIIHIIIDHIHIIIIIIIHHHHGHHIIIIIIIIHIIHIHIIHIIIIIHIIIIIIIIIIHIIIIHDCGIIHHIHHHGHEIIGHHHFE=@HHHCHCHCHEHEIIIHIFIIHHHHEGIHIIIIIIIIIIIHIIHIHH<IIIIIIHHHEIIIIIIHHIHDHHCHIHIIHHEGHIIIHIIIIHHHFHGIIHHGHIIIIIIGIIIIIHIIIIIIIIIIIIIIHIIIIIIHIG@IHHIHEFHECIIIHIHIIIIHHIIIHG@IIHGIIHIIHGEIIIHHHHHD1D@DDD
@HWI-D00621:464:HFY7KBCXY:1:1202:12959:24291 1:N:0:CGAGGCTGAGTCAACA
TGGGGAATATTGGACAATGGGGGAAACCCTGATCCAGCAATGCCGCGTGAGTGATGAAGGCCTTAGGGTTGTAAAGCTCTTTCGGCGGGGACGATGATGACGGTACCCGCAGAAGAAGCCCCGGCTAACTTCGTGCCAGCAGCCGCGGTAAGACGAAGGGGGCTAGCGTTGTTCGGAATTACTGGGCGTAAAGCGCGCGTAGGCGGCTCTTCAAGTCAGGCGTGAAAGCCCCGGGCTTAACCCGGGAATAGCGCTTGATACTGTTGGGCTTGAGTCCGGGAGAGGATAGTGGAATTCCCAGTGTAGAGGTGAAATTCGTAGATATTGGGAAGAACACCAGTGGCGAAGGCGGCTATCTGGACCGGTACTGACGCTGAGGCGCGAAAGCGTGGGGAGCAAACAGGATTAGAAACCCTGGTAGTCC
+
IIIIIIIIIIIIIIIIIIIIIIIIIIIIIIIIIIIIIIIIIIIIIIIHHHIIIIIIIIIIIIIIIIIHIIIIIIIIHIIIIGHIIIIIIIIIIIIIIIIIIIIIIIIIIIIIIIIIIIIIIIIIIIIIIIIIIIIIIIIIIIIIIIIIIIIIIIIHIIIHIIIIHIGIEHHHIIIIHHHGIIIIIIIIIIIIIIIIIIIIIIIIIHHHIIIIIIIIIIIIHIIIHIIIIIDHIIIIHHHIHHHIIIIHDIIHHCIIIIIIIIIIIIIIIHIIHIIGDIHIIIHIIIIIIIIIHHEHIIIIIIIIIIIIIIIIIIIIIIIIIHHHEIIIIHHFIIHHHHIIIIIIIIIIIIIIIIHIIIIIIIIIIIIIHHIIIIHGIHIIIIIIIIIIIIIIIIIIIIIIIIIIHHG?HGFDIIHIIIIDD<D<
@HWI-D00621:464:HFY7KBCXY:1:1202:5756:27837 1:N:0:CGAGGCTGAGTCAACA
TGGGGAATCTTGCGCAATGCGCGAAAGCGTGACGCAGCAACGCCGCGTGGGGGAAGAAGGCCTTCGGGTTGTAAACCCCTTTCAGTTGGGACGAAGCTTCGTCGGTGAATAGCCGGCCGGAGTGACGGTACCTTCAGAAGAAGCCCCGGCTAACTACGTGCCAGCAGCCGCGGTAATACGTAGGGGGCAAGCGTTGTCCGGAATCATTGGGCGTAAAGAGCGTGTAGGCGGCTTGGTAAGTCCGCTGTGAAAGTCCAGGGCTCAACCCTGGAATGCCGGTGGAAACTGTCAGGCTCGAGTCCGGAAGAGGCGAGTGGAATTCCTGGTGTAGCGGTGAAATGCGCAGATATCAGGAGGAACACCAATGGCGAAGGCAGCTCGCTGGGACGGTACTGACGCTGAGACGCGAAAGCGTGGGGAGCAAACAGGATTAGATACCCTAGTAGTCC
+
IIIIIIIIIIIIIIIHEHHHIIIIIIIIIIIIIHIHIIIIIIIIIIIIIIIIIIIIIIIIIIIIIIIIIIIIIIFHHIIIIHHIIIEHIIIIIIIIIIIIIHIIIIIIIIIIIIIIIIIIHIIIIIIIIIIIIIIIIHHIIHIIGHIIIIIIIIIIIGIIIIIIIIIIIIIIIHIGIIIIHHHIIHIIHHHHIEHHHIHHIEHHIFHHIHHIIHIGIIIIIIFHIIIIIHHHH@HIIHIIIIIEFIIIIIIHIIHIHIIIIIIIHHGHIIIHIIIHIIIIIIHHFHHIIIIIHHCHHHHHIIIIIIIIIIIIIIIIIIIHHIIIIIIIIIIIIHFIGIIHIHHGIIHGHCIIHFIIIIIIHIIIIIIIIIIIIIIIIIHIHHHIIIIIIIHHGIIIIHHGIHHHIIIHIIIHHHHIIHIHIHHIIIIIHHHIHIIHIIIHHHG@DDCDD
@HWI-D00621:464:HFY7KBCXY:1:1202:14378:28264 1:N:0:CGAGGCTGAGTCAACA
TGGGGAATTTTGGACAATGGGCGAAAGCCTGATCCAGCAACTCTGCGTGAGGGACGAAGGTCTTCGGATCGTAAACCTCTTTTACATGGGAAGAATACCCGCAAGGGTTCGACGGTACCATGTGAATAAGCCACGGCTAACTATGTGCCAGCAGCCGCGGTAAGACATAGGTGGCAAGCGTTATTCGGAATTACTAGGCGTAAAGCGAGTGTAGGCGGACGCTTAAGTCCGATGTTAAATCTCCAGGCTTAACTTGGAGTCGCATCGGATACTGGGCGCCTCGAGTGGGGTAGGGGGCAGCGGAATTCCCGGTGTAGCGGTGAAATGCGTAGATATCGGGAGGAACACCTATGGCGAAAGCAGCTGCCTGGGCCTTTACTGACGCTAAGACTCGAAAGCTGGGGGAGCAAACAGGATTAGAAACCCTAGTAGTCC
+
IIIIIIIIHIIIIHIIIIIIIIIIIIIIIIIIIIIIIIIIIIIGIIIIIIIIIIIIIIIIIIIIIIIIIIIIIIIIIIIIIDHHIIIIIIIIIIIIIIIIIIIIIHIIHHIIIIIIIIIIIIIIIIIIHIIHHIIIIGHIIIIGHHIGHIIHHIIIHIIHIIHIHHHHIIIHHIIIIIIIHIGHHEHIHHIIIIHIIIIIIIIHHIGHIIIHHIIIGIIIIIIIHHIIFIIHHHHGIEHFHFIIHFHEEIIIIIIIIHIHIIIHHIIIIHIIIIHHHDHHCIIIIHHHHIIIIIIIIIIIIGIIIIIIIIIIIIIHHGIIIIIIIIIIIIIIIHIIIIIIIIIIIIIIIIIIIIIIIIIIIIIIIHEIIIIIIHIIIIIIIIIIIIIHF<IHIIIIIIIIHIIIIIIIIIIHIHIIHHIIIIHIGHHGHIDDDDA
@HWI-D00621:464:HFY7KBCXY:1:1202:9221:32888 1:N:0:CGAGGCTGAGTCAACA
TGGGGAATATTGGACAATGGGCGCAAGCCTGATCCAGCAATGCCGCGTGGGTGAAGAAGGCCTTCGGGTTGTAAAGCCCTTTTGTACGGGAAGAAATCCTGTCGGTTAATACCCGGCGGGGATGACGGTACCGTAAGAATAAGCACCGGCTAACTTCGTGCCAGCAGCCGCGGTAATACGAAGGGTGCAAGCGTTAATCGGAATTACTGGGCGTAAAGCGTGCGTAGGCGGTTGCTTAAGTCAGATGTGAAAGCCCTGGGCTCAACCTGGGAATGGCATTTGAAACTGGGCAGCTAGAGTGTGATAGAGGATGGCGGAATTCCCGGTGTAGCGGTGAAATGCGTAGAGATCGGGAGGAACATCCGTGGCGAAGGCGGCCATCTGGATCAACACTGACGCGGAGGCACGAAAGCGTGGGGAGCAAACAGGATTAGATACCCTGGTAGTCC
+
IIIIIIIIIIIIIIIHHIIIIICHHHIIIHHHHIIIIIIIIGIIIIIIIIIIIIIIIIIIIIIIIHIIIIIIIIIIIIIIIFHHIIIIIIIIHIIIIIIIIHIHIHHIIIIIIIIIIIIIIGIIIGIHHGHIIIIIIIIHIHIHIHIIIIIIIIHHIHIIIIIIIIHHHHHIIIHHIIIHIIHIHIIHHHIIHIIIIIIIHHHHIIHIIIHCIIHHHIIIIIHHGHIHHHHHHHG?HHHHHHIIIIIIIGHFEC?HGIIIIHIIIIFIIIIIIHIIIIHIIIIIIIIIIHIIHHFIIIIIIIIIIIIIIIIHIIIIIHGIHIIIIIIIIIIIIIHIIIIIIIIIIIHFIIIIIIIIIIIIHH<IIIIIGHDIIHCIHHIHEIIIHHGHHHHEIIIHIHD1IIIIIIIIIIIIIIIIIIHIIHHIIIIIIIHIIHC1IHHHHHHIDDAD@
@HWI-D00621:464:HFY7KBCXY:1:1202:6271:33953 1:N:0:CGAGGCTGAGTCAACA
TGGGGAATATTGGACAATGGGGGCAACCCTGATCCAGCCATGCCGCGTGAGTGATGAAGGCCTTCGGGTTGTAAAGCTCTTTTGGCGGGGACGATGATGACGGTACCCGCAGAATAAGCCCCGGCTAACTTCGTGCCAGCAGCCGCGGTAAGACGAAGGGGGCTAGCGTTGTTCGGAATTACTGGGCGTAAAGCGAGTGTAGGTGGTTGTCCAAGTTGGATGTGAAAGCCTTGAGCTCAACTCAAGAAATGCATTCAGGACTGGATGACTAGAGGACCGGAGAGGATAGTGGAATTCCCAGTGTAGTGGTGAAATACGTAGAGATTGGGAAGAACACCAGTGGCGAAGGCGGCTATCTGGACGGTTTCTGACACTAAGACTCGAAAGCGTGGGGAGCAAACAGGATTAGAAACCCTAGTAGTCC
+
IIIIIIIIIIIIIIIIIIIIIIIIIIIIIIIHIIIIIIIIIIIIIIIIIIIHIIIIIHIIIIHIIIIIIIIIIIIIIIIHHFGHHHIIIHIIIIGIHIIIIIIIIIIHIIIIIIIIIIHIIIIIIIIIIIIIIHIIIIHIIIIIIIIIIIIIIIIGDIIIIIHIIIIIIHIIIHIIIHIIIIIIIIIIIIIHHHIGGHHHIHHFHIHIIIHHHIHHHIIHHHIIIIIIHEIIIIIHHGIIIHGIIHIIIIGIIHFHHIIIIIHFHGIHIHIIHHCHDHIIIGIIIIIIIIIIIIIIIIIIHIHHHIIIIIIIIIIIIIHIHHDIIIIIIIIIIIIIIIIIHIIIIIIIIHIIIIHIGIHIIIIIIHHIIIIHEIHHHHCIHIHIIIIIHHIIIIIIIIIIIIIIIHEIHGEIIIIHHHIDDD@@
@HWI-D00621:464:HFY7KBCXY:1:1202:4744:35652 1:N:0:CGAGGCTGAGTCAACA
CAAGGAATTTTCGTCAATGGGGGAAACCCTGAACGAGCAACGCCGCGTGGGCGAAGAAGTCCTTCGGGATGTAAAGCCCTTTTCCCTGTGAAGAAAGAAAGACGGTAGCAGGGGAATAAGCATCGGCTAACTACGTGCCAGCAGCCGCGGTAATACGTAGGATGCAAGCGTTGTCCGGAATTATTGGGCGTAAAGAGCGCGCAGGCGGTATGACAAGTCAGATGTGAAAGAGGCCGGCTTAACCGGCAAGGGTCATTTGAAACTGTCAGACTAGAGTGCAGCAGAGGATAGTGGAATTCCCGGTGTAGTGGTGAAATGCGTAGATATCGGGAGGAACACCAGTGGCGAAGGCGACTATCTGGGCTGCAACTGACGCTGAGGCGCGAAGGCTAGGGTAGCAAACAGGATTAGAAACCCCAGTAGTCC
+
IIIIIIIIIIIIIIIIIIIIIIIIIIIIIIIIIIIIIIIIIIIIIIICFHHIIIIIIIIIIIIIIIIIGIIIIIIIIHIIIGHIIIIIIIIIIIIIIIIIIIIIIIIIIIIIIIIIIIIIIIIIHIIIIIIHIIIHIIIIIIIIIIIIIIIIIIIIIHIIIIIIIIIIIIIIIIIIIIIIHIHIHIIIIIHIIIIIIIIIIIHHHIIIIHIIHEHIIIHIIIIIIIIIIIHIHGIIIIHGIIIIIHHIIHIIIIIHEGFIHHGIIHEIIIIIIIIIIIIIIIIIIIIIIIIIIIIIIHHHIIIIIIIIIIIIIIIIIIIIIIIIHIIIIIIIIIIIHIIIIIIIIIIIIIIIIIIIIIIIIIIIHIIIIIIIIIIIIIIIIIIIIIIIIIHEIIIHIIIIIIIIIIIIIIIIIHIIHEIIIDDDCD
@HWI-D00621:464:HFY7KBCXY:1:1202:6095:36446 1:N:0:CGAGGCTGAGTCAACA
TGGGGAATATTGGACAATGGGCGAAAGCCTGATCCAGCCATGCCGCGTGTGTGAAGAAGGTCTTCGGATTGTAAAGCACTTTAAGTTGGGAGGAAGGGCAGTAAATTAATACTTTGCTGTTTTGACGTTACCGACAGAATAAGCACCGGCTAACTCTGTGCCAGCAGCCGCGGTAATACAGAGGGTGCAAGCGTTAATCGGAATTACTGGGCGTAAAGCGCGCGTAGGTGGTTTGTTAAGTTGGATGTGAAATCCCCGGGCTCAACCTGGGAACTGCATTCAAAACTGACAAGCTAGAGTATGGTAGAGGGTGGTGGAATTTCCTGTGTAGCGGTGAAATGCGTAGATATAGGAAGGAACACCAGTGGCGAAGGCGACCACCTGGACTGATACTGACACTGAGGTGCGAAAGCGTGGGGAGCAAACAGGATTAGAAACCCTAGTAGTCC
+
IHHIIIIIIIIIIIIIIIIIIIIIIIIIIIIIIIIIIIII<FHIIIIHIIIIIIIIIIIIIIIIIIIIIIIIIIIIGIIIIFHHHHHIIIIIIHIIIIIIIHIIHIIIIIIIIIIIIIIHIIIIIIIIIHIIIIIIIIIIIFHHIIIIIIIHIIIHGIIIHIGIIIGIIIIIIIIIHHIHIGHHIIIIHIIIIIIHHIFHHIIHHHIIIHHIIIIIHIIIIIIIIHHIEG?HFFHIHHCHHGIIIHEIHG@HDHCHHEHGIIIIIHHIIIIIIIIIIIHHIIHHGIIHHHIIIHIHIIHEIIIIGIIGIIIHIIIIIHIIIIIHIIHIIIIIIIHHHIIHIIIIIIHHIIIIIIIIIIHGFFEHHCIHHIIIIIIHIHIIHHCHHIIIIIIIIIHFIHIIIIIIIIIIIIHHHIHHHHIIIIIIIIIIIIIHFD0<HIIHFF?HDDDB@
@HWI-D00621:464:HFY7KBCXY:1:1202:8554:36345 1:N:0:CGAGGCTGAGTCAACA
TGGGGAATCTTGCGCAATGGACGAAAGTCTGACGCAGCGACGCCGCGTGGGTGATGAAGGCCTTCGGGTTGTAAAGCCCTGTGGGGAGGGACGAATAAGTGTTGGTTAATACCCAGCATGATGACGGTACCTCCTTAGCAAGCACCGGCTAACTCTGTGCCAGCAGCCGCGGTAAGACAGAGGGTGCAAACGTTGTTCGGAATTACTGGGCGTAAAGCGCGTGTAGGCGGTTATGCAAGTCGGATGTGAAAGCCCTCGGCTCAACCGGGGGAGTGCACTCGAAACTGCGTGACTAGAGTCTCGGAGAGGATCGTGGAATTCTCGGTGTAGAGGTGAAATTCGTAGATATCGAGAGGAACACCGGTGGCGAAGGCGGCGATCTGGACGATGACTGACGCTGAGACGCGAAAGCGTGGGGAGCAAACAGGATTAGATACCCTTGTAGTCC
+
IIIIIIIIIIIIIIIIHIIIIIIIIIIIIIIIIIIGIIIHIIIIIIIHIHHHHGIIIIIIIIIIIIIIIIIIIIIIIIIIIIHIHIIIIHIIIIIIIIIIIIIIIHIIIIIIIIIIIIIIIIIIHIIIIIIIIHHIHIHHHIIIIIIIIHIIIIIIIIIIIIIIIIIIIIIIIIIIIIIIIIGIHIIHEHIIGGHHHIIIIIIIEHIHIIIIHHHIIHIIIHIHHIIIIIGHGCHGHHHGCHIIIIHIIHFIHGIIIIHEEIHIIIIHIIIHHIHIIIHGHFIHIHIHHIHHEIIIHIHIHIIIIIIIIIIHIIIIIIHIHIIIIIIIIIIIIHIIIIFIIHHFGFDGFIIHIIIIIHIIIIIIIIIIIIIIHEIIIIIIIIIIIIHHGDH=IHHHHHIIIIIHIIHHIHIIIHIIHIIIIIHGIIIIIHIIIHGCIHGGHHIDDBD@
@HWI-D00621:464:HFY7KBCXY:1:1202:14580:36362 1:N:0:CGAGGCTGAGTCAACA
TGGGGAATATTGCGCAATGGGCGAAAGCCTGACGCAGCGACGCCGCGTGAGGGATGAAGGCCTTCGGGTTGTAAACCTCTTTCAGCAGGGACGAAAACAGACGGTACCTGCAGAAGAAGCACCGGCCAACTACGTGCCAGCAGCCGCGGTAATACGTAGGGTGCAAGCGTTGTCCGGAATTATTGGGCGTAAAGAGCTCGTAGGCGGTTTGTCGCGTCGGCTGTGAAAACTCGGGGCTCAACCCCGAGCCTGCAGTCGATACGGGCAGACTAGAGTGCGGTAGGGGAGACTGGAATTCCTGGTGTAGCGGTGAAATGCGCAGATATCAGGAGGAACACCGGTGGCGAAGGCGGGTCTCTGGGCCGTAACTGACGCTGAGGAGCGAAAGCGTGGGGAGCAAACAGGATTAGAAACCCCAGTAGTCC
+
IIIIIIHIIIIIIIIIIIIIIIIIIIIIIIIIIIIIIIIIIIIIIIIIIIIIIIIIIIIIIIIIIIGIIIIIIIIIIIIIIHIHIIIIIIIIIIIIIIIIIIIIIIIIIIIIIIIIIIIIIIIIIHIIIIIIIIIIIIIIIIIIIIHIIIIFHIIIIIIIHHHIIHIIIHIIIHIIIGIIIGIIIIIIIIIIIIIIHIIIIIIIIIIHIIIIIGIIIIIHIIIIIHHIHIIIIHHHHIIIHIHIIIHHIIIIIIIIIIIIIIIIIIIIIIHIIIIIIIIIIIIIIIIIIIIIHIIHEIIIIIHIIIIIIIIIHHHIIIIHHHHGIHIIIIIHGHHHFEHIIIIIHIIIIIIIIIIIHEIIHFGIIIIIIIIHHHHHIIHHIIIIIIIIIIIHIIIHHHHIHIIIIHHHGIIIIHHGIHHHDDDCB
@HWI-D00621:464:HFY7KBCXY:1:1202:8807:36539 1:N:0:CGAGGCTGAGTCAACA
TGGGGAATATTGCGCAATGGGCGAAAGCCTGACGCAGCGACGCCGCGTGAGGGACGACGGCCTTCGGGTTGTAAACCTCTTTCAGCAGGGACGAAGCGAAAGTGACGGTACCTGCAGAAGAAGCACCGGCCAACTACGTGCCAGCAGCCGCGGTAATACGTAGGGTGCAAGCGTTGTCCGGAATTATTGGGCGTAAAGCGTGTGTAGGCGGTCTGTTAAGTCGGGTGTGAAAGCCCTGGGCTCAACCCAGGAAGTGCATTCGAAACTAGCAGACTTGAGTACGGGAGAGGGTCGCGGAATTCCCGGTGTAGAGGTGAAATTCGTAGATATCGGGAGGAACACCAGTGGCGAAGGCGGCGACCTGGACCGATACTGACGCTGAGACACGAAAGCGTGGGGAGCAAACAGGATTAGAAACCCTAGTAGTCC
+
IIIHIIIIIIIIIIIIIIIIIIIIIIIIIIIIIIIIIIIIIIHIIIIIIIIIIIIIIIIHHIIIIIIIIIIIIIIIIIIHIFHIIIIIIIIIIIIIIIIIHIIIIIIIIIIIIIIIIIIIIIIIIIIIHIIIIIIIIIIIIIIIIIIIIIIIIIIHHIIIGHIIIIHHHIIIIHHIIIHIIIIIHIIIIIIIIIIIIIIIIIIIIIIIHIIHIHIIIIHHIIIIIIIIIIIIIHCIHIHHE?HIIHHFIIIIIHHHFHIGIIHHGEIIIIHGHIIHHHHHIIIIIIIIIIHHGHHIIIIIHIIIIIIIIIIIIIIGHIHFIIIIIIHHIIIIIIIIIIHIHIIIIIIIIIIIIIHIIHHIIIIIIIIIIIIIIIIIIIIIHIIIIIIIHIIIIIIIIIIIIIIIIIIIIIIIIIIHHIHIIHIIDDD@@
@HWI-D00621:464:HFY7KBCXY:1:1202:5564:39824 1:N:0:CGAGGCTGAGTCAACA
TGGGGAATATTGGACAATGGGCGCAAGCCTGATCCAGCCATGCCGCGTGAGTGATGAAGGCCCTAGGGTTGTAAAGCTCTTTTGTGCGGGAAGATAATGACGGTACCGCAAGAATAAGCCCCGGCTAACTTCGTGCCAGCAGCCGCGGTAATACGAAGGGGGCTAGCGTTGCTCGGAATCACTGGGCGTAAAGGGTGCGTAGGCGGGTCTTTAAGTCAGGGGTGAAATCCTGGAGCTCAACTCCAGAACTGCCTTTGATACTGAAGATCTTGAGTTCGGGAGAGGTGAGTGGAACTGCGAGTGTAGAGGTGAAATTCGTAGATATTCGCAAGAACACCAGTGGCGAAGGCGGCTCACTGGCCCGATACTGACGCTGAGGCACGAAAGCGTGGGGAGCAAACAGGATTAGATACCCTTGTAGTCC
+
IIIIIIIIIIIIIIIIIIIIIIIIIIIIIIIIIIIIIIIICHIIIIIII@HCGHIIIIIIIIIIIIIIIIIIGHIIIHIIIHHFGHIIIIH?GCHFGHHCHIIIHIIIIIIIIHHHIIIHIIIIHDHEHHHHIHHIIIIIIIIIGIDHIIHHIIHEHHIIIHIIEHIIIIIIIIICHHHIIIIIIIHHIIHIIHHIIHIIHIHIIIIGHCHHIIIHIHHHFIIIIIIHHIHF6.IIHIIHHEHHCIIHEEIIIHFHHEGIIIIIIHCEHHHHGC.IIHIIIHEIHFCEHGIIHHHHIIIIIHIHIIIIIIIIIIIHIIIIHGGIIHHHFHGIIHIIIIIIHIIIIIIIIIIIIHIIIIIHHIIHHHFIIIIIHIFIIIIHGIIIIHIIIIIIIIIIIIIIIIIIIHHHIIHIIIIHGIID@DDD
@HWI-D00621:464:HFY7KBCXY:1:1202:15712:42856 1:N:0:CGAGGCTGAGTCAACA
CGAGGAATTTTGCACAATCGACGCAAGTCGGATGCAGCAACGCCGCGTGGGGGATGAAGGCTCTCGAGTTGTAAACCCCTTTTGTGAGGGAAGAAGATCTGACGGTACCTCACGAATAAGTCACGGCTAACTACGTGCCAGCAGCCGCGGTAATACGTAGGTGGCGAACGTTGTCCGGATTTACTGGGCGTAAAGCGCGCGTAGGCGGACTGGTAAGTCAGAGGTGAAATCTCCCGGCTCAACTGGGATAGGCCCTTTGATACTGCCAGCCTTGAGATGCCTAGAGGAGAGTGGAATTCCCGGTGTAGTGGTGGAATGCGTAGATATCGGGAGGAACACCAGTGGCGAAAGCGGCTCTCTGGGGGCGATCTGACGCTGATGCGCGAAAGCGTGGGGAGCAAACCGGATTAGAAACCCCTGTAGTCC
+
IIHIHIIIIIIIHHIIIIIIIIIIIIIIIIIIHIIIIIIIIHGHIIIIIIIIIIIIIIIFHHIIIIIIIIHIIFIIIIIIHCHIIIIIIIHIIIHHHIIGIIIIIIIIIIIIIIIIIGIIIHIIIIIHIIIGHIIEEHHHHIIIIIGIIIHIIIIIHIIHHHHHIIIIIIIGIIIHIHIFHIIIIIIHHHEHFHHIHIHGIIIIHIIIHHIIHHHHHHIHIHHIIIHIHHIIIHHHHHHHHGAIIIIIFIHHGIIHGIIIGHEIIIIIHFHCIIIHIIHFHIIIHIHHIHEHIHHHHGHHIIHEHHG@EIIHHHHIHIHIHIHHHIHIIIIIIIHHFHEHHIIIIIIHEIIIIHIGIHEIHHHCHDIHHCIHH?HHHCIHHCHIIIIIGIHEIIIIIIIHHEHIIIIIIHIHCIIHHIHIIDDDDD
@HWI-D00621:464:HFY7KBCXY:1:1202:10801:44502 1:N:0:CGAGGCTGAGTCAACA
TGGGGAATTTTGCGCAATGGGGGAAACCCTGACGCAGCAACGCCGCGTGGAGGATGAAGTCCCTTGGGACGTAAACTCCTTTCGACCCGGACGATAATGACGGTACGGGTGGAAGAAGCCCCGGCTAACTTCGTGCCAGCAGCCGCGGTAATACGAGGGGGGCAAGCGTTGTTCGGAATTATTGGGCGTAAAGGGCGCGTAGGCGGTGCGGTAAGTCACCTGTGAAATCTCCGGGCTTAACTCGGAGCCTGCAGGCGAAACTGCCGTGCTTGAGTGTGGGAGAGGTGCGTGGAATTCCCGGTGTAGCGGTGAAATGCGTAGATATCGGGAGGAACACCTGTGGCGAAAGCGGCGCACTGGACCACAACTGACGCTGAGGCGCGAAAGCTAGGGGAGCAAACAGGATTAGAAACCCCAGTAGTCC
+
IIIIIIIIGIIIIIIIIIIIIHGIIIIIIIIIIIIIIIIIIIIIIIIIIHHIIIIIIIIIIIGIIIHIIIIIIIIIIHIIIHHIIIIHIIIIIIIIIIIIIHIHIIIIIIIIIIIIIIIIIIIIIIIIIIHIIHHIIHIIIIIIIIIIIIHIIIIIFHIIIHIHIIHIEHHIIIHIHIHHHGHIIIHIHIIIIHHIIIIIIIIHIIIIIIIIIIIIIIIIIIIIHHHHHHIIGIIHIFIIHGIIIHH@@CHIIIHIHHIIIHIHIHH@HHIIHG=IHIIIHIIIHIIIIIHIHHHHHIIIIIIIIIIIIIIIIIIIIIIIHEIIIIIIHIIIIIHHECGIIIIHIIIIIIIIIHIIIIIIHHE1HHGIIIIIGIIHIIIIIIIHHEHHE1HHHIIHIIIIIIIHHHIHHHDIHG?FHCIDDDDB
@HWI-D00621:464:HFY7KBCXY:1:1202:9912:45688 1:N:0:CGAGGCTGAGTCAACA
TGGGGAATTTTGCGCAATGGGGGAAACCCTGACGCAGCAACGCCGCGTGGAGGATGAAGTCCCTTGGGACGTAAACTCCTTTCGACCCGGACGATAATGACGGTACGGGTGGAAGAAGCCCCGGCTAACTTCGTGCCAGCAGCCGCGGTAATACGAGGGGGGCAAGCGTTGTTCGGAATTATTGGGCGTAAAGGGCGCGTAGGCGGTGCGGTAAGTCACCTGTGAAATCTCCGGGCTTAACTCGGAGCCTGCAGGCGAAACTGCCGTGCTTGAGTGTGGGAGAGGTGCGTGGAATTCCCGGTGTAGCGGTGAAATGCGTAGATATCGGGAGGAACACCTGTGGCGAAAGCGGCGCACTGGACCACAACTGACGCTGAGGCGCGAAAGCTAGGGGAGCAAACAGGATTAGAAACCCTAGTAGTCC
+
IIIIIIIIFHHIHIIIIIIIIIIIIIIIIIIIIIIIIIHIIIIIIIIIIIIIIIIIIIIHIIIIIIIIIIIIIIIIIIIIIFHIHIIIIIIIIIFHIIIIIIIIIIIIIIIIIIIIIIIIIGHIIIIHIIIIIIIIIHIIIIIIIIIIIIIIIIIHHHHHHHIDIIIIIHIIHHIHIIHIH@HHIHHHHHIIIIHHIHIIIHIIIIIIHHGEHHIIIIGIIHHIIIIHIICCIIIIIIIHHHCHHF??HHHHHGEDHIHHIIHHHFHEHIIIIIIIIIHIHHHIIHIHIIIIIHHC?IIIIIIIIIIIIIIIIIIIIIIIIIIIIIHIIIIIIIIIIHGHIIHIIIIHIHIIHIGHHCIIIIHEHHHIHHHIIHHEIIGIIHIHHHIIHIHEIHIIHHIIIHIHEHEHH=IIIIIIHIIDDDCC
@HWI-D00621:464:HFY7KBCXY:1:1202:15416:47187 1:N:0:CGAGGCTGAGTCAACA
TGGGGAATATTGGACAATGGGCGCAAGCCTGATCCAGCCATGCCGCGTGAGTGATGACGGCCTTAGGGTTGTAAAGCTCTTTCGCTCGGGACGATAATGACGGTACCGAGAGAAGAAGCCCCGGCTAACTTCGTGCCAGCAGCCGCGGTAATACGAAGGGGGCTAGCGTTGTTCGGAATTACTGGGCGTAAAGCGCGTGTAGGCGGGTCTTTAAGTCAGGGGTGAAATGCCAAGGCTCAACCTTGGAACTGCCTTTGATACTGGAGATCTTGAGTCCGGGAGAGGTGAGTGGAATTGCGAGTGTAGAGGTGAAATTCGTAGATATTCGCAAGAACACCAGTGGCGAAGGCGGCTCACTGGCCCGGAACTGACGCTGAGACGCGAAAGCGTGGGGAGCAAACAGGATTAGAAACCCTAGTAGTC
+
IIIIHIIIIIIIIIIIIIIIIHHIIHIIIIIIIIIIIIIIIIIIIIIIIIIIIIIIIIIIHIIIIHIIHIIIIHIIIIIIIGHIIIIIIIIIIIIHIIIHIIIIIIIIHHHIGIIHIIIIIIIIIIIIIIIHIIIIHHIIIIIIIIIIIIHIHIIIIIDHIIIIHGIIGHHIIIIIHHIHIIIHIIIIIHIIIHIIIIIIIIHIIIIHIHIHGHIGIIHHHHHIIHHHHHHHHIIG?HHA?IIIHHHIIHFEHH@IHIGHIHIIHHHEGIHIHIIHIIIIHHIIIIIIIIIIIIHIIHGHHHHIIIHIIIFIIIHIIIHIHHGHHIHIHIHFHHIHHHHGHIIIIIIIIHHHCHEG@CHHEHIHIHIIGIIHHG?HIIIIIIIIIIIIIG@HEHIHIHHIHIIIIIHHF0CEIHEIHEE@DD@
@HWI-D00621:464:HFY7KBCXY:1:1202:7811:48634 1:N:0:CGAGGCTGAGTCAACA
TGGGGAATATTGGACAATGGGCGAAAGCCTGATCCAGCCATGCCGCGTGTGTGAAGAAGGTCTTCGGATTGTAAAGCACTTTAAGTTGGGAGGAAGGGTTGTAGATTAATACTCTGCAATTTTGACGTTACCGACAGAATAAGCACCGGCTAACTCTGTGCCAGCAGCCGCGGTAATACAGAGGGTGCAAGCGTTAATCGGAATTACTGGGCGTAAAGCGCGCGTAGGTGGTTCGTTAAGTTGGATGTGAAAGCCCCGGGCTCAACCTGGGAACTGCATTCAAAACTGACGAGCTAGAGTATGGTAGAGGGTGGTGGAATTTCCTGTGTAGCGGTGAAATGCGTAGATATAGGAAGGAACACCAGTGGCGAAGGCGACCACCTGGACTGATACTGACACTGAGGTGCGAAAGCGTGGGGAGCAAACAGGATTAGAAACCCGAGTAGTCC
+
IIIIIIIIIIIIIIIIIIIIIIHIIIIIIIIIIIIIIIIIIIIIIIIIIIIIIIIIIIIIIIIIIIIIIIHIIIIIIIIHHGHIIHIIIIIIIHIIIIFHHIIIIIIIIIIIIIIIIIIIIIIIIIIIIIHIIHIIIIIIIIIIIIIIIIIIIIIIHHIIIHFHIIIHHIIIGHIIIGHHIHHHHHIIIIIIIIIHIIIIGHIHHIHHIIIGHHHHHHIHHCHIHHH;8HHEHHHHIIIHGEIHIIHIHHHHDHIHHGIHEIIIIHIHHHEIHECHHHHIIIIIIIIIIIIIIIIIHHHHIIIIIIHEIHIHIHIIIIIIHHGHIHIHIIIGIIIIIIIIIGIIIIIIIIIIIHCIHHHIHIHIIHIHHIIIIIIIIHEFIHIIIIIIIHHHIIIIIIHIIIIIIIIIIIIIIIIIIIIIIIIIIIIIIIIIIIIIHIIHIIIIDDDDB
@HWI-D00621:464:HFY7KBCXY:1:1202:6730:49269 1:N:0:CGAGGCTGAGTCAACA
TGGGGAATCTTGCACAATGGACGAAAGTCTGATGCAGCGACGCCGCGTGAGCGATGAAGCCCTTCGGGGTGTAAAGCTCTTTCGACGGGAACGATAATGACGGTACCCGGAGAAGAAGCTGCGGCTAACTACGTGCCAGCAGCCGCGGTAATACGTAGGCAGCGAGCGTTGTTCGGAATTACTGGGCGTAAAGAGTGTGTAGGCGGTGTTCCCAGTCTGTTGTGAAATCTCCCGGCTTAACTGGGAGGGTGCAGCGGAAACTAGAATGCTAGAGGGTGGGAGAGATAAGCGGAATTCCTGGTGTAGCGGTGAAATGCGTAGATATCAGGAGGAACACCTGTGGTGTAGACAGCTTACTGGACCACTTCTGACGCTGAGACACGAAAGCGTGGGTAGCAAACAGGATTAGAAACCCGTGTAGTCC
+
IIIIIIIIIIIIIIIIIIIIHIIIIIIIIIIIIIIIIIIHIIIIIIIIIIIIIIIIIIIIIIIIIIIIIIIIIIIIIIIIIHIIHHIIIIIIGIIIIIIIIIIIIIIIIIHHIIIIHIIIIIIHIIIIIIIIIHIIIIIIIIIIIIIIIIIIIGIIIHIIIIHIHIIHHIIIIIIIIEHIIIIIIHIIIIHIIHIIIHHHHHHIIIIHIIIHHIHHIIIHIHIIIHIIIIHIIHHHHHFHCIHIIIIIIFCHGIHFIIIHIHIIGHIIHHGIIHIIIIIHIIHGHGIIHIIIIIIIIIIGIHIIIGIIIHIIIIHIIIIIHHHIIIIIIIIIIIIIHHHIHHHHIHIIIIIIHHHHHHIIIHIIIHEIIIIHGIIIIIHIIIIIIHIIIIIIHIIIIIIIIIIIIIIIIIHIIIIIIIIDDDDD
@HWI-D00621:464:HFY7KBCXY:1:1202:10883:49683 1:N:0:CGAGGCTGAGTCAACA
TAAGGAATATTGGTCAATGGACGCAAGTCTGAACCAGCCATGCCGCGTGGAGGATTAAGGCCCTCTGGGTTGTAAACTCCTTTTATCTGGGAAGAAATCCCCGCATTCCTGCGGGGTTGACGGTACCAGAGGAATAAGCACCGGCTAACTCCGTGCCAGCAGCCGCGGTAATACGGAGGGTGCAAGCGTTATCCGGATTCACTGGGTTTAAAGGGTGCGTAGGCGGGTAAGTAAGTCCGTGGTGAAATCTCTGAGCTTAACTCAGAAACTGCCGTGGATACTATTTGCCTTGAATATTGTGGAGGTGAGCGGAATATGTCATGTAGCGGTGAAATGCTTAGATATGACATAGAACACCAATTGCGAAGGCAGCTCACTACACAATCATTGACGCTGAGGCACGAAAGCGTGGGGATCAAACAGGATTAGAAACCCTGGTAGTCC
+
IGHHIIIIIIIIIIIIIIIIIIIIIIIIIIIIIIIIHIIIIIIHIIIIIHGHIIIIIIIIIIGIIIIIIIIIIIIIIIIIHGHIIIIIIIIHIIIIIIHIIIIIIIIIGIGIIHIIIHIIIIIIIIIIIIIIIIIIIIIIIIIIIIIFHIIIIIIIIHIHIIIIIIIIIIIIIIIIIHIIHHHHHIIIIIIIIIHIIIHHHHHIHHGGGIHHHHIIFHIIIIIIIIIIIIIIIHDCCGIIIHIGIIIHHHEHHHHHHIIIHFGIIIIIIIIIHHGFIIIIIIIGIIIHIIIIIHHHFIIHHHHIIIIIIHEHIHHHEGIHHIIIIIIIIIIIIIIIIIIIIIIIHIIIHCIIIIIIHIIIHHIIIIIIHIIIHEGGIHG@IIIIIHHGHIIIIIIIIIIIIIIIIHIIIIIIIIIIIHHHIIIIHIIIHHHHIIIIIIIDDD@D
@HWI-D00621:464:HFY7KBCXY:1:1202:6010:50739 1:N:0:CGAGGCTGAGTCAACA
TCGGGAATTTTGCGCAATGGGCGAAAGCCTGACGCAGCAACGCCGCGTGAGGGATGACGGCCTTCGGGTTGTAAACCTCTTTTATCAGGGAAGATAATGACGGTACCTGATGAATAAGTCACGGCTAACTACGTGCCAGCAGCCGCGGTAATACGTAGGTGACAAGCGTTGTCCGGATTTACTGGGCGTAAAGAGCGCGCAGGCGGTCGTTCAAGTCGAGTGTGAAAGCCCCCGGCTCAACTGGGGAGGGTCACTCGATACTGATCGACTCGAAGGCAGGAGAGGGTAGTGGAATTCCCGGTGTAGTGGTGAAATGCGTAGATATCGGGAGGAACACCAGTGGCGAAGGCGACTACCTGGCCTGTTCTTGACGCTGAGGCGCGAAAGCTAGGGGAGCAAACGGGATTAGAAACCCCAGTAGTCC
+
IIIIIIIIIIIIIIIIIIIHIIIIIIIIIIIIIIIIIIIIIIIIIIIIIIIIIIIIIIIIIIIIIIIIIIIIIIIIIIIIIGHIIIIIIIIIHIIIIIIIIIIIIIIIIIIIIIIIIIIIIIIIIIIIIIIIIIIIIHIIIIIIIIIIIIIIIIHHIIIIIIIIIIIIHHIIIIIIHIIIIIIIIIIIHIIIIIIIIIIIIIIIHIHIHEGHFIIIHIHIIIIIIIIIIHGIIIIIHEIHHIIIIIIIIIIIIIHIIIHHIIIFHIHHIHEIIIIIHIGIIIIIIIIIIIIHHIIIHHIIHIIIIIIIIIIIIIIIIIIIIHHIHIIIIIIIIIIIIGIIIIIIIIIIHHIIIIIIIIIIIIIIIHIIIIIIIHEIIIIIIIIIIIIIIHIHIHHIHHIIIIIIIIIIIIIIIIHHIHGDDDDA
@HWI-D00621:464:HFY7KBCXY:1:1202:5873:52757 1:N:0:CGAGGCTGAGTCAACA
TAGGGAATTTTCCACAATGGGGGCAACCCTGATGGAGCAACGCCGCGTGCAGGACGAAGGCCTTCGGGTTGTAAACTGCTTTTATTTGTGACGAATATGACGGTAGCAAATGAATAAGGATCGGCTAACTCCGTGCCAGCAGCCGCGGTCATACGGAGGATCCAAGCGTTATCCGGAATTACTGGGCGTAAAGAGTTGCGTAGGTGGCATCGTAAGTCAGTAGTGAAATCCTGGGGCTCAACCCCTTACCCATTATCGAAACTGCGAAGCTAGAGGACGAGAGAGGTACTTGGAATTCCTAGTGTAGGAGTGAAATCCGTAGATATTAGGAGGAACACCGATGGCGTAGGCAGAGTACTGGCTTGTTCCTGACACTAAGGCACGAAAGCGTGGGTAGCAAACGGGATTAGATACCCTAGTAGTCC
+
IIHIIIIIIIIIIIIIIIIIIHIIIIIIIIIIIIHIHIIIIIIIHIIIHIIIIHHIHIIIIIIIIHIIIIIIIHIIIIIIIDHIIIIIIIIIIIIIIIIIIIIIHIIIIIIIHIIIIIIIHIHFHIHIIEEHIIIIIIIIIIIHIIHHHHHHIIIHGHGIGHIHHHCGHHHHIIIHIHIIIIIIIIHIHHIGHHHHEHIHHHIHHIIHHHHHIIIIIIGHHGGHIIIIIIIGHIIHHIHHGHHFIIIIHGIHIIIHHIHF=IIIHIHHIHHIIHIIIIIHIIIIIHIIIIIIIIIIIHIGIIIIIIIHIIIIIGIIHIIIIIHHIIHHIIIIIIIHIIIIHHIIIIIIIHHIIIIIHIIIIHHEIHIIIIIIIIIHIHIIIIIIIIHIIIIIIIIHHFIIIHIIIIIHIIIIIIGIIHHHDBBD@
@HWI-D00621:464:HFY7KBCXY:1:1202:3408:53109 1:N:0:CGAGGCTGAGTCAACA
TTGGGAATCTTGGACAATGGGGGAAACCCTGATCCAGCAATGCCGCGTGAGTGATGAAGGCCCTAGGGTTGTAAAGCTCTTTTACCCGGGATGATAATGACAGTACCGGGAGAATAAGCTCCGGCTAACTCCGTGCCAGCAGCCGCGGTAATACGGAGGGAGCTAGCGTTGTTCGGAATTACTGGGCGTAAAGCGCACGTAGGCGGCTTTTTAAGTCAGAGGTGAAATCCCGGGGCTCAACCCCGGAACTGCCTTTGAAACTGGAGAGCTAGAATCTTGGAGAGGCGAGTGGAATTCCGAGTGTAGAGGTGAAATTCGTAGATATTCGGAAGAACACCAGTGGCGAAGGCGACTCGCTGGACAAGTATTGACGCTGAGGTGCGAAAGCGTGGGGAGCAAACAGGATTAGAAACCCTAGTAGTCC
+
IHIIHIHIHIIIIIIIIIIIHCHIHHIIIIIIHCGHIIIIHHIHIIIHIHHHIIHIIIIIIICHHIIIIIIIIIIIHIIIIHIHIIHIHHDHHHIHIIIIIIIIIHIIIIIIIIIHIIHHHIIIIIHIIIIIIIIHH?GHIHHIIIIIIIIIHIHIHHHIIIHHHIIIHCEHHIIIH@HHHFGHIGIIIIIHCGHEHHHIHIIHIIIIIHHIIIIHHIIHIHIHIIIIIIIHHHHEHIIIIHDIIIIIIHHFCHHIIHGFEEFIH@IIIHHIHHIIIHGIIIIIIHHIIHHIIIHHIIIIIIIIIIHIIIIIHHFIHHHIIHGGCHHHHHHHHHHHFIIIIIIIIIIHIIIHIHHEIHIHIGIIHHHE<GIHHHHDIIHCIIIIIIIIIHIIIIIIIIIIIIIIIIHIHHHHIIIIIIIDDADD
@HWI-D00621:464:HFY7KBCXY:1:1202:9826:53546 1:N:0:CGAGGCTGAGTCAACA
TGGGGAATCTTGCACAATGGGCGAAAGCCTGATGCAGCGACGCCGCGTGGGGGATGAAGCTTTTCGGAGTGTAAACCCCTTTCGATCCGGACGAATACCTCGCAAGAGGGGTGACGGTACGGATATAAGAAGCCCCGGCTAACTACGTGCCAGCAGCCGCGGTAATACGTAGGGGGCCAGCGTTGTTCGGAATTACTGGGTGTAAAGGGTTCGTAGGCGGTGCGGCAAGTTGGGAGTGAAATCTCTGGGCTCAACCCAGAGACGGCTTCCAAAACTGCTGTGCTTGAGTGTGAGAGAGGCTCGTGGAATTGCAGGTGTAGCGGTGAAATGCGTAGATATCTGCAGGAACACCCGTGGCGAAAGCGGCGAGCTGGATCACTACTGACGCTGAAGAACGAAAGCTAGGGGAGCAAACAGGATTAGAAACCCTTGTAGTCC
+
IIIIHIIIIIIIIIIIIIIIIIIIIIIIIIIIIIIIIIIIIIIIIIIIIIIIIIIIIIIIIIIHGHIIIIIIIHIHHIIIIDFHGHIGIIIIIIIIIIGHIIIHIIHGHIIIIIIIGHIIIIGHHIIIFCHIIIHHIIIHIIIIHIIIIIEHHHHHH?EHHH?EEEEHIHIHIGICHDHH.?GHHIGGIIIGIIHHGHIIIIIHIEHHHHHHHIIHIIIHDCHIHHIHIIIIIHEEHHGIIHF?HFHHIIIIIIIIIHHIIHHFHHFHCHGIIIIIHFEIIHIIIIIIIHIIIIIHHHIHIIIIIIIIIHIIIIIIIIIIIIIIIIIIIGIIIIHHIIIIIIIIIIIIIIIIIIIIIGIIHDIIIHIIIIIIIIIGIIIIIIIIIIIHIHHHIIIIIIIIIIIIIIHIIIIIIIIHIIIIIIIIIHIHGIGIIDD@?@
@HWI-D00621:464:HFY7KBCXY:1:1202:2406:54207 1:N:0:CGAGGCTGAGTCAACA
TGGGGAATATTGGACAATGGGCGAAAGCCTGATCCAGCAATGCCGCGTGAGTGATGAAGGCCCTAGGGTTGTAAAGCTCTTTTACCCGGGAAGATAATGACTGTACCGGGAGAATAAGCCCCGGCTAACTCCGTGCCAGCAGCCGCGGTAATACGGAGGGGGCTAGCGTTGTTCGGAATTACTGGGCGTAAAGCGTACGTAGGCGGTGTCTCAAGTCAGAGGTGAAAGCCCGGAGCTCAACTCCGGAATTGCCTTTGAAACTAGGACGCTTGAACGTCGGAGAGGTGAGTGGAATTCCGAGTGTAGAGGTGAAATTCGTAGATATTCGGAAGAACACCAGTGGCGAAGGCGGCTCACTGGACGACTGTTGACGCTGAGGTACGAAAGCGTGGGGAGCAAACAGGATTAGAAACCCGAGTAGTCC
+
IIIIIHIHIIIIIIIIIIIIIIIIIIIIIIHIHHIIHIIIIIIIGIIIHIIFHHIIIIIIIIIIHIIIIIIIIHIHIIIIIHIIIIIIIIIIIIIHIIIIIIIHHGHHIIGIIIIHIIIIIIHIIIIIIIIIIIIIIIIIIIIIIIIIHIHHIIIIHHHIIIIGHIHHHHIIHHIIIHHIIGIIGIHIIHIIHIIHHIHHHHIHIHIHHHHIHIIIIIIIHIIIIIIHHHHHHG?G?IHEHFIHHHHHHHF?IHHIHEIHFIHIIHEIHHHEGIIIHGHHHHHGIHEHHHHIIIIIHIIIIIFIIIIIIHHHHIIIIHFGHHGG@GHGIIHHHFIIHIIIIIIIHGGIIIIIIIIIIGIIIIIHHHIHHHEIIIGIIIIIIIIHHEIIIGIIIIIHGHHCIIIIHEIHIIHHIIIIIIHDDDD@
@HWI-D00621:464:HFY7KBCXY:1:1202:14178:54004 1:N:0:CGAGGCTGAGTCAACA
TGGGGAATATTGGACAATGGGGGCAACCCTGATCCAGCAATGCCGCGTGAGTGATGAAGGCCTTAGGGTTGTAAAGCTCTTTCGGCGGGGACGATGATGACGGTACCCGCAGAAGAAGCCCCGGCTAACTTCGTGCCAGCAGCCGCGGTAATACGAAGGGGGCAAGCGTTGTTCGGAATTACTGGGCGTAAAGGGCGCGCAGGCGGCTTGTTAAGTCAGATGTGAAAGCCCCGGGCTCAACCTGGGAATAGCATTTGGGACTGATGGGCTAGAGATCGGGAGAGGAGAGTGGAATTCCCAGTGTAGAGGTGAAATTCGTAGATATTGGGAAGAACACCGGTGGCGAAGGCGGCTCTCTGGACCGATACTGACGCTGAGGCGCGAAAGCGTGGGGAGCAAACAGGATTAGAAACCCCTGTAGTCC
+
HIIIIIIIIIIIIIIIIIIIHIIIIIHIIIIIIIIIIIIIIIIIIIHHIII<GHIIIIIIIIIIIIIIIIIIIIIIHIIIIHHIIIIIIIIIIIIIIIIIIIIIIIIIIIIIIIIHIIIIIIIIIIHIIIIIIIIIIIIIIIIIIIIIIIIIIIIHHHIIIIGIIIIIEHHHHHIIHIIIIIIIIIIIHIIIIIIHIIIHHIIIIIF?HHEHHIIHHIIHHIIHHIHHHH<IIIIHCHHIHHIHHIHHIIIHHFFIHHIIIIIIHGIIIIIIIIIHIIIIHIIHIIIIIHIIIHIIIIHHIHHIIIIIIIHIIIIIHIIIIHHIIIHIIIIIHHHIFIHIIIIIIHHIGIIIIIHHIIIIHHIIIIIIIIIIIIHIIIIIIIIIIIIIIGIIIIIIIIIIHIIIIHIIHE<0HGCHIIHDDDDD
@HWI-D00621:464:HFY7KBCXY:1:1202:6225:58868 1:N:0:CGAGGCTGAGTCAACA
TGGGGAATATTGGACAATGGGGGCAACCCTGATCCAGCAATGCCGCGTGAGTGATGAAGGCCTTAGGGTTGTAAAGCTCTTTTACCCGCGACGATGATGACGGTAGCGGGAGAATAAGCCCCGGCTAACTTCGTGCCAGCAGCCGCGGTAATACGAAGGGGGCTAGCGTTGTTCGGAATTACTGGGCGTAAAGCGCACGTAGGCGGGTCGTTAAGTCAGGGGTGAAATCCCAGAGCTCAACTCTGGAACTGCCTTTGATACTGGCGACCTAGAGTCCGGAAGAGGTTAGTGGAATTCCCAGTGTAGAGGTGAAATTCGTAGATATTGGGAAGAACACCAGTGGCGAAGGCGGCTAACTGGTCCGGTACTGACGCTGAGGTGCGAAAGCGTGGGGAGCAAACAGGATTAGAAACCCTAGTAGTCC
+
IIIIIIIIIIIIIIIIIIIIIHIIIIIIIIIIIIIIIIIIIIIIIIIIIIIIIIIIIIIII1DHHIIHIIIHIIIHIIIIIGHIIGIHIIIIIIIIIIIIIIIIIIHIIIIIIIIHIIIHIIIHIIIIIGIIIIIIIIGIIIIIIHIIIG@HHIIIHIIIHIGHHIGHIIHHEHIIIIIIIIIIIIIIHIIHHHHHIHIIIIIIIIHHGIHIIIIIIIHIIIIIIHIIIHHGIHHFHIIHHIIIIIIIIIIIIIIIIIIIHIHIIHHHIIIIIIHHIHIIIIIIIHIIHHIIIIIIIIIHIIIIIIHIIIIIIIIIIIIIHGHIIGHIIIIHIIIIIIIIIIIIIIIIIIIIIIIIIHIIHIIIHIIIIIIIIIIIIIHEIIIIIIIIIIIIIIIIIIIIIIIIIIIIIIIHIIIHIHIDDDDD
@HWI-D00621:464:HFY7KBCXY:1:1202:3623:59155 1:N:0:CGAGGCTGAGTCAACA
TGGGGAATATTGGACAATGGGCGAAAGCCTGATCCAGCCATGCCGCGTGAGTGATGAAGGCCCTAGGGTTGTAAAGCTCTTTCAACGGTGAAGATAATGACGGTAACCGTAGAAGAAGCCCCGGCTAACTTCGTGCCAGCAGCCGCGGTAATACGAAGGGGGCTAGCGTTGTTCGGAATTACTGGGCGTAAAGCGCACGTAGGCGGACTATTAAGTCAGGGGTGAAATCCCGGGGCTCAACCCCGGAACTGCCTTTGATACTGGTAGTCTCGAGTCCGGAAGAGGTGAGTGGAATTCCGAGTGTAGAGGTGAAATTCGTAGATATTCGGAGGAACACCAGTGGCGAAGGCGGCTCACTGGTCCGGTACTGACGCTGAGGTGCGAAAGCGTGGGGAGCAAACAGGATTAGAAACCCTTGTAGTCC
+
IIIIIIIIIIIIIIIIIIIIIIIHIIIIIIIIIIIIIIIIIIIIIIIIIHIIIIIIIIIIIIIIIIIIIIIIIIIIIIIIIHIIIIIIIIIIIIIIIIIIIIIIIIIIIIIIIIIIIIIHIIHHHIGHHHHIIIIIIIIIIIIIIHIHIIIIIIIIIIIHIIIIIIIIIIIIIIIIIHIIIHIIHIIIIIHHIIIIHIIHIHIIIHIHIIHIHHIIIIIIIIIIIIIIIIIIIHEGIIGIIIHIHHGHHHIHHHFIIIIIIIIIHHIIIIIIIIIIIIIIIIHHIIIIIEHGHIHIHIIIIIIHIIIIIIIIIIHIIIIIIHGIHIGIHIIIIIIIHHIIGIIIIIIIIIIIIIHIIIIIGIIIIIIIIIIIIIIIIIIIIIHIIIIIIIIIIIIIIIIIIIIIIIIIIIHGIIIIHIIDCDAB
@HWI-D00621:464:HFY7KBCXY:1:1202:10101:59094 1:N:0:CGAGGCTGAGTCAACA
TGGGGAATCTTGCACAATGGGCGAAAGCCTGATGCAGCGACGCCGCGTGCGGGAAGAAGGCCTTCGGGTTGTAAACCGCTTTCAGGAGGGACGAAGCCACTCGGGTTAATAGCCCAGAGGGTGACGGTACCTCCAGAAGAAGCCCCGGCTAACTACGTGCCAGCAGCCGCGGTAATACGTAGGGGGCAAGCGTTGTCCGGATTTATTGGGCGTAAAGAGCGTGTAGGCGGCCATGCAGGTCCGTTGTGAAAACTCGAGGCTCAACCTCGAGACGCCGGTGGAAACCGCATGGCTAGAGTCCGGAAGAGGAGAGTGGAATTCCTGGTGTAGCGGTGAAATGCGCAGATATCAGGAAGAACACCCGTGGCGAAGGCGGCTCTCTGGGACGTGACTGACGCTGAGACGCGAAAGCGTGGGGAGCAAACAGGATTAGATACCCTTGTAGTCC
+
IIIIIIIIIIIIIIIIIIIIIIIIIIIIIIIHIIIIIIIIIIIIIIHIHIIIIIIIIIIIIIIIIIIIIIIIIIIIIIIIIGHIIIIIIIIIIIIIIIIIHIIIHIIIIIIIIIIIIHIIIIIIIIIIIIIIIIIIIIIHIIIIIIIIHHHIIIIIIHIIIIIIIIIIIIIHIGIIGHHGHHIIIIIIHIIIIHIIHIIIIHHHEHIGIIIIHIHHIIHHHIHHIIHIIHHGF-HHCHHHCCIHCIIHIIHHHHHH?HHHIGIIHIIIIHIIIHHHHIHIIHDGHDHGIIIH@HIIGIIGIIIIIIIIIIIIIIIIIIIIIIHIIIIIIIIIIIIIIIIIIIIIHHHIIIGIIHGIIHECHHIIIIIIIIIIIIIHHIIIGIIIIIIIIHIIIIIIIIIIIHIIIHHIIGIIIIIIIIIIIIIIIIIIGIHIIHFIIIHFHHIDDDDD
@HWI-D00621:464:HFY7KBCXY:1:1202:14329:59097 1:N:0:CGAGGCTGAGTCAACA
TAACGAATCTTCCCCAATGCACGCAAGTGTGAGGGAGCGACGCCGCGTGTGGGACGAAGTCCTTCGGGATGTAAACCACTGTCAGGGGATACCAAGTTCTGAGGATCCCCAGAGGAAGAGGCGGCTAACTCTGTGCCAGCAGCCGCGGTAATACAGAGGCCTCAAGCGTTAGGCGGAATCACTGGGCTTAAAGCGTGTGTAGGCGGATGCCTAAGTACCTTGTGAAATCCCACGGCTCACCCGTGGAACTGCTGGGTATACTGGGCGTCTTGGGCCATTCAGGGGCAACTGGAACAAGCGGTGGAGCGGTGAAATGCGTAGATATCGCTTGGAACGCCAATGGTGAAAACAGGTTGCTGGGGATGTGCCGACGCTGAGACACGAAAGCCAGGGGAGCAAACGGGATTAGAAACCCTGGTAGTCC
+
IHIIIIIIIIIIIIIIIIIHIIIIIIID@GHIIIIIIIIIIIIIIIIIIIIIIIIIIIIHIIIIIIIIIIIIIIIIIIIIIGHIIIIIIIIIIIIIIIIIIIIHIIIIIIIIIIIIIIIIIIIIIIIIIIHIIIIIGIHHIIIIIIIIIIIHIIIIIIIIHIIIIHHHHIIIEHIIHHIHHIHIIHIHHIIIIHIHIIIIIIIIIIIIIIHHEHHHHHHIIHIIIIIIIIHGE.F?EC-IIIGIIIIIHHIIHIIIHIIIIIIIIGIIIIIIIIIHHGHHHHIIIIHHIIIHHHCHIIIIIIIIIIIIHIHHIHIIIIHIIHHIIIIIIHIIIIIHIHIHIIIHIIIHGIIIIIIIIIIIIHHIIIIHDIIIHIIIIIHIIIIIIIIHHIIIIIIIIIIIIHIIIIIIIHGDIIIIIIIDDDAD
@HWI-D00621:464:HFY7KBCXY:1:1202:5580:59327 1:N:0:CGAGGCTGAGTCAACA
TGGGGAATATTGCGCAATGGGGGAAACCCTGACGCAGCGACGCCGCGTGCGGGATGAAGGCCTTCGGGTCGTAAACCGCTGTCGCGAGGGACGAAACAAATGACGGTACCTCGAAAGGAAGCACCGGCTAACTCTGTGCCAGCAGCCGCGGTAATACAGAGGGTGCGAGCGTTGTCCGGAATTACTGGGCGTAAAGGGCGCGTAGGCGGTTCGATAAGTAGGAGGTGAAATTTCAGGGCTCAACCCCGAAACTGCCTTCTAAACTGTCGAACTGGAGCACGGTAGAGGCAGATGGAATTCCCGGTGTAGCGGTGGAATGCGTAGAGATCGGGAAGAACACCAGTGGCGAAGGCGGTCTGCTGGGCCGTTGCTGACGCTGAGGCGCGACAGCGTGGGGAGCAAACAGGATTAGAAACCCGAGTAGTCC
+
IIIIIIIIIIIIIIIIIIIIIHIIIIIIIIIIIIIIIIIIIIIIIIIIIIIIIIIIIIIIIIIIIIIIIHIIIIIIHHIIIIIIIIIIGIIIIIIIIIIIIHHIIIIIIIIIIIIIIIIIIIIIIIIIIIIIIIIHHIIHIIIIIIIIHIIHDHHHIIIIIIHHIIIGIIHHIIHIIIIIIHHIIIIIIHIDIHHHIIHHHIIIIIIIIIIHIIIHIHIIIIIIIHIIHIHFIIHAAHEFIIIIGIIIHHIHIIIIIIIHHIIHHIGIHEHIHIIIHEIHIIHHIIGIHIIIIIIIIIIIIIIIIIIIIIHIIIHEIIIIIIIHF<HIIIIIHIIIIHIHIIIIIIIIIIIIIIHHIHGIGIIIHIHIIIIIIIHIIIIIIIIIIIHDDIIHHE@HIHGHFIIIIIIIHHHHEHIIHIIIIIDBBB?
@HWI-D00621:464:HFY7KBCXY:1:1202:12184:59642 1:N:0:CGAGGCTGAGTCATCA
TAGGGAATCTTGCGCAATGGGCGAAAGCCTGACGCAGCGACGCCGCGTGCGGGATGAAGGCCTTCGGGTCGTAAACCGCTTTCAGCAGGGACGAAATTGACGGTACCTGCAGAAGAAGGCCCGGCCAACTACGTGCCAGCAGCCGCGGTGATACGTAGGGGTCTAGCGTTGTCCGGAATTATTGGGCGTAAAGAGCTCGTAGGCGGTTCGGCAAGTCGGATGTGAAATCTCCACGCTTAACGTGGAGGGGCCATTCGAAACTGCCGTGACTCGAGTCCGGTAGGGGAGTTCGGAATTCCCGGTGTAGCGGTGAAATGCGCAGATATCGGGAGGAACACCAGTGGCGAAGGCGGAACTCTGGGCCGGAACTGACGCTGAGGAGCGAAAGCGTGGGGAGCGAACAGGATTAGATACCCTAGTAGTCC
+
IIIIIIIIIIIIIIIIIIIIIIIIIIIIIIIIIIIIIIIIIIIIIIIIIIIIIIIIIIIIIIIIIIIIIIIIIIIIIIIIIHIIIIIIIIIIIIIIIIIIIIIIIIIIIIIIHIIIIIIIIIIIIIIIIIIIIIIIIIIIIIIIIGIIHIGHHIIHHIIIIHHIIIIIIIIIGHIHEHHHIGIIIIHIIIHHHEHIHHIIIIIIIIIIIIIIIIIIIIIIHIIIIIIIIIIIIIH@@HHIHHHIIIIIIIIIHIIIHGHHHCHHEHIIIIIIIHIIIIIIIIIIIIIIIIIIIIIIHHIIIIIIIIIIIIIIIIIIIIIHIHHHIIIIIIIIIIIIIIHIIHHIIIIIIIIIIIIIHIIIIIIIIIIIIIIIIIIIIIIIIIIIIIIIIIIIIIIHIIIIIIIIIIIIIIHHIIIIIIIIDDDDD
@HWI-D00621:464:HFY7KBCXY:1:1202:9881:60163 1:N:0:CGAGGCTGAGTCAACA
TGGGGAATATTGGACAATGGGCGCAAGCCTGATCCAGCAACGCCGCGTGGAGGACGAAGGTCTTCGGATCGTAAACTCCTGTCAGGCGGGACGAAGGCTGCGGGGCAAATAGTCCTGCAGCTTGACGGTACTGCCAGAGGAAGCCCCGGCTAACTCCGTGCCAGCAGCCGCGGTAATACGGAGGGGGCGAGCGTTATTCGGAATTATTGGGCGTAAAGGGCGCGTAGGCGGCCCGGTAAGTCAAAGGTGAAATCCCTCGGCTCAACTGAGGAACTGCCTTTGAAACTGTCGGGCTTGAGGCCGGGAGGGGGTAGCGGAATTCCCAGTGTAGCGGTGAAATGCGTAGATATTGGGAGGAACACCGGTGGCGAAGGCGGCTACCTGGACCGGTTCTGACGCTGATGCGCGAAAGCGTGGGTAGCAAACAGGATTAGATACCCCAGTAGTCC
+
IIIIIIIIIIIIIIIIIIHIIIIIIIIIIIIHHIIIIIIIIIIIIIIIIIIIIHIIIIIHIIIIIIHIIIIHHIIIIIIIIIHIIIIIIIIIIIIIIIIIIIIIIIIIHIIIIIIIHIIIIHIIIIIIIIIIIIIIIIIIIIIHIHIIIIIIIIHIIIIIHHIIIIIIHIIIIIHIIHIIIGHHHIIIIIIIIHHHIGIIIHHHIIIIIIIHIIIIIIIHIHIIIIIHIHIIHFIGIIHG@?HGHCH?HHHBDIIHIIGIHFIHIHIIEHEIIIHIHH?HIIIHHHIIIIIIIHIIIIIIIIIIIHIIIHHIIIHGHGH?HHHHIIIIIIIHIIIIIIIIIIIIIIHHIIIIIIIIIIIIIIIIIIIIIIIIIIIIIIIIHIIIIIIIIIHFIIIIIIIIIIIIIIIIIIIIIIHIIIIIGIHIHIIIHHIIIIHEIIHFIIHHDDD@B
@HWI-D00621:464:HFY7KBCXY:1:1202:13034:61205 1:N:0:CGAGGCTGAGTCAACA
TGGGGAATATTGGACAATGGGCGCAAGCCTGATCCAGCAATGCCGCGTGAGTGATGAAGGCCTTAGGGTTGTAAAGCTCTTTCGCCCGCGACGATGATGACGGTAGCGGGAGAAGAAGCCCCGGCTAACTTCGTGCCAGCAGCCGCGGTAATACGAAGGGGGCGAGCGTTGTTCGGATTTACTGGGCGTAAAGGGCGCGTAGGCGGCGGGTCAAGTCGAGTGTGAAAGCCCCGGGCTCAACCTGGGAATTGCGCTCGAGACTGATTTGCTGGAGTTCGGGAGAGGAGCGTGGAATTCCCAGTGTAGAGGTGAAATTCGTAGATATTGGGAAGAACACCGGTGGCGAAGGCGGCGCTCTGGACCGAGACTGACGCTGAGGCGCGAAGGCGTGGGGAGCAAACAGGATTAGAAACCCGAGTAGTCC
+
IIIIIIIIIIIIIIIIIIIIIIIIIIIIIIIIIIIIIIIIIIIIIIIHHIIIIIIIIIIIIIIIIIIIIIIIIIIIIHIIIGHIIIIIIIIIIIIIIHIIIHIIIHIIIIIIIIIIIIIIIIIIHIIIIIIIIIIIHIIIIIIIIHIIIGIIIIIHIIIIIHIIIIHIHHHHHHIGIIIHHIIIIIIIIIIIIHHHHIIHIIIIIHDIHHEHIIHGHHIHHHIIIIIIIHIIHIIIIIIIHIIIIHHHHGIIIHHEIIIIHHDD7;;EEGHIIIIIIIIIIIIIIIGHIIIIIIIIIIIIIIIIIHEIIIIIIIIIIIIIIHIIIIIIIIIIIIIIIIIIIIIIIIIIIIIIGHIIIIIIHIIIIIIIIIIIIHIHHEC/IIIIIIHEIIIHIIIIIIIIIIIIIIIIIIIIIIIHIIIDDDDD
@HWI-D00621:464:HFY7KBCXY:1:1202:13171:61600 1:N:0:CGAGGCTGAGTCAACA
TGGGGAATTTTGGACAATGGGGGCAACCCTGATCCAGCAATGCCGCGTGTGTGAAGAAGGCCTTCGGGTTGTAAAGCACTTTTGTCCGGAAAGAAATCCTCTGGGTTAATACCCCGGGGGGATGACGGTACCGGAAGAATAAGCACCGGCTAACTACGTGCCAGCAGCCGCGGTAATACGTAGGGTGCGAGCGTTAATCGGAATTACTGGGCGTAAAGCGTGCGCAGGCGGTCCGCTAAGACCGATGTGAAATCCCCGGGCTTAACCTGGGAACTGCATTGGTGACTGGCGGGCTAGAGTGTGGCAGAGGGGGGTAGAATTCCACGTGTAGCAGTGAAATGCGTAGAGATGTGGAGGAATACCGATGGCGAAGGCAGCCCCCTGGGCTAACACTGACGCTCATGCACGAAAGCGTGGGGAGCAAACAGGATTAGATACCCTAGTAGTAC
+
IIIIGIIIIIIIIIIIIIIIIIIIIIIIIIIIIIIIIIIIIIIIIIIIIIIIIIIIIIIIIIIIIIIIIIIIIIIIIIIIIGHIIIIIIIIIIIIIIIIIIIIIIIIIIIIIHIIIHHHDIIIIIIIIIIIIIIIIIIHHHGHIIIIGIIIIHIIIIIIIIHIIIIIIIIIIHIIIIHHIHHHHEAHHIHDHD-BAGHIIIHIIIIHIIHIIHIIIHIIHHIIIIIIIHIHHHIHHIIIHEIIIIIIHHIHECHHHGIIIIIIIHIIIIIIIIIIGIIIIIIHHHIIIIIIIIHEIIIIIIIIIHIIIIIIIIIIHIIIIIHIIIHIIIIIIIIIIIHIIIFIHHHHFHHIIIIIIIHIHHG@IIIIHHHEIIIIHFHIHHDIIIIIIIHHFIIIIIHGIHIHIIIIHIIHIHHIHHIIIIIIIHIIIHIIIIHF1HIHEGGIHDD<0<
@HWI-D00621:464:HFY7KBCXY:1:1202:5929:63016 1:N:0:CGAGGCTGAGTCAACA
TGGGGAATCTTGCGCAATGGGCGAAAGCCTGACGCAGCAACGCCGCGTGCGGGATGAAGGCCTTCGGGTTGTAAACCGCTTTCAGTGGGGACGAACCAAGACGGTACCCACAGAAGAAGCCCCGGCCAACTACGTGCCAGCAGCCGCGGTAACACGTAGGGGGCAAGCGTTGTCCGGATTCATTGGGCGTAAAGAGCTCGTAGGCGGTTCGATAAGTCGGGTGTGAAACCTCCAGGCTCAACCTGGAGACGCCACCCGATACTGTCGTGACTAGAGTCCAGTAGGGGAGCGTGGAATTCCTGGTGTAGCGGTGAAATGCGCAGATATCAGGAGGAACACCAGCGGCGAAGGCGGCGCTCTGGGCTGGAACTGACGCTGAGGAGCGAAAGCGTGGGGAGCGAACAGGATTAGAAACCCTAGTAGTCC
+
IIIIIHIIIIIIIIIIIIIIIIIIIIIIIIIIHHIIIIIIIIIIIIIIIIIIIIIIIIIIIIIIIIIIIIIIHIIIIIIIIEHIIIIIIIIIIIIIIIIIIIIIIIIIIIIIIIIIIIIIIIIIGIIIIIIIIIIIIIIIIIIIIIIIIIIIIIIIHIIIIIHIHHGIIHHHHIHHIHHHHIIIIIIIIIHIHIIIIIIIIHIIIIIIHIIHIIIHIIIIHHIHIHIIIHGIIHHHHEHEHFIIIHGCHHF<HIHHIIHFHCHHHIIHIIIIIIIIHHIIHFIIIIIIHHHIIIIHHHIIIIIIIIIIIIIHHIIIIIIHHIIHGIIIIIIIIIIIHCIIIIHIIIIIHIIIIHDEG1IIIIIIIIIIIIIIIIHIHF1IIIIIIIIIIIIIIHIIIIHEIIIIIIIIIIIHEHIIIIIIIDDCDD
@HWI-D00621:464:HFY7KBCXY:1:1202:16123:64202 1:N:0:CGAGGCTGAGTCAACA
TGGGGAATTGTTCACAATGGGCGCAAGCCTGATGACGCAACACCGCGTGGGGGATGAAGGCCTTCGGGTCGTAAACCCCTGTCGAATGGGACGAATAACTTCCGGATCAATACCCCGGAGGAATGACGGTACCGTTAAAGGAAGCCACGGCTAACTCTGTGCCAGCAGCCGCGGTAATACAGAGGTGGCAAGCGTTGTTCGGAATTACTGGGCGTAAAGGGCGCGTAGGCGGCCTTCTAAGTCAGACGTGAAATCCCCCGGCTTAACCTGGGAACTGCGTCTGATACTGGGAGGCTTGAGTATGGGAGAGGGATGTAGAATTCCAGGTGTAGCGGTGAAATGCGTAGATATCTGGAGGAATACCGGTGGCGAAGGCGGCATCCTGGACCATTACTGACGCTGAGGCGCGAAAGCTAGGGGAGCAAACGGGATTAGAAACCCCTGTAGTCC
+
IIIIHIIIIIIIIIIIIIIIIIHIIIIIIIIHIIIIIIIIIIIIHIIIIIIIIIIIIIIIIIIIIIIIHHIHGHIIIIIIIIHIIIIIIIIIIIIIIIIIIIIIIIIIIIIIIIIIIHIIIIIIIIIIIIIIIIGHIIIIIIIIIIIIIIIIIIIIIIIIIIIIIIIGIIIIIHEHFHHIIHHIIIIIIIIIIIGHCHHHIIIIIIIIIIEHHIIIFIIIHIHHIIHHIIIHHEF?HIHIHEHIHEIHFGEFDGGIIIIIHE?FGGBHHIIIIHIHHCF.IIHEHHEIHHHIIHHGIIIIHIHIIHHIIHHIFHH@@DHC<?GHHHH?HDIIHHIHIGIIHIIIIHHGDIHIFIHHIIIHHHHIIIIIIHIIIIIHIIHHEHIGIIIHHHHGIIIIIIHEFIIHD<IIIIIHIIIHIIIIIHGIHFEGIIIGIIIHHHHHFIIIIDDDA@
@HWI-D00621:464:HFY7KBCXY:1:1202:14731:64384 1:N:0:CGAGGCTGAGTCAACA
TCGAGAATTTTTGACAATGGGGGAAACCCTGATCGAGCGACGCCGCGTGGAGGATGAAGGTCTTCGGATTGTAAACTCCTGTCATTGGGGAACAAGGTGCATACGTTAACTGCGTGTGCATTGATAGTACCCGAAGAGGAAGAGACGGCTAACTCTGTGCCAGCAGCCGCGGTAATACAGAGGTCTCAAGCGTTGTTCGGATTCATTGGGCGTAAAGGGTGCGTAGGCGGCGCGGTAAGTCGGGTGTGAAATCTCGGAGCTTAACTCCGAAACTGCATTCGATACTGCCGTGCTTGAGGACTGGAGAGGAGACTGGAATTTACGGTGTAGCGGTGAAATGCGTAGATATCGTAAGGAAGACCAGTGGCGAAGGCGGGTCTCTGGACAGTTCCTGACGCTGAGGCACGAAGGCCAGGGGAGCAAACGGGATTAGATACCCTTGTAGTCC
+
IIHIIIIIIIIIIIIIIIIIIIHIIIIIIIIIIIIIIIIIHIIIIIIIIIIIIIIIIIIIIIIHIIIIIIIIIIIIIIIIICGHIHIIIIIIIIIIIIIIIIIIIIIIIIIIIIIIIIIIIIIHIIHIIIIIHIGIIIIIIIIIIIIIIHIIIGIIIIIIIIIIIHIIGHIIIIEHIIIIIIIIIHIIAEHHEHCBFHHGGIIHHIGIIIIHHHIIIHHIIIIIIIHHHIIIFHHCE5DHIHHHIHHHHHIDGHIIIIIGIHHIIIIIIHGIIIHIIIIIIIHIIHHHIIIGHHIHIHIHIHIIIHIIIIIIHHIIIIIIIIIIIIIIIIIIIIIIIIIIIIIIIHHIIHHIIHIIIIIIIIHIIIIIIHEIIIIIIIIIIGHHHF@HIGGHHHHIIIIIIIIIIHGIIHHGIIIHHIIHHHIHHIIIHHIHHFCHHHCIIHIDBDAA
@HWI-D00621:464:HFY7KBCXY:1:1202:9782:64511 1:N:0:CGAGGCTGAGTCAACA
TGGGGAATCTTGCGCAATGGCCGAAAGGCTGACGCAGCGACGCCGCGTGTGGGATGAAGCATTTCGGTGTGTAAACCACTGTTGCCCGGGACGAACAGCTCTTTTCGAGGAGCCTGACGGTACCGGGTGAGGAAGCACCGGCTAACTCCGTGCCAGCAGCCGCGGTAATACGGAGGGTGCGAGCGTTGTCCGGAATCACTGGGCGTAAAGGGCGCGTAGGTGGCGCGGAAAGTCAACGGTGAAAGTTCGGGGCTCAACCCTGAATCGGCCGTCGATACTGCCGTGCTTGAGCACTGTAGAGGCAGATGGAATTCCGGGTGTAGCGGTGGAATGCGTAGAGATCCGGAAGAACACCGGTGGCGAAGGCGGTCTGCTGGGCAGTAGCTGACACTGAGGCGCGACAGCGTGGGGAGCAAACAGGATTAGAAACCCTAGTAGTCC
+
IIIIIIIIIIIIIIIIIIIIIIIIIIIGIIIIIIIIIIIIIIIIIIIIIIHIIIIIIIIIIIIIIIIIIIIIIIIIIHIHIHIHIIIIIIIIIIIIIIIIIIIIIIHIIIIIIIIHIIIIIIHIIIIHHHIIIHIIHHIIGIHIIIIIIIIIIIIIIIHIIIIIIIHHHIIIGHIHIIIGIGIIHIIHHCHHHIGHHIIHHIHIIIHIIIIHIIIIIHIIHIIIIHEGFGIHHH@@IIHEIHHGHDHIIIIHIGIIHHHHCIHHHIHHHHHHIIIHHHHIIIIIIIIIHHHEHGIIIHIIIIHHIIIIIIIIHHIIIIIIIIIIIHIIIIIIIIIIIHGCHIIIIHIIIIIIIIIIIIIIIIIIIIIIIIIIHIIIIIIIIIHHIIIHIIHIIIIIIIIIIIIIIIIIIIIIIIIIIIIIIIIIIIHGDIIIIHIIDDDDB
@HWI-D00621:464:HFY7KBCXY:1:1202:13031:65432 1:N:0:CGAGGCTGAGTCAACA
TCGAGAATTTTTCTCAATGGGGGAAACCCTGAAGGAGCGACGCCGCGTGGAGGATGAAGGCTTTCGGGTTGTAAACTCCTGTCATTTGAGAACAAGGTGCACCGAGTAACTACCGGTGCATTGATAGTATCAGAAGAGGAAGAGACGGCTAACTCTGTGCCAGCAGCCGCGGTAATACAGAGGTCTCAAGCGTTGTTCGGATTCATTGGGCGTAAAGGGTGCGTAGGTGGCGCGCTAAGTCAGGTGTGAAATTTCAGAGCTTAACTTTGAAACTGCATTTGATACTGGCGTGCTTGAGGACTGGAGAGGAGACTGGAATTCATGGTGTAGCAGTGAAATGCGTAGAGATCATGAGGAAGACCAGTGGCGAAGGCGGGTCTCTGGACAGTTCCTGACACTGAGGCACGAAGGCCAGGGGAGCAAACGGGATTAGAAACCCTGGTAGTCC
+
IIIHIIIIIIIIIIIIIIIIIIIIIIIIIIIIIIIIIIIIIIIIIIIIIIIIIIIIIIIIIIIIIIIIIIIIIIIIIIIIIIIIIIIIIIIIIIIIIHIIIIIIIIIIIIIIIIIIIIIIIIIHIIIIIIIIIIIIIIHIIIIIIIIIIIIIIIIIIHIIIIIIHCHIIIIIIIIIIIHHEEHIIIHIHHFH89EHIIIIIIHIHIIIIIIIIIIIIHHHHIIHHIIIIIHIHF:?IIIIHIHHIIIIIIIHHHIIIHHIHHHIIIIIIIIIIIIIIIIIHHGIIIIIIHGGHIIIIIIIIIIIIIIIIIIHIIIIIIIIIHIIIIIIIIIIIIIIIIIIIIIIHHDIIIIIIIIIIIIIIIIIIIIIIIIIIIIIGIIIIIIIHEIHIHHHIIIIHIIHIHIIIIIIIIIIIIIIIIIIIIIIIIIIIIIIIIIIIHG?IIIDDDBD
@HWI-D00621:464:HFY7KBCXY:1:1202:7153:66133 1:N:0:CGAGGCTGAGTCAACA
TGGGGAATATTGGACAATGGGCGAAAGCCTGATCCAGCAATGCCGCGTGAGTGAGGAAGGCCTTAGGGTTGTAAAGCTCTTTCGGCGGGGACGATGATGACGGTACCCGCAGAAGAAGCCCCGGCTAACTTCGTGCCAGCAGCCGCGGTAATACGAAGGGGGCGAGCGTTGTTCGGATTTACTGGGCGTAAAGGGCGCGCAGGCGGATTGGAAAGTCAGTGGTGAAATACTCCGACTTAATCGGAGAACTGCCGTTGATACTATCAATCTTGAATGTGGTTGAGGCGGGCGGAATGTGTCGTGTAGCGGTGAAATGCTTAGATATGACACAGAACACCCATTGCGAAGGCAGCTCGCTAAGCCACCATTGACGCTGAGGCACGAAAGCGTGGGTAGCAAACAGGATTAGAAACCCTAGTAGTCC
+
IIIIIIIIIIIIIIIIIIIIIIIIIIIIIIIIIIIIIIIIIIIIIIIHIHIHHIIIIIIIIIIIIIIIIIIIIIIIIIIIIGHHIIIIIIIIIIIIIIIIIIIIIIIIIIIIIIIIIIIIIIIIIIIGIIIIIIIIIIIHHIIIIIIIIIEHIIIIIIHIIIHIIIIIIIIIIIIIIIIIIIIIIIIHHIIIIIIIIIIIGHHHHIHHHIIIIGHHIIGIIIIHHIIIGIHIHHHA.IIIHIIIIIHIIIHHHHIHIHFIIIIGIIIIIIIIHIGIIIIHEIIIHDIHIIIIIIHHHIHHIIIIIIIIIIIIIIIIIIIIIHGIIHHHHIIIIIIIIHEIIIIIIIIIIIIIIHHCIIIIIIIIIIHHIIIIIIIIIIIIIIIIIIIIIIIHIHIIIIIIIIIHEIIIIHFGIIIIIIIDDDAD
@HWI-D00621:464:HFY7KBCXY:1:1202:5515:67968 1:N:0:CGAGGCTGAGTCAACA
TAGGGAATATTGGTCAATGGGTGAGAGCCTGAACCAGCCATGCCGCGTGCAGGAAGACGGCCTTATGGGTTGTAAACTGCTTTTGTCAGGGGCTAAAAGGCCTATGCGTAGGCGATTGAAAGTACTTGACGAATAAGCCACGGCTAACTACGTGCCAGCAGCCGCGGTAATACGTAGGTGGCAAGCGTTGTCCGGATTTATTGGGTTTAAAGGGTGCGTAGGCGGCCCTGTAAGTCAGTGCTGAAATACCCCGGCTTAACCGGGGGGGTGGCATTGATACTGCGGGGCTTGAGTACAGATGAAGTAGGCGGAATTGACGGTGTAGCGGTGAAATGCATAGATATCGTCAAGAACACCGATAGCGTAGGCAGCTTACTAAGTTGTAACTGACGCTGAGGCACGAAAGTGTGGGGATCAAACAGGATTAGAAACCCGTGTAGTCC
+
IIIIIIIIIIIIIIIIIIIIIGIIHIIIIIIIIIIIHIIIIIIIIIIIIIIIIIIIIIIIIIIIIIIIHIIIIIIHIIHIGHHIIIIIIIIIIIIIIIIIIIIIIIIIIIIIIIIIIIIIIIIIIIIIIIIHIIIIIIIIIIIIIHIIIIIIIIIIIIIIIIHIHIIIHIIHIHHHHIIIIIHIIIIIIIIIIIHHHIGFHHHIIIGIHHHIIIIIIIHHIIIIIHIHHHGIIIGGHIIIIHIIIIHIIHDIHHA.HHHIIHIHIHGHHHGHIGIIIHIIIIIIHHIHIIIHIIIIIIIIIIHIIIIIIIIIIIIIIIHGIIIIIIIIIIIIIHIIHFFHHHHHIIHIIIIIHIIIIIIIIIIIIIIIHIIIIHHIFIIIIIHIIIIIIIIIIIIIIIIIIIHIIIIIHC1HGDEG@IIIIIIHHGIHDIIIIHIHIIDDDDA
@HWI-D00621:464:HFY7KBCXY:1:1202:9735:67997 1:N:0:CGAGGCTGAGTCAACA
TCGGGAATTTTGCGCAATGGGCGAAAGCCTGACGCAGCAACGCCGCGTGAGGGATGACGGCCTTCGGGTTGTAAACCTCTTTTGTCAGGGACGATGATGACGGTACCTGGCGAATAAGCCACGGCTAACTACGTGCCAGCAGCCGCGGTAATACGTAGGTGGCAAGCGTTGTCCGGATTTACTGGGCGTAAAGAGCGCGCAGGCGGTCGTTCAAGTCGCGTGTGAAAGCCCCCGGCTCAACTGGGGAGGGTCACGCGATACTGATCGACTCGAAGGCAGGAGAGGGTAGTGGAATTCCCGGTGTAGTGGTGAAATGCGTAGATATCGGGAGGAACACCAGTGGCGAAGGCGACTACCTGGCCTGTTCTTGACGCTGAGGCGCGAAAGCTAGGGGAGCAAACGGGATTAGATACCCTGGTAGTCC
+
IIIIIIHIIIIIIIIIIIIIIIIIIIIIIIIIIIIIGIIIIIIIIGIIIIIIIIIIIIIHIIIIIIIIIIIIIHHIIIIIIDHHIIIIIIIIIIIIIHIHHIIHIHIIIIIIIGIIIIIHIIHIIIIIIEHIIIIIIIIIIIIIIIIIIHHIIIIIIIIIIIIIIIIIHHIHIIHIGIIIIIIIIIHIHHHIHIIIHIIIIIIIIHDHHFHHFHHEIIHHIIIIIHHIHIHHIHIIGHHIIGIIIIIIIIIIIIIHIHEIIIHHHHGGHHIIIIIIIIIIIIIIIIIIIHIIIIHIIHIIIIIIIIIIIIIIIIIIIIIIHHHIIIIIIIIIIIHIIIHIIIIIIIIHDGIIIIIHHHIIIIIIIIIIIIIIIHIIIIIIIIIIIIIIHHIIIIIIIIIIHIIIIIIIIIIIIIIIHIIDDDDB
@HWI-D00621:464:HFY7KBCXY:1:1202:13261:68306 1:N:0:CGAGGCTGAGTCAACA
TAGGGAATATTGGACAATGGGCGAGAGCCTGATCCAGCCATGCCGCGTGCAGGAAGAAGGCCTTCTGGGTTGTAAACTGCTTTTACCAGGGGATAAAAAGGCCATGCGTGGCAAATTGAAGGTACCTGGTGAATAAGCCACGGCTAACTACGTGCCAGCAGCCGCGGTAATACGTAGGTGGCAAGCGTTGTCCGGATTTATTGGGTTTAAAGGGTGCGTAGGCGGTTCTATAAGTCAGTGGTGAAATACGGCAGCTCAACTGTCGAGGTGCCATTGATACTGTAGAACTTGAGTACAGACGAGGTAGGCGGAATTGACGGTGTAGCGGTGAAATGCTTAGATATCGTCAAGAACACCGATAGCGAAGGCAGCTTACTAGACTGTAACTGACGCTGAGGCACGAAAGTGTGGGGATCAAACAGGATTAGATACCCCAGTAGTCC
+
IHIIIIIIIIIIIHIIIIIIIIIHIIIIIIIIIIIIIIIIIIIIIIIIIGHIIIIIIIIIIIIIIIIIIIIIIIIIIIIIIHHHIIIIIIIIIIIIIIIIIIIIIIIIIHIIIHIIIIHIIHIIIIHIIIIIIIIIIIHIIGIHIIHIIIIIIIIIGIIIIIIHIIIIHIIIIIEHHHHHIHIHIIIHDHHIHHHIIHHHHHHIIHHHHHHIIIIIIIGHHIIIIIHFIIHHHIHIIIHHHEFIIIIIIIHHFHHIHIIHHIHIIIIHIHHEIIGHIIIIIIIIIHGCIIIIIIIIIHHIIIIIIIIIIHIIIIIIIHIHIIIIIIIIIIIIIIIIHIIIHHIIIHIIIIIIIIIIHCIIIIIIIIIIIIIIIIIIIIHHHHIIIIIIIIIIIIHIIIIIIIIIIIIIIIIIIIGIIIIIIIIIIIIIIHFIHH@HIIDDDAB
@HWI-D00621:464:HFY7KBCXY:1:1202:6207:68816 1:N:0:CGAGGCTGAGTCAACA
TGGGGAATATTGGACAATGGGGGCAACCCTGATCCAGCAATGCCGCGTGTGTGAAGAAGGCCTTCGGGTTGTAAAGCACTTTTATCGGGAACGAAACATTGTCGGCTAATACCCGGCAAGACTGACGGTACCCGAGGAATAAGCACCGGCTAACTCCGTGCCAGCAGCCGCGGTAATACGGAGGGTGCAAGCGTTAATCGGAATTACTGGGCGTAAAGCGTGCGCAGGCGGTTTGTTAAGTCCGCTGTGAAATCCCCGAGCTCAACTTGGGAATTGCAGTGGATACTGGCAAGCTGGAGTATGGTAGAGGAAGGTGGAATTCCCGGTGTAGCAGTGAAATGCGTAGAGATCGGGAGGAACACCAGTGGCGAAGGCGGCCTTCTGGACCAATACTGACGCTCATGCACGAAAGCGTGGGGAGCAAACAGGATTAGAAACCCTAGTAGTCC
+
IIIIIIIIIIIIIIIIIIIIIIIIIHHHIIIHIIIIIIIIIIIIIIIIIHIIIIIIIIIIIIIIIIIIIIIIIIIIIIIIIGGHIIIIIIIIIIIIIIIIIIIIIIIIGIIIIIIIIIIIIIIIIIIIIIIIIIGIGIIIIIIIIIIIIHIIIIIIIHIIIIIIIIIIIIIIIIIIIIIIHHIIIHEHHHIIIHACHIIIIIHIIIIIHIIIHHHIEHHIIIHHIHHHIIHHHEIIHHIHHDCGB?HHHIHG<H<HIHHEHIHGIIHHIIHHG.IIIIIGIIGIIIIHIIIHHHHIIIIIIIIIIIHGIHGIIIIIIIIIIIIIIIIIIIIIIIIIIIIIIIIHHHGCHIIIIIIIIIIIIIIHIIIIIIIIIIIIIGHIIIIIIHHEIIIHIIIDIIIIIIIIIIIIIIIHIIIIIIIIIIIIIIIIIIIIIIIIIIIIIIIIDDDCD
@HWI-D00621:464:HFY7KBCXY:1:1202:7216:68857 1:N:0:CGAGGCTGAGTCAACA
TGGGGAATCTTGCGCAATGGGCGAAAGCCTGACGCAGCGACGCCGCGTGAGCGATGAAGGCCTTCGGGTTGTAAAGCTCTGTGGGGAGGGAAGAATAAGGCTTGGCTAATATCCAAGCTGATGACGGTACCTCCTTAGCAAGCACCGGCTAACTCTGTGCCAGCAGCCGCGGTAAGACAGAGGGTGCAAACGTTGTTCGGAATTACTGGGCGTAAAGCGCGTGTAGGCGGCTAAGTAAGTCGGGCGTGAAATCCCACGGCTCAACCGTGGAAGTGCACTCGAAACTGCATAGCTAGAGTCCTGGAGAGGAAGGTGGAATGCTTGGTGTAGAGGTGAAATTCGTAGATATCAAGCGGAACACCGGTGGCGAAGGCGGCCTTCTGGACAGTGACTGACGCTGAGACGCGAAAGCGTGGGGAGCAAACAGGATTAGATACCCTAGTAGTCC
+
IIIIIIIIIIIIIIIIIIIIIHIIIIIIIIIIIIIIIIHIIIIIIIIIHIHIIIIIIIIIHIHIIIIIIHIIIIIIIIIIIIHHIIIIIIIIIIIHHIIIIIIHIIIIHHHIIHIIIIIIIIHHIIIIHIHIIIIIHIIIIIIIIIIGIIHIIIIIHIIIIIIIIIEHHIHIIHHIIIHIIIIIHHGIEHHIHEFHGHIICFHIIHIHHGIHHHIIHIIIHIIIHHIEHHFEHFG?=IHIHHHIIIIIIIHHDHC9GIHHEHGAHFHHIIIGIIIHIHE=IHIIIIIIIIIIIIIIIHG@HEIIIIIIIIIIIIIIIIHIHHIIIHIIHIGIIIIIIIHEIIHHHHIIHHIIIIIIIIHIIIIIIIIIIIIIIIIIIHIHIIIIHIIIHHDD0IHIIIHHGC/IIIIIIIIIIIIIIIIIIHIHHHIHHEGHIHGHIIIHHIID@D@D
@HWI-D00621:464:HFY7KBCXY:1:1202:10333:68831 1:N:0:CGAGGCTGAGTCAACA
TAGGGAATATTGCACAATGGAGGAAACTCTGATGCAGCGACGCCGCGTGAGTGATGAAGGCCTTCGGGTCGTAAAGCTCTGTTGTACGGGAAGAAGGTCATTTACCTAATACGTAAGAGGCTTGACGGTACCGTATAAGAAAGGACCGGCTAACTTCGTGCCAGCAGCCGCGGTAAGACGAGGGGTCCTAGCGTTGTTCGGAATCATTGGGCGTAAAGCGTATGTAGGCGGCTTTTCAAGTCAGATGTGAAAGCCCACGGCTTAACCGTGGAAATGCATTTGAAACTGCTAAGCTTGAGTGCGGAAGAGGATGGTAGAATTCCTGGTGTAGTGGTGAAATACGTAGATATCAGGAGGAATACCGGAGGCGAAGGCGGCCATCTGGTCCGCTACTGACGCTGAGATACGAAAGCGTGGGGATCAAACAGGATTAGAAACCCTAGTAGTCC
+
IIIIIIIIIIIIIIIIIIIIIIIIIIIIIIIIIIIIIIIIIIIIIIIEHIIIIIIIIIIIIIIIIIIIIIIIGIIIIIIHIIIIIIIIIIIHIIIIIIIIIIIIIHIIIIIIIIIIIIIIIIIIIHIIIIIIHIIIIIIIIIGHHIIHIIIIIIIIIHIIIHIHIIIIHIIIIIIHIIIIHIHHIGHHIHIIIHHIEGHHIIIIIIHIIGIII=IHIIIIIIIIIHHIHIE?GACFHGHEGIIIIHHEIHHFEHECHHHHEHIIHHHHEHIIHHHHHIIIHHHCDIHIHIIHHHHIHIHIHHIIIIIIIIIHHHHHHIIIIGIIIIIHEIIIIIIIIIIHHHIHHHGHIGIIIIIHIIIHIGIIIIHIHIHHIIHHHIIIHHHIIIIIIHIIIIIIIIIIIIHIIIIHIIIIIIIIIIHIIHIIIIIIIIIIIIIHFHIIIIIIDDDDD
@HWI-D00621:464:HFY7KBCXY:1:1202:14104:69468 1:N:0:CGAGGCTGAGTCAACA
TGGGGAATCTTGCACAATGGAGGAAACTCTGATGCAGCGACGCCGCGTGAGCGATGAAGCCCTTCGGGGTGTAAAGCTCTTTCGACGGGAACGATAATGACGGTACCCGAAGAAGAAGCTGCGGCTAACTACGTGCCAGCAGCCGCGGTAATACGTAGGCAGCAAGCGTTGTTCGGAATTACTGGGCGTAAAGAGTGTGTAGGCGGTGTTCTAAGTTTGTCGTGAAATCTCCCGGCTTAACTGGGAGGGTGCGGCGAAAACTGGAATGCTAGAGGATGGGAGAGGTAAGCGGAATTCCTGGTGTAGCGGTGAAATGCGTAGATATCAGGAGGAACACCTGTGGTGTAGACAGCTTACTGGACCATTTCTGACGCTGAGACACGAAAGCGTGGGTAGCAAACAGGATTAGAAACCCTAGTAGTCC
+
IIIIIHIIIIIIIIIIIIIIIIIHIIIIIIIIIIIIIIIIIIIIIIIIIIIIIHIHIIIIIIIIIIIIIIIIIIIIIIIIIGHIIIIIIIIIIIIIIIIIIIHIIIIIIHHIIIHIIIIIIGIIIIGIIIIIIHHIIIHIIIIIIHIHIIHIIIIHIIIIIIIIIFEHEHHIHIIIIGHHIIIIIIIIHHHHIIIIIHIIHIIIIIIHHIIHGIHHHIIIIIIIIIIIIIHDIIIHCHEHIIHGIHGCHIIIIGIIIIIHIHIIIIIIHHHIIHIIIIIHHHIIIIIIHIIHFIIIIHIIIIIHHIIIIIIIIFIIHIHIHHDHIIIIIHIIIIIIIIHIHIIIIIIIIIIHIIIIIIIIIHIIIIIIIIHIIIIIIIIIIIIIIIIIIIIIGIIIIIIIIIIIIIIIIIIHIIIIIIICDDDC
@HWI-D00621:464:HFY7KBCXY:1:1202:12383:69742 1:N:0:CGAGGCTGAGTCAACA
TGGGGAATATTGGACAATGGGCGCAAGCCTGATCCAGCCATGCCGCGTGAGTGATGAAGGCCCTAGGGTTGTAAAGCTCTTTTGTGCGGGAAGATAATGACGGTACCGCAAGAATAAGCCCCGGCTAACTTCGTGCCAGCAGCCGCGGTAATACGAAGGGGGCTAGCGTTGCTCGGAATCACTGGGCGTAAAGGGTGCGTAGGCGGGTCTTTGAGTCAGGGGTGAAATCCTGGAGCTCAACTCCAGAACTGCCTTTGATACTGAAGATCTTGAGTTCGGGAGAGGTGAGTGGAACTGCGAGTGTAGAGGTGAAATTCGTAGATATTCGCAAGAACACCAGTGGCGAAGGCGGCTCACTGGCCCGATACTGACGCTGAGGCACGAAAGCGTGGGGAGCAAACAGGATTAGAAACCCTTGTAGTCC
+
IIIIIIIIIIIIIIIIIIIIIIIIIIIIIIIIIIIIIIIIIIIIIIIIIIIHHIIIIIIIIIIIIIIIIIIIIIIIIIIIIHIIIIIIIIIIIIIIIIIIIIIIIIIIIIII0GHIIIIHIIIIIIIIIIIIIIIIIIIIIIIIIIIIIIIIIIIHHIIIIIIIIIIIIIIIIIIIIIIIIIIIIIIIIIIIIIHHIIIIIIIIIIIIIIIIIIIIIIIIIIIIIHHIIHHIHHIIIIHHEHIHHIIIHHHHIHHHEHIIIIIHHIIIIIIIHIHGIIIIHIIIIIIIIIIHIHIIIHIIIIIIIIIIIIIHGDIIIIIIIHGIIIIIIIIIIIIHIIIIIIIIIIIIIIIIIIIIIIIIIIIIIIIIIIIIIIIIIIIIIIIIIIIIIIIIIIIIIIIIIIIIIIIIIHHGIIIIHIIDDDDD
@HWI-D00621:464:HFY7KBCXY:1:1202:3065:70460 1:N:0:CGAGGCTGAGTCAACA
TGGGGAATTGTTCGCAATGGACGAAAGTCTGACGACGCAACGCCGCGTGGAGGATGAAGACCTTCGGGTCGTAAACTCCTTTCGACCGAGATGAAGAGGCGCCCATCTAACACATGGGCGCATTGACAGTATCGAGGGAAGCAGCCCCGGCTAACTCTGTGCCAGCAGCCGCGGTAATACAGGGGGGGCAAGCGTTGTTCGGAATTACTGGGCGTAAAGGGTTCGTAGGTGGCTTGCTAAGTCACACGTGAAATCCCTCAGCTTAACTGGGGAACTGCGTGTGAAACTGGCGAGCTTGAGGGTAGGAGAGGAATGCGGAATTCCAGGTGTAGCGGTGAAATGCGTAGATATCTGGAGGAACACCGGTGGCGAAGGCGGCATTCTGGACTATTTCTGACACTGATGAACGAAAGCCAGGGGAGCAAACGGGATTAGATACCCGGGTAGTCC
+
HIIIIIIIIIIIIIIIIIIIIIIIIIIIIIIIIIIIHIHIIIIIHIIIIIIIIIIIIIIIIIIIIIIIIIIIIIIIIIIIIHHIIIIIIIIIIIIIIIIIIIIIIIIIIIIIIIIIIIIIIIIIIIIIIIIIIIIIIIIIIIIIIIIIIIHIIIIIIIIIIIIGIIIIIIIIIIHIIIIIIFHH-EH<<EEHHHBGHHHIIIHHIIIIIIHHGHIHIIIIIIHHEHHHHIIIGIIHEHIIIHHBAIIIIIIIIIIIIIIIHFBHIIIIHIIIIIIIIGHIHHIIIIIIIHHIIHIHHIIIIIIIIIHGIIIIIHIIIIIIIIIIIIIIIIIIIIIIIIIIIIIIIIIHGIHEIIIIIIIIIIIIIIIIIIIIIIIIIIIIIIIIIIIIIIIIGIIIIIIIIIIIIIIIIIIIIIHHIIIIIIIIIIHIIIIIIIIIHGIIIIIIIDDDB@
@HWI-D00621:464:HFY7KBCXY:1:1202:6108:70445 1:N:0:CGAGGCTGAGTCAACA
TGGGGAATATTGCACAATGGGCGCAAGCCTGATGCAGCGACGCCGCGTGGGGGATGACGGCCTTCGGGTTGTAAACCCCTTTCAGCACAGACGAAGCGCAAGTGACGGTATGTGCAGAAGAAGCACCGGCCAACTACGTGCCAGCAGCCGCGGTAATACGTAGGGTGCGAGCGTTGTCCGGAATTACTGGGCGTAAAGAGCTCGTAGGTGGTTTGTCGCGTTGTTCGTGAAAACTCACAGCTCAACTGTGGGCGTGCGGGCGATACGGGCAGACTGGAGTACTGCAGGGGAGACTGGAATTCCTGGTGTAGCGGTGGAATGCGCAGATATCAGGAGGAACACCGGTGGCGAAGGCGGGTCTCTGGGCAGTAACTGACGCTGAGGAGCGAAAGCGTGGGGAGCGAACAGGATTAGATACCCCAGTAGTCC
+
IIIIIIIIIIIIIIIIIIIIIIIIIIIIIIIIIIIIIIIIIIIIIIIIIIIIIIIIIIIIIIIIIIIIIIIIIIIIIIIIIHIIIIIIIIIIICHIIIIIIIIIIIIIIIIIIIIIIIIIIIIIIIIIIIIIGIIIIIIIIIIGGGIIIIIIHHHHIIIIGHHIIHIIIHIIHHHIIIIIHIIIIEHIIIIIIIIIIIIHIIHHIHHIIIIIIHIIIGIHIIIIIIIIIIHH@HFHHIHIHIHHAA7HDIIGHDDIIIHGHHHGIIIIIIHIHIIIIIIIIHIIHHIIIIIHIIHIIIHHGIIHIIIIHIIIIIHIIIIHIIIIIIIHIIIIIIIIIIHHHIIIIIIIIIIHIIIIIIIIIIIIIIIIIIIHIIIIIIIIIIIIIIIIIIIIIIIIIIIIIIIIIIIIIIIIIIHHCIIIIIIIBDDDB
@HWI-D00621:464:HFY7KBCXY:1:1202:10841:71000 1:N:0:CGAGGCTGAGTCAACA
TGGGGAATCTTGCGCAATGGGCGAAAGCCTGACGCAGCGACGCCGCGTGAGGGAAGAAGGCCTTCGGGTTGTAAACCTCTTTCAGGAGGGACGAAGCCACTCGGGTTAATAGCCCAGAGGGTGACGGTACCTCCAGAAGAAGCCCCGGCTAACTACGTGCCAGCAGCCGCGGTAATACGTAGGGGGCAAGCGTTGTCCGGATTTATTGGGCGTAAAGAGCGTGTAGGCGGTTTTACAGGTCCGCTGTGAAAACTCGAGGCTCAACCTCGAGCTGTCGGTGGAAACCGTAAGGCTAGAGTCCGGAAGAGGAGAGTGGAATTCCCGGTGTAGCGGTGAAATGCGCAGATATCGGGAAGAACACCCGTGGCGAAGGCGGCTCTCTGGGACGGTACTGACGCTGAGACGCGAAAGCGTGGGGAGCGAACAGGATTAGATACCCTGGTAGTCC
+
IIIIIIIIIIIIIIIIIIIIIIIIIIHIHIIIIIIIIIIIIIIIIIIHIIIIIIIIHIIIIIIIIIIIIIIIIIIHIIIIIHIIIIIHIIIIIIIIIIIIIIIII?HHIIIIIIIIIHIIIIIIIIIIIIIIIIHIIIIIIIIIIIIIIIIIIIIGIIIIIIGIIIIIIIIIIHHIIIIHIE=HIHIHIIGIIIIIIGHIIIIIHIIIIIIIHHGCFGIIIIIIIIHIHIHE?IIIHIHD;IIIIIIIHIGIGHIHFGIIIIIIIIIIIHIIIIIHIIIIIIHHGCIIIIIIIIIIIHIHIIIIIIIIIIIIIIIIIIIIIIIIIIIIIIIIIIIIIIIIIIIIHECHIIIIIIIIIIIIIHEIIIIIIIIIIIIIIIIIIIIIIIIIIIIIIIIIIIIIIIIIIIIIHIIIIHIIIIIIIIIIIIIIIIIIIIIIIIIIIIIDDDAD
@HWI-D00621:464:HFY7KBCXY:1:1202:17818:70922 1:N:0:CGAGGCTGAGTCAACA
TGGGGAATATTGGACAATGGGCGCAAGCCTGATCCAGCCATGCCGCGTGGATGATGAAGGCCCTAGGGTTGTAAAGTCCTTTTAACGGGGAAGATAATGACGGTACCCGTAGAATAAGCCCCGGCTAACTTCGTGCCAGCAGCCGCGGTAATACGAAGGGGGCTAGCGTTGCTCGGAATTACTGGGCGTAAAGCGCACGTAGGCGGATTGTTAAGTCGGGGGTGAAATCCTGGAGCTCAACTCCAGAACTGCCTCCGAAACTGGCGATCTTGAGTTCGGGAGAGGTGAGTGGAACTGCGAGTGTAGAGGTGAAATTCGTAGATATTCGCAAGAACACCAGTGGCGAAGGCGGCTCACTGGCCCGATACTGACGCTGAGGTGCGAAAGCGTGGGGAGCAAACAGGATTAGAACCCCTGGTAGTCC
+
HIIIIIIIIIHIIHIIIGHGIIIIIIIIIIHIHIIIIIIIIIIIIIIHHHHHIIIIIIIIEHGIIHIIHIIIIIHIHIIIIHIIIIIIIIIIIIIHIIIIIIIIIIIIIIIIIIIIIIGIIIIIIIIIIIIIIIIIIIIIIGHIGIIIIIHHIGIHHIHIGHIIIGHIIHHIIIIIIHIIHHIHGIHHIIIIIIHHHIIHHIIHHHHHIHHIIIIIHIHHIIIIIIIIIIHIHHIIHIHGHGIHIIIIIHHIIIGIIIIIIIIIIIIIIGIIIIHHIHIGIIIIIIHIHIIIHGCHGIIIIIIIIIIIIIIIIIIHIHEHHHHHHGIIIIIIIHHGGIHIHIIIIIIIIIIIHHGIIIIHIHHIIIHHIIIIHIIIHIIHIIIIIIIIIIIIIIIIIIIIHIIIIIIHHE</IGIIHHEDDDAD
@HWI-D00621:464:HFY7KBCXY:1:1202:11559:71428 1:N:0:CGAGGCTGAGTCAACA
TAGGGAATCTTGCGCAATGGGCGAAAGCCTGACGCAGCCATGCCGCGTGAATGATGAAGGTCTTAGGATTGTAAAATTCTTTCACCGGGGAAGATAATGACGGTACCCGGAGAAGAAGCCCCGGCTAACTTCGTGCCAGCAGCCGCGGTAATACGAAGGGGGCTAGCGTTGCTCGGAATTACTGGGCGTAAAGGGCGCGTAGGCGGATATTTAAGTTAGAGGTGAAAGCCCAGGGCTCAACCCTGGAATAGCCTTTAATACTGGATATCTTGAGTTCGGGAGAGGTGAGTGGAACTCCGAGTGTAGAGGTGAAATTCGTAGATATTCGGAAGAACACCAGTGGCGAAGGCGACTCACTGGCCCGATACTGACGCTGAGGCGCGAAAGCGTGGGGAGCAAACAGGATTAGAAACCCGGGTAGTC
+
IHHIIIIIIIIIIIIIIIIIIIIIIIIIIIIIIIIIIIIIIIIIIIIIIHIIIIIIIIIIHIIIIIIIHHIHIIIIIIIIIHIIIIIIIIIIIIHIIIIIIIIIIIIIIIIIIIIIIIIIIIIGIIIIIIIIIIIIIIHIIIIIIIIHIHIIHIIIIIIIGIIIIHIIIIIIIIIIIHIIGHIIIIIIHIIIIIIIIIIIHGHHHIIIHHGHIHHHHIIIIIIIHIIGGIIHEEEGIGGHHHIIIIIHHGIHEFIIIIIIIHIIH?EHIIHHIHE=IHIHIIHIIHIIIIIIHIHHIHIIIIIIIIHIIIIIIIIIIIIIIHGHIIHIIIIIIIIIIHIIIIIIIIIIIIIHIIIIIHIIHHIIIIIIHIHHGIIIIIIIIHIIIIIIIHEHIIIIIIHHHIIIIIHHHHHHHIHHIIHDDD@
@HWI-D00621:464:HFY7KBCXY:1:1202:20027:72096 1:N:0:CGAGGCTGAGTCAACA
TGGGGAATCTTGCGCAATGGTCTAACGACTGACGCAGCGACGCCGCGTGTGGGAGGACGCCTTTCGGGGTGTAAACCACTGTTGCCCGGGACGAACAGGGTCATTCATGGCCCCTGACGGTACCGGGTGAGGAAGCACCGGCTAACTCCGTGCCAGCAGCCGCGGTAATACGGAGGGTGCGAGCGTTGTCCGGAATCATTGGGCGTAAAGGGCGCGTAGGTGGCTTCTTAAGCGTGCGGTGAAAGCCTGGGGCTCAACCCCGGGTCGGCCGTGCGAACTGGGGGGCTGGAGCACTGTAGAGGCAGGCGGAATTCCGGGTGTAGCGGTGGAATGCGTAGAGATCCGGAAGAACACCGGTGGCGAAGGCGGCCTGCTGGGCAGTTGCTGACACTGAGGCGCGACAGCGTGGGGAGCAAACAGGATTAGATACCCCAGTAGTCC
+
IIIIIIIIIIIIIIIIIIIIHHHIIIIIIIIIIIIIIIIIIIIIIIIIIIIIHHIIIIIIIIIIIIIIIIIIIFHHIIIIIHIHHIIIIIIHIIHIIHIIHHIIIIIIIIIIIIIIIIIDHIIIIIIEEHIIIHHIHIIIHIIHHIHHHHHHIIICHIHIIIIIIGHHEHHHHIIGGHIIIIIIIHIHHGHHHHHHHIIIIHIHIHHHHIIIHIIHIIIIIHHIHHIIHH@HDHDIHHH@E@HEFHHHIIIIHHCDIIIHHHHIHHHIGIHGHGGB<HHIIHHIIIHIIIHEHFIIIIIGIIIIHIIIIHHDHHIHIHHHHHIIIIHIIIIIIIIHIIHCHDHIIIIIIIIHHHIIIIIIIIIIIIHIIIIIIIIIHIHIIIHGIGIIIHIHIIIIIIIIHIIIHIIIGIIIIIIHIHIIIIIIIIIIIHHHHHH@DADDD
@HWI-D00621:464:HFY7KBCXY:1:1202:10938:72277 1:N:0:CGAGGCTGAGTCAACA
TAAGGAATATTGGTCAATGGACGCAAGTCTGAACCAGCCATGCCGCGTGGAGGATGAAGGTCCTCTGGATTGTAAACTTCTTTTATTTGGGAAGAAACCCACGATTTCTATTGTGGTTGACGGTACCAGATGAATAAGCACCGGCTAACTCCGTGCCAGCAGCCGCGGTAATACGGAGGGTGCAAGCGTTATCCGGATTCACTGGGTTTAAAGGGTGCGTAGGCGGGCAGGTAAGTCAGTGGTGAAATCTCCGGGCTTAACCCGGAAACTGCCGTTGATACTATCTGTCTTGAATATAGTGGAGGTGAGCGGAATATGTCATGTAGCGGTGAAATGCTTAGATATGACATAGAACACCCATTGCGAAGGCAGCTCGCTACACTATCATTGACGCTGAGGCACGAAAGCGTGGGGATCAAACAGGATTAGATACCCTAGTAGTCC
+
IHIIIIIIHIIIIIIIIIIIIIHIIIIIIHIIIIIIIIHIIIIIIIIIIHIIIHIIIIIIIIIIIHHIIIIIIIIIHIIIIHIIHIIIIIIIIIIIIHHHIIIHHHHHFHIHIIIIIIIIIIIIHIHIIIIHIIIIIIIIIIIIIIIIIGIIIIIIHHIIIIIIHHIIIIIIIIIIIIIIHHHHIIIIIIHIIIIHHHGGHIIIIHHIIIIHHHHHHIIIIIIIIHHHHHIIHHHHFB.GIIHIIIIIIIIIIGGIHIIIHHIIHHFHHHIHGIIIHIIIIIIIIIIGHIHIIHIIIIIIIIIIIIIIIIHHIIIIHIHIHIIIIIIIIIIIIIIIIIIGHHHGIIHHIIIIIIHIIIGHIIIIIIIIIIIIIIIIIIIIIIIIIHGHGIIIHIIHHIIHIIIIHHIIIIHCIIIIIIIIIHHG?IHHIHIIIHEIHHIDDDDB
@HWI-D00621:464:HFY7KBCXY:1:1202:16382:72266 1:N:0:CGAGGCTGAGTCAACA
TAGGGAATTGTTCGCAATGGGCGCAAGCCTGACGACGCAACGCCGCGTGGAGGATGAAGACCTTCGGGTCGTAAACTCCTTTCGATCGAGACGAATGGCTTCCGGCTTAATACGCCGGGAGAATGACGGTACCGGGAGAATAAGCTCCGGCTAACTCCGTGCCAGCAGCCGCGGTAATACGGAGGGAGCTAGCGTTGTTCGGAATTACTGGGCGTAAAGCGCGCGTAGGCGGCTTTGTAAGTTAGAGGTGAAAGCCCGGGGCTCAACCCCGGAACTGCCTTTAAGACTGCATCGCTTGAATCCAGGAGAGGTGAGTGGAATTCCGAGTGTAGAGGTGAAATTCGTAGATATTCGGAAGAACACCAGTGGCGAAGGCGGCTCACTGGACTGGTATTGACGCTGATGTGCGAAAGCGTGGGGAGCAAACAGGATTAGATACCCTAGTAGTC
+
IIIIIIIIHHIIIHIIHIHIIIHIIIIIIIIIIIIIIIIIIIIIIIIIIIIIIIHIIIIHIIIIIIIIIGIIIIIIIIIIIIIIIIIIIIIIIIIHIIIIIIIIHIIIIIIIIIIIIIIIIIHIIIHHHHIIIIIIIGIIHIIIIIIIIIIIHIIIIIIIIIIIIIIIIIIIIICHHHIIIIGHHIHHHHHIII-EHHHHIIIHHHIIHIIHIIHIIIHHIIIIIIIHIICIIIIHIHCFIIIHIIHIHIHHIIIIIIIIIIHIIIGHHIIIHIIIHHIIIHIIHIIHGIIGIGIHIIIIIHHIIIIIHIIIIIIIIIIHIIIIIIIIIIIIIIIIIIIIIIIIIIIHHIIIIIIIIIIIHGHGCCIHDIIIIIIIIIHGIIIIIHGECIIIHIIIIIIIIHFHHHIIIHHEIIIIIIIIIIIIIHIIIIIIIIIIHHIGHHD?IBDDD
@HWI-D00621:464:HFY7KBCXY:1:1202:13866:73234 1:N:0:CGAGGCTGAGTCAACA
TGGGGAATTTTGCGCAATGGGGGAAACCCTGACGCAGCAACGCCGCGTGGAGGATGAAGCCCCTTGGGGCGTAAACTCCTTTCGACCAAGACGATAATGACGGTACTGGTGGAAGAAGCACCGGCTAACTCTGTGCCAGCAGCCGCGGTAATACAGAGGGTGCGAGCGTTGTTCGGAATTATTGGGCGTAAAGGGCGCGTAGGCGGTGCCACAAGTCACTTGTGAAATCCCCGGGCTTAACTCGGGGCCTGCAGGCGAAACTGTGGTGCTGGAGTATGGGAGAGGTGCGTGGAATTCCCGGTGTAGCGGTGAAATGCGTAGATATCGGGAGGAACACCTGTGGCGAAAGCGGCGCACTGGACCATAACTGACGCTGAGGCGCGAAAGCTAGGGGAGCAAACAGGATTAGAAACCCGTGTAGTCC
+
IIIIIIIIGHIIGHHIIIIIIIIIIIIIIIHHHHIIIIIIIIIIIIIIIHIHIIIIIIIGIIIIIIHIIGIHIIIIIIIIIHIIIIIIGIIIIIIIIIIHIIIIIIIIIIIIHIIIIIIIIIHIIIHIIIIIIIIIIIIIIIIIIIIIIIIIIIIIGHIIHHIGHHGIHHHHIIIIIIHHGHIIIIIIHIIIIIIIIIIIIIIIHIIIIHEGHIIIIIHEHIHIHIHHIIHHGHHHHFIHE?HIHE,FHE?HHHHIIHHIHH?HIIHHIHGIIIIIHIIIIIIIIIHHIIIHIHHIIHIHIIIIHHHIIIIIIIIHIIIIIHHIIIIIIHEIIIIIIHHIIIIIIIIIIIIHEC?HIIIIIHGCHHIIIIIIIIHIIIIIIIIIIHHG<?IIIIIIIIIIIIIIIIIIHG=IIHHEIHIDDDB@
@HWI-D00621:464:HFY7KBCXY:1:1202:6519:73435 1:N:0:CGAGGCTGAGTCAACA
TCGAGAATTTTTCTCAATGGGGGAAACCCTGAAGGAGCGACGCCGCGTGGAGGATGAAGGTCTTCGGATTGTAAACTTCTGTCATTGGGGAACAAGGTGCATACGTTAACTGCGTGTGCATTGATAGTACCCGAAGAGGAAGAGACGGCTAACTCTGTGCCAGCAGCCGCGGTAATACAGAGGTCTCAAGCGTTGTTCGGATTCATTGGGCGTAAAGGGTGCGTAGGCGGCGCGGTAAGTCGGGTGTGAAATCTTGGAGCTTAACTCCGAAACTGCATTCGATACTGCCGTGCTTGAGGACTGGAGAGGAGACTGGAATTTACGGTGTAGTGGTGAAATGCGTAGATATCGTAAGGAAGACCAGTGGCGAAGGCGGGTCTCTGGACAGTTCCTGACGCTGAGGCACGAAGGCCAGGGGAGCAAACGGGATTAGAAACCCGAGTAGTCC
+
IIIHHGHHIIIIIIIIIIIIIIIIIIIIIIIIIIIHIIIIIIIIIIIHHHGHIHHHIIIHIIIIIIIIIIIIIHIIIIIIIHIIIIIIHIIIIIIHIIIIIIIIIIIIIIIIIIIIIIIIIIIIIIIIIIHIIIIIIIIIIIIIHIDHHHHIIHIIIIIHIIIIIIHHIIIIIHIIHIIIIIIIIIHIIIIIFEHHIIHIIIICHIIIIIHHGHHIIHHIIIIIHIHHHIIIHHHGHHIHDDHHHFHHIIIHHFIIIHHIHIIIIHIHHG?IIIHHIIIIIHIIIIIIHHFG<CIIIIIHIHIIIIIIHHIIIIHIIIIGIIIIIHHHIIIIIIIIIHIIIIIHEEHIIIIIIIIIHIIIIIIIIIIIIIHHIIHIIIIGIIHIIHHHHIIIHFIIIIIHIIIHIIIIIHIHEGHHIIIIHIIIIHHHHIIIIIIIIIIIIIHDD00D
@HWI-D00621:464:HFY7KBCXY:1:1202:6827:73556 1:N:0:CGAGGCTGAGTCAACA
TGGGGAATATTGCGCAATGGTCGCAAGACTGACGCAGCGACGCCGCGTGTGGGATGAAGGCCTTCGGGTTGTAAACCACTGTCGGGAGGGGCGAATACCTGGCTTCGAATAGGAGACCAGGGGTGACGGTACCTCCAAAGGAAGCACCGGCTAACTCCGTGCCAGCAGCCGCGGTAATACGGAGGGTGCAAGCGTTGTCCGGAATCACTGGGCGTAAAGGGCGCGTAGGCGGCTTGGTAAGTCATCTGTGAAATCCCGGTGCTCAACGCCGGGGCTGCAGGTGAGACTGCCTGGCTAGAGCTTGGTAGGGGCGAGTGGAATTCCCGGTGTAGCGGTGGAATGCGTAGAGATCGGGAAGAACACCAGTGGCGAAGGCGGCTCGCTGGGCCAATGCTGACGCTGATGCGCGAAAGCGTGGGGAGCAAACAGGATTAGATACCCTAGTAGTCC
+
HIIIHIIIIIIIIIIIIIIIHIIIIIIHIIIIIIIIIIIIIIIIIIIIIIIIIIIIIIIIHIIIIIIIHIIIIIIHIIIIIHHIIIIIIIIIIIIIIIIIIIIIIIIIIIHIIIIIIIIIIIIIIGIIIHEHIIIIIIIIHIFIHIIIIIHIIHIIIIIIIIIIHHGIGIIIIIIIIIIIIIIIIDIHIEHIIIHGHIIHIHIIIIIIIIIIIIHIIIHIIGHIIIIHIHFIIHEHHHHCHEEG@IIIGIHF?,HIIIIIIIIGHIHHDHIIHIIIIHIIHIIIIIIIHIHFHHCIIIIHFGIIIIIIIIIIIIIIIIIIIIIIIIIIIIIIIIIIIHIIIIIIIIHGHIIIIIHHHIIIIHIGIIIIIHIIIIIIHIIIIHIHIIIIIIIIIHIIHIIIHHGCIIHIIIIIIIIIIIIIIIIIIHHHHHIIIIIIIIIIHIIIIDD@AD
@HWI-D00621:464:HFY7KBCXY:1:1202:6786:73813 1:N:0:CGAGGCTGAGTCAACA
TGGGGAATATTGGACAATGGGCGCAAGCCTGATCCAGCCATGCCGCGTGAGTGATGAAGGCCTTAGGGTTGTAAAGCTCTTTTGTCCGGGACGATAATGACGGTACCCGCAGAATAAGCCCCGGCTAACTTCGTGCCAGCAGCCGCGGTAAGACGAAGGGGGCTAGCGTTGTTCGGAATTACTGGGCGTAAAGCGCGTGTAGGCGGTTGTTCAAGTCAGGTGTGAAAGCCTTGAGCTCAACTCAAGAAATGCACTTGATACTGGATGACTAGAGGACCGGAGAGGATAGTGGAATTCCCAGTGTAGTGGTGAAATACGTAGAGATTGGGAAGAACACCAGTGGCGAAGGCGGCTATCTGGACGGTTTCTGACGCTAAGACGCGAAAGCGTGGGGAGCAAACAGGATTAGAAACCCTAGTAGTCC
+
IIIIIIIIIIIIIIIHIIIIGIIIIIIHIIIIIIIIIIIIHIIIIIIIHHHHHIIIIIIIIIIIIIIIIIIIIIIIIIIIIGHIIIIIIIIIIIIIIIIIIIIIIIIIIIIIIIIIIIIIIIIIIIIIIIHHIIIIIIIIIIIIIIIIIIIIIIIHHIHHIIIIIIIIHHHIGCHHIHHIIIIHHHHIIIIHGHIIHIIIIIIIIIIHHIIIIIIHHIIHIIFHHHIHEHH@C@HHIHIHIHHHHEFIIIHIIHGHIIIIHHIIIIIHHHIHHHHHIIIIIIIIIIIIIIIIIIIHIIIHIIIIIIIIIIIIIIHIIIIIHGGHIIIIIIHIIIIIIIIIIIIHIIIIIIIIIIIGIIIIHIIIIIIIHIIIHFHEIIIIIIIIIIIHIIIIIIIIIIIIIIIIIIIIIIIIIIIIIIHDDDAA
@HWI-D00621:464:HFY7KBCXY:1:1202:11495:73833 1:N:0:CGAGGCTGAGTCAACA
TGGGGAATATTGGACAATGGGCGCAAGCCCGATCCAGCCATGCCGCGTGTGTGAAGAAGGCCTTCGGGTTGTAAAGCACTTTTGTCCGGAAAGAAAAGCGCTTGATTAATACTCGGGTGTTATGACGGTACCGGAAGAATAAGCACCGGCTAACTTCGTGCCAGCAGCCGCGGTAATACGAAGGGTGCAAGCGTTACTCGGAATTACTGGGCGTAAAGCGTGCGTAGGTGGTTTGTTAAGTCTGATGTGAAAGCCCTGGGCTCAACCTGGGAACTGCATTGGAAACTGGCTTACTAGAGTGCGGTAGAGGGGTGTGGAATTCCCGGTGTAGCAGTGAAATGCGTAGATATCGGGAGGAACATCTGTGGCGAAGGCGACACCCTGGACCAGCACTGACACTGAGGCACGAAAGCGTGGGGAGCAAACAGGATTAGAAACCCGAGTAGTCC
+
IIIIIIGIHIIIIIIIIIHIIIIIIIIHIIIIIIIIIHIIIIIIIIIIHHHIIIHIIIIIIIIIIIIIHIIIIIIIIIIIIGHIIIIIIIIIIIIIIIIIIIIIGIIHIIIIIEHIIIIIGIIIHIIIIIIIIIGHIGHHHHHHHIIIIIIGFHIIIIIHIIIIIIHIIIIIIIHIHHIHHHIGHHHIIHHHHIDAHHGHHIIIIIIIHIIHI@HGHIIIHHIIHHHHIIHIIHG?EIIHG?AHGHHIHHHGHG?HHIHIIHGGIIHHIIIIIFHFIIGIIIIIIIIIIGHFHIIIIIHHIGIIHIIIHHHHHHHIIIIGIHHIHIIIIIHIHIIIIHHIIIHIIHHEIIIHIIIIIIIIHHIIIHHIHIIHIIHIHEHHECIIIIIIIIIHHEIHIIIIIIIIIIIIIIIIIIIIIIHIHHIIHIHIHEIHIIHE<DHIHHIIDDD@?
@HWI-D00621:464:HFY7KBCXY:1:1202:13429:73861 1:N:0:CGAGGCTGAGTCAACA
TCGAGAATTTTTCTCAATGGGGGAAACCCTGAAGGAGCGACGCCGCGTGGAGGATGAAGGTCTTCGGGTTGTAAACTCCTGTCATTTGGGAACAAGGCGCAGGTATTAACTGTACCTGCGTTGATAGTACCAGAAGAGGAAGAGACGGCTAACTCTGTGCCAGCAGCCGCGGTAATACAGAGGTCTCAAGCGTTGTTCGGATTCATTGGGCGTAAAGGGTGCGTAGGTGGCGCGGTAAGTCGGGTGTGAAATTTCGGAGCTTAACTCCGAAACTGCATTCGATACTGCCGTGCTTGAGGACTGGAGAGGAGACTGGAATTTACGGTGTAGCAGTGAAATGCGTAGAGATCGTAAGGAAGACCAGTGGCGAAGGCGGGTCTCTGGACAGTTCCTGACACTGAGGCACGAAGGCCAGGGGAGCAAACGGGATTAGATACCCTAGTAGTCC
+
IIIIHIIIFHIIIIIIIIIIIIIIIIIIIIIIHHIIIIIIIIIHIIIHIIIIIIIIHIIIIIIIIIIIIIIIIIIHIIHIHIIIHIIHIIIIIIIIIIIIIIIHIIIIIIIIIHHHIIHGHHHHIIIIGHIIHHHIIIIIIIHIIIIIIIIIIEHHIIIHIIIIIHIHIIIIIIIIIIIHHGHHIIIIIEFHBHHHIIIHHIIHHIIIHIIIHHIIIIHGIIHHHIIIIHDGIHIIHDGHHEB.HEHHH?IIHHECECD@FHIHCEHEHHHHIIIHHHIIHHIIIIHIIHHIHIHHIIHEGIHFIHIIHHHHFIHIIIHIIIGIIHHIIIIIHGIIIIIIIHHHGFDGEEIHIIIIIIIIHHIIIIHIIIIIIIIIIIIGIIIIIIIHHFHIIIIIIIIIIIIIIIIIIIIHIGIIIIIIIIIIIIIIIIIIIIHGIHHHIIIDDDAD
@HWI-D00621:464:HFY7KBCXY:1:1202:12051:74515 1:N:0:CGAGGCTGAGTCAACA
TAAGGAATATTGGTCAATGGACGCAAGTCTGAACCAGCCATGCCGCGTGGAGGATTAAGGCCCTCTGGGTTGTAAACTCCTTTTATCTGGGAAGAAATCCATATATTCTTATGTGGTTGACGGTACCAGAGGAATAAGCACCGGCTAACTCCGTGCCAGCAGCCGCGGTAATACGGAGGGTGCAAGCGTTATCCGGATTCACTGGGTTTAAAGGGTGCGTAGGCGGGTAAGTAAGTCCGTGGTGAAATCTCTGAGCTTAACTCAGAAACTGCCGTGGATACTATTTGCCTTGAATATTGTGGAGGTGAGCGGAATATGTCATGTAGCGGTGAAATGCTTAGATATGACATAGAACACCAATTGCGAAGGCAGCTCACTACACAATTATTGACGCTGAGGCACGAAAGCGTGGGGATCAAACAGGATTAGAAACCCTTGTAGTCC
+
IIIIIIIIIIIIIIIIIIIIIIIIIIIIIIHIIIIIIIIIIIIIIIIIIIIIIHIIHIIIIIIIHIIIIIIIIIIIIIIHIGHHHIIIIIIIIIIIIIIHIIIIHIIIIIHIIIIIIIIIIIIIIIIIIIIIIIIIIIIIIIIIHIIIIIIIIHIHIIIIIIHHHGIHIGIIIIIHHIIHIIIIIIIIIIIIIIIIIIIIIIIIIIIIIIIIHIHHHHIIIIHIIHIIHIHIHHIHGIIHHHIIIIIIIHHFDHHIGGEIHHIIIHGIIIHHGIIIHIIIIIIHHHGHHHHHFHHHHIIIIHIIIIIIIIIIHIIGGIIIIIIIIIIIIIIIHHIIIIIIHHFHIHHHGHIIIIIIIIIIIIIHIIIIIIIIIHIIIIIIIIIIIIIIIIIIIHHIIIIIIIIIIIIIIHIIIIIIIIIIIIIIIIIIIIIHIIIIGIIDDDDD
@HWI-D00621:464:HFY7KBCXY:1:1202:13880:75246 1:N:0:CGAGGCTGAGTCAACA
TGGGGAATCTTGCGCAATGGGCGAAAGCCTGACGCAGCGACGCCGCGTGAGGGAAGAAGGCCTTCGGGTTGTAAACCTCTTTCAGGAGGGACGAAGCCACTCGGGTTAATAGCCCAGAGGGTGACGGTACCTCCAGAAGAAGCCCCGGCTAACTACGTGCCAGCAGCCGCGGTAATACGTAGGGGGCAAGCGTTGTCCGGATTTATTGGGCGTAAAGAGCGTGTAGGCGGCTTCACAAGTCCGCTGTGAAAACTCGAGGCTCAACCTCGAGCTGTCGGTGGAAACTGTGTGGCTAGAGTCCGGAAGAGGAGAGTGGAATTCCCGGTGTAGCGGTGAAATGCGCAGATATCGGGAAGAACACCCGTGGCGAAGGCGGCTCTCTGGGACGGTACTGACGCTGAGACGCGAAAGCGTGGGGAGCGAACAGGATTAGATACCCTAGTAGTCC
+
IIIIIIIIIIIIIIIIIIIIIIIIIIIIIIIIHIIIIIHIIIIIIIIIIIIIIIIIIIIIIIIIIIIIIIIIIIIIIHIIIIIIIHIIIIIIIIIIIIGIIIIIIIIIIIIIIIIIIHHHIHIIHIIIIIIIIIIIIIHIIIIHIIIHIIHIHIHIIHIIIIIIIIIIIIIIIHIGIIIHIIIIIIIIHIIIHHHIIIFHEH?@HHIIHIIIHHIIIIIIIIIIIIIHIIG-EIHHHDHD:IIIIHIIIIHFECEEHHHIHFIHH@?IIHHIHHIIIHIIIIIIHEHHHHIIIIGIHHHIIIIIIIIIIIIIIIIIIIHIIIIIIIIIIIIIIIIIIIIIIIGIHHFHIIIIIIIIIIIHIIIIIIIIIIIIIIIIIIIIIIIIIIIIIIIIIIIIIIHHIIIIIIIIIIIIIIIIIIIHHIIIIIIIIIIIIIIIIIIIIIIDDDD@
@HWI-D00621:464:HFY7KBCXY:1:1202:14212:75875 1:N:0:CGAGGCTGAGTCAACA
TGGGGAATATTGGACAATGGGCGAAAGCCTGATCCAGCAATGCCGCGTGAGTGAGGAAGGCCTTAGGGTTGTAAAGCTCTTTCGGCGGGGACGATGATGACGGTACCCGCAGAAGAAGCCCCGGCTAACTTCGTGCCAGCAGCCGCGGTAATACGAAGGGGGCGAGCGTTGTTCGGATTTACTGGGCGTAAAGGGCGCGCAGGCGGTCATTTTTGTCGAGTGTGAAAGCCCCGGGCTTAACCTGGGAACTGCGCTCGAAACGGGATGACTAGAGATCGGGAGAGGAGAGTGGAATTCCCAGTGTAGAGGTGAAATTCGTAGATATTGGGAAGAACACCGGTGGCGAAGGCGGCTCTCTGGACCGATACTGACGCTGAGGCGCGAAAGCGTGGGGAGCAAACAGGATTAGATACCCCAGTAGTCC
+
IIIHIIIIIIIIIIIIIIIIIIIIIIIIIIIIIIIIIIIIIIIIIIIIIIIGHIIIIIIIIIIIIIIIIIIIIIIIIIIIIHHIIIIIIIIIIIIIHIIIIIIHHIIIIIHIIHIIIIIIIIIGICEHIIIIHHHIIIIIIIIIIIIIHHEHIIH.EHHHIIIIHIII?HHHHHHIHHIIIIIIHIIIHIIIHHIHHIIHHHHHHIIHDHFHIHIIIIIIIIIIIIIHIHHIIIIHHHIIHIIHGIIIHIIHDHHHGFIHIIIIHHHHHF/HHIHHIIIIIHIIH?IIIIIIIIIHIIIIIIIIIIGIIIIIIIIIIIIIIHIIIGIIIHFIIIIIIIIHIIHIIIIIIIIHIIHGIIIIIIIIIHIIHIHIIIIIIIHIIIIIIIIIIIIIIIIIIIIIIIIIIIIIIIIIIIIIIIIDDDCD
@HWI-D00621:464:HFY7KBCXY:1:1202:10622:76106 1:N:0:CGAGGCTGAGTCAACA
TGGGGAATCTTGCACAATGGGCGAAAGCCTGATGCAGCGACGCCACGTGGGGGATGAAGCTTTTCGGAGTGTAAACCCCTTTCGACTGGGACGAATGCCTCGCAAGAGGAGTGACGGTACCAGTATAAGAAGCCCCGGCTAACTACGTGCCAGCAGCCGCGGTAAGACGTAGGGGGCCAGCGTTGTTCGGAATTACTGGGTGTAAAGGGTTCGTAGGCGGTGTGGCAAGTCGGGAGTGAAATCTCTGGGCTCAACCCAGAGACTGCTTCCGAAACTGCTGTGCTTGAGTGTGAGAGAGGCTCGTGGAATTGCAGGTGTAGCGGTGAAATGCGTAGATATCTGCAGGAACACCCGTGGCGAAAGCGGCGAGCTGGATCACTACTGACGCTGAGGAACGAAAGCTAGGGGAGCAAACAGGATTAGAAACCCTAGTAGTCC
+
IIIHIIIIIIIIIIIIIIIIIIIIIIIIIIIIIIIIIIIIIHIIIIIIIHIIIIIIIIIIIIIIIIHIIIIIIIIIIIHIHDHHIIIHIIIIIIIIIIIIIIIIIIIIIIIIIIIIIIIIIIIIIIIIIIIIIIIIIHIIIIIHIIIHIIIIIIIIIFHIIIIIIIIIIHIIIHIIIIIIGIIHHI?HHIGHHHGIIIIIHHHHIIHHHHIHIIIIHIIIHIIIIIHEHIHIIHHHHHIHHIIGIHGIHHHHGHGIHHHHHHIIIIIIHIIIIIIIIIIHIHFIIIIIIIIIHIIIHIIHIIIIIIIIHIIIIIIIIIIIIIIIIIIHIIIIIHHHGIIIIIIIHIIIIIIIIIIIIIIIIHIIIIIIIIIIIIIIIIIIIIHHHHIIIIIIIIIIIIIIIHHIIIIIIHIIIHIIIIIIIIIIIHIIIIIIIDDDAB
@HWI-D00621:464:HFY7KBCXY:1:1202:11486:76924 1:N:0:CGAGGCTGAGTCAACA
TGGGGAATCTTGGACAATGGGGGAAACCCTGATCCAGCCATGCCGCGTGAGTGATGAAGGCCCTAGGGTTGTAAAACTCTTTCGCGCACGACGATAATGACGGTAGTGCGAGAAGAAGCTCCGGCTAACTTCGTGCCAGCAGCCGCGGTAATACGAAGGGGGCTAGCGTTGTTCGGAATTACTGGGCGTAAAGCGCGCGCAGGCGGTCCTTCCAGTCAGAGGTGAAAGCCCAGAGCTCAACTCTGGAACTGCCTTTGAAACTAGAGGACTTGGGTACGGGAGAGGTGAGTGGAATTCCGAGTGTAGAGGTGAAATTCGTAGATATTCGGAAGAACACCAGTGGCGAAGGCGGCTCACTGGCCCGTTACCGACGCTCAGGCGCGACAGCGTGGGGAGCAAACAGGATTAGAAACCCGTGTAGTCC
+
IIIIIIIIIIIIIIIIIIIIIIIIIIIIIIIIIIIIIIIIIIIIIIIIIIIHIIIIIIIIHIIIHIIIIIIIIIIIIIIIIHHIIIIIIIIIIIIIIIIIIIIIIIIIIIIIIGIIIIIIIIIIIIHIIIIIIIIIIIIIIIIIIIIIIIIIHIIFHHIHIIIIIIIIHHIIIIIIIIIIIIIIIIIHHI@HHIIIHIIIHIIIIIIHHHHHHIIHIIIHHHGIIIHHHIGHIHHHIIIIHGIHIIIIIHIHFHIIIIIIIIIIHIIIHHIIIIIIIIIIIIIIIIIIIIIIIIHHHIIIIIIHIIIIIIIIIIIHIHIIIHHIIIIIIIIIIIIIIIIIIIIIIIIIGIIIIHIIGIIIHIIIIIIIIIIIIHIIIIIIIIIIHHHIIIIIIIIIIIIIIIIIIIIIIIIHIIHIHIIDDDDA
@HWI-D00621:464:HFY7KBCXY:1:1202:13969:77813 1:N:0:CGAGGCTGAGTCAACA
TGGGGAATCTTGCGCAATGGGCGAAAGCCTGACGCAGCGACGCCGCGTGCGGGAAGAAGGCCTTCGGGTTGTAAACCGCTTTCAGGAGGGACGAAGCCACTCGGGTTAATAGCCCAGAGGGTGACGGTACCTCCAGAAGAAGCCCCGGCTAACTACGTGCCAGCAGCCGCGGTAATACGTAGGGGGCAAGCGTTGTCCGGATTTATTGGGCGTAAAGAGCGTGTAGGCGGCCCGATAGGTCGGTTGTGAAAACTGGAGGCTTAACCTTCAGACGTCGGCCGAAACCATCGGGCTAGAGTCCGGAAGAGGAGAGTGGAATTCCTGGTGTAGCGGTGAAATGCGCAGATATCAGGAAGAACACCCGTGGCTAAGGCGGCTCTCTAGTACGGTACTGACGCTGAGACGCGAAAGCGTGGGGAGCAAACAGGATTAGAAACCCTAGTAGTCC
+
IIIIIIIIIIIIIIIIIIIIIIIIIIIIIIIIIIIIIIIIIIIIIIIIIIIIIIHIHHIIIIIHIIIIIIIIIIIIIIIIIHHHIHIIIIIIIIIIGIIIIIIIIHHIIIIIIIIIIIIHIIIIIIIHIIIIIHIIIIIIIIIIIIIIIHHIIIFHHGHIIHHIIIIGIHIGIGEFHHHBGHIIHIDI-EFHAGHIEEHHHEFB@HHIIIIIEHHEH@HHHGIIIIIGHIIHDG@@-HIGIIIIIHHHGGGGIHIIHHIHHIHHHHIHHHIHHDIHIIIIIIIIHIGGIIIIIHHDIIIIIIIIIIIIIIIIIIIIIIIIIIIIIIIIIIIIIIIIIIIIIIIHHHGIIIIIIIIIHHHEHIHIIIIIIIIIIIIIHGIIIIIIIIIIIHIIIHEIIIIIIIHIIIIIIIIIIIIIIIIIIIIHIIIIIIIIIHFDIIIIIIIDDDDD
@HWI-D00621:464:HFY7KBCXY:1:1202:13773:80156 1:N:0:CGAGGCTGAGTCAACA
TGGGGAATATTGGACAATGGGCGAGAGCCTGATCCAGCCATGCCGCGTGCAGGAAGAAGGCCTTCTGGGTTGTAAACTGCTTTTACCAGGGGATAAAAAGGCCATGCGTGGCAAATTGAAGGTACCTGGTGAATAAGCCACGGCTAACTACGTGCCAGCAGCCGCGGTAATACGTAGGTGGCAAGCGTTGTCCGGATTTATTGGGTTTAAAGGGTGCGTAGGCGGTTCTATAAGTCAGTGATGAAATACGGCAGCTCAACTGTCGAGGTGCCATTGATACTGTAGAACTTGAGTACAGACGAGGTAGGCGGAATTGACGGTGTAGCGGTGAAATGCTTAGATATCGTCAAGAACACCGATAGCGAAGGCAGCTTACTAGACTGTAACTGACGCTGAGGCACGAAAGTGTGGGGATCAAACAGGATTAGAAACCCTGGTAGTCC
+
HHIHIIIIIIIIIIIIIIIIIIIIIIIIIIIIIIIIIIIIIIIIIIIIIIIIIIIIIIIIIIIIIIIIIIIIHIIIIIIIIHHIIIIIIIIIIIIIIIHIIIIIIIIIIIIIIIHIIIIIIIIIIIIIIIIIIHIIIIIIIHIIIGIIIIIIIIHIIIIIIIIIHIIIHHIIIIHIIHIIIIIHIIIBGHIIIIIHHIIIHIIIHEFHHEIIIIIIHHIIIIHIIIHIIHECGEG?CHFIHIHHIIHHDHHEHHFHHHIGHIHDIHGFDHHHHCIIIIHEHHCIIHIIIHIIIIIIHHD0IIIIIIIIGIIIHCHCHIHIIIIIIGIIIIIIIIIIIIIHHHIIIHHHIHIIIHHDIIHHGHHIIIIIIIIIIIIIHHIHIIIHIIIIIIIIIIIIIIIIIIIIHIIIIIIIIHIIIIIIIIIIIIIIIIIIIIIIIIDDDDD
@HWI-D00621:464:HFY7KBCXY:1:1202:11270:80569 1:N:0:CGAGGCTGAGTCAACA
TGGGGAATATTGGACAATGGGGGAAACCCTGATCCAGCAATGCCGCGTGTGTGAAGAAGGCCTGCGGGTTGTAAAGCACTTTTGTTGGGGAAGAAAAGCCGTTAGCGAATAACTGGCGGTCTTGACGGTACCCAAAGAATAAGCACCGGCTAACTCCGTGCCAGCAGCCGCGGTAATACGGAGGGTGCGAGCGTTAATCGGAATTACTGGGCGTAAAGCGTGCGTAGGCGGTTTGATAAGTCGGGTGTGAAAGCCCCGGGCTTAACCTGGGAATTGCATTCGATACTATCTGACTCGAGTCTGGGAGAGGGAAGCGGAATTCCGGGTGTAGCGGTGAAATGCGTAGATATCCGGAGGAACATCAGTGGCGAAGGCGGCTTCCTGGCCTAAGACTGACGCTGAGGTACGAAAGCGTGGGGAGCAAACAGGATTAGATACCCGTGTAGTCC
+
IIIIIIIIIIIIIIIIIIIIIIIIIIIIIIIIIIIIIIIIIIIIIIIIIIIIIIIIIIIIIIIIIIIIIIIIIIIIIIIIIHHIIIIIIIIIIHIIIIIIHIIIIIIIIIIIIIIIIIHIIIIIIIHIIIIIIIIIIHIIIIIIIIIIIIIIIIIIIHIIIHGEHHHIIIIIIIIHIIHIHHIIIHIIIIIIIIIHIIIIIIHIIIIIHHIGHHHIHIHIIIIIGIIHIHIIIIIHHIHIGIHEHIIIIIIHHHIIIHFIHIIIIIIIIIIIGIIIIIIIIIHEIGIHIIHIIIHIIIIIIGIHIIIIIIIIIIIIIIIIIIIIIIIIIIIIIIIIIIIIIIIIIIHGIIIIIIIIIIIIIGIIIIIIIIIIIIIIIIIIIIIIIIIIIIIIIIIIIIIIIIIHIIIIIIIIIIIIIIIIIIIIHIIIIIIIIIIIHIIIIHIIDDDBD
@HWI-D00621:464:HFY7KBCXY:1:1202:11256:81410 1:N:0:CGAGGCTGAGTCAACA
TGGGGAATTTTGGACAATGGGCGCAAGCCTGATCCAGCCATGCCGCGTGAGTGAAGAAGGCCTTCGGGTTGTAAAGCTCTTTCGGCCGGGACGAAATCGCACCCTTTAATACGGGGTGTGGATGACGGTACCGGAAGAAGAAGGACCGGCTAACTACGTGCCAGCAGCCGCGGTAATACGTAGGGTCCGAGCGTTAATCGGAATTACTGGGCGTAAAGCGTGCGCAGGCGGTTTTGTAAGCCAGATGTGAAAGCCCCGGGCTCAACCTGGGAACTGCATTTGGGACTGCAAAGCTGGAGTACGGCAGAGGGAGGTGGAATTCCACGTGTAGCAGTGAAATGCGTAGAGATGTGGAGGAACACCGATGGCGAAGGCAGCCTCCTGGGCTAGTACTGACGCTCATGCACGAAAGCGTGGGGAGCAAACAGGATTAGAAACCCTAGTAGTCC
+
IIIIIIIIHHIHIIIIHIIIIIGIIIIIIIIIIIIIIIIHIIIIIIIIIIIIIIHIIIIIIIIIIIIIHHHIIIIIIIIIHHHIGHIIIIIIIIIIHIIIIIHIIIIIIIHIIIHHCHHHIII?HIIIIIHIIIIIIHHHGIIIIHIHCHHIIIIIIIIHIIIIIIHIIIIIIIIIIGIIIIHIIHHIIIIIIIHHIIIHIHIHHIIIIIIHIIIIHHHHIIHIIIIIIIHAHHHGIIHH?EHIIIIHIHGHHHH<HHHIIIIIHHGHFIHHHHIHIIIHHHDHIHIIIIIIIIIIIIIIIIIHFIIHHHGIIIIIHIIIIIIIIIIHIIIIIHIIIHIIIIIIIIHFIIIIIIIIIHHIIIIIIIIIIIIIIIIIIIIIIIIIIIIIIIIIIIIIIIIIHIIIHIIIIIIIIIIIIIIIIIIIIIIIIIIIIIIIHIHHIIIIDDDD@
@HWI-D00621:464:HFY7KBCXY:1:1202:13553:82225 1:N:0:CGAGGCTGAGTCAACA
TGGGGAATATTGCACAATGGGCGCAAGCCTGATGCAGCGACGCCGCGTGAGGGATGACGGCCTTCGGGTTGTAAACCTCTTTCAGGAGGGACGAAGCCACTCGGGCTAATAGCCCAGAGGGTGACGGTACCTCCAGAAGAAGCCCCGGCTAACTACGTGCCAGCAGCCGCGGTAATACGTAGGGGGCAAGCGTTGTCCGGATTTATTGGGCGTAAAGAGCGTGTAGGCGGCCACACAGGTCTGCTGTGAAAACTCGAGGCTCAACCTCGAGCTGTCGGTGGAAACCGTGTGGCTAGAGTCCGGAAGAGGAGAGTGGAATTCCCGGTGTAGCGGTGAAATGCGCAGATATCGGGAAGAACACCCGTGGCGAAGGCGGCTCTCTGGGACGGTACTGACGCTGAGACGCGAAAGCGTGGGGAGCGAACAGGATTAGATACCCTAGTAGTCC
+
IIHIIIIIIIIIIIIIIIIIIIIIIIIIIIIIIIIIIIIIIIGIIIIIIIIIIIIIIIIIIIIIIIIIIIIIIIIIIIIIIGHIHIIIIIIIIIIIIIIIIIIII/CHHHIIIIIIIIIHIHIIIIIIIIIIIGIIGHHIIFHHIIIIIIIIIIGIHIIHIIIIHIIHDDHHHIHHIIIGHGHIIIIIGHIGGHIIHHHHHIIIHHGIIHGIHGHHHIEHIHIGHIHHHIE@@CF@?CGHHCHEHIIIHIHBHHIIIIIIHIIHHHDGF@HIHH<HIIIIIHIIIIHHHHFIIIIIIIHIIIHIIIGIIIIIIIIIHFIHIIIHHIIIIIIIIIIIIIIIIHHIHHHIHGIIIHIIIHIIIIHHIIIHEIIIIIIIIIIHEIIIIHIIHIHHIHGHHIIHIHEIHIIHHFIIIIIHDIIIHFIHHIIIIIIIIIIIIIIIIIIDDD@B
@HWI-D00621:464:HFY7KBCXY:1:1202:6974:83121 1:N:0:CGAGGCTGAGTCAACA
TGGGGAATATTGCGCAATGGGCGAAAGCCTGACGCAGCGACGCCGCGTGAGGGATGAAGGCCTTCGGGTTGTAAACCTCTTTCAGCAGGGAAGAAGCGAAAGTGACGGTACCTGCAGAAGAAGCACCGGCTAACTACGTGCCAGCAGCCGCGGTAATACGTAGGGTGCAAGCGTTGTCCGGAATCATTGGGCGTAAAGAGCGTGTAGGCGGCTTGGTAAGTCCGCTGTGAAAGTCCAGGGCTCAACCCTGGAATGCCAGTGGAAACTGCCGAGCTAGAGTCCGGAAGAGGAGAGTGGAATTCCCGGTGTAGCGGTGAAATGCGCAGATATCGGGAAGAACACCCGTGGCGAAGGCGGCTCTCTGGGACGGTACTGACGCTGAGACGCGAAAGCGTGGGGAGCGAACAGGATTAGAAACCCTTGTAGTCC
+
IIIIIIIIHIIIIIIIIIIIIIIIIIIIIIIIIIICHIIIIIIIIIIIIGIHIIIIHIIGIIGHIHIIIIIIIIIIIIIIIHIIIIIIIIIIIIIIIHIHIIIIIIIIHHIIIIIIIIIIIIIIIIIIIIIIIIIIIIIIHIIIHIIIIIIIIIIGIIIIIIIIIIIIIHIIIGHIIIIIIIHHHHIHHHIIIHHHHIHIHHHIIIIIIIIIHIIIIIHFFHIIHEHHIIIHHHIHHGBGHHHHGEEIIIIHHHHFIIIIHIIHHIIHHIIIHHIIIIIIHIIIIIIIIHIIIIHIIIIIIHIIIIHIIIIIIIIHIIHIIGIIIIHFIIIHGHIIIIHDIGIIIIIIFIIIIIIIIHIIIIIIIIIIIIIIIIIIHHEGHHHIIIIIIIIIIIIIIIIHH@HHIFIIHHHFGIHGDIIIHIHEDD?AB
@HWI-D00621:464:HFY7KBCXY:1:1202:14260:83010 1:N:0:CGAGGCTGAGTCAACA
TGGGGAATATTGGACAATGGGCGCAAGCCTGATCCAGCCACGCCGCGTGAGTGATGAAGGCCTTCGGGTCGTAAAGCTCTGTGGGGAGGGACGAACCGCTGGGTATTAATACCATCCAGCATGACGGTACCTCCTTAGCAAGCACCGGCTAACTTCGTGCCAGCAGCCGCGGTAATACGAAGGGTGCAAACGTTGCTCGGAATTATTGGGCGTAAAGCGCACGTAGGCGGCTTTGTGTGTCGGATGTGAAATCCCTCGGCTTAACCAAGGAAGTGCATTCGAAACTGCGAAGCTTGAGTACTTAAGAGGATCGCGGAATTCCCGGTGTAGAGGTGAAATTCGTAGATATCGGGAGGAACACCAGTGGCGAAGGCGGCGATCTGGGAAGATACTGACGCTGAGGTGCGAAAGCGTGGGGAGCAAACAGGATTAGAAACCCTAGTAGTCC
+
IIIIIIIIIIIIIFHIIIIIIIIGIIIIIIIIIIHIIIIIIIIIIIIIIHIIIIIIIHHIIIIIIIIIHIIHHIIHHIIIIHHHIIHIIIIIIIIIIIIIIIIIIIIIIIIIIIIIIIIIIIIHIIIIIIIIIIIIIIHIIIIIIIIIIIIIIIIHIIIIIIIIIHIIIIIIIIIIHHIHIIIHHHIIIGIIIHIIHIII@GHHHHHIHHHHIHEHIHIIHHHHHIIHHI6F?IIHHHDEGFHFHHHHHHHHDIIIIHGGIIIHGHHHHEFFHHAHHIGIIIHGIIIHHHHIHFIIIIIHHHFHIHIIHHIIIHIIIIIGIHHEHGIIIIIIIIIIIHEGIIIIIHEIIIHHIHHHIIIIIIIIIIIIGIHIIIIIIGIIIIIIIIIIIIIIIIIIIIIIIIIIIIIIIIIIIIIIIIIIIIHIIIIIIIIIIIHGIIIIIIIADDDD
@HWI-D00621:464:HFY7KBCXY:1:1106:5532:75526 1:N:0:CGAGGCTGAGTCAACA
TGGGGAATATTGGACAATGGGCGAAAGCCTGATCCAGCAATGCCGCGTGAGTGAGGAAGGCCTTAGGGTTGTAAAGCTCTTTCGGCGGGGACGATGATGACGGTACCCGCAGAAGAAGCCCCGGCTAACTTCGTGCCAGCAGCCGCGGTAATACGAAGGGGGCGAGCGTTGTTCGGATTTACTGGGCGTAAAGGGCGCGCAGGCGGTCATTTTTGTCGAGTGTGAAAGCCCCGGGCTTAACCTGGGAACTGCGCTCGAAACGGGATGACTAGAGATCGGGAGAGGAGAGTGGAATTCCCAGTGTAGAGGTGAAATTCGTAGATATTGGGAAGAACACCGGTGGCGAAGGCGGCTCTCTGGACCGATACTGACGCTGAGGCGCGAAAGCGTGGGGAGCAAACAGGATTAGAAACCCTAGTAGTCC
+
IIIIIIIHIIIIIIIFHIIIIIHIHHHHIIIIIIIIIIIGHHIIIIIHHIIHIHHIIIIIIIIIIIIHIIIIIIIIIIIIIIHIIIIIIHIHIIIIHIIIIIIIIIIIIIIIIIIIIIIIIIIIIIIIIIHIIHHIIIIIIIIIIIIIIHHIHIIGIIHIIIHIHIIHEGHEHIHIGIIHIIIHEIHHHHHHIIIIHHHIIIIIIIIIIIIIIIIIIIIIIIIIHHFHII?IIIIHIIIIHIHFHEEHHCIIHHHIIIIIHHIHIHHHHFIIIIHIIIIIIIIIIIHIIIIIIIIIHIIIIHIHIIHIIIIIIIIIIIHIIHHHFIIIIIIHHHHHE?IIHHIIIIIIIIIHHHEIIIIIIIIHIIIIIIIIIIFIIIIIHIIIIHDHIIIIIIIIIHHIIIIIIIIIHE<<IH?IIIIDDDDD
@HWI-D00621:464:HFY7KBCXY:1:1106:12424:77216 1:N:0:CGAGGCTGAGTCAACA
TGGGGAATATTGGACAATGGGCGCAAGCCTGATCCAGCAATGCCGCGTGAGTGATGAAGGCCTTAGGGTTGTAAAGCTCTTTCGCCCGCGACGATGATGACGGTAGCGGGAGAAGAAGCCCCGGCTAACTTCGTGCCAGCAGCCGCGGTAATACGAAGGGGGCGAGCGTTGTTCGGATTTACTGGGCGTAAAGGGCGCGTAGGCGGCGGGTCACGTCGAGTGTGAAAGCCCCGGGCTCAACCTGGGAATTGCGCTCGAGACTGATTTGCTGGAGTTCGGGAGAGGAGCGTGGAATTCCCAGTGTAGAGGTGAAATTCGTAGATATTGGGAAGAACACCGGTGGCGAAGGCGGCGCTCTGGACCGAGACTGACGCTGAGGCGCGAAGGCGTGGGGAGCAAACAGGATTAGATACCCTAGTAGTCC
+
IIIIIIIIIIIIHHHHHIIIIIIIIIIIIIIIGIIIIIIIIIIIIIIIIHIIIIIIIIIIIIIIIIIIIIIIIIIIHIIIIHHIIIIIIIIIIIIIIIIIIHIIIIIIIIIIIIIIIIIIIIIIIIIIIIIIIIIIIHIIIIIIIIIIIIIIIHHHHHHIIIIIGIII?GHEFHHHHHEHIIHIIIIIHHHIIIHHIHHHIIHIIIIIIIIIIIHHIIHHEHIIIHHIHHHIHHHGEIIHHHIHIIIIHIHECCGIIIIIIIIIHIIIIIIIIIHIHIIHHGIIIIIIIIHGHIHHIIIIIHHIHIIIIIIIIIIHIIIIIIIIIIIIIHHHIHIIHIIHIIIIIIIIIIIHHIHHIIIIIIIIIIIIIIHIIHHIIIIIIIIIIIIIIIIIIIIIIIIIIIIIIIFIIIIIIIIIIIIDDDDD
@HWI-D00621:464:HFY7KBCXY:1:1106:12315:77405 1:N:0:CGAGGCTGAGTCAACA
TGAGGAATCTTCCGCAATGGGCGAAAGCCTGACGGAGCGACGCCGCGTGTGGGATGAAGTCTTTCGGGATGTAAACCACTGTCGGAGGGGAAGACAAAAAAGACGGTACCCTCCAAGAAAGCCCCGGCTAACTACGTGCCAGCAGCCGCGGTAATACGTAGGGGGCAAGCGTTATCCAGATTTACTGGGCGTAAAGCGCGTGTAGGCGGCTGGTTAGGCGTGATGTGAAATCTTCCGGCTCAACCGGAAAACTGCATTGCGAACCGGCCTGGCTAGAGTGCAGGAGAGGGAAGCGGAATTCCAGGTGTAGCGGTGAAATGCGTAGATATCTGGAGGAACACCAGTGGCGAAGGCGGCTTCCTGGCCTGCAACTGACGCTGAGACGCGAAAGCGTGGGGAGCGAACCGGATTAGATACCCTAGTAGTCC
+
IIIIIIIIIIIIIIIIIHIIIIIIIIIIIIIIIIIIIIIIIIIIIIIIHEHIIIIIIIIIIIIIIIIIHIIIIIIIIIIIIIHHIHHIIIIIIHIIIIIIIIIIIIIIIIIIIIIIIIIIIIIIIIIHIGIIIIIIIIHIIIIIIIIIIIIIIIIIIIHIIHIHIIIHHHIGHIIIIIIIIIIIIIIIIFG?GIHEHIIIHHIIIIIIIIIIIIHHIIIIIIHHIHIHHH/HHIHIIHHFDGIHHGIIIIIIHIHGIHHHIIHHIIIHIIIIIIIIIIIIIIIIIIIIIIIIIIIIIIIIHIIIIIIIIIIIIIIIIIIIIIIIIHHIHGIIIIIIIIIIIIIIIIIIIIIIIIIIIIIIIIIIIIIIIIIIIIIIIIIIIIHIIIIIIIIIIIIIIIIIIIIIIIIIIIIIIIIIIIIIIIIDDDDD
@HWI-D00621:464:HFY7KBCXY:1:1106:9667:78690 1:N:0:CGAGGCTGAGTCAACA
TGGGGAATTGTTCGCAATGGGCGCAAGCCTGACGACGCAACGCCGCGTGGAGGATGAAGGTCTTCGGATTGTAAACTCCTGTTGCCCGGGACGAAAAACTTCGACCTAACACGTCGAGGTCTGACGGTACCGGGTGAGGAAGCCCCGGCTAACTCTGTGCCAGCAGCCGCGGTAATACAGAGGGGGCAAGCGTTGTTCGGAATTACTGGGCGTAAAGGGCGCGTAGGCGGCCTTCTAAGTCGAACGTGAAATCCCCGGGCTCAACCCGGGAACTGCGTCCGATACTGGAAGGCTTGAATCCGGGAGAGGGATGCGGAATTCCAGGTGTAGCGGTGAAATGCGTAGATATCTGGAGGAACACCGGTGGCGAAGGCGGCATCCTGGACCGGCATTGACGCTGAGGCGCGAAAGCCAGGGGAGCAAACGGGATTAGAAACCCGAGTAGTCC
+
HIIIIIIIIIIIIIIIIIIIIIIIIIIIIIIIIIIIIIIIIIIHIIIIIHHHIIIIIIHIIIIIIIIIIIIIHIIIIIIIIHIIIIIIIIIIIIIIIIIIIIIIIIIIIIIIIIIIIIIIIIIIIIIIIIIIIIHHIIIIIIIIIIIIIIIIIIIIIIIIIIIIIIIIIIIIIHIHHHFHEHIIIIIIIIHHGHIIIIIIHHHHHFHIIIIIHIHHHIHHHHHHHIIIIIFFA?F-EE@@HHCHEHIHHHIIIIIIIFIHFHCIIHFIIHIIGHGHHCGHHHHIHHIIIHIHHFHGHHDHDIIIIIHHHIIIIIIIHIHEIIHIIHHHIIHIIHIIIIGIIHEIIHIIIIIIIIIIHIGIGIIIHIGHHHHIIHHG@FCIIIIIIIIIIIHIIIIIIIIHIIIIIIIIIHEFHIIIIIIIIIHHGIIIIIIIIIIIIIIIIIIDDDDD
@HWI-D00621:464:HFY7KBCXY:1:1106:11949:82982 1:N:0:CGAGGCTGAGTCAACA
TGGGGAATATTGGACAATGGGCGAAAGCCTGATCCAGCCATGCCGCGTGAGTGATGAAGGCCCTAGGGTTGTAAAGCTCTTTTGTGCGGGAAGATAATGACGGTACCGCAAGAATAAGCCCCGGCTAACTTCGTGCCAGCAGCCGCGGTAATACGAAGGGGGCTAGCGTTGCTCGGAATCACTGGGCGTAAAGGGTGCGTAGGCGGGTCTTTAAGTCAGGGGTGAAATCCTGGAGCTCAACTCCAGAACTGCCTTTGATACTGAGGATCTTGAGTTCGGGAGAGGTGAGTGGAACTGCGAGTGTAGAGGTGAAATTCGTAGATATTCGCAAGAACACCAGTGGCGAAGGCGGCTCACTGGCCCGATACTGACGCTGAGGCACGAAAGCGTGGGGAGCAAACAGGATTAGATACCCTAGTAGTCC
+
IIIIIIIIIIIIIHIIIIIIIIIHIIIIIIIIIIIIIIIIIIIIIIIIIIIIIIIIIIIIIIIIIIIIIIIIIIIIIIIIIHHHIIHIIIIIIIIIIHIFHHIIHHHIHIDHHHIHIIEHIIIIIIIIIIIIIIGIIIHIIIIIIIHHHHHIHEHFIIIIIIIIHIIIIHHIIIIIIIIIHIFHHIIIHHHHHHHIIHHHIIH?EGGIGIIHIIIIIIIIIGIIIIIIHHHIIHIGIIIHFAHEHIIIIIHIIIIIIGHIHHIGIHGHHCHD//HCIIIIIIIHHIIIIIIIHHDHHIIHIIIIIIIIIIIIIIIHIIIIHGHIHHHHHHHIIIHIIHGIHHIIIIIIIIHHGCHIIHIHDIHHGFHIHHHHIIIIIIIHHIIIHIIIIIIIIIIIIIIIIIIIIHFIIIIIIIIIIIIDDDDD
@HWI-D00621:464:HFY7KBCXY:1:1106:14900:84355 1:N:0:CGAGGCTGAGTCAACA
TGGGGAATCTTGGACAATGGAGGAAACTCTGATCCAGCCATGCCGCGTGAGTGATGAAGGCCTTCGGGTTGTAAAACTCTTTCGACGGGGACGATAATGACGGTACCCGTAGAAGAAGCTCCGGCTAACTTCGTGCCAGCAGCCGCGGTAATACGAAGGGGGCTAGCGTTGTTCGGAATTACTGGGCGTAAAGCGCGCGCAGGCGGCTTCTCAAGTCAGGGGTGAAAGCCCAGAGCTCAACTCTGGAACTGCCTTTGAAACTGTGAAGCTTGAGTACGGGAGAGGTGAGTGGAATTCCCAGTGTAGAGGTGAAATTCGTAGATATTGGGAAGAACACCGGTGGCGAAGGCGGCTCACTGGCCCGTTACTGACGCTCAGGCGCGACAGCGTGGGGATCAAACAGGATTAGAAACCCTAGTAGTCC
+
IIIIIIIIIIIIHHIIIIIIIIIIIIHIIIHIIIIIIIIIIIIIIIIIIEHHIIIIIHIIIIIIIIHIIIIIHIIIIIIIIHGIGIIIIIIIIHDHHIIIIIIIIIGIIIIIIIIIIHIHIIIIHIIIIIIIHHIIIIIIIIIHIHIHHIIHIIIIIIIIIHIIIIHGEBHIHIIIHHIIIIIGHHIIIIIIIIIIHDIIIIHHIIIIHIIIIIIHIIIHIIHIIHIIHG@HIIHCHHHFHCIIIIIIIGIIIIIIIIHIHIIIHIIIIIHIIIIIIIIIHIHIHIHHIIHHIIIHFHGIHHEGHHHIIIIIIIHHHIIIHHGIHGIIHIIIIHDFHIIIIIIIIIIIIIIIIIHHIIIIIIIIIHHHHHHIIIIIIIIIIIHHGIIIIIIIIIIHIIIIIIIIIIIIIIIHHIIHIIIDDDDD
@HWI-D00621:464:HFY7KBCXY:1:1106:14240:89717 1:N:0:CGAGGCTGAGTCAACA
TGGGGAATCTTGCGCAATGCGCGAAAGCGTGACGCAGCAACGCCGCGTGGGGGAAGAAGGCCTTCGGGTTGTAAACCCCTTTCAGGAGGGACGAAGCCCGGGCGGTTAATAGCCGACTCGGGTGACGGTACCTCCAGAAGAAGCCCCGGCTAACTACGTGCCAGCAGCCGCGGTAATACGTAGGGGGCAAGCGTTGTCCGGAATCATTGGGCGTAAAGAGCGTGTAGGCGGTCCGGTAAGTCGGCTGTGAAAGTCCAGGGCTCAACCCTGGGATGCCGGTCGATACTGCCGGACTAGAGTTCGGAAGAGGCGAGTGGAATTCCCGGTGTAGCGGTGAAATGCGCAGATATCGGGAGGAACACCTATGGCGAAGGCAGCTCGCTGGGACGTTACTGACGCTGAGACGCGAAAGCGTGGGGAGCAAACAGGATTAGAAACCCTTGTAGTCC
+
HIIIIIIIIIIIIIIIIIIGIHIIIIIHIIIIIIIIIIHIIIIIIIIIHHIHIIIIIIIIIIIIIIIIHIIIIIIIIIHIIHIIIIIIIIIIIIIIIIIIIIIIIHIIIIIIIIIIIHHIIIIIIIIHHIHIIIIIIIIIIIIHIIIIIGIIIIIIIIHHIIIIHHIIIIIIHDHH?HIIFHEEHHIIGIIIIHIIIIGIIHHIIHIIIHIIIHIHHIIIIIIIHIIHGIHCHEFEHHIIHHHIIHIHHHHHGHHHHHHHHHGIHHIIIIHIHHIIIIIIIIIIHIIIIIIIIIIHIHHEEIIIIIIIIIIIIIIHHHHHHHIIIIHIHHIIIIIIIIHIIIIIHHHCIIIIIIIIIIIIHIIIIHHIIIHHHIIHIIIIIIIIIIIHIIIIHIIIIIIIIIIHIIIIIIIIIIIIIIIIIHIIHEHIIHIIIIIIHIIIHGIIDDDDD
@HWI-D00621:464:HFY7KBCXY:1:1106:6672:92553 1:N:0:CGAGGCTGAGTCAACA
TTAGGAATCTTGCGCAATGGGCGAAAGCCTGACGCAGCGACGTCGCGTGGGGGAGGAAGGCTTTCGGGTTGTAAACCCCTTTTGTCGAGGAAGAAACAAATGACGGTACTCGACGAATAAGCCCCGGCTAACTCCGTGCCAGCAGCCGCGGTAATACGGAGGGGGCTAGCGTTGTCCGAAGTTACTGGGCGTAAAGCGCGCGTAGGCGGGTTGGTAAGTCCGCTGTGAAAGCCCGGAGCTTAACTCCGGAGGGTCGGTGGATACTGCCAGTCTTGAAGGTGCTAGGGGGAGATGGAATTACCGGTGTAGCGGTGAAATGCGTAGATATCGGTAGGAACACCAGTGGCGAAGGCGGTCTCCTGGGGCATTCTTGACGCTGAGGCGCGAAAGCTGGGGGAGCGAACGGGATTAGAAACCCTAGTAGTCC
+
IIIIIIIIIIIICHIIIHHHHIIIIIDHIIIIIIHIIIHIHHIIIIIHIIIIIHIIHIIIIIIIIIIIIIIIIIIIIIIIIHHIIHHGHIIIIIIIHFHIIIHIIIIFHIIIFHIHIIIIIIIIIIIIHHHHIHHIIIIIIIIIIIIIHDIHHHGHHHIHHCEHHIIIIIIIIHIIIIIIHIIIEHHGHHHHHHHHHIIIIIHHHIIIIIHHHHIIHEFIIIHHHIHIIIHGGIIIIIIIIIIIIHIIIIIIIHHHIHIIIIIIHH?.IIIHGHHC@HHED0IIHHIIHHGHHHIIIIIHIIIIIIIIIIIIIIIIIIIIIIIIHHIGIIIHIIIIIIHGHIIIIIIIIIIDHGGCHHIIIIIIIIIIIIIIHHHGIIIIIHH=IIIIIIIIIIIIIIIIIIIHFIIIIIIIIHGIHIIIIGDDDDD
@HWI-D00621:464:HFY7KBCXY:1:1106:9718:93062 1:N:0:CGAGGCTGAGTCAACA
TGGGGAATATTGGACAATGGGCGAAAGCCTGATCCAGCAATGCCGCGTGAGTGATGAAGGCCTTAGGGTTGTAAAGCTCTTTTACCCGGGATGATAATGACAGTACCGGGAGAATAAGCCCCGGCTAACTCCGTGCCAGCAGCCGCGGTAATACGGAGGGGGCTAGCGTTGTTCGGAATTACTGGGCGTAAAGCGCACGTAGGCGGCTTTGTAAGTTAGAGGTGAAAGCCCGGGGCTCAACTCCGGAATTGCCTTTAAGACTGCATCGCTAGAATTGTGGAGAGGTAAGTGGAATTCCGAGTGTAGAGGTGAAATTCGTAGATATTCGGAAGAACACCAGTGGCGAAGGCGACTTACTGGACACATATTGACGCTGAGGTGCGAAAGCGTGGGGAGCAAACAGGATTAGAAACCCCGGTAGTCC
+
IIIIIHIIIIIIHFHHGIIIIIGIGIIIIIIIIIHIIHIIIIIIIIIIIHHIIIIIIIIIIIIIIIIIIIIIIIIIGHHIIHIIIIIIIHIIIIIIIIIIIIIHHIIIIIIIIIIIIIGIIIIIHIIIIIIIIHIIHGIIIIIIIHHIHHIIIHHHHHIHHIIIIIIIHIIHIIIIHIIIGHIIHIIIIHIIIHIHIIIIHHHEHIHHHHHEHBGHIHIIHHEIIIIIIHHIIIIIIIIIIIIHHIIIIIIHIIIIIHHGIIIHHIHHHFIIHHHEIHHIIIIIIIIHIIIIIHCIIIIIIIIHIIIIHGIIIIIHIIIIHFHIIIIHHIHHIHHHIIIHEFHHHHIIIIHGFHIHIIIIIIIIIIIIHIIIHHEIIIIIIIIIIIIIHIIIIGIHCIIHIIHHGCHIIIHIIIIHH@H?DDDD
@HWI-D00621:464:HFY7KBCXY:1:1106:10533:93080 1:N:0:CGAGGCTGAGTCAACA
TAGGGAATTTTGCGCAATGGGCGAAAGCCTGACGCAGCGACGCCGCGTGAGGGAAGAAGGCCTTCGGGTTGTAAACCTCTTTCAGGAGGGACGAAGCCACTCGGGTTAATAGCCCAGAGGGTGACGGTACCTCCAGAAGAAGCCCCGGCTAACTACGTGCCAGCAGCCGCGGTAATACGTAGGGGGCAAGCGTTGTTCGGATTTACTGGGCGTAAAGGGCGCGTAGGCGGCCCGTTTTGTCAGGCGTGAAAGCCCTGGGCTCAACCTGGGAACTGCGCTTGGGACGGATGGGCTTGAGATCGGGAGAGGAGAGTGGAATTCCCAGTGTAGAGGTGAAATTCGTAGATATTGGGAAGAACACCGGTGGCGAAGGCGGCTCTCTGGACCGACACTGACGCTGAGGCGCGAAAGCGTGGGGAGCAAACAGGATTAGAAACCCCAGTAGTCC
+
IIIIIIIIIIIIIIIIIIIIIIIIIIIIIIIIIIIIIIIIIIIIIIIIIIIIIIIIIIIIIIIIIIIIIIIIIIIIIIIIIIIIIIIIIIIIIIIIIIIHIIIIIEHHIHIIIIIIIFHIIIIHIIIIHIIIIIIHHIHIIIIIIIIIHIGIIIIII@HHIIHHIIIIIIIIIIGHHIHHHIHGIIIHHIIIHHHHHHIHGEHHHHIIIIHHIIIIIHIIIIIIIIHIIIHHDHFIIHHIHIHHHIIIHED6-IHHIIHHHBGF.IIGIHIIIIIIIIIIIIHHIIIIIIIIIHIIIIHHHIIIIIIIHGIIIHHIIIIIIIIIIIIIIIIIIIIIIIIGIIIIIIHIIIIIIHIIIHIIIIIIIIIIIIIIIIIIHHHIIIIIHIIIIIIIIIHIIIIHHIIHGIIIIIIIIIIIIIIIIIIIIIIIIIIIIIHFIIIIIIIDDDDD
@HWI-D00621:464:HFY7KBCXY:1:1106:10601:93223 1:N:0:CGAGGCTGAGTCAACA
TGGGGAATATTGGACAATGGGCGAAAGCCTGATCCAGCAATGCCGCGTGAGTGATGAAGGCCTTAGGGTTGTAAAGCTCTTTTACCAGGGATGATAATGACAGTACCTGGAGAATAAGCTCCGGCTAACTCCGTGCCAGCAGCCGCGGTAATACGGAGGGAGCTAGCGTTATTCGGAATTACTGGGCGTAAAGCATACGTAGGCGGTTATTCAAGTCAGAGGTGAAAGCCTGGAGCTCAACTCCAGAACTGCCTTTGAAACTAGATAGCTAGAATCTTGGAGAGGCGAGTGGAATTCCGAGTGTAGAGGTGAAATTCGTAGATATTCGGAAGAACACCAGTGGCGAAGGCGACTCGCTGGACAAGTATTGACGCTGAGGTACGAAAGCGTGGGGAGCAAACAGGATTAGATACCCTAGTAGTCC
+
IIIIIIIIIIIIIHIIIIIIIIIIIIIIIIIIIIIIIIIIIIIIIIIIIIIHIIIIIIIIIIIIIIIIIIGIIIIGIHIIIHHIIIIIIIIIIIIIIIIIIIIIIIIIIIIIIIIIIIIIIIFHHIIIIHHIHHIIIIIIIIIHIIIIHGIIIIHHHHHIIIIIIIGHHHHIIIIIIHIIIIIIIIIIIIHII<IIIHIIIIIHIIIIIHIIIIHHIIIIIIIIIIIIIIEIIIIIIIIHEGEIHIIIIHIFHIHGIIIIIIIIHIHIIIHF<FEHIIIIIIIIIHIIIHHIIIIDIIIIIIIIHIIIIIIIIIIIHIIIIIIIIIIIIIHIIHHIIIHHHIIIIIHIIIIIHDHIIIIIIIIIIIIIIIIIIIIIIIIHIIIIIIIIIIIIIIIIIIIIIHIIIIIIIIIIIIIIIIHDDDDD
@HWI-D00621:464:HFY7KBCXY:1:1106:10587:94657 1:N:0:CGAGGCTGAGTCAACA
TGGGGAATCTTGGACAATGGGCGCAAGCCTGATCCAGCCATGCCGCGTGAGTGAAGAAGGCCTTCGGGTTGTAAAGCTCTTTTACCAGGGACGATAATGACGGTACCTGGAGAATAAGCCCCGGCAAACTTCGTGCCAGCAGCCGCGGTAATACGAAGGGGGCTAGCGTTGTTCGGAATTACTGGGCGTAAAGCGCACGTAGGCGGGTCGTTAAGTCAGGGGTGAAATCCCAGAGCTCAACTCTGGAACTGCCTTTGATACTGGCGACCTAGAGTCCGGAAGAGGTTAGTGGAATTCCCAGTGTAGAGGTGAAATTCGTAGATATTGGGAAGAACACCAGTGGCGAAGGCGGCTAACTGGTCCGGTACTGACGCTGAGGTGCGAAAGCGTGGGGAGCAAACAGGATTAGAAACCCTAGTAGTCC
+
IIIIIIIIIIGIIIIIIIIIIIIIIIIIIIIIIIIIIIIIIIIIIIIIIIIIIIIGIIIIIIIIIIIIIIIIIIIIGIIIIGHIIGIIIIIIHIHHIHIIIIIIIIIIIIIIIIIIIIIIIIIIIIIHIIIIHIIIGIIIIIIIHIHIIIIIIIIIIHIIIIICIIIIIGIIIIIIIIIIIHIIGIIIIGIIIIIIIIIIIHIIIIIDHHIIIHHIHHIIHIIIIIIIIIIIIHHECIHIIIHHIIHFEHCHGIIIIIHHDFIIHHIHHGHIIIHHIHIHIIIIIHIHIIIIHHHFGIHHGHHFHIGIIIIIIIIHIHHIHFIIHIIIIIHHHHGD?IIIIIIIIIIIIIHG@FGHHHIHHHIIIIIHIIIHIHHIIIIIHIIIIHEHIIIIIIIIIIIIIIIIIIIHIIHHIIIIIIIDDDDD
@HWI-D00621:464:HFY7KBCXY:1:1106:6452:96569 1:N:0:CGAGGCTGAGTCAACA
TAAGGAATATTGGACAATGGAGGCAACTCTGATCCAGCCATGCCGCGTGAAGGACGAAGGCCCTATGGGTCGTAAACTTCTTTTGAACGGGAGAAAACCTCAGGTCGTGTACCTGAGCTGATAGTACCGTTAGAATAAGGGTCGGCTAACTTCGTGCCAGCAGCCGCGGTAATACGAAGGACCCGAGCGTTATCCGGATTCATTGGGTTTAAAGGGTGCGTAGGCGGATTGATAAGTCAGTGGTGAAAGCCCATCGCTTAACGATGGAACTGCCATTGATACTGTCGATCTTGAGTACATTTGAAGTGGGCGGAATGTGTCATGTAGCGGTGAAATGCTTAGATATGACACAGAAAACCGATTGCGAAGGCAGCTCACTAAACTGTAACTGACGCTGAGGCACGAAAGCGTGGGGATCAAACAGGATTAGAAACCCTAGTAGTCC
+
IIIHHIIIIIIIIHIIIIIIIIIIIIIIIIIIIIIIIIIIIIIIIIIIIIIIIIIIIIIIIIIIIIIGIIHIIIIIIIIIIIIIIIIIIGIIIIIIIHIIIIIHIIIIIIIIIIICHHIIIIIIIIIIIIHIIHHIIIIHIIIIIIIIIIIHIIIIIIIIIIIIIIHHHIIIIIIGIIIIIIEHHHIIIIIGHIIIIHHIHIIIIHIIHIFIIHHHHIHIIGIHHGDGDHHHEGHGIIHEHHHHFIHHHGIIIIIGHIIHIIIIIHIIIIHEHHIHHH@HIHHHIHIIIIHHHHHHHEIIIIIIIIIIIIIIHIIHIIIIIIIIIIIHIIIIIIIIIIIHHGDEHFCEIIIHGE<0IIIIIHHIHHIIIIIIHHGHHHIIIIIIHGHIIIIIIHIHHHHIIIIIIIIIIIIIIIIIIHIIIIIHHHHFIIIIHIHIHHIIDDDCD
@HWI-D00621:464:HFY7KBCXY:1:1106:9235:97486 1:N:0:CGAGGCTGAGTCAACA
TGGGGAATTTTGGACAATGGGGGAAACCCTGATCCAGCCATTCCGCGTGAGTGAAGAAGGCCTTCGGGTTGTAAAGCTCTTTTGTCCGGAACGAAACGGTTACGGTGAATACCCGTGACTACTGACGGTACCGGAAGAATAAGCACCGGCTAACTACGTGCCAGCAGCCGCGGTAATACGTAGGGTGCGAGCGTTAATCGGAATTACTGGGCGTAAAGCGTGCGCAGGCGGTTTTGTAAGCCAGATGTGAAATCCCCGGGCTTAACCTGGGAATGGCATTTGGGACTGCAAGGCTTGAGTGCGGCAGAGGAGACTGGAATTCCTGGTGTAGCAGTGAAATGCGTAGATATCAGGAGGAACACCGATGGCGAAGGCAGGTCTCTGGGCTGACACTGACGCTCATGCACGAAAGCGTGGGGAGCAAACAGGATTAGATCCCCTAGTAGTCC
+
IIIIIIHHHIIIIHIIIIIIIIIIIIIIIIIIIIIIIIIIIIIIIIIIIIIIIIIIIIIIIGIIIIIIIIIIHHIIIIIIIGHIIIIIIIIIIIIHIIIIIIIIIIIIIIIIIIIIIIIIIIIIIIIIIHHIIIHIIIIIIIIIIIIIIIIIIIIIIGIIIIIIIIIGIIHHGHIIIIIIGHHIIIIIIHIIIIHDHHIIIHIIIIIIIIIHIIIIIIIIIIIIIIIIIIHFFHHIIHIIGIIIIIIHIIIIIIIIHEEHHGHHG?HIIGIIIIIIIHGIIHIIHGHHHHHHIHIIIIHHIIIHHIIIIIIIIIIIIIIHFIIGIHIIIHIIIIIIIIIIIIIIIIIIIIIIIIIIIHHIIIIIIIIIIIIIIIIIIHIHIHHIIIIIHIIIIIIIIHIIIIIIIIIIIIIIIIIIIIIIIIIIIIIIIIHHHHD</IIIIIIGDDD@A
@HWI-D00621:464:HFY7KBCXY:1:1108:14686:49648 1:N:0:CGAGGCTGAGTCAACA
TGGGGAATATTGCGCAATGGGCGAAAGCTTGACGCAGCAACGCCGCGTGAGTGATGAAGGCCTTCGGGTCGTAAAGCTCTGTCGGGAGGAACGAATGCTCCTGAGGTTAACAGCCTCGGGAGGTGACGGTACCTTCAAAGGAAGCCACGGCTAACTCTGTGCCAGCAGCCGCGGTAATACAGAGGTGGCAAGCGTTGTTCGGAATTACTGGGCGTAAAGGGCGCGTAGGCGGCCTTCTAAGTCAGACGTGAAATCCCCCGGCTTAACCTGGGAACTGCGTCTGATACTGGGAGGCTTGAGTATGGGAGAGGGATGTAGAATTCCAGGTGTAGCGGTGAAATGCGTAGATATCTGGAGGAATACCGGTGGCGAAGGCGGCATCCTGGACCATAACTGACGCTGAGGCGCGAAAGCTAGGGGAGCAAACGGGATTAGATACCCCAGTAGTCC
+
IIIIIIIIIIIIIIIHHIIHIIHHIIIIIIIHIIIIIIIIIIIIIIIIIIIIIHHIIIIIIIIIIIIIIHIIIIGHIIIIIIHHIIIIIIIIIIIIIIIIIIIIIIIIIIIIIIIIIIIIIIIIIIIIIIHIIIIIIIIIIIIIIIIIIIIHHIIIIIIIIIHGIIHIIIIIIGIIEHIIEHIIIHHIIIHEHIGHHGGHHIIIIIHIHHIIHIHHIIIIIHIIIHHIHHHHHHHHHIIHEHEIHG?HEIHIGHHHDIIIGIIIHHB.GIIIIIIGHHHIIIIIIIIIIHGIIIIIHIIIIIHIIIIHIIIIIIIIHIHHHHHIIIIIIHIIIIIIIIIIIIIIIIHFGHHHIIIGIIHHHIHCIIHIIIIIIIHCHHCIIGIIIIIHHIHHIIIIHHHHIIIIHIIIIIIIIIIIIIHHHIHIIHHIIIIIHIHHHHIIHHIIHDDDDB
@HWI-D00621:464:HFY7KBCXY:1:1108:12069:56524 1:N:0:CGAGGCTGAGTCAACA
TGGGGAATCTTGCGCAATGGGCGAAAGCCTGACGCAGCAACGCCGCGTGCGGGAAGAAGGCCCTCGGGTTGTAAACCGCTTTCAGAAGGAACGAAACTGACGGTACTTTCAGAAGAAGGTGCGGCCAACTACGTGCCAGCAGCCGCGGTGACACGTAGGCACCAAGCGTTGTCCGGATTTATTGGGCGTAAAGAGCTCGTAGGCGGTTCGATAAGTCGGGTGTGAAAACTTTGGGCTTAACCCAAAGCGTGCATTCGATACTGTTGTGACTAGAGTTCGGTAGGGGAGTGGGGAATTCCTAGTGTAGCGGTGAAATGCGCAGATATTAGGAGGAACACCGGTGGCGAAGGCGCCACTCTGGGCCGAAACTGACGCTGAGGAGCGAAAGCGTGGGTAGCAAACAGGATTAGATACCCCAGTAGTCC
+
IIIIIIIIIIIIIIIIIIIIIIIIHIIIIIIIIIIIIIIIIIIIIIIIGIIIIIIIIIIIIIIIIIIEHIIIIIIIIIIIHHHIIIIIIIIIIIIIIIIIIIIIIIIIIIIIHIIIIIIIIHIIHIIIIIIIHHIIIIIIIIIIIIIIIIIIIGHIIIIIIIHIIIHHHHIIIIIIHHHHIIIIIIHIHHHIIIHHIIIIIIIIIIIIIIIHHHIIIHIFHIIIHIIIIIIGIHHHIHHGHGFEHDDEFHHHIHIHHHHHHIIHHEEGGHHFIIIIIHHHHIIIIIHIIIIIIIHHFHIIIIGIIIIIIIIIIIIGIIIHIHHHIHGIIIIIIIIIIIIIIIIIIIIIIIIHG@IIHIIIIIIHIIIIIIIIIIHFIIIHEIIIIIIIIIIIIIHIIIIIIIIIIIIIIHHGEIIHHIIIDDDDD
@HWI-D00621:464:HFY7KBCXY:1:1108:12051:64651 1:N:0:CGAGGCTGAGTCAACA
TGGGGAATCTTGCACAATGGGCGAAAGCCTGATGCAGCGACGCCGCGTGGGGGATGAAGCTTTTCGGAGTGTAAACCCCTTTCGACTGGGACGAATGCCTCGCAAGAGGAGTGACGGTACCAGTATAAGAAGCCCCGGCTAACTTCGTGCCAGCAGCCGCGGTAATACGAAGGGGGCTAGCGTTGTTCGGATTTACTGGGCGTAAAGGGCGCGTAGGCGGGCTGATCAGTCAGGGGTGAAATCCCAAGGCTCAACCTTGGAACTGCCTTTGATACTGTCGGTCTTGAGTTCGAGAGAGGTAAGTGGAACTGCGAGTGTAGAGGTGAAATTCGTAGATATTCGCAAGAACACCAGTGGCGAAGGCGGCTTACTGGCTCGAAACTGACGCTGAGGCGCGAAAGCGTGGGGAGCAAACAGGATTAGAAACCCTAGTAGTCC
+
IIIIIIIIIIIIIIIIIIIIIIIIIHIIIIIHHIIIIIIIIIIIIIIIIIIIHHFIHIHHIIIHIHHHIIIIIHIIIIIIIFHHFHIIIIIIIIIIIHIIIIIIIIIIIIIIIIIIIIIIIIIHHIHIHIIIIIIIIIIHHIIHHHIIHHHHHHHIIHIHHHDHIHHIIEHHCHIIDHHIHHA@FEGHIGHIHHHIIHHIIIIHHHIIIIIIHIIIIIIIHHIIHGIIHIHG<IHHHEIHIHIHHIIIIIHHHIIIIIHGIHIHD.IIIIIIIIIHE<?IIEIGHIIIHCHIIIIHIHIIIIIHIHIIIHHHIHHGIIIIIIIIIHIIIIHIIHIHHIIGIIIIIIIIIIIIIHHGIIGIIIIIHG?IIHHHIIIHIIIHIHHHIHIIIIIHF?IIHHHECHIHIIHIHHEIIIIIIIIIHGHHHFFIIIIHIDDDDD
@HWI-D00621:464:HFY7KBCXY:1:1108:9332:66425 1:N:0:CGAGGCTGAGTCAACA
TGGGGAATATTGGACAATGGGGGCAACCCTGATCCAGCAATGCCGCGTGGATGATGAAGGCCTTCGGGTTGTAAAGTCCTTTCGGCGGGGAAGATGATGACGGTACCCGCAGAAGAAGCCCCGGCTAACTTCGTGCCAGCAGCCGCGGTAATACGAAGGGGGCTAGCGTTGTTCGGAATTACTGGGCGTAAAGGGCGCGTAGGCTGTGCTGTAAGTCAGGCGTGAAAGCCCCGGGCTCAACCTGGGAATTGCGCTTGATACTGCGGCGCTGGAAGGTGGGAGAGGATGGCGGAATTCCCAGTGTAGAGGTGAAATTCGTAGATATTGGGAAGAACACCGGTGGCGAAGGCGGCCATCTGGCCCACATTTGACGCTGAGGCGCGAAAGCGTGGGGAGCAAACAGGATTAGATACCCTAGTAGTCC
+
IIIIIIIIHIIIIIIIIIIIIIIIHIIIIIIHHIIIIIIIIIIIIIIHIIIIHHIIIIIIIIIIIIIIIIHHIIIIHIIIIHIIIIIIIIIIIFHHHHIIIIIIIIIIIIIIIIIIIIIIIIIHIIIHIIIIIIIIIIIIIIIIIIIIHIHHHIIIHIIIGIGHHFHHHIIIIIIIHGHIIIGHIIIIIIIIIIHIIIIIIIIIHHIIIIIIIIIIIIIIIIHIIIIIIIIHIHIHGIHHHIGHIIIHHIIIIIHIIHIIIIIIIHEIHGIHIIIIGHHIIIIIIIIIIGIHHHHEIIIHIIIHIIIIIIIIIIIIIIHIIHIIIHHIIIIIIIIIIIIIHIIIIIIIIIIHIIIHIIIIIIIIIHCIIIIIIIHIIIIIIIIIIIIIIIIIIIIIIIIIIIIIIIIIIIIIIIIIIIIDDDDD
@HWI-D00621:464:HFY7KBCXY:1:1108:9361:66528 1:N:0:CGAGGCTGAGTCAACA
CTAAGAATCTTGCGCAATGGGCGAAAGCCTGACGCAGCAATTCCGCGTGGGGGACGAAGGCCCTCGGGTCGTAAACCCCTTTTGTGAAGGAAGAAGTTCTGACGGTACTTCACGAATAAGACACGGCTAACTACGTGCCAGCAGCCGCGGTAATACGTAGGTGTCGAGCGTTGTCCGGATTTATTGGGCGTAAAGAGCCCGCAGGCGGCTTGGCAAGTTTGGGGTGAAATCTCCCGGCTCAACTGGGAGGGTGCCCTGAAAACTGTCAGGCTTGAGTCATGGAGAGGGATGTGGAATTCCAGGTGTAGTGGTGAAATGCGTAGATATCTGGAGGAACACCAGTGGCGAAGGCGGCATCCTGGCCATGTACTGACGCTCAGGGGCGAAAGCGTGGGGAGCAAACCGGATTAGATACCCCGGTAGTCC
+
IIIIIIIIIIIIIIIIIIIIIIHIIIIIIIIIIIIIIIIHIIIIIIGIIIIIIIHIIIIIIIIIIIIIHIHHIIIIIIIIIDHIIIIIIIIIIHIIIIIIIGIIIIIIIIIIIIIIIIIIIIHIIHIIIIIIHHIIHIIIIIIIIIIIHIIIIIHIIIEGHHHIIIIIGIIIIIHHIIHHIIIIIIIIIIHEFHHIIHHHIIIIIIIIIIHHHEGHHHFFFHGHEIIHHHE:HHIHHIIIHIIIIIHIIIIIIHFEHIIIGIIIHCIIIIIIHIIIIIIIIIIIIIIIIIHFIIIIIIHIIIIHHGHGIIIHIIIIHIIIHIHGHIIIIIIIIIIIIHIIIIIIIIIIIIIIIIIIHIIIHHIIHFIHHIIIIIIHCHIIIIGHIIIIIIIIIIIIIIIIIIIIIIIIIIIIIIIIIIIIHDDDDD
@HWI-D00621:464:HFY7KBCXY:1:1108:9028:67154 1:N:0:CGAGGCTGAGTCAACA
TAACGAATCTTCCGCAATGTACGAAAGTATGACGGAGCGACGCCGCGTGTAGGATGAAGCCCCTCGGGGTGTAAACTACTGTCAAGGGTTAGAAAGTTCTGATCAACCCTAGAGGAAGGCACGGCTAACTCTGTGCCAGCAGCCGCGGTAAGACAGAGGTGCCAAGCGTTAGGCGGAATCACTGGGCTTAAAGCGTGTGTAGGCGGATTGGTAAGTACCTTGTGAAATCCCATGGCTCAACCATGGAACTGCTTGGTATACTGCCTGTCTTGAGCTACTTAGGGGCAACCGGAACAAATGGTGGAGCGGTGAAATGCGTAGATATCATTTGGAACGCCAATGGTGAAAACAGGTTGCTGGGAGTATGCTGACGCTGAGACACGAAAGCCAGGGGAGCGAACGGGATTAGAAACCCGAGTAGTCC
+
IIIIIIIIIIIIIIIIHIHIIIIIHIIHIIIIIIIIIIIHIIIIIIIIIIIIIFHIIIHIIIIIIIIIIIIHHFHHHIIIIIIIIIIIHIIIIIIIHIIHHHHHIIIIIIIIIIIGIIIGIIIHIHIIIIIIIIHHIIIIIIIIIIIIIIIIHIHHHIHHIIIIHFHH.BHHIIIHHHHIHHIHIIIHIIIHIHIIIIIIHIHIIIHHIIIIHHHHHIIIIIHHIIIIIIIGHH@HIIIHHIGIHIIIIHEHEHGIHIIIIIIIHHHEHHIIHHHHHCEIIIIIGIIIIIIIIHEHIIIIIIIIIIIIIIIIIIIIIIHIIIHIIIIHIIIIIIIIIIIHFF1HIHIHHIIHIIHHFCIIIIIIIIIHEIIIIIHIIIIIHIIIIIIIIHIIIIIIIIIIIIIIIIIIIIIHIIIIIIIDDDDD
@HWI-D00621:464:HFY7KBCXY:1:1108:13128:67235 1:N:0:CGAGGCTGAGTCAACA
TGGGGAATCTTGCACAATGGGGGAAACCCTGATGCAGCGACGCCGCGTGAGTGATGAAGCCCTTCGGGGTGTAAAGCTCTTTCGACAGGAACGATAATGACGGTACCTGAAGAAGAAGCTGCGGCTAACTACGTGCCAGCAGCCGCGGTAATACGTAGGCAGCAAGCGTTGTTCGGAATTACTGGGCGTAAAGAGTGTGTAGGCGGTGCTCTAAGTTTGGTGTGAAATCTCCCGGCTCAACTGGGAGGGTGCGCTGAAAACTGGGGTGCTCGAGGGTGGGAGAGGTAAGCGGAATTCCTGGTGTAGCGGTGAAATGCGTAGATATCAGGAGGAACACCTGTGGTGTAGACAGCTTACTGGACCACTTCTGACGCTGAGACACGAAAGCGTGGGTAGCAAACAGGATTAGAAACCCCAGTAGTCC
+
IIIIIIIIIIIIIIIIIIIIIIIHIIIIIIIIIIIIIIIIIIIIIIIHHHIHIIIIIIIHIIIIIIIIIFHIIIIIIIIIIHIIHIIIIIIIIIIIIIIIIIIIIIIIIHIIIIIIIHIIIIIIIIIIHIIIIIIIIIIGIIIIIIIIIIIIIIHIIHIHIIIIIIIIIIIIIIIIIIIHIIIIHHHIIIIIIHIHIIIIIIIHIIHHHHHIHIIIIIIIIIIIIHHIIIIIDHHHEIGIHIIIIIIIIGIHHHIIHIHFIIIIIIHIH@IIHIIIIIIIIIIHHHHHEEIIIIIIIIIIIIIIIIIIIIIIIIIIIIIIIHIHIIIIIIIIIIIIIIHIIIIIHEIIIIIIIIIIIIIIIHIHHG1IIIHIIIIIIIIHGEIIIIIIIIIIIIIIIIIIIIIIIIIIIIIIIIIHIIHDDDDD
@HWI-D00621:464:HFY7KBCXY:1:1108:7490:67322 1:N:0:CGAGGCTGAGTCAACA
TGGGGAATTTTGGACAATGGGCGCAAGCCTGATCCAGCCATGCCGCGTGCGGGAAGAAGGCCTTCGGGTTGTAAACCGCTTTTGTCAGGGAAGAAAAGGTTCTGGATAATACCCGGGACTCATGACGGTACCTGAAGAATAAGCACCGGCTAACTACGTGCCAGCAGCCGCGGTAATACGTAGGGTGCAAGCGTTAATCGGAATTACTGGGCGTAAAGCGTGCGCAGGCGGTTATGCAAGACAGAGGTGAAATCCCCGGGCTCAACCTGGGAACTGCCTTTGTGACTGCATAGCTAGAGTACGGTAGAGGGGGATGGAATTCCGCGTGTAGCAGTGAAATGCGTAGATATGCGGAGGAACACCGATGGCGAAGGCAATCCCCTGGACCTGTACTGACGCTCATGCACGAAAGCGTGGGGAGCAAACAGGATTAGAAACCCTAGTAGTCC
+
HHHIIIIIIIIIIGHGHIHIIGHIIIIHIIIIIIHHIIIGIIIIGGIHIIGIIHIIGIIIGIIIIHIIIIIIIIIIIIIHIGHIIIIIIIHIIIIIIIIIIIHIIHIIIIIIIIIIIIIGIIIGHIIIIHGHIIFIHHHHHHFHHIIIIGIIIGIIIIIIIIIGIIGHHGIHHHIIHHFHHHIIHHHHHIIHGHIIEHEHHHGBAHIIHIIHIIHHIGHHHHHIIIHHIHIIIHIGHHIHHIHHHFHHIHHHHHHHIIHGHH@GHHHHIIIHHIFIHGC0HHEIHHHGHH?IHECIIIGIIIIHGIIIIIIIHIIIHEEHHHCIHIIHGFEHIIIIIIIHIIIIIIHHHHIHIHEIIIIIIIIIHEIIIIIIIIIHIIIGIIIIIIHIIHHHHIIIIIIHIIHIGIIIIIIIIIHIIIIIIIGIIIIIIIIHIIIIIIHIIIIIDDDDD
@HWI-D00621:464:HFY7KBCXY:1:1108:9032:67606 1:N:0:CGAGGCTGAGTCAACA
TGGGGAATATTGGTCAATGGGCGCAAGCCTGAACCAGCCATGCCGCGTGCAGGATTAAGGCCCTATGGGTCGTAAACTGCTTTTGTACGGGAAGAAACCACACTACGTGTAGTGTGTTGACGGTACCGTGAGAATAAGGATCGGCTAACTTCGTGCCAGCAGCCGCGGTAATACGAAGGATCCAAGCGTTGTCCGGATTTACTGGGTTTAAAGGGAGCGTAGGCGGGCTATTAAGTCAGTGGTGAAAGCTTGCAGCTTAACTGTAAAATTGCCATTGAAACTGATAGTCTTGAATATGGTTGAGGTGGTTGGAATATATCATGTAGCGGTGAAATGCTTAGATATGATATAGAACACCGATTGCGAAGGCAGATCACTAAACCATTATTGACGCTGAGGCTCGAAAGCGTGGGGATCAAACAGGATTAGATACCCTAGTAGTCC
+
IIIIIIIIHIIIIIIIIIIIIIIHIIIIIIIIIIIIIIIHIIIIIIIIIIIIIIIIIIIIIIIIIIIIIIHIIHIIIIIHIHHIIIIIIIIIIIIIIIHIIIIIIIIHHHIIHHHIHIIHHIIIIIIIHIIIIIHHIIGIIIIIIIGIIIIIIIIIIIIIIIIIIIIIIIGIIIIIIIIGIIIIIIGHHIIIIHIIHIHIHGIIGIIHHHGHIIHIIHIIHHIHHHIIIIIIIIIIIIIIIHIIIIHHIIHHHHGIHFIHHIIIIIHIIHHGHIIIIIIHHIHIHHHHIHIHIIIIHIIIIIIIIIIIIIIIIIIHHHHHHIIIHIIIIIIIIIIIIIIIIHGIHHGDHCIIIIIIIIIIIIIIIIHHEIIHHHIHIIIHGHIIIIIIIIIIIIIIIIIIIIIIIIIIIIIIIIIIHIIIIIIIIIIIIIIIIHHIIIIDDDDD
@HWI-D00621:464:HFY7KBCXY:1:1108:6438:70365 1:N:0:CGAGGCTGAGTCAACA
TTGGGAATCTTGGACAATGGGGGAAACCCTGATCCAGCCATGCCGCGTGAGTGATGAAGGCCTTCGGGTTGTAAAACTCTTTCGCGCACGACGATAATGACGGTAGTGCGAGAAGAAGCTCCGGCTAACTTCGTGCCAGCAGCCGCGGTAATACGAAGGGGGCTAGCGTTGTTCGGAATTACTGGGCGTAAAGCGCGCGCAGGCGGCTATCCAAGTCAGTGGTGAAAGCCCGGAGCTCAACTCCGGAACTGCCATTGAAACTGTTTAGCTTGAGTATGAGAGAGGTGAGTGGAATTCCCAGTGTAGAGGTGAAATTCGTAGATATTGGGAAGAACACCGGTGGCGAAGGCGGCTCACTGGCTCATTACTGACGCTCAGGCGCGACAGCGTGGGGATCAAACAGGATTAGAAACCCTAGTAGTCC
+
IIIII?HIIIIICHIIIIIHIIIIHHIHIIIIIIIIIIIIIEHHIIIIIIIIIIIIIIIIIHIIIIIIIIHIIIIHIIIIIHIHIIIHIIIIIIIIIIIIIIIIIIIIHIIIIIIIIIIIIIIIIIIHIIIIIIIIIIIIIIIIIIIIIIGIIIIIIIIIIHIIIIIIHIIIIHIIIHIIIGIIHIIIIIIIIHIIIIIIHHHIIHHGHHHIIIIIIIIIIIIIIIIIIIIIIIHHHEIIIIIIIIIHHEGCHF<HGDDGHHHHEIHHHFIIIHHIGIHHIHIHHIIIIIIIIIIIIIGIIIHHHIIIIIIIIHHHHIIHGHGIIIGHHHIIHIHHCCIIHIIIIIIIIIIIHHEIIIIIHHHGHIIIIIIIIHIIIIIIIIIIIIIIIHEHGIIIIIIIHHH?IGIHHGIHIIIHGHHDDDDD
@HWI-D00621:464:HFY7KBCXY:1:1108:8668:70566 1:N:0:CGAGGCTGAGTCAACA
TTTGGAATTTTGGACAATGGGCGAAAGCCTGATCCAGCGACGCCGCGTGGACGATGAAGGCCTTCGGGTCGTAAAGTCCTTTTGCTCGGGAACAATTTTTGAGCGTACCGAGAGAATAAGAGGTTGCTAACTCTGTGCCAGCAGCAGCGGTAATACAGAGACCTCAAGCGTTATCCGGAATCATTGGGCGTAAAGCGTACCGATAGGTGGTTTTACAAGTCAGAAGTGAAATCTTCAGGCTCAACCTGGAGACTGTCTTTTGAAACTGTAAAACTAGAGGGGCAAAGAGGAAGCTGGAACGAACGGTATAGTAGTGAAATGCGTTGATATCGTTCGGAACACCAATAGCGTAGGCAGGCTTCTGGGTGCCACCTGACACTGCTAGGACGAGAGCGTGGGTAGCGAATGGGATTAGAAACCCTAGTAGTCC
+
IHIIIHIIIIIIIIIIIIIIIIIIIIHIIIIIIIIIIIIIIIIHIHIIIIIIIIHGHIHIIIHIIHEHHHHIIGIIHHHHFGHGHHIHIIIIHIIIIIIIGHHIIIIDHHHHIIIIIIIIIIIIIIIIIIIIIIHHHIIIIIIIIIHIIIGHGHIIHIIIIIIIIHIIIHIIIIIIHIIIIIIIHIIIGHHHIIIHIIHHIHGHHGHIHIHIIIIHIIIHIIIIIIIHIHFGHEEGHEHHHHFIIIHHIIIIIIIIIIHGGIIHIHHFHH?HHHHIHHGEIHHIIIIHHGIIHIIHHGCGHHEHIIIHIHHIIIIIHHGHIIIIIHHEGHIIFHIIHIIIHIHHHIIHHHIHIIHIHIHIIGFIIIIIIIIHHCIHHHHEIIIHHHHEIIIIIIIIIIIIIHHIIIHIIIIIIIIIHHHIIIIIIDDD@B
@HWI-D00621:464:HFY7KBCXY:1:1108:9720:71650 1:N:0:CGAGGCTGAGTCAACA
TGAGGAATTTTCCGCAATGGGCGAAAGCCTGACGGAGCGACGCCGCGTGCACGAGGAAGGCCTTCGGGTCGTAAAGTGCTGTCGAGGGGGACGATTATGACGGTACCCCTGGAGGAAGCCCCGGCTAACTACGTGCCAGCAGCCGCGGTAAGACGTAGGGGGCAAGCGTTGTTCGGAATTATTGGGCGTAAAGGGTGCGTAGGCGGATTCGTAAGTCGGGGTTGAAATATCCGGGCTCAACTCGGGGCACGGCCTCGATACTGCGGATCTCGAGTCAGGAAGAGGGTAATGGAATTCCCGGTGTAGCGGTGAAATGCGTAGATATCGGGAGGAACACCAGTGGCGAAGGCGGTTACCTGGTCCTGCACTGACGCTGATGCACGAAAGCTGGGGGAGCAAACGGGATTAGAAACCCTGGTAGTCC
+
IIIIIIIIIIIIIHIIIIIIIIIIIIIIIIIIIIIIIIIIIIIIIGHIIHIIIIIIIIIIIIIIIIIIIIIHHIIIIIIIIHHIIIIIIIHIIHIHIIIIIIIIIIIIIIIIIIIIIIIIIIIIIIIIIIIIIIIIIIIIIIHIIIIHIIIIIIIHHIGHIIIHIGIIEAEEFIIIIIIIIHIIHIIICHHEEDHFIHIIIIIIIHHGHIIIIIIHIIIIIIIHHIHIHHIHIIHEGIG@HDDIHIIHHDGHIHHIIIIIIGHHHIIIIIIIIIIIIIIHIIHIIIIIIIIIHIIIIIIIIIIIIIIIIIIIIIIIIIIIIHFIIHIIIIIHIIIIIHIIIIIIIIIIIIIIIHIIIHIHHHIIIIHIHIIIHIGIIIIIIIIIIIIIIIIIIIIIIIIIIIIIIIIIIIIHIIIIHIIDDDDD
@HWI-D00621:464:HFY7KBCXY:1:1108:9814:72372 1:N:0:CGAGGCTGAGTCAACA
TGGGGAATCTTGCGCAATGGGCGAAAGCCTGACGCAGCGACGCCGCGTGGGGGAAGAAGGCTCTCGGGTTGTAAACCCCTTTCAGGAGAGACGAAGCTACTCGGGTGAATAGCCCAGAGGGTGACGGTATCTCCAGAAGAAGCCCCGGCTAACTACGTGCCAGCAGCCGCGGTAATACGTAGGGGGCAAGCGTTGTCCGGATTTATTGGGCGTAAAGAGCGTGTAGGCGGCCATGTAGGTCCGTTGTGAAAACTCGAGGCTCAACCTCGAGACGCCGATGGAAACCATGTGGCTAGAGTCCGGAAGAGGAGAGTGGAATTCCTGGTGTAGCGGTGAAATGCGCAGATATCAGGAAGAACACCCGTGGCTAAGGCGGCTCTCTAGTACGGTACTGACGCTGAGACGCGAAAGCGTGGGGAGCGAACAGGATTAGATACCCTAGTAGTCC
+
IIIIIIIIIIIIIIIIIIIIIIIIIIIIIIIIIIIIIIIIIIIIIIIHHIIIIIIIIIIIIIIIIIIIIHIIIIIIIIIIIHIIIIHIHIIIIIIIIIIIIIIIIGHIIIIIIIIIHHIIIIIIIIIIIIIIIIIIIIIIIIIHIIIIIIIHIIIIIHIHIIIIIIIIIIIIHIIIIIIIIIHIIIIIGIHIHHIIIIIIHHIHHIIIIIIIEHHHIHIIIHIIIHIIHIIIIIIIHHHCHHIIGHHHIHGIIIIHIHHHEEIIIHGHHEHHCHEHHIHHHHGFIHHIHIIIIHIIHHCHIHGHIIHHHHHIIIIIHHIIIIIIIIIIIHIIIHIIIIIIIHEIIHGHHHIHHIIHIIIIIIIIIIIIHIIIIIIIIIIIIIIIGIIIIIIIIIIIIIIIIHEIIIIIIIIIIIIIHIIIIIIIIIIHIIIIIIIIIIIIIIIDDDDD
@HWI-D00621:464:HFY7KBCXY:1:1108:7613:73619 1:N:0:CGAGGCTGAGTCAACA
TGGGGAATATTGGACAATGGGCGCAAGCCTGATCCAGCAATGCCGCGTGTGTGAAGAAGGCCTTCGGGTTGTAAAGCACTTTTATCAGGAGCGAAATACCACGGGTTAATACCCTATGGGGCTGACGGTACCTGAGGAATAAGCACCGGCTAACTTCGTGCCAGCAGCCGCGGTAATACGAAGGGTGCAAGCGTTAATCGGAATTACTGGGCGTAAAGGGTGCGTAGGCGGTTATTTAAGTCTGCTGTGAAATCCCCGGGCTCAACCTGGGAATGGCAGTGGATACTGGATAGCTAGAGTGTGTCAGAGGATGGTGGAATTTCCGGTGTAGCGGTGAAATGCGTAGAGATCGGAAGGAACATCAGTGGCGAAGGCGGCCATCTGGGACAACACTGACGCTGAAGCACGAAAGCGTGGGGAGCAAACAGGATTAGAAACCCTGGTGGTCC
+
IIIIIIIIIIIIIHIIIIIIIIIIIIIIIIIIIIIIIIIIIIIIIIIHIHIIIIIIIIIIHGHIHIIIIIIIIIIIHIIIIHHIIIIIIIIIIIIIIIIIIIIIIHIHIIIIIIIIIIHIIHIIIIIIIIHIGIIIIIIIIIIIIIIIIHHHGHIIIHIIHHIIIIIIIIIIGHHGIGIIIIIIHGHIIGIIHEGHIGIIIIIHHHIHIIIHHHGEHIIIIIIIEHHIIIFIH@HHHHHIHEIHFIHHIHHHHDIHGHHHHIHFFIHIHIIIHGHGIHIIIIHIIGIIIHIIIHIHFHIIGIHIGIIIIIIIIIIIIIIIIHHHIIIIIIIIIIIHFHIIIHIIHHGCHGIHIHIIIIIIIHIIIIIIIIIHIIDIHHIHEIIIHHIIIIHGIHHCHHEHIIIIIIIIIIHCIIIIIIIIIIIIIIIIHIIHHHHD<HIHHCHHBDDDB
@HWI-D00621:464:HFY7KBCXY:1:1108:8009:74153 1:N:0:CGAGGCTGAGTCAACA
TCGAGAATTTTTGACAATGGGGGAAACCCTGATCGAGCGACGCCGCGTGGAGGATGAAGGTCTTCGGATTGTAAACTCCTGTCATTGGGGAACAAGGTGCATACGTTAACTGCGTGTGCATTGATAGTACCCGAAGAGGAAGAGACGGCTAACTCTGTGCCAGCAGCCGCGGTAATACAGAGGTCTCAAGCGTTGTTCGGATTCATTGGGCGTAAAGGGTGCGTAGGCGGCGCGGTAAGTCGGGTGTGAAATCTCGGAGCTTAACTCCGAAACTGCATTCGATACTGCCGTGCTTGAGGACTGGAGAGGAGACTGGAATTTACGGTGTAGCGGTGAAATGCGTAGATATCGTAAGGAAGACCAGTGGCGAAGGCGGGTCTCTGGACAGTTCCTGACGCTGAGGCACGAAGGCCAGGGGAGCAAACGGGATTAGATACCCTAGTAGTCC
+
IIIIIIIIIIIIIIIIIIIIIIIIIIIIIIIIIIIIHIIIIIIIIIIHHHHHIHHIIIIIIHIIIIHIIIIIIIIIIIIHHIHIIIIIHIIIIIIIIIIIIIIIIIIIIIIIIIIIIIIHHIIIIIIIIIIIIHHHHHIGEHEHIIIIHHIIHGHIIHHHIGIIHIIIIIIGEDHHGIIIIHIIFHIHHIII:BEHCHHIEHEGA?HIIIIIIFHHIIIHIIIEHHHIIHCIIIIHHIIIIIHH@HGIIIHDDGIIHHHF@HIHHHHIGHIHHIIIHIGIHHHHIIIGDIHG?HIIIIHHIIIIIIIIIIIHH?IIHIIGHIIIIIIIIIIIIIIIIHGIIIIIIHHIIIIHIIIIHIHIIIIIIIIHIHIIIIIIIIIIIIIIHIIHHHGIIIIIHHIIIIIHIIIIIHHHIIIIIIIIIIIIIIIIIIIIIIIIIIIIIIIDDDDD
@HWI-D00621:464:HFY7KBCXY:1:1108:11252:74296 1:N:0:CGAGGCTGAGTCAACA
TCGAGAATTTTTCTCAATGGGGGAAACCCTGAAGGAGCGACGCCGCGTGGAGGATGAAGGTCTTCGGATTGTAAACTTCTGTCATTGGGGAACAATGTCCCGCCATTAACTGTGGCGGGATTGATAGTACCCGAAGAGGAAGAGACGGCTAACTCTGTGCCAGCAGCCGCGGTAATACAGAGGTCTCAAGCGTTGTTCGGATTCATTGGGCGTAAAGGGTGCGTAGGCGGCGCGGTAAGTCGGGTGTGAAATCTCGGAGCTTAACTCCGAAACTGCATTCGATACTGCCGTGCTTGAGGACTGGAGAGGAGACTGGAATTTACGGTGTAGCGGTGAAATGCGTAGATATCGTAAGGAAGACCAGTGGCGAAGGCGGGTCTCTGGACAGTTCCTGACGCTGAGGCACGAAGGTCAGGGGAGCAAACGGGATTAGAAACCCGAGTAGTCC
+
IIIIHHIIIIIIIIIIIIHIIIIIIIIIIIIIIIHIIIIIIIIIIIIIIIIIIHIIIHIIIIIIIIIHHIIIIIIIIIIIIIIIIIIIIIIIIIIIIIIHIIIIHIIIIIHIIIIIGIIDHHHHIIIIIHIIIIIIIIHGIIIIGHIIHIHHIIIIHIGHIHIHEHIIIIIGICHGIIIIIHHIIHIGFHHHGEHHCHIIHH?FHHHIHHIIHEBIIIIIHIHHHHIIIHHHIHIIIHHHIIGIIHIHHIHIIGHIIHIHFHHHHIHIHIIIIIIHHFDHIIGHIIIIIIIIHHIIIHHHHHHIIIIIIIIIIIIIIIIIIIIIIIIDIIHIIIIIHIIIIIIIHHHIHHIHIIIHHIIIIIIIIIIIIIIIIHHIIIIIIHIIIIIIIIIIIHH?GHHIHHEDIIIHHHHGGHIIIIIIIIIIIHIIIIIIHIIIIIIHGHFDDD@D
@HWI-D00621:464:HFY7KBCXY:1:1108:5459:77625 1:N:0:CGAGGCTGAGTCAACA
TAGGGAATATTGGTCAATGGATGGAAGTCTGAACCAGCCATGCCGCGTGCAGGAAGAAGGCCTTCTGGGTTGTAAACTGCTTTTGCCAGGGGCTAAAAAGCCCATGCGTGGGAAATTGAAAGTACCTGGTGAATAAGCCACGGCTAACTACGTGCCAGCAGCCGCGGTAATACGTAGGTGGCAAGCGTTGTCCGGATTTATTGGGTTTAAAGGGTGCGTAGGCGGCTTTGTAAGTCAGTGGTGAAATACGGTAGCTCAACTATCGAGGTGCCATTGATACTGCGGAGCTTGAGTACAGATGAGGTAGGCGGAATTGACGGTGTAGCGGTGAAATGCTTAGATATCGTCAAGAACACCTATAGCGAAGGCAGCTTACTAGGCTGTAACTGACGCTGAGGCACGAAAGTGTGGGGATCCAACAGGATTAGAAACCCGTGTAGTCC
+
DEHIHIIHIIIHHIIIIIIIIIGIIIIIIIIIIIIIIIIIIIHIIIIIIIIIIIIIIIIIIIIIIIHCHIHIIHIIIIIIIGGHIIGCHIIIIIIHHIHHIIIIHHHHGHHIHIIIIIIIIIHHGHHIIHHHIIIIHIIIIIIIIIIIIIHIIHIHHIGIIIIIHIIHIIIIIIHEHHFGIIIIIII@EEAHHIIIHIIIHIHHIHHHHHIHHIH?GHHHIHIIIHHIIIIIIIHHIIIHHHIIIIHHIIIGHHHFEIIHHHHGIIIIIIIGIHHFECHHIIHIHHIHFGHIIIHIIIHGIIHHEHHIHHHHHIGIIHIIIIIIIIHHHIIIHIHHHIHEFGDHEHDHIIIIIIIH@@HHIHCIIIIIIIIHCIHHIIHCIIIHHHHHHD/IHHIIIIHEIHHD@IIIIHCDCF@1EHGHIIIIIIIIIHF?HHED@HDDD<<
@HWI-D00621:464:HFY7KBCXY:1:1108:14824:77501 1:N:0:CGAGGCTGAGTCAACA
TGGGGAATATTGCACAATGGGCGGAAGCCTGATGCAGCGACGCCGCGTGAGGGATGAAGGCCTTCGGGTTGTAAACCTCTTTCAGCAGGGACGAAGCGAGAGTGACGGTACCTGCAGAAGAAGCGCCGGCCAACTACGTGCCAGCAGCCGCGGTAAGACGTAGGGCGCAAGCGTTGTCCGGATTTATTGGGCGTAAAGAGCTCGTAGGCGGCTTGTTGCGTCGGCTGTGAAAACCCGCGGCTTAACCGCGGGCTTGCAGCCGATACGGGCGGGCTGGAGTTCGGTAGGGGAGACTGGAATTCCTGGTGTAGCGGTGAAATGCGCAGATATCAGGAGGAACACCGGTGGCGAAGGCGGGTCTCTGGGCCGATACTGACGCTGAGGCGCGAAAGCGTGGGGAGCGAACAGGATTAGATACCCTAGTAGTCC
+
HIIIIIIIIIIIIIIIIIIIIIIIIIIIIIIIIIIIIIIIIIIIIHIIIIIIIIIIIIIIIIIIIIHIIIHEHIIIIIIIIHIIIIIIIIIIIIIIIIIHIIGHIIIIHHIIIIIIIHIIHIIIIIIIIIIIIIIGIIHHIIHHIIIIIIGIHIGIHHHIHHIIHIIIDHHHIH@HEHHIIFGEHHHHHIIIIIIGIHCHHHIHHHHGIHIIHGHIIHIIIIIIIIIHHIGC?IHHIHHHIHHCHHIIIIIIHHIIIIIIHHHHIHIHIIHIIIHIGIIIGIIIIIIGIIIHFF?IIIHIIIIIIIIIIHIIIIIHHIHIHHHHDHHFHHHGIHIIIHHHHIIIIGIIIIHHIIHIIHHIIIIIIHIIIHHHIIHHIIIIIIHC/HGHIIIIIIIIIIIIIHHIIIIIIIIIHHIHIIIIHHIIDDDDD
@HWI-D00621:464:HFY7KBCXY:1:1108:11046:77767 1:N:0:CGAGGCTGAGTCAACA
TCGAGAGGCTTCGGCAATGGGGGCAACCCTGACCGAGCGACGCCGCGTGAGGGATGACGCCCTTCGGGGTGTAAACCTCTTTTCTGAGGGAAGAACCCCGGCAAGGTGAACAATCTTGCCGGCTGACGGTACCTCAGGAATAAGCTCCGGCCAACTCCGTGCCAGCAGCCGCGGTAACACGGGGGGAGCAAACGTTGTTCGGAATCACTGGGCGTAAAGGGCGCGTAGGCGGCTTCGTAAGTGGTGTGTGAAATGTCCTGGCTCAACCAGGGAATTGCGCTCCAAACTGCGAGGCTTGAGGGCAGTAGAGGAAGCTGGAATTCCAGGTGTAGCGGTGAAATGCGTAGATATCTGGAGGAACACCGTTGGCGAAGGCGAGCTTCTGGGCTGTCCCTGACGCTGAAGTGCGAAAGCTGGGGGAGCAAACAGGATTAGATACCCGAGTAGTCC
+
IIIHIIHGGHIIIIIIIIIIIHIIIIIIIIIIIIIIIIHIIIIIIIIIIHIIIIIIIIIIIIIIIIIIDHHIIIIIIIIIIHIIIIIIIIIIIIIIIIIIIIIIIIIIFHIHIIIHIIIIIHIIHHIIIHIIIIIIIIIIIHIIIIIIIIIIIIIIIIIIHGIHIIIIIIIIIIHIIIIHIHHHHHIHHIH@H@BFHHHIIIIIIIEHIIHHIIIIHIIIIIIHIIHIIIIGHFHHHHG?HHHB-IIIIIIHHGGHHHHIIIIIIIIHEIIIIGGIIHHIHIHIIIHIIHIIIIIIIIIIIIIIIIIIIIIIIIHIIIIIHIIIIIIIIIIIHIIIIIIIIIIIIIIHHIIHGIIIIIIIIIIHHDIIIIIIIIIIIHIIIHIIIIIHGEGGGIIHHHIIIIIIIIIHIIIHHIIIIIIIIHFHIIIIIIIIIIIIIIHIIGIIIDDDBD
@HWI-D00621:464:HFY7KBCXY:1:1108:6746:80606 1:N:0:CGAGGCTGAGTCAACA
TGGGGAATATTGGACAATGGGCGCAAGCCTGATCCAGCCATGCCGCGTGAGTGATGAAGGCCCTAGGGTTGTAAAGCTCTTTTGTGCGGGAAGATAATGACGGTACCGCAAGAATAAGCCCCGGCTAACTTCGTGCCAGCAGCCGCGGTAATACGAAGGGGGCTAGCGTTGCTCGGAATCACTGGGCGTAAAGGGTGCGTAGGCGGGTCTTTAAGTCAGGGGTGAAATCCTGGAGCTCAACTCCAGAACTGCCTTTGATACTGAGGATCTTGAGTTCGGGAGAGGTGAGTGGAACTGCGAGTGTAGAGGTGAAATTCGTAGATATTCGCAAGAACACCAGTGGCGAAGGCGGCTCACTGGCCCGATACTGACGCTGAGGCACGAAAGCGTGGGGAGCAAACAGGATTAGATACCCTGGTAGTCC
+
IIIIIHIHI1DHHIIHIIIHIHIIIIIIIIIIIIIIIIIIIIIIIIIIHIGHIIIIFIIIIHIIHIFHHIHIIHHHIIIHIGHIIIIIIIIIIGHIIIIIIIIIIIIIIIIIIIIIIIIIIIIIIIHHIIHIIHIIHIIIHIIIIIIIIIIIIIIIIIIIHHHIIIHIIHIIIHIHIIIGIIHHIHEHHHHIIHHHIIIHIIHIHIIHIIIIHHIEHHEEHIIIIHHIIIHEHHIHCIIIIHIIHIIIIHHHIIHFIIIHEEIIIIIHHIHIIHHIIIIIIIIIIIIIIHIHGGIIIIIHIIIIIHHIHEIIIIIIIIIIIHHIHIHG<1IIIIIIIIGIIIIIIGHIIIIIHCIIIIIIIIIIIIIIIIHIIIIIIIIIHHIIIIIIIIIHHGIIIIIIHHIIIIIIIIIIHIIIIIHDDDD@
@HWI-D00621:464:HFY7KBCXY:1:1108:11146:81090 1:N:0:CGAGGCTGAGTCAACA
TGGGGAATATTGCGCAATGGGCGAAAGCCTGACGCAGCGACGCCGCGTGAGGGATGAAGGCCTTCGGGTTGTAAACCTCTTTCAGCAGGGACGAAGCGAAAGTGACGGTACCTGCAGAAGAAGCACCGGCCAACTACGTGCCAGCAGCCGCGGTAATACGTAGGGTGCAAGCGTTGTCCGGAATTATTGGGCGTAAAGAGCTCGTAGGCGGCTCGGTAAGTTGGGTGTTAAACCCCCAGGCTTAACCTGGGGACGCCACCCGATACTGCCGTGGCTAGAGTCCGGTAGGGGAGCGTGGAATTCCTGGTGTAGCGGTGAAATGCGCAGATATCAGGAGGAACACCAGCGGCGAAGGCGGCGCTCTGGGCCGGAACTGACGCTGAGGAGCGAAAGCGTGGGTAGCAAACAGGATTAGAAACCCTAGTAGTCC
+
HIHIIIIIIIIIIIHIIGIIIIHIIIIIIIIHIIIHHIHIIIIIGIIIIHIIIIIIIIIIIIIIIIIHIIIIIHIIIHIIIHIIIGIIHHIHICHHCHHIIIHHIIIIIHIIHHIIIHIIGIIHIHIGHIHHHIIIIIHHIHIHIIHIGIIIIEHHIIIHFHHIIIHIEHIIIIIIIIIIIHIHHFEFHHHHIHEHHEHIIGEEHHHHIIIHHHIHIHIIIIGIHIHCHIIIIIIIIIHIIIIHIHGHIIIHHHEEIHDHGFEHEHCHHIIIIIIIIIHIHHGIIIIIIIHEIIIIIIIIIHIIIIIIIIIIIIIGIHIHIIIHIIIHHIIIHIIIIIIHHHIHHEDHIHHDIIIIIIIIIIIIIIIIIIHIIIIHHIIIIIIIIHIIIIIIIIIIIIIIHIIIIIIIIIIHHIHHIIIIHEIIHCDDDD
@HWI-D00621:464:HFY7KBCXY:1:1108:5706:81270 1:N:0:CGAGGCTGAGTCAACA
TGGGGAATATTGGACAATGGGCGCAAGCCTGATCCAGCAATGCCGCGTGTGTGAAGAAGGCCTTCGGGTTGTAAAGCACTTTTATCAGGAACGAAATACCACGGGTTAATAACCTATGGGGCTGACGGTACCTGAGGAATAAGCACCGGCTAACTTCGTGCCAGCAGCCGCGGTAATACGAAGGGTGCAAGCGTTAATCGGAATTACTGGGCGTAAAGGGTGCGTAGGCGGTTGTTTAAGTCTGTCGTGAAATCCCCGGGCTCAACCTGGGAATGGCGATGGATACTGGGCAGCTAGAGTGTGTCAGAGGATGGTGGAATTCCCGGTGTAGCGGTGAAATGCGTAGAGATCGGGAGGAACATCAGTGGCGAAGGCGGCCATCTGGGACAACACTGACGCTGAAGCACGAAAGCGTGGGGAGCAAACAGGATTAGAAACCCGAGTAGTCC
+
IIIIIHIIIIIHIIHHIIIIIIIIIHIIIIIIIIIFHIIIIIIIHIIIHHIHIIIIIIIIHHIIIIGIIIIIIIIIIHIIGFHHIIIIIHIIIIIIIIIIIIIIIGIIIIHIIIIIIIIIIIIHIIIIIIIIIIIIIIIIIIIIIIIIIGIIIIIGIHIIIIIIHIIIGIIHIIIIIIIIHGIHHHHHHHCCHHHHIIFIIIIIIIIIHHIHIHHHHIIIHIIHIHHCHIHIHGHEHGBHGHHDHHHCIIHEHHHHHEIIIIIIIGIGIIHHHHGHDIIHFIHIIIHHH??IIIIIIIIIIIHIHIIIIIIIIIHIIIIIIIIIIIIIIIIIIIIIIIIIIHIHHGHFHIHIIIIIHHIHF?HIIIIIIIIIIIIIIIIIIIIIIIIIIIIIIHHHHG1IIHHIIIIIIIIIIIIIIIIIIIIIIIIIIIIIIIHEFIIIIGIIDDDDC
@HWI-D00621:464:HFY7KBCXY:1:1108:9461:82387 1:N:0:CGAGGCTGAGTCAACA
CTAGGAATCTTGGGAATGGGCGAAAGCCTGACCCAGCAACGCCGCGTGGGCGATGAAGGCCTTCGGGTCGTAAAGCCCTTTTGTAGGGGAAGATTATGACGGTACCCTGCGAATAAGCCACGGCTAACTACGTGCCAGCAGCCGCGGTAATACGTAGGTGGCAAGCGTTGTCCGGATTTACTGGGCGTAAAGGGCGTGTAGGCGGCCATACAGGTCAGCTGTGAAAACTCGAGGCTCAACCTCGAGACGTCGGTTGAAACCGTATGGCTAGAGTCCGGAAGAGGAGAGTGGAATTCCCGGTGTAGCGGTGAAATGCGCAGATATCGGGAAGAACACCTATGGCGAAGGCAGCTCTCTGGGACGGTACTGACGCTGAGACGCGAAAGCGTGGGGAGCGAACAGGATTAGATACCCTAGTAGTCC
+
HIIIIIIIIIIIIIHIIIHIIIGIIIIIIIIIIHIIIIIIIIHHIHDHIIHIHHHIIHIIIIIGIIIIHHIIIIEHIIIHIDFGHIIIIHHIIHIIIIIIIIIHHEHIIIIIIGIIIIIIIIIIIIHIIIIIIHIIIIIIIIIIIIIHHIIIIIIIIIIIIIIIIIIEHHIGIIIIIIHHGIIIIIIIIIIIIIIIIIIIIIIHHHHHGHIHIHHIIIHIIHHHHHHHHHHHIHHHHIHIHHGHIIHHHCHIIHHHDHFHEHEHGIIHIIIIIIIIIIIIIIIIIIIIIHHHHIIIIIIIIIIIIIIIIIIIIIHIIHIHHCIIIIIIIIIIIIIHHEIIIIGIIIIIIIIIHIIIIIIIGIIIIIIIIIIIIIIIHEHIIIIIIIIIHIIIIIIIIIIIIIIIIIIIIHHEIIIIIHBDD<D
@HWI-D00621:464:HFY7KBCXY:1:1108:11680:82580 1:N:0:CGAGGCTGAGTCAACA
TAGGGAATCGTCGGCAATGCCCGAAAGGGTGACCGCGCGACGCCGCGTGAAGGAAGAAGGCCTTCGGGTTGTAAACTTCTTTTGTAGGGGATGATTATGACAGTACCCTAAGAATAAGGGCCTGCTAACTACGTGCCAGCAGCAGCGGTAATACGTAGGGCCCGAGCATTATCCGGAATTATTGGGCGTAAAGCGCGTGTAGGTGTTTTTACAAGTCGGTCGTTAAATTTTAGAGCTCAACTCTGAAGCTGCGAGCGATACTGTAAAAATTGAGGTTTATAGGGGCAAGCAGAATTTCTGGAGTAGGGGTGAAATCCGTTGATACCAGAAGGAATACCAATGGCGAAGGCAGCTTGCTAGATAATACCTGACACTGAGACGCGAAAGCGTGGGGAGCAAACGGGATTAGATACCCCAGTAGTCC
+
IIIIIIIIIIIIIIIIIHIIIIIIIIIIIIIIIIIHIIIIIIIIHIIIIIIIHIIIIIIIGIIIIIIIIIIIIIIIIIIIHDHHIIHIIIIIIIIIIIIIIGIIIIIIHIIIIIIIIIHHIIIIIIIIIIIIIIIIIIIIIIHIIIIIIHIIIIIIIIIIIIHIIIIHIIIHHIIIIHHHHIIIIIHHHIIIIIHIIIIIHHHHHIIIIIIIIIHHHIHHGIIIIIHHHHHHHIGGHIIHHCIHHHHIHIIHHHHFIIIIIHIHIIIIHHIIHIIHHIIIIIIHIIIIIIIIIIIIIIIIIHIIIIIIIIIIIIHHIIIIHGDHHGHIGIIIIHGIIIIHHIIIIIIIIIIIIIIIIIIIIIIHHHIIIIIIHIIIIIHHIIIIIIIIIIIIIIHGCIIIIIIIIIIIIIIHHIIIIIIDDDDD
@HWI-D00621:464:HFY7KBCXY:1:1108:12248:83239 1:N:0:CGAGGCTGAGTCAACA
TGGGGAATCTTGCACAATGGGCGAAAGCCTGATGCAGCGACGCCGCGTGAGCGATGAAGCCCTTCGGGGTGTAAAGCTCTTTCGACGGGACGATGATGACGGTACCCGCAGAATAAGCCCCGGCTAACTTCGTGCCAGCAGCCGCGGTAATACGAAGGGGGCGAGCGTTGTTCGGAATTACTGGGCGTAAAGGGCGCGTAGGCGGCCGATCAAGTCAGATGTGAAAGTCCTGGGCTTAACCTGGGGACTGCATTTGATACTGATTGGCTTGAATGCAGGAGAGGATAGCGGAATTCCCAGTGTAGAGGTGAAATTCGTAGATATTGGGAAGAACACCGGTGGCGAAGGCGGCTATCTGGACTGTGATTGACGCTGAGGCGCGAAAGCGTGGGGAGCAAACAGGATTAGAAACCCTAGTAGTCC
+
IIIIIIIIIIIIIIIIIIIIIIIIIIIIIIIIIIIIIIIIIIIIIIIIIIIIIIIIHIIIIIIIIIIIIIIIIIIIIIIIIHIIGIIHHDHHIHHHHHIIIIIIIIHIIIIIIIIIIIIIIIIIIIIIIIIIIIIIIIIIIIIIIIGHGHIIIHHHIIIIHIHHHIIHHIHHGHIIIIIGIIIHHIIIIIHHIHIIHIIIIIIIIIIIIIIIIIIIIIIIIIIHEHHIIIIIIIIGIHIIHIHIIHIIIHIHIIIIIHIIIHHCIIIIIIHHIHIIIIIIIIIHHDEGFIIIIIIIIIIIIIIIIHIIIIIIIIIIIIIIHIIIGIIHHIIIIIIIIIIIIIIIIIIIIIIIIIIIIIIIIGIIIIIIIIIIIIIIHECHHIIIIIIIIIIIIIIIIIIIIIIIIIIIIHHGIIIIIIDDDAD
@HWI-D00621:464:HFY7KBCXY:1:1108:10215:84723 1:N:0:CGAGGCTGAGTCAACA
TGGGGAATCTTGCACAATGGAGGAAACTCTGATGCAGCGACGCCGCGTGAGCGATGAAGCCCTTCGGGGTGTAAAGCTCTTTCGACGGGAACGATAATTACGGTACCCGAAGAAGAAGCTGCGGCTAACTACGTGCCAGCAGCCGCGGTAATACGTAGGCAGCAAGCGTTGTTCGGAATTACTGGGCGTAAAGAGTGTGTAGGCGGTGCTCCAAGTCTGGTGTGAAATCTCCCGGCTCAACTGGGAGGGTGCATTAGAAACTGGAATGCTAGAGGATGGGAGAGGTAAGCGGAATTCCTGGTGTAGCGGTGAAATGCGTAGATATCAGGAGGAACACCTGTGGTGTAGACAGCTTACTGGACCATTTCTGACGCTGAGACACGAAAGCGTGGGTAGCAAACAGGATTAGAAACCCTGGTAGTCC
+
HIIIIIIIIHHIIIIIIIIIIIIIIIIIIIIIIIIIHIIIIIGIIIIIIIIIIIIIIIIIIIIIIIIIIIHIIIIIIIIIIHHIIIIIIGHIIIIIIIIIIIIIIIIIIIIIIIIIIHIIIIIIIIIIIIIIIIIHIIIIIIIIHGIIIGIIIIIIIIIHIHGIIIIIHHHIIIIHHIIIHIIIHHGIIHIHHIHHHIIIIIIIIIIIIIGIIHIHIHHHGHIIIIIIIIHIHIHHEIIIHIHHHHHEIGIIIIHHIIHHIIIIHIHIIIIIIIIIIIIIIIIIIIIIIIIIIIIHGIIIIIIIHIHHIIIIIIIIIIIIHHFIHIIIIIIIIIIIGHIIIIIGIHG@CIIHIIIIIIIIIIIIIIHIIIHHFIIHIIHHHIIIHHHHG?IIIIIIIIIIIIIIIHIIHHF@IIIIIIIDDDDD
@HWI-D00621:464:HFY7KBCXY:1:1108:1631:85755 1:N:0:CGAGGCTGAGTCAACA
TGGGGAATCTTGCGCAATGGGCGAAAGCCTGACGCAGCAACGCCGCGTGGGGGATGAATGCCTTCGGGTTGTAAACCCCTTTCAGCAGGGACGAATCTGACGGTACCTGCAGAAGAAGCCCCGGCCAACTACGTGCCAGCAGCCGCGGTAATACGTAGGGGGCGAGCGTTGTCCGGATTTATTGGGCGTAAAGAGCTCGTAGGCGGCTTGGCAAGTCGGGTGTGAAACCTCCAGGCTCAACCTGGAGACGCCACTCGATACTGCCATGGCTAGAGTCCGGTAGGGGACCACGGAATTCCTGGTGTAGCGGTGAAATGCGCAGATATCAGGAGGAACACCGGTGGCGAAGGCGGTGGTCTGGGCCGGCACTGACGCTGAGGAGCGAAAGCGTGGGTAGCAAACAGGATTAGATACCCTAGTAGTCC
+
IIIIIIIIIIIIIIIIIIIFHIIIIIIIIIIIIIIIIIIIIIIIIIIIHHIIIIIIIIIIIIIIIIIIIIIIIIIIIIIIIHIHIIIIIIIIIIIIIIIIIIIIIIIIIIIIIIIIIIIIIIIIIIIIIIIIIIIIIIIHIIIIIHIIHIIIIHGGHIIHIIGIIIIIIIHIIIIIIHHHIIHIIHHIFHIIIIIIIIIIIIIIIIIIIIIHIIIIHHEHIIIHHIIIIGGIIHHHGGHHH?HIHHHHDHHEHGIGIIHHH?IFHIHIIIIIIIHCIIIIIIIIIHHHIIHIIIH@GIHHIIIIIIIHIIIIIIHHHHIIIIHHHHGHGCHIIIIIIIIHIHIHFIIHIIIHHHHHIHIIIIIHHHHIHIIIIIIIIIIIIIIIIIIIIIIIIHHHIHIIIIIIIIIIIIIIIHIIIHHHDDDCD
@HWI-D00621:464:HFY7KBCXY:1:1108:7092:87104 1:N:0:CGAGGCTGAGTCAACA
TCGAGAATTTTTGACAATGGGGGAAACCCTGATCGAGCGACGCCGCGTGGAGGATGAAGGTCCTCGGATTGTAAACTCCTGTCATTGGGGAACAAGGTGCACACGTTAACTGCGTGTGCATTGATAGTACCCGAAGAGGAAGAGACGGCTAACTCTGTGCCAGCAGCCGCGGTAATACAGAGGTCTCAAGCGTTGTTCGGATTCATTGGGCGTAAAGGGTGCGTAGGCGGCGCGGTAAGTCGGGTGTGAAATCTCGGAGCTTAACTCCGAAACTGCATTCGATACTGCCGTGCTTGAGGACTGGAGAGGAGACTGGAATTTACGGTGTAGCGGTGAAATGCGTAGAGATCCGGAAGAACACCGGTGGCGAAGGCGGTGAGCTGGGCAGTTGCTGACACTGAGGCGCGACAGCGTGGGGAGCAAACAGGATTAGAAACCCGAGTAGTCC
+
IIIIIIIIIIIIIIIIIIIIIIIIIIIIIIIIIIIIIIIIIIIIIIIIIIIIIIIIIIIIIIIIIIIIIIIIIIIIHIHIIIHIIHIGHIIIIIHIIIIIIIIIIIIIIIIIIIHIIIIIIIIIIIIIIIHIIHIIIIIIIIIIIIIIIIIIIIIIIIIIIHIIIIIIIIIIIHIIHIIIGHHHIIIIIIGIEEHGHHHHHIIIHIIIHHIIHFHIIIIIIIIIIIIIII>DFIHIIIIIIIIIIIIIIIHHHEEHIIIIIIHHHIIHIIIIIIIIIIIIIIIIIIIIGIIIIIHIIIIHIIIIIIIIIIIIIIIIIIIHHHIIIIIIIIIIIIIIIIIIIIIIHGCHHGIIIIIIIIIIIIIHIIIIIIIIIIIIIIIIIIIIIIIHIHIIIIIIHIIIIIIIIIIIHIIIIIIIIIIIIIIIIIIIIIIIIIIHIIIIIIIDDDDC
@HWI-D00621:464:HFY7KBCXY:1:1108:11811:90890 1:N:0:CGAGGCTGAGTCAACA
TGGGGAATCTTGCACAATGGGGGCAACCCTGATGCAGCGACGCCGCGTGAGCGATGAAGCCCTTCGGGGTGTAAAGCTCTTTCGGCAGGAACGATAATGACGGTACCTGAAGAAGAAGCTGCGGCTAACTACGTGCCAGCAGCCGCGGTAATACGTAGGCAGCAAGCGTTGTTCGGAGTTACTGGGCGTAAAGAGTGGGTAGGCGGTTCTCTAAGTTCGGTGTGAAATCTCCCGGCTCAACTGGGAGGGTGCGCCGAAAACTGGAGGGCTTGAGTATGGGAAGGGAAAGCGGAATTCCTGGTGTAGCGGTGAAATGCGTAGATATCAGGAGGAACACCTGTGGTGAAGACGGCTTTCTGGACCATCACTGACGCTGAGACACGAAAGCGTGGGTAGCAAACAGGATTAGATACCCTAGTAGTCC
+
IIIIIIIIIIIIIIIIIHIIIHIIIIIIIIIIIIIIIIIIIIIIIIIIIIIIIIIIIIIIIIIIIIIHHIIIIIIIIHHIIIIIIIIIHIIIIIGIIIIIIIIIIIIIIIIIHIIIIIIIIIIIIHIIIIIIIIIIIIIIIIIIIIIIIIIIIIIHIIIIIIIIIIIIBGHIIIIIIIHIIIHIIIIIGHHGHIIHHIIHIHHIIIHHHIIIIIIHIIIIIIIIIIIIIIEIHHHIIIIIHEIHHHHEHCIGHCIHHHIIIIIIIIIIIIIIIIIHGIIIIIIIIIHGE<IIIIIHGIIIIIIIIIIIIIIIIIIIIIIIIIHIIIIIIIIIIIIIHIIIIIIHIIIIIIIIIIIIIIIIIIIIIHDIIHIHIIIIIIHGIIIIIIIIIIIIIIHG1IIIIIIIIIIIIIHHFIIIIIIDDDDD
@HWI-D00621:464:HFY7KBCXY:1:1108:3953:91015 1:N:0:CGAGGCTGAGTCAACA
TGGGGAATATTGGACAATGGGCGAAAGCCTGATCCAGCAATGCCGCGTGAGTGATGAAGGCCTTAGGGTTGTAAAGCTCTTTTACCCGGGATGATAATGACAGTACCGGGAGAATAAGCTCCGGCTAACTCCGTGCCAGCAGCCGCGGTAATACGGAGGGAGCTAGCGTTGTTCGGAATTACTGGGCGTAAAGCGCGCGTAGGCGGTTTTTTAAGTCAGAGGTGAAAGCCCAGTGCTCAACACTGGAACTGCCTTTGAAACTGGAAAACTTGAATCTTGGAGAGGTCAGTGGAATTCCGAGTGTAGAGGTGAAATTCGTAGATATTCGGAAGAACACCAGTGGCGAAGGCGACTGACTGGACAAGTATTGACGCTGAGGTGCGAAAGCGTGGGGAGCAAACAGGATTAGATACCCGAGTAGTCC
+
IIIIIIIIIIIIIIIIIIIIIIIIIIIIIIIIIIIIIIIIIIHIIIIIIHHHIIIIHIIIIIIIIIIIHIIIIIIIHIIIIDHHIIIIIIIIIIIIIIIIIIIIIIIIIIHIIIIIIIIIIIIIIIIIIIIIIIIIIIIIIIIIIIIIIHHHHHHHHIIIIIIGIIIIHHIIIIIHIIIIIIIHIHHIIIIHHIIIGIIHIIIIIIIIIIIIIHHHHFHIIIHIIIHIII@CIHGHIHIIIIGIIIIIIHEHIHHHHHIIIIHIIHHHIIIIIIHGIHHIIIIIIHIIIIIIIIIIIIIIIIIIIIIIIIIIIIIIIIIIIHHIIGIIHIIIIIIIIHIIIHIIIIIIIHHGD1HHIHHHHIIHCHIHIIIIIIIIIIIHIIIIIIIIIHIIIIIIIHIIIIIIIIIIIHDIIIIIIIIDDDDC
@HWI-D00621:464:HFY7KBCXY:1:1108:4950:91208 1:N:0:CGAGGCTGAGTCAACA
TGGGGAATCTTGCGCAATGGGCGAAAGCCTGACGCAGCGACGCCGCGTGGGGGAAGAAGGCCTTAGGGTTGTAAACCTCTTTCAGGTGGGACGAAGCCACTCGGGTTAATAGCCCAGAGGGTGACGGTACCGCCAGAAGAAGCCCCGGCTAACTACGTGCCAGCAGCCGCGGTAATACGTAGGCAGCAAGCGTTGTTCGGAGTTACTGGGCGTAAAGGGTGTGTAGGCGGCCTGTTAAGTTCCGTGTGAAATCTCCCGGCTCAACCGGGAGGGTGCGCGGAAAACTGCCGGGCTTGAGTATGGGAGAGGTGAGTGGAATTCCTGGTGTAGCGGTGAAATGCGTAGATATCAGGAGGAACACCTGTGGCGAAAGCGGCTCACTGGACCATAACTGACGCTGATGCACGAAAGCTAGGGGAGCAAACAGGATTAGAAACCCTTGTAGTCC
+
IIIIIIIIIIIIIIIIIIIIIIHIIIIIIIIHIIHIIIIIIIIIHIIHIIIIIIIIIIIIHIIIIIIIIIIIIIIIIIIIIHIIIIHIIIIHHIIIIHIIFIIIIHHHIIIIIIIIIIIIIIIHIIIIIIIHGHHIIIIIIIGIIHIIGHIIGHIIIIIIHIIIIIHHIGHHHIIIIIIHIIIIIIIIIIIIGFHBGHHHGIIHHIIIIIIIEHHHIHIIHHIHHHIIIHGHHIIHIIHHGIGIHHHHEFIIHHHHIIIHHDHIHIIIIHIHIIIIIIIIIIIIIIIIIIIIIIIIIIIIIGIIIIIIIIHIIIIIIIIIIIIIIHHIIIIIIIIIIIIHIIIIHHHHHIIIIIIIIIIIIIIIIIIIIIHIIIIIIIIHIIIIIIIIHIIIIIIIIHCIIIIIHIIIIHIHHIIIIIIIIIIIIIIIIIIIIIIIIIHHCIIDDDDB
@HWI-D00621:464:HFY7KBCXY:1:1108:8894:92759 1:N:0:CGAGGCTGAGTCAACA
TGGGGAATATTGGACAATGGGGGCAACCCTGATCCAGCAATGCCGCGTGAGTGATGAAGGCCTTAGGGTTGTAAAGCTCTTTTACCCGCGACGATGATGACGGTAGCGGGAGAATAAGCCCCGGCTAACTTCGTGCCAGCAGCCGCGGTAATACGAAGGGGGCTAGCGTTGTTCGGAGTTACTGGGCGTAAAGGGCGCGTAGGCGGCGCATCAAGTCAGGCGTGAAAGCCCTGGGCTCAACCCGGGAATTGCGCTTGAGACTGGTGTGCTCGAGTACGGGAGAGGATAGTGGAATTCCCAGTGTAGAGGTGAAATTCGTAGATATTGGGAAGAACACCAGTGGCGAAGGCGGCTATCTGGACCGTAACTGACGCTGAGGCGCGAAAGCGTGGGGAGCAAACAGGATTAGAAACCCTAGTAGTCC
+
IIIIIIIIIIIIIHHIIIIIIIIIIIIIIHIIIIIIIIIIIIIIIIIIIHDGHHIIIIIIIIIIIIIIIIIIIIIIIIIIIHIIIIIIIHIIIIIIIIIIIIIIIIHIIIIIIIHIIHHIIIIHIIHIIIHIIIIIIIHIIIIIIIIIIGIGIIHHHIIIHIIDHHCHH@EHIHIIIIHHIIIIHIIIIIGIIIIHIIHHHHHHIIGHHIHHHIIIIIIIIIHIHIIIIIIIIIIGIIIIIHHIIIIIHIIIIHIHHEIIIIIIGIIIIIHIIHIHIIIHHHIIIIIIIIIIIIHHHIIIIIHHHHHIIIIHIIIIIIIHIHHIIHIIIIIIIIIIIIGIIIIIIIIIIHIIIIIIIIIIIIIIIHIIIIIGIIIIIIIHIIIIIIIIIIIIIIIIIIIIIIIIIIIIIIIIIIIIIIIDDDDD
@HWI-D00621:464:HFY7KBCXY:1:1108:11158:93182 1:N:0:CGAGGCTGAGTCAACA
TGGGGAATCTTGCACAATGGAGGAAACTCTGATGCAGCGACGCCGCGTGAGCGATGAAGCCCTTCGGGGTGTAAAGCTCTTTCGACGGGAACGATAATGACGGTACCCGAAGAAGAAGCTGCGGCTAACTACGTGCCAGCAGCCGCGGTAATACGTAGGCAGCAAGCGTTGTTCGGAATTACTGGGCGTAAAGAGTGTGTAGGCGGTGCTCCAAGTCTGGTGTGAAATCTCCCGGCTTAACTGGGAGGGTGCATTAGAAACTGGAATGCTAGAGGATGGGAGAGGTAAGCGGAATTCCTGGTGTAGCGGTGAAATGCGTAGATATCAGGAGGAACACCTGTGGTGTAGACAGCTTACTGGACCATTTCTGACGCTGAGACACGAAAGCGTGGGTAGCAAACAGGATTAGATACCCGAGTAGTCC
+
IIIGIIIHIIIIIHIHIIIIIIHIHIIIIIIIGIIIIIIIIIIIIIIIIIIIIIHIIIIIIIIIIIIHIIIIIIIIIIGIIHIIIIIIIHHIHIIIIIIIIIIIIIIIIGGHIIIIIIIHGIIIIIIIIIIIIIIIIIIIIIIIIHIIIIIGHIIIIIIIIIIIHHIIIIHHHIIIIIIIIIIIIIIIHHIHFHIIHIIIIIHHHHEHHHIIIIHGIHHIEHIIIHHAHHIHHIIHGIIHEGGHIIIIHHHIIIIIIIIIIHIHGHGIIHIIIIIIIIIIIIIIIIIIIIIIIIIHHIIIIIIIIIIIIIHHIIIIIIIHIHGIIHIIIIIHIIIHCIFIIIIIIHHHHIIIHIIIIIIIIIIGIHHHHIIIIHIIIIHIHIIIHHIIIHIIIIIIIIIIIIIIIIIIIIIIIIIIIIIDDDDD
@HWI-D00621:464:HFY7KBCXY:1:1108:8504:93937 1:N:0:CGAGGCTGAGTCAACA
TGGGGAATCTTGCGCAATGGACGAAAGTCTGACGCAGCGACGCCGCGTGGGGGATGAAGGCTTTCGGGTTGTAAACCCCTGTTGCCCGGGACGAAACGCTTCTTTCGAGGAGCTTGACGGTACCGGGTGAGGAAGCACCGGCTAACTCTGTGCCAGCAGCCGCGGTAATACAGAGGGTGCGAGCGTTGTCCGGAATCACTGGGCGTAAAGGGCGCGTAGGTGGCACGACAAGTCAGTGGTGAAAGCTCGACGCTTAACGTCGAGTCGGCCACTGATACTGTCGAGCTGGAGCACTGTAGAGGCTCATGGAATTCCGGGTGTAGCGGTGGAATGCGTAGAGATCCGGAAGAACACCGGTGGCGAAGGCGGTGAGCTGGGCAGTTGCTGACACTGAGGCGCGACAGCGTGGGGAGCAAACAGGATTAGAAACCCTAGTAGTCC
+
IIIIIIIIIIIIIIIIIIIGIIIIIIIIIHIIIIIIIIIIIIIIIIIIIIIIIIIIIIIHIIIIIIIIIIIIIIIIIIIIIIIIIIIIIIIIIHIIIIHIIIHIIIIIIIIIHIIIIIIIIIIIIIHGHFHIFHIIHHIIIIIGHHHIHHIGHIIIIIIIIIGII?EHHHIHH?HHHBGHIIIHHIIIIIIIH=EHEHIHIIHIGIIIIHIHIHHHCIIIIIIIIIIIIIIIGIIHEIIIHIHIIIGIIHIIIIIIIHHEHHHIIIIHHGDGIIHFIIIHHHHHIIIIIIIIIIIIIHIIIHIHHIIIIIIIIHIIIIIIIIIIIHHIIIIIIIIIIIHFHEIIIIIHIIHIIIIIIIIIHIIIIIIIIIIIIIIIIIIIIIIIIIIIIIIIIIIIHIIIHHIIIIIIIIIIIHIIIIIIIIIIIIIIIIIIHIIIDDADD
@HWI-D00621:464:HFY7KBCXY:1:1108:14940:93978 1:N:0:CGAGGCTGAGTCAACA
TGGGGAATCTTGCGCAATGGGCGAAAGCCTGACGCAGCCATGCCGCGTGAATGATGAAGGTCTTAGGATTGTAAAATTCTTTCAGCAGGGACGATAATGACGGTACCTGCAGAAGAAGCCCCGGCTAACTTCGTGCCAGCAGCCGCGGTAATACGAAGGGGGCTAGCGTTGCTCGGAATTACTGGGCGTAAAGGGCGCGTAGGCGGGTCGTTTAGTTAGAGGTGAAAGCCCAGGGCTCAACCCTGGAATTGCCTTTAATACTGGCGGCCTTGAGTATGGCAGAGGTGTGTGGAACTCCGAGTGTAGAGGTGAAATTCGTAGATATTCGGAAGAACACCAGTGGCGAAGGCGACACACTGGGCCATTACTGACGCTGAGGAGCGAAAGCGTGGGGAGCAAACAGGATTAGAAACCCGAGTAGTCC
+
IIIIIIIIIIIIIIIIIIIIIIIHIIIIIIIIHIIIIIIIHIIIIIIHIHIIIIHIIIIIHHHHIIHIIIIIIIIIIIIIIHHIIIIGHIIIIIIGIIIIIIIIIIIIIIHIIIIIIIIHIIIIIIIIIIEHHIIIGIIIHIIIIIIIIIIIIIIIIIHGDHHIIGHHIIIIIGIGIIIIIIIIIIIIIIIIIIGGIIIIIIIHIIIHHIIIHIHIIHHEIHHIHIIIHGHHHGIIIGHHFHIHIHHIIIIGIIIHIHHIIGHIIIIHFHIGIIIIHHG?IIHHIIIIIIHHHDHHHHGIIIIIIIHIIIHGIIIIIIIIIHGHGIIIIHIIIIIIIIIIIIIIIIIHIIIHIHEHEIIIIIIIIHHIIIIIIIIHHHD0IIIIIIIIIGIIIIIIIIIIHIIIIIIIIIHHIIIIIIIDDCCD
@HWI-D00621:464:HFY7KBCXY:1:1108:11015:98308 1:N:0:CGAGGCTGAGTCAACA
TGGGGAATCTTGCGCAATGGGCGAAAGCCTGACGCAGCAACGCCGCGTGAGGGATGAAGGCCTTCGGGTTGTAAACCTCTTTCAAGCAGGGACGATAATGACGGTACCTGCAGAAGAAGCTCCGGCCAACTACGTGCCAGCAGCCGCGGTAATACGTAGGGAGCGAGCGTTGTCCGGATTCATTGGGCGTAAAGAGCTCGTAGGCGGTTTGATAAGTCGGATGTGAAACCTCCAGGCTCAACCTGGAGTCGCCATCTGATACTGTCATGACTAGAGTCCGGTAGGGGCCCACGGAACTCCTGGTGTAGCGGTGAAATGCGCAGATATCAGGAAGAACACCGGTGGCGAAGGCGGTGGGCTGGGCCGGCACTGACGCTGAGGAGCGAAAGCGTGGGGAGCGAACAGGATTAGAAACCCTTGTAGTCC
+
IIIIHIIIIIIIIIIHIHIIIIIIIIIIIIIIIIIIIIIIIIHIIGIIIIIIIIIIIIIHIIHIIIIIIIGEHIHIIIIIIHGHIIHIIIIHHIIIIIIIIIIIGHIIIIIIIIIIIIIIIGIIIHIIIIIIIIHIHIHIIIIIIIIIIDEHHIIIEEHIIFHIIIGHHIEHHIHIHGHIHIHIIIIIIIHIIHHIIIIIIHIIHIIIHIHHIHHIHIIIIIIFHHIIIIGIIHHIIGHHHCEHIIHIHHHHEIHIIIHIIIIIIIHIIHIIIIHIHIIIIIIIIIIHE@HIIHGHHGHIIIIIIIIIIIIIIIIIIHHHGIIHGIHIIIIIIIIHHIIIIIIIIHIIIIIHIIIIIIIHIIIIIIIIIIIIHCIIIIIIIIIIIIIIIIIIIIIIIHFIIIIIIIIIIIIIIIHIIIHIIDDDDD
@HWI-D00621:464:HFY7KBCXY:1:1108:12171:100851 1:N:0:CGAGGCTGAGTCAACA
TCGGGAATTTTGCGCAATGGACGAAAGTCTGACGCAGCAACGCCGCGTGAGGGATGAAGGCCTTCGGGTTGTAAACCTCTTTTATCAGGGAAGATAATGACGGTACCTGATGAATAAGTCACGGCTAACTACGTGCCAGCAGCCGCGGTAATACGTAGGTGACAAGCGTTGTCCGGATTTACTGGGCGTAAAGAGCGCGCAGGCGGTCGATCAAGTCGAGTGTGAAAGCCCCCGGCTCAACTGGGGAGGGTCATTCGATACTGATCGACTCGAAGGCAGGAGAGGGTAGTGGAATTCCCGGTGTAGTGGTGAAATGCGTAGATATCGGGAGGAACACCAGTGGCGAAGGCGACTACCTGGCCTGTTCTTGAAGCTGAGGAGCGAAAGCTAGGGGAGAAAACGGGATTAGAAAACCTGGTAGTAC
+
IIIIIIIIIIIIIIIIHIIIHIIHIIIIIIIIIIIIIIIIIIIIIIIHHIIIIIIIIIIIIIIIIIIIIIIIIIIIIHIIIHIIIIIIIIIIIIIIIIIIIIIIIIIIIIIHHHIIIHIHIIIIIIIIHIIHHHHIIIHHIIHIIIIIEFGHHIHHHHDFGFHIIIIIIHHEHHIIHIIIIIGHHIGHHIHGEHHIIIIHIIIIIIIIIIIIIHIHIIIIIIIIIIHIIHDIHHGHHHIIIIIIIHEHHHHHIIIIIIIIIIHHIHHFHGEIIIIIIIIIIIIIIIIIIIIIIHIIIIIIIHEGHHFIIIIIIIIIIIHIIHHIIIIIHIIHIIIIIIIIIIIIIIIIIIHHIIIIIIIIIIHIIIIIIIIHIHEIIIHHIIIIIIIHCGIIIIIIHIIIIIIIIIHIIIHGCIHHHHFDD<0D
@HWI-D00621:464:HFY7KBCXY:1:1109:13747:67548 1:N:0:CGAGGCTGAGTCAACA
TGAGGAATATTGGACAATGGGCGCAAGCCTGATCCAGCCATGCCGCGTGCAGGATGACGGTCCTATGGATTGTAAACTGCTTTTGTACGGGAAGAAACAACTCTACGTGTAGAGTCTTGACGGTACCGTAAGAATAAGGATCGGCTAACTCCGTGCCAGCAGCCGCGGTAATACGGAGGATCCAAGCGTTATCCGGAATCATTGGGTTTAAAGGGTCCGTAGGCGGTTTAGTAAGTCAGTGGTGAAAGCCCATCGCTCAACGGTGGAACGGCCATTGATACTGCTAGACTTGAATTACTAGGAAGTAACTAGAATATGTAGTGTAGCGGTGAAATGCTTAGAGATTACATGGAATACCAATTGCGAAGGCAGGTTACTACTAGTGGATTGACGCTGATGGACGAAAGCGTGGGTAGCGAACAGGATTAGATACCCTAGTAGTCC
+
IIHHIIIIIIIHIIIIIHIIIIIIIIIIIHIIIIIIIIIIIHIIHIIIIIIIIIIIIIHIIIIGHHIHFHIIIIIIIIIIIHHIIIIIIIIIIIIIIIIIIIIIIIIDHHHIIIIIIIIIIIIIIIIIIHIIIIHIHIIIIIIIIHIIIIIIIIIIIIIIIIIIIIIIIIIIHIHIIIIHHIHIIIIIIHHIIIIGIHHIHIIHHIHHIGHHHHGHIIIIHHHHHIFHIHIIHGIIIIHHHGIIHEIIIIIIIIIHIIHGHIIIIIIIIIIEHIIIIIIIIIIHIHHHIIIIIIIHHHIIIIIIIIIHIIIIIIIHIIIIGIIIIIIIIIIIIIIIIIIHHHDIIHIHHEIIIIIIGIIIIIIIHGIHIIIIIIIIIHEIIIIIIIHIHHIIHIIIIIIIIIIIIIIIIIIIIIIIIIIIHIIIIIIIIHG<IIHHIIIDDD@@
@HWI-D00621:464:HFY7KBCXY:1:1109:11052:80401 1:N:0:CGAGGCTGAGTCAACA
TGGGGAATCTTGCACAATGGGCGAAAGCCTGATGCAGCGACGCCGCGTGGGGGATGAAGCTTTTCGGAGTGTAAACCCCTTTCGACCCGGACGAATGCCCCGCAAGGGGACTGACGGTACGGGTATAAGAAGCCCCGGCTAACTACGTGCCAGCAGCCGCGGTAAGACGTGGGGGGCCAGCGTTGCTCGGAATTACTGGGTGTAAAGGGTTCGTAGGCGGTGTGGCAAGTCGGGAGTGAAATCTCTGGGCTTAACCCAGAGACTGCTTCCGAAACTGCTGTGCTTGAGTGTGGGAGAGGCGCGTGGAATTGCAGGTGTAGCGGTGAAATGCGTAGATATCTGCAGGAACACCCGTGGCGAAAGCGGCGCGCTGGACCACTACTGACGCTGAGGAACGAAAGCTAGGGGAGCAAACAGGATTAGATACCCTAGTAGTCC
+
IIIIIIHHIIIIIIIIIIIIIIIIIIIIIIIIIGHIIIIIIIIIIIIGHGHIIIIIHIIIG?HHHIIIIHHIIIIIIIIIIHEHIIIIIIIIIIIIIHIIIIIGIIIIGIIHIIHIIIIIIIIIHIIIIHIGHIIIIIIHIIHIIIIHIIIIIIIGHIIIIIIIIIIIIHHIIDHHIHHIGIHIIHFHIGHHGHFHHIGHHIIIIHIHEHIIHEHHIEHIHEHHHHHHHE,HIHHIHGIIHFHECGIHHIHIHHHIHIIIHIIIHHHDHDIIIIIIHHIIHIHIIIIIHHEIIIIIHHHHIGIIGIIIIIHIIIIIIIIIIIIIIIIIIIIIIIIHGF<1HIIIIIIIIIHHDEIIIIIIIIIIIIIIHIIIIIIIIHHIHIHHEIIIIIHIHIIIIIIHIHIIIIIIIIIIIHIIIIIHIHGHEHIHHEHIIDDDDD
@HWI-D00621:464:HFY7KBCXY:1:1109:3919:82355 1:N:0:CGAGGCTGAGTCAACA
TCAAGAACATTCGACAATGGGCGCAAGCCTGATCGAGCGACTCCGCGTGCAGGATGAAGGCCTTCGGGTCGTAAACTGCGGTAGTAACATAACAATGTAAATGAGTGTGTTACGGAAAGAGGTGGGTAACTACGTGCCAGCACCAGCGGTAAAACGTAGACCTCAAGCGTTATCCGGATTTATTGGGCGTAAAGCGCGTGTAGGTGGTTTGATGCGTTTCTGGTTAAATCCCATCGCCTAACGATGGATCCGCCGGGAATACGGTCAGACTAGAGGAGGTTAGAGGTGCATAGAACGCACGGTGTAGGGGTGAAATCCGTTGATATCGTGCGGAATACCAAAGGCGAAGGCATTGCACTGGGACCTTCCTGACACTGAGACGCGAAAGCGTGGGGAGCAAAAAGGATTAGAAACCCTAGTAGTCC
+
II?CFHIIIIICCFHHIIIIIIIIIIIIIIIHIIIIIIIHIDHIEHIIIIIIIIIIIIIIIIIIIIIIIIIIIIHIGIIIIHHIIIIIHIIIIIIGIIHHIIIIIIIIIHIIIIIIIIIIIHIHIHHIIIIIIIIIIIIHIIIIHIIIIIIIHIIIIIIIIIIIIHHIIHIIIIHIIHFHHHIFHGIIIIIIIHEDHHIHIIIIIIHHIIIIHIIIIIIIHHGIIIIIIHHDHDHIHHFIIHIFHIHHGIIGGIIIHIIHIHHH?IIHIIIIIHIIIIGIIIIIIIIIIIIHIHHGIGIIIIIIHIIIIIIIHIIHIIHIIIIHIIIIHIIIHIHHIGIHHIIIIIIHFGECIIHIIHEIIHCIGIHC1IIIIIIIIIIIIIIIIIIIIIIHIIIIHCIHD1IHIIIIIIHEIIIIIIIIDDDAD
@HWI-D00621:464:HFY7KBCXY:1:1109:7430:82437 1:N:0:CGAGGCTGAGTCAACA
TGGGGAATATTGGACAATGGGCGCAAGCCTGATCCAGCCATGCCGCGTGGGTGATGAAGGCCCTAGGGTTGTAAAGCCCTTTCGGCGGGGAAGATAATGACGGTACCCGCAGAAGAAGCCCCGGCTAACTTCGTGCCAGCAGCCGCGGTAATACGAAGGGGGCTAGCGTTGCTCGGAATCACTGGGCGTAAAGCGCACGTAGGCGGGCTCTTAAGTCGGTGGTGAAATCCTGGAGCTCAACTCCAGAACTGCCTTCGATACTGGCGATCTCGAGTCCGGAAGAGGTGAGTGGAACTCCTAGTGTAGAGGTGGAATTCGTAGATATTAGGAAGAACACCAGTGGCGAAGGCGGCTCACTGGTCCGGTGCTGACGCTGAGGTGCGAAAGCGTGGGGAGCAAACAGGATTAGAAACCCTAGTAGTCC
+
HHIIIIIIIIHIIHIIIIIIIIIIIIIIIIIIIIIIHIIIIHIHHHI<FHIHHIIIIGIIHIIIIIIIDHHIIIIIFHHHHFHIIIIIHIEHHHHIIIIIIIIIHGHHIIIIHIIIIIIIHIIIIHIIGHIIHIIIIIIHIIGIIIIIIIIHHIHHHHGHHHHIIIIIIGHGHIIHEIHIEHHIIIIIIHIIIHIDHIHHIIIIIIHIGIIHHHHIIHIIIIHIIIHIIIIIHHHGGHHHHB?HHHGIIHGIHHHIIIIIIIIHHH?IIHIIHHHHCIIIIIIIIIIIIIHHHFHHIHGIIIIIIIIIIIIHIIHIIIHIIIIIH@IIIIIIHHIHHIIIIIIHIIIHIIIIIIIIIHIH?IIHHHCIIIHIGIIIIIIIIHIIIHIIHIIIIIHD1IIIIHIIIHHHG<FHGHCHGIIDDDDD
@HWI-D00621:464:HFY7KBCXY:1:1109:7704:86720 1:N:0:CGAGGCTGAGTCAACA
TGGGGAATTTTGCGCAATGGGCGAAAGCCTGACGCAGCAACGCCGCGTGGAGGATGAAGGTCTTTGGATTGTAAACTCCTGTCAGCAGGGAAAAAGCGACCTGACCTCATACGTCAGGGAGTTGATTGTACCTGCAGAGGAAGCCCCGGCTAACTCTGTGCCAGCAGCCGCGGTAATACAGAGGGGGCAAGCGTTATTCGGAATTATTGGGCGTAAAGGGCGCGTAGGCGGCCTGACAAGTGGAAGGTGAAATCCCTCGGCTTAACCGAGGAACTGCCCTCCAAACTGTTTGGCTTGAGACCGGGAGAGGTGAGTGGAATTCCCAGTGTAGCGGTGAAATGCGTAGATATTGGGAGGAACACCAGTGGCGAAGGCGGCTCACTGGACCGGTACTGACGCTGAGGCGCGAAAGCGTGGGGAGCAAACGGGATTAGATACCCTAGTAGTCC
+
IIIIIIHIIIIIIIIHIIIIIIIIIIIIIIIHHIIHHGIIIIIIIIIIHIHIIIIIIIIICHIHIIIIIIIIIIIIHHIIHHIHIIHIIIIIIIIIIIIGIIIIIIHHFIIIGGHIIHGDEDCGEHIIIIGIIHHIIHIHIIHIHIIIHIIIHIIHHIIHIIHIIIIIIIIIDHDHIHIHHEHIIHIHHIIHIIIIGEFIHHHCGHCIHHHGH?HIDIIIIIIIHEHHHHGAEBHFHHIHEGHGHIHEHEGHHHHHDHGFHH@CGCHHGHHHHIIIIHHD.HGIIIIHEIIHHHEIIHHCHIHIIIIIIIIHIIIIGIHCGEIIIIIIIIIIIIIIIIHE<IIIIIHIIIIIIIIIIIIIIIIIIHIIIIIIIHIIIIHIIIIIIDIIIIIIIIIIIIIIIHIIIIIIIGIIIIIIIIIIIIIIIIHIIHIIIHHCHEIHGHIHDDDDD
@HWI-D00621:464:HFY7KBCXY:1:1109:14833:86985 1:N:0:CGAGGCTGAGTCAACA
TGGGGAATATTGGACAATGGGCGCAAGCCTGATCCAGCCATGCCGCGTGAGTGATGAAGGCCCTAGGGTTGTAAAGCTCTTTCACCGATGAAGATAATGACGGTAGTCGGAGAAGAAGCCCCGGCTAACTTCGTGCCAGCAGCCGCGGTAATACGAAGGGGGCTAGCGTTGTTCGGAATTACTGGGCGTAAAGCGCACGTAGGCGGATATTTAAGTCAGGGGTGAAATCCCAGAGCTCAACTCTGGAACTGCCTTTGATACTGGGTATCTTGAGTATGGAAGAGGTAAGTGGAATTCCGAGTGTAGAGGTGAAATTCGTAGATATTCGGAGGAACACCAGTGGCGAAGGCGGCTTACTGGTCCATTACTGACGCTGAGGTGCGAAAGCGTGGGGAGCAAACAGGATTAGATACCCGGGTAGTCC
+
IIIIIIIIIHIIIHIIIIIIIIIIIICHIIIIIIIIIIIIIIIIIIIIIIIIIIIIIIIIIIIIIIIIHHIHIIIIIIIIIHHIIIIIIIIIIIHIIIIIIIIHHHHIIHHIIIIIHHIHIIIIIIIIIIIIIIIIIIIIIIIGIIIIHIIIIIIHHIIIIIIIHIIGEHHIIHIIHIHHIIIIIIIICIIHEHHIIIIHIIIIIICHHIHHHGHHIHHFHHEIHHHIIH?IIIIHEGHGHFHGEGHIHIHHHIIIHG?FCIIGHHHGDHIIIIHIHIIIIIIIIIIIIIIIIIHIIIIHIIIHIHHIIIIIIIIGIIHIHHEHHHCIGHIIIIIHHHG@IIHGHHE<IIIIIGIIIIIIIIIIIIIHHGDIIIIIHHGIIIIIIIIIIIIIIIIIIIIIIIIHHEHIHHCHIIHIIIIDBD?D
@HWI-D00621:464:HFY7KBCXY:1:1109:17273:87322 1:N:0:CGAGGCTGAGTCAACA
TGGGGAATCTTGCGCAATGGGCGAAAGCCTGACGCAGCGACGCCGCGTGAGTGATGAAGGCCTTCGGGTTGTAAAGCTCTGTGGAGAGGGACGAATAAGTGCGGGCTAACACTCCGCATGATGACGGTACCTCCTTAGCAAGCACCGGCTAACTCTGTGCCAGCAGCCGCGGTAAGACAGAGGGTGCAAACGTTGTTCGGAATTACTGGGCGTAAAGCGTGTGTAGGCGGCCATGTAAGTCGGATGTGAAAGCCCCGGGCTTAACCCGGGAAGTGCATTCGATACTGCGTGGCTTGAGTATCGGAGAGGTTGGTGGAATTCTTGGTGTAGAGGTGAAATTCGTAGATATCAAGAGGAACACCGGTGGCGAAGGCGGCCAACTGGACGAATACTGACGCTGAGACACGAAAGCGTGGGGAGCAAACAGGATTAGAAACCCAAGTAGTCC
+
IIIIIIIIIIIIIIIIIIIIIHIIIIIIIGIHIIIIIIIIIIIIIIHHIIIHIIIIIIIIIIIIHIIIIIIIIHIIIIIHIIHHHHIIIIIIIIIGIIIIIIIIIIIHIIIIIIIIIIIIIIIIIIIIHIIIIIIIIIIHIIIIIIIIIIIIIIIIIIIIIIIIIIGIIIIHIHIHHIEHHHIIHHHGCHIHGEHHIIIIIHHIIIHIIHIHHHHEHIHIIHIIHIIIIHGHFHIGIIHHHHIIIIHHFIIIGIHIHIHHIHHH<GIIIIIHIIHHHGIHIIHIHDIHIIIHIHIHIIHHCIIIIIIIIIIIIIIIIIHGIIIIIIIIIIIHIIIIHHF<GIIIIHHIHEHIIIIHIIHEIIIIIIIHHHD<IHEIIIHIHHIIIIIHHIIIIIIIIIIIHHHIIIIIIHGIIIIIIIIIHEIIIIIIIGIIIHHEIIHHIIIDDCCC
@HWI-D00621:464:HFY7KBCXY:1:1109:4207:88803 1:N:0:CGAGGCTGAGTCAACA
TGGGGAATATTGGGCAATGGGCGGAAGCCTGACCCAGCCACGCCGCGTGAGTGATGAAGGCCTTCGGGTCGTAAAGCTCTGTGGGGAGGGACGAACAAGGTCGGTGCTAACATCACCGGCCCCTGACGGTACCTCCTTAGCAAGCACCGGCTAACCATGTGCCAGCAGCCGCGGTAATACATGGGGTGCAAACGTTGCTCGGAATCATTGGGCGTAAAGCGCGCGTAGGCGGTTACTTAAGTCGAATGTGAAAGCCCTCGGCTTAACTGAGGAAGTGCATCCGAAACTGAGTAGCTAGAGTACGAAAGAGGGTCGCGGAATTCCCGGTGTAGAGGTGAAATTCGTAGATATCGGGAGGAACACCGGTGGCGAAGGCGGCGACCTGGGTCGAGACTGACGCTGAGGCGCGAAAGCGTGGGGAGCAAACAGGATTAGAAACCCGAGTAGTCC
+
IIFIIIIIIIIIIIIHIIIIIIIIHIIIIIIIIIIIGHIIIIIIIIIIIIIIIIIIIIIIIIIIIIIIHIHHHIIIIIIIIHHIHIIIIIIIIIIIIIIIIIIIIIIIIIIIIIIIIIIIIIIIIIIIIIIHIIIIIIIIIIGIIIIIIHIHIIIIIIIIIII?GHFHHIIIIIHIIIIIIIIIIIIIGIIIIIIIIIHIIIHHHIHHIIIIIIIIIIHIHHIHIIIHHICHIHIIHGHEIHEFHHHHIIIIIIHD?HGIHCHHIHHGIIIIIIIIIGHHIIIIIIIHHHHCHHEHIIIIHIIIIHIIIIIIGHHIIIIIIIIIIHIIIIIIHIIIIIIIIIIIIIHHEE</IIIIIIIIIHGIIHIIIIHG</HE=IIHHHG?IIHHHHHHHIIIIIIIIIIIIIIHIHIIIIIHIIIIIIIIIIIHIHIIIHHH@DDGIHGIGDDCDD
@HWI-D00621:464:HFY7KBCXY:1:1109:9535:89615 1:N:0:CGAGGCTGAGTCAACA
TGGGGAATCTTGCGCAATGGGCGAAAGCCTGACGCAGCGACGCCGCGTGTGGGAAGAAGGCCTTCGGGTTGTAAACCACTTTCAGGAGGGACGAAGCCACTCGGGTTAATAGCCCAGAGGGTGACGGTACCTCCAGAAGAAGCCCCGGCTAACTACGTGCCAGCAGCCGCGGTAATACGTAGGGGGCAAGCGTTGTCCGGATTTATTGGGCGTAAAGAGCGTGTAGGCGGCTAGGTAGGTCCGCTGTGAAAACTCGAGGCTCAACCTCGAGAGGTCGGTGGAAACCATCTAGCTAGAGTCCGGAAGAGGAGAGTGGAATTCCTGGTGTAGCGGTGAAATGCGCAGATATCAGGAAGAACACCCGTGGCGAAGGCGGCTCTCTGGGACGGTACTGACGCTGAGACGCGAAAGCGTGGGGAGCGAACAGGATTAGAAACCCTAGTAGTCC
+
IIIIIIIIIIIIIIIIIIIIIIIIIIIIIIIIIIIHIIIIIIIHHIICHHIIIIIIFHHIHIIIIIIHIIIIHHIIIIIIIFHHIIGIIHIIIHIIIHIIIIIIIGHIIIIIIHHIIIIIIIIIIIHIIIIIIIIIHIIIGFHIIIGIGIIIIIIIIIIIIGIIIIIIIIIIHIHIIIIGHIIIHHGC?GGH@GHHEHIIGHDEHHHIIIIHFIIIIHIHHEHIIIHIHIFIHHHHHHHHHHFFEHHHIHHHHEEEHHHIIIIHHHEIIHHHHE?IHHHIIIIIIIH?IHIHEHIIIHIHIHIIIIHHIHIIHHIIIIIIIHEIIIIHIIIIIIIIIIIHIIIIHHGIHIIIIIIIIIHIIHDCIIIIIIIIIHHIHCG?HEIHHHEIHGIIIIIIHIIIIHHIHIIIIIIIIIIIIHHF0HIIIIHIIIIIHHIIIIIIIIIDDDDB
@HWI-D00621:464:HFY7KBCXY:1:1109:5112:93696 1:N:0:CGAGGCTGAGTCAACA
TGGGGAATTTTGGACAATGGGCGCAAGCCTGATCCAGCCATGCCGCGTGCGGGAAGAAGGCCTTCGGGTTGTAAACCGCTTTTGTCAGGGAAGAAAAGGTTCTGGTTAATACCTGGGACTCATGACGGTACCTGAAGAATAAGCACCGGCTAACTACGTGCCAGCAGCCGCGGTAATACGTAGGGTGCAAGCGTTAATCGGAATTACTGGGCGTAAAGCGTGCGCAGGCGGTTATGCAAGACAGAGGTGAAATCCCCGGGCTCAACCTGGGAACTGCCTTTGTGACTGCATAGCTAGAGTACGGTAGAGGGGGATGGAATTCCGCGTGTAGCAGTGAAATGCGTAGATATGCGGAGGAACACCGATGGCGAAGGCAATCCCCTGGACCTGTACTGACGCTCATGCACGAAAGCGTGGGGAGAAAACAGGATTAGAAACCCTAGTAGTCC
+
HHHIIHIIGHIIHGGHIIIIIIIIIHIIIIIIIIIH@GHIIIIIIIIIHIIIHIHHIIIHHIHIIIIIIIIIIIIHIIGHIGHIIIIIIIIIIHIGIIIIIIIIIIIIIHIIIIIIGIHIIIIIIIIIIHHIIIHIGIIGIIIIIIIIIIIHIIIIIIIEHHGHIIIIIGHIHHHHFHIIHIIGHHHHHHIHIHHHHHHHHIHHHIIIHIIHHEIIIIIIHHHHIHHIIHIHHGEHHGHHHIHIIIIHIIHE/??-IIHIHFHGHCIIIIIIIIIHHEGIIH@HIIHGFIIIHHFIIIIIIHHIIIIIIIIIIIIHHHHHHHIIIIHHHIHIIIHHHIIIIIIIIIIHIIIIIIIIIIIIIHIIIHHIIIGHHHFHIIIIHHIIIHIIIIIHD0<IHHH?IIHGHIIIIIIHIH@IIHIIHHHHIIIIHHEE@<HHHEHGCHHCDDD@@
@HWI-D00621:464:HFY7KBCXY:1:1109:13629:97251 1:N:0:CGAGGCTGAGTCAACA
TGGGGAATATTGGACAATGGGCGCAAGCCTGATCCAGCCACGCCGCGTGAGTGATGAAGGCCTTCGGGTCGTAAAGCTCTGTGGGGAGGGACGAACCGCTGCTGGTGCATAGCCAGCAGCATGACGGTACCTCCTTAGCAAGCACCGGCTAACTTCGTGCCAGCAGCCGCGGTAATACGAAGGGTGCAAACGTTGCTCGGAATTATTGGGCGTAAAGCGCACGTAGGCGGCTTGGCAAGTCGGATGTGAAATCCCTCGGCTCAACCAAGGAAGTGCATCCGAAACTGCTGAGCTTGAGTACTTAAGAGGATCGCGGAATTCCCGGTGTAGAGGTGAAATTCGTAGATATCGGGAGGAACACCAGTGGCGAAGGCGGCGATCTGGGAAGATACTGACGCTGAGGTGCGAAAGCGTGGGGAGCAAACAGGATTAGAAACCCTAGTAGTCC
+
IIIIIIIIIIIIHIIIIIIIIIIIIIIIIIIHIIIIIIIIIIIIIIIIIIIHIIIIIIIIIIIIIIIIHIIHIIHIIIIIIHHIIIIIIIIIIIIIIIIIIIIIIIIIIIIIIIIIIIIIIIIIIIIHHIIIIIIIIIIIIIIIIIIIIIIIIHIIIHIIIIIIIIIIIIIIIHIIIIIIIIIHHHIIGHIHCEHHHIIIHIIHIHFHHIIIIHIGHHHIHIIHHIIIHIHHHGB/@DHFHGHHCHIIIHHGIHCIHFHDEHIIHIIIHHIIHGFHHCIHHIGIIIHFIIIIIHHHIIHIIHHIHIIIIIIHIIIIIIIIHIIIIIIIIIHIIIIIIIIIIIHIIHCHD/IIIIIIIIIIIIIHHIIIIIIIIIIIIIIIIIIIIIIIIIIIIIHIIIIIIIIHIIIIIIIIIIIIIIIHIIIIIIIIIIHHGD1DIIHHHIIDDDDB
@HWI-D00621:464:HFY7KBCXY:1:1109:16435:100197 1:N:0:CGAGGCTGAGTCAACA
TGGGGAATCTTGCACAATGGGGGAAACCCTGATGCAGCGACGCCGCGTGAGCGATGAAGCCCTTCGGGGTGTAAAGCTCTTTCGGCAGGGAAGATTATGACGGTACCTGCAGAAGCAGCTGCGGCTAACTACGTGCCAGCAGCCGCGGTAATACGTAGGCAGCAAGCGTTGTTCGGAGTTACTGGGCGTAAAGGGTGTGTAGGTGGCGCGCTAAGTTCCGTGTGAAATCTCCCGGCTCAACCGGGAGGGTGCGCGGAAAACTGGCAGGCTAGAGTACGGGATGGGAGAGTAGAATTCCTGGTGTAGCGGTGAAATGCGTAGATATCAGGAGGAATACCGGTGGTGTAGACGGCTCTCTGGACCGTAACTGACACTGAAACACGAAAGCGTGGGTAGCAAACAGGATTAGAAACCCGAGTAGTCC
+
IIIIHIIIIIIIIIIIIIIIIGIIIIIIIIIIIIIIIIIIIIIIIIIIIIIIIIIIIIIIIIIIIIIGIHIIHIIIIIIIIHHIIIIIIIIIIIIIIIIIIIIIIIIIIIIIIIIIIIIIIIIIIIIIIIIIIIIIIIIIIHIIIIIIHIIIHIIIIIIHIHIIIIIIHHHIIIIIGHHHIHHHHIIIIHIIIIIIIIIIHIIIIHIIIIIIIIIHHIIIIIIIIIIIHICHHHHHIDIHDHIHHHHIIIIIIHHIIIIIHIIHHHIIHFIIIHEHHIIIIIIIIIIHHHHHHHEHIIIIIIIIIIIIIIHIIIIIIIHIHHHHHFIIIIIIIIIIIIIIIIIHHEDCHIIHHCIHIIIIIIIIHIIHEHHHIIIIIIIIHIIIIIHIIIIHEHHIIIIIIIIIIHHIIHCFIIIIIIIDDDDA
@HWI-D00621:464:HFY7KBCXY:1:1110:16611:43275 1:N:0:CGAGGCTGAGTCAACA
TTGGGAATCTTGGACAATGGGGGAAACCCTGATCCAGCCATGCCGCGTGAGTGATGAAGGCCTTCGGGTTGTAAAACTCTTTCGACGGGGACGATAATGACGGTACCCGTAGAAGAAGCTCCGGCTAACTTCGTGCCAGCAGCCGCGGTAATACGAAGGGGGCTAGCGTTGTTCGGAATTACTGGGCGTAAAGCGCGCGCAGGCGGTCTTCCAAGTCAGTGGTGAAAGCCCGGAGCTCAACTCCGGAACTGCCATTGAAACTGTTGGACTTGAGGATGAGAGAGGTGAGTGGAATTCCCAGTGTAGAGGTGAAATTCGTAGATATTGGGAAGAACACCGGTGGCGAAGGCGGCTCACTGGCTCATTACTGACGCTCAGGCGCGATAGCGTGGGGATCAAACAGGATTAGATACCCGGGTAGTCC
+
IIIIIIIIIIIIIIHIIIIHIIIIIIHIIIHIIGIIIIIIHHHHHGIHHDHHHIHHHIIIIIIIIIHIIIIIIIHHIIIIIHHIIIIIIIIHIIHHHIIIIHIIIIIIIIIGHIIIIIIIIIIIIIIIIIIIIIIIIIIIIGIIIIHIIIIIIHHHII/EDEHIIIIHIIIIIIIHIHIIIIIHHIHIIIIHIIIIGHHHIIIHIIIIIIIIIIIIIIFHFIIIIIIIII.EHEHHE@HHHFHHHHIIHHHIIIIIIHHHIIIIHHIIHGIIIIIIIIIIGIHIIIIIIIIIIIIIIIIIIIIIIIHIHIIIIIIHHIIIIIHIHHIHEIIIHHDIHIHDHHGHIIIIHIIIIIIIIIIIIIHIIIIIHHHIHHGIHIHIIHGEHHHIIIIIHIIIIIIHGIIIIIIIIIIHHHGIHIIDDCBD
@HWI-D00621:464:HFY7KBCXY:1:1110:15210:50479 1:N:0:CGAGGCTGAGTCAACA
TGGGGAATCTTGCGCAATGGGCGAAAGCCTGACGCAGCCATGCCGCGTGTATGATGAAGGTCTTAGGATTGTAAAATACTTTCACCGGGGAAGATAATGACGGTACCCGGAGAAGAAGCCCCGGCTAACTTCGTGCCAGCAGCCGCGGTAATACGAAGGGGGCTAGCGTTGCTCGGAATTACTGGGCGTAAAGGGCGCGTAGGCGGACAGTTTAGTCAGAGGTGAAAGCCCAGGGCTCAACCTTGGAATTGCCTTTGATACTGGCTGTCTTGAGTTCGGGAGAGGTGAGTGGAACTCCGAGTGTAGAGGTGAAATTCGTAGATATTCGGAAGAACACCAGTGGCGAAGGCGACTCACTGGCCCGATACTGACGCTGAGGCGCGAAAGCGTGGGGAGCAAACAGGATTAGAAACCCTAGTAGTCC
+
IIIIIIIIIHIIIHIIIIIIIIIIIIIIIIIIIIIIIIIIIIIIIIIHIIIHIIIIIIIIIIHHIIIHHIIIIIIIIIIIIFHIIIIIIIIIIIIIIIIIIIIIIIIIIIIIIIIIIIIIIIIIIIIIIIIIIIIIIIIIIIIIIIIIIIIIIIGHIHHIIIIIIIIIIIIIIHIIIIIIIIIIIIIIHHHIIIIIIIIIIIIIHIHIIIHHIIIIHIIIIIHIIIIIII?HIHIIIIIHGIHHIIIIIHIIIIHHHIHHIIIIHIIIGIIIIIHEIHHHHHHIIIIIIGIHFEIIIIIIIIIHIIHIIIIIIHEE1IIIIHGHHHIIIIIIIHIHIFFHIHHCIIHGC/HHFIIIHIIIHIIHEHFCIIHGIIIIIIIHIIIIIIIIIIHIIIIIIIIIHIIIIIIIHE1HIIIIIHFDDDDD
@HWI-D00621:464:HFY7KBCXY:1:1110:12170:54555 1:N:0:CGAGGCTGAGTCAACA
TGGGGAATCTTGCGCAATGGGCGAAAGCCTGACGCAGCGACGCCGCGTGGGGGAAGAAGGCTTTCGGGTTGTAAACCCCTTTCAGGAAGGACGAAGCTACTCGGGTTAATAGCCCAGAGGGTGACGGTACTTCCAGAAGAAGCCCCGGCTAACTACGTGCCAGCAGCCGCGGTAATACGTAGGGGGCAAGCGTTGTCCGGATTTATTGGGCGTAAAGAGCTCGTAGGCGGCTCAGTAAGTCAGGTGTGAAACCTCCAGGCTCAACCTGGAGACGCCACCTGATACTGCTGTGGCTAGAGTCCGGTAGGGGAGCGTGGAATTCCTGGTGTAGCGGTGAAATGCGCAGATATCAGGAGGAACACCAGCGGCGAAGGCGGCGCTCTGGGCCGGAACTGACGCTGAGGAGCGAAAGCGTGGGTAGCAAACAGGATTAGAAACCCGAGTAGTCC
+
IIIIIIIIIIIIIIIIIIHIIIIIIIIIIIIIHIIHIIHIIIIIIIICHHHIIIIIIIIIIIIIIIIIIIIHIIIIIHHIIHIIIHIIIHIIIIIIIIHIIIIIIDEHHIIIIHIIIIHHHIIGIIIIIIIIIIIIIIIIIIIHHIIHIIIIHIGHIHIIGIIIIIHIHIIIHHIFFEGGHHIIIGHHCHGIHHHHHIIGFGHHHHHHHIIIHIHHHHHAFHIDHHHHHHHHGIHIHHHHHIHHHHHHEFHGIHHIIHHHF.HEEIIIHHHHHHIHHIIHIHGF@@FDEHIIHHHHIIIHIIIIIIIIIIIIIIIIIIHHHIIIIIIIIHIIIIIIIIHHIIHFHIHGGHIIIHIIIIIIHIIIIIIIIIIIIIHIIIIIHIIIIHCEIIIIIIIHIHIIIIIIIIIIIIIHHIIIHIHHHIIIIIIIIIHIIIIIHIHHIIHHDDCDD
@HWI-D00621:464:HFY7KBCXY:1:1110:14333:58763 1:N:0:CGAGGCTGAGTCAACA
TGGGGAATATTGGACAATGGGCGAAAGCCTGATCCAGCCATGCCGCGTGAGTGATGAAGGCCTTAGGGTTGTAAAGCTCTTTTGTCCGGGAAGATAATGACTGTACCGGAAGAATAAGCCCCGGCTAACTTCGTGCCAGCAGCCGCGGTAATACGAAGGGGGCTAGCGTTGCTCGGAATCACTGGGCGTAAAGGGCGCGTAGGCGGACTCTTAAGTCGGGGGTGAAAGCCCAGGGCTCAACCCTGGAATTGCCTTCGATACTGAGAGTCTTGAGTTCGGAAGAGGTTGGTGGAACTGCGAGTGTAGAGGTGAAATTCGTAGATATTCGCAAGAACACCAGTGGCGAAGGCGGCCAACTGGTCCGATACTGACGCTGAGGCGCGAAAGCGTGGGGAGCAAACAGGATTAGATACCCTAGTAGTCC
+
HIHIIIIIIIIIIIIIIIIGHIIIIIIIIIIIIIIIEHIIIIIIIIIIIII1DHHHIIIGIIIIIIIGIIIIIIIIIIIIIHIIIIIIIHIIIIHIIIIIIIIIIIIIIIIIIIHIIIIIIIIIIIIIIIIIIIHIIIFHIGHIIIIIIIIGIGIHHHGIIIIIGIIIIIIHIIIIHHIIIIEHHHIIHHDHIHHHHIIHIIIIIIIIHFIIIIHHIIIIIHIIHIIHGHHIHHHHHCIIHHG?HIIHEGECHHEIIHIIIIHGIIIIIIIIHIIHIIIIIIIIHEIIIGIIIIIIIHIIIHGIHIIIIHIIIIHGCHIIIIHHIIIHHIIHGHEHHHIIHHFHIIIHHDHHEHGHHFIIIIIHHFG@HGDIGHHGHHIIIHGIIIIIIHEHH?HHG1IIHIIIIIIIHHGHIIIIIIIDDDD@
@HWI-D00621:464:HFY7KBCXY:1:1110:15442:60934 1:N:0:CGAGGCTGAGTCAACA
TTAGGAATCTTCCGCAATGGGCGAAAGCCTGACGGAGCGACACCGCGTGAAGGATGAAGCCCTTTCTGGGTGTAAACTTCTGTTCTGAGGGAAGAAATTTTTGACGGTACCTCAGGAGAAAGCACCGGCTAATTCTGTGCCAGCAGCCGCGGTAAGACAGAAGGTGCAAGCGTTACTCGGAATTACTGGGCGTAAAGCGTCTGTAGGTTTTCAACCACGTCTGATGTGAAATTACAGGGCTCAACCCTGTGCCCACATTGGATACGAGTTGGATCGAGTCATTCAGAGGCATCTGGAATGTCGTGTGTAGGGGTAAAATCCGTAGATACACGATGGAACGCCAAAAGCGAAGGCAGGATGCTAGGAATGCACTGACACTCAGAGACGAAAGCGTGGGGAGCAAAGGGGATTAGAAACCCTAGTAGTCC
+
IIIIIIIIIIIGIIIIIIIIIIIIIIIIIIIHHIIIIIIIIIIIIIIIIIIIIIIIIIIIIIIIIIIHIIIIIIIHIIIIIIIIIIIIIIIIIIIIIIIIIIHHIIIIIIIIIIIHHIIIIIIIIIIIIIGIIIHIIIIGHHIIIIIIHIHIIHGIIIIIIIIHFHHHHIGIIDHHHIIIHHFHIHGHIIGIHHCHHIIH?HHIIGHHHIIIHIIIHIIHHHIIHIHIIIHFHHHIIIIHHGHHIGIIIHIIHHIIHIIIGIHHEF?EHGIHIGHIIHHEIIHHIHGIIIIHIIIIIIHHCIIIIIIIIIHIHHHFHHHFGIIIHHGHHIIIHIIIIIIIHGHHHHFGIIIIIHHHHGGIHHIIIIIIIHHCIIIIIIIHHIIIHIIIIIIIIIHIIIIGHHIHHIHIIIHGD0IHIIHIIHGDDDDD
@HWI-D00621:464:HFY7KBCXY:1:1110:18039:62340 1:N:0:CGAGGCTGAGTCAACA
TAGGGAATTGTTCGCAATGGGCGCAAGCCTGACGACGCAACGCCGCGTGGAGGATGAAGACCTTCGGGTCGTAAACTCCTTTCGATCGAGACGAATGGCTTCCGGCTTAATACGCCGGGAGAATGACGGTACCGAGAGAAGAAGCCCCGGCTAACTCCGTGCCAGCAGCCGCGGTAATACGGGGGGGGCAAGCGTTGTTCGGAATTACTGGGCGTAAAGGGCTCGTAGGTGGCCAACTAAGTCAGACGTGAAATCCCTCGGCTTAACCGGGGAACTGCGTCTGATACTGGATGGCTTGAGATTGGGAGAGGGATGCGGAATTCCAGGTGTAGCGGTGAAATGCGTAGATATCTGGAGGAACACCGGTGGCGAAGGCGGCATCCTGGACCAACACTGACACTGAGGAGCGAAAGCCAGGGGAGCAAACAGGATTAGAAACCCTAGTAGTCC
+
IIIIIIIIGIIIIIIIIIIIIIIIIIIIIIIIIIIIIIIIIIIIIHIIIIHIIIIIIIIIIIIIIIIIIIIIHIIIHIIIIIIIIIIIIIIIIIIIIIIIIIIIIHIIIIIIIIIIIIHHIHIIIIIIIIIIIIIHHHHIIHIIIIIIIIIHIIIIIHHHIIIHIIIIIIIHIIEHIHIIIIGHIIIHIGIIGI8GHAFHIHHHHHHIIIIIIIHHHHHHHHHIIHHIHIHG?HHH?GCEHHIHIHIIIHGHHIIHHCIHGIHFIIIIIIIIIIIHIIIIGIIHHIIIHIIIIIIIIIIIIIIIIIIIIIIIIIIIIIIHIIIIIIIIIIIIIIIIIIIIIIHIIIHHHIIIGIIIIIIIHIHHIHHIIHIIIIHDIIIHHIIIIIIIIIHIIHIIIIIIIIIIIIIIIIIHGGHIIIIIIIIIIIIIIIIIIIHHGDIHHHFCIDDDD@
@HWI-D00621:464:HFY7KBCXY:1:1110:9516:64765 1:N:0:CGAGGCTGAGTCAACA
TGGGGAATATTGGACAATGGGCGCAAGCCTGATCCAGCAATGCCGCGTGAGTGATGAAGGCCTTAGGGTTGTAAAGCTCTTTCGGCGGGGACGATGATGACGGTACCCGCAGAAGAAGCCCCGGCTAACTTCGTGCCAGCAGCCGCGGTAATACGAAGGGGGCAAGCGTTGTTCGGAATTACTGGGCGTAAAGGGCGCGCAGGCGGCCGTTCAAGTCAGATGTGAAAGCCCCGGGCTCAACCTGGGAATTGCATTTGGGACTGAATGGCTAGAGATCGGGAGAGGAGAGTGGAATTCCCAGTGTAGAGGTGAAATTCGTAGATATTGGGAAGAACACCAGTGGCGAAGGCGGCTCTCTGGACCGATACTGACGCTGAGGCGCGAAAGCGTGGGGAGCAAACAGGATTAGAAACCCCAGTAGTCC
+
IIIIIHIIHIIIIIIIIIIIIHIIIIIIIIIHIIIIIIIIIIIIIIIEHHHIIIIIHHIHIIIIIIHIIIIIIIIIIIIIIHIIIIIIIIIIIIIIIIIIHIIIIIIIIIHIHIGHIIHIIIIHHIIHIIIIIHHHHIIIIGIIIIIIIIIIIIIIIIHIIIHDFHHIHEHHGFHIHHIIIIHIIIIIIHIIIIIHGIIIIIIIHIHHHHIHIIIIIHIIIHHIIHIHHIIIHHIIHIIIIGIIIIHHHHFHCGEHH@IIIIIHHGIIHIHGIHE=IIIIIIIIIIIIIIHHHIHIIHHHHHIIIIIIIIIIIIHHHHCIIHFHFCIHHIIIIHIIIIIIIHIIIIIIIIIIIIHIIIIHHDHHGIIIIHIIIIIIIHHIIIIIIIIIIIIIHIIIIIIHIIIIIIIIIHHCGHG1HHIDDD@@
@HWI-D00621:464:HFY7KBCXY:1:1110:13928:66525 1:N:0:CGAGGCTGAGTCAACA
TGGGGAATCTTGCACAATGGGGGAAACCCTGATGCAGCGACGCCGCGTGAGCGATGAAGCCCCTCGGGGTGTAAAGCTCTTTCGGCAGGGAAGATTATGACGGTACCTGCAAAAGCAGCTGCGGCTAACTACGTGCCAGCAGCCGCGGTAATACGTAGGCAGCAAGCGTTGTTCGGAGTTACTGGGCGTAAAGGGTGCGTAGGCGGCTTTTTAAGTTTGGTGTGAAATCTCCCGGCTCAACTGGGAGGGTGCGCCGAATACTGAGAGGCTAGAGTGTGGGAGAGGAAAGTGGAATTCCTGGTGTAGCGGTGAAATGCGTAGATATCAGGAGGAACACCGGTGGTGTAAACGGCTTTCTGGACCATAACTGACGCTGAGGCACGAAAGCGTGGGTAGCAAACAGGATTAGATACCCTAGTAGTCC
+
IIHIIIIIIIIHIHIIIIIIIHIIIIIIIIIHIIIIIIIIIIIIIIIIIHIIHIIHHIIHIIIIIIIIHHHIHIIIIIIIIHIIIIIIHIGIIHHIIIIIIHIIIIIIIIIGIIIIIIIIIGIIIIIIIIHIHIIIIHIIHIIIIIIIHIHHFHHHFHIH@EHHHIIIIGHCHIHIHIHHIIHHGHIIIDEGHIHIIIIIHHHHIIIHEEIIHIHHHHGHIIHIHIHGHEIIIIIHEIIIHCIIHHFHIHHGHHHIIIIIHHHFIHIIHGIHIIHIFHHIIIIIIIIIIHIIIIIHHHIIIIIIIIIIIHIIIIHIIIIIHFHIHIIIIIIIIIHHHIIHIHG?HCHG@IIGIIIIIIIIHHHHFGD0IHGIGHIIIIIHIIIIIIHIIHIIIHIHHIIIIIIIIIIGHHGIIIHIHHIDDDDD
@HWI-D00621:464:HFY7KBCXY:1:1110:11524:67235 1:N:0:CGAGGCTGAGTCAACA
TGGGGAATATTGCGCAATGGGCGAAAGCCTGACGCAGCGACGCCGCGTGAGGGATGAAGGCCTTCGGGTTGTAAACCTCTTTCAGCAGGGACGAAGCGAAAGTGACGGTACCTGCAGAAGAAGCACCGGCCAACTACGTGCCAGCAGCCGCGGTAATACGTAGGGTGCAAGCGTTGTCCGGAATTATTGGGCGTAAAGAGCTCGTAGGCGGTTTGTCACGTCGGCTGTGAAAACTCGGGGCTCAACCCCGAGCCTGCAGTCGATACGGGCAAACTAGAGTGTGGTAGGGGAGACTGGAATTCCTGGTGTAGCGGTGAAATGCGCAGATATCAGGAGGAACACCGGCGGCGAAGGCGGGTCTCTGGGCCATAACTGACGCTGAGGAGCGAAAGCGTGGGGAGCGAACAGGATTAGAAACCCCTGTAGTCC
+
IIIIIIIIIIIIIIIIIIIIIIHIIIIIIIIIIIIIIIIIIIIIIIIHHIIIIIIIIIIIIIHIIIIIIIIIIIIIIIIIIHIIIIIIIIIIIIIIIIIIIIHIIIIIHIIIGIIIIIIIIIIIIIIIIIIGIIIIIIIIIIIHIHGIIIIIHIIIIIIIHHIIIHIIIIIIIHGHIIIIIIHHHGHHIHIHIHHIIIIIIIHIHIIIIIIHIHHHFGIHHIIHIHIFHIIHEHDIIIIIHIHIIIIIIIHIIIIIIIIIHIHDIIIIHHIIIHIIIIHEHGIIHIIIHHHHHIIIIIIIIIIIIIIIIIIIIIIIIIIIIIIHHHHDHHHIIIIIIIIIIIIIIIHH?IIIIIHIIIHIIIIIIIIIHHHHIIHGIIIIIIIIIIIIIIIIIIIIIIIIIIIIIHIIIIIIIHGHHIHGIHIIDDDDB
@HWI-D00621:464:HFY7KBCXY:1:1110:15441:69418 1:N:0:CGAGGCTGAGTCAACA
TGGGGAATCTTGCACAATGGAGGAAACTCTGATGCAGCGACGCCGCGTGAGCGATGAAGCCCTTCGGGGTGTAAAGCTCTTTCGACGGGAACGATAATGACGGTACCCGAAGAAGAAGCTGCGGCTAACTACGTGCCAGCAGCCGCGGTAATACGTAGGCAGCAAGCGTTGTTCGGAATTACTGGGCGTAAAGAGTGTGTAGGCGGTGCTCCAAGTCTGGTGTGAAATCTCCCGGCTTAACTGGGAGGGTGCATTAGAAACTGGAATGCTAGAGGATGGGAGAGGTAAGCGGAATTCCTGGTGTAGCGGTGAAATGCGTAGATATCAGGAGGAACACCTGTGGTGTAGACAGCTTACTGGACCATTTATGACGCTGAGACACGAAAGCGTGGGTAGCAAACAGGATTAGATACCCGAGTAGTCC
+
HIGHHIIIIIHIHIHIIIIIHIIIIIIIIIIIIIIFHIIGIDHIIIIIIIIIHHHHIIIIIIIHHIIIIHHIIIIIHIIIIDHHIIIIIIIHIIHIIIIIIIIIHHIIIIIIHIIIIIHIIIIIIIIIIIIIIHHIIIIIIIIIIIHIIIIHIHIIHIHHHIHIIHHIDHIIHEHHGIHIHIHIIIIIHHGIIIIHIIHIIIHHHIHHIIIIIHIHIIHIIIIIIIIGIH?HGIHIIHHHHHHEHIIHHEIIIHHIHHHEIIIHHIIIHIIHIIHHHIIHIIIHHGHIGIIIIIIIIIIIIIIHIIIIIIIIIHHC<IIIFHGIIIHIIIIIIIIHF1IHHHF1IIIHFDIIIIIIIHIIIIHIHGF1IIHIIHEIIHHHHHCIHIIIHG?HFIHHHGGF@IIIHHHCHHHHHIIIIHHDA@AD
@HWI-D00621:464:HFY7KBCXY:1:1110:11774:69516 1:N:0:CGAGGCTGAGTCAACA
TGGGGAATATTGGACAATGGGCGCAAGCCTGATCCAGCAATGCCGCGTGAGTGAAGAAGGTCTTCGGATTGTAAAGCTCTTTCGACGGGGACGATGATGACGGTACCCGTAGAAGAAGCCCCGGCTAACTTCGTGCCAGCAGCCGCGGTAATACGAAGGGGGCTAGCGTTGCTCGGAATGACTGGGCGTAAAGGGCGCGTAGGCGGTTCGTACAGTCAGACGTGAAATTCCCGGGCTCAACCTGGGGGCTGCGTTTGATACGTACGGGCTTGAGTTCGGAAGAGGGTCGTGGAATTCCCAGTGTAGAGGTGAAATTCGTAGATATTGGGAAGAACACCGGTGGCGAAGGCGGCGACCTGGTCCGATACTGACGCTGAGGCGCGAAAGCGTGGGGAGCAAACAGGATTAGAAACCCCAGTAGTCC
+
IIIIIIIIIIIIIIIIIIIIIIIIIIIIIIIIIIIIIIIIIIIIIIIHIIIIIIIIIIIIIIHIIIIIIIIIIIHIIIIIIGHHHIIIIIIIIIIIIIIIIIHIIIIIIIIIIIIIIIIIIIIIIIIIIIIIIHHIIIIIIIIIHIIIIIIIHIHIIIIIIII<HIIIIIIIIIIIIIIIIIIIIIIIIHHIIHIIIGHHIIIIIIIIIIIIIIIIIHIIIIIIHHIIIICIIHEHIIIIIIHHIIIGIIIIHIHIIHHHHIHHIIIIIIHIIIHIIIIIIIIHIIHDIIIIIIIIIIIIIIIIIIHIIIIIIIIIHIIIIIIIIIIIIIIIIIIIIIIIIIIIIIIIIIIIIIHGIIHHHIIIIIHIIIHIIIIIIIIIIIIIIIIIIGIIIIIHHEIIIIIIIIIIIIIIIIIIIIIDDDDD
@HWI-D00621:464:HFY7KBCXY:1:1110:12406:69526 1:N:0:CGAGGCTGAGTCAACA
TGGGGAATATTGGACAATGGGGGCAACCCTGATCCAGCAATGCCGCGTGTGTGAAGAAGGCCTTCGGGTTGTAAAGCACTTTTATCCGGAACGAAACGTGTCGGGTTAACAACCCGGCAAACTGACGGTACCGGAGGAATAAGCACCGGCTAACTTCGTGCCAGCAGCCGCGGTAATACGAAGGGTGCAAGCGTTACTCGGAATTACTGGGCGTAAAGGGTGCGTAGGTGGTTTGTTAAGTCTGCTGTGAAATCCCCGGGCTCAACCTGGGAATGGCAGTGGATACTGGCAAGCTGGAGTGCGGTAGAGGGTAGTGGAATTCCCGGTGTAGCAGTGAAATGCGTAGAGATCGGGAGGAACACCAGTGGCGAAGGCGGCTACCTGGACCAGCACTGACACTGAGGCACGAAAGCGTGGGGAGCCAACAGGATTAGAAACCCCGGTAGTCC
+
IIIIIIIIIIIIIHIIIIIIIIIIIIIIIIIIIIIIIIIIIIIIIIIIIHIIIIIHIIIIIIIIIIIIIIIIIHIIIIIIHGHIIHHHIIIIIIIIIIIIIIIIIHHIIIIIHIIIIGIIHIIIIIIIIIHIIIIIIIIIIIIIGHIIIIIIIIIHHIIIIIIIIIIIIIIIIIHHIIGIGIIHHHHHHIIGIIIFGHIIIIIIHHIIIIIIIHHIGIGHIHIIIHIIIIHHHIIIIHIIIIIGIIHIIHHHHHHIHHIIHHIIHHGIIIIIIIIIHFHIIHIGIIIIH@IIIIIHIIIIIIIIIIIIIIIIIIIIIIIIHIIIIIIIIHIHIIIIIIIIIIIIIHHCHIIIIIIIIHIIHIIIIIHIIIIIIIIIIIHCEIIIIHFIIIIIIIHHHFIIIIIIIHIIIIHIIIHIIIIHGD1IIIIIHIHFGIIHFIIIIIIIDDDDD
@HWI-D00621:464:HFY7KBCXY:1:1110:13851:70443 1:N:0:CGAGGCTGAGTCAACA
TGGGGAATATTGGACAATGGGCGAAAGCCTGATCCAGCAATGCCGCGTGAGTGATGAAGGCCTTAGGGTTGTAAAGCTCTTTTACCCGGGAAGATAATGACTGTACCGGGAGAATAAGCCCCGGCTAACTCCGTGCCAGCAGCCGCGGTAATACGGAGGGGGCTAGCGTTGTTCGGAATTACTGGGCGTAAAGCGCACGTAGGCGGCTTTGCAAGTTAGAGGTGAAAGCCCGGAGCTCAACTCCGGAATTGCCTTTAAAACTGCATCGCTAGAAATGTGGAGAGGTGAGTGGAATTCCGAGTGTAGAGGTGAAATTCGTAGATATTCGGAAGAACACCAGTGGCGAAGGCGACTCACTGGACACATATTGACGCTGAGGTGCGAAAGCGTGGGGAGCAAACAGGATTAGATACCCTAGTAGTCC
+
HHIIIIIIIIIIIIIIIIIIIIIIIIIIIIIIIIIIGIIIIGIIIHIHIIIHIIIIIIIIIHDFGHIHHHIIIIIIHFHHIHHHIIIIIIIIIIGIIIIIIIIIIIIHIIIHIIIIIIIIIIIIIIIIIHIHIIIIIIIIIIIIHHIIIHHHHIHDHHHHIIIIIIHHHHIIHIIIIIIIIIIIIHIHIIHIIIIIIIIIIIIIIIIHIIIHHIIHHHHHHHIIIIIIIIIIHIGIHHIIHCIIIHIIIIIIHIIIIIIHIIIHHHIIIIIIIIIGIIIHIIIIIIIGIGIIIIIIIIIGIIIIIIIIIIHIIIIIIIIIHHEIIHHIIIIIIIIIIIIIIHIIIIIHIIIIIIIIIIIIIIIFIIIFHHHIIIIIIIIIIIIIIIIIIHIIGIIIIIIIIIIIIIIIIIIHIIIIIIHDDDBB
@HWI-D00621:464:HFY7KBCXY:1:1110:12632:74933 1:N:0:CGAGGCTGAGTCAACA
AAGGAATATTGGTCAATGGACGCAAGTCTGAACCAGCCATGCCGCGTGGAGGATGAAGGTCCTCTGGATTGTAAACTTCTTTTATTTGGGAAGAAACCCATATTTTCTAATGTGGTTGACGGTACCAGATGAATAAGCACCGGCTAACTCCGTGCCAGCAGCCGCGGTAATACGGAGGGTGCAAGCGTTATCCGGATTCACTGGGTTTAAAGGGTGCGTAGGCGGGTTGGTAAGTCCGTGGTGAAATCTCCAAGCTTAACTTGGAAACTGCCGTGGATACTATCAATCTTGAATATCGTGGAGGTAAGCGGAATATGTCATGTAGCGGTGAAATGCTTAGATATGACATAGAACACCAATTGCGTAGGCAGCTTACTACACGATCATTGACGCTGAGGCACGAAAGCGTGGGGAGCAAACAGGATTAGAAACCCTAGTAGTCC
+
IIHIIIIIIIIIHIEHIIIIIIIIIIIIHIHIIIHHIIIIIIIIIHIGIIIIDHIIHIIHHIIIIIIIIIIHIHIIIIHIIFHIIIIIIIIIIIIIIHIIIIIIIIIIIIIIIIIIIIIIIIIIIIIIIIHGHIIIIIIIHIIIIIIIIIIIIIIIIIIIIIHIIHHHHHIIIIIIIIIIIIIIIIIIIIIIIIIGIHIHHHIHGHHHHHIHHIHHIIIIIIHHIIIIHIHHHHHGIHGIIHFHHGFFGCHFFIIGIIIIHIGIIHHGIHHIIHGIIHHIIHH?IIIHGHIIIIIIHIHIIIHIIHHGIIIIHIIHIHHHGIHGIHHIIIIIIIHEIIIIIHIHFIIIIIHIIIIIHIIIIIIIIIGIHIIHHIIIHHEIIHHCGIIIIIIIIIIIIIIIIIIIIIIIIIIIIIHHIIIIIIIHGHHIIIHIIIIIIHDDDDD
@HWI-D00621:464:HFY7KBCXY:1:1110:17545:75132 1:N:0:CGAGGCTGAGTCAACA
TGGGGAATCTTGCACAATGGGGGAAACCCTGATGCAGCGACGCCGCGTGAGCGATGAAGCCCCTCGGGGTGTAAAGCTCTTTCGGCAGGGAAGATTATGACGGTACCTGCAAAAGCAGCTGCGGCTAACTACGTGCCAGCAGCCGCGGTAATACGTAGGCAGCAAGCGTTGTTCGGAGTTACTGGGCGTAAAGGGTGCGTAGGCGGCTTTTTAAGTTTGGTGTGAAATCTCCCGGCTCAACTGGGAGGGTGCGCCGAATACTGAGAGGCTAGAGTGTGGGAGAGGAAAGTGGAATTCCTGGTGTAGCGGTGAAATGCGTAGATATCAGGAGGAACACCGGTGGTGTAAACGGCTTTCTGGACCATAACTGACGCTGAGGCACGAAAGCGTGGGTAGCAAACAGGATTAGATACCCTAGTAGTCC
+
IIIIIIIIIIIIIIIIIIIIIIIIIIIIIIIIIHIIIIIIIIIIHHHIIIIIIIIIIIIIIIHHHIIIIHHHIIIIHIIIIHHIIIIIIIIIIIGIIIIHIIIIIIIIIIIIIIIIIHIIIIIIIIIIIIIIIIIIIIIIIIIIIIIIIIIIIIIIIIIIIIIIIIIIHHHHIGHHIIHHIHIIIIIIIIIIIIIIIGIIHIIIIIIIHHGHHGHHHIIIIIIIIHIIII<IGIIHE?HIHIIIIIIIIIIIHIIIIHGIIIHHIIIHHEHHHIHIIIIIIIIIIIIIIHIIIIHIIIHHGGIIIIIIIIIIIIIHHIIIIHHIHHHIIIIIIIHIHIIIIHH?IHIHD/IIIIIIIIIIIHHIHIHIIIIIIIIIIIIIIIHIIIIIIIIIIIIIIIIIIHHIIIHIIIHHIIIIIIIDDBDD
@HWI-D00621:464:HFY7KBCXY:1:1110:13587:75274 1:N:0:CGAGGCTGAGTCAACA
TGGGGAATCTTGCGCAATGGGCGAAAGCCTGACGCAGCGACGCCGCGTGCGGGAAGAAGGCCTTCGGGTTGTAAACCGCTTTCAGGAGGGACGAAGCCACTCAGGTTAATAGCCGAGAGGGTGACGGTACCTCCAGAAGAAGCCCCGGCTAACTACGTGCCAGCAGCCGCGGTAATACGTAGGGGGCAAGCGTTGTCCGGATTTATTGGGCGTAAAGAGCGTGTAGGCGGCCAGATAAGTCTGCTGTGAAAACTCGAGGCTCAACCTCGAGCTGTCGGCGGAAACTATTTGGCTAGAGTCCGGAAGAGGAAAGTGGAATTCCTGGTGTAGCGGTGAAATGCGCAGATATCAGGAAGAACACCCGTGGCGAAGGCGGCACTCTGGGACGGTAATGACGCTGAGACGCGAAAGCGTGGGGAGCGAACAGGATTAGATACCCGAGTAGTCC
+
IIIIIIIIIIIIIIIIIIIIIIIIIIIIIIIIIIIIIIIIHIIIIIIIHIIIIIIIIIIIIIIIIIIIIIIIIIIIIIIIIHIIIIIIHIIIIIIIIIIIIIIIIHIIIIHIIIIIIIIIIIIIIIIIHIIIIIIIIIIIIIIIIIIIIIIHIIIIIIIGIIIIIIIIIIIIHIGIIIIHAGHIIIIIHIIIIGIIHIIIEHHIIIIIIIIIHIIHHHIIIEHHIHIHHHGIHIHIHIHHEIIHHHIIIIIHIIIIHHEIHGIIIHIIIIIIIHIIIIIHEGIIIIIGIIIIIIIIIIHIHIIIIIIIIIIIIIIHIIIIIIIIIIHIIIHIIIIIIIIHHIGIIHGIHIIIIIIHHEEIIHIIHIHIIIHHIHIIIIIIIIIIIIIIHGD1IIIIIIIIIIIIIIIIIIIIHIIIIIIIIIIIIIIHHIIHHEIIIIIIIIHDDDDD
@HWI-D00621:464:HFY7KBCXY:1:1110:14370:75970 1:N:0:CGAGGCTGAGTCAACA
TGGGGAATATTGGACAATGGGCGCAAGCCTGATCCAGCCACGCCGCGTGAGTGATGAAGGCCTTCGGGTCGTAAAGCTCTGTGGGGAGGGACGAACCGCTGCTGGTGCATAGCCAGCAGCATGACGGTACCTCCTTAGCAAGCACCGGCTAACTTCGTGCCAGCAGCCGCGGTAATACGAAGGGTGCAAACGTTGCTCGGAATTATTGGGCGTAAAGCGCACGTAGGCGGCTTGGCAAGTCGGATGTGAAATCCCTCGGCTCAACTGGGAGGCGTCGTTCAAAACTACCGAACTTGAGGGCATCAGAGGAAGGTGGAATTCCGGGTGTAGTGGTGAAATGCGTAGATATCCGGAGGAACACCAGTGGCGAAGGCGGCCTTCTGGGATGCTCCTGACGCTCAGACACGAAAGCTAGGGGAGCGAACGGGATTAGAAACCCTAGTAGTCC
+
FHHIIIIIIIIIIHIIIIIIIIIIIIIIIIIIIHHIIIIIIIIIIIIIIIIIIIIIIIIIIIHIIIIIHIIHIIIIIIIIIIIHIIIIIIIIGIIGIIIIHIIIIIIHIIIIIIIIIIHIGHIIIIIIIIIHIIHIIIIIIIHIIIIIGIIHIIIIIIIIIIIIIIIHIIIGHHIIIIIHFHIIHGIIHGEHHHIIHIFHHHHEHCEGHHHHHHHIHHIHHIIIIHIIIHHHEHCHIIIHCIHHHIHHHIIHHDGHHIIIHIIIHIIIIHIIHDHIIIHGIHHCHGHIIHECG@HHFIIIIIIIHIHIIIIIHGIIIIIIHIIIIIIIIIHIIIIIIHGE1IGIHHEIIGIIIIIIIIIIHIHIIHHEIHHFC/IIHHIGIGIIIHIGHIIHIIIIHIIIIHIIIIIIIHHHHHIHFIIIIHIIIIIIIIIIHIIIIIIHHEHDDDD@
@HWI-D00621:464:HFY7KBCXY:1:1110:9132:76226 1:N:0:CGAGGCTGAGTCAACA
TGGGGAATATTGGACAATGGGGGCAACCCTGATCCAGCAATGCCGCGTGTGTGAAGAAGGCCTTCGGGTTGTAAAGCACTTTTATCCGGAACGAAACGTGTCAGGTGAATAGCCTGGCAAACTGACGGTACCGGAGGAATAAGCACCGGCTAACTTCGTGCCAGCAGCCGCGGTAATACGAAGGGGGCTAGCGTTGCTCGGAATGACTGGGCGTAAAGGGCGCGTAGGCGGTTGACACAGTCAGGCGTGAAATTCCTGGGCTTAACCTGGGGGCTGCGCTTGATACATGTTGACTTGAGTGTGGAAGAGGGTCGTGGAATTCCCAGTGTAGAGGTGAAATTCGTAGATATTGGGAAGAACACCGGTGGCGAAGGCGGCGACCTGGTCCATTACTGACGCTGAGGCGCGAAAGCGTGGGGAGCACACAGGATTAGACACCCTAGTAGTCCC
+
IIGHHIIIIIIHIHIHIIIIIIIHIIIIIIIIIIIHIIIIIIIIIIIHHHHHIIIIIIIIHHHHHIIIIIIIIIIIIIIIIHIIIIIIIIIIIIIIIIIIIIIIIIIIIIIIIIIIIIIHIHIHIIIIIIIIIIIIIIIIIIIIIIHIIIIIIIIHIIIIIIIIHIIIIIHHHIIIIIIIHIIIIGIIIIHIIIIIIHIIIIEHIIIHIIIIIHIIEHGHIIIIHHHHHHHHHHHHHIHEFIIIIHHFCHE9CCFHECIHHHEHFGHDIIHFHHGHGHIHHIHEIHIIHHCHEIHHIHIHHHHHIIGHDIHIHHHFIHHHEIHHIHGHFHIIIIHIIIHIHIIHFHFEFHIIIIIIIIIHHDFHIIIIIHIHHDIIIHGIIIIHIIIHIIIIIHHEIHGIIHHIIIIIIIIIIIIIIHHIIIHFHIIIIIIHEIHHGHIIIHHIHDDD@D
@HWI-D00621:464:HFY7KBCXY:1:1110:8743:78054 1:N:0:CGAGGCTGAGTCAACA
TAGGGAATATTGGGCAATGGGCGAAAGCCTGACCCAGCAACGCCGCGTGTGCGATGAAGGCCCTCGGGTCGTAAAGCACTTTTCTGAGGAATGAGAAAGGACAGTACCTCAGGAATAAGTCTCGGCTAACTACGTGCCAGCAGCCGCGGTAAAACGTAGGAGACGAGCGTTATCCGGATTTACTGGGCGTAAAGCGTGTGCAGGCGGTTCGGCAAGTTGGATGTGAAATCTCCCGGCTCAACTGGGAGGGGTCGTTCAATACTACCGAACTTGAGGTCATCAGAGGAAGATGGAATTCCCGGTGTAGTGGTGAAATGCGTAGATATCGGGAGGAACACCAGTGGCGAAGGCGGTCTTCTGGGATGATCCTGACGCTCAGACACGAAAGCTAGGGGAGCGAACGGGATTAGAAACCCTAGTAGTCC
+
IIIIIIIIIIHIIIIIIIIIIIIIIIHIIIIIIIIIIIIIIHIIIIIIIIIIIIIIIIIIIIIIIIIIIHIIIIIHHHIIIIIIIHIIIIIIIIHIIIIIIIIIIIIIIIIIIIIIIIIIIIIIIIIIIIIIIIIIIIIIIIIIIIIIIDHIIHIIIIIIIIIIIGHIIIHIHIIIHIIIHIIIHHHHI?EEHHEHHIIIIIIIIIIDDHHHIGIHIIHIIIIIHHIIHI-IIIIH?HHHHFIIIHGIIIIIHHHEHFEHIHIIIIIIIGHIIHIIHIIIIIIHHIHGIIIHEHIHIIIIIIIIHIIHIIIIIIIIIHIHIHHFHGIIIIIIIIIIIHIIIHHH@HHIIIHIIGIIHIIIIIIIIHHGIIHHIIIHIIIIIIIIIIHHIIIIIHIIIH@HF0IIIIIIIIIIIIIHIGIIDDDDD
@HWI-D00621:464:HFY7KBCXY:1:1110:11529:80493 1:N:0:CGAGGCTGAGTCAACA
TGGGGAATCTTGCACAATGGGCGAAAGCCTGATGCAGCGACGCCGCGTGGGGGATGAAGCTTCTCGGAGTGTAAACCCCTTTCGACCGGGACGAATACCTCGCAAGAGGGGTGACGGTACCGGTATAAGAAGCCCCGGCTAACTACGTGCCAGCAGCCGCGGTAAGACGTAGGGGGCCAGCGTTGCTCGGAATTACTGGGTGTAAAGGGTTCGTAGGCGGTGTGGCAAGTCGGGAGTGAAATCTCTGAGCTTAACTCAGGGCCTGCTTCCGAAACTGCTGTGCTAGAGTGTGGGAGAGGCGCGTGGAATTGCAGGTGTAGCGGTGAAATGCGTAGATATCTGCAGGAACACCCGTGGCGAAAGCGGCGCGCTGGACCACTACTGACGCTGAGGAACGAAAGCTAGGGGAGCAAACAGGATTAGATACCCTAGTAGTCC
+
IIIIIIIIIIIIIIIIIIIIIIHIIIIIIIIIIHIIIIHHIIIIIHIIIIHIHIIIIIIIIIIIIIIDHHHIIIIIIIIIIHHHHGIIHHIIIIIIIIIIIIIHIIHIFHIIIHIHIIIIIIGHHIIIIIIIGIIIIIIIGIIIIIIIIIHIHIIIIIIIIIHHHHHIHHEHIIIIHGIIIHB@EHHHHHF7HHHHIHHHHHHHHIHHHGGHHDHHHIIIIHIIHGHHIHHHHIIIIHHCGEHCGIHEHCCHIHHHHIIIIIIHHDHCIIIIIIIIIIIIHGIHIIIIIIIIIIIIIIIIIIIIIHIIIIIIIIIIIIIIIIIIIIIIIIIIIIHGCIHCHIHIIIIHHHIIIIIIIIIIIGIHEC/IIIIIIIHHHHEHHIGIIIIIIIIIIHIIIIIIIHHHIIHIIIIHIIIIIIIIIIIIIIIIIIIIIDDDDD
@HWI-D00621:464:HFY7KBCXY:1:1110:11633:80965 1:N:0:CGAGGCTGAGTCAACA
TGGGGAATCTTGCACAATGGGGGAAACCCTGATGCAGCGACGCCGCGTGAGCGATGAAGCCCTTCGGGGTGTAAAGCTCTTTCGTCAGGGAAGATAGTGACGGTACCTGGAGAAGCAGCTGCGGCTAACTACGTGCCAGCAGCCGCGGTAATACGTAGGCAGCAAGCGTTGTTCGGAGTTACTGGGCGTAAAGGGTGTGTAGGCGGTTCTTTAAGTTTGCTGTGAAATCTCCCGGCTTAACCGGGAGGGTGCGGTGAATACTGAGGGACTAGAGTACGGGAGAGGAAAGTGGAATTCCTGGTGTAGCGGTGAAATGCGTAGATATCAGGAGGAACACCGGTGGTGTAGACGGCTTTCTGGACCGTAACTGACGCTGAGACACGAAAGCGTGGGTAGCAAACAGGATTAGATACCCCAGTAGTCC
+
IIIIIIIIIIIIIIIIIIIIIIHIHIIIIIIIIIIIIIIIIIIIIIIIIIIIIIIIIIIIHIIDHIIIIIHIIIIIIHIIIHHIIIIIIIIIIIIIIIIIIIIIIIIIIIHIGIIIIIIIIIIIIIIIIIIIIIIIIHIIIIIIIIIIIHHIIIIHIIIIIIIIHHIIHHHEHIIHGIHHHIHIIIIIIIIIIIHFHFHHIIIIIIHHHFHIIIHIHIIHIIIIIIGIHIIIIIIGHHIHHIIIIIHHIGIIIIIIIIIIIIHHIIGIIHIHIIIIIIIIIIIIIIIIIIIIIIIHIIIIIIIIIIGIIIIIIIIHCIIIIHHIIIIIIIIIIIIIIIIIIIHEIIIIIIIIIIIIIHHHIIIHHHD0IIIIIIIIIIIIIIIIIIIIIIIIIIIHHD<GFIIIIIIIIIIIIHGIIIIDDDDD
@HWI-D00621:464:HFY7KBCXY:1:1110:15147:81909 1:N:0:CGAGGCTGAGTCAACA
TCGAGAATTTTTCACAATGGGCGAAAGCCTGATGGAGCGACGCCGCGTGGGGGATGAATGGCTTCGGCCCGTAAACCCCTGTCATTTGCGAACAAACCTTACCTATTAACAGTGGGTGAGCTGATTGTAGCGGAAGAGGAAGGGACGGCTAACTCTGTGCCAGCAGCCGCGGTAATACAGAGGTCCCGAGCGTTGTTCGGATTCACTGGGCGTAAAGGGTGCGTAGGTGGTGAGGTAAGTCGGATGTGAAATCTCCGGGCTCAACCCGGAAACTGCATTGGAAACTACCTTGCTTGAGGGTTTGAGGGGGGACTGGAATTCTCGGTGTAGCAGTGAAATGCGTAGATATCGAGAGGAACACCAGTGGCGAAGGCGAGTCCCTGGAAAACACCTGACACTGAGGCACGAAAGCTAGGGGAGCAAACAGGATTAGAAACCCTTGTAGTCC
+
IIIIIIHIIIIIIIIIIIIIIIIIIIIIIIIIIIIHIIIIIIIIIIIIIIIIIIIIIIIIIIIIIIIIIIIIIIIIIIIIIIHHIIIIIIIIIIIIIIIIIIIIIIIIIIIIHHHIHHHIIHHHIIHIHIIIIDHIHIIIIIIIIIIIHIIIIHIIIIIGIIIIIIIHIIIIIGHHHIIIHIIHIHHIHDHHHDHHHIHHEHIIII>HIFIHHHHHHHHIIIIHIIIHHHHHEEHHHIHHEIGIHHHEEFHHHDHHHGEHHHHEHHIIIIHHGIIIIHHHIHHGIHGIIHEHFHEHIIIHIIIIHIIIIIIIIGIIIIIIHDIIIIIIIIIIIIIIIHIIHIIHHHDHHIIHIIIIHFEHIIIIIIIIIIIIIHHGEEIIIIIIIIIIIHHIIIIIHIIIIIIIIIIIIIIIIIIIIHIIIIHGIIIIIIIIIIHHGIHHIIIDDDDB
@HWI-D00621:464:HFY7KBCXY:1:1110:13657:83042 1:N:0:CGAGGCTGAGTCAACA
TGGGGAATCTTGCGCAATGGGCGAAAGCCTGACGCAGCGACGCCGCGTGGGGGATGAAGCTTTTCGGAGTGTAAACCCCTTTCGACCCGGACGAAACGCCCGCAAGGGCTTGACGGTACGGGTATAAGAAGCCCCGGCTAACTACGTGCCAGCAGCCGCGGTAAGACGTAGGGGGCCAGCGTTGCTCGGAATTACTGGGCGTAAAGGGTTCGTAGGCGGTGCGGTAAGTCGGAAGTGAAATCTCTGGGCTTAACTCAGAGGCTGCTTTCGAAACTGCCGTGCTGGAGTGCGGGAGAGGCGAGTGGAATTGCAGGTGTAGCGGTGAAATGCGTAGATATCTGCAGGAACACCCGTGGCGAAGGCGGCTCGCTGGACCGCAACTGACGCTGAGGAACGAAAGCTAGGGGAGCCAACAGGATTAGATACCCCAGTAGTCC
+
IIIIGIIIIIIIIIIIIIIIIIIIIIIIIIHIIIIIIIIIIIHIIIHIIIIIIIIGIIIIIIIIIHCHHIIIIIIIIIIIIFHIHHIIIIIIIIIIIIIIIIIIIIIIIIIIIIIIEHHIIIIIIHIIHIIHIIIHIIIHIIIIIIIIIIIIIIIIIIIIIIIIIIIIIHIHIHIIHIIIIIIIIF.HHIFHIHIIIIIIIIIHIIIIIIHIHIHHHHIIIIIIIIIIIIIIIIIIIIHHGIHIHIIIIHEHEF?HFIIIIIIIGIIHHIIIIIHDCDIHIIIIIIIIIIIIIIIIIHGIIIIIIIIIIIIIIIIIIIIIIIIIIIIIIIIIIIHIIIIIIHIIIIIIHIIIIIIIIIIIIIHHHIIIIIIIHIIIIIIIIIIHIIIIHHIIIIIIIIIIIIIIHEIIHD1IIIIIIIIIIIIHHIIHIHIHDDDDB
@HWI-D00621:464:HFY7KBCXY:1:1110:11935:83685 1:N:0:CGAGGCTGAGTCAACA
TGGGGAATATTGCACAATGGGCGCAAGCCTGATGCAGCGACGCCGCGTGAGGGATGACGGCCTTCGGGTTGTAAACCTCTTTCAGCAGGGACGAAGCGAAAGTGACGGTACCTGCAGAAGAAGCACCGGCCAACTACGTGCCAGCAGCCGCGGTAATACGTAGGACCCAAGCGTTATCCGGAATTACTGGGCGTAAAGAGTTGCGTAGGTGGCAGAGTAAGTACTGATATAAAGACGACGGCTTAACCGTCGGAATTATCAGTAAACTGCTCAGCTAGAGGACAAGAGAGGTAGATGGAATTCCCAGTGTAGGAGTGAAATCCGTAGATATTGGGAGGAACACCGATGGCGTAAGCAGTCTACTGGCTTGTTCCTGACACTAAGGCACGAAAGCGTGGGGAGCGAACGGGATTAGATACCCTGGTAGTCC
+
HHIIIIIIIIIIIIIIIIIIIIIIIIIIIIIIIIIIIIIIIIIIIIIIIIIIHIIIIIIHIIIIIIIIIIIIIIIIIIGIIHIIIIIIIIIIIIIIIIHIIIIIHHHIIIIIIIIIIGIHIIIIIIIIIIIIIIIIIIIIIIIIIIIHIIIIIHIIGIHIHIHIIHIIIIIIHHGIHIIIIIIGGHHGIIIIIIHHHIHHIIHIIIHIIHGHIIIIIHIIIIHHIIIHHIIIIIIGIIHHIHHHIIIHIIHHHIIIHHFCHIHHHHIIHHEHHIFIIIIIIIIIIIIIIIIIIIIIIHEIIIIIIIIIIIIIIIIIIIIIHHHIHHIHIHIIIIIIIIIIIHHGIIIIHHIIIHF1IHHIIIIIIIHIIIIHIIIIIIIIHHIIIIIIIIIIIIIIIIHIIIIIIIIIIIIIIIIIHIIIHIIHGDDDDD
@HWI-D00621:464:HFY7KBCXY:1:1110:6674:84806 1:N:0:CGAGGCTGAGTCAACA
TCGAGAATTTTTCTCAATGGGCGAAAGCCTGAAGGAGCGACGCCGCGTGAGGGATGAAGGGCTTCGGCCCGTAAACCTCTGTCATTTGCGAACAAACCTTGCGATCTAATAAGTCTCAAGCTGATTGTAGCGAAAGAGGAAGGGACGGCTAACTCTGTGCCAGCAGCCGCGGTAATACAGAGGTCCCAAGCGTTGTTCGGATTCACTGGGCGTAAAGGGTGCGTAGGTGGCGGGGTAAGTTTGATGTGAAATCTCCGGGCTTAACCCGGAAACTGCATTGAATACTATTCTGCTCGAGGGTTGGAGGGGGGACTGGAATACTTGGTGTAGCAGTGAAATGCGTAGATATCAAGTGGAACACCAGTGGCGAAGGCGAGTCCCTGGACAACTCCTGACACTGAGGCACGAAAGCTAGGGGAGCCAACAGGATTAGAAACCCCAGTAGTCC
+
IIHHEHHIIIIIIIIIIIHHHIHHIIIIIHIIIIIIIIIHIGIHIIIIIIIIIIIIHIIIIIIIIIIIIIIEHIIIIIIHHHHHIIIHHHHHIIHIIIIIIIHGHIIIIHIIIIIIHIGIIGIIHIHIIIIIIIIHHHHIHIHIIIIIHIHIIIIHIIIIIIIHIHIIIGIHEEHIHIIIIIGIIIIIHIGH@HHIHIIIGHIIIHGIIHHHCHHHIHHIHIIHHIIHIIHFIIIHHHEHGE?HIGIIIIIIHCCGHHIIIIIIIIIIIIIIIHIIIHIIIIHGEEHHFHCHEGHCIIIIHHHHIIIIHIIIHIIIIIHFFHIIIIHIIIIHHIIHHIIIIIHHHGDEHHHEHIIIIIHIIIIIIIIIIIIIIHIIIHHIIIIIIIIIIFGIIIIIIIIIIIIHIIIIHIIHHIIIHIIHHEIIIIIIIIIIIIIHIHHIIIIDDDDD
@HWI-D00621:464:HFY7KBCXY:1:1110:10484:86472 1:N:0:CGAGGCTGAGTCAACA
TGGGGAATATTGCGCAATGGGCGAAAGCCTGACGCAGCGACGCCGCGTGGGGGATGAAGGCCTTCGGGTTGTAAACCCCTTTCAGCAGGGACGAAGCGCAAGTGACGGTACCTGCAGAAGAAGCGCCGGCTAACTACGTGCCAGCAGCCGCGGTAATACGTAGGGCGCAAGCGTTGTCCGGAATTATTGGGCGTAAAGAGCTCGTAGGCGGTCTGTTACGTCCGCTGTGAAAACCCAGGGCTTAACCCTGGGCTTGCAGTGGATACGGGTAGACTAGAGGCAGGTAGGGGAGAATGGAATTCCCGGTGTAGCGGTGAAATGCGCAGATATCGGGAGGAACACCGGTGGCGAAGGCGGTTCTCTGGGCCTGACATGACGCTGAGGAGCGAAAGCGTGGGGAGCGAACAGGATTAGAAACCCTAGTAGTCC
+
IIIIIIIIIIIIIIIIIIIIIIIIIIIIIIIHIIIIIIIIIIIIIIIIIHIIIIIIIIIIIIIIIIIIIHHIIIIIIIIIIHHIIIHIIIIIIIIIIIIIIIHHHIIIHHIIIIIIIIIIIGIIIIIIIIIIIIIIIIIIHHHIIIIIIIIHHIGIHIIIHIIHIGIIIHIIIHIG@GHIIIIIIIHIIHHIIIIHIHIIGIIIIIIIIIIDIHIHHHHHIHGIIIIIIIIHHHEHHHIIIIIIIHIIHHHIGIIIHIIIIIHGIIIIIHIIHHHIIIIHHHHIIIIIIIIIIIIIIIIIIIIIIIIIIIIIIIHHIIHHFCHCFHIHIIIIIIIIIIIHIHHHIHIIIIHIHIIIIGIIIIIIIIIIIHHD1HHEIIIIIIIIIIIIIIIIIIIIIHIHDIHIIIIIIIIIIHHIIIIIIHIIDDDDD
@HWI-D00621:464:HFY7KBCXY:1:1110:11250:88988 1:N:0:CGAGGCTGAGTCAACA
TAGGGAATATTGGACAATGGTTGCAAGACTGATCCAGCCATGCCGCGTGCAGGAAGAAGGCCTTCTGGGTCGTAAACTGCTTTTCTCTGGGGATAAAAAGACCGTGCGCGGTAAATTGAAGGTACCAGAGGAATAAGCCACGGCTAACTACGTGCCAGCAGCCGCGGTAATACGTAGGTGGCAAGCGTTGTCCGGATTTATTGGGTTTAAAGGGTGCGTAGGCGGTTCCATAAGTCAGTGGTGAAATACGGCAGCTCAACTGTCGAGGTGCCATTGATACTGCGGAACTTGAGTACAGACGAGGTAGGCGGAATTGACGGTGTAGCGGTGAAATGCTTAGATATCGTCAAGAACACCGATAGCGAAGGCAGCTTACTAGGCTGTAACTGACGCTCAGGCACGAAAGTGCGGGGATCAAACAGGATTAGAAACCCGTGTAGTCC
+
HIHHIIIIIIIIHIIIIIIIIIIIIIIHIHIHIIIIIIIIIIIIIIIIIIIIIIIIIIGIIIIIIIIIIIIIIIIIIIIIIHIIIIIHIIIIIIIIIIIIIHIIHIIIIIIHHIIIIIIIIHIIHIHIGHHHHIGHIIIIIIIIIIHIIHIIDFGHIHIIIIIIIGHIHEHIIIDDHHHHIIIHIHHHHHHIIGHEHHE8BHEIIHHIIHIIHHIIIGGIIIIIIIHHIIHHHGCHHG?HHHIIHHCHDEHIHHGHIIHHFHEHIHEHIHEHEIIIHHIIGIHIIIIHHIIHIIIHIIIHIIIIIIHHGIIIIIIIIIIIIIIIIIIIIIIIIIIIIHIHHHIIIIHHIIIIIIHIIIHH@IIIHIIIHHHHIIIIIIIIIHIIHIIIIIIIIIIIIIIIIIIIIIDIIIIIIIIIIIIIIIIIIIIIIIHIIIIHIIDDDD@
@HWI-D00621:464:HFY7KBCXY:1:1110:12850:89348 1:N:0:CGAGGCTGAGTCAACA
TGGGGAATTGTTCGCAATGGGCGCAAGCCTGACGACGCAACGCCGCGTGGAGGACGAAGACCTTCGGGTCGTAAACTCCTTTCGATCGAGACGAATGGTCTCCGGGTGAACAATCCGGAGAAGTGACGGTACCGAGAGAAGAAGCCCCGGCTAACTCCGTGCCAGCAGCCGCGGTAATACGGGGGGGGCAAGCGTTGTTCGGAATTACTGGGCGTAAAGGGCTCGTAGGTGGCCAACTAAGTCAGACGTGAAATCCCTCAGCTTAACTGGGGAACTGCGTCTGATACTGGATGGCTTGAGATTGGGAGAGGGATGCGGAATTCCAGGTGTAGCGGTGAAATGCGTAGATATCTGGAGGAACACCGGTGGCGAAGGCGGCATCCTGGACCAACACTGACACTGAGGAGCGAAAGCCAGGGGAGCAAACGGGATTAGATACCCTAGTAGTCC
+
IIIIIIIIIIIIIIIIIIIIHIIIIIIIIIIIIIIIIIHIIIIIIIIIIIIIIIIIIIIGIIIIHIIIIGIIIIIIIHIIIHHHHHIIIIIIHHDHIIHIIHHIIIIHIIHIIHHHIIIIIIIIIIIIIIIIIIHHHHIIIIIIGIHIIIHIHIIIIIIHIIIIIHIIIIIIIIHHEHIIIIIIIHDHHHHIHIA8?BHHIHCEEHCCHHHHIIIHHHHHIIFHHIIHHHHFHHHGIIHHGEIHEE?HGIIHHDHE.GIIIIIHGGIHIIIGIIHIHIIIIIGIHIIIIIHHIIHEIIIHEIIIIIHHIHIIIIHGIIIHHHHIIIIIIIIIIIIHHHIGHHHIHHHGDHIIIIIIIIIIIIIIIIIIIIIIIIIIIIIHHIIIIIIIIIHGECIIIHIIIIIIHHGIHHIHHGIHIIHIIHHEIFIHIIIIGIIIIIIIIIIIIDDDBD
@HWI-D00621:464:HFY7KBCXY:1:1110:14979:89645 1:N:0:CGAGGCTGAGTCAACA
TGGGGAATTTTGGACAATGGGCGAAAGCCTGATCCAGCCATTCCGCGTGCAGGATGAAGGCCCTCGGGTTGTAAACTGCTTTTGTACGGAACGAAAAGGCTCTTTCTAATACAAGGAGCTCATGACGGTACCGTAAGAATAAGCACCGGCTAACTACGTGCCAGCAGCCGCGGTAATACGTAGGGTGCAAGCGTTAATCGGAATTACTGGGCGTAAAGCGTGCGCAGGCGGTTATGTAAGACAGTTGTGAAATCCCCGGGCTCAACCTGGGAACTGCATCTGTGACTGCATAGCTAGAGTACGGTAGAGGGGGATGGAATTCCGCGTGTAGCAGTGAAATGCGTAGATATGCGGAGGAACACCGATGGCGAAGGCAATCCCCTGGACCTGTACTGACGCTCATGCACGAAAGCGTGGGGAGCAAACAGGATTAGAAACCCGAGTAGTCC
+
IIIIIIIIIIIIIHIIGIIIIIIHIIIIIIIIIIIIIIIIIIIIIIIIIIIIIIIIIHIIIHIIIIIIIIIIIIIIIIIIIGHHIHIIIIIIIIIIIIHIIIIIIIIIIIIIHIIHIHIIIIIHHIIGIIIIIIIIIIHIIIIHIIIIIIIIIIIIIIIIIIIIIIIIIHIIIHHIIIIIHHHIIEHEHHHGHGHHHIIIIIIIIIHFHIIGGHIHEIHIIIHIHHHDHHG??FHECGEF.HGHHHCIIHHEDIIIHIIIHHHIIIIHHHFIIIHHIHHIGIGHIIHHEHHGIHEIIIIIHGIIIIIIIIIIIIIIIHIIIIHIIIIIIHHIHGIIIIHIIIIIHHHGIIHIIIHIHIIIHIIIHIIIHIGHHHHHHIIHIIIIIIIIIIHGCIIIIIIIIIIIIIIIIIHIIIIHIIHIIIIHIIIIIIIHIIHHHIIIIIIIDDADD
@HWI-D00621:464:HFY7KBCXY:1:1110:14280:90427 1:N:0:CGAGGCTGAGTCAACA
TGGGGAATATTGGACAATGGGCGCAAGCCTGATCCAGCCATGCCGCGTGTGTGAAGAAGGCCTTCGGGTTGTAAAGCACTTTTGTTGGGGAAGAAAAGCTACCGGTTAATACCCGGGAGTTCTGACGGTACCCAAAGAATAAGCACCGGCTAACTTCGTGCCAGCAGCCGCGGTAATACGAAGGGTGCAAGCGTTACTCGGAATTACTGGGCGTAAAGCGTGCGTAGGTGGTGAGTTAAGTCTGTCGTGAAAGCCCCGGGCTCAACCTGGGAATGGCGATGGATACTGGCTCGCTAGAGTGCGGTAGAGGAGAGTGGAATTCCCGGTGTAGCAGTGAAATGCGTAGAGATCGGGAGGAACATCAGTTGCGAAGGCGGCTCTCTGGACCAGCACTGACACTGAGGCACGAAAGCGTGGGGAGCCAACAGGATTAGAAACCCCAGTAGTCC
+
IIHIIIIIIIIGIIIIIIIIIIIIIHIIIIHHIIIHIIHHHIIIIHIFHHIIIIIIIIIIIIIIIEHGHIIIIIIIHGHHHHIGFHHIIIIIIIIIIIIIIIIIIIIIIIIIIIHHIIHGHHIIHIIIIIIHHIIIIHIIIIIIIIGHHHIIIIIIIIIIIIIIIIIIIDIIII<@HHHIIHGIIIIIIIFICHHHCEHIIIIFHHIIHHIIIHHHIIIHHHFHIHIIFHE?G@IHEHEIIHDDGHGHHHHIIIHDHIIIIIIIIHEIHIIIHHHIIIIIIIIIIIIIIIIHEHEHIIIHGIIIIIIIIIIIIIIIIHIGIIIIIIIIIIIIIIIIIIIIIIIIHHF<CIHIIIIIIIIHIHIIIIIIIIIIIIIIIIIIIIHIIIIIIIIIIIIIIIIIIIIIIIIIIIIIIIIIHGIIIIIIIHIIIIIIHG0HFIIIIIIIDDDDD
@HWI-D00621:464:HFY7KBCXY:1:1110:6970:92025 1:N:0:CGAGGCTGAGTCAACA
TGGGGAATATTGCACAATGGGCGCAAGCCTGATGCAGCAACGCCGCGTGAGGGACGACGGCCTTCGGGTTGTAAACCTCTTTTAGTAGGGAAGAAGCGAAAGTGACGGTACCTGCAGAAAAAGCACCGGCTAACTACGTGCCAGCAGCCGCGGTAATACGTAGGGTGCAAGCGTTATCCGGAATTATTGGGCGTAAAGAGCTCGTAGGCGGTTTGTCGCGTCTGCTGTGAAAACTGGAGGCTCAACCTCCAGCCTGCAGTGGGTACGGGCAAACTAGAGTGCGGTAGGGGAGATTGGAATTCCTGGTGTAGCGGTGGAATGCGCAGATATCAGGAGGAACACCGATGGCGAAGGCAGATCTCTGGGCCGTAACTGACGCTGAGGAGCGAAAGCATGGGGAGCGAACAGGATTAGAAACCCTTGTAGTCC
+
IIIIIIIIIIIHIHIIIIIIIIIIIIIIIIIIIIIIIIIIIGIIIIIIIHIIIIIIIIIIIIIIIIIIHIIIIIIIIIIIIFHHHGHIIIIIIIIIIIIIIIIIIIIIIHIIIIIIIIIIHIHIIHIIIIIIIEHHHIIIIIIIIIIIIIIIGIIIGIIIFHIHIIIIIGHFHIIIHIIIIHHHIGHIIIIIHHEHIIGIHIIIIIIIHIIHHEHHHIIIIIHIIIIIIIIIHHEHGGHIIHIHHHH@GHIIIIHHIHHHIIIHIIIHH@GCIIIIHIHHHCIHEIHIIHHEGCIIHGGIIIIHIIIIIIIIIIIIIIIIIIHIIIHHIHIIIIIIIIIHHIIIIIIIHIIIIIHIHHHIIIIIIIIIIIIIIIIIHIIIIIIIIIIIIIIIIIIIIHIIIHGIIIIIIIIIIIHIHIIIIIIIDDDDD
@HWI-D00621:464:HFY7KBCXY:1:1110:7926:93201 1:N:0:CGATGCTGAGTCAACA
TCGAGAATTTTTCTCAATGGGGGAAACCCTGAAGGAGCGACGCCGCGTGGAGGATGAAGGTCTTCGGATTGTAAACTCCTGTCATTGGGGAACAATGCGTAAATATTAACTGTATTTACGTTGATAGTACCCGAAGAGGAAGAGACGGCTAACTCTGTGCCAGCAGCCGCGGTAATACAGAGGTCTCAAGCGTTGTTCGGATTCATTGGGCGTAAAGGGTGCGTAGGCGGCGCGGTAAGTCGGGTGTGAAATCTCGGGGCTTAACTCCGAAACTGCATTCGATACTGCCGTGCTTGAGGACTGGAGAGGAGACTGGAATTTACGGTGTAGCGGTGAAATGCGTAGATATCGTAAGGAAGACCAGTGGCGAAGGCGGCTCTCTGGACAGTTCCTGACGCTGAGGCACGAAGGCCAGGGGAGCCAACGGGATTAGATACCCGAGTAGTCC
+
IHIIIIIIIIICHIIIIIIIIHHIHIHHHIIIIIIIIIDHIIIHIIIFFDGHII?GHIIIIIIIIIGGHIIIIIIIIIIFHGHHHIIIIHIIIHIHIIIIIIIIIIIIIIHIIIIIIIIIHIIHIIIIHIIIIIHIIIIHHIIHIIIIHIIIIEHFEHIHHHIIIGIIIIIIHHIHHFHIGHHC@HI@FHHIBHHHIGHIIHIIHIIIIIHHEHHFHHIIEGHIIGIHHHHHHEHHIIIIIHHHHHHIIHIIHDIHHDECHHIHHHGFHGGHEIIIHHFIIHHHIIIHHHECIHIIIIIIIIIIIIIIIHIIIIIIIIIHCFHIIIIIIIIIIIIIIIIIIIIIHEEHE1HIIIIIIIHIIIIIHIIIIIIIHHD<0IHGIIIIIIIIHFHIIIHIIIIIIIIIIIIHIIHGCEIIIIHHD0IIIIIIIIHIIIIIIIHHHIIDDDDD
@HWI-D00621:464:HFY7KBCXY:1:1110:7125:97288 1:N:0:CGAGGCTGAGTCAACA
TGGGGAATATTGGACAATGGGCGCAAGCCTGATCCAGCAATGCCGCGTGAGTGATGAAGGCCTTAGGGTTGTAAAGCTCTTTCGCCCGCGACGATGATGACGGTAGCGGGAGAAGAAGCCCCGGCTAACTTCGTGCCAGCAGCCGCGGTAATACGAAGGGGGCGAGCGTTGTTCGGATTTACTGGGCGTAAAGGGCGCGTAGGCGGCCCTCCTTGTCGCGTGTGAAAGCCCCGGGCTCAACCTGGGAATTGCGCGCGAAACGGGGGGGCTTGAGTTCGGGAGAGGAGCGTGGAATTCCCAGTGTAGAGGTGAAATTCGTAGATATTGGGAAGAACACCGGTGGCGAAGGCGGCGCTCTGGACCGAGACTGACGCTAAGGCGCGAAAGCGTGGGGAGCAAACAGGATTAGCTACCCCAGTAGTCC
+
IIIIIIIIIIIIIIIIIIIIIIIIIIIIIIIIIIIIIIHHIIIIIIIHHHIHIIIIIIIIIIIIIIIIHIIIIIIIIIIIIHHIIIIIIIIIIIIIIHIIIIIIIIIIIIIIIHIIIIIIIIIIIIIIHHHHIHHHIIIIIHIIIIHIIIHHIIIIHIIIIIIIHIHHHIIIHIIHIIGIIIGIIIIIHIIIIIIIHIIIIIIIHIIHHIHIIHHHIIHHEHIIHEHGIIHHIIIHHHHIIHEHIIIIIHHDHDIIIIIIHGHHFIIIIIIIIIIIGIIIIIIIHIIIIIIIIIIHIIIIIIIIIIIIIIIIIIIIIIIIIHGIIIIIIIIIIHIIIIIIIIIIIIIIIIIIIIHHIIIIIIIIIIHIIIHIIIIIIIIIIIIIIIIIIIIHHIIHF<IIHGIIHFHIHEIIIIIIIIIDDDDB
@HWI-D00621:464:HFY7KBCXY:1:1110:7432:97486 1:N:0:CGAGGCTGAGTCAACA
TAGGGAATTTTGCGCAATGGGCGAAAGCCTGACGCAGCCATGCCGCGTGAATGATGAAGGTCTTAGGATTGTAAAATTCTTTCACCGGGGAAGATAATGACGGTACCCGGAGAAGAAGCCCCGGCTAACTTCGTGCCAGCAGCCGCGGTAATACGAAGGGGGCTAGCGTTGCTCGGAATTACTGGGCGTAAAGGGCGCGTAGGCGGACAGTTTAGTCAGAGGTGAAAGCCCAGGGCTCAACCTTGGAATTGCCTTTGATACTGGCTGTCTTGAGTTCGGGAGAGGTGAGTGGAATGCCGAGTGTAGAGGTGAAATTCGTAGATATTCGGCGGAACACCAGTGGCGAAGGCGACTCACTGGCCCGATACTGACGCTGAGGCGCGAAAGCGTGGGGAGCAAACAGGATTAGAAACCCTAGTAGTCC
+
IIIIIIIIIIIIIIIIIIIIIIIIIIIIIIIIIHIIIIIIIIIIIIHDHHIIIIIIIIIIHHIIIIIHIIIIIIIIIIIIIGHIIIIIIIIIIIIIIHIIIIIIIIIIIIIIIIIHIIIHIIHIIIIHIIIIIIIIIIIIIIIIIIIHHHIIHIIHIHHIIIIIIIIIIHHIHIIIIIGIGIHIIIIIHIIIIHHGHHHIIIIIIIHIHHFEHIHIHIIIIIIIIGHIIIHGHHIIIIIIIHEFIIIGIIIIIIIHIIHHIIIHGCHEIIIIIIIHIIIIIIIIIIIIIGIIIHGIIIHHIIIIIIHIIIIIIHIIIIIIFHHIIIGIIIIIIIIIIIIIIIIHIIIIHHIIIHIIIIIIIIIIHGHIIIIIIIIIIIIIIIIIIIIIIIIIHIHFD<IIIIIIIIHIIIIHIIIIIIICDDCD
@HWI-D00621:464:HFY7KBCXY:1:1110:16662:98266 1:N:0:CGAGGCTGAGTCAACA
TAAGGAATATTGGACAATGGGGGCAACCCTGATCCAGCCATGCCGCGTGAGTGATGAAGGCCTTCGGGTTGTAAAACTCTTTTAGATGTGAAGATGATGACGGTAGCATCAGAAAAAGCTCCGGCTAACTTCGTGCCAGCAGCCGCGGTAATACGAAGGGAGCGAGCGTTGTTCGGAATCACTGGGCTTAAAGCGTGCGTAGGCGGATTTGTAAGTAAGAAGTGAAAGCCCAGGGCTCAACCCTGGAACTGCTTTTTAGACTGCAAGTCTTGAATTCTGTAGAGGTTAGTGGAATATCCAGTGTAGAGGTGAAATTCGCAGATATTGGATGGAAAATCAGTGGCGAAGGCGACTAACTGGACCGATATTGACGCTGAGGTACGAAAGCGTGGGTAGCAAACAGGATTAGAAACCCTAGTAGTCC
+
IIIIIHIIIIIIIIIIIFHHHHIHIHIIIEHFHGHHIIICHGIIIIIHHGHHHHIIIHIHIIIIIIHIIIIIIHIHIIIHHGHHIIIIHGHIHIIIIIIIIIIIIIHIIIIIIIIIIHHIIIIGGIIIIIIIHIHIIIIIIIIIIIIIIGHIHIIIIIHHIIIIIIHIIIIIIIIHHHIIIIIIIIHGHHIHHHHIIHHHIIHIIIIHHHFGHHIHIHHHHIHHGIIIHHDIIIIGIHHHHFHHHIHHHCGIIIIIGIIIHIIIIIIIIIIIIIIIIIIIHIIIHFIIIIIIIIIIGHHHECIIIIIIIIIIHIIIIIHGIHGIIIIHHEHHD<1GCDHIIIHGIHHHD=EHHIHIIGHHHIIHIIIIHHHIIIHHIHHHHIIIIIIHHCFF<IIHF?IHHIIHHHEHHHHDHEHCIIIDDBDD
@HWI-D00621:464:HFY7KBCXY:1:1110:9791:98877 1:N:0:CGAGGCTGAGTCAACA
TAAGGAATATTGGTCAATGGACGCAAGTCTGAACCAGCCATGCCGCGTGGAGGATGAAGGCCCTCTGGGTTGTAAACTTCTTTTACAGGAGACGAAACCACTTTATTCTTAGAGTGTTGACGGTACCCTGGGAATAAGCACCGGCTAACTCCGTGCCAGCAGCCGCGGTAATACGGAGGGTGCAAGCGTTATCCGGATTCACTGGGTTTAAAGGGTGCGTAGGAGGGCAGGTAAGTCAGTGGTGAAATCCTGGGGCTTAACCCCAGAACTGCCGTTGATACTATCGGTCTTGAATGTCGTGGAGGTGAGCGGAATATGTCATGTAGCGGTGAAATGCTTAGATATGACATAGAACACCAATTGCGAAGGCAGCTTGCTACACGGATATTGACTCTGAGGCACGAAAGCGTGGGGATCAAACAGGATTAGAAACCCGAGTAGTCC
+
IIIIHIIIIHIIIIIIIIIIIIIHIIIIIIIIIIHIIIIIIIIIIIHHIIGHHHHIIIIIIIIHIIIIIIIIIHIIIIIIHHHIIIIIIIHIIIIIIIIIIHHIIIIHHIIIIIHHIIIIIIIIIIIIIIIIIIIIIIIIIIIIIIIHIIIIIIIIIIIIIIIIIIIHHIIIHIIGHIIIHHIIIIGIIIIIIIHGHHHIIHHHHHIHHHHHHHIGIIIIIIIIIHIIHIHHEHE?EIH?HFIIIHIHFIHIIIIHIHHIIIHIIIIIIHIHHHHHIHHGIHHGHHHHHHIHIHHIIHHIHIIIIIIIIIIIIHHHHHIIIIIIIIIIIHIIIIHH@IHGHHGHHHIIIIIIIHHFGCIHDIHGHHHHD1GD<IIHHHGCIIIIIHHIIIIIIIHHHIIIIIIIIHIIIHHG1HGF<1HGCIIHEEGIIIIIHIHIIHIDB@AD
@HWI-D00621:464:HFY7KBCXY:1:1110:7554:99754 1:N:0:CGAGGCTGAGTCAACA
TGGGGAATATTGGACAATGGGGGCAACCCTGATCCAGCAATGCCGCGTGTGTGAAGAAGGCCTTCGGGTTGTAAAGCACTTTAGGCTGTGAGGAAGGTATGTAGTTTAAGAGATAACATACTTGACTGTAGCAGCGGAATAAGCACCGGCTAACTCTGTGCCAGCAGCCGCGGTAATACAGAGGGTGCGAGCGTTAATCGGAATTACTGGGCGTAAAGGGCGCGTAGGCGGTTAATTAAGTGAGATGTGAAATCCCTGGGCTTAACCTAGGAACTGCATCTTATACTGGTTGACTAGAGTATTGTAGAGGGTAGTGGAATTTCCGGTGTAGCGGTGAAATGCGTAGAGATCGGAAGGAACACCAGTGGCGAAGGCGGCTACCTGGACAAATACTGACGCTGAGGCGCGAGAGCGTGGGGAGCAAACAGGATTAGATACCCTAGTAGTCC
+
GHHIIIIIHIIIIGHIHHEHIHHIIIIIIIIIIIIIIIIIIIIIIIHHIHIIIIIIIIIHHIIHIHIIHIIIIIIHIIIIIFEHHIHHIIIIIIIIIIIIIHIIHIIIGIIIIHIIIHIIHIIIHIHIIHEHIIIIHIIHGHHIIIIIIIIIHIHHIIIIIIIGHIIIIIIHHHHIIGIGHFHHHECHHHIIIIHI.BHHHHHHHGHHIIHFHHHHHHHIIIIIGIIIIIHEHIHEIIGHHEHHHHGHHCEG?AE@.FHHHHGIHHIGIIIIIIIIIHHHG@GCHIIIGIHHIIIIHIIIHHHIGIIHIIIIIIHIIIIHHDHIIIIIIIIIIIIIIIIIIIIHHHHFIIIIIIIIIIIHIIIIIIIIIIIIIIIIHGIIIIIIIIIHHGHCIHEEIIIIIHH?IIHHHEEIHHEIHH@HFC?IIIHIIIIIIIIIIIIIIIIHADDDD
@HWI-D00621:464:HFY7KBCXY:1:1110:16798:100523 1:N:0:CGAGGCTGAGTCAACA
CGGGAATATTGCCCAATGGTCGCAAGACTGAGGCAGCAACGCCGCGTGCGCGATGAAGGCCTTCGGGTCGTAAAGCGCTTTTCGGGTGGATGAGGAAGGACAGTACACCCGGAATAAGGAACGGCTAACTACGTGCCAGCAGCCGCGGTAAAACGTAGGTTCCGAGCGTTATCCGGATTTACTGGGCGTAAAGCGCGTTCAGGCGGTTTGACAAGTCGGGCATGAAATCTCTCGGCTCAACCGGGAGAGGTTGTCCGATACTGTCAGACTTGAGGGCAGTAGAGGGTGGTGGAATTCCGGGTGTAGTGGTGAAATGCGTAGATATCCGGAGGAACACCAGTGGCGAAAGCGGCCACCTGGACTGTACCTGACGCTCAAACGCGAAAGCTAGGGGAGCGAACGGGATTAGATACCCGAGTAGTCC
+
IHHHHIIIIIIIIIIIFFHIHHIIIIIIIIHIGIIGHHHIHHHHIIIIIIIICHGHIHIHIIIHHIIHEEHGIIIIDHHGHHHHIIDFHEHIHIHHHIHIIIIIIGIIIIIIIIHIHIIIIHIHIIHHHIIIIIIGIIIIIIIIIIIIIIIHHIGHIIIHIGHH=HHHIIHIIIIIIIIHHHGIIIIIIHIHHHIIIHHGIIIGIIIIHIIIIIIIIIIIIIIIIIHHGHIHIIHGIIHEHIIIIIIIIHHIIGIIIIGIIHF@CHHHHIIIIIIIIIIIIIIIIIIIIHIIIIIHGIIIIIIIHHEIIIIIIHHH@IHIHHHHIIIIIIIIIIIIIHGIHHG0IIIGIHIIIIIIIGIIIIIIHHEIIIIHHIHHHE<IIIIIIIHHIHEIIIIIHHIIIHIIIIIIHEHFIIIHIIIDDCDD
@HWI-D00621:464:HFY7KBCXY:1:1111:8019:65217 1:N:0:CGAGGCTGAGTCAACA
TAGGGAATCTTGCGCAATGGGCGAAAGCCTGACGCAGCCATGCCGCGTGAATGATGAAGGTCTTAGGATTGTAAAATTCTTTCACCGGGGAAGATAATGACGGTACCCGGAGAAGAAGCCCCGGCTAACTTCGTGCCAGCAGCCGCGGTAATACGAAGGGGGCTAGCGTTGCTCGGAATTACTGGGCGTAAAGGGCGCGTAGGCGGATATTTAAGTTAGAGGTGAAAGCCCAGGGCTCAACCCTGGAATAGCCTTTAATACTGGATATCTTGAGTTCGGGAGAGGTGAGTGGAACTCCGAGTGTAGAGGTGAAATTCGTAGATATTCGGAAGAACACCAGTGGCGAAGGCGACTCACTGGCCCGATACTGACGCTGAGGCGCGAAAGCGTGGGGAGCAAACAGGATTAGATACCCGGGTAGTCC
+
IIIIIIIIIIIIIIIIIIIIIIIIIIIIIIIIHIIIHIIIIIIIIIIIIIIIIGHHHIIIHIIIIIIIIIIIIIIIIIIIIGHIIIIIIIIIIIHIIIIIIIIIIIIIIIIIIIIIIIIIIIIIIIIHIIIIIIIIIIIIIIIIIIIIIHHFHIIIIIIIGIGIIIIIIIIIIIIGIHHHHHIHHIIHEHIIIIIIIIIIHHHHIIHEIIHIIIIIIHIHHIIIIIIIIIHIIIIHHHHGGIIIIIHIHGIIGIIIIIHIHHHHFIHEHHIIIIHHHIIIIIIIIHHHIIIHGD<HIIIIIIHHIIIIIIIIIIIIIIIIIIIIIIIIIIIHIIIIIIIIIIIIIIIIIIIIIIIIHGIIGIIIIIIIIIHDIIHHIHC/IIIIIIIIIIIIIIIIIIIIIIIIIIIIIHECHIHIIIHDDDDD
@HWI-D00621:464:HFY7KBCXY:1:1111:12134:69299 1:N:0:CGAGGCTGAGTCAACA
TGGGGAATCTTGCACAATGGGGGAAACCCTGATGCAGCGACGCCGCGTGAGCGATGAAGCCCTTCGGGGTGTAAAGCTCTTTCGGCAGGGAAGATTATGACGGTACCTGCAGAAGCAGCTGCGGCTAACTACGTGCCAGCAGCCGCGGTAATACGTAGGCAGCAAGCGTTGTTCGGAGTTACTGGGCGTAAAGGGTGTGTAGGCGGTTGTTTAAGTTTGGTGTGAAATCTCCCGGCTTAACTGGGAGGGTGCGCCGAATACTGAATGACTAGAGTGCGGGAGAGGAAAGTGGAATTCCTGGTGTAGCGGTGAAATGCGTAGATATCAGGAGGAACACCGGTGGTGTAGACGGCTTTCTGGACCGTAACTGACGCTGAAACACGAAAGCGTGGGTAGCAAACAGGATTAGAAACACTAGTAGTCC
+
IIIIIIHIIIIIIGIIIIIIIIHHIIIIIIIIIIIHHIIIIIIIIIIIIIIIIIGIIIIHIIHIIIIIIHHHIIIIIIIIIIIIIIIIIIIIIIIGIIIIIIIIIIIIIIIIIIIIIIIIIIIIIIIIIIIIIIIIIIIIHIIIIIIIFIIIIGIHHHIGIIIIIIIIEDFHIIIIHIIHIIIIIIIIHHIHIIIIIIIIHIIIIIIIIIIHIHIHHIIHHIIIIIIHIH??HHH@HHGDHEIIHGIIIIIIIIIIIIHIHHHHIIHIGIIIHIHIIIIIIIIIIIIIIIHHIIIHIHGIIIIIIIHIIIIIIIIIIIIHHGIIIIHIIHIIHIIIHIIIHIIIIIIIIIIHF@@GCIHIIHIIIHHHHIHHIHIHIIIIIIIIIHIIIHIHHHHHCIIHIIIIHEHHIIHF<<CIIIIDDDDD
@HWI-D00621:464:HFY7KBCXY:1:1111:12355:78075 1:N:0:CGAGGCTGAGTCAACA
TGGGGAATATTGCGCAATGGGCGAAAGCCTGACGCAGCGACGCCGCGTGGGGGATGAAGGCCTTCGGGTTGTAAACCCCTTTCAGCAGGGACGAAGCGAAAGTGACGGTACCTGCAGAAGAAGCGCCGGCTAACTACGTGCCAGCAGCCGCGGTAACACGTAGGGCGCAAGCGTTGTCCGGAATTATTGGGCGTAAAGAGCTCGTAGGCGGTCTGTTGCGTCCGCTGTGAAAACTCGGGGCTTAACCCCGAGCCTGCAGTGGATACGGGCAGACTAGAGGTAGGTAGGGGAGAATGGAATTCCCGGTGTAGCGGTGAAATGCGCAGATATCGGGAGGAACACCGGTGGCGAAGGCGGTTCTCTGGGCCTTACCTGACGCTGAGGAGCGAAAGCGTGGGGAGAGAACAGGATTAGAAACCCTAGTAGTCC
+
IIHIHHIIIIIIIIIIIIIIIHIIIHIIIHIGHIIIIIIIIIHIHHIHIIIIIHHIIIIIIIHIHIIHIIIIIIHIIIIIIHIIIIIHIIHIIHIHIIHIIIIIIIIIIIIHIIHIIIIIIIIIIIIIIIIHGIHHHIIIHHHHIIIHIIHHIHIIHHIIIHHIIIIIHFHGHHIIIIIHHIHFHHHIIIIHIHHIGIGHIGHIIIIIHIIIHHHHHIIIHHIIIIIIIIHHD?D?HHIHHIIIIIIHIIHGIIIIGIIIIIIHIHIIGIHIIIHIIIIHFHIIIIIHIIIIHIHIIHIHDIIIIIIIIIIHIIIIIIIHIHIIIHHFDEIIIIIIIIIIIIIIIIIIIIIIHIIIIIIIIIIIHHIHHIIIIHHD/IIIIIIIIHIIIIIIIIIIIIIHGCIIIIIIIIIIHIHHGCCDHIIIDDDDD
@HWI-D00621:464:HFY7KBCXY:1:1111:14451:83101 1:N:0:CGAGGCTGAGTCAACA
TGGGGAATCTTGCGCAATGGCCGAAAGGCTGACGCAGCGACGCCGCGTGTGGGAGGAAGCTCTTCGGGGTGTAAACCACTGTTGCCCGGGACGAACGAGCGATTTTGATCGCTGTGACGGTACCGGGTGAGGAAGCACCGGCTAACTCTGTGCCAGCAGCCGCGGTAATACAGAGGGTGCGAGCGTTGTCCGGAATCACTGGGCGTAAAGGGCGCGTAGGCGGCTCGGTAAGGTTGCGGTGAAAGCCCGGGGCTCAACCCCGGGTCGGCCGTGGCAACTGCTGGGCTCGAGCACTGTAGAGGCAGGTGGAATTCCGGGTGTAGCGGTGGAATGCGTAGAGATCCGGAAGAACACCGGTGGCGAAGGCGGCCTGCTGGGCAGTAGCTGACGCTGATGCGCGACAGCGTGGGGAGCAAACAGGATTAGATACCCGTGTAGTCC
+
IIIIIIIIIIIIIIIIIIIIIIIIIIIIIIIIIIIIIIIIIGIIIIIIIIIIIHIIIIIIIIIIIIIIIIIIHIIIIHIHIHIIIIIIIIIIIIIIIIIIGHHIIIIIIIIIIIIIIIIIIIHIIIIHHIIIIIIIIIIIIIHIIIIIHHHHIIIHHIIIIIGII?CGHHHHH?HIIIIIIHHHIIHCEEHHHEHHHHHIIIIHHEIIIIIIHIHEHIIIHIIIEHIIEIIHHHDIIIIIIIHDHDDDIIIHIHHHEHGHGIIH<CIIHIIHGIIIIIHIIIIIIIHHHFC0IHHHFHHHIIHIIIIIIIIIHIIIIIIIIIIIIIIIIIIIIIIHHGDCIHHIIIIIIIIIHHIIGIIIIIIIIIGIIIIIIIIIIIHHIIHGIIIIGIIHIIHIIIIHHGHF/IIIIIIIIHIIIGHIIIHIIIIIIHIIHIIGDDDDD
@HWI-D00621:464:HFY7KBCXY:1:1111:13033:95362 1:N:0:CGAGGCTGAGTCAACA
TGAGGAATATTGGTCAATGGGCGCAAGCCTGAACCAGCCATGCCGCGTGCAGGATGAAGCATCTATGGTGTGTAAACTGCTTTTGTACGGGAAGAAACCGCCCCTCGTGAGGGGCATTGACGGTACCGTAAGAATAAGGATCGGCTAACTCCGTGCCAGCAGCCGCGGTAATACGGAGGATCCAAGCGTTATCCGGAATCATTGGGTTTAAAGGGTCCGTAGGCGGCCCAGTAAGTCAGTGGTGAAATCTCACCGCTCAACGGGGAAACTGCCATTGATACTGACGGGCTTGAATTATTGGGAAGTAACTAGAATATGTAGTGTAGCGGTGAAATGCTTAGAGATTACATGGAATACCGATTGCGAAGGCAGGTTACTACCAATGGATTGACGCTGATGGACGAAAGCGTGGGTAGCGAACAGGATTAGATACCCGAGTAGTCC
+
IIHHIIIIIIIIIIIIIIIIIIIIIIIIIIIIIIIIIIIIIIIIIIIIIHHIIIIIIIIIHIIIHIIIIIIIIIIIIIIIIGHIIIIGHIIHGHIIIIIIIIIIHIHHIIIIIIIIIIIIIIIHIIIIIIIIIIIIIIIIIIIIIIHIHIIIIIIIIIIHHHIIIIIIIIIIIIIIIIIHIIIIHIIIIIIIHIIIHHGHHEHIIIHIIIIIIIHHHIHIHIIIIIIIIIIGIIHHHIIIGIIHHHGD@CC:HIIHGIHIIGIIIIIIGIIFHHHIIIIIHGD<IIIHHGHIIIIIIHIIIHIIIIIIIIIIIIIHIHIIIIIIIIIIIIIIIIIIIIIIIHHIHIEIIIIIIIHIIIIIIHIIIIIIIHCIIIIHHIIGIIIHIIIIIIIIIHIHGC<0HIIIIIIIIIIIIHIIIHIIIIIIIIIIIIIIIIIIIIIDDDB@
@HWI-D00621:464:HFY7KBCXY:1:1112:10160:67709 1:N:0:CGAGGCTGAGTCAACA
TGGGGAATCTTGCGCAATGGGCGAAAGCCTGACGCAGCCATGCCGCGTGTATGATGAAGGTCTTAGGATTGTAAAATACTTTCACCGGGGAAGATAATGACGGTACCCGGAGAAGAAGCCCCGGCTAACTTCGTGCCAGCAGCCGCGGTAATACGAAGGGGGCTAGCGTTGCTCGGAATTACTGGGCGTAAAGGGCGCGTAGGCGGATATTTAAGTCGGGGGTGAAAGCCCAGGGCTCAACCCTGGAATTGCCTTCGATACTGGATATCTTGAGTTCGGGAGAGGTGAGTGGAATGCCGAGTGTAGAGGTGAAATTCGTAGATATTCGGCGGAACACCAGTGGCGAAGGCGACTAACTGGCCCGATACTGACGCTGAGGCGCGAAAGCGTGGGGAGCAAACAGGATTAGAAACCCCGGTAGTCC
+
IIIIIIIIIIIHIIIIIIIIIIIIIIIIIIIHHHIIIIIIIIIIIIIHHHIIIIIIIIIIHHIIIIIIHIIIIIIIIIIIIIIIIHIHIIIIIIHIIIIHIIIIIIIIIIIIIIIIIIIHIIIIIIIIIIIIIHIIIGIIIIIIIIIHIIIIIIHHHGIIIIIIIIIIIIIIIIHIIIGHIIGIHHHIHIIIIIIIHIIHIIIIIIHIHIIIIHIHHIIIIIIIIIIIIHIIIHHH@<HFHIIIIIIHHHHHGGHHIIIIHIIIIIIIIIHIIIIIHIIIIIIIIIIIIIIIIIIIHIIIIIIIHHFIIIIIIIIIIIIIIHIIHHHIIIIIIIIIIIIIIIIIIIIIIIHIHHEIIIIHIIIIIHHIIIIIIIIIIIIIIIHGIHDDIIIHIIIIIIIIIIIIIIIHHG?CHGHDIIHDDD0<
@HWI-D00621:464:HFY7KBCXY:1:1112:11415:71716 1:N:0:CGAGGCTGAGTCAACA
TGGGGAATATTGGACAATGGGCGCAAGCCTGATCCAGCCATGCCGCGTGGGTGATGAAGGCCCTAGGGTTGTAAAGCCCTTTCGGCGGGGAAGATAATGACGGTACCCGCAGAAGAAGCCCCGGCTAACTTCGTGCCAGCAGCCGCGGTAATACGAAGGGGGCTAGCGTTGCTCGGAATCACTGGGCGTAAAGCGCACGTAGGCGGATTGTTAAGTCAGGGGTGAAATCCTGGAGCTCAACTCCAGAACTGCCTTTGATACTGGCGATCTTGAGTCCGGGAGAGGTGAGTGGAACTGCGAGTGTAGAGGTGAAATTCGTAGATATTCGCAAGAACACCAGTGGCGAAGGCGGCCAACTGGCCCGGTACTGACGCTGAGGTGCGAAAGCGTGGGGAGCAAACAGGATTAGAAACCCTAGTAGTCC
+
IIIIIHIIIIIIIHIIIIIHIIIIIIIIIIIIIIIIIIIIIIIIIIIEHGIHHIIIIIIHIIIIIHIHHHIIIIIGHIIHIIHIIIIIIICHHHHIIIIGIIIIIIIIIIIIIIIGIIHIIIIHIIIHIIIIIHIHIIIIIIIIIIIIEHIHIIIIIHIIIIIIIIIIIIIIHHIIGHIIIIIIIIIIIIIHHIIHIIHGHIIIIIHIIIIIIIIIIIIIIIIHHIIIIIIHHGIIHIIIHHIIIIIIIIIIIIIIIHIHGIIIHIIIHIIIHHDIHIIIIIIIIHHCEIIIIIIHIIIHGIIIIIHIHCIIIIHHIIIIIIHIIHIIIIGIHGHGHH@IIIIIIGIIIIHGD1GIIIIIHIIIIHIIIIHHFIIIHIIIIIIIIIIIIIIIIIIIIIIIIIIIIIIIIIHHIIIIIIIDDDDD
@HWI-D00621:464:HFY7KBCXY:1:1112:12787:85043 1:N:0:CGTGGCTGAGTCAACA
TGGGGAATCTTGCACAATGGGGGAAACCCTGATGCAGCGACGCCGCGTGAGTGATGAAGCCCTTCGGGGTGTAAAGCTCTTTCGACGGGAACGATAATGACGGTACCCGGAGAAGAAGCTGCGGCTAACTACGTGCCAGCAGCCGCGGTAATACGTAGGCAGCAAGCGTTGTTCGGAATTACTGGGCGTAAAGCGAGTGTAGGCGGTTCGATAAGTTTGGTGTGAAATCTCCCGGCTCAACTGGGAGGGTGCGCCGAAGACTGTCGAGCTAGAGTGTGGGAGAGGTAGGCGGAATTCCTGGTGTAGCGGTGAAATGCGTAGATATCAGGAGGAACACCTGCGGTGTAGACGGCTTACTGGACCACGACTGACGCTGCAACTCGAAAGTGTAGGGAGCAAACAGGATTAGATACCCGAGTAGTCC
+
IIIIIIIIIIIIIIIIIIIIIIIIIIIIIIIIIIIIIIIIIIIIIIIHHHIHHIIIIIIIIIIIIIIIIIIIIIIIIIIIIHHIHIIIIHHIIIIIIIIIIIIIIIIIIIIIIIIIIIIIIIIIIIHIIIIIIIIIIIIIIIIIIIIIEHIIIIIIIIIIIIHIIIIIGHIIIIIIIIHHIIIIIIIIHIHIIIIIIIIIIHHHHFHHIIHIIIHHEHGIIIIIIIIIGIHCGIHIIGIHHHHFHHHHIIIIIIHHHHIIIIHHIIHGGIIIIIIHHHIIIIIIIHH=IHIIIIHGIIFIIIIIIIIIIIIIIIIIIIIIIHHIHHIIIHIIIIIHHHDIIIIIHIIIIGIIIIIIIIIHFHHHHHHIIHCIHCIIIIIIIIIIIHIHIHEIIIIIIIIIIIIIIIIIIIHHIIIIHIIDDDDD
@HWI-D00621:464:HFY7KBCXY:1:1112:10184:86228 1:N:0:CGAGGCTGAGTCAACA
TGGGGAATTGTTCGCAATGGGCGCAAGCCTGACGACGCAACGCCGCGTGGAGGATGAAGATCTTCGGGTCGTAAACTCCTTTCGATCGAGACGAACGGCTTCCGGGTAACATCCGGGAGAGTGACGGTACCGAGAGAAGAAGCCCCGGCTAACTCCGTGCCAGCAGCCGCGGTAATACGGGGGGGGCAAGCGTTGTTCGGAATTACTGGGCGTAAAGGGCTCGTAGGTGGCCAACTAAGTCAGACGTGAAATCCCTCGGCTTAACCGGGGAACTGCGTCTGATACTGGATGGCTTGAGTTTGGGAGAGGGACGCGGAATTCCAGGTGTAGCGGTGAAATGCGTAGATATCTGGAGGAACACCGGTGGCGAAGGCGGCGTCCTGGACCAACACTGACACTGATGAGCGAAAGCCAGGGGAGCAAACGGGATTAGAAACCCGGGTAGTCC
+
IIGIIIIGHIIIIIIII=HHIIHHIIIIIIIIIIIIIIIIIIIIIIIIIHIIIIIIIIIGIIIIIIIIIIIHHIIIIIIIIIIIIIIIIIIIIIIIIHIIIIIIIIHHIIIIIIIIIIIIIIIIIIIIIIIIIIHIIIGIGIIFHIIIIIIIIIIIIFHHHIIIIIIIIIIII<EHCHHIIIHHCDHEEHIIEHHGHIIIIIFHHHHIIIIIHHIIIHHHHHHHEIIIHICIIIIIHEHEHEHHIIIIIIHGDHE<GIIIHFHIHHIIIIIIIIHIHHIIGIIIIIIIIIIIIIIIGIIHIIIIIIIGIIIIIHIIIHIHIIIIIIIIIIIIIIIIIIIIIIIIHHHIIIHIIIIIIIIIIHGHIIIHIIIIIIIHDHIIIIIIIIIIIIIIIIIIIIIIIIIHIIIIIHHIIIIIIIIIIIIIIIIIIIIHIHHEIIIIIIIDDDBD
@HWI-D00621:464:HFY7KBCXY:1:1112:11030:87618 1:N:0:CGAGGCTGAGTCAACA
TTGGGAATCTTGGACAATGGGGGAAACCCTGATCCAGCCATGCCGCGTGAGTGATGAAGGCCTTCGGGTTGTAAAACTCTTTCGACGGGGACGATAATGACGGTACCCGTAGAAGAAGCTCCGGCTAACTTCGTGCCAGCAGCCGCGGTAATACGAAGGGGGCTAGCGTTGTTCGGAATTACTGGGCGTAAAGCGCGCGCAGGCGGTTTTCCAAGTCAGTGGTGAAAGCCCGGAGCTCAACTCCGGAACTGCCATTGAAACTGTTGAACTTGAGGACGAGAGAGGTGAGTGGAATTCCCAGTGTAGAGGTGAAATTCGTAGATATTGGGAAGAACACCGGTGGCGAAGGCGGCTAACTGGCTCGTTTCTGACGCTCAGGCGCGACAGCGTGGGGATCAAACAGGATTAGAAACCCTTGTAGTCC
+
IIIIIIIIIIIIIHIIIIIIIIHIIIHIIIIIIIHIHIIIIIIIIIIIIIIIIIIIIIIIIHIIIIIIHIIIIIIIIIIIIHIIIIIIHIIIIIIIIIIIIIIIIHIIIIIIIIIIIIGIIIIIIIIHIIIIIIIIIIIIHHIIIIIIIIIIIIIHIIIIIIGIIIHHIIIGHGHHHIIIIIIIHIIIIHIHIFIIIHIHIHIIIIHIIIIIHIIHIIIIHIIIIIHHIIIIIIHIHIIIGHHHHIHIHGHFHGFHIIIIIIHHIIIIIHIIIIIIIHHIIIIIIIHIIIIIIIHHHHIHIIIIIHFIIHIIIIIIIIIIHIIIIIHHIIIHHIHIIHGIIIIIIIIIIIIHG?HIHHHEC0<1HF?IIHHIIIIHHIIIIHIHGIHHIIIIIIIIIIIIIIHIIIIIHHGDGGIHEIIDDD0D
@HWI-D00621:464:HFY7KBCXY:1:1113:13112:80845 1:N:0:CGAGGCTGAGTCAACA
TGGGGAATATTGGACAATGGGGGCAACCCTGATCCAGCCATGCCGCGTGAGTGATGAAGGCCTTCGGGTTGTAAAACTCTTTCGGCGGGGACGATAATGACGGTACCCGCAGAAGAAGCTCCGGCTAACTTCGTGCCAGCAGCCGCGGTAATACGAAGGGGGCTAGCGTTGTTCGGAATTACTGGGCGTAAAGCGCGCGCAGGCGGCCTTTCAAGTCAGGGGTGAAAGCCCGGAGCTCAACTCCGGAATTGCCTTTGAAACTGTCAGGCTCGAGTACGGGAGAGGTGAGTGGAATTCCCAGTGTAGAGGTGAAATTCGTAGATATTGGGAAGAACACCGGTGGCGAAGGCGGCTATCTGGACCGTAACTGACGCTGAGGCGCGAAAGCGTGGGGAGCAAACAGGATTAGATACCCCAGTAGTCC
+
IIIIIIIIIIIIIHIIIIIIIIIIIIIIIIIIIIIIIIIIIIIIIIIHIHHGHIIIIIIIIIIIIIIIIIIIIIIIIIIIIHIIIIIIIIIIIIHIIIIIIIIHHIIHHIIIIIIIIIIH@HIIIIIIHIIIHIIIHIIIIIIICHHIHHIIIHIGHHIIHHIIIHHHBEHHGHHIHIFHHIIIIIIIIIIHHIIGIGIIHIIIIIHFHHIHHFIIHHIIIIIIHIIDHHIHIGHIIIIHH@IIIIHHFHHEHEIIIIGIGIIIIIIIHHIIIIIIIIIIIIIIIHIIIIIIIIHHIIIHIIIIIIIIIIIIIIHHIIHIIHGIIHIIHHIIIIHHGIIIIIIIIIIIIIIIIHEHIIIIIIIHD1IIIIHIHHD0IIHIIIIIIIIIIIIIIIIIIIIIIIIIIIIIHIIIHIIIIIIDDDDD
@HWI-D00621:464:HFY7KBCXY:1:1201:18780:35201 1:N:0:CGAGGCTGAGTCAACA
TGGGGAATCTTGCACAATGGAGGAAACTCTGATGCAGCGACGCCGCGTGAGTGATGAAGCCCTTCGGGGTGTAAAGCTCTTTCGACGGGAACGATAATGACGGTACCCGAAGAAGAAGCTGCGGCTAACTACGTGCCAGCAGCCGCGGTAATACGTAGGCAGCAAGCGTTGTTCGGAATTACTGGGCGTAAAGAGTGTGTAGGCGGTGTTGCAAGTCTGTCGTGAAATCTCCCGGCTTAACTGGGAGGGTGCGGCGGATACTGCAATGCTAGAGGGTGGGAGAGGTAAGCGGAATTCCTGGTGTAGCGGTGAAATGCGTAGATATCAGGAGGAACACCTGTGGTGTAGACAGCTTACTGGACCACTTCTGACGCTGAGACACGAAAGCGTGGGTAGCAAACAGGATTAGAAACCCGAGTAGTCC
+
IHGEHIIIIIHIFHHHHIHIIIHIIIIHHHIIIIIIIIIHIIGIIHIDHHHFHIIIIIIIIIIIIIHIIIIIIIIIIIIIIFHIIIIDHIIIIIIIIIIIIIIIHIIIIIIIIIIIIIIIIIICHIHHIIIIIIIIIGIIIIIIIIIIIIIIIIIIIIIIIIIIIIIIEHIHFHIIIIHIHIHIIIIIHDIIIHIHHHHHHIIIIIIIIIIIIHIHIIHIIHHIIIIIHHIIIIHHGHHH?GIIGIIIIIIIIIIIHIIHEIIIIIIIIIIIIIIIIIHGIHHIIIIIIIIIIIGHIIGIIIIHCIHHIIIHHHIIGIGIHHHIIIIHIHHIIHFIIIIIHIHEIHIIIHIIIIIIIHIHHHIIIIHIIIIHIIHIIIHGIIGIIIIIIIHIIIHGFDEIIIIIHCHHHE0GIIIIIHH@?DDD
@HWI-D00621:464:HFY7KBCXY:1:1201:9858:47694 1:N:0:CGAGGCTGAGTCAACA
TGGGGAATATTGCACAATGGGCGCAAGCCTGATGCAGCGACGCCGCGTGAGGGATGACGGCCTTCGGGTTGTAAACCTCTTTCAGTAGGGAAGAAGCGAAAGTGACGGTACCTGCAGAAGAAGCGCCGGCTAACTACGTGCCAGCAGCCGCGGTAATACGTAGGGCGCAAGCGTTATCCGGAATTATTGGGCGTAAAGAGCTCGTAGGCGGTTTGTCGCGTCTGCTGTGAAAGACCGGGGCTCAACTCCGGTTCTGCAGTGGGTACGGGCAGACTAGAGTGCAGTAGGGGAGACTGGAATTCCTGGTGTAGCGGTGAAATGCGCAGATATCAGGAGGAACACCGATGGCGAAGGCAGGTCTCTGGGCTGTAACTGACGCTGAGGAGCGAAAGCATGGGGAGCGAACAGGATTAGATACCCGAGTAGTCC
+
IIIIIIIIIIIIIIIIHIIIIIIIIIIIIIIIIIIIIIIIIIIIIIIIIIIIIIIIIIIIIIIIIIIIIIIIIIIIIIIIIHIHHIHIIIIIIIIIIIHIIIIIIIIGIHIIIIIIIIIIIIIIHHIHHIIIIIIIIIHIIIIIIIIIIIIII<HHIIIIHHIHHIHIICHIIIIHIIIIIHHHIIIIIIIHHHIHIIHIIIIIIHIIHIIHDIIIIHHIIHHHIGHHIHIIHCHIIIIIIIIIIH?HIHHE@EHIIIIIIIHHIIIHHHIIIHEIIIIIIIHIHIIIIIIIIIIIIIIIIHIIIIIIIIHIIIIIIIIIIIIHIIHGHEIIIIIIIIIIIHIIIHIIIIIIIIIIIIHIIIIIIIIIIIGIIIIIIIIIIIIIIIIIIIIIHG?IIIIIIIIHIIIIIIHHIIIHIIIIIIIIDDDCD
@HWI-D00621:464:HFY7KBCXY:1:1201:11907:49651 1:N:0:CGAGGCTGAGTCAACA
TGGGGAATCTTGCGCAATGGCCTAACGGCTGACGCAGCGACGCCGCGTGTGGGATGAAGCTCCTCGGAGTGTAAACCACTGTTGCCCGGGACGAATAGCTCGATTAATCGAGCCTGACGGTACCGGGTGAGGAAGCACCGGCTAACTCCGTGCCAGCAGCCGCGGTAATACGGGGGGTGCGAGCGTTGTCCGGAATCACTGGGCGTAAAGGGCGCGTAGGTGGTTTGATAAGGGTGTGGTGAAAGTCCGGGGCTCAACCCCGGATCTGCCGTGCCGACTGTCAAACTCGAGGGCTGTAGAGGCAGACGGAATTCCGGGTGTAGCGGTGGAATGCGTAGAGATCCGGAGGAAGACCGGTGGCGAAGGCGGTCTGCTGGGCAGTTTCTGACACTGATGCGCGACAGCGTGGGGAGCAAACAGGATTAGATACCCTAGTAGTCC
+
IGIIIIIIIIIIIIIIIIIIIIIIIIIIIIIIIIIIIIIIIIIIIIIIIHIIIIIIIIIIIIIHHIIIIIIIIIIIIIIHIHIIHIIIIIIIIIIIGIHCHIIIHIIIIIIIIIIIIIIIIIIIIIHGHHIIIIIIIIIIIIHIIIHIIIHIHIIIIIIIIIIIHCHIIIIIIIHIHHHHHHIIIHHHIIIGHGHIIIIIIHHHHCHIHIIIHHHIHHHHGIIHCEGBHHFIHIHCHHHEHGB?HHIGIIIIIHIIHDEDHHIHG,IIGHIIHDIIIIIIHHHHHE0IIHIIIIIIIIIIIIIHHGIIIIIHIIIIIIIIIIIIIIIIIIIIIIIIIIHCIHIIIHIIIIIIIIIIIIIIIIIIIIIIIIIIIIIIIIIIIIIHIIIIIIIIIIIIIIIIIIIIIIIIIIIIIIIIIIIIIIIIIIIIIIHGIHIIDDDDD
@HWI-D00621:464:HFY7KBCXY:1:1201:9578:49873 1:N:0:CGAGGCTGAGTCAACA
TGGGGAATATTGGACAATGGGCGCAAGCCTGATCCAGCAATGCCGCGTGAGTGATGAAGGCCTTAGGGTTGTAAAGCTCTTTCGCCCGCGACGATGATGACGGTAGCGGGAGAAGAAGCCCCGGCTAACTTCGTGCCAGCAGCCGCGGTAATACGAAGGGGGCTAGCGTTGCTCGGAATCACTGGGCGTAAAGCGCACGTAGGCGGACTCTTAAGTCGGTGGTGAAATCCTGGAGCTCAACTCCAGAACTGCCTTCGATACTGGGAGTCTCGAGTTCGGGAGAGGTGAGTGGAACTGCGAGTGTAGAGGTGAAATTCGTAGATATTCGCAAGAACACCAGTGGCGAAGGCGGCTCACTGGCCCGATACTGACGCTGAGGTGCGAAAGCGTGGGGAGCAAACAGGATTAGTACCCTAGTAGTCC
+
IIIIIHIHHIIIIIIIIIIIIIHICHHIIIIHIIIIIIIHHHIIIIIIIIIIIIIIIIIIIIIIIIIIIIIIIIIIIIIIIHIIIIIIIIIIIIIIIIIIIIIIIIIIIIIIHIIIIIIIIIIIIIIIIIIIIIIIIIIIIIIIIHIIIHIIIIIGIIIIIIIIIHIIIIIIIIIIIIIIGHIIIHIIIHIGIIIGIDHIIIIIHIHIIHHHHGHHIHHHIHHIIHHHHGFHG.IFGHHHIEGHHEGHHHH?D.HIHIHHHIIIIIHCEFIHHHHHIHIIIIIIIIIIHIIIGIIHIIIHHGIGIIIIHHIIIGIHIHEHGDHIHIIIIIIIIIHHHHHIIIHHHHIIIIIIIIIIIHHIHIIIIIHHHIHIHIHHIIIIIIIIIIIIIIIIIIIHHFIIIIIHHGGHIIIIIIIIIHBDBDD
@HWI-D00621:464:HFY7KBCXY:1:1201:11727:52021 1:N:0:CGAGGCTGAGTCAACA
TGGGGAATCTTGCGCAATGGTCGAGAGACTGACGCAGCGACGCCGCGTGTGGGAGGAAGCCCTTCGGGGTGTAAACCACTGTTGCCCGGGACGAACAGCTTCTTTCGAGGAGCCTGACGGTACCGGGTGAGGAAGCACCGGCTAACTCCGTGCCAGCAGCCGCGGTAATACGGAGGGTGCGAGCGTTGTCCGGAATCACTGGGCGTAAAGGGCGCGTAGGTGGCGCGGGAAGTCAACGGTGAAAGTTCAGGGCTCAACCCTGAATCGGCCGTCGATACTCTCGGGCTTGAGCACTGTAGAGGCAGGTGGAATTCCGGGTGTAGCGGTGGAATGCGTAGAGATCCGGAAGAACACCGGTGGCGAAGGCGGCCTGCTGGGCAGTAGCTGACACTGAGGCGCGACAGCGTGGGGAGCAAACAGGATTAGAAACCCCAGTAGTCC
+
IIGIIIIIIIIIIIIIIIIIIIIIHIIIIIIIIIIIIIIIIIIIIIIHHHHIIIIIIIIIIIIIIIIIHIIIIIIIIIIIIHIIIIIIIIIIHIIIIIIIIIIIIIIHIIIHIIIIGHIIIIIIIIIHIGIIHIIIIIIIIIIIGIHIIIHHIIIIIGHIIIGIIHIIIIIIIHHIIEHCHHIGIIIIIIHIIIIIHHIIIIIIIIIIIIIHIIIIIIIIIIIIIHHHHIIIIHHEIIIIIIIIHHHHIIIIIIIIHIIIIIHDDIIHIIIIIIIIHHH?<HIHIHFGIIIIIIHHIIIIIHHHHIIIIIHCC/IIIIIIIIIIIIIIIIIIIIIHIHF<EHIIIIIIIIIHHCIIIGIIIIIIIIIIIIIHHHHIIIIIHIIIHHHHEHFIIIIIIIIIIIGIIIIIIIIIIHIHHIIIHHH@HIHIHHGEHHHIDDDDA
@HWI-D00621:464:HFY7KBCXY:1:1201:18413:55795 1:N:0:CGAGGCTGAGTCAACA
TAAGGAATATTGGTCAATGGACGAAAGTCTGAACCAGCTATGCCGCGTGGAGGATGAAGGCCCTCTGGGTTGTAAACTTCTTTTATATGGGACGAAAAAGGGTCTTTCTAGATCAACTGACGGTACCATGTGAATAAGCACCGGCTAACTCCGTGCCAGCAGCCGCGGTAATACGGAGGGTGCAAGCGTTATCCGGATTCACTGGGTTTAAAGGGTGCGTAGGTGGGGTGGTAAGTCAGTGGTGAAATCTCCGAGCTTAACTTGGAAACTGCCATTGATACTATCATTCTTGAATATTGTGGAGGTTAGCGGAATATGTCATGTAGCGGTGAAATGCTTAGATATGACATAGAACACCAATTGCGAAGGCAGCTGGCTACACATATATTGACACTGAGGCACGAAAGCGTGGGGATCAAACAGGATTAGAGACCCGAGTAGTCC
+
HIIIIIIIIIIIIIIIIIIIIIIIIIIIIIIIIIIIIIIIIIIIIIIIIIIIIIIIIIIIIIIIIIIIIIIIIIIIIIIIIIIIIIIIIIIIIIIIIIIIIIIIIIIIIIIIIIIHIIIIIIIIIIIIIIIIIIIIHHIHIIIIIIIIIIGIIIIIIHIIIIIIIIIIIIIIIIIIIIIIIIIIHHIIIIIIIIIIHIIIIIIIIIHHIIIIIIHHEHIIIIIIIIIIIIGIIIHFGHIIIHHC.IHHDDHIHIIIIHHHHIHEIIIIIIIIIIIIIIIHIIIIHIHHHFHFIIIIIIIIIIIHIIIIIIIIIIHHGIIIHIHIIIIIIIIHIHIIIIIIHHDIHIIIIIIIIIIHHHIIIIIIIIIIIIIIIHIIHIIIIIIIIIIIHIHFHIIIIIIIIIIIIHIIIIIIIIIIIHHHHIIIIIIHGD/IIIIIIIHDDDDD
@HWI-D00621:464:HFY7KBCXY:1:1201:14890:56712 1:N:0:CGAGGCTGAGTCAACA
TGGGGAATCTTGCGCAATGCGCGAAAGCGTGACGCAGCAACGCCGCGTGGGGGAAGAAGGCCTTCGGGTTGTAAACCCCTTTCAGTTGGGACGAAGCTTCGCCGGTGAATAGCCGGCTGGAGTGACGGTACCTTCAGAAGAAGCCCCGGCTAACTACGTGCCAGCAGCCGCGGTAATACGTAGGGGGCTAGCGTTGTCCGGAATCATTGGGCGTAAAGCGCGTGTAGGCGGCCCGGTAAGTCCGCTGTGAAAGTCGGGGGCTCAACCCTCGAAAGCCGGTGGATACTGTCGGGCTCGAGTGCGGAAGAGGCGAGTGGAATTCCTGGTGTAGCGGTGAAATGCGCAGATATCAGGAGGAACACCGATTGCGAAGGCAGCTCGCTGGGACGTTACTGACGCTGAGACGCGAAAGCGTGGGGAGCAAACAGGATTAGAAACCCTGGTAGTCC
+
IIIIIIIIIIIIIIIIIIIIIIIIIIIIHHIIIIIIIIIIIIIIIIIIIIIIIIIIIIIIGIIIIHIDHIIIIIIIIIIIIHIIIHIIIIIIIIIIIIIIIIIIIIIHIIIIIIIIIIIIIIIIIIIIIIIHHHIIIIIIIIIIIIIHHHIIIIIIIHFHIIIIIIIIIIIIIIIIIIIIIIIIHIIIIIIIIIIIIIIIIHIIIHHIHFEHIHIIIIIIIIIIIIIIHIHHHHIIIIHC;:HIIHG?HIHIIGIHHIIIGIIHHIIHHHHHHDDIIIIIHHIIIIHIHHIIIIIIIIIIIIIIIIIIIIIIIIIIIIIIHIIIIIIIIIIIIIIIIIIIIIIIIIHGIIIIIIIIIIIIHHIIIIIIIIIIIIHIIIIIIIHIIIIIIIIIIIIIIIIIIIIHIIIIIIIIIIIIIIIIIIIIIIIIIIIIIIIIHIIIIIIIDDDDD
@HWI-D00621:464:HFY7KBCXY:1:1201:15383:57315 1:N:0:CGAGGCTGAGTCAACA
TGAGGAATATTCCACAATGGGCGCAAGCCTGATGGAGCGACGCCGCGTGGAGGATGAAGCCCTTTGGGGTGTAAACTCCTTTTTTCGGGGATGATACGGGGGGAGGGGTCACACCCTCACCTCTAAGACAGTACCCGAAGAATAAGCATCGGCTAACTACGTGCCAGCAGCCGCGGTAATACGTAGGATGCAAGCGTTGTCCGGATTTACTGGGCGTAAAGCGCGCGCAGGCGGCACTCTAAGTACGTCGTGAAATATCCCGGCTCAACCGGGAGGGTGCGATGTAGACTAGGGAGCTTGAGGTCGGTAGAGGGGGGTGGAATTGCTGGTGTAGCGGTGAAATGCGTAGAGATCAGCAGGAACACCCGTGGCGAAGGCGGCCCCCTGGGCCGTACCTGACGCTGAGGCGCGAAGGCTAGGGGAGCGAACGGGATTAGAAACCCTAGTAGTCC
+
IIIIIIIIIIIIIIIIIIIIIIIIIIIIIIIIIIIIIIIIIIIIIIIIIIIIIIIIIIIHIIIIIIIIIHHIIIIIIIIIIFHHIIIIIIIHIIIIIIIIIIICHIIIHIIIIIHIIIIIIIIIIIIIIIIIIIIIIIIHIIIIIGIFHIIIIIGHIHIHHIHIHGIIGIIIIHIIDHGHIIIHGIHGHHGIHHIIIIIIIHHH@EHHHEHIIIIHIIHHIIIHIHHHIIIHHHEF?GCIHIIGIIIHEIHIIIIIIHGIIIIIIIHIIIIHIIIIIHIIHFCHCHHGHHGHIGHHHEHHIHHDIGIHIIIIIIIIIIIIIIHGIHIIIIIIIIIIIIIIIIHIIIIIHGFG@HHIHIIIIIIIIIHIIHHIIIIIIIHHEIIIIIIIIIHIIIIIIIIIIIIIIIIIIIIIIIIIIGIIIIIIIHIIIIIIIIIIIIIIIHIIIIIDDDDD
@HWI-D00621:464:HFY7KBCXY:1:1201:10636:58553 1:N:0:CGAGGCTGAGTCAACA
TGGGGAATTTTGGACAATGGGCGCAAGCCTGATCCAGCCATGCCGCGTGCAGGATGAAGGCCTTCGGGTTGTAAACTGCTTTTGTACGGAACGAAAAGGTTCTTTCTAATAAAGAGGGCTCATGACGGTACCGTAAGAATAAGCACCGGCTAACTACGTGCCAGCAGCCGCGGTAATACGTAGGGTGCGAGCGTTAATCGGAATTACTGGGCGTAAAGCGTGCGCAGGCGGTGATGTAAGACAGTTGTGAAATCCCCGGGCTCAACCTGGGAACTGCATCTGTGACTGCATCGCTGGAGTGCGGCAGAGGGGGATGGAATTCCGCGTGTAGCAGTGAAATGCGTAGATATGCGGAGGAACACCGATGGCGAAGGCAATCCCCTGGGCCTGCACTGACGCTCATGCACGAAAGCGTGGGGAGCAAACAGGATTAGAAACCCCGGTAGTCC
+
IIIIIIIIIIIIIIIIIIIIIIIIIIIIIIIIIIIIIIIIIIIIIIIIIIIIIIIIIIIIIIIIIIIIIIIIIIIIGIIIIGHHIIIIIIIIIIIIIIIIIIIIHIIIIIIIIIIIIIIIIIIIIIIIIIIIIIIIIIIIIHIIHIIHIIIIIIIIIIIIIHIIIIIIIIGIIIHIIIIII@GH@FHIIIIGIIIIIHIIIIIHIIIIIHIIIIHHIIIIIIIIIIIIIIIIIHEIHIIIHIIIIIHHHEHHHHHIGIIIIIIIHIIIIIIIIIIIIGIIIIIIIIIIHHGIIIHIIIIIIIIIHIIIIIIIIIIIIIIHIHIIIIIIIIIIIIIIIIIIIIIIIIHGIHIIIIIIIIIIHGIIIIIIIIIIIIIIIIIHHHIIIIIIIIIIIHIIHHIGHHHIIIIIIIIIIIIIIIIHIIIIIIIIIIHHIHGIHIIHIIIIDDDDD
@HWI-D00621:464:HFY7KBCXY:1:1201:16413:58501 1:N:0:CGAGGCTGAGTCAACA
TGGGGAATATTGGACAATGGGCGAAAGCCTGATCCAGCAATGCCGCGTGAGTGATGAAGGCCTTAGGGTTGTAAAGCTCTTTTACCCGGGATGATAATGACAGTACCGGGAGAATAAGCCCCGGCTAACTCCGTGCCAGCAGCCGCGGTAATACGGAGGGGGCTAGCGTTGTTCGGAATTACTGGGCGTAAAGCGCACGTAGGCGGCTTTGTAAGTTAGAGGTGAAAGCCCAGGGCTTAACCCTGGAATTGCCTTTAAGACTGCATCGCTAGAATCGTGGAGAGGTGAGTGGAATTCCGAGTGTAGAGGTGAAATTCGTAGATATTCGGAAGAACACCAGTGGCGAAGGCGACTCACTGGACACGTATTGACGCTGAGGTGCGAAAGCGTGGGGAGCAAACAGGATTAGAAACCCGAGTAGTCC
+
IHHHIIIIIIIIIHHIIIIIIIIIIIIIIIIIIIIIIIIIIIIIIIIIIIIIIIIIIIIIIIIIIIIIIIIIIIIIIIIIIHIIIIIIIIIIIIIIIIIIIIIIIIIIIIIIIIIIIIIIIIIIIIHHIIIIIIIIIIIIIIIIIIIIHHIIIIIIHIHIIIHHHIHIHHIIIIIIIHIHIIIIIIIIIIHHHIIIIIIIIIHHGHIIIIHHHIIHIIIHIIIIIHIIHHHIIIIIIIIHHHGEHIHHH@HHH@IIIIHGIIIHHCHHIHIIIIHIIIIIIIIIIIIIIIIIHHEHCIHIIIIIIIIIIHIIIHHIIIIIHHCH=IIIIIHHHHFHFIIIIIIIIIIIIIIIIHIIHFIIIIIIHHHIIIHFHHIIIIIHIIIIIHIIIHIIIIHG<IIIIIIIIHEIIHIHEGEHHGEDD@AD
@HWI-D00621:464:HFY7KBCXY:1:1201:11577:62711 1:N:0:CGAGGCTGAGTCAACA
TGGGGAATTTTGGACAATGGGGGAAACCCTGATCCAGCCATTCCGCGTGAGTGAAGAAGGCCTTCGGGTTGTAAAGCTCTTTTGTCCGGAGCGAAACGGTTACGGTGAATATCCGTGACTACTGACGGTACCGGAAGAATAAGCACCGGCTAACTACGTGCCAGCAGCCGCGGTAATACGTAGGGTGCGAGCGTTAATCGGAATTACTGGGCGTAAAGCGTGCGCAGGCGGTTTTGTAAGCCAGATGTGAAAGCCCCGGGCTTAACCTGGGAATGGCATTTGGGACTGCAAGGCTTGAGTGCGGCAGAGGAGACTGGAATTCCTGGTGTAGCAGTGAAATGCGTAGATATCAGGAGGAATACCGATGGCGAAGGCAGGTCTCTGGGCTGACACTGACGCTCATGCACGAAAGCGTGGGGAGCAAACAGGATTAGATACCCTAGTAGTCC
+
IHIIIIIIHIIIIHHIIIHIIIIHHIIIIIIIIIIIIIIIIHHIIIIIIIIIIIIIHIIHIIIIIIIHIHIIIIIHIIIIIHIIIIIHIHIHIIHHIIIIIIIIIIIIIIIIIIIHIIHIIIIIIIIHIHIIIIIIIIHIHHHIIIIIIIIHIIIGIIIIIIIIIIIIIIIIHE<EEHHIHHHIIIIIIIHIHDHHIIIIIHHHHEIHIIGIIIIHHHHHHIIIHIIIHIHHIHGHHIHIHHHHEEIIIHHDHHHIHHFFFHFHHECIIIIHEHIHEHHHIIIHGGEGHGIIIIIIHGIIIIIIGIIIIIIIIIIHIIIIIIIIIIIIHIIIIIIIIIIIIIIIIHHGIIIIIIIHIIIIIHIIIIHIHIIIIIIIIHGIIIIIIGIIHIIIIIIHHHIIHHHIHHIIIIIIIIIIIIIIIIIIIIIIIIIGIIIIIHIIIHIHCDDDD
@HWI-D00621:464:HFY7KBCXY:1:1201:11643:63539 1:N:0:CGAGGCTGAGTCAACA
TGGGGAATCTTGCGCAATGCGCGAAAGCGTGACGCAGCAACGCCGCGTGGGGGAAGAAGGCCTTCGGGTTGTAAACCCCTTTCAGTTGGGACGAAGCTTCGCCGGTGAATAGCCGGCTGGAGTGACGGTACCTTCACAAGAAGCCCCGGCTAACTACGTGCCAGCAGCCGCGGTAATACGTAGGGGGCTAGCGTTGTCCGGAATCATTGGGCGTAAAGCGCGTGTAGGCGGCCCGGTAAGTCCGCTGTGAAAGTCGGGGGCTCAACCCTCGGATGCCGGTGGATACTGTCGGGCTCGAGTACGGAAGAGGCGAGTGGAATTCCTGGTGTAGCGGTGAAATGCGCAGATATCAGGAGGAACACCAATTGCGAAGGCAGCTCGCTGGGACGTAACTGACGCTGAGACGCGAAAGCGTGGGGAGCAAACAGGATTAGATACCCGAGTAGTCC
+
IIHIIIIIIIIIIIIIIIIIIIIIIIIIIIIIIIIIIIIIIIIIIIIFHHIIIIIIIIIIIIIIIIIIIIIIIIIIIIIIIGHIIIIIIIIIIIIIIHHIIIIIIIIIIIIIIIIIIIIIIIIIIIIIIIIIIIIIIIIIIIIHIIIIIIIIIIIIIIIIIIIHIIIIIIIIIIIIIIIIHHIHIHHIIHIIIIHHIIIGIHIGIIIIIIHIIHIIHHHIIIIIHIIIIIIHHDHIIHHHHDCGGIIGIIIIIIIIIIHIHHGIIHIHIHIGIHHDHHIIIIIIIIHIHHIIIHFEHHIIIIIIIIIIIIIIIIIIIIIHHHIIIIIIIIIIIIIIIIIIIIIIIHGDG1IHIIIIIIIIIIIIIIIIIIIIIIIIIIIHIHIIIIIIIIIIIIIIIIIIIIHHIIIIIIIIIIIIIIIIHHIIIIIIIIIIIIIIIIIIIIIIDDDD@
@HWI-D00621:464:HFY7KBCXY:1:1201:12988:64991 1:N:0:CGAGGCTGAGTCAACA
TGGGGAATATTGCACAATGGGCGAAAGCCTGATGCAGCGACGCCGCGTGAGGGATGACGGCCTTCGGGTTGTAAACCTCTTTCAGTAGGGAAGAAGCGAAAGTGACGGTACCTGCAGAAGAAGCGCCGGCTAACTACGTGCCAGCAGCCGCGGTAATACGTAGGGCGCAAGCGTTATCCGGAATTATTGGGCGTAAAGAGCTCGTAGGCGGTTTGTCGCGTCTGCTGTGAAAGACCGGGGCTCAACTCCGGTTCTGCAGTGGGTACGGGCAGACTAGAGTGATGTAGGGGAGACTGGAATTCCTGGTGTAGCGGTGAAATGCGCAGATATCAGGAGGAACACCGATGGCGAAGGCAGGTCTCTGGGCATTAACTGACGCTGAGGAGCGAAAGCATGGGGAGCGAACAGGATTAGATACCCCAGTAGTCC
+
IHIIIIIIIIIIIIIIIIIIIIIIIIIIIIIIIIIIIIIIIIIIIIIIIIIIIIIIIIIIIIIIIIIIIIIIIIIIIIIIIGHIIHHIIIIIIHIIIIIIIIHIIIIIIIIIIIIIIIIIIHIIIIIIIIIHIIIIIIIIIIIHIIIIIIIIIIIIIIIIHHHIIIGIIIIIIIIIIIFHIIIIIGHFIIIHIIIIII?HHGIIIIIIIHIEHHIIIIHHGHHHIHIIIHHHHHDIIIHGIIHHIIIHHHHIHIHHHIIGIIIIIIHHHGIIHIHIIIIIIIHIIHIHIIIIIHIIIIIGHIIHIIIIIIIIGIIIIHIIIIIIHEHFHCIIIIIIIIIHHHIIIIIIIIIIIIIIIIIIIIIIIIIIIIIIIIIIHIIIIIIIIIIIIIIIIIIIIIIIHIIIIIIIIIIIIIIHIIIIIIIIDDDAB
@HWI-D00621:464:HFY7KBCXY:1:1201:7048:65162 1:N:0:CGAGGCTGAGTCAACA
TGGGGAATCTTGCACAATGGACGAAAGTCTGATGCAGCGACGCCGCGTGAGCGATGAAGCCCTTCGGGGTGTAAAGCTCTTTCGGCAGGAACGATAATGACGGTACCTGAAGAAGAAGCTGCGGCTAACTACGTGCCAGCAGCCGCGGTAATACGTAGGCAGCAAGCGTTGTTCGGAATTACTGGGCGTAAAGAGTGTGTAGGCGGTGCTCTAAGTTTGGTGTGAAATCTCCCGGCTCAACTGGGAGGGTGCGCCGAAAACTGGAATGCTTGAACATGGGAGAGGAAAGCGGAATTCCTGGTGTAGCGGTGAAATGCGTAGATATCAGGAGGAACACCTGCGGTGTAGACGGCTTTCTGGACCATTGTTGACGCTGAGACACGAAAGCGTGGGTAGCAAACAGGATTAGATACCCTAGTAGTCC
+
IIIIHIIIIIHIIIIIIIIIIIIIIIHIIIIIIIIIIIIHIIIIIIIIIIIIIHHHIHIHIIIIIIIHIIHIIIIIIIHIIIIIHIIIIHHIIIGHHIHHHIIIIIIIIHIIGIHIIIIIIIIHIIIIIIIIIHHIHIIIIIIIIIIHHGIIIIIIIIIIIIIHIGIIHHIIIIIIGIIIHIIIIHIIIIIHIEIIIIIIIHHIIIIHHHIIIIIIIIIIIIIIIIFHIHIHGIIIHGGIIHIHIIIIIIIHIIIIIIIIIIHHIIIIHHIIIHHIIIIIIIIIIIHHIIIIIIHHHIHIIIIHIIHIIIIIIIHIIIIIHHFIHIIIIIIIIIIIHIHHHIHHHEIIHIIIIIIIIIIHIIIIGGIIIIIIIIHIIIIIHIIIIIIIIIIIIHIIHIIIHIIIIHIIIIHIIGHHIHIDAADD
@HWI-D00621:464:HFY7KBCXY:1:1201:15861:65197 1:N:0:CGAGGCTGAGTCAACA
TAGGGAATCTTGCGCAATGGGCGAAAGCCTGACGCAGCGACGCCGCGTGAGGGAAGAAGGCCTTCGGGTTGTAAACCTCTTTCAGGAGGGACGAAGCTACTCGGGTTAATAGCCCAGAGGGTGACGGTACCTCCAGAAGAAGCCCCGGCTAACTACGTGCCAGCAGCCGCGGTAATACGTAGGGGGCAAGCGTTGTCCGGATTTATTGGGCGTAAAGAGCGTGTAGGCGGCCAAACAGGTCCACTGTGAAAACTCGAGGCTCAACCTCGAGAGGTCGGTGGAAACCGTCTGGCTAGAGTCCGGAAGAGGAGAGTGGAATTCCTGGTGTAGCGGTGAAATGCGCAGATATCAGGAAGAACACCCGTGGCGAAGGCGGCTCTCTGGGACGGTACTGACGCTGAGACGCGAAAGCGTGGGGAGCGAACAGGATTAGATACCCCAGTAGTCC
+
IGHIIIIIIIIIHIIIIIIIIIIIIIIIIIIIIIIIIIIIHIIIIIIIIIIIHIIHIIIIIIIIIIIIIIIIIIIIIIIIIHHIIIIIIIIIIIIIIIIIIHIIIIIHIIGIIIIIIHIIIIIHIIIIIIIIHIIHIIIIIHIIIIIHIHIIIIHIIHIIIIIIGIIIIIIHHHGHHIHFHHIGHHIHHHIIIHHHIIIIIHGHIIIIIIIIEHIIIIHIIHIHHHHIIIGHF?EF-HIIHHGHIIIHHGAIHHHFEHGFHIHHCH?HHEIIIHIIIIIIIIIIHHHHIIIIIHIHDCIHHIIIIIIHHEIIIIIIIIIIHIIIIIIIIIHIIIIIIHIIIIHIHHGIHIIIIIIIIHIIH?IIIIIIIIIGIIIIIGIIIIIIIIIIIIHIIIIIIIIIIIIIIIIIIIIIIIIIIIIIIIIIIIIIIIIIHHCHHIIIIIHDDB@<
@HWI-D00621:464:HFY7KBCXY:1:1201:18845:65205 1:N:0:CGAGGCTGAGTCAACA
TGGGGAATATTGGACAATGGGCGCAAGCCTGATCCAGCCATGCCGCGTGTGTGAAGAAGGCCTTCGGGTTGTAAAGCACTTTTGTTCGGGAAGAAATCGTACGGATTAATACTTTGTACGGATGACGGTACCGAAAGAATAAGCACCGGCTAACTTCGTGCCAGCAGCCGCGGTAATACGAAGGGTGCAAGCGTTACTCGGAATCACTGGGCGTAAAGCGTGCGTAGGCGGTTCGTTAAGTCTGCTGTGAAAGCCCTGGGCTCAACCTGGGAACTGCAGTGGATACTGGCGGACTAGAGTGTGATAGAGGATGGTGGAATTCCCGGTGTAGCGGTGAAATGCGTAGAGATCGGGAGGAACACCAGTGGCGAAGGCGGCCATCTGGATCAACACTGACGCTGAGGCACGAAAGCGTGGGGAGCAAACAGGATTAGAAACCCCTGTAGTCC
+
IIIIIIIIIIIIIIIIIIIIIIIIIIIIIIIIIIIIIIIIIIIIIIIHIHIIIIIIIIIIIIIIIIIIIIIIIIIIIHIIIGHIHHIIIIIIIIIIIIIIIIIIIIHIIIIIIIIIIIIIIIIIIIIIIIIIGIIIIIIIIIIIIIIIIIIIIIIIIIIIIICHHIIIIIGHIIIIIIIIGIIIIIIIHHHHIHIIGHHIIIIIIIIIIHIIHHHIIIIGIIIHIIIIGIIHEIIHEIIHEGIIIIHIIIIHHFEIHIIIHHIIIIHHHEGIIIIIIIIIIHH?IIIIHIHIIHIIIIIIIIIIHIIIIIIIIIIIIIIIIIHIIIIIIIIIIIIIIIIIIIIIIIHFIHIIIIIIIIIIIIIIIIIIIIIIIIIIIIIIIIIIIIIIIIIHIIIIIIIIIIIHEIIIIIIIIIHIIIIIIIIIIIIIIIIIIHHF<IIHGHIIDDDDD
@HWI-D00621:464:HFY7KBCXY:1:1201:6509:65878 1:N:0:CGAGGCTGAGTCAACA
TGGGGAATCTTGCGCAATGGGCGAAAGCCTGACGCAGCGACGCCGCGTGGGGGATGACGGGTTTCGGCTTGTAAACCCCTGTTGCCCGGGACGAACTTCTCCTTTCGAGGAGATTGACGGTACCGGGTGAGGAAGCACCGGCTAACTCTGTGCCAGCAGCCGCGGTAATACAGAGGGTGCGAGCGTTGTCCGGAATCACTGGGCGTAAAGGGCGCGTAGGTGGCGACCCAAGTCGATGGTGAAAGCTCGCCGCTCAACGGCGAGTCGGCCACCGATACTGGGTTGCTCGAGCACTGTAGAGGCTAATGGAATTCCGGGTGTAGCGGTGGAATGCGTAGAGATCCGGAAGAACACCGGTGGCGAAGGCGGTTAGCTGGGCAGTTGCTGACACTGAGGCGCGACAGCGTGGGGAGCAAACAGGATTAGAAACCCTAGTAGTCC
+
IIHHIGIIIIIIIIIHIIIIIIIIGHIIIHIIIIIIIIIIIIIIIIIHIIIIIIIIIIIIHIIIIHIIIIIIIIIIIIGHHHIIIIIIIIIIIIIGIIIIIIIIIIIIIHHIIHHHGIIIIIIIIIIHIHIIHHIGFIIIIIEHHIIIIIIIGIIIIIIHIIHIIHICHIHHIIIHIHIIIIIIIEHGHHHIHIHGHHIIIHHHHHGFEHIIIIIIHHIIIIIIHIHIDHGIIHIHIHIIHHCHDD<GIIIHHHIIHIIHIIIHIIIIIIIIHIIIIIIIHIGHGHHIHHHHIIIIHIIIIIIHIIIIIHHCHIIIIGIIIIIIIHHHIIHHIIHHHHHCH@IIIIIIIIHIHGIHD0HHIHGIIIIIIIIIIIHIIIIIHF@EHIIIHHHHHIIIGIIHIIIHIHHIIIIIHFHHIHIIHHHFHIIHIIIHIIHHD@AA@
@HWI-D00621:464:HFY7KBCXY:1:1201:10988:65958 1:N:0:CGAGGCTGAGTCAACA
TAAGGAATATTGGTCAATGGACGCAAGTCTGAACCAGCCATGCCGCGTGGAGGATTAAGGCCCTCTGGGTTGTAAACTCCTTTTATCTGGGAAGAAATGCATTTTTTCTAAAATGCTTGACGGTACCAGAGGAATAAGCACCGGCTAACTCCGTGCCAGCAGCCGCGGTAATACGGAGGGTGCAAGCGTTATCCGGATTCACTGGGTTTAAAGGGTGCGTAGGCGGGTAAGTAAGTCCGTGGTGAAATCTCTGAGCTTAACTCAGAAACTGCCGTGGATACTATTTGCCTTGAATATTGTGGAGGTGAGCGGAATATGTCATGTAGCGGTGAAATGCTTAGATATGACATAGAACACCAATTGCGAAGGCAGCTCACTACACAATTATTGACGCTGAGGCACGAAAGCGTGGGGATCAAACAGGATTAGATACCCGGGTAGTCC
+
IGGHIIIIIIIGIIIGIIHHIIIIIIIEHHHHHIIIIIIIIIIIIIIIIIIIIIIIIIIHIIIIIHIIIHIIIHIIIIIIIGHIIIHIIIIIIIIHHHIGHIIIIIIIIIIIIIIHIIIIIHIIIHIIIIIIHIFIHGHIIIIEHIIIIIIIIHIIHHFIIIIIIIIIIIIIIIIIDHHIIIHHFIIHHHHHHIIHIIHHIIHHGIIHIIIIIIIHHIIIHHHIHIIIIIIHFIIHGHHEHCIHIGIHGIIIIIIHHIHIIHHIIHIIIIIHFIIIIIIIIIIIHFHHHHHIIIIHGIIIHHGIIIIHIIIIIIIHHHHCHHIIIIIIIIIIIIHIHIIIHHHHFHIHIHIIIHIIIIIIIHIIIIIIIIIIIIHHIFHCHHH@IIIIHIIHIIIIIIIHHIIIIIIHE?IIHHH?FGEIIIIIIHIIIHHEGHIIIIIDDADD
@HWI-D00621:464:HFY7KBCXY:1:1201:13103:66980 1:N:0:CGAGGCTGAGTCAACA
TGGGGAATTTTGGACAATGGGCGCAAGCCTGATCCAGCAATGCCGCGTGCAGGATGAAGGCCTTCGGGTTGTAAACTGCTTTTGTACGGAACGAAACGGCTCTTTCTAATAAAGGGGGCTAATGACGGTACCGTAAGAATAAGCACCGGCTAACTACGTGCCAGCAGCCGCGGTAATACGTAGGGTGCGAGCGTTAATCGGAATTACTGGGCGTAAAGCGTGCGCAGGCGGTAATGTAAGACAGATGTGAAATCCCCGGGCTTAACCTGGGACCTGCATTTGTGACTGCATTGCTGGAGTGCGGCAGAGGGGGATGGAATTCCGCGTGTAGCAGTGAAATGCGTAGATATGCGGAGGAACACCGATGGCGAAGGCAATCCCCTGGGCCTGCACTGACGCTCATGCACGAAAGCGTGGGGAGCAAACAGGATTAGATACCCCAGTAGTCC
+
HIIIIIIIIIIIIIIIIIIIIIIIIIIIIIIIIIIIIIIIIIIIHIIIIHIIHIIIIIIIIIIIIIIIIIIIIIIIIIIIIFHIHHIIIIIIIIIIIIIHHIHIIHIIIIIGHHHIIIIHIIIHIIIIGIIIIIIIHIIIIIIIIIIIIIHIIIIIIIIIIIIIIIFHHDHHHIIIIGIIIGIIIIIGHGIIHHHDHIIIIHIHIIHHIIIIIGHIIIHIIIIIHIIIIIHHHHHIIIIIHIHIIHIHIIHIHDIIHIIIHIIIHGHIHHGFEIIIHIIIIIIIIIHIIIIIHD0IIIIHIIIIHIIIIIHHIIIIIIIIHIIHIIIIIHIHIIHIIIIHIIIIIHGCG<IIIIIIIIIIIHIIIIIIIIIIIIIHHHGIIIIIIIIIIIHIHIIHIHHHCFHIIHIIIIIIIIIIIIIIIIIIIIIIIIIIIIIIIIIHIHIIDDDDD
@HWI-D00621:464:HFY7KBCXY:1:1201:19695:66827 1:N:0:CGAGGCTGAGTCAACA
TCGGGAATTTTGCGCAATGGACGAAAGTCTGACGCAGCAACGCCGCGTGAGGGATGAAGGCCTTCGGGTTGTAAACCTCTTTTATCAGGGAAGATAATGACGGTACCTGATGAATAAGTCACGGCTAACTACGTGCCAGCAGCCGCGGTAATACGTAGGTGACAAGCGTTGTCCGGATTTACTGGGCGTAAAGAGCGCGCAGGCGGTCGTTCAAGTCGAGTGTGAAAGCCCCCGGCTCAACTGGGGAGGGTCATTCGATACTGATCGACTCGAAGGCAGGAGAGGGTAGTGGAATTCCCGGTGTAGTGGTGAAATGCGTAGATATCGGGAGGAACACCAGTGGCGAAGGCGACTACCTGGCCTGTTCTTGACGCTGAGGCGCGAAAGCTAGGGGAGCAAACGGGATTAGAAACCCTAGTAGTCC
+
IIIIIIIIIIIIGIIIIIIIGIIIIIIIIIIIIIIIIIIIIIIIIIIHIIIIIIIIIIIIIIIIIIIIIIIIIIIIIIIIIHHHIIIIIIIIIIIIIIIIIIHIIIIHIIIIIHIIIIIIIIGIIIIIIIIIIIIIIIHIIIIIIIIIIHIIIIIIIIIIIIIIHHIIIHDHHHHIIIIIIIIIHIHIIIIIIIIIIIIIIIHIIIHHIIIHFHIIIIIHHIIHIIIIIIIIIHFHGIIIIIIIIIIHIIIIIIHIIHHHEHIHFGIIIHHIIIIIIIIIIHHHIIIIHIIIIIIHCFIIIIHHIIIIIIIIIIIIIIIIHEFHEIIIIIIIIIIIIIIIIIHHIIIIIIIIHHHIIHIIIIIIIIIIIIIIIIIIIHE/IIIIIIIIIHHHHIIIIHHD0IIIIIHHHD@HHIIIHIIDDDDC
@HWI-D00621:464:HFY7KBCXY:1:1201:9967:68416 1:N:0:CGAGGCTGAGTCAACA
TGGGGAATATTGGACAATGGGCGCAAGCCTGATCCAGCCATGCCGCGTGTGTGAAGAAGGCCTTCGGGTTGTAAAGCACTTTTGTCCGGGAAGAAAAGCCAGGGATTAATACCCCCGGGTTCTGACGGTACCGGAAGAATAAGCACCGGCTAACTTCGTGCCAGCAGCCGCGGTAATACGAAGGGTGCAAGCGTTACTCGGAATTACTGGGCGTAAAGCGTGCGTAGGTGGTTCGTTAAGTCTGCCGTGAAAGCCCCGGGCTCAACCTGGGAATGGCGGTGGATACTGGCGGACTAGAGTGCGGTAGAGGGTGGTGGAATTCCCGGTGTAGCAGTGAAATGCGTAGAGATCGGGAGGAACATCTGTGGCGAAGGCGGCCACCTGGACCAGCACTGACACTGAGGCACGAAAGCGTGGGGAGCAAACAGGATTAGAAACCCCAGTAGTCC
+
HHIIIIIIIIIIIHIIIIIIIIHIIIIIIIIIIHIIIIIIIIIIIIIIHDGHIIIIIIIIIIIIIIIIIIIIIIIIIHIIIDHHIGHHIIIIIIIIHIIIIIIIHIIIIIIIHGEHIIIIIIHIIIIIIIIIIDDEHIIIIIIIIIIIIIIGHHGHHIIIIIIIIIHIIIIIIIIIIIII?GHIIIII?HIIHIIHHIIIIIHHIIIIIIIIIIHFHHHHGHGHGGIHHHHH=HE@?EG-?HDCDIIHHHIIIIIIIIIHHIHIIHIIIIIIIIIIHHHHGGGEHIDHDCHHEIIHIIIIGIHH?IIIIIH?IIIIHIIIHIIHIIIIIIHGIIHIIIIIIIIIIHGCIHHIIIIIIIHHG1HHHIIIIIIIIIHE?IHFHIIIIHHHHHGIIIIIHGIIIIIIIIIIIIIIIIIIIIIIIIIIIIIIIIIIHHIHCHHH?HIIDDCDB
@HWI-D00621:464:HFY7KBCXY:1:1201:12283:68519 1:N:0:CGAGGCTGAGTCAACA
TGGGGAATTGTTCACAATGGGCGCAAGCCTGATGACGCAACGCCGCGTGGAGGATGAAGGTCTTCGGATTGTAAACTCCTGTTGCTCGGGACGAAATGCTCCAACCTAATACGTTGGAGTTTGACGGTACCGAGTGAGGAAGCCCCGGCTAACTCTGTGCCAGCAGCCGCGGTAATACAGAGGGGGCAAGCGTTGTTCGGAATTACTGGGCGTAAAGGGCGCGTAGGCGGCCTGTTAAGTCGAACGTGAAATCCCCGGGCTCAACCCGGGAACTGCGTCCGAAACTGGCAGGCTCGAATTCGGGAGAGGGATGCGGAATTCCAGGTGTAGCGGTGAAATGCGTAGATATCTGGAGGAACATCGGTGGCGAAGGCGGCATCCTGGACCGATATTGACGCTGAGGCGCGAAAGCCAGGGGAGCAAACGGGATTAGAAACCCCAGTAGTCC
+
IIIHIIIIIIIIIIIIIIIIIIIIIIIIIIIIIIIHIIIIIIIIIIIIIIHIIIIIIIIIIIIIIIIIIIIIIIIIIIIIIHHIIIIIIIIIHIIIIIIIIIIIIIIIIIIIIIIIIIIHIIIHIIIIIHHHHIEHIIIIIHIGHIIIHIIIIIIIIIIIIIIIIIIGHHHIIIIGIIIIHHIIIIIIIIHIIIIHIIHHIHIHIHIEHIIHIHHHIGIGHIIHHHGIHIHHE?HIHGIHHFHHGIIHHHHCHHHHEEIIGIHHIGIHIIIHDDGIIHIHIIHGHIHIHGIIGHIIIHCHIIIIIIIHHIIIIIIIIIIIIIIIIIIIIIIIIIIIIIIIIIIIIHFIIIIIIIIIIIIIHIIIIIIIIIIIIIIIIIHIIIIIIIIIIIIIIIIIIIIIIIHIIIIIIIIIIIHIIIIIIIIGIIIIIIIIIIHHIIIIIIIDADDB
@HWI-D00621:464:HFY7KBCXY:1:1201:17716:69114 1:N:0:CGAGGCTGAGTCAACA
TGGGGAATATTGCGCAATGGGCGAAAGCCTGACGCAGCAACGCCGCGTGCGGGATGAAGGCCTTCGGGTTGTAAACCTCTTTCAGGAGGGACGAAGCCACTCGGGTTAATAGCCTAGAGGGTGACGGTACCTCCAGAAGAAGCCCCGGCTAACTACGTGCCAGCAGCCGCGGTAATACGTAGGGGGCAAGCGTTGTCCGGATTTATTGGGCGTAAAGAGCGTGTAGGCGGCCAAACAGGTCAGCTGTGAAAACTCGAGGCTCAACCTCGAGACGTCGGTTGAAACCGTATGGCTAGAGTCCGGAAGAGGAGAGTGGAATTCCCGGTGTAGCGGTGAAATGCGCAGATATCGGGAAGAACACCCGTGGCGAAGGCGGCTCTCTGGGACGGTACTGACGCTGAGACGCGAAAGCGTGGGGAGCGAACAGGATTAGAGACCCTAGTAGTCC
+
IIIIIIIIIIIIIIIIIIIIIIIIIIIIIIIIIIIIIIIIIIIIIIIIIHIIIIIIIGHIIIIIIIIIHIIIIIIIIIIIIHIIIIIIIIIHIIIIIIIIIIIIIIIIIIIIIIIIIGIIHIHIIIIIIIIIIIIIHIHIIIIHIIIIGIIHIIIIHHIIGEHHIIIIIGIHHHIHHGIHIIHIIIHHIHFHBHHHGHIIIFH?FGHIHIHIHHIHIIHIIFIHIHIHHHHIHHEE?@H@?HHGHHGHHHHBB=HHHIIHGEHHHEBHHHHIHH?DGIIHEHADHHF@IHHIIIIIIHHHEEIHIIIIIIHGHIIIIIHIHIIIIIIDIIIIHHIHIIIIHHIIHHEHCIGIIHIHGHHHDHHIIIIIIIIIIIIIIIHIIIIIIIIIIIIHIIHHIIIIIIHIIIIIIIIIIIIIIIIIIIHG1IIIIIIIHHHHIIIIIIIDDDDB
@HWI-D00621:464:HFY7KBCXY:1:1201:7618:69669 1:N:0:CGAGGCTGAGTCAACA
TCAGGAATCTTGCACAATGGGGGCAACCCTGATGCAGCGACGCCGCGTGAACGATGAAGCCCTTCGGGGTGTAAAGTTCTTTCGGCAGGGACGATAATGACGGTACCTGCAGAAGCAGCTGCGGCTAACTACGTGCCAGCAGCCGCGGTAATACGTAGGCAGCGAGCGTTGTTCGGAGTTACTGGGCGTAAAGGGTGTGTAGGCGGTTCTTTAAGTTTGGTGTGAAATCTCCCGGCTCAACCGGGAGGGTGCGTCGAATACTGAGGAACTAGAGTATGGGATGGGAAAGTGGAATTCCTGGTGTAGCGGTGAAATGCGTAGATATCAGGAGGAACACCTGTGGTGTAGACGGCTTTCTGGACCATAACTGACGCTGAGACACGAAAGCGTGGGTAGCAAACAGGATTAGAAACCCCAGTAGTCC
+
IIIIIIIIIIIIIIIIIIIHHIIIIIHHIIIIIIIIIIIIIIIIIIIIIIIIIIIIIIIIHIIIIIIIIIIIIIIIIIIIIGHIHIIIIIIIIIIIIIIGIIIIIIIIIHIIIIIIHIIIIIIIIIIHIIIIIIIIIHIIIIIHIIIIIHHHIIIIIHGHIIIIHIIIIIIGIIIIGIHIHHHIIIIHHIHHIIIHIHIIIIIIIIIIGIIIIIIIIIHHHHHIIIIIIHHHHIIGHHIIIHIIIIIGHHGGIHIIHIIIIIIHIIIIIIIIIIHIIIIIHIIIIIIHIIIIIIIIHIIIIIIIIIIIIIIIIIIIIIIIIHHIIIIIIIHIIIIIIIIIIIIHHEHIIIIIIIIIIIIIIIIIIIIIIIIIIIIIIHHIHIIIIIIHIIIIIIIIIIIIIIIIIIHIIIHHIIIIIIIDDDDD
@HWI-D00621:464:HFY7KBCXY:1:1201:16803:69988 1:N:0:CGAGGCTGAGTCAACA
TGGGGAATTTTGCGCAATGGGCGAAAGCCTGACGCAGCAACGCCGCGTGGAGGATGAAGGTCCTTGGATTGTAAACTCCTGTCAGCAGGGAAAAAGCGACTTGACCTCATACGTCAGGGAGTTGATTGTACCTGCAGAGGAAGCCCCGGCTAACTCTGTGCCAGCAGCCGCGGTAATACAGAGGGGGCAAGCGTTATTCGGAATTATTGGGCGTAAAGGGCGCGTAGGCGGCCAGGCAAGTGGAAGGTGAAATCCCTCGGCTTAACCGAGGAACTGCCCTCCAAACTGCTTGGCTTGAGACCGGGAGAGGTGAGTGGAATTCCCAGTGTAGCGGTGAAATGCGTAGATATTGGGAGGAACACCAGTGGCGAAGGCGGCTCACTGGACCGGTACTGACGCTGATGCGCGAAAGCGTGGGGAGCAAACGGGATTAGATACCCTAGTAGTCC
+
IIIIGIIIIIIIIIIIIHHIIIIIHIIIIIIIIEHHIIGHIIIHHIIIIIGHIIIIIHIIIIHHIIIHIIIIIIHIIIIIIHIIIIIIIIIIHHIIIIIIIIIHHIIIIHIIIHHHHIHHIIGHIFHHIIIIIIIIIIIIGIIIIIIIIIHIIIIIIIIIIIHIIIIIIIIIIIIIIIIIIHHIIIIIHIIIIHHDFHIIIHIIIGFHHIIHIDGIIIIIIHHHCEIIIHIIIIIHGHIIHHH@GIHHIIHH@HIIIIHHHIGIIIIIHHEHHHHHHIIIIIIHGIIIHGIIIIGHIHC-HIIIIGIHIIIIIIIHGGIHHFIHGHIIHIIIIIIIIIIIIIIIIIHFHHIIIIIIIIIHGFHIIHHHIIHIIIIIIHIIIIHIIIIIIIIIHHHHIIHIIHIIHHIIIHGHIHFIIIIIHHHHHIIIIHH@EHFCHFHHHEGH@DAD?
@HWI-D00621:464:HFY7KBCXY:1:1201:7843:70198 1:N:0:CGAGGCTGAGTCAACA
TGGGGAATATTGCGCAATGGGCGAAAGCCTGACGCAGCGACGCCGCGTGAGGGACGAAGGCCTTCGGGTCGTAAACCTCTTTCAGCAGGGAAGAAGCGAAAGTGACGGTACCTGCAGAAGAAGCACCGGCTAACTACGTGCCAGCAGCCGCGGTAATACGTAGGGTGCAAGCGTTGTCCGGAATTATTGGGCGTAAAGAGCTCGTAGGCGGCTTGTCACGTCTGCTGTGAAAACTCGGGGCTCAACCCCGAGCCTGCAGTGGATACGGGCTAGCTAGAGTGCGGTAGGGGAGACTGGAATTCCTGGTGTAGCGGTGAAATGCGCAGATATCAGGAGGAACACCGGTGGCGAAGGCGGGTCTCTGGACCGATACTGACGCTGAGGAGCGAAAGCGTGGGGAGCGAACAGGATTAGAAACCCGGGTAGTCC
+
IIIGIIIIIIIIHIIIIIIIIHIIIHIHIIIIIIGIIIIGHHHIIHCHHIHIIDEHHIIIIIIIEGGHIIIIHGHHHHIIHFGHIIIIIIIIIIHIIIHIIGIIHIIIIGIIIIIIIIIIIIIIIIIIHIHIIIIHHIIIIIIIIIIIIIIIIIIGIIIIFHHIIHIIIIIII=HHIIIIHHIIHIIIIIIIIIIIIHHIIHIIIIIIHIHGFIHHIEIIHHHIIIIHIHHE?HDHHGIHFHHD?DIHDG@HIIHHHHIFIIIIHIIHIIIHHIHIIIIIIIIIIIIIHIGIHIIIIIIIHIIIIIIIIIIIIIIIHIHHIIIIIIHFHHIIIIIIHHEHHHIIIIIIHHHIIIIIIIIIHHIIIIIIIHHHIHHIHHEFHIIIHIIHIIIIIIIIIIIHIIIHIIIIIIIIHHIHIHIHIIIHDD@B?
@HWI-D00621:464:HFY7KBCXY:1:1201:2965:70776 1:N:0:CGAGGCTGAGTCAACA
TGGGGAATCTTGCACAATGGGGGAAACCCTGATGCAGCGACGCCGCGTGAGCGATGAAGCCCTTCGGGGTGTAAAGCTCTTTCGGCAGGGAAGATAATGACGGTACCTGCAGAAGCAGCTGCGGCTAACTACGTGCCAGCAGCCGCGGTAATACGTAGGCAGCGAGCGTTGTTCGGAGTTACTGGGCGTAAAGGGTGCGTAGGCGGTTGTTTAAGTTTGGTGTGAAATCTCCCGGCTCAACTGGGAGGGTGCGCCGAATACTGAATGACTAGAGTGCGGGAGAGGATAGTGGAATTCCTGGTGTAGCGGTGAAATGCGTAGATATCAGGAGGAACACCGGTGGTGTAGACGGCTATCTGGACCGTAACTGACGCTGAGGCACGAAAGCGTGGGTAGCAAACAGGATTAGATACCCTAGTAGTCC
+
IIIIIIHIIIIIIIIIFHIIIHIIIHIIIIIIIIIIIIIHIIIIIIIIIIIIIHIIIIIIIIIIIIIIIHIIIEHIIIIIIHHIIIIIIIIIIIIIIIIIIIIIHIIIIIIIIHIIIHIIIHGIIIIIIIIIII/FHHIIIGIIGHHDHHHHHHIIIIHIIIIGHIGIEGEHHEHIIIHHIIHHIFHHHHHIIIIIHGHHHHGHIIHIGIHFIHIHIHHHIIIIIIIIHIIIIIIIHHHHIGIIGIHIIIIHHFIIIIHIHIIIHIIIIIIIIIIIIIHIIHIIIIIIIIIIIIIIIIIIIIIIIIIIIHHIIIIGIIIIHHGHHHIIHIIIIIIHIIIHIIIGIIIIIIHIIIIIHIIIIIIIHHGIIIIIIIIIIIIIIIIIIIIIIIIIIIIIIIIIIIIIIIIIIIHIIIIIHIIDDDDD
@HWI-D00621:464:HFY7KBCXY:1:1201:10631:70929 1:N:0:CGAGGCTGAGTCAACA
[truncated: 60,328,699 more chars]
