# Supplementary material for: The effect of short-term fallowing on the microbial communities in forest soil cultivated with ginseng: Preliminary research
Source: PeerJ. 2023 Jan 31;11:e14758. doi: 10.7717/peerj.14758 (PMC9897065; doi:10.7717/peerj.14758)
Supplement: Supplemental Information 5 [file peerj-11-14758-s005.gz › Hx2_F.fastq]

@HWI-D00621:464:HFY7KBCXY:1:1102:11583:68340 1:N:0:AAGAGGCAAGTCAACA
AAGTCGTAACAAGGTCTCCGTAGGTGAACCTGCGGAGGGATCATTACAAGTGACCCCGGTCTAACCACCGGGATGTTCATAACCCTTTGTTGTCCGACTCTGTTGCCTCCGGGGCGACCCTGCCTTCGGGCGGGGGCTCCGGGTGGACACTTCAAACTCTTGCGTAACTTTGCAGTCTGAGTAAACTTTATTAATAAATTAAAACTTTTAACAACGGATCTCTTGGTTCTGGCATCGATGAAGAACGCAGC
+
IGIIIIHIIIGIIIIIIIIIIIIIIIIIIIIHIIIIIIIIIIIIIIIIIHIHIIIIIIIIHIIIIIIIIIIIIIIIIIIHIIIIIIIIIIIIIIIIIIIIIIIIIIIIIIIIIIIIIIIIIIIIIIIIIIIIIIIIIIIIIIIIIIIIIIIIIIIIIIIIIIIIIIIIIIIIIIIIIIIIIIIIIIIIIIIIIIIIIIIIIIIIIIIIIIIIIHIIIIIIIIIHHIIIIIIIIIIIIIIIIHIHHIDDDAD
@HWI-D00621:464:HFY7KBCXY:1:1102:6234:69230 1:N:0:AAGAGGCAAGTCAACA
AAGTCGTAACAAGGTTTCCGTAGGTGAACCTGCGGAAGGATCATTATTAGGGAGTTGTTTTGATTTTATTTACTGGTGGCATTAATGCAATCAGCAGAGAGATTTAACAATTACAAATTAAAAGATTACATAAGCACCTTGCTGCAATGGATCTCTCGGCTCTTGCATCGATGAAGAACGCAGC
+
IIIIIIIIIIIIIIIIIIIIIIIIIIIIIIIIIIIIIIIIIIIIIIIIIIIIHHIIIIIIIIIIIIIIIIIIIIHIHIIHIHIIIIIIIIIIIIIIIIIIIIHIIIIIIIIIIIIIIIIIIIIIIIIIIHIIIIIIIHHIIIIIHHHIIIIIIIII#IIIIIIIIIIIIIIIIIIIIIIIIIID
@HWI-D00621:464:HFY7KBCXY:1:1102:10415:71394 1:N:0:AAGAGGCAAGTCAACA
AAGTCGTAACAAGGTTTCCGTAGGTGAACCTGCGGAAGGATCACTAGTGATTAAATCGAGCGTGTCTTCATTGACCGCTCACCCTTCTCACCATCCACATACACCTGTGCACTGTTTAGCCTGAGCCGTTTCGGTTCAGGTTATCATTTCATACAAACTCTAGTCTTATGAATGTAAACGTTTTAATAACATAATAAAACTTTCAACAACGGATCTCTTGGTTCTCGCATCGATGAAGAACGCAGC
+
IIIIIIIIIIIIIIIIIIIIIIIIIIIIIIIIIIIIIIIIIIIIIIHIIIIIHIIIIHIIHHIHIIIIIIIIIIIIIIIIIIIIIIIIHIIIIIIIIIIIIIIIIIIIIIIIIIIIIIIIIIIIIIIIIIIIIGIIIIIHIIIIIIIIIIIIIIIIIIIIIIIHIIIIIIIIIIIIIIIIIIIIIIIIIIIIIIIIIIIIIIIIIIIIIIIIIIIIIIIIIHIIIIIHIIIIIIIHIIIIHDDDDD
@HWI-D00621:464:HFY7KBCXY:1:1102:13663:82864 1:N:0:AAGAGGCAAGTCAACA
AAGTCGTAACAAGGTCTCCGTAGGTGAACCTGCGGAGGGATCATTACAAGTGACCCCGGTCTAACCACCGGGATGTTCATAACCCTTTGTTGTCCGACTCTGTTGCCTCCGGGGCGACCCTGCCTTCGGGCGGGGGCTCCGGGTGGACACTTCAAACTCTTGCGTAACTTTGCAGTCTGAGTAAACTTAATTAATAAATTAAAACTTTTAACAACGGATCTCTTGGTTCTGGCATCGATGAAGAACGCAGC
+
IIIIIIIIIIIIIIIIIIIIIIIIIIIIIIIIIIHIIIIIIIIIIIIIIIIIHIHIIIIIIIIIIIIIIIGIIIIIIIIEIHIIIIIIHIIIIIIIIIIIIIIIIIIIIIIIIIIIIIIIIIIIIIIIIIIIIIIIIIIIIIIIIIIIHIIIIIIIIIIIIIIIIHIIIIIIIIIIIIIIIIIIIIIIIIIIIIIIIIIIIIIIIIHIIIIIIIIIIIIIIIIIIIIIIHHFIIIIIIIIIIIIIICBDAD
@HWI-D00621:464:HFY7KBCXY:1:1102:13452:84275 1:N:0:AAGAGGCAAGTCAACA
AAGTCGTAACAAGGTCTCCGTTGGTGAACCAGCGGAGGGATCATTACAGAGTTGTAAAACTCCCAAACCCATGTGAACGTACCTCTGTTGCCTCGGTGGCCTACGCTGTAGTTACCCTGTAGCTACCCTGTAGTCCGCCGAAGGACCAAAAAAACTCTTTCATATTTGTATCTCTGAGACAAAAACAAATAAGTTAAAACTTTCAACAACGGATCTCTTGGTTCTGGCATCGATGAAGAACGCAGC
+
IIIHIIIIIIIIIIIIIIIIIIIIIIIIIIIIIIIIIIIIIIIIIIIIHHIHIIIIIIIIIIIIIIIIIIIIIIIIIIIHHIIIIIIIIIIIIIIIIIIIIIIIIIIIIIIIIIIIIIIIIIIIIIIIIIIIIIIIIIIIIIIIIIIIIIIIIIIIIIIIIIIIIIHIIIIIIIIIIIIIIIIIIIIIIIIHIIIIIIIIIIIIIIIIIIIIIIIIIIIIIIIIIIIIIHIIIIIIIIIIHDCDDD
@HWI-D00621:464:HFY7KBCXY:1:1103:15349:48842 1:N:0:AAGAGGCAAGTCAACA
AAGTCGTAACAAGGTTTCCGTAGGTGAACCTGCGGAAGGATCATTAGTGAACGCCCTCACGGGCTTATAACTATTCCAAACCTCTGTGAACCGTGCCCTTCGGGGCTATTTTACAAACATGGTGTAATGAACGTCATATATCATAACAAAACAAAACTTTCAACAACGGATCTCTTGGCTCTCGCATCGATGAAGAACGCAGC
+
IIIIIIIIIIIIIIIIIIIIIIIIIIIIIIIIIIIIIIIIIIIIIIIIIIIIIIIIIIIIIIIIIIIIIIIIIIIIIIIHIIIIIIIIIIIIIIIIIIIIIIIIHIIIIIIIIIIIIIIIIIIIIIIIIHIIIIIIIIIIIIIIIIIIIIIIIIIIHIIIIIIHIIIIIIIIIIIIIIIIIIIIHHIIIIIIIIIIIIIHIIB
@HWI-D00621:464:HFY7KBCXY:1:1103:6044:61570 1:N:0:AAGAGGCAAGTCAACA
AAGTCGTAACAAGGTTTCCGTAGGTGAACCTGCGGAAGGATCATTATTAAATGCGAAGCCATCACTGGCCTAGCTTTATAATCCCTTATTACACCTGTGCACCTTATTGTCTTTGGACAATTTTAACAAACATCAGTGTAAAGAATGTAAACTATTATAATAAATACAACTTTTAACAACGGATCTCTTGGCTCTCGCATCGATGAAGAACGCAGC
+
IIIIIIIIIIIIIIIIHIIIIIIIIIIIIIIIIIIHIIIHIIIHIHHFHHHHIIIIGIIIHHIIIIIIIIIIIIIIIHIIIHIIIIIIIIHIIIIIIHIIIIIIIIIIIHIIIIIIIIIHHIIIIIIIIHIIIIIIIIIIIIIIIIIIIIIIIIIIIIIIIIIIIIIIIIIIIHHIIIIIIIIIIIIIHIIIIIIIIIIIIIIIIIIIIIIIGHHH
@HWI-D00621:464:HFY7KBCXY:1:1103:7581:68650 1:N:0:AAGAGGCAAGTCAACA
AAGTCGTAACAAGGTTTCCGTAGGTGAACCTGCGGAAGGATCATTACTGAAAAACTTTTTCAAGTTTTTTTAAATCCCATTGTCTACCTACCATGTTGCTTCCACTGGGCATGTCTTACCTTGTGTAAGACCTTTGGCTTATGTGAATAACCCAAGTCAGGGAGTTGCCGGTGGCAAGACTATCTACCAAAACTTGATTAAAATACAGTGTCTGAATCTTTTGCTTCAATGAAATAAAACTTTCAACAACGGATCTCTAGGCTCTTGCATCGATGAAGAACGCAGC
+
IIIIIIIIIIIIIIIIIIIIIIIIIIIIIIIIIIIIIIIIIIIIIIIIIIIIIIIIIIIIIIIIHIIIIIIIIIIIIIIHHHIIIIIIIIIIIIIIIIIIIIIIIIIIHHIIHIIIIIIIIIIIIIIIIIIIIIIIIHIIIIIIIIIIIIIIIIIIIIIIHIIIIIIIIIHIIIIIHIIIIIHHGIIIIIIHIIIIIIIIHIIIIIIIIIIIIIIIIIHIIIHHIIIIIIIIIIIIIIIIIIHIIIIIIIIIIIIIIIIIIIIIIIIIIIIIIIIIIIIIIDDDDD
@HWI-D00621:464:HFY7KBCXY:1:1103:2851:70914 1:N:0:AAGAGGCAAGTCAACA
AAGTCGTAACAAGGTTTCCGTAGGTGAACCTGCGGAAGGATCATTAGTGAACGCCCTCACGGGCTTATAACTATTCCAAACCTCTGTGAACCGTGCCCTTCGGGGCTATTTTACAAACATGGTGTAATGAACGTCATATATCATAACAAAACAAAACTTTCAACAACGGATCTCTTGGCTCTCGCATCGATGAAGAACGCAGC
+
IHIIIIIIIIIIIIIIIIIIIIIIIIIIIIIIIIIIIIIIIIIIIIIIIIIIIIIIIIIIIIIIIIIIIIIIIIIIIIIGIIIIIIIIIIIIIIIIIIIIIIIIIIIIIIIIIIIIIIIIIIIIIIIIIIIIIIIIIIIIIIIIIIIIIIIIIIIIHIIHHIHIIIIIIIIIIIIHIIIIIIIIIIIIIIIIIIIIIHHHIIB
@HWI-D00621:464:HFY7KBCXY:1:1103:15188:70856 1:N:0:AAGAGGCAAGTCAACA
AAGTCGTAACAAGGTAACCGTAGGTGAACCTGCGGTTGGATCATTACCAATTTAGACTCGCAAGAGTCATTAACACCTGTGCACTATTTATTGTTTCTGGGTGTCCTTTAATTAGGCGCCCAACCGTATTAACATTACTATTTGTCTGATATCTTATATAATAAGAAACAACTTTTGACAACGGATCTCTTGGCTCTCGCATCGATGAAGAACGCAGC
+
IIIIIIIIIIIIIIIIHIIIIIIIIIIIIIIIIIIIIIIIIIIIIIIIIIIIIIIIIIIIIIIIIIIIIIIIIIIIIIIIIIIIIIIIIIIIIIIIIIIIIIIIIIIIIIIIIIIIIIIIIIIIIIIIIIIIIIIIIIIIIIIIIIIIIIIIIIIIIIIIIIIIIIIIIIIIIIIIIIIIIIIIIIIIIIIIIIIIIIIIIHIIIIIIIIIIIHIIII
@HWI-D00621:464:HFY7KBCXY:1:1103:6362:79972 1:N:0:AAGAGGCAAGTCAACA
AAGTCGTAACAAGGTCTCCGTAGGTGAACCTGCGGAGGGATCATTACCGAGTGAGGGCCTTCGGGCTCGACCTCCAACCCTTTGTGAACACAACTTGTTGCTTCGGGGGCGACCCTGCCGTTTCGACGGCGAGCGCCCCCGGAGGCCTTCAAACACTGCATCTTTGCGTCGGAGTTTAAGTAAATTTAAACAAAACTTTCAACAACGGATCTCTTGGTTCTGGCATCGATGAAGAACGCAGC
+
IIIIIIIIIIIIIIIIIIHIIIIIIIIIIIHIIIIIIIIHIIIIIIIIIIIIIIIHHHIIIIIIIIIIIIIIIIIIIIIHIIIIIIIIIIIIIIIIIIIIIIIIHIIIIIIHIIIIIIIIIIIIIIIIIIIIIIIIIIIIIIIIIIIIIIIIIIIIIIIHHIIIIIIIIIIIIIHIIIIIIIIHIIIIIIIIIIIIIIIIIIIHIIIIIIIIIIIIIIIIIIIIIIIIIIIIIIIIIDDDDD
@HWI-D00621:464:HFY7KBCXY:1:1103:10568:87822 1:N:0:AAGAGGCAAGTCAACA
AAGTCGTAACAAGGTCTCCGTTGGTGAACCAGCGGAGGGATCATTACCGAGTTTACAACTCCCAAACCCCTGTGAACATACCTATACGTTGCCTCGGCGGATCAGCCCGCGCCCCGTAAAACGGGACGGCCCGCCCGAGGACCCTAAACTCTGTTTTTAGTGGAACTTCTGAGTAAAACAAACAAATAAATCAAAACTTTCAACAACGGATCTCTTGGTTCTGGCATCGATGAAGAACGCAGC
+
IIIIIIIIIIIIIIIIIIIIIIHIIIIIIIIIIIIIIIIIIIIIIIIIIIIHIIHIIIIIIIIIIIIIIIIIIIIIIIIHIIIIIIIIIIIIIIIIIIIIIIIIIIIIIIIIIIIIIIIIIIIIIIIIIIIIIIIIIIIIGIIIIIIHIIIIIIIIIIIIIIIIIIIIIIIIIIIIIIIIIIIIIIIIIIHIIIIIIIIIIIIIIIIIIIIIIIIIIIIIIIIIIIIIIIIIIIIHHHDDDDD
@HWI-D00621:464:HFY7KBCXY:1:1103:5990:88026 1:N:0:AAGAGGCAAGTCAACA
AAGTCGTAACAAGGTTTCCGTAGGTGAACCTGCGGAAGGATCATTACTGAAAAACTTTTTCAAGTTTTTTTAAATCCCATTGTCTACCTACCATGTTGCTTCCACTGGGCATGTCTTACCTTGTGTAAGACCTTTGGCTTATGTGAATAACCCAAGTCAGGGAGTTGCCGGTGGCAAGACCATCTACCAAAACTTGATTAAAATACAGTGTCTGAATCTTTTGCTTCAATGAAATAAAACTTTCAACAACGGATCTCTAGGCTCTTGCATCGATGAAGAACGCAGC
+
IIIIIIIIIIIIIIIIIIIIIIIIIIIIIIIIIIIIIIIGIIIIIIIIIHHHIIIIIIIIIIIIHIIIIIIIIIIIIIIIHIIIIHIIIIIIIIIIIIIIIIIIIIHIIIIIIIIIIIIIIIIIIIIIIIIIIIIIIIIIIIIIIIIIIIIIIIIIIIIIIIIIHIIIIIIIIIIIIIIIIIHHIHIIIIIIIIIIIIIIIIIIHIHIIHHIIIIIIIIIIIIIIIIIIHIIIIIIIIIIIIIIIIIIHHIIIIIIIIIIHIIIHEIIIIIIIIIIHDIIIDDDDD
@HWI-D00621:464:HFY7KBCXY:1:1103:14156:89052 1:N:0:AAGAGGCAAGTCAACA
AAGTCGTAACAAGGTTTCCGTAGGTGAACCTGCGGAAGGATCATTAGAGATGTGCGCAAGCACTTGTCCTTCATACACCTGTGCACCGTGGTCTTCGGACCTACAAACTTGAAGTCATGAACGTCTTTTATTATAACAAATAAAACTTTCAACAACGGATCTCTTGGCTCTCGCATCGATGAAGAACGCAGC
+
IIIIIIIIIIIIIIIIIIIIIIIIIIIHIIIIIIIIIIIIHIIIIIIIIIIIIIIIIIIIHHIIIIIIIIIIIIHIIIIGHIIIIIIIIIIHHIIIIIIIIIIIIIIIIIIIIIIIIIIIIIIIIIIIIIIIIIIIIIIIIIIIIIIIIIIIIIIIIIIIIIIIIIIIIIIIIIIIIIIIIIIIIIIIIIID
@HWI-D00621:464:HFY7KBCXY:1:1103:11207:91931 1:N:0:AAGAGGCAAGTCAACA
AAGTCGTAACAAGGTTTCCGTAGGTGAACCTGCGGAAGGATCATTACCAAAAGATAATCTTTCAACATTGAAAGATCTTACCTTTGTGCTGGCTTTGACAGTTTTGTACTTTTGGGGCTTTAAAATGGTTCAGTAGTTAAAGGAGGGAGCAATCCTTTTTTTATGCTACTGGGTCGGCCCCAAATAATCATATCATCCTTTAAAATTTTTTCTGATTAATTAACACATGATTTTAATAATCTGTTTAAAACAACTTTCAACAACGGATCTCTTGGTTCTCGCATCGATGAAGAACGCAGC
+
IIIIIIIIIIIIIIIIHIHIIIIIIIIIIIIIIIIIIIIIIIIIIIIIIIIIIIIIIIIIIIIIIIIIIHIIIHIIIIIGHIIIIIIIIIIIIIIIIIIIIHIIIIIIIIIIIIIIIIIIIIIIIIIIIIIIIIIIIIIIIIHIIIIHHIIIIHIIIIIIIIIIIIHHIIIIIIIIIIIIIIIHIIIIHHHIIHIIIIGHHIIIHIIIIIIIIIIIIIGIIIIFHIIIIGIIIIIIIIHHHHIIIIIIIIIIIIIIIIHHIIIIIHGIHIIIIIIHIIIHHIIIIIIIIIIIIHIDDBDB
@HWI-D00621:464:HFY7KBCXY:1:1103:6883:95433 1:N:0:AAGAGGCAAGTCAACA
AAGTCGTAACAAGGTCTCCGTTGGTGAACCAGCGGAGGGATCATTACCGAGTTTACAACTCCCAAACCCCTGTGAACATACCATTTGTTGCCTCGGCGGTGCCTGCTTCGGCAGCCCGCCAGAGGACCCAAACCCTTGATTTTATACAGTATCTTCTGAGTAAATGATTAAATAAATCAAAACTTTCAACAACGGATCTCTTGGTTCTGGCATCGATGAAGAACGCAGC
+
IIIIIIIIIIIIIIIIIIIIIIIIIIIIIIIIIIIIIIIIIIIIIIIIIIIIIIIIIIIIIIIIIIIIIIIIIIIIIIIIIIIIIIIIIIIIIIIIIIIIIIIIIIIIIIIIIIIIIIIIIIIIIIIIIIIIIIIIIIIIIIIIIIIIIIIIIIIIIIIIIIIIIIIIIIIIIIIIIIIIIIIIIIHIIIIIIIIIIIIIIIIIIIIIIIIIIIIIIIIIIIIIHIIID
@HWI-D00621:464:HFY7KBCXY:1:1103:11729:100311 1:N:0:AAGAGGCAAGTCAACT
AAGTCGTAACAAGGTCTCCGTTGGTGAACCAGCGGAGGGATCATTACCGAGTTTACAACTCCCAAACCCCTGTGAACATACCACTTGTTGCCTCGGCGGATCAGCCCGCTCCCGGTAAAACGGGACGGCCCGCCAGAGGACCCCTAAACTCTGTTTCTATATGTAACTTCTGAGTAAAACCATAAATAAATCAAAACTTTCAACAACGGATCTCTTGGTTCTGGCATCGATGAAGAACGCAGC
+
IIIIIIIIIIIIIIIIIIIIIIIHIIIIIIIIIIIIIIIHIIIIIIIIIIIIIIIIIIIIIIIIIIIIIIIIIIIIIIIHHIIIIIIIIHIIIIIIIIIIIIIIIIIIIHIIIIIIIIIHIIIIIIIIIIIIIIIIIIHIIIIIIIIIIIIIIIHIIIIIIIIIIIIIIIIIIHIIIIIIIIIIIIIIIIIIIIIIIIHIHIIIHIIIIIHIIIIIIIIIIIIIIIIIIIIIIIIIIIDDDAD
@HWI-D00621:464:HFY7KBCXY:1:1104:11551:69127 1:N:0:AAGAGGCAAGTCAACA
AAGTCGTAACAAGGTTTCCATAGGTGAACCTGTGGAAGGATCATTATTGAATGAATTTAGGAGTTGGTTTGATGCTGGCCGACAACCCCAAGGGCATGTGCACGCCTTCTCCTTCATCCACACACACCTGTGCACTTGTGAGACAGAGCATTAATTTCCTCCGTCTACTAATCACACAAACTCATTGTAATTGAACTGAATGTAATTGATGTAACACATAATTTGAAGTAAGTTTCAACAACGGATCTCTTGGCTCTTGCATCGATGAAGAACGCAGC
+
IIIIIIIIIIIIIHIHIIIIIIH@FEHHIIIIHIIIHIIHHHHIIIHIIHIIGIIIHIIIIIHIIIIIIIIIIIIIHIIHEIIIIIIIIIIHHIIIIIIHHIIIHIIIIIIHHIIIIIIIIIIIIGIIIIIHIIHIIIIIHIHHIIIHIIIIIIIIIIIIIIHIIIIIIIIIIIIIIIIIIIIIIHIIIIHIIHHHHIHIIIIIIIIIHIHHHIIIIIIIIIIIIHIIIIIHIIIIIIIIHIHHHFIHHIIIIHFHEIIIIHGIHIHIIIHHIDDDDD
@HWI-D00621:464:HFY7KBCXY:1:1104:11873:71311 1:N:0:AAGAGGCAAGTCAACA
AAGTCGTAACAAGGTTTCCGTAGGTGAACCTGCGGAAGGATCATTAGCGAGAGCCTGCCCAGACACGCCAAGTGTGTGGAGCACGCGCGCCGTCCTTGTGTTGTGTGTGGTGTTGTGTGCACTCACAGTGTGTGGGTGCATGCGCATTTTTCATCAACTCGTTTTATTCTGTCTAAATCTTCTGCTCACACGAGCACAAACAACCGAAAACTGCCAGCAATGGATCACTCGGTTCTCGCATCGATGAAGAACGCAGC
+
IIIIIIIIIIIIIIIIIIIIIIIIIIIIIIIIIIIHIIIIIIIIIIIIIIIIIIIIIIIIIIIIIIIIIIIIIIIIIIIIHIIIIIIIIIIIIIIIIIIIIIIIIIIIIIIIIIIIIIIIIIIIIIIIIIIIIIIIIIIIIIIIIIIIIIIIIIIIIIIIIIIIIIIIIIIIIIIIIIIIIIIIIIIIIIIIIIIIIIIHIIHIIIIIIIIIIIIIIIIIIHEIIHIIHIIIHIHIIIIIIHIIHIIGIIIIDDD@?
@HWI-D00621:464:HFY7KBCXY:1:1106:14831:71912 1:N:0:AAGAGGCAAGTCAACA
AAGTCGTAACAAGGTAACCGTAGGTGAACCTGCGGTTGGATCATTAACAATGGTTTTCAAACCTTTATTCTGTGCACTGTATTGTTCTTGGTGTTTTCCGCCTCTTTCTTTGGAGAGGAGCGGAGGCACCGACATTTTTAAACCATGTATTGTATCGAGTCTTGAATTTGTATTAAAATGAAAAACTTTTGACAACGGATCTCTTGGCTCTCGCATCGATGAAGAACGCAGC
+
IIIIHIIHIIIIIIIIHIIIIIIIIHIIIIIIIIIIIIIIIIIIIIHIIIIIIIIIIIIIIIIIIIIIIIIIIIIIIIIIIIIIIIIIIIIIIIIIIIIIIIIIIIIIIIIIIIIIIIIHIIIIIIIIIIIIIIIIIIIIIIIIIIIIIIIIIIIIIIIIIIIIIIIIIIIIIIIIIIIIIIIIIIIIIIHIIIIIIIIIIIIIIIIIIIIIIIIIIIIIIIIIIIHHDDDD
@HWI-D00621:464:HFY7KBCXY:1:1106:11190:76482 1:N:0:AAGAGGCAAGTCAACA
AAGTTGTAACAAGGTTTCCGTAGGTGAACCTGCGGAAGGATCATTAACAAATCCAATATGGGGAGGGGATAAAACCCTAACCTAATATTAAACCGCTAGCTCGATCGTTAGGTTGGGCTAGTTGGATATATATGCGTGAATGTAGACAGTGTGTGTAATAAAATTTATTGACAACTTTTAACAATGGATCTCTAGGCTCTTGCATCGATGAAGAACGCAGC
+
IIIIHIIIIIIIIIIIIIIIIIIIHIIIIIIIIIIIIIIIIIIIIIIIIIIIIIIIIIIIIIIIIIIIIIIIIIIIIIIHIIIIIIIIIHIIIIIIIIIIIIHHIIIIIIIIIIIIIIIIHIIIIIIIIIIIIIIIIIIIIIIIHIIIIIIIIIIIIIIIIIIIIIIIIIIIIIIIIIIIIIIIIIHIIIIIIIIIHIIIIHIHHIIIIIIHIIIIHGIHD
@HWI-D00621:464:HFY7KBCXY:1:1108:10606:67741 1:N:0:AAGAGGCAAGTCAACA
AGTCGTAACAAGGTTTCCGTAGGTGAACCTGCGGAAGGATCATTCACAATAAGTGTTCAATGGCACTTTAAAATCCATTACCCACCTTGTGTGCACTGTAAGGAGGAGGCAGACTTTCTGTCTCTTTCATTATATACATACCCACAATCTTCTTTCTTGTCTACTTTATTCGAGTACAAAACTCTAATACAACTTTCAACAACGGATCTCTTGGCTCTCGCATCGATGAAGAACGCAGC
+
IIHIIIIIIIIIIIIIIIIIIIIIIIIIIIIIIIIHIGHHIIIIIIIIIIIHIIIIIIIHIIHHIIIIIIIHIIIIIHIHHIIIIIIIIIIIIIIIIIIIIIIIIIIIIIIIIIIIIIIIIIIIIIIIIIIIIIIIIIIIIIIIHIHHIIIIIIIIIIIIIIIIIIIIIIHHHIIIIIIIIIIHIIIHIIIIIIIIIIHIIIIIIIHIIIIIIIIIIIIIIIIIIIHIIIIIIIDD@@D
@HWI-D00621:464:HFY7KBCXY:1:1108:10881:72344 1:N:0:AAGAGGCAAGTCAACA
AAGTCGTAACAAGGTCTCCGTAGGTGAACCTGCGGAGGGATCATTACTGAATGGCCCTTGGGCCTTCAACCCTCAAAACCCGTGGAAGCAATTGTGCTTCGGCGCCTCGGCGTCGCCTTTATGTCGAAGCCTGTATTTGTCTGATTGTACATTGAAGAATAAAACTTTCAACAAAGGATCTCTTGGCTCTTGCATCGATGAAGAACGCAGC
+
IIIIIIIIIIIIIIIIIIIIIIIIIIIIIIIIIIIIIIIIHHIIIIIIIIIIIIIIIIIIIIIIIIIIIIIIHIIIIIIIIIIIIIIIIIIIIIIIIIIIIIIIIIIIIIIIIIIIIIIIIIIIIIIIIHIIIIIIIIIIIIIIIIIIIIIIIIIIIIIIIIIIIIIIIIIIIIIIIIIIIIIIIIIIIIIIIIIIIIIIIIIIIIIHIID
@HWI-D00621:464:HFY7KBCXY:1:1109:12097:87690 1:N:0:AAGAGGCAAGTCAACA
AAGTCATAACAAGGTTTCCGTAGGTGAACCTGCGGAAGGATCATTATTGAATTCGGCCTTTTGGCCTTATACACATAATACACTGTGAACCGTGGCTTCGGCCCAAACTTGAAGTCTAGAATGTAACATATCATAACAAAATACAACTTTTAACAACGGATCTCTTGGCTCTCGCATCGATGAAGAACGCAGC
+
IIIIIIIIIIIIIIIIIIIIIIIIIIHIIIIIIIIIIIIIIIIIIIHHIIHIIIIIIIIIHIHIIIIIIIIIIIIIIIIIIIIIIIIIIIIIIIIIHIIIHIIIIIIIIIIIIIIIIIIIIIIIII*IIIIIIIIIIIIIHIIIIIIIIIIIHIIEHIIIIIIIIIIHHIIIIIIHHIIGIIIIIIIIIIIHD
@HWI-D00621:464:HFY7KBCXY:1:1110:15625:84006 1:N:0:AAGAGGCAAGTCAACA
AAGTTGTAACAAGGTTTCCGTAGGTGAACCTGCGGAAGGATCATTAACAAATCCAATGCTTGTGGGGTGACTTTAATTAGTCATCTTGCAAATATTAATCCGCTGGCCTCGTAAGGGGCTAGTCGATAGATAACATAAATGTGTGTAGTGTTGACAGTGTGTGATATTTAATTAATTATTGACAACTTTTAACAATGGATCTCTAGGCTCTTGCATCGATGAAGAACGCAGC
+
IHIHIIIIIIIIIIIIIIIIIIIIIIIIIIIIIIIIIIIIIIIIIIIIIIIIIIIIIIIHHIIIIIIIIIIIIIIIIIIIIIIIIIIIIIIIIIIIIIIIIIIIIIIIIIIIIIIIIIIIIIIIHIIIIIIIIIIIIIIIIIIIIIIIIIIIIIIIIIIIIIIIIHIIIIIIIIIIIIIIHIIHHIIIIIIIIIIIIIIIIIIIIIIIIIIIIIIIHIIIIIIIIIIIDDDD
@HWI-D00621:464:HFY7KBCXY:1:1110:13499:84552 1:N:0:AAGAGGCAAGTCAACA
AAGTCGTAACAAGGTTTCCGTAGGTGAACCTGCGGAAGGATCATTAATGAGAAACTGCCCCTCGCGGGTAGATCTCCCACCCTTTGTAAACTTACCTTTGTTGCTTTGGCAGGCCCGTCTCCGGACCGCCGGCTTCGGCTGGCCAGCGCCTGCCAGAGGATTCTAAACTCTGTCTGTCAGTGTTGTCTGAGTCTATATACAATCGTTAAAACTTTCAACAACGGATCTCTTGGTTCTGGCATCGATGAAGAACGCAGC
+
IHIIIIIIIIIIHIIIIIIIIIIIIIIIIIIIIIIIIIIIIIIIIIIHIIIIIIIIIIIIIIIIIIIIIIIIIIIIIIIIIIIIIIIIIIIIIIIIIIHIIIIIIIIIIIIIIIIIIIIIIIIIIHIIIHIIIIIIIIIIIHIIIIIHHIIIIIIHHIIIIHHHHHIIIIIIIIIIIIIIHIIIIIIIIHIIIIIHIIIIIHHIIHIIIIIIIIIIIIIIIIIIHIIIIIHEIIIIIIIHIIFIIIIIIIIHHDDDAD
@HWI-D00621:464:HFY7KBCXY:1:1110:12280:86860 1:N:0:AAGAGGCAAGTCAACA
AAGTCGTAACAAGGTCTCCGTTGGTGAACCAGCGGAGGGATCATTACCGAGTTTACAACTCCCAAACCCCTGTGAACATACCACTTGTTGCCTCGGCGGATCAGCCCGCTCCCGGTAAAACGGGACGGCCCGCCAGAGGACCCCTAAACTCTGTTTCTATATGTAACTTCTGAGTAAAACCATAAATAAATCAAAACTTTCAACAACGGATCTCTTGGTTCTGGCATCGATGAAGAACGCAGC
+
IIIIIIHHHIIIIIIIIIIIIIIIIIIIIIIIIIIIIIIIIIIIIIIIIIIIIIIIIIIIIIIIIIIIIIIIIIIIIIIHHIIIIIIIIIIIIIIIIIIIIIIIIIIIIIIIIIIHIIIIIIIIIIIIIIIIIIIIIIIIIIIIIIIIIIIIIIIIIIIIIIIIIIIIIIIIIIIIIIIIIIIIIHHIIIIIIIIIIIIIIIIIIHIIIIIIIIIIHIIIIIIIIIIIIIIIIIIIIIDDDDD
@HWI-D00621:464:HFY7KBCXY:1:1110:14824:90976 1:N:0:AAGAGGCAAGTCAACA
AAGTCGTAACAAGGTTTCCGTAGGTGAACCTGCGGAAGGATCATTAACATGATACTATAGAATTTTCACCCCACTTTTCGTACGAATATTAATATTAATGAATTATTTCTTTTCTACTATTTTTTACCCCCTTCTTTTCTTACAAATCATCTAGACTGATATTATACACATAATCAATAACGCTAAAACAACTCTTAGCAACGGATATCTTGGCTCTCGCATCGATGAAGAACGCAGC
+
IIIIIIIIIIIIIIIIIIIIIIIIIIIIIIIIIIIIIIIIIIIIIIIIIIIIIIIIIIIIIIIIIIIIIIIIIIIIIIIIIIIIIIIIIIIIIIIIIIIIIIIIIIIIIIIIIIIIIIIIIIIIIIIIIIIIIIIIIIIIIIIIIIIIIIIIIIIIIIIIIIIIIIIIIIIIIIIIIIIIIIIIIIIIIIIIIIIIIHIHHIIIHIIHIHIHHIIIIIIIIIIIIIIIIIIIHDDDDD
@HWI-D00621:464:HFY7KBCXY:1:1113:13039:78009 1:N:0:AAGAGGCAAGTCAACA
AAGTCGTAACAAGGTTTCCGTAGGTGAACCTGCGGAAGGATCATTAGTGAATTGAGCTGGCTTCGGCCGCTCTGATCTATACACACCTGTGAACTGTTGGCCTTCGGGTCTTTAAATACAACTGTGACGAACGTAAATTATTATAACAAATAAAACTTTTAACAACGGATCTCTTGGCTCTCGCATCGATGAAGAACGCAGC
+
IIIIIIIIIIIIIHIIIIIIIIIIIIIIIIIIIIIIIIIIIIIIIIHHIIIIIIIIIIIIIIIIIIIIIIIIIIIIIIHGHIIIIIIIIIIIIIIIIIIIIIIIIIIIIIIIIIIIIIIIIIIHIIIIIIIIIIIIIIIIIIIIIIIIIIIIIIIIIIIIIIIIIIIIHIIIIIIIIIIIIIIIIIIIIIIIIIIIIIHHHD
@HWI-D00621:464:HFY7KBCXY:1:1201:10665:60834 1:N:0:AAGAGGCAAGTCAACA
AAGTCGTAACAAGGTTTCCGTAGGTGAACCTGCGGAAGGATCATTAAAACAAAATGAATTTGTCGGGGCGGATATTCTTCTGCCCCGCGTATTCAACCAACCCGCTCTTGTATTTGGATCAAACGTCAAACAAAAACTTTTATATATTATAATAAAAAATAAACTTTCAACAACGGATCTCTTGGCTCTCGCATCGATGAAGAACGCAGC
+
IHIHHIIIIIIIIIIIIIIIIIIIIIIIIIIIIIIIIIIIIIIIIIIIIIIIIIIIIIIIIIIIIIIIIIIIIIIIIIIIIIIIIIIIIIIIIIIIIIIIIIIIIIIIIIIIIIIIIIIIIIIIIIIIIIIIIIIIIIIIIIIIIIIIIIIIIIIIIIIIIHIIIIIIIIIIIIIIIIIIIIIIIIHIIIIIIIIIIIIIIIIIIHIIID
@HWI-D00621:464:HFY7KBCXY:1:1201:18340:64429 1:N:0:AAGAGGCAAGTCAACA
AAGTCGTAACAAGGTTTCCGTAGGTGAACCTGCGGAAGGATCATTACTGAAAAACTTTTTCAAGTTTTTTTAAATCCCATTGTCTACCTACCATGTTGCTTCCACTGGGCATGTCTTACCTTGTGTAAGACCTTTGGCTTATGTGAATAACCCAAGTCAGGGAGTTGCCGGTGGCAAGACTATCTACCAAAACTTGATTAAAATACAGTGTCTGAATCTTTTGCTTCAATGAAATAAAACTTTCAACAACGGATCTCTAGGCTCTTGCATCGATGAAGAACGCAGC
+
IIIIIIIIIIIIIIIIIIIIIIIIIIIIIIIIIIIIIHIIIIIIIHIIIIIIIIIIIIIIIIIIIIIIIIIIIIIIIIIGIIIIIIIIIIIIIIIIIIIIIIIIIIIIHIIIIIIIIIIIIIIIIIIIIIIHIIIIIIIIIIIIIIIIHIIIGIIIIHIIIIIHIIIIIIIIHIIIIIIIIIIIIIIIIIIIIIIIIIIIIIIIIIIIIIIIIIIIIIIIIHIIIIIIIHHIIIIIHIIIHGIIIIIIIIIIIIIIIHIIIHCIIIIHHHIIIIIIIIIHIDDCDC
@HWI-D00621:464:HFY7KBCXY:1:1201:17376:65792 1:N:0:AAGAGGCCAGTCAACA
AAGTCGTAACAAGGTTTCCGTAGGTGAACCTGCGGAAGGATCATTCATAATAAGTGTTTTATGGCACTTTTTAAATCCATATCCACCTTGTGTGCAATGTCAGTCGATCTTCTTCATGGAGATCGGCCAAACATCAACCTTATCTTTTAACTCTTTGTCTGAAAAATATTATGAATAAACAATTCAAAATACAACTTTCAACAACGGATCTCTTGGCTCTCGCATCGATGAAGAACGCAGC
+
IIIIIIIGIIIIIIIIIIIGIIIHIIIIIIIIIIIIIIIIIIIHIIIIIIIIIIIIIIIIIIIIIIIIIIIIIIIIIIIIIIIIIIIIIIIIIIIIIIIIIIIIIIIIIIIIIIIIIIIIIHIIIIIIIIIIIIIIIIIIIIIHIIIIIIIIIIIIIIIIIIIIIHHIIIIIIIIIIIIHIIHHIIIIIIIIIIIIHIIIIIHIIIIIIIIIHIIIIIIIHIIIIHIHIIIIIIIICDDDD
@HWI-D00621:464:HFY7KBCXY:1:1201:8480:72209 1:N:0:AAGAGGCAAGTCAACA
AAGTCGTAACAAGGTTTCCGTAGGTGAACCTGCGGAAGGATCATTCATAATAAGTGTTTTATGGCACTTTTTAAATCCATATCCACCTTGTGTGCAATGTTTTGAAAATCGCCTTCTTGGTGGTTTTTTAATTACATCAACCAATTTTAACAAATTTGTCTTAAAAATTCTTGAATAAATATAATTCAAAAAACAACTTTCAACAACGGATCTCTTGGCTCTCGCATCGATGAAGAACGCAGC
+
IIIIIIIIIIIIIIIIIIIIIIIIIIIIIIIIIIIIIIIIIIIIIIIIIIIHIIIIIIIIIIIHIIIIIIIIIIIIIIIHIIIIIIIIIIIIIIIIIIIIIIIIIIIIIIIIIIIIIIIIIIIIHIIIIIIIIIIIIIIIIIIIIIIIIIIIIIIIIIIIIIIIIIIIIIIIIIIIIIIIIIIIIIIIIIIIIIIIIIIIIIIIHHIIIIIIIIIIIIIIIIIIIIIHIIIIIIIIIHDDADD
@HWI-D00621:464:HFY7KBCXY:1:1201:10003:72758 1:N:0:AAGAGGCAAGTCAACA
AAGTCGTAACAAGGTTTCCGTAGGTGAACCTGCGGAAGGATCATTAGTGAATTGAATATGTTAGCGGACCTCTTCGGAGTCCCTAGCATCAAATCATATCCATAACACCTGTGAACTGTAAGGCTGTCTTGAAAACGAAAGTGATTAGAGCGCCTGCCCATTTTATACAAACATTAAAGTAACAAACGTAGTCTTATTATAATCTAATAAAACTTTCAACAACGGATCTCTTGGCTCTCGCATCGATGAAGAACGCAGC
+
IIIIIIIIIIIIIIIIIIIIIIIIIIIIIIIIIIIIIIHIIIIIIIIHHHIIIIIIIIIIIIIIIIIIIIIHIIIIIIIIIIIIIIIIIIIIIIIIIIIIIIIIIIIIIIIIIIIIIIIIIIIIIIIIIIIIIIIIIIIIIIIIIIIIIIIIIIIIHIIIIHIIIIIIIIHIIIHIIIIIIIIHIIIHIIIIIIHHIHIIIIIIIIIIIIIIIIIIIIIIIHIIIIIIIIIIIIIIIIIIIIIIIIIIIIIIIIDDDDD
@HWI-D00621:464:HFY7KBCXY:1:1201:16871:78474 1:N:0:AAGAGGCAAGTCAACA
AAGTCGTAACAAGGTTTCCGTAGGTGAACCTGCGGAAGGATCATTACCGAAGTCAAGGCCCCTTCGGGGGCTAAACTTCCACCCTTTGTTTACCTTACCATTGTTGCTTTGGCGGGCCGCCTTAGGCCACCGGCTCTCGAGCTGGTGCGTGCCCGCCAGAGACCCCCAAACCCAAACCATATTTAGTGTCGTCTGAAAACAAGTTTAAATTATTAAAACTTTCAACAACGGATCTCTTGGCTCTGGCATCGATGAAGAACGCAGC
+
IIIIIIIIIIIIIIIIIIIIIIIIIIIIIIIIIIIIIIIIIIIIIIIIIIIIIIIIIIIIIIIIIIIHIIIIIIIIIIIHHIIIIIIIIIHGIIIHIIIHHHHHIIIIIIIIIIIIIIHIHIIIIIIIIIIHHHIIIIIHIIIIIGIIIIIIIIIIIIIIIHIHIIIIIHHIIIIIIIIIHIIIIIHIIIIIIIIIIIIHIIIIIIIIIIIIIIIIIIIIIIIIIIIIIIIIIIIGIIIIIIIIIIIIIIIIIIIIIIHIDDDDD
@HWI-D00621:464:HFY7KBCXY:1:1201:11079:82588 1:N:0:AAGAGGCAAGTCAACA
AAGTCGTAACAAGGTTTCCGTAGGTGAACCTGCGGAAGGATCATTCATAATCAAGTGTTTTTATGGCACTTTCAAAAATCCATATCCACCTTGTGTGCAATGTCATCTCACTGGAGGTCAACGGCTGTAAAAATCCGTTTGGTCACCTTTGGGATTTATATCTACTCAGAACTTTAGTGATTTTGTCTGAAACATATTATGAATACTTAATTCAAAATACAACTTTCAACAACGGATCTCTTGGCTCTCGCATCGATGAAGAACGCAGC
+
HIHIIIIIIIIIIIIIIHIIIIIIIIIIIIIIIIIIIIIIHIIIIIIIHIIIIIIIIIIIIIIIIIIIIIIIIIIIIIIIIIIIIIIIIIIIIIIIIIIHIIIIIIIIIIIIIIIIIIIIHIIIIIIIIIIIIIIHIHIIIIIIIIIIIIHHIIIIIIIIIIIIIIIIIIIHGHHIIIIIIIIIIIIIIGIIIIIIIIIIIIIIIIIIHIIIIIIIIIIIHIIIIIIHIIHGIIIHHGIGIIIHEHHIIGIIHIHIIIHIIIHHCDDD@
@HWI-D00621:464:HFY7KBCXY:1:1201:20426:83264 1:N:0:AAGAGGCAGGTCAACA
AAGTCGTAACAAGGTTTCCGTAGGTGAACCTGCGGAAGGATCATTCATAATAAGTGTTTTATGGCACTTTTTAAATCCATATCCACCTTGTGTGCAATGTCAGTCGATCTTCTTCATGGAGATCGACCAAACATCAACCTTTATTTTTTAACTCTTTGTCTGAAAAATATTATGAATAAACAATTCAAAATACAACTTTCAACAACGGATCTCTTGGCTCTCGCATCGATGAAGAACGCAGC
+
IIIIIIIIIIIIIIIIIIIIIIIIIIIIIIIIIHIIIIIIIIIIIIIIIIIIIIIIIIIIIIIHIIIIIIIIIIIIIIIIHIIIIIIIIIIIIIIIIIIIIIIIIIIIIIIIIIIIIIIIIIIIIIIIIIIIIHIIIIIIGIIIIIIIIIIIIIIIIIIIIIIIIIIIIIIIIIIIIIIIIIIIIIIIIIIIIIIHIIIIIIIIIIIIIIIIIIIIIIIIIIIIIHIIIIIIIIIIHDDDDD
@HWI-D00621:464:HFY7KBCXY:1:1201:9793:83672 1:N:0:AAGAGGCAAGTCAACA
AAGTCGTAACAAGGTCTCCGTTGGTGAACCAGCGGAGGGATCATTACAGAGTTTACAACTCCCAAACCCAAATGTGAACATACCTACTGTTGCTTCGGCGTGCTCGCCCCGGCGTCCGGCTGGCCTCGTGCTGGTCGCGGCCCGGAACCAGGTGGCCGCCGGAGAAAACCAAAACTCTTTGTATTATCAGCTTCTTCTGAATCCGCCGCAAGGCAAAACAAATGAATCAAAACTTTCAACAACGGATCTCTTGGTTCTGGCATCGATGAAGAACGCAGC
+
IIIIIIIIIIIIIIIIIIIIIIIIIIIIIIIIIIIIIIIIIIIHIIIIIIIIIIIIIIIIIIIIIIIIIHHIIIIIIHIHIIIIIIIIIIIIIIIIIIIIIIIIIIIIIIIIIIHIIIIIIIIIIIIIIIIIIIIIIIHIHIIIIIIIIIIIIIHHIIGIIIIIIIIIIIIIHHIIIGIIIIIIIIIIIHIIIIIIIIIIIIIIIIIIIIIIHIIIIIIIIIHIIIIIIGIIIIIHIIIIIIIIIIIIIIIIIIIIIIIIHIIGIIIIIIIIIHDDADD
@HWI-D00621:464:HFY7KBCXY:1:1201:12664:87314 1:N:0:AAGAGGCAAGTCAACA
AAGTCGTAACAAGGTTTCCGTAGGTGAACCTGCGGAAGGATCATTAGTGAACGCCCTCACGGGCTTATAACTATTCCAAACCTCTGTGAACCGTGCCCTTCGGGGCTATTTTACAAACATGGTGTAATGAACGTCATATATCATAACAAAACAAAACTTTCAACAACGGATCTCTTGGCTCTCGCATCGATGAAGAACGCAGC
+
IIIIIIIIIIIIIIIIIIIIIIIIIIIIIIIIIIIIIIIIIIIIIHIIIIIIIIIIHIIIIIIIIIIIIIIIIIIIIHHGIIIIIIHIIIGIHIIIIIIIIIIIIIIIIIIIIIIIIIIIIIIIIIIIIIIIIIIIIIIIIIIIIIIIIIIIIIIIIIIIHIHIIIHIIIIIIIIIIIIIIIIIIIIIIIIIIIIIIIIHHHD
@HWI-D00621:464:HFY7KBCXY:1:1201:10837:87649 1:N:0:AAGAGGCAAGTCAACA
AAGTCGTAACAAGGTTTCCGTAGGTGAACCTGCGGAAGGATCATTACCGATTTTTAGCGGACCTGATCTTTGGTCATGGTCTCGCGAAAACTTGTATTTAAAACCCCACTCTTATAAATTGAATCATTTTATATTATGTATATAATAAATAAAGATCACTTTCAACAACGGATCTCTTGGTTCTCGCATCGATGAAGAACGCAGC
+
IIIIIIIIIIIIIIIIIIIIIIIIIIIIIIIIIIIIIIHIIIIIIIIIIIIIIIIIIIIIIIIIIIIIIIIIIIIIIIIIIIIIIIIHIIIIIIIIIIIIIIHHGIIIIIIIIIIIIIIIIIIIIIIIIIIIIIIIIIIIIIIIIIIIIIIIIIIIIIIIIIIIIIIHIIIIIIIIIIIIIIIIIIIIIIIIIHIIIIIHIDHID
@HWI-D00621:464:HFY7KBCXY:1:1201:9838:89315 1:N:0:AAGAGGCAAGTCAACA
AAGTCGTAACAAGGTTTCCGTAGGTGAACCTGCGGAAGGATCATTCATAATAAGTGTTTTATGGCACTTTTTAAATCCATATCCACCTTGTGTGCAATGTCAGTCGATCTTCTTCATGGAGATCGACCAAACATCAACCTTTATCTTTTAACTCTTTGTCTGAAAAATATTATGAATAAACAATTCAAAATACAACTTTCAACAACGGATCTCTTGGCTCTCGCATCGATGAAGAACGCAGC
+
IIIIIIIIIHIIIIIIIIIIIIIIIIIIHHIIIIIIIIIIIIIIIIIIIIIIIIIIIIIIIIIIIHIIIIIIIIIIIIIIIIIIIIIHIIIIIIIIIHHHIIIIHIIIIIIIIIIIIIIIIIIIIIIHIIIIIIIIIIIIIIIIIIIIIIHIIIIIIIIIIIIIHIHIIIIIIIIIIIIHIIIIHIIIIIIIIHIIHIIIIIIIIIIIIHIIHIIIIIIIIIHIIIIIIIIIIIIIIDDDDB
@HWI-D00621:464:HFY7KBCXY:1:1201:14329:89495 1:N:0:AAGAGGCAAGTCAACA
AAGTCGTAACAAGGTTTCCGTAGGTGAACCTGCGGAAGGATCATTAAGAGAAGGAGAATGGTTTTGAGATTACTAGCGAGAGCTAGCAAAGATTTATTCAATTAACAATGACAAATATAATGATTATTACACGAGCACCTTGCTGCAATGGATCTCTCGGCTCTTGCATCGATGAAGAACGCAGC
+
IIIIIIIIIIIIIIIIIIIIIIIIIIIIIIIIIIIIIIIIIIIIIIIIIIIIIIHIHIIIIIIIIIIIIIIIIIIIIIIIIHIIIIIIIIIIIIIIIIIIIIIIIIIIIIIIIIIIIIIIIIIIIIIIIIIIHIIIIIIIIIIIIIIIIIIIIIIIIIIIIIIIIIIIIIIHIIIIIIIIIIIID
@HWI-D00621:464:HFY7KBCXY:1:1201:8701:90148 1:N:0:AAGAGGCAAGTCAACA
AAGTCGTAACAAGGTTTCCGTAGGTGAACCTGCGGAAGGATCATTATTGAATTTTAATGAAGAGTTTGGTTGTAGCTGGTCTATTAATTTGGGCATGTGCACACCTTTCTCTTTCATCCACACACACCTGTGAACCTGTGAGACAGATGGGAAATTTATTTGTTGTTTTTTGTAACAGAAAGACAATGAATTATTGGACCCTCTGTCTACTCAATTTATATAAACTCAATTTATTTTAAAATGAATGTAATGGATGTAACGCATCTAATACTAAGTTTCAACAACGGATCTCTTGGCTCTCGCATCGATGAAGAACGCAGC
+
IIIIIIIIIDHIHIIIIIIIIIIIIIIIIIIIIIIHIIIIIIIIIHIHIIIIIIIIIIIII@HHIIIIIIIFIIIHIIIIHHHIIIIIIIIHHHIIIIIIIIIIIIIIIIIIIIIIHIIIIIIIIIIIIIIIHIIIIIIIIIIIIIIIHIIHIIIIIIIIIIIIIIIIIIIIIIIIIIIIHIHIIIIIIIIIIIIIIHHIIIHIIHIIIIHHHIIIIIHIIIIHIIHHIHIIIHHIGIIHIIIIIIIIIIIHIIIIIHGHGIIIIIIIIIIIHIIHHHIIIIIHIIIIIIIIIIIHHIIIIGIIIIIIIIHHIIIHDDDAD
@HWI-D00621:464:HFY7KBCXY:1:1201:13049:95644 1:N:0:AAGAGGCAAGTCAACA
AAGTCGTAACAAGGTTTCCGTAGGTGAACCTGCGGAAGGATCATTCATAATAAGTGTTTTATGGCACTTTTTAAATCCATATCCACCTTGTGTGCAATGTCAGTCGATCTTCTTCATGGAGATCGACCAAACATCAACCTTTATCTTTTAACTCTTTGTCTGAAAAATATTATGAATAAACAATTCAAAATACAACTTTCAACAACGGATCTCTTGGCTCTCGCATCGATGAAGAACGCAGC
+
IIIIIIIIIIIIIIIIIHIIIIIIIHIHIIIIIIIIIIIIIIIIIIIIIIIIIIIIIIIIHIIIGIIIIIIIIIIIIIIIIIIIIIIIIIIIIIIIIIIIIIIIIIIIIIIIIIIIIIIIIIIIIIIIIIIIIIIIIHIIGIIIIIIIIHIIHIIIIIIIIIIIIIIIIIIIIIIIIIIIIIIIIIIIIIIIIIIIIIIIIIIIIIIIIIIIIIIIGIIIIHIHIIIIIIGIIIIIGDDABD
@HWI-D00621:464:HFY7KBCXY:1:1201:8250:96235 1:N:0:AAGAGGCAAGTCAACA
AAGTCGTAACAAGGTTTCCGTAGGTGAACCTGCGGAAGGATCATTACTGAAAAACTTTTTCAAGTTTTTTTAAATCCCATTGTCTACCTACCATGTTGCTTCCACTGGGCATGTCTTACCTTGTGTAAGACCTTTGGCTTATGTAAATAACCCAAGTCAGGGAGTTGCCGGTGGCAAGACTATCTACCAAAACTTGATTAAAATACAGTGTCTGAATCTTTTGCTTCAATGAAATAAAACTTTCAACAACGGATCTCTAGGCTCTTGCATCGATGAAGAACGCAGC
+
IIIIIIIIIIIIIIIIIIIIIIIIIIIIIIIIIIIIIIIIIIIIIIIIIIIHIIIIIIIIIIIIIIIIIIIIIIIHIIIHHHHIIIIIIIIIIIIIIIIIIIIIIIIIIIIIIIIIIIIIIIIIIIIIHIIIIIIIIIIIIIIIIIIIIIIIIIIIIIIIIIIIIIIIIIIIIIIIIIIIIIIIIIIIIIIIIIIIIIIIHIIIIIIIIIIIIIIIIIIIIIIIIIIIIIIIIIIIIHHIIIIIIIIIIIIIIIIIIIIIIIIIIIIIIIIIIIIIIIIIIDDDDB
@HWI-D00621:464:HFY7KBCXY:1:1201:5959:98047 1:N:0:AAGAGGCAAGTCAACA
AAGTCGTAACAAGGTTTCCGTAGGTGAACCTGCGGAAGGATCATTAACACGTATCCAACGTTAAAACCCCCGTGCATATTAACCCTGCTCTCCTTCACCTCTAGAAGCAATCTCTGGTAAATCATTTCACGAAGATAGATTGATTCAGAGACCTCTTCGGTGGCGTGATTGGATAGATGCGGTAGAGCAATTAGACCTGGTTTCCGACAGGATAACTGATACTTACTCAGATCGTTGATCATCACGATCAACGGACAGGTCTCTGGGGCCTTTGGCTCCCCTAAATATTTAACCACAGCATGTGAATTTCGGGCTCTGCAAACACAGAACCCATAAAAACGAACAACTGTTAACAATGGATATCTTGGTTCTCGCATCGATGAAGAACGCAGC
+
IHIHHIIIIIIIHIIIIIIIIIGIIIIIIIIIIIIIIIIIIIIIIHIIIIIIIIIHIIIHIIIIIIHIIIIIIIIIIIIDHIIIIIIIIHIIIIIIIIIIIIHHHIIIIIIIIIIIIIIIIIIIIIIIIIEHHIHIHHIIHIHIIHGIIIIIHIIIIIIIIHIIIIIHIIIIIIIIIIIIHIIIIIIIIIIIIHHIIIIIIIIIHIIIIIIIIIIIIIIHHHIIIIHIIIIHIIIIIHEIIGIIIIHHIHHHIHIIIIIIHGIIIIIIIIIHIIIHHIIIIIHEHHIIIHHIHFHHGIHIIIIIIIIIHIIIIIGIHIIIIIIIHHHH@IIIIIIIHHGIIHHIIIIIIIIIIIIIIHIIIIIIIGIHIIIIIHIIIIIIHIIIIIHGBDADD
@HWI-D00621:464:HFY7KBCXY:1:1202:14991:60145 1:N:0:AAGAGGCAAGTCAACA
AAGTCGTAACAAGGTTTCCGTAGGTGAACCTGCGGAAGGATCATTAGTGAATTGAGCTGGCTTCGGCCGCTCTGATCTATACACACCTGTGAACTGTTGGCCTTCGGGTCTTTAAATACAACTGTGACGAACGTAAATTATTATAACAAATAAAACTTTTAACAACGGATCTCTTGGCTCTCGCATCGATGAAGAACGCAGC
+
IIIIIIIHIIIIIIIIIIIIIIIIIIIIIIIIIIIIIIIIIIIIIIIHIIHIHIIIIIIIIIIIIIIIHIHHHIIIHIIHHIIIIIIIIIIIIIHIHIIIIIHIIIIIIIHHIIIIHIIIIIIIHIIIIIIIIIIIIIHIIIIIIIIIIIIIIIIIIHHHIIHIIIIIIIIHHIIIIIIIIIIIIIIIIIIIHIIIHGEHHD
@HWI-D00621:464:HFY7KBCXY:1:1202:11310:66247 1:N:0:AAGAGGCAAGTCAACA
AAGTCGTAACAAGGTTTCCGTAGGTGAACCTGCGGAAGGATCATTACTGAAAAACTTTTTCAAGTTTTTTAAAATCCCATTGTCTACCTACCATGTTGCTTCCACTGGGCATGTCTTACCTTGTGTAAGACCTTTGGCTTATGTGAATAACCCAAGTCAGGGAGTTGCCGGTGGCAAGACTATCTACCAAAACTTGATTAAAATACAGTGTCTGAATCTTTTGCTTCAATGAAATAAAACTTTCAACAACGGATCTCTAGGCTCTTGCATCGATGAAGAACGCAGC
+
IIIIIIIIIIIIIIIIIIIIIIIIIIIIIIIIIIIIIIHHIIIIIIIIIIIHIIIIIIIIIIIIHIIIIIIIIIIIIIIHIIIIIIIIIIIIIIIIIIIIIIIIIIIIIIIIIIIIIIIIIIIIIIIIHIIIIIIIIHIIIIIIIIIIIIIIIIIIIIIIIIIIIIIIIIIIIIIIIIIIIIIIIIIIIHIIIIIIIIIIIIIIIIIIHHIIIIIIIIIIIIIIIIIIIIIIIIIIIIIIIIIIIIIIIIIIIIIIIIIHIHHHHHIIIHIHIGHIIIIIIDDDAD
@HWI-D00621:464:HFY7KBCXY:1:1202:11214:66962 1:N:0:AAGAGGCAAGTCAACA
AAGTCGTAACAAGGTTTCCGTAGGTGAACCTGCGGAAGGATCATTCATAATCAAGTGTTTTTATGGCACTTTCAAAAATCCATATCCACCTTGTGTGCAATGTCATCTCACTGGAGGTCAACGGCTGTAAAAATCCGTTTGGTCACCTTTGGGATTTATATCTACTCAGAACTTTAGTGATTTTGTCTGAAACATATTATGAATACTTAATTCAAAATACAACTTTCAACAACGGATCTCTTGGCTCTCGCATCGATGAAGAACGCAGC
+
HIIIIIIIIIIIIIHHIIIIIHIIIIIIIHIIIHHIIIIHIIIHHIIIHIIHHIHHHHHIHIIIIIIIIIIIHIIIIIIIHIIIIIIIIIIIIIHIIIIIIIIIIIIIIIIIIHHHIIIIIIIIIIIIIIIHHIIIIIIIIIIIIIHHIIHIIHIIIIIIIIIIIFHIIIIIIIHIIHIIIIIIIIIIIIIIIIIIIIIIIIIIIHIIIIIHIIIIHHIHIIIIIHIIIIIIIIIIIIIHEIFIIHIHDCIIIIIIIHHCIIIICDDDD
@HWI-D00621:464:HFY7KBCXY:1:1202:7390:67758 1:N:0:AAGAGGCAAGTCAACA
AAGTCGTAACAAGGTTTCCGTAGGTGAACCTGCGGAAGGATCATTATTAGGGAGTTGTTTTGATTTTATTTACTGGTGGCATTAATGCAATCAGCAGAGAGATTTAACAATTACAAATTAAAAGATTACATAAGCACCTTGCTGCAATGGATCTCTCGGCTCTTGCATCGATGAAGAACGCAGC
+
IIIIIIIIIIIIIIIIIIIIIIIIIIIIIIIIIIIIIIIHIIHIIIIIIIIIIIIIIIIIIIIIIIIIIIIIIIIIIIIHIIIIIIIIIIIIIIIIIIIIIIIIIIIIIIIIIIIIIIIIIIIIIIIIIIIIIIIIIIIIIIIIIIIIIIIIIIIIIIIIIIIIIIIIIIIIIIIIIIIIIIID
@HWI-D00621:464:HFY7KBCXY:1:1202:10529:68896 1:N:0:AAGAGGCAAGTCAACA
AAGTCGTAACAAGGTTTCCGTAGGTGAACCTGCGGAAGGATCATTCACAATGAGTGTTTAATGGCACTTTAAATCCATTACCCACCTTGTGTGCACTGTAAGGAGGAGGCAGAACGGGTTGCCGTTCTGTCACTTTCATTATACATATACTATCTTCATTTCTCGTCTATTTTTGTATGAGTATCAAAACTCTAATACAACTTTCAACAACGGATCTCTTGGCTCTCGCATCGATGAAGAACGCAGC
+
IIIIIIIIIIIIIIIIIIIIIIIIIIIIIIIIIIIIIIIIIIIIIIIIIIIIIIIIIIIHHIIHIIIIIIEIIIIIIIIIHIIIIIIIIIIIIIIIIIIIIIIIIIIIIIIIIIIIIIIIIIIIIIIIIIIIIIIIIIIIIIIIIIIIIIIIIIIIIIIIIHIIIIIIIIIIIIIIIIIIIIIIIIIIIIIIIIIIIIIIIIIIIHGIHIIIIIHIIIIIIIIIIIIIIIIIHIHIIIIIIIDDD@B
@HWI-D00621:464:HFY7KBCXY:1:1202:11927:72412 1:N:0:AAGAGGCAAGTCAACA
AAGTCGTAACAAGGTTTCCGTAGGTGAACCTGCGGAAGGATCATTACTGAAAAACTTTTTCAAGTTTTTTTAAATCCCATTGTCTACCTACCATGTTGCTTCCACTGGGCATGTCTTACCTTGTGTAAGACCTTTGGCTTATGTGAATAACCCAAGTCAGGGAGTTGCCGGTGGCAAGACTATCTACCAAAACTTGATTAAAATACAGTGTCTGAATCTTTTGCTTCAATGAAATAAAACTTTCAACAACGGATCTCTAGGCTCTTGCATCGATGAAGAACGCAGC
+
IHIIIIIIIIIIIIIIIIIIIIIIIIIIIIIIIIIIIHIIIIIIIHIIIIIIIIIIIIIIIIIIIIIIIIIIIIIIIIIIHHIIIIIIIIIIIIIIIIIIIIIIIIIIIIIIIIIIIIIIIIIIIIIIIIIIIIIIIHIIIIHIHIIIIIIIIIIIIIIIIIIIIIIIIIIIIIIIIIIIIIIIIIIIIIIHIIIIIIIIIIHIIIIIIIIIIIIIIIIIIIIIIIHIIIIIIIIIIIIIIIIIIIIIIIIIIIIIIIIIHIIIIIIIIHIIIIIIIIIIIDDDCD
@HWI-D00621:464:HFY7KBCXY:1:1202:11724:77031 1:N:0:AAGAGGCAAGTCAACA
AAGTCGTAACAAGGTTTCCGTAGGTGAACCTGCGGAAGGATCATTACCGAAGTACAGGCCCTCTCGTAGGGCTAAACTTCCACCCTTTGTGAACTACACTTTGTTGCTTTGGCGAGACGCCCTCGTGGCCACCGGCTCCGGCTGGTGCGCGCTCGCCAGAGAAAACCCAAACCCAAACCATATTTAGTGATTTGTCTGAAAACAAGTTTAATTATTTAAAACTTTCAACAACGGATCTCTTGGCTCTGGCATCGATGAAGAACGCAGC
+
IHIIIIIIIIIIIIIIIIIIIIIIIIIIIIIIIIIIIIIIIIIIIIIIIIHHHIIIIIIIIIIIIIIIHIIIIIHIIIIIIIIIIIIIIIIIIIIIIIIIIIIIIIIIIIIIIIIIIIIIIIIIIIIIIIIIIIIIIIIIIIIIIIIIIIIIIIIIIIIIIIIHIIIIIIIIIIIIHIIIHIIIIIIIIIIIIIHIIIIIIHIIIIIIIIIIIIIIIIIIIIIIIIIIIIIIIIHIIIIIIIIIIIIIIIIIIIIIIIIIIIIDDDBD
@HWI-D00621:464:HFY7KBCXY:1:1202:5720:82397 1:N:0:AAGAGGCAAGTCAACA
AAGTCGTAACAAGGTCTCCGTTGGTGAACCAGCGGAGGGATCATTACCGAGTTTACAACTCCCAAACCCCTGTGAACATACCTTAATGTTGCCTCGGCGGATCAGCCCGCGCCCCGTAAAACGGGACGGCCCGCCAGAGGACCCAAACTCTAATGTTTCTTATTGTAACTTCTGAGTAAAACAAACAAATAAATCAAAACTTTCAACAACGGATCTCTTGGTTCTGGCATCGATGAAGAACGCAGC
+
IIIIIIIIIIIIIIIIIIIIIIIIIIIIIIIIIIIIIIIIIIIHIIIIIIIIIIIIIIIIIIIIIIIIIIHIIIIIIHIIIIIIIIIIIIIIIIIIIIIIIIIIIIIIIIIIIIIIIIIIIIIIIIIIIIIIIIIIIIIIIIIIIIIIIIIIIIIIIIIIIIIIIIIIIIIIIIIIIIIIIIIIIIIIIIIIIHIIIIIIIIIHHIIIIIIIIIIIIIIIIIHIIIIIIIIIIIIIIIIIIDDDDA
@HWI-D00621:464:HFY7KBCXY:1:1202:9649:83162 1:N:0:AAGAGGCAAGTCAACA
AAGTCGTAACAAGGTTTCCGTAGGTGAACCTGCGGAAGGATCATTAGTGATTGACCTCCGGGTCTTAATAACTATAATCTTCTACCTCTGTGAACCGTTGGTCTTCGGACCGATTCTTATAACAAACATCTGTGTAATGAACGTAACCTATATTAATCATATAAAACTTTTAACAACGGATCTCTTGGCTCTCGCATCGATGAAGAACGCAGC
+
IIIIIIIIIIIIIIIHIIIIIIIIIIIIIIIIIIIGIIIIIIIIIHIIIIIIIIIIIIIIHIIIHIIIIHHIIIIIIIIHIIIIIIIIIIIIIIIIIIIIIIIIIIIGIIIIIIIIIIIIIIIIIIIIIIIIIIHIIIIIIIIIIIIHHIIIIIIIIIHIIIIIHHHIIIIIIIIIIIIIIIIIIIIIIIIIHIIIIIHIIIIIIIIIHGHID
@HWI-D00621:464:HFY7KBCXY:1:1202:9014:83583 1:N:0:AAGAGGCAAGTCAACA
AAGTCGTAACAAGGTTTCCGTAGGTGAACCTGCGGAATGATCATTACCGAGCTCATGCCCTTCGGGGTAGACCTCCCACCCGTGCCTACCTTACCATCGTTGCCTTGGCGGCTGCTTGCGCGCCGCCAGTGGCCCTTAACCCGAACTCTCACGTCGTCTGAGCACTATACAATAGTTAAAACTTTCAACAACGGATCTCTTGGTTCTGGCATCGATGAAGAACGCAGC
+
IIIIIIIIIIIIIIIIIIIIIIIIIIIIIIIIIIIIIIIIIIIHIIIIIIIIIIIIIIIIIIIIIIIIIIIIIIIIIIIIIIIIIIIIIIIIIIIIIIIIIIIIIIIHIIIIIIIIIIHIIIIIIIIIIIIIIIIIIIIIIIIIIIIIIIIHIIIIIIIIIIIIIIIIIIIIIIIIIIIIIGIIIHIIIIIIIIIIIIIIIIIIIIIIIIIHHHIIHIHIIIIIIIGH
@HWI-D00621:464:HFY7KBCXY:1:1202:11214:84056 1:N:0:AAGAGGCAAGTCAACA
AAGTCGTAACAAGGTTTCCGTAGGTGAACCTGCGGAAGGATCATTACTGAAAAACTTTTTCAAGTTTTTTTAAATCCCATTGTCTACCTACCATGTTGCTTCCACTGGGCATGTCTTACCTTGTGTAAGACCTTTGGCTTATGTGAATAACCCAAGTCAGGGAGTTGCCGGTGGCAAGACTATCTACCAAAACTTGATTAAAATACAGTGTCTGAATCTTTTGCTTCAATGAAATAAAACTTTCAACAACGGATCTCTAGGCTCTTGCATCGATGAAGAACGCAGC
+
IIHIIIIIIIIIIIIIIIIIIIIIIIIIIIIIIIIIIIHIIIIIIIIIIIIIIIIIIIIIIIIIIIIIIIIIIIIIIIIIHIIIIIIIIIIIIIIIIIIIIIHIIIIHIIIIIIIIIIIIIIIIIIIIIIIIIIIIIIIIIHIIIIHHIIIIIIIIIHIIIIIHHHHIIIHIIIIIIIIIIIHIHHIHIIHIIIIIIIIIIIIIIIIIIIIIIIIIIIIIIIIIIIIIIIIIIIIIIIIIIIIHGIIIIIIIIIIIIIIIIHIHIIIIIHIHIIIIIIIIIDDDAB
@HWI-D00621:464:HFY7KBCXY:1:1202:6848:86029 1:N:0:AAGAGGCAAGTCAACA
AAGTCGTAACAAGGTTTCCGTAGGTGAACCTGCGGAAGGATCATTCATAATAAGTGTTTTATGGCACTTTTTAAATCCATATCCACCTTGTGTGCAATGTCAGTCGATCTTCTTCATGGAGATCGACCAAACATCAACCTTTATCTTTTAACTCTTTGTCTGAAAAATATTATGAATAAACAATTCAAAATACAACTTTCAACAACGGATCTCTTGGCTCTCGCATCGATGAAGAACGCAGC
+
IIIIIIIIIIIIIIIIIIIIIIIIIIIIHIHIIIIIIIIIIIIIIIIIIIIIIIIIIIIIIIIIIIIIIIIIIIIIIIIHHIIIIIIIIIIIIIIIIIIIIIIIIIIIIIIIIIIIIIIIIIIIIIIIIIIIIIIIIIIIIIIIIIIIIIIIIIIIIIIIIIIIIIIIIIIIIHIIIIIIIIIIIIIIIIIIIIIIIIIIIIIIIIIIIIIIIIIIIIIIIIIIIIIIIIIIIIIIIDDDDD
@HWI-D00621:464:HFY7KBCXY:1:1202:15969:86464 1:N:0:AAGAGGCAAGTCAACA
AAGTCGTAACAAGGTCTCCGTAGGTGAACCTGCGGAGGGATCATTACAAGTGACCCCGGTCTAACCACCGGGATGTTCATAACCCTTTGTTGTCCGACTCTGTTGCCTCCGGGGCGACCCTGCCTTCGGGCGGGGGCTCCGGGTGGACACTTCAAACTCTTGCGTAACTTTGCAGTCTGAGTAAACTTAATTAATAAATTAAAACTTTTAACAACGGATCTCTTGGTTCTGGCATCGATGAAGAACGCAGC
+
IIIIIIIHIIIIIIIIIIIIIIHIIIIIIIIIIHIIIIIIIIIIIIIIIIIIIIIIIIIIIIIIIIIIIIHHIIIIIIIHHIIIIIIIIIIIIIIIHIIIIIIIIIIIIIIIIIIIIIIIIIIIIIIIIIIIIIIIIIIIIIIIIIIIIIIIIIIHIIIIIIIIIIIIIIIIIIIIIIIIIIIIIIIIIIIIIIIIIIIIIIIIIIIIHIIHIIIIIIHIIIIIIIIIIIIIIIIIIIIIIIIIIHBDDDD
@HWI-D00621:464:HFY7KBCXY:1:1202:12659:89699 1:N:0:AAGAGGCAAGTCAACA
AAGTCGTAACAAGGTCTCCGTAGGTGAACCTGCGGAGGGATCATTACAAGTGACCCCGGTCTAACCACCGGGATGTTCATAACCCTTTGTTGTCCGACTCTGTTGCCTCCGGGGCGACCCTGCCTTCGGGCGGGGGCTCCGGGTGGACACTTCAAACTCTTGCGTAACTTTGCAGTCTGAGTAAACTTAATTAATAAATTAAAACTTTTAACAACGGATCTCTTGGTTCTGGCATCGATGAGAACGCAGC
+
IIIIIIIIIIIIIIIIIIIIIIIIIIIIIIIIIIIIIIIIIIIIIIIIIIIHIIHIIIIIIHIIIIIIIIIIIIHHHIIHHIIIIIIIIIIIIIIIHIIIIIIIIIIIIIIIIIIIIIIIIIIIIIIIIIIIIIIIIIIIIIIIIIIHIIIIIIIIIIIIHIIIIIIIIIIIIIIIIIIIIIIIIIIIIIIIIIIIIIIIIIIIIIIIIIIIIHIIIHHIIIIIIIIHIHIIIIIHHG?IIIIIIDDDDD
@HWI-D00621:464:HFY7KBCXY:1:1202:10885:92045 1:N:0:AAGAGGCAAGTCAACA
AAGTCGTAACAAGGTTTCCGTAGGTGAACCTGCGGAAGGATCATTCATAATAAGTGTTTTATGGCACTTTTTAAATCCATATCCACCTTGTGTGCAATGTCAGTCGATCTTCTTCATGGAGATCGACCAAACATCAACCTTTATCTTTTAACTCTTTGTCTGAAAAATATTATGAATAAACAATTCAAAATACAACTTTCAACAACGGATCTCTTGGCTCTCGCATCGATGAAGAACGCAGC
+
IIIIIIIIIIIIIIIIIIIIIIIHIIHHIHIIIIIIIIIIIIIIIIIIIIIIIIIIIIIIIIIIIIIIIIIIIIIIIIIGIIIIIIIIIIIIIIIIIIIIIIIIIIIIIIIIIIIIIIIIIIIIIIIIIIIIIIIIIIIIIIIIIIIIIIIIIIIHIIIHIIIIIHIIIIIIIIIIIIIIIIIIIIIIIIIIIIIIIIIIIIIIIIIIIIIIIIIIHHIIIIIIIIIIIIIIIIIIIDDDAD
@HWI-D00621:464:HFY7KBCXY:1:1202:8059:94583 1:N:0:AAGAGGCAAGTCAACA
AAGTCGTAACAAGGTCTCCGTAGGTGAACCTGCGGAGGGATCATTACAAGTGACCCCGGTCTTACCACCGGGATGTTCATAACCCTTTGTTGTCCGACTCTGTTGCCTCCGGGGCGACCCTGCCTTCGGGCGGGGGCTCCGGGTGGACACTTCAAACTCTTGCGTAACTTTGCAGTCTGAGTAAACTTAATTAATAAATTAAAACTTTTAACAACGGATCTCTTGGTTCTGGCATCGATGAAGAACGCAGC
+
IIIIIIIIIIIIIIIIIIIIIIIIIIIIIIIIIIIIIIIIIIIIIIIIIIIIIIIIIIIIIIIIIIIIIIIIIIIIIIIFHIIIIIIIIIIIIIIIIIIIIIIIIIIIIIIIIIIIIIIIIIIIIIIIIIIIIIIIIIIIIIIIIHIIIIIIIIIIIIIHHIIIIIIIIIIIIIIIIIIIIIIIIIIIIIIIIIIIIIIIIIIIIIIIIIIIIIHIIIIIIIIIIIIIIIIIIIIGIIIHIIIIIIDDDAA
@HWI-D00621:464:HFY7KBCXY:1:1202:12359:95024 1:N:0:AAGAGGCAAGTCAACA
AAGTCGTAACAAGGTCTCCGTAGGTGAACCTGCGGAGGGATCATTACTGAGTGAGGGAGAAATCCCGACCTCCAACCCTTTGTGAACACATCTTGTTGCTTTGGGGGCGACCCTGCCGTTCGCGGCATTCCCCCCGGAGGTCATCAAAACACTGCATTCTTACGTCAGAGTAAAAAGTTAATTTAATAAAACTTTCAACAACGGATCTCTTGGTTCTGGCATCGATGAAGAACGCAGC
+
IIIIIIIIIIIIIIIIIIIIIIIIIIIIIIIIIIIIIIIIIIIIIIIIIIIHIHHHIIIIIHIIIIIIIIIIIIIIIIIIIIIIIIIIIIIIIIIIIIIIIIIIIIIIIIIIIIIIIIIIIIIIIIIIIIIIIIIIIIIIIIIIIIIIIIIIIIHIIHIIIHHIIIIIHIIIIIIIIHIIIIHIIIIIIIIIIIIIIIIIIIIIIIIIIIIIIIIIIIIIIIIIIIIIIHHHIDCDAC
@HWI-D00621:464:HFY7KBCXY:1:1202:5018:97887 1:N:0:AAGAGGCAAGTCAACA
AAGTCGTAACAAGGTTTCCGTAGGTGAACCTGCGGAAGGATCATTAAATTCAGTAGCTTGCTACTGTTAGGGGGGTCCGTTAGTCTGTATAGTATCACTACTGATGAGCAGCACGACCCTCTGTCTATACCCTTGTCTTTTGCGCACTCATGTTTCCTCGGCGGCTTGATACCCGCCGGCTGGATCAATCTATAACCTTTTTAATTTTCAATCAGCGTCTGAAAAACCTAATAATTACAACTTTCAACAACGGATCTCTTGGTTCTGGCATCGATGAAGAACGCAGC
+
HIIIIIIHIIIIIIIIIIIIIIIHIIIIIIIIIGIIIIIHIIIHIIIIIIIIIIIIIIIIIIIIIIIIIIIIIIIIIIIIIIIIIIIIIIIIIIIIIIIIIIIIIIIIIIIIIIIIIIIIIIIIIIIIIIIIIIIIIIIIIIIIIIIIIIIIIIIIIIIIIIIHIIIIIIIIIIHIIIIIIIIIHHIIIHIIIIIIIIIIIIIIIIIIIIHIIIIIIIIIIIIIIIIIIIIIIIIIIIIHIIHHHIHIIIIIIIIIIIIIIIIIIIIIHIGIIIIIIIIIIDDDDDA
@HWI-D00621:464:HFY7KBCXY:1:1202:14502:97949 1:N:0:AAGAGGCAAGTTAACA
AAGTCGTAACAAGGTCTCCGTAGGTGAACCTGCGGAGGGATCATTACAAGTGACCCCGGTCTAACCACCGGGATGTTCATAACCCTTTGTTGTCCGACTCTGTTGCCTCTGGGGCGACCCTGCCTTCGGGCGGGGGCTCCGGGTGGACACTTCAAACTCTTGCGTAACTTTGCAGTCTGAGTAAACTTAATTAATAAATTAAAACTTTTAACAACGGATCTCTTGGTTCTGGCATCGATGAAGAACGCAGC
+
IIIIIIIIIIIIIIIIIIIIIIIIIIIIIIHIIIIIIIIIIIIIIIIIIIIGHIIIHIIIIIIIIIIIIIHIIGIIIIIFHHIIIIIIIIIIIIIIIIIIIIIIIIIIIIIIIIIIIIIIIIIIIIIIIIIIIIIIIIIIIIIIIIIIHHIIIIIIIIIIIIIIIIIIIIIIIIIIIHIIIIIIHIIIIIIIIIIIIHIIIIIIIIIHHIIIHIIIIIIIIIIIIIIIIIIIIIIIIIIIHIIIIICCDDD
@HWI-D00621:464:HFY7KBCXY:1:1202:11451:98420 1:N:0:AAGAGGCAAGTCAACA
AAGTCGTAACAAGGTTTCCGTAGGTGAACCTGCGGAAGGATCATTACTGAAAAACTTTTTCAAGTTTTTTTAAATCCCATTGTCTACCTACCATGTTGCTTCCACTGGGCATGTCTTACCTTGTGTAAGACCTTTGGCTTATGTGAATAACCCAAGTCAGGGAGTTGCCGGTGGCAAGACCATCTACCAAAACTTGATTAAAATACAGTGCCTGAATCTTTTGCTTCAATGAAATAAAACTTTCAACAACGGATCTCTAGGCTCTTGCATCGATGAAGAACGCAGC
+
IIIIIIIIIIIIIIIIIIIIIIHIIIIIIIIIIHIIIIIIIIIIIIIHIHHHIIIIIIIIIIIIIIIIIIIIIIIIIIIHHHIIIIIIIIIIIIIIIHIIIIHIIIIIIHIIIIIIIIIIIIIIIIIIIIIIIIIIIIIIIIIIIIIIIIIIIIIIIIIIIIIIIIIIIHHHIIIIIIIIIIIIHIIIIIHIIIIIIIIIIIIIIIIIIIIIIIIIIIIIIIIIIIIIIIIIIIIIIIIIIHIHIIIHHIIIIIIIIIIIIIIHIIIHIIIIIIIIIIIIGDDDD?
@HWI-D00621:464:HFY7KBCXY:1:1202:9513:100675 1:N:0:AAGAGGCAAGTCAACA
AAGTCGTAACAAGGTTTCCGTAGGTGAACCTGCGGAAGGATCATTACTGAAAAACTTTTTCAAGTTTTTTTAAATCCCATTGTCTACCTACCATGTTGCTTCCACTGGGCATGTCTTACCTTGTGTAAGACCTTTGGCTTATGTGAATAACCCAAGTCAGGGAGTTGCCGGTGGCAAGACCATCTACCAAAACTTGATTAAAATACAGTGTCTGAATCTTTTGCTTCAATGAAATAAAACTTTCAACAACGGATCTCTAGGCTCTTGCATCGATGAAGAACGCAGC
+
IIIIIIIIIIIIIIIIIHIIIIIIIIIIIIHIIIIHIIIIIIIIIIIIIIIIIGIIIIIIIIIIIIIIIIIIIIIIIIIHHHIIIIIIIIIIIIIIIIIIIIHIIIIHIIIIIIIIIIIIIIIIIIIIIIIIIIIIIIIIIIIIIIIIHIHIIIIIIIIIIIIIIIIIIIIIIIIIIIIIIIIIHHIHIIIHIIHHGHIIIIIIIIIIIIIIHHIIIIIIIIIIIIIIHGIIIIIIHIIIIIIIIIIIIIIIIGIIIIIIHHIHHHIIIIIIIHIIIIIIIDDD?A
@HWI-D00621:464:HFY7KBCXY:1:1203:13887:71682 1:N:0:AAGAGGCAAGTCAACA
AAGTCGTAACAAGGTTTCCGTAGGTGAACCTGCGGAAGGATCATTCATAATAAGTGTTTTATGGCACTTTTTAAATCCATATCCACCTTGTGTGCAATGTCAGTCGATCTTCTTCATGGAGATCGACCAAACATCAACCTTTATCTTTTAACTCTTTGTCTGAAAAATATTATGAATAAACAATTCAAAATACAACTTTCAACAACGGATCTCTTGGCTCTCGCATCGATGAAGAACGCAGC
+
IIIIIHIIIIIIIHIIIIIIIIIIIIHHIHIIIIIIIIIIHIIIIIHIIIIIIIIIIIIIIIIIIIIIIIIIIHHIIIHHHIIIIIIIIIIIIIIIIIIIIIIIIIIIIIIIIIIIIIIHIIIHIIIIIIIIIIIIIIIIIIIIIIIIIIIIIIIIIIIIIIIIIIIIIIIHIHHHHIIIIIIIHHIIIIIIIIIHHIHHIIIIIIHIIHHGHIHHIHHIIIIIIIIIIIIIIIIIIDDDDC
@HWI-D00621:464:HFY7KBCXY:1:1203:14431:71544 1:N:0:AAGAGGCAAGTCAACA
AAGTCGTAACAAGGTTTCCGTAGGTGAACCTGCGGAAGGATCATTCATAATAAGTGTTTTATGGCACTTTTTAAATCCACATCCACCTTGTGTGCAATGTCAGGCGATCTTCTTCATGGAGATCGGCCAAACATCAACCTTATCTTTTAACTCTTTGTCTGAAAAATATTATGAATAAACAATTCAAAATACAACTTTCAACAACGGATCTCTTGGCTTTCGCATCGATGAAGAACGCAGC
+
IIIIIIIIIIIIIIIIIIIIIIIIIIIHHIIIIIIIIIIIIIIIIIIIIIIIIIIIIIIIIIIIHIIIIIIIIIIIIIIHHIIIIIIIIIIIIIIIIIIIIIIIIIIIIIIIIIIIIIIIIIIIIIIIIIIIIIIIIIIIIIIIIIIIIIIIIIIIIIIIIIIIIIIIIIIIIIHHIIIIIIIHIIIIIIIIHIIIIIIHIIIIIIIIIIIIIIIIHIIHIIIIIIIIIIIIIIIIDDDDD
@HWI-D00621:464:HFY7KBCXY:1:1203:9942:77514 1:N:0:AAGAGGCAAGTCAACA
AAGTCGTAACAAGGTTTCCGTAGGTGAACCTGCGGAAGGATCATTACCAATATAGCGAACCGAGCGTTAGCGAGGCTTCGCGATCAATTTGTATTTAAAACCCAACTCTTTAAATGTATATTATTATTGTATTTTATATAATAAAAGATCACTTTCAACAACGGATCTCTTGGCTCTCGCATCGATGAAGAACGCAGC
+
IIIIIIIIIIIIIIIIIIIIIIIIIIIIIIIIIIIIIIHHIIIIIIIIIIIIIIIGHIIIIIIIIIIIIIIIIIIIIIHHHIIIIHHIIIIIIIIIHIIIIHIIIIIIIIIIIIIIIIIIIIIIIIIIIIIIIIIIIIIIIIIIIIIIIIIIIIIIIIIIIIIIIIIIIIIIIIIIIGIIIIIIIIIIHIIIIGIII@
@HWI-D00621:464:HFY7KBCXY:1:1203:8712:86685 1:N:0:AAGAGGCAAGTCAACA
AAGTCGTAACAAGGTTTCCGTAGGTGAACCTGCGGAAGGATCATTACCGATTTTTAGCGGACCTGATCTTTGGTCATGGTCTCGCGAAAACTTGTATTTAAAACCCCCCACTCTTTTATAAATTGAATCATTTTATTATAATAATAAATAAAGATCACTTTCAACAACGGATCTCTTGGCTCTCGCATCGATGAAGAACGCAGC
+
IIIIIIIIIHIIIIIIIIIIIIIIIIIIIIIIIIIIIIIHIIIIIIIIHIIIIIIIIIIIIIIIIIIIIIIIIIIIIIIIIIIHHIIIIIIIIIIIIIIIIIIIIIIIIIIIIIIIIIIIIIIIIIIIHIIIIIIIIIIIIIIIIIIIIIIIHIIIIIIIIIIIIIIHIIIIIIIHIIIIIIIIIIIIIIIIIIIIIIIIIIIB
@HWI-D00621:464:HFY7KBCXY:1:1203:10932:89855 1:N:0:AAGAGGCAAGTCAACA
AAGTCGTAACAAGGTTTCCGTAGGTGAACCTGCGGAAGGATCATTATTAAATGCGAAGCCTCACGGCCTAGCTTTATAATCCCTTATTACACCTGTGCACCTTATTGTCTTCGGACAATTTACTACAAACATCAGTGTAACGAATGTAAAGTATTATAATCAATACAACTTTCAACAACGGATCTCTTGGCTCTCGCATCGATGAAGAACGCAGC
+
IIIIIIHIIIIIIIIIIIIIIIIIIIIIIIIIIIIIIIIIIIIIIIIIIIIIIIIIIIHIIIIIIIIIIIHIIIIIIIIGIIIIIIIIIIIIIIIIIIIIIIIHIIIIIIIIIIIIIIIIIIIIIIIIIIIIIIIIIIIIIIIIIIIIIIIIIIIIIIIIIIIIIIIHIIIIIIIIIIHIIIIHIIIIIIIIIIIIIIIIIIIHIIIIIIIIHID
@HWI-D00621:464:HFY7KBCXY:1:1203:11580:96278 1:N:0:AAGAGGCAAGTCAACA
AAGTCGTAACAAGGTCTCCGTAGGTGAACCTGCGGAGGGATCATTACTGAGTGAGGGAGCAATCCCAACCTCCAACCCTTTGTGAACACATCTTGTTGCTTCGGGGGCGACCCTGCCGTTCGCGGCATTCCCCCCGGAGGTCATCAAAACACTGCATTCTTACGTCGGAGTAAAAAGTTAATTTAATAAAACTTTCAACAACGGATCTCTTGGTTCTGGCATCGATGAAGAACGCAGC
+
IIIIIIIIIIIIIIIIIIIIIIIIIIIIIIIIIIIIIIIIIIIIIIIIIIIIIIIIIHIIHIIIIHIIIIIIIIIIIIIIIIIIIIIIIIIIIIIIIIIIIIIIIIIIIIIIIIIIIIIIIIIIIIIIIIIIIIIIHIIIIIIIIIIIIIIIIIIIIIIIIIIIIIIIHIIIIIIIIIIIIIIIIIIIIIIIIIIIHIIIIIIIIIIIHIIIIIIIIIIIIIIIIIIIIIIIIDDDCD
@HWI-D00621:464:HFY7KBCXY:1:1204:4045:50955 1:N:0:AAGAGGCAAGTCAACA
AAGTCGTAACAAGGTTTCCGTAGGTGAACCTGCGGAAGGATCATTAGTGATTGACCTCCGGGTCTTAATAACTATAATCTTCTACCTCTGTGAACCGTTGGTCTTCGGACCGATTCTTATAACAAACATCTGTGTAATGAACGTAACCTATATTAATCATATAAAACTTTTAACAACGGATCTCTTGGCTCTCGCATCGATGAAGAACGCAGC
+
IIIHHIIIIIIIIIIIIIIIIIIIIHIIIIIIIIIIIIIIIIIIIIIIIHIHIIIIIIIIIIIIIIIIIIIIIIIIIIIHIIIIIIIIIIIHHIIIIIIIHIIIIIIIIIHIHIIIIIIIIIIIIIIIIIIIIIIIIIIIIIIIIIIIIIIIIIIIIIIIIIIIIIIIIIIIIIIIIIIIIIIIIIIHIIIIIHHIIIIIIIIIIIIIDEHDD
@HWI-D00621:464:HFY7KBCXY:1:1204:5944:57791 1:N:0:AAGAGGCAAGTCAACA
AAGTCGTAACAAGGTTTCCGTAGGTGAACCTGCGGAAGGATCATTAGTGAACGCCCTCACGGGCTTATAACTATTCCAAACCTCTGTGAACCGTGCCCTTCGGGGCTATTTTACAAACATGGTGTAATGAACGTCATATATCATAACAAAACAAAACTTTCAACAACGGATCTCTTGGCTCTCGCATCGATGAAGAACGCAGC
+
HIIIIIIIIIIIIIIIIIIIIIIIIIIIIIIIIIIIIIIIIIIIIIHHIHIIIIIIIIIIIIIIIIIIIIIIIIIIIIIHIIIIIHHHIIIIIIIIIIIIIIIIIIIIIIIIIIIIIIIIIIIIIIIIIIIIIIIIIIIIIIIIIIIIIIIHIIHIIIIIIIIIIHIIIIIIIIIIIIIIIIIIIIIIIIIIIIIIIIHIHDB
@HWI-D00621:464:HFY7KBCXY:1:1204:9217:60975 1:N:0:AAGAGGCAAGTCAACA
AAGTTGTAACAAGGTTTCCGTAGGTGAACCTGCGGAAGGATCATTAGAGATGTGCGCAAGCACTTGTCCTTCATACACCTGTGCACCGTGGTCTCCGGACCTACAAACTTGAAGTCATGAACGTCTTTTATTATAACAAATAAAACTTTCAACAACGGATCTCTTGGCTCTCGCATCGATGAAGAACGCAGCC
+
IIIIIIIIIIIIIIIIIIIIIIIIIIIIIIIIIIIIIIIIIIIIIIIIIIIIIIIIIIIIIIIIIIIIIIIIIIIIIIIHHHIIIIIIIIHIIIIIIIIIIIIIIIIIIIIIIIIIIIIIIIIIIIIIIIIIIIIIIIHIIIIIIIIIIIIIIIIIIIIIIIIIIIIIIIIIIIIHIIIIIIIIIIIIHIHID
@HWI-D00621:464:HFY7KBCXY:1:1204:9030:66486 1:N:0:AAGAGGCAAGTCAACA
AAGTCGTAACAAGGTTTCCGTAGGTGAACCTGCGGAAGGATCATTACCAAATAAACCGGCCGAAAGGCCTTGCCCAACGGGGGGGAGACTCCCCGGAACGGTAAACCCTTTGTGAAAACCCCCTTGTTTGCCTCGGCGGCACCCTCTTTCGAGGGGTCAGCCCGCCGACGGCACATCAGAAACCCTTTTTTTGAATTGAAGAATTAGTCTGAATCAATGGTCGAATGACTATAAAACTTTCAACAACGGATCTCTTGGTTCCCGCATCGATGAAGAACGCAGC
+
IIIIIIIIIIIIGIIIIIIIIIIIIIIIIIIIIIIIIIIIIIIIIHIIIIIIIIIIIHHHHHIIHIHIIIIIIIIIIIIIIIIIIIIIIIIIIIIIIIIIIIIIIIIIIIIIIIIIIIIIIIIIIIIIIIIIIIIIIIIIIIIIIIIIIIIIIIIIIIIIIIIIIIIHIIIIIIIIIHIHIHIIIIIIIIIIIIIIIIIIIIIIIIIIIIIIIIIIIIIIIIIIIIIIIHIIIIIIIIIIIIIIIIIIIIIIIIIIIIIIHIHIIIIIIIIIIIIIIIDDDDD
@HWI-D00621:464:HFY7KBCXY:1:1204:4867:68787 1:N:0:AAGAGGCAAGTCAACA
AAGTCGTAACAAGGTTTCCGTAGGTGAACCTGCGGAAGGATCATTCACAATAAGTGTTCAATGGCACTTTAAAATCCATTACCCACCTTGTGTGCACTGTAAGGAGGAGGCAGACTTTCTGTCTCTTTCATTATATACATACCCACAATCTTCTTTCTTGTCTACTTTATTCGAGTACAAAACTCTAATACAACTTTCAACAACGGATCTCTTGGCTCTCGCATCGATGAAGAACGCAGC
+
IIIIIIIIIIIIIIIIIIIIIIIIHIHHIIIIIIIIIIIIIIIIIIIIIIIIIIIIIIIHIIIIIIIIIIIIIIIIIIIHHIIIIIIIIIIIIIIIIIIIIIIIIIIIIIIIIIIIIIIIIIIIIIIIIIHIIIIIHIIIIIIIIIIIIIIIIIIIIIIIHIIIIIIIIIIIIIIIIIHIHHIIIIIIIIIIIIIHIIIIIIIIIIIIIHIIIIIIHIIIIHIIIIIIIIIIIIGDDDDD
@HWI-D00621:464:HFY7KBCXY:1:1204:6706:72046 1:N:0:AAGAGGCAAGTCAACA
AAGTCGTAACAAGGTTTCCGTAGGTGAACCTGCGGAAGGATCATTCATAATAAGTGTTTTATGGCACTTTTTAAATCCATATCCACCTTGTGTGCAATGTCAGTCGATCTTCTTCATGGAGATCGACCAAACATCAACCTTTATCTTTTAACTCTTTGTCTGAAAAATATTATGAATAAACAATTCAAAATACAACTTTCAACAACGGATCTCTTGGCTCTCGCATCGATGAAGAACGCAGC
+
IGHHIIIIIIIIIIIIIIIIIIIIIIIIIHIIIIIIIIIIIIIIIIIIIIIIIIIIHHHHIHHHHIIIIHIIIIIIIIIIIIIIIIIIIIIIIIIIIIIIIIIIIIIIIHHIIIIIIIIIIIIIIIIIIIIIIIIHIIIIIIGIHIIIIIHIIIIIIIHIIHIIIIIIIIIIIHIHHIIIIIIIIIIIIIIIIIIHIHIIHIIIIIIIHIIIIIIHHIHIIIHHEIIIIIIHHHIHHBBD@B
@HWI-D00621:464:HFY7KBCXY:1:1204:15625:84325 1:N:0:AAGAGGCAAGTCAACA
AAGTCGTAACAAGGTTTCCGTAGGTGAACCTGCGGAAGGATCATTAAAGAATCGGTGACCCTCGCGGTCCCATTCTCACCCTTTGTATACCAAACATCAGTTGCTTTGGCTGGCCCTCGGGCCGGCCAGAGGAAATAAACCCTTGAATCTTTGCTGTCTGAGTACTATATAATAGTTAAAACTTTCAACAACGGATCTCTTGGTTCTGGCATCGATGAAGAACGCAGC
+
IIIIIIIIIIIIIIIIIIHIIIIIIIIIIIIIIIIIIIIIIIIIIIIIIIIIIIIIIIIIIIIIIIIIIIIIIIIIIIIIIIIIIIIIIIIIIIIIIIIIIIIIIIIIIIIIIIIHHIIHHIIIIIIIIIIIIIIIIIIIIIIIIIIIIIIIIIIIIIIIIIIIIIIIIIIIIIIIIIIIIIIIIHIIIIIIIIIIIIIIIIIIIIIIIIIHIIIIIIIIIIHFHIIG
@HWI-D00621:464:HFY7KBCXY:1:1204:12425:87656 1:N:0:AAGAGGCAAGTCAACA
AAGTCGTAACAAGGTTTCCGTAGGTGAACCTGCGGAAGGATCATTAGTGAACGCCCTCACGGGCTTATAACTATTCCAAACCTCTGTGAACCGTGCCCTTCGGGGCTATTTTACAAACATGGTGTAATGAACGTCATATATCATAACAAAACAAAACTTTCAACAACGGATCTCTTGGCTCTCGCATCGATGAAGAACGCAGC
+
HIIIIIIHIIIIIIIIIIIIIIIIIIIIIIIIIIIIIHIIIIIIIIIIIIIIIIIIIIIIIIIIIIIIIIIIIIIIIIIIHIIIIIHIIIIIIIIIIIIIIIIIIIIHIIIIIIIIIIIIIIIIIIIIIIIIIIIIIIIIIIIIIIIIIIIIIIIIIIIHIIIIIHIIIIIIIIIIIIIIIIIHIIIHIIHHIIIIIIIIIID
@HWI-D00621:464:HFY7KBCXY:1:1204:5997:88134 1:N:0:AAGAGGCAAGTCAACA
AAGTCATAACAAGGTTTCCGTAGGTGAACCTGCGGAAGGATCATTATTGAATTCGGCCTCCTGGCCTTATACATTAAAACACTGTGAACCGTGGCTTCGGCCCAAACTTGAAGTCTAGAATGTAACATATCATAACAAAATACAACTTTTAACAACGGATCTCTTGGCTCTCGCATCGATGAAGAACGCAGC
+
IIIIHIIIIIIIIIIIIHIIIIIIIIIIIIIIIIIIIIIIIIIIIIIIIIIIIHHHIIIIIIIIIIIIHHHIIIIIHIIIIIIIIIHIIIIIIIIIIIIIIIIHHIIIIIIIIIIIIIIIIIIIIIHIIIIIIIIIIHIIHIIIIIIIIIIIIIHIIIIIIIIIIIIHIIIIIHGIIIIIIIIIIIIHHIHD
@HWI-D00621:464:HFY7KBCXY:1:1204:18276:88101 1:N:0:AAGAGGCAAGTCAACA
AAGTCGTAACAAGGTCTCCGTTGGTGAACCAGCGGAGGGATCATTACCGAGTTTACAACTCCCAAACCCCTGTGAACATACCATATTGTTGCCTCGGCGGTGTCTGTTTCGGCAGCCCGCCAGAGGACCCAAACCCTAGATTACATTAAAGCATTTTCTGAGTCAATGATTAAATCAATCAAAACTTTCAACAACGGATCTCTTGGTTCTGGCATCGATGAAGAACGCAGC
+
IIIIIIIIIIIIIIIIIIIIIIIIIIIIIIIIIIIIIIIIIIIIIIIIIIIIIIIIIIIIIIIIHIHIIIIIIIIIIIIIIIIIIIIIIIIIIIIIIIIIIIIIIIIIIIIIIIIIIIIIIIIIIIIIIIIIIIIHIIIHIIIIIIIIHIHIIIIIIIIIIIIIIIIIIIIIIIIIIIIIIIIIIIIIIIIIIIIIIIIIIIIIIIIIIIIIHIIIIIIIIIIIIIHHDDD
@HWI-D00621:464:HFY7KBCXY:1:1204:3453:88625 1:N:0:AAGAGGCAAGTCAACA
AAGTCGTAACAAGGTTTCCGTAGGTGAACCTGCGGAAGGATCATTCATAATAAGTGTTTTATGGCACTTTTTAAATCCATATCCACCTTGTGTGCAATGTCAGTCGATCTTCTTCATGGAGATCGACCAAACATCAACCTTTATCTTTTAACTCTTTGTCTGAAAAATATTATGAATAAACAATTCAAAATACAACTTTCAACAACGGATCTCTTGGCTCTCGCATCGATGAAGAACGCAGC
+
HIIIIIIIIIIIIIIIIIIIIIIIIIHHHIIIIIIIIIIIIIIIIIIIIIIIIIIIIIIIIIIIHIIIIIIIIIIIIIIHGIIIIIIIIIIIIIIIIIIIIIIIIIIIIIIIIIIIIIIIIIIIIIIIIIIIIIIIIIIIIIIIIIIIIIIIIIIIIIIIIIIIIIIHHIIIIIIHIIIIHIIIHIIIIIIIHIIIHHHIIIIIHIIIIIIIIIIIIIHIIIIIIIIIIIIIIIIIHDDDDD
@HWI-D00621:464:HFY7KBCXY:1:1204:14946:88531 1:N:0:AAGAGGCAAGTCAACA
AAGTCGTAACAAGGTTTCCGTAGGTGAACCTGCGGAAGGATCACTAGTGAAATGGCACCCGCGTAGGGTTGCCCACTTCATCCTTACCCTGTGAAAACGGTCTCTTTTAAACTCAGAGTGACGAATGTAAATCATACTAAACAAAACAAAACTTTCAGCAACGGATCTCTTGGCTCCCGCATCGATGAAGAACGCAGC
+
IIIIIIIIIIIIIIIIIIIIIIIIIIIIIIIIIIIIIIIIIIIIIIIIIIIIIIIIIIIIIIIIIIIIIIIIIIIIIIIIIIIIIIIIIIIIIIIIIIIIIIIIIIIIIIIIHIIIIIIIIIIIIIIIIIIIIIIIIIIIIHIHIIIIIIIIIIIIIIIIIIIIIIIIIIIIHIIIIIIIIGIIIIIIIIIIIIGIID
@HWI-D00621:464:HFY7KBCXY:1:1204:7020:91090 1:N:0:AAGAGGCAAGTCAACA
AAGTCGTAACAAGGTTTCCGTAGGTGAACCTGCGGAAGGATCATTCATAATAAGTGTTTTATGGCACTTTTTAAATCCATATCCACCTTGTGTGCAATGTCAGTCGATCTTCTTCATGGAGATCGACCAAACATCAACCTTTATCTTTTAACTCTTTGTCTGAAAAATATTATGAATAAACAATTCAAAATACAACTTTCAACAACGGATCTCTTGGCTCTCGCATCGATGAAGAACGCAGC
+
IIIIIIIIIIIIIIIIIIIIIIIIIIIHIIHIIIIIIIIIIIIIIIIIIIIIIIIIIIIIIIHHIIIIIIIIIIIIIIIIIIIIIIIHIIIIIIIIIIIIIIIIIIIIIIIIIIIIIIIIIIIIIIIIIIIIHIIIIIIIIIIIIIIIIIIIIIIIIIIIIIIIIIIHIIIIIIIIHIIIIIIIIIIIIIHIIIIIIIIIIIIIIIIHIIIIIIIIIIHIIIIIIIIIIIIIIIIIIDDDAA
@HWI-D00621:464:HFY7KBCXY:1:1204:11267:91256 1:N:0:AAGAGGCAAGTCAACA
AAGTCGTAACAAGGTCTCCGTTGGTGAACCAGCGGAGGGATCATTACCGAGTTTACAACTCCCAAACCCCTGTGAACATACCTTAATGTTGCCTCGGCGGATCAGCCCGCGCCCCGTAAAACGGGACGGCCCGCCAGAGGACCCAAACTCTAATGTTTCTTATTGTAACTTCTGAGTAAAACAAACAAATAAATCAAAACTTTCAACAACGGATCTCTTGGTTCTGGCATCGATGAAGAACGCAGC
+
IIIIIIIIIIIIIHIIIIIIIIIIIIIIIIIIIIIIIIIIIIIIIIIIIIIIIIIIIIIIIIIIIIIIIIIIIIIIIIIIIIIIIIIIIIIIIIIIIIIIIIIIIIIIIIIIIIIIIIIIIIIIIIIIIIIIIIIIIIIIIIIIIIIIIIIIIIIIIIIIIIHIIIIIIIIIIIIIIIIIIIIIIIIIIHIIIHHIIIHIIIIIHIIIIIIIIIIIIIIIIIHIIIIIIIGIIIIIIIIIIDDDDC
@HWI-D00621:464:HFY7KBCXY:1:1204:7921:92588 1:N:0:AAGAGGCAAGTCAACA
AAGTCGTAACAAGGTTTCCGTAGGTGAACCTGCGGAAGGATCATTCACAATGAGTGTTTTATGGCACTCTTTAAAAATCCATATCCACCTTGTGTGCAATGTTTGTTGGGAGAGAGGCAACTCTTTCCCTTCACAAATATCAACCTATATCTTTAACAACATTCGTCTGATAACATATTATGAATATACTTAATTCAAAATATAACTTTCAACAACGGATCTCTTGGCTCTCGCATCGATGAAGAACGCAGC
+
IIIIIIIIIIIIIIIIIIIIIIIIIIHIIIIIIIIIIIIIIIIIIIIIIHHIIIIIIIIIIIHIIIIIIIIIIIIIIIIIHIIIIIIIIIIIIIIIIIIIIIIIIIIIIIIIIIIIIIIIIIIIIIIIIIIIIIIIIIIIIIIIIIIIIIIIIIIIHIIIIIIIIIIIIIIIIIIIIIIIIIIIIIIIIIIIIIIIIIIIIIIIIIIIIIIIIIIIIIIIIIIIIIIIIIIIIIIIIIIIHIIIIIIDDDDB
@HWI-D00621:464:HFY7KBCXY:1:1204:13313:92546 1:N:0:AAGAGGCAAGTCAACA
AAGTCGTAACAAGGTTTCCGTAGGTGAACCTGCGGAAGGATCATTCATAATAAGTGTTTTATGGCACTTTTTAAATCCATATCCACCTTGTGTGCAATGTCAGTCGATCTTCTTCATGGAGATCGACCAAACATCAACCTTTATCTTTTAACTCTTTGTCTGAAAAATATTATGAATAAACAATTCAAAATACAACTTTCAACAACGGATCTCTTGGCTCTCGCATCGATGAAGAACGCAGC
+
IIIIIIIIIIIIIIIIIIIIIIIIIIHHIIIIIIIIIIIIIIIIIIIIIIIIIIIIIIHIIIIIHIIIIIIIIIIIIIIIHIIIIIIIIIIIIIIIIIIIIIIHIIIIIIIIIIIIIIIIIIIIHIIIIIIIIHIIIIIIIIIIIIIIHIIIIIIIIIIIIIIIIIIIIIIIIIIIIIIIIIIIIIIIIIIIIIIIIIIIIIIIIIIIIIIIIIIIIIIIIIIIIHHIIHGIIIIIGDDCDD
@HWI-D00621:464:HFY7KBCXY:1:1204:18241:93386 1:N:0:AAGAGGCAAGTCAACA
AAGTCGTAACAAGGTTTCCGTAGGTGAACCTGCGGAAGGATCATTACCAATATAGCGAACCGAGCGTTAGCGAGGCTTCGCGATCAAATTTGTATTTAAAACCCAATTCTTTAAATGTATATATATTATTATTGTATTTTAAATAATAAAAAGATCACTTTCAACAACGGATCTCTTGGCTCTCGCATCGATGAAGAACGCAGC
+
IIIIIIIIIIIIIIIIIIIIIIIIIIIIIIIIIIIIIIHIIHIHIIIIIIIIIIIIIIIIIIIIIIIIIHHIIIIIIIHIHIHIIHIHIIIIIIIIIIHIIIIHIIIIHIIIIIIIIIIIIIIIIIIHIIIIIIIIIIIIIIIIIIIIIHIIIIIIIIIIIIIIIHHIIIFIHIIIIIIIIIIIIIIIIEIIIIIIIIIIIHID
@HWI-D00621:464:HFY7KBCXY:1:1204:6953:93854 1:N:0:AAGAGGCAAGTCAACA
AAGTCGTAACAAGGTTTCCGTAGGTGAACCTGCAGAAGGATCATTAAAGATTCGACCTTCGGGTCTATCTTCTCTTCAGCTGTGCGCTTCGGCTGCACGCTGTCGAACTTCACACACCTGTGCACACTTCGGTTGTGGCTAGTTAACTCTGGTCACTGCCGCTTTTACATTTAACAACCAAGTCTAGAATGTCAATTACAATAAAAATAACAACTTTCAACAACGGATCTCTTGGCTCTCGCATCGATGAAGAACGCAGC
+
HHIIHIIHIIIIHHIIIGHIIIIIIIIIIIIIIIIIIIIIIIIIIIIIIHHIHIHIIIHHHIIIIHIIIIIIIIIIIIIIHHIIIIIIIIIIIIIHIIIIIIIIIIIIIIIIIIIIIIIHIIIIIIIIIIIIIIIIIIIIIIIIIIIIIIIIIHIIIIGIIIIIIIIIIIIIIIIIIIHIIIIIIIIIIIHIIIIIIIIIIIIIIIIHIIIIIIIHIIIHIIIIIIIIIIIHEIIHHIIIIIIIIIIIIIIIIIIDDDDD
@HWI-D00621:464:HFY7KBCXY:1:1204:13125:94990 1:N:0:AAGAGGCAAGTCAACA
AAGTCGTAACAAGGTTTCCGTAGGTGAACCTGCGGAAGGATCATTACTGAAAAACTTTTTCAAGTTTTTTTAAATCCCATTGTCTACCTACCATGTTGCTTCCACTGGGCATGTCTTACCTTGTGTAAGACCTTTGGCTTATGTGAATAACCCAAGTCAGGGAGTTGCCGGTGGCAAGACTATCTACCAAAACTTGATTAAAATACAGTGTCTGAATCTTTTGCTTCAATGAAATAAAACTTTCAACAACGGATCTCTAGGCTCTTGCATCGATGAAGAACGCAGC
+
IIIIIIIIIIIIIIIHIIIIIIIIIIIIIIIIIIIIIIIIIIIIIIIIIIIIIIIIIIIIIIIIIIIIIIIIIIIIIIIHHHIIIHIIIIIIIIIIIIIIIIIIIIIIIIIIIIIIIIIHIIIIIIIIIIIHIIIIIIIIIIIIIIIIIIIIIIIIIIIIIIIIIIIIIIIIIIIIIIIIIIIHHHIIIIHIHIIIIIIIIIIIIHIIIHHIIIIIIIIIIIHIIIIIIHIIIIIIHIIIIIIIIIIIIIIIIIIIIIIIIIIIIIIIIIIIIIIIIIIIIDDDDD
@HWI-D00621:464:HFY7KBCXY:1:1204:17330:97489 1:N:0:AAGAGGCAAGTCAACA
AAGTCGTAACAAGGTTTCCGTAGGTGAACCTGCGGAAGGATCATTAACATGATGCTATAGAATTTTCACCCCACTTTTCGTACGAATCTTAATGGATTTTTTTCTACTATTTCATTTTTTACCCCCTTCTTTTTACAAATCATCTAGACTGATATTATAATCAATAATAACGCTAAAACAACTCTTAGCAACGGATATCTTGGCTCTCGCATCGATGAAGAACGCAGC
+
IHIIIIIIIIHIIIIIIIIIIIIIIIIIIIIIIIIIIHIHIIIIIIIIIIIIIIIHIIIIIHIIIIIIIIIIIIIIIIIHIIIIIHIIHIHHIIIHIIIIIIIIIIIIIHIHIIIIIIIIHHIHIIIIIIIIIIIHIIIIIIIIIIIIIIIIIIIIIIIIIIIIIIIIIIIIIHIIHFGHIIHHIHIIIIIIIIHIIIIIIIIIIIIIIIIIIHIIIIIIIIIEHHHH
@HWI-D00621:464:HFY7KBCXY:1:1204:15276:98997 1:N:0:AAGAGGCAAGTCAACA
AAGTCGTAACAAGGTCTCCGTAGGTGAACCTGCGGAGGGATCATTACAAGTGACCCCGGTCTAACCACCGGGATGTTCATAACCCTTTGTTGTCCGACTCTGTTGCCTCCGGGGCGACCCTGCCTTCGGGCGGGGGCTCCGGGTGGACACTTCAAACTCTTGCGTAACTTTGCAGTCTGAGTAAACTTAATTAATAAATTAAAACTTTTAACAACGGATCTCTTGGTTCTGGCATCGATGAAGAACGCAGC
+
IIIIIIIIIIIIIIIIIIIIIIIIIIIIIIIIIIIIIIIIIIIIIIIIIIIHIIIIIIIIIHIIIIIIIIIIIIHIIIIIHHIIIIIIIIIIIIIIIIIIIIIIIIIIIIIIIHIIIIIIIIIIIIIIIIIIIIIIIIIIIIIIIIHIIIIIIIIIIIIIIIIIIIIIIIIIIIIIIIIIIIIIIIIIIIIIIIIIIIIIIIIIIIIIIIIIIIIIIIIIIIIIIIIIIHIIIIIIIIIIIIIIIIDDDDD
@HWI-D00621:464:HFY7KBCXY:1:1204:6053:99379 1:N:0:AAGAGGCAAGTCAACA
AAGTCGTAACAAGGTTTCCGTAGGTGAACCTGCGGAAGGATCATTAAAACAAATGAATTTGTCGGGGCGGATATTCTTCTGCCCCGCGTATTCAACCAACCCGCTCTTGTATTTGGATCAAACGTCAAACAAAACTTTTGTATATTATAATAAAAAATAAACTTTCAACAACGGATCTCTTGGCTCTCGCATCGATGAAGAACGCAGC
+
IIIIIIIIIIIIIIIIIIIIIIIIIIIIIIIIIIIIIIIIIIIIIIIIIIIIIIIIIIIIIIIIIIIIIIIIIIIIIIIIHIIIIIIIIIIIIIIIIHHIIIIIIIIIIIIIIIIIIIIIIIIIIIIIIIIIIIIIIIIIIIIIIHIIIIIIIIIIIIIIIIIIIIIIIHIIIIIIIIIIIIIIIIIIHIIIIIIIIIIIIIIHIIID
@HWI-D00621:464:HFY7KBCXY:1:1204:19084:99292 1:N:0:AAGAGGCAAGTCAACA
AAGTCGTAACAAGGTCTCCGTTGGTGAACCAGCGGAGGGATCATTACCGAGTTTACAACTCCCAAACCCAATGTGAACGTTACCAAACTGTTGCCTCGGCGGGGTCACGCCCCGGGTGCGTAAAAGCCCCGGAACCAGGCGCCCGCCGGAGGAACCAACCAAACTCTTTCTGTAGTCCCCTCGCGGACGTATTTCTTACAGCTCTGAGCAAAAATTCAAAATGAATCAAAACTTTCAACAACGGATCTCTTGGTTCTGGCATCGATGAAGAACGCAGC
+
IIIIIIIIIIIIHIIIIHIIIIHIIIIIIIIIIHHIIIIIIIIIIHIIIIIIIIIIIIIIIIIIIIIIIIIIHIIHIIIIIIIIIIIIIIIIIIIIIHIIIIIIIIIIIIIIIIIIIIIIIIIIIIHIIIIIHIIIIIIIIIIIIIIIIHIIIIIIHHIHIIIHIIHIIIIIIIIIIIIIIIIIIIIIIHIIIIIHIIIIIIIIIIIIIIIIIIHIIIIIIHIHIIHHGIIIIIIIHIIIIIIIIHHIIHIIGIIIIIHGIHIHIIIHHIIIGDDDDD
@HWI-D00621:464:HFY7KBCXY:1:1205:6665:37634 1:N:0:AAGAGGCAAGTCAACA
AAGTCGTAACAAGGTTTCCGTAGGTGAACCTGCGGAAGGATCATTAATGAATGCAGATTCCTGTCGAGCTTGCTCACGGGATTTCAATCATATCCATAACACCTGTGCACTTGTTGGATGGTATAACAGAGCCCTAGTGGTGAAGTTGTCCATCTAATTTACACTAAACAATCCTGTAACAAATGTAGTCTTATTATAACATAATAAAACTTTCAACAACGGATCTCTTGGCTCTCGCATCGATGAAGAACGCAGC
+
IIIIIIIIIIIHIIIIIIIIIIIIIIIIIIIIIIIIIIIIIIIIIIIIIIIIIIIIIIIIIIIIIIIIIIIHIIIIIIIIIIIIIIIIIIIIIIIIIIIIIIIIIIIIIIIIIIIIIIIIIIIIIIIIIIIIIIIIIIIIIIIIIIIIIIIIIIIIIIIIIIIIIIIIIIIIIIIIIIIIIIIIIIIIIIIIIIIIIIIIIIIIIIIIIIIIIIIIIIIIIIIIIIIIIIIIHIIIIIIIIIIIIIIIIHDDDDDB
@HWI-D00621:464:HFY7KBCXY:1:1205:14135:47417 1:N:0:AAGAGGCAAGTCAACA
AAGTCGTAACAAGGTTTCCGTAGGTGAACCTGCGGAAGGATCATTACTGAAAAACTTTTTCAAGTTTTTTTAAATCCCATTGTCTACCTACCATGTTGCTTCCACTGGGCATGTCTTACCTTGTGTAAGACCTTTGGCTTATGTGAATAACCCAAGTCAGGGAGTTGCCGGTGGCAAGACCATCTACCAAAACTTGATTAAAATACAGTGTCTGAATCTTTTGCTTCAATGAAATAAAACTTTCAACAACGGATCTCTAGGCTCTTGCATCGATGAAGAACGCAGC
+
IIIIIIIIIIIIIIIIIIIIIIIIIIIIIIIIIIIIIIIIIIIIIHIIIIIIIIIIIIIIIIIIHHIIIIIIIIIIIIIFIIIIIIIIIIIIIIIIIIIIIIIIIIIIIIIIIIIIIIIIIIIIIIIIIIIIIIIIIIIIIIIIIIIIIIIIIIIIIIIIIIIIIIIHIIIIIIIIIIIIIIHIIIIHIHIIIIIIIIIIIIIIIIIIIIIIIIIIIIIIIIIIIIIIHHIIIIIIIHGIIIIIHIIIIIIHEIIIIHIIIHFIIIGIIIIGIHIIIIIIGDDDAD
@HWI-D00621:464:HFY7KBCXY:1:1205:7130:50173 1:N:0:AAGAGGCAAGTCAACA
AAGTCGTAACAAGGTCTCCGTTGGTGAACCAGCGGAGGGATCATTACCGAGTTTACAACTCCCAAACCCCTGTGAACATACCTTAATGTTGCCTCGGCGGATCAGCCCGCGCCCCGTAAAACGGGACGGCCCGCCAGAGGACCCAAACTCTAATGTTTCTTATTGTAACTTCTGAGTAAAACAAACAAATAAATCAAAACTTTCAACAACGGATCTCTTGGTTCTGGCATCGATGAAGAACGCAGC
+
IHIIIIIIIIIIIIIIIIIIIIIIIIIIIIIIIIIIIIIIIIIIIIIIIIIIIIIIIIIIIIIIHIIIIIIIHIIIIIIIIIIIIIIIIIIIIIIIIIIIIIIIIHIIIIIIIIIIIIIIIIIIIIIIIIIIIIIIIIIIIIIIIIIIIIIIIIIIIIIIIIIIIIIIIIIIIIIIIIIIIIIHIIIIIIIIIIHIIHIIIIIIIIIIIIIIIIIIIIIIIIIIIIHHHIIIIIIIHIIHDB@D?B
@HWI-D00621:464:HFY7KBCXY:1:1205:12303:59468 1:N:0:AAGAGGCAAGTCAACA
AAGTCGTAACAAGGTTTCCGTAGGTGAACCTGCGGAAGGATCATTCATAATCAAGTGTTTTTATGGCACTTTCAAAAATCCATATCCACCTTGTGTGCAATGTCATCTCACTGGGAGCCACCGGCTGTCAAAAGCCGTCTGGTCACCTTTGGGATTTATATCTACTCAGAACTTTAGTGATTTTGTCTGAAACATATTATGAATACTTAATTCAAAATACAACTTTCAACAACGGATCTCTTGGCTCTCGCATCGATGAAGAACGCAGC
+
IIIIIIIIIIIIIHIIIIIIIIHIIIIIIIIIIIIIIIIIIIIIIIIIIIIIIHIIIHIIIIIIIIIIIIIIIIIIIIIHHIIIIIIIIIIIIIIIIIIIIIIIIIIIIIIIIIIIIIIIIIIIIIIIIIIIHIIIIIIIIIIIIIIIIIIIIIIIIIIIIIIIIIIIIIIIIIIIIIIIIIIIIIIIIIIIIIIIIIIIIIIIIIIIIIIIIIIIIIIIIIIIIIIIIIIIIIIIHIIIIIIIIIIHIIIIIGIIIIIIIIIGDDDAD
@HWI-D00621:464:HFY7KBCXY:1:1205:9020:64823 1:N:0:AAGAGGCAAGTCAACA
AAGTCGTAACAAGGTTTCCGTAGGTGAACCTGCGGAAGGATCATTATTAAATGCGAAGCCATCACTGGCCTAGCTTTATAATCCCTTATTACACCTGTGCACCTTATTGTCTTTGGACAATTTTAACAAACATCAGTGTAAAGAATGTAAACTATTATAATAAATACAACTTTTAACAACGGATCTCTTGGCTCTCGCATCGATGAAGAACGCAGC
+
IIIIIIIIIIIIIIIIIIIIIIIIIIIIIIIIIIIIIIHIIIIIIIIIIIIIIIIIIIIIIIIIIIIHIIIIIIIIIIIHIIIIIIIIIIIIIIIIIIIIIIIIIIIIIIIIIIIIIIIIIIIIIIIIIIIIIIIIIIIIIIIIIIIIIIIIIIIIIIIIIIIIIIIIIIIIIIIIIIIIIIIIIIIIIIIIIIIIIIIIIIIIIIIIIIIHIIHI
@HWI-D00621:464:HFY7KBCXY:1:1205:13558:70899 1:N:0:AAGAGGCAAGTCAACA
AAGTCGTAACAAGGTTTCCGTAGGTGAACCTGCGGAAGGATCATTACCAAATAAACCGGCCGAAAGGCCTTGCCCAACGGGGGGAGACCCCCGGACGGTAAACCCTTTGTGAAAACCCCCTTGTTTGCCTCGGCGGCACCCTTTCGAGGGGTCAGCCCGCCGACGGCACCAAACAGAAACCCTTTTTTTGAATTGAAGACTAGTCTGAATCAATGGTCGAATGACTATAAAACTTTCAACAACGGATCTCTTGGTTCCCGCATCGATGAAGAACGCAGC
+
IIIHIIIIIIIIHHIIIIIIIIIIIIIIIIIIIIIHIIIIIIIIIIIIIIIIIHIIIHHIIIIIIIIIIIIHIIIIIIIIIIIIIIIIIIIIIIIIIIIIIIIIIIIIIIIIIIIIHHIIIIIIIIHIIIIIIIIIIIIIIIIIIIHIIHIIIIIIIIIIIIHIIIIIIIIIIIIIIIIIIHHHIHIIIIIHIIIIIIIIIIIIIIIIIIIIIIIIIIIIIHHIIIIIIIIIIIIIIIIIIIIIIIIIHGHIIIIIIIIIIIIIIIIIIIIIIHDADDD
@HWI-D00621:464:HFY7KBCXY:1:1205:13092:73903 1:N:0:AAGAGGCAAGTCAACA
AAGTCGTAACAAGGTTTCCGTAGGTGAACCTGCGGAAGGATCATTCATAATAAGTGTTTTATGGCACTTTTTAAATCCATATCCACCTTGTGTGCAATGTCAGTCGATCTTCTTCATGGAGATCGACCAAACATCAACCTTTATCTTTTAACTCTTTGTCTGAAAAATATTATGAATAAACAATTCAAAATACAACTTTCAACAACGGATCTCTTGGCTCTCGCATCGATGAAGAACGCAGC
+
IIIIIIIIIIIIHIIIHIIIIIHIIIHFFGIFHHIIIIHIIIIIIIIIIIIIIIHIIIIIIIIIHIIIIIIIIIIIIIIHIIIIIIIIIIIIIIIIIIHIIIIIIIIIIIIIIIIIIIIIIIIIIIIIIIIIIIIHIIHHIIIIIIIIIIIHIIIHHIIIHIHHIIIHIIIIIIIIIIIIIIIIIIIIIIHHIHIIHHHIHIIHHHIIIIIIIIIIHHHIIIIHHIHIIIIIIIHG?DDDDD
@HWI-D00621:464:HFY7KBCXY:1:1205:13457:75425 1:N:0:AAGAGGCAAGTCAACA
AAGTCGTAACAAGGTTTCCGTAGGTGAACCTGCGGAAGGATCATTAAAACAAAATGAATTTGTCGGGGCGGATATTCTTCTGCCCCGCGTATTCAACCAACCCGCTCTTGTATTTGGATCAAACGTCAAACAAAAACTTTTATATATTATAATAAAAAATAAACTTTCAACAACGGATCTCTTGGCTCTCGCATCGATGAAGAACGCAGC
+
IIIHIIIIIIIIIIIIIIIIIIIIHIIIIIIIIHIIIIIIIIIIIIIIIIIIIIIIIIIIIIIIIIIIIIHIIIHIIIIIIIIIIIIIIIIIIIIIIIIIIIIIIIIIIIIIIIIIIIIIIIIIIIIIIIIIIIIIIIIIIIIIIIIIIIIIIIIIIIIIIIIIIIIIIIIIIIIIIIIIIIIIIIIIIIHIIIIIIIIIIIIIIHIIID
@HWI-D00621:464:HFY7KBCXY:1:1205:7850:75801 1:N:0:AAGAGGCAAGTCAACA
AAGTCGTAACAAGGTTTCCGTAGGTGAACCTGCGGAAGGATCATTATAAAATTTTCGTATATTTAATTTTTAAATATATAAAAATCATACATGTATTCAAAACCCACACGCTTTTGTAACCAATTTTAACAAAACATTATACCTCGCGTATAGTGATAATTAAAAAACAACTTTCAACAACGGATCTCTTGGCTCTCGCATCGATGAAGAACGCAGC
+
IIIIIIIIIIIIIIIIIIIIIIIIIIIIIIIIIIIIIIIIIIIIIIIIIIIIIIIIIIIIIIIIIIIIIIIIIIIIIIIIHIIIIIIIIIIIIIIIIIIIIIIIIIIIIIHIIIIIIIIIIIIIIIIIIIIIIIIIIHIIIHIIIIIIIIIIIIIIIIIIIIIIIIIHIIIIIIIIHIIIIIIIIIIIIIIIIIIIIIIIIIIIIIIIIIHIDHIHD
@HWI-D00621:464:HFY7KBCXY:1:1205:14383:78222 1:N:0:AAGAGGCAAGTCAACA
AAGTCGTAACAAGGTTTCCGTAGGTGAACCTGCGGAAGGATCATTAGTGAACGCCCTCACGGGCTTATAACTATTCCAAACCTCTGTGAACCGTGCCCTTCGGGGCTATTTTACAAACATGGTGTAATGAACGTCATATATCATAACAAAACAAAACTTTCAACAACGGATCTCTTGGCTCTCGCATCGATGAAGAACGCAGC
+
IIIIIIIIIIIIIIIIIIIIIIIIIIIIIIIIIIIIIIIIIIIIIIIIIIIIIIIIIIIIIIIIIIIIIIIIIIIIIIIGHIIIIIIIIIIIIIIIIIIIIIIIIIIIIIIIIIIIIIIIIIIIIIIIIIIIIIIHIIIIIIIIIIIIIIIIIIIIIIIIIIIIIIIIHIIHIIIIIIIIIIIIGHIIIIHIIIIHIIIHIHD
@HWI-D00621:464:HFY7KBCXY:1:1205:11228:78293 1:N:0:AAGAGGCAAGTCAACA
AAGTCGTAACAAGGTTTCCGTAGGTGAACCTGCGGAAGGATCATTCTTGTATACCTGGTCGAGCGTAAGCTAGGCCAAACCATGTGTGAATCAGTGTTCTCTTCCCAGCGGAAGGTCTTGCGACCCTGGGCTTATGCCTGGGCGAACTTGAGTGACGGCTGGGGTATTGCCTCGCAAGAGGTGAATCAAGTTAAGTAGCAGGGAACTCAAAAGTAACAAATTACAACTTTTAACGATGGATCTCTTGGCTCTCGCATCGATGAAGAACGCAGC
+
IIIIIIIIHIIIHIIIIIIIIIIIIIIIIIIIIIIIIIIIIIIIIHIIIIIIIIIIIIIIIIIIIIIIIIIIIHIIIIIHHIIIIIIIIIIIIIIIIIIIIIIIIIIIIIIIIIIIIIIIIIIIIIIIIIIIIIIIIIIIIIIIIIIIIIIIIIIIIIIIIIIIIIIIIHIIIIIIIIIIIIIIIIIIIIIIIIIHIIIIIIIIIIIIHIIIIIIIIIIIIIIIIIIIHIIIIHFIIIIIIIIIIIIIHIIIHIIIIIHIGIIIIIIHBDDDD
@HWI-D00621:464:HFY7KBCXY:1:1205:14714:78826 1:N:0:AAGAGGCAAGTCAACA
AAGTCGTAACAAGGTTTCCGTAGGTGAACCTGCGGAAGGATCATTAGCGAGAGCCTCTGCCCTTTCACGGTTTGTGAGAGAGCAAGCGCCCCATCCTTGTGTTGTGTGTGGTGTTGTGTGCACTCTGTGCACATGCATTTTTCAACAACTCGTTTATTCATTTCTGAAATCTTTGGCTCACACGAGCACAAACAACCGAAAACTGCCAGCAATGGATCACTCGGTTCTCGCATCGATGAAGAACGCAGC
+
IIIIIIIIIIIIIIIIIIIIIIIIIIIIIIIIIIIIIIIIIIIIIIIIIIIIIIIIIIIIIIIIIIIIIIIIIIIIIIHHHIIIIIIIIIIIIIIIIIIIIIIIIIIIIIIIIIIIIIIIIIIIIIIIIIIIIIIIIIIIIIIIIIIIIIIIIIIIIIIIIIIIIIIIIIIIIIIIIIIIIIIIHIIIIIIIIIIIIIIIIIIIIIIIIIIIIIIIIIIIIHHHHHIIIIIIIIIIIIIIIIIIDDDAD
@HWI-D00621:464:HFY7KBCXY:1:1205:7650:79012 1:N:0:AAGAGGCAAGTCAACA
AAGTCGTAACAAGGTTTCCGTAGGTGAACCTGCGGAAGGATCATTAAATTCAGTAGCTTGCTACTGTTAGGGGGGTCCGTTAGTCTGTATAGTATCACTACTGATGAGCAGCACGACCCTCTGTCTATACCCTTGTCTTTTGCGCACTCATGTTTCCTCGGCGGCTTGATACCCGCCGGCTGGATCAATCTATAACCTTTTTAATTTTCAATCAGCGTCTGAAAAACCTAATAATTACAACTTTCAACAACGGATCTCTTGGTTCTGGCATCGATGAAGAACGCAGC
+
IIIIIIIIIIIIIGIIIIIIIIIFIGHIIIIIIIIIIIIIIIIHIIIIIIIIIIIHIIIHIIIIIIIIIIIHHIIIIIIHIIIIIIIIIIIIIIIIIIIIIIHIIIIIIIIIIIIHIIIIIIIIIIIIIIIIIIIIIIIIIIHHHIIIIIIIIIIIIIIIIIHHHIIIIIIIIIIIIIIIIIIHHHIIIIIIIIIIIIIIIIIIHHIIIIHIIIIIIIIIIIHIHHIIIIHIHIHHHGIIIIGIHHHIHIIIIIIIHHHCIIIIIIIIHIIIIIIIIIIIIHDBDDD
@HWI-D00621:464:HFY7KBCXY:1:1205:8202:87234 1:N:0:AAGAGGCAAGTCAACA
AAGTCGTAACAAGGTTTCCGTAGGTGAATCTGCGGAAGGATCATTACTGAAAAACTTTTTCAAGTTTTTTTAAATCCCATTGTCTACCTACCATGTTGCTTCCACTGGGCATGTCTTACCTTGTGTAAGACCTTTGGCTTATGTGAATAACCCAAGTCAGGGAGTTGCCGGTGGCAAGACCATCTACCAAAACTTGATTAAAATACAGTGTCTGAATCTTTTGCTTCAATGAAATAAAACTTTCAACAACGGATCTCTAGGCTCTTGCATCGATGAAGAACGCAGC
+
IIIIIIIIIIIIIIIIIIIIIIIIIIIIIIIIIIIIIIIIIIIIIIIIHHIHIIIIIIIIIIIIIIIIIIIIIIIIIIIIIIIIIIIIIIIIIIIIIIIIIIIIIIIIIIIIIIIIIIIIIIIIIIHIHIIIIIIIIIIIIIIIIIIIIIIIIIIHIIIIIIIIIHIIIIIIHIIIIIIIIIIHIIIIIIIIIIHHIIIIIIIIIIIIIIIIIIIIIIIHIIIIIIIIIGIIIIIIIIIIIIIIIIIIIIIIIIIIIIHIIIIIIIIIIIIIIIHIIIIHGDDDAB
@HWI-D00621:464:HFY7KBCXY:1:1205:12872:88178 1:N:0:AAGAGGCAAGTCAACA
AAGTCGTAACAAGGTCTCCGTTGGTGAACCAGCGGAGGGATCATTACCGAGTTTTCAACTCCCAAACCCCTGTGAACATACCAATCGTTGCCTCGGCGGGAGAGCCCCGGGCGTTGGCGAAAGCCTCGCACCGGTATCAGGCGCCCGCCGGAGGACCCAAACAAACTCTTGAATTCTAAAGTATCTTCTGAGTAACATAAGTTAAATAAATTAAAACTTTCAACAACGGATCTCTTGGTTCTGGCATCGATGAAGAACGCAGC
+
IIIIIIIIIIIIIIIIIIIIIIIIIIIIIIIIIIIIIIIIIIIIIIIIIIIHIIIIIIIIIIIIIIIIIIIIIIIIIIIIIIIIIIIIIIIIIIIIIIIIIIIIIIIIIIIIIIIIIIIIIIIIIIIIIIIIIIIIIIIIIIIIIIIIIIIIIIIIIIIIIIIIIIIIIIIIIIIIIIIIIIIIIIIIIIIIIIIIIIIIIIIIIIIIIIIIIIIIIIIIIIIIIIIIIIIIIIIIIIIIIIIIIIIHIIIIIIIIIIDDDDD
@HWI-D00621:464:HFY7KBCXY:1:1205:8547:88399 1:N:0:AAGAGGCAAGTCAACA
AAGTCGTAACAAGGTTTCCGTAGGTGAACCTGCGGAAGGATCATTAGAGATGTGCGCAAGCACTTGTCCTTCATACACCTGTGCACCGTGGTCTCCGGACCTACAAACTTGAAGTCATGAACGTCTTTTATTATAACAAATAAAACTTTCAACAACGGATCTCTTGGCTCTCGCATCGATGAAGAACGCAGC
+
IIIIIIIIIIIIIIIIIIIIIIIIIIIIIIIIIIIIIIIIIIIIIIIIIIIIIIIIIIIIIHHIIIIIIIIIIIIIIIIHHIIIIIIIIIIIIIIIIIIIIIIIIIIIIIIIIIHIIIIIIIIIHIIIIIIIIIIIIIIIIIIIIIIIIIIIIIIIIIIHIIIIIIIIIIIIIIIIIIIIIIIIIIIHIIHD
@HWI-D00621:464:HFY7KBCXY:1:1205:10606:91659 1:N:0:AAGAGGCAAGTCAACA
AAGTCGTAACAAGGTTTCCGTAGGTGAACCTGCGGAAGGATCATTATTGATTTAGCAAACCGAGCGTTAGCGAGGTTTTGCGATCGTTTATATTTAAAACCCACTCTTGAATGTATAAAATTTATGTATTAATGATAAATTAAAGATCACTTTCAACAACGGATCTCTTGGCTCTCGCATCGATGAAGAACGCAGC
+
IIIIIIIIIIIIIIIIIIIIIIIIIIIIIIIIIIIHIIIIIIIIIIIIIIIIIIIIIIIIIIIIIIIIIIIIIIIIIIIIIIIIIIIIIIIIIIIIIIIIHIIIIIIIIIIIIIIIIIIIIIIIIIIIIIIIIIIIIIIIIIIIIIIIIIIIIIIIIIIIIIIIIIIIIIIIHIIIIIIIIHIIHIIIIIIIGIID
@HWI-D00621:464:HFY7KBCXY:1:1205:10169:93252 1:N:0:AAGAGGCAAGTCAACA
AAGTCGTAACAAGGTTTCCGTAGGTGAACCTGCGGAAGGATCATTACTGAAAAACTTTTTCAAGTTTTTTTAAATCCCATTGTCTACCTACCATGTTGCTTCCACTGGGCATGTCTTACCTTGTGTAAGACCTTTGGCTTATGTGAATAACCCAAGTCAGGGAGTTGCCGGTGGCAAGACTATCTACCAAAACTTGATTAAAATACAGTGTCTGAATCTTTTGCTTCAATGAAATAAAACTTTCAACAACGGATCTCTAGGCTCTTGCATCGATGAAGAACGCAGC
+
IIIIIIIIIIIIIIIIIIIIIIIIHIIIIIIIIIIIIIIIIIIIIIIIIIIIIIIIIIIIIHIIIIIIHIIIIIIIIIIGIIIIIIIIIIIIIIIIIIIIIIIIIIIIIIIIIIIIIIIIIIIIIIIIIIIIIIIIIIIIIHIIIIIIIIIHIIIIIIIIIIIIHIIIIIIIIIIIIIIIIIIIIIIIIIIHHHIIIIIIIIIIIIIIIIIIIIIIIIIIIIIIIIIIIHIIIHFHHIHIGHIIIIHIIIIIGIIIIIIIIIIIIIIIIIIIIIIIIIIHIDDDD@
@HWI-D00621:464:HFY7KBCXY:1:1205:16234:97255 1:N:0:AAGAGGCAAGTCAACA
AAGTCGTAACAAGGTTTCCGTAGGTGAACCTGCGGAAGGATCATTCACAATGAGTGTTTAATGGCACTTTAAATCCATTACCCACCTTGTGTGCACTGTAAGGAGGAGGCAGAACGGGTTGCCGTTCTGTCACTTTCATTATACATATACTATCTTCATTTCTCGTCTATTTTTGTATGAGTATCAAAACTCTAATACAACTTTCAACAACGGATCTCTTGGCTCTCGCATCGATGAAGAACGCAGC
+
IIIIIIIIIIIIIIIIIIIIIIIIIIIIIIIIIIIIIIIIIIIIIIIIIIHIIIIIIIIIIIIIIIIIIIIIIIIIIIIIIIIIIIIIIIIIIIIIIIIIIIHIIIIIIIIIIIIIIIIIIIIIIIIIIIIIIIIIIIIIIIIIIIIIIIIIIIIIIIIIIIIIIIIIIIIIIIIIIIIHIIIIIIIIIIIIIIIIIIIIIIIIIIIIIIIIIIIIIHIIIIIIIIIIG?IIIIIHIIIIIIDDDBD
@HWI-D00621:464:HFY7KBCXY:1:1205:11953:99102 1:N:0:AAGAGGCAAGTCAACA
AAGTCGTAACAAGGTTTCCGTAGGTGAACCTGCGGAAGGATCATTAACATATTCCATTCCACGCGTCTTGAGGAGACCGTTAACCGACCCTTCACTGGGTTGGGACACGCCTTCTCGTATAAGGACAAATCTTTTAACCTTTGACAAACAACCATCAGTTCTCTTATTGAGAGTTCTGTTTTCATAATCATATATGAAAAACAACTTTTAACAATGGATCTCTTGGCTCTTGCATCGATGAAGAAGGCAGC
+
IIIIIIIIIIIIIIIIIHIIIIIIIIIIIIIIIIIIIIIIIIIIIIGHIIIIIIIIIIIIIIIIIIIIIIIIHHHIIIIIHIIIIIIIIIIIIIIIIIIIIIIIIIIIIIIIIIIIIIIIIIIIIIIIIIHIIIIIIIIIIIIIIIHIIIIIIIIIIIIGIIIIIIIIIHIIIIIIIIIIIIIHIHIHIIIHIIHIIIHIGIIIIIIIHIIIIIIIIIIIIIIIHHIIHIIIIIIHFIIIIIIIIICBD@B
@HWI-D00621:464:HFY7KBCXY:1:1206:12358:83164 1:N:0:AAGAGGCAAGTCAACA
AAGTCGTAACAAGGTCTCCGTAGGTGAACCTGCGGAGGGATCATTAACACGTATCCACGTACCACTAGTAAACCAACACAAAGGTTCCGCTCGAGTCAGCATCTGGACACAAACAGTAGGGAGGACTTTGTTCTCCGTCCTGGCTGACGAGGAGCCTCAAGTCACGGACAGACTCAAACAGTCCCGGATCAAGCTTGTCTCGATCGTAGTTTGCTACTGTTTTGTACTTTTATTACTTTGACTACTGAACCATTTGACTGAAACTATGGGAGGCCCTCTTAACGGACGGCAACCCGAAAATCGCGTACTATTATACAACTCTTAACAACGGATATCTTGGTTCTCGCATCGATGAAGAACGCAGC
+
IGIIIIIIIIIIIHIIIGFIIIIIIIIGGHIIIIIHIIIHIIIHHIGIIIIIHIHHGIIIHGHHGHIIIHIIIIIIIHFEEHHGHIEHIIHIHGIIHIIIIIIIIIIIIIIIIIIIIIIIIIIIGIIIIIIIIIIIIHIIIIIIIIHIIHIIIIIIIIIIIHIIIIIHIIIIIIIIHHIIIHHIGIIIIHHHHIIIIIIIIIIIIIIIHIIIIIIIIIIIHIIIIIIHGFFHIHEHIHIIHHG@IIIIIIGHHEHIHHHIIIHHIIIIIHIIIIHH@HFIIHHIIHHHIHIIHIIIHHHECIIIIIIHGHHCHHHGIHH?HIIIIIHHIIIIIHHIIIHHHGIIIIIIIIIIHEIHIIHHDDDAD
@HWI-D00621:464:HFY7KBCXY:1:1206:9600:97088 1:N:0:AAGAGGCAAGTCAACA
AAGTCGTAACAAGGTTTCCGTAGGTGAACCTGCGGAAGGATCATTCATAATAAGTGTTTTATGGCACTTTTTAAATCCATATCCACCTTGTGTGCAATGTCAGTCGATCTTCTTCATGGAGATCGGCCAAACATCAACCTTATCTTTTAACTCTTTGTCTGAAAAATATTATGAATAAACAATTCAAAATACAACTTTCAACAACGGATCTCTTGGCTCTCGCATCGATGAAGAACGCAGC
+
IIIIIIIIIIIIIIIIIIIIIIIIHIIIIIIIIHIIIIIIIIIIIIIIIIIIIIIIIIIIHIHHIHIIIIIIIIIIIIIIIHIIIIIIIIIIIIIIIHIIIIIIIIIIIIIIIIIHIIIIIIHIIIIIIIIIIIIIIIIIHIIHIIHHHIIIIIIIIIIIIIIIIIHHHIIIIIIIIIIIIHIHIIHHHHIIIIIHIIIIIIIIIIIIIHHIIIHHHIIIIIIIIIII?HFCIIHIDDABB
@HWI-D00621:464:HFY7KBCXY:1:1207:10686:39305 1:N:0:AAGAGGCAAGTCAACA
AAGTCGTAACAAGGTTTCCGTAGGTGAACCTGCGGAAGGATCATTCATAATAAGTGTTTTATGGCACTTTTTAAATCCATATCCACCTTGTGTGCAATGTCAGTCGATCTTCTTCATGGAGATCGGCCAAACATCAACCTTATCTTTTAACTCTTTGTCTGAAAAATATTATGAATAAACAATTCAAAATACAACTTTCAACAACGGATCTCTTGGCTCTCGCATCGATGAAGAACGCAGC
+
IIIIIIIIIIIIHIIIIIIIIIGIIIHGIIIIIIIIIIIHIIIIIIIIIIIIIIIIIIIIIIIIHIIIIIIIIIIIIIIIIIIIIIIIIIIIIIIIIIIIIIIIIIIIHIIIIIIIIIIIIIIIIIIIIIIIIIIIIIIIIIIIIIIIIIIIIIIIIIIIIIIIIIIIIIIIIIIIIIIIIIIIIIIIIIIIIIIIIIIIHIIIIIIIIHIIIIHIIIIIIIIIIIHIIGIIIIIIADDDD
@HWI-D00621:464:HFY7KBCXY:1:1207:17189:57183 1:N:0:AAGAGGCAAGTCAACA
AAGTCGTAACAAGGTTTCCGTAGGTGAACCTGCGGAAGGATCATTATTGATTTAGCAAACCGAGCGTTAGCGAGGTTTTGCGATCGTTTATATTTAAAACCCACTCTTGAATGTATAAAATTTATGTATTAATGATAAAATTAAAGATCACTTTCAACAACGGATCTCTTGGCTCTCGCATCGATGAAGAACGCAGC
+
IIIHIIIIIIIIIIIIIIIIIIIIIIIIIIIIIIIIIIIIIIIIIIIIIIIIIIIIIIIIIIIIIIIIIIIIIIIIIIIHIIIIIIIIIIIHIIIIIIIIIIIIIIIIIIHIIIIIIIIIHIIIIIIIIIIIIIIIIIIIIIIIIIIIIIIIIIIIIIIIIIIIIIIIIIIGIHIIIIIIIIIIIIIIIIIIIIIID
@HWI-D00621:464:HFY7KBCXY:1:1207:16895:68934 1:N:0:AAGAGGCAAGTCAACA
AAGTCGTAACAAGGTTTCCGTAGGTGAACCTGCGGAAGGATCATTACTGAAAAACTTTTTCAAGTTTTTTTAAATCCCATTGTCTACCTACCATGTTGCTTCCACTGGGCATGTCTTACCTTGTGTAAGACCTTTGGCTTATGTGAATAACCCAAGTCAGGGAGTTGCCGGTGGCAAGACTATCTACCAAAACTTGATTAAAATACAGTGTCTGAATCTTTTGCTTCAATGAAATAAAACTTTCAACAACGGATCTCTAGGCTCTTGCATCGATGAAGAACGCAGC
+
IHIIIIIIIIIIIIIIIIIIIIIIHIIIIIHIIGIIIIIHIIIIIFIHIIIIIIIIIIIIIIIIHIIIIIIIIIIHIIIHHIIIIIIIIIIIIIIIIIIIIIIIIIIIIIIIIIIIIIIIIIIIIIIIIIIIIIIIIIIIIIIIIIIIIIIIIIIIIIIHIIHHHHIIIIIIIIIIIIIGIIIIIIIIIIIGHHIIIIIIIIIIHIIIIIIIIIIHIIIIIIIHIIIIIIIIIIIIIIIIIIIIIIIIIIIIIIIIHHEIIHIIIIIHIIIIIIGIIIIIIDDAAD
@HWI-D00621:464:HFY7KBCXY:1:1207:15131:69601 1:N:0:AAGAGGCAAGTCAACA
AAGTCGTAACAAGGTCTCCGTAGGTGAACCTGCGGAGGGATCATTACTGAGTGAGGGCCTTCGGGCCCGACCTCCAACCCTCTGTGAACACAACTTGTTGCTTCGGGGGCGACCCTGCCGTTTCGACGGCGAGCGCCCCCGGAGGCCTTCAAACACTGCATCTTTGCGTCGGAGTTTAAGTAAATTAAACAAAACTTTCAACAACGGATCTCTTGGTTCTGGCATCGATGAAGAACGCAGC
+
IIHHIIIIIIIIIIIIIIIIIIIIIIIIIIIIIIHIIIIIIIIIIIIIIIIIIIHHHHIIIIIIIIIIIIIIIIIIIIIGIIIIIIIIIIIIIIIIIIIIIIHIIIIIIIIIIIIIIIIIIGHIIIIIIIIIIIIIIIIIIHIIIIIIIIIIIIHIIIIIIIIIIIIIIIIHHHHIIIIIIIIIIIIIIIIIIIIIIIIIIIIIIIHIIIIHHHIIIIIIIIIIIIIIIIIIIIIIDDDDD
@HWI-D00621:464:HFY7KBCXY:1:1207:5896:70648 1:N:0:AAGAGGCAAGTCAACA
AAGTCGTAACAAGGTTTCCGTAGGTGAACCTGCGGAAGGATCATTCATAATAAGTGTTTTATGGCACTTTTTAAATCCATATCCACCTTGTGTGCAATGTCAGTCGATCTTCTTCATGGAGATCGACCAAACATCAACCTTTATTTTTTAACTCTTTGTCTGAAAAATATTATGAATAAACAATTCAAAATACAACTTTCAACAACGGATCTCTTGGCTCTCGCATCGATGAAGAACGCAGC
+
IIIIIIIIIIIIIIIIIIIIIIIIIHIIIIIIIIIIIIIIIIIIIIIIIIIIIIIIIIIIIIIIHIIIIIIIIIIIIIIIHIIIIIIIIIIHIIIIIIIIIIIIIIIIIIIIIIIIIIIIIIIIIIIIIIIIIIIIIIIIIIIIIIIIIIIIIIIIIIIIIIIIIIIIIIIIIIIIIIIIIIIIIIIIIIIIIIIIIIIIIIIIIIIIGIIIIIIIIIIIIIIIIIIIIIIIIIIIIDDDDD
@HWI-D00621:464:HFY7KBCXY:1:1207:12504:73060 1:N:0:AAGAGGCAAGTCAACA
AAGTCGTAACAAGGTTTCCGTAGGTGAACCTGCGGAAGGATCATTACTGAAAAACTTTTCAAAAATAGTTTTTTTATATCCCATTGTCTACCTACCATGTTGCTTCCACTGGACATGTTTTACCCTATGTGTGAGACCTTTGGCTTGAGTGAGTAACTCAAGTCAGGGAGTTGCCGGTGGCAAGACCATTTACCAAAATTTGATTAAAAACACATTATCTGAATCTTTTGCTTCAATATAATAAAACTTTCAACAACGGATCTCTAGGCTCTTGCATCGATGAAGAACGCAGC
+
IIIIIIIIIIIIIIIIIIIIIIIIIIIIIIIIIIIIIIIIIIIIIIIIIIIIIIIIIIIIIIIIIHIIIIIIIIIIIIIIIHIIIIIIIIIHIIIIIIIIIIIIIIIIIIIIIIIIIIIIIIIIIIIHIIIIIIIIIHIIIIIIIIIIIIIIIIIIIIIIIIIIIIIIIIIIIIHIIIIIIIIIHIHIIIIHIIIIIIIIIIIIHHIIIIIIIIIIIIIIIIIIIIIIIIIIIIIIIIIIIIIIHIIIHHHHHIIIIIIIIIIIIIIIIIIIIIIIIIGIHGIIIIIHDDDDD
@HWI-D00621:464:HFY7KBCXY:1:1207:8844:74286 1:N:0:AAGAGGCAAGTCAACA
ACCACGAAAATCAGCGTGGAGAGGATCAGCATCGCCGTTCCGATCGACGACAGCATGTTGAACGTCTCCCATCCCTGACCGGCATCGTACGTGTAGATGCGGCGCGGCATCCCCAGCATTCCGCTGAAGTGCATCGATGAAGAACGCAGC
+
IIIHIIIIIHIIIIIIIIIHIIIIIIIIIHIIIIIIIIIIIIIIIIIIIIIIIIIIIIIIIIIIHIIIIIIIIIIIHIIIIIIIIIIIIIIIIIIIIHIIIIIIIIIIIHIIIIIIIIIIIIIHHIIIIIIIIIIIIIIIIIIIIIIIID
@HWI-D00621:464:HFY7KBCXY:1:1207:9903:76705 1:N:0:AAGAGGCAAGTCAACA
AAGTCGTAACAAGGTTTCCGTAGGTGAACCTGCGGAAGGATCATTCATAATAAGTGTTTTATGGCACTTTTTAAATCCATATCCACCTTGTGTGCAATGTCAGTCGATCTTCTTCATGGAGATCGACCAAACATCAACCTTTATTTTTTAACTCTTTGTCTGAAAAATATTATGAATAAACAATTCAAAATACAACTTTCAACAACGGATCTCTTGGCTCTCGCATCGATGAAGAACGCAGC
+
IIIIIIIIIIIIIIIIIIIIIIIIIIIIIIIIIIIIIIIIIIIIIIIIIIIIIIIIIIIIIIIIGHIIIIIIIIIIIIIIIIIIIIIIIIIIIIIIIIIIIIIIIIIIIIIIIIIIIIIIIIIIIIIIIIIIIIIIIHHHIIIIIIIIIIIIIIIIIIIIIIIIHIIHIIIIIIIIIIIIIIIIIIIIIIIIIIIIIIIHIIIIHIIIIIIIIIIIHIIIIIIIIGIIIIIIIIIIIDDDDD
@HWI-D00621:464:HFY7KBCXY:1:1207:13047:76855 1:N:0:AAGAGGCAAGTCAACA
AAGTCGTAACAAGGTTTCCGTAGGTGAACCTGCGGAAGGATCATTCATAATAAGTGTTTTATGGCACTTTTTAAATCCATATCCACCTTGTGTGCAATGTCAGTCGATCTTCTTCATGGAGATCGACCAAACATCAACCTTTATCTTTTAACTCTTTGTCTGAAAAATATTATGAATAAACAATTCAAAATACAACTTTCAACAACGGATCTCTTGGCTCTCGCATCGATGAAGAACGCAGC
+
IIIIIIIIIIIIIHIIIIIIIIIIIIGGDHHIIIIIIIIIIIIIIIIIIIIIIHIIIIIIIIIIHHIIIIIIIIIIIIIIIIIIIIIIIIIIIIIIIIIIIIIIIIIIIIIIIIIIIIHIIIIIIIIIIIIIIIIIIIIIIIIIIIIIIIIIIIIIIIIIIIIIIIIIIIIIIIIIIIIIIIIIGGIIIIIIIIIIIIIIIIIIIHIIIIIIIIIIHIGIIIIIIIIIIIGIIIIIHCDB@D
@HWI-D00621:464:HFY7KBCXY:1:1207:4763:84641 1:N:0:AAGAGGCAAGTCAACA
AAGTCGTAACAAGGTCTCCGTTGGTGAACCAGCGGAGGGATCATTACCGAGTTTCCAACTCACAACCCATTGTGAACATACCTATGTTGCTTCGGCGGTTCCACGGCTCCGGCCGCGCCGCCGAAGGCCCAAAACTCTTGTATTACCATGTGTTTACTCTGAGTATTCTTGAAATAAATCAAAACCTTCAACAACGGATCTCTTGGCTCTGGCATCGATGAAGAACGCAGC
+
IIIIIIIIIHIIIIIIIIIIIIIIIIIIIIIIIIIHIHIIIIIIIIIIIIIHIIIIIIIIIIIIHIIIIIIHHHHIIIIHIIIIIIIIIIIIIIIIIIIIIIIIIIIIIIIIIIIIIIIHIIIIIIIHIIIIIIIIIIIIIIIIIIIIIIHHIIIIIIIIHIIIIIIIIIIIIIIIIIIGIIIIIHIIIIIIIIIIIIIIIIIHIIIIIIIIHIIIHIIIIIIIIIHHDDD
@HWI-D00621:464:HFY7KBCXY:1:1207:13077:85318 1:N:0:AAGAGGCAAGTCAACA
AAGTCGTAACAAGGTTTCCGTAGGTGAACCTGCGGAAGGATCATTAAAACAAATGAATTTGTCGGGGCGGATATTCTTCTGCCCCGCGTATTCAACCAACCCGCTCTTGTATTTGGATCAAACGTCAAACAAAACTTTTGTATATTATAATAAAAAATAAACTTTCAACAACGGATCTCTTGGCTCTCGCATCGATGAAGAACGCAGC
+
IIIIIIIIIIIIIIIIIIIIIIIIIIIIIIIIIIIIIIIIIIIIIIIIIIIIIIIIIIIIIIIIIIIIIIIIIIIIIIIIIIIIIIIIIIIIIIIIIIIIIIIIIIIIIIIIIIIIIIIIIIIIIIIIIIIIIIIIIIIIIIIIIIIIIIIIIIIIIIIIIIIIIIIIIIIIIIIIIIIIIIIIIIIIIIIIIIIIIIIIIIIGIIID
@HWI-D00621:464:HFY7KBCXY:1:1207:11110:88515 1:N:0:AAGAGGCAAGTCAACA
AAGTCGTAACAAGGTTTCCGTAGGTGAACCTGCGGAAGGATCATTACTGAAAAACTTTTTCAAGTTTTTTTAAATCCCATTGTCTACCTACCATGTTGCTTCCACTGGGCATGTCTTACCTTGTGTAAGACCTTTGGCTTATGTGAATAACCCAAGTCAGGGAGTTGCCGGTGGCAAGACTATCTACCAAAACTTGATTAAAATACAGTGTCTGAATCTTTTGCTTCAATGAAATAAAACTTTCAACAACGGATCTCTAGGCTCTTGCATCGATGAAGAACGCAGC
+
IIIIIIIIIIIIHIIIIIIIIIIIIIIIIIIIIIIIIIIHHIIIIIIIIIHIIIIHIIIIIIIIIIIIIIIIIIIIIIIIHIIIIIIIIIIIHIIIIIIIIIIIIIIIIIIIIIIIIIIIIIIIHIIHHHIIIIIIIIIIIIIIIIIIIIIIHIIIIIIIIIIIIIIIIIHHIIIIIIIIIIIIIHIIIIHIIIIIIHIIHIIIIIIIIIIIIIIIIIIIIIIIIIIIIIIIIIIIIIIIIIIIIIIIIIIIIIHIIIIIIIHIIIIIIIIIIIHIIIIHHDDDDD
@HWI-D00621:464:HFY7KBCXY:1:1207:7212:90586 1:N:0:AAGAGGCAAGTCAACA
AAGTCGTAACAAGGTTTCCGTAGGTGAACCTGCGGAAGGATCATTCACAATAAGTGTTCAATGGCACTTTAAAATCCATTACCCACCTTGTGTGCACTGTAAGGAGGAGGCAGACTTTCTGTCTCTTTCATTATATACATACCCACAATCTTCTTTCTTGTCTACTTTATTCGAGTACAAAACTCTAATACAACTTTCAACAACGGATCTCTTGGCTCTCGCATCGATGAAGAACGCAGC
+
IIIIIIIIIIIIIIIIIIIIIIIIIIIIIIIIIIIIIIIIIIIIIIIIIIIIIIIIIIIIIIIIIIIIIIIIIIIIIIIDHIIIIIIIIIIIIIIIIIIIIIIHIIIIIIIIIIIIIIIIIIIIIIIIIIIIIIIIIHIIIHIIIIIIIIIIIIIIIIIHIHIIIIIIIIIIIHIIIIIIIHIIHIIIIIIIIIIIIIIIIHHIIIIIIIIIHIIIIIIIIIIIIIIIHIIIIIIDDDDD
@HWI-D00621:464:HFY7KBCXY:1:1207:4518:90849 1:N:0:AAGAGGCAAGTCAACA
AAGTCGTAACAAGGTTTCCGTAGGTGAACCTGCGGAAGGATCATTACTGAAAAACTTTTTCAAGTTTTTTTAAATCCCATTGTCTACCTACCATGTTGCTTCCACTGGGCATGTCTTACCTTGTGTAAGACCTTTGGCTTATGTGAATAACCCAAGTCAGGGAGTTGCCGGTGGCAAGACTATCTACCAAAACTTGATTAAAATACAGTGTCTGAATCTTTTGCTTCAATGAAATAAAACTTTCAACAACGGATCTCTAGGCTCTTGCATCGATGAAGAACGCAGC
+
IIIIIIIIIIIIIIIIIIIIIIIIIIIIIIIIIIIIIIIIIIIIIIIIIIIIIIIIIIIIHIIIIHIIIIIIIIIIIIIHGHIIIIIIIIIIIIIIIIIIIIIIIIIIIIIIIIIIIIIHIIIIIIIIIIIIIIIHIIIIIHIIIIIIIIIHHIIHIIIHIIIIIIIIIIHIIIIIIIIIIIIIIIIIIIHIIIIIIIIIIIIIIIIIIIIIIIIIIIIIIIIIIIIIIHIIIIIIIIIIIIIIIIIIIIIIIIIIHFGIIHHHIIIIIIIIIHIIIIIIIDDDDA
@HWI-D00621:464:HFY7KBCXY:1:1207:17877:93701 1:N:0:AAGAGGCAAGTCAACA
AAGTCGTAACAAGGTTTCCGTAGGTGAACCTGCGGAAGGATCATTCATAATAAGTGTTTTATGGCACTTTTTAAATCCATATCCACCTTGTGTGCAATGTCAGTCGATCTTCTTCATGGAGATCGACCAAACATCAACCTTTATCTTTTAACTCTTTGTCTGAAAAATATTATGAATAAACAATTCAAAATACAACTTTCAACAACGGATCTCTTGGCTCTCGCATCGATGAAGAACGCAGC
+
IIIIIIIIIIHIIIIIIIIIIIIIIIHHIIIIIIIIIIIIIIIIIIIIIIIIIIIIIIIIIIIIHIIIIIIIIIIIIIIIHIIIIIIIIIIIIIIIIIIIIIIIIIHIIIIIIIIIIIIIIIIIIIIIIIIIIIIIIIHIIIHIIIIIIIIIIHIIIIIIIIIIIIIIIIIIIIIIIIIIIIIIIIIIIIIIIIIIIIIIIIIIIIIIIIIHHHIIIIHIIIIHIIIIIIGIIIIIIDDDAD
@HWI-D00621:464:HFY7KBCXY:1:1207:11660:94522 1:N:0:AAGAGGCAAGTCAACA
AAGTCGTAACAAGGTTTCCGTAGGTGAACCTGCGGAAGGATCATTACCGAGCTCATGCCCTTCGGGGTAGACCTCCCACCCGTGCCTACCTTACCATCGTTGCCTTGGCGGCTGCTTGCGCGCCGCCAGTGGCCCTTAACCCGAACTCTCACGTCGTCTGAGCACTATACAATAGTTAAAACTTTCAACAACGGATCTCTTGGTTCTGGCATCGATGAAGAACGCAGC
+
IIIIIIIIIIIIIIIIIIIIIIIIIIIIIIIIIIIIIIIIIIIIIIIIIIIIIIIIIIIIIIIIIIIIIIIIIIIIIIIIIIIIIIIIIIIIIIIIIIIIIIIIIIIIIIIIIIIIIIIIIIIIHIIIIIIIIIIIIIIIIIIIIIIIIIIIIIIIIIIIIIIIIIIIIIIIIIIIIIIIIIIIIIIHIIIIIIIIIIIIIIIIIIIIIIIIIIIIIIIIIIIIIGII
@HWI-D00621:464:HFY7KBCXY:1:1207:9288:98762 1:N:0:AAGAGGCAAGTCAACA
AAGTCGTAACAAGGTTTCCGTAGGTGAACCTGCGGAAGGATCATTACTGAAAAACTTTTCAAGTTTTTTTAAATCCCATTGTCTACCTACCATGTTGCTTCCACTGGGCATGTCTTACCTTGTGTAAGACCTTTGGCTTATGTGAATAACCCAAGTCAGGGAGTTGCCGGTGGCAAGACTATCTACCAAAACTTGATTAAAATACAGTGTCTGAATCTTTTGCTTCAATGAAATAAAACTTTCAACAACGGATCTCTAGGCTCTTGCATCGATGAAGAACGCAGC
+
IIIIIIIIIIIIIIIIIHIIIIIIIIIIIIHIIIIIIIIIIIIIIIIHIIIIIIIIIIIIIIIIIIIIIIIIIIIIIIHHHIIIIIIIIIIIIHIIIIIIIIIIIIHIHIIIIIIIIIIIIIIIIIHHHIIIIIIIIIIIIIIIIIHIIIIIIIIIIIIIIIIIIIIIIHIIIIIHHIIIIHIIIHHIIHHHIIIIIIIIIIIIIIIIIHHIIIIIIIIIIIIIIIIIIIIIIHIIIIIIHIIIIIIIIIIIIIIIHHIIIIIIIIIIIIIIIGIIIIIIDDDDD
@HWI-D00621:464:HFY7KBCXY:1:1207:15241:98941 1:N:0:AAGAGGCAAGTCAACA
AAGTCGTAACAAGGTTTCCGTAGGTGAACCTGCGGAAGGATCACTAGTGAATAAACCGGGGAGCGTCTTAACTGACCTCCCCATCCCTTCACAATCCACATACACCTGTGCACTGTTTTGGCTTTTGAGCAATCGAAAGCCAATCATTTTATACAAACTCTTAGTTTAATGAATGTAACCGTTTTATATAAACAAAATAAAACTTTCAACAACGGATCTCTTGGTTCTCGCATCGATGAAGAACGCAGC
+
IIIIIIIIIIIIIIIIIIIIIIIHIIIIIIIIIIIIIIIIIIIIIIIIIIHIIIIIHIIIIIIIIIIIIIIIIIHIIIIHIIIHHIIIIIIIIIIIIIIIIHIIIIIIIIIIIIIIIIIIIIIIIIIIIIHHIIIIIIIIIIIIIHIIIIIIIIIIHIIIIIIIIIIIIIIIIIIIIIIIIIIIIIIIIIIIIIIIIHIIIIIIIIIIIIIIIIIIIIIIIIIIIIIIIIIIIIIIIIIIIIIIDDDAD
@HWI-D00621:464:HFY7KBCXY:1:1208:11650:21275 1:N:0:AAGAGGCAAGTCAACA
AAGTCATAACAAGGTTTCCGTAGGTGAACCTGCGGAAGGATCATTATTGAATTCGGCCTCCTGGCCTTATACATTAAAACACTGTGAACCGTGGCTTCGGCCCAAACTTGAAGTCTAGAATGTAACATATCATAACAAAATACAACTTTTAACAACGGATCTCTTGGCTCTCGCATCGATGAAGAACGCAGC
+
IIIIIIIIIIIIIIIIIHIIIIIIIIIHHIIIIIIIIIIIHHIIIIIIHIIIIIIIIIIIIIIIIIIIIIIIIIIIIIIIIIIIIIIIIIHHIIIIIIIIHIIIIIIIIIIIIIIIIHIHHIIIIIIIIIIIIIHHHIHHIIIIIIIIIHIIIIIIIEIIIIIIHIHIIIIIIIIIHIIHHIIIIIIIIIID
@HWI-D00621:464:HFY7KBCXY:1:1208:8549:45057 1:N:0:AAGAGGCAAGTCAACA
AAGTCGTAACAAGGTTTCCGTAGGTGAACCTGCGGAAGGATCATTCATAATAAGTGTTTTATGGCACTTTTTAAATCCATATCCACCTTGTGTGCAATGTCAGTCGATCTTCTTCATGGAGATCGACCAAACATCAACCTTTATCTTTTAACTCTTTGTCTGAAAAATATTATGAATAAACAATTCAAAATACAACTTTCAACAACGGATCTCTTGGCTCTCGCATCGATGAAGAACGCAGC
+
HIIIIIIIIIIIHIIIIIIIIIIHIIGHHIIIIIIHHIIIHIHHIIIIIIIIIHHIIHIIIHHHHHIIIHIIIIIIIIIIHIIIIIIIIIIIIIHIIIIIIIIIIIIIIIIIIIIIIIIIIIIHHIIIIIIIIIIIIIIIIIIIIIIIIIHIIIIIIHIIHHHIIIIIIIIIIIIIIIIIIIIIGHIIIIIIIIIIIIIIIIIIIIIHGHHHIIIIIIHHHGIIIIHIIIIIIIIIHDDDDD
@HWI-D00621:464:HFY7KBCXY:1:1208:6238:54643 1:N:0:AAGAGGCAAGTCAACA
AAGTCGTAACAAGGTTTCCGTAGGTGAACCTGCGGAAGGATCATTACTGAAAAACTTTTCAAGTTTTTTTATATCCCATTGTCTACCTACCATGTTGCTTCCACTGGGCATGTCTTACCTTGTGTAAGACCTTTGGCTTATGTGAATAACCCAAGTCAGGGAGTTGCCGGTGGCAAGACCATCTACCAAAACTTGATTAAAATACAGTGTCTGAATCTTTTGCTTCAATGAAATAAAACTTTCAACAACGGATCTCTAGGCTCTTGCATCGATGAAGAACGCAGC
+
IIIIIIIIIIIIIHIIHIIIIIIIIIIIIIIIIIIIHIIIIIIIIIIIIIHIIIIIIIIIIIIIIIIIIIIIIIIIIIIIIIIIIIIIIIIIIIIIIIIIIIIIIIIIIIIIIIIIHIIIIIIIIHIHHIIIHIHIHIIIIIIIIIIIIIIIIIIIIIIIIIIIIIIIIIIIIIIIIIIIIIIIIIIIIIHIIIIIIIIIIIIIIIHIIIIIIIIIIIIIIIIIIIIIHIIIIIIIIIIIIIIIIIIIIIIHFG?IIIIIHEHHHGIIIHIIIIIIIIIIDDDDD
@HWI-D00621:464:HFY7KBCXY:1:1208:15160:56344 1:N:0:AAGAGGCAAGTCAACA
AGTCGTAACAAGGTTTCCGTAGGTGAACCTGCGGAAGGATCATTACTGTGATTTAGTACTACACTGCGTGAGCGGAACGAAAACAAAAACACCTAAAATGTGGAATATAGCATATAGTCGACAAGAGAAATCTACGAAAAACAAACAAAACTTTCAACAACGGATCTCTTGGTTCTCGCATCGATGAAGAACGCAGC
+
IIIIIIIIIIIIIIIIIIIIIIIIIIIIIIIIIIIIIIIIIHIHIIIIIIIIIIHHIIIIIIIIIIIIIIIIHIIIIIIIIIIIIIIIIIIIIIIIIIIIIIIIIIIIIIIIIIIIIIIIIIIIIIIIIIHIHIIIIIIIIIIIIIIIIIIHHIIIIHIHIIIIHHIIIIIIIIIIIIIIHHIIHIIIIIIIIFHID
@HWI-D00621:464:HFY7KBCXY:1:1208:8528:60462 1:N:0:AAGAGGCAAGTCAACA
AAGTCGTAACAAGGTAACCGTAGGTGAACCTGCGGTTGGATCATTACCAATTTAGACTCGCAAGAGTCATTAACACCTGTGCACTATTTATTGTTTCTGGGTGTCCTTTAATTAGGCGCCCAACCGTATTAACATTACTATTTGTCTGATATCTTATATAATAAGAAACAACTTTTGACAACGGATCTCTTGGCTCTCGCATCGATGAAGAACGCAGC
+
IIIIIIIIIIIIIIIHHHHGHIIIIIIIIIIIIIIIHIIIIIIIIHIIIIIIIIIIIIIIIIIHHIIIIIIIIIIIIIHHIIHIIFHHHIIIIHIIIIHHIIIIIIIIIIIIIIIIIIIIIIIIIIIIIIIIIIIIIIIIIIIIIIIIHIIIIIIIIIIIIHHIHHIIIIIIIIIIIIIHEHHHIIIIIIIIIIIIIIIHIIIIHGHIIIHIIGIIII
@HWI-D00621:464:HFY7KBCXY:1:1208:6759:62272 1:N:0:AAGAGGCAAGTCAACA
AAGTCGTAACAAGGTTTCCGTAGGTGAACCTGCGGAAGGATCATTAACTATGCTCACGCATAACCTTAGCTCGCGGTGGGCAACCACCGCTGAGTGACCACCCTTTGTGAACCTTTATTTTTTGCTTCGGCAGCACGCCTTCGGGTGGTAAGGCTGCCGACAGCCCATACATAAACTATTTTTGTTACCAAAACCATGCAGTCTGATTTTCTGATAAATTTAAAAAGTTAAAACTTTCAGCAACGGATCTCTTGGTTCTCGCATCGATGAAGAACGCAGC
+
IIIIIIIHIIIIIIIIIIHIIIIIIIIIHIIIIIIIIIIIHIIIIIIIIIIIIIIIIIIIIHIIHIIIIIIIIIIIIIIIHIIIIIIIIIIIIIIIIIIIIIIIIIIIIIIIIIIIIIIIIIIIIIIIHIIIIIIIIIIIIIIIIIIIIIIIIIIHIIIHIIHHIIIIIIIIIIIIIIIIIIIIIIIIIIIIIIIIIHIIIIIIIIIIIIIIIIIIIIIIIIIHIIIIIIIIIHIHIIIGIIIIIIHIHIIIIIIIIIIIGIIHIIIIIHIIIHCDDDDC
@HWI-D00621:464:HFY7KBCXY:1:1208:9477:64440 1:N:0:AAGAGGCAAGTCAACA
AAGTCGTAACAAGGTCTCCGTTGGTGAACCAGCGGAGGGATCATTACAGAGTTTAACCACTCAAAACCATTGTGAACCTTACCTCAACCGTTGCTTCGGCGGGCGGGCCCCAAAAGCCCCCCCGGCCCCTCGCGGGCGCCCGCCGGAGGTACACCAAACCCTTGAATTGTATGGCCTCTCTGAGTCTTCTGTACTGAATAAGTCAAAACTTTCAACAACGGATCTCTTGGTTCTGGCATCGATGAAGAACGCAGC
+
IIIIIIIIIIIIIIIIIIIIIIIIIIIIIIIIIIIIIIIHIIIIIIIIIIIIIIIIIIIIIIIHIIIIIIIIIHIIIIIDIIIIIIIIIIIIIIIIIIIIGIHIIIIIIIIIIIIIIIIIIIIIIIIIIIIIIIIIIIIHIIIIIIIIIIIIIIIIHIHIHIIIIIIIIIIIIIIIIIIIIIIIIIIIIIIIIIIIIIIIIIIHIIIIIIIIIIIIIIIIIIIIIIIIIIIGIIIIIGIIIIIIIGIIIIDDDBD
@HWI-D00621:464:HFY7KBCXY:1:1208:12200:65950 1:N:0:AAGAGGCAAGTCAACA
AAGTCGTAACAAGGTCTCCGTTGGTGAACCAGCGGAGGGATCATTACCGAGTTTACAACTCCCAAACCCCTGTGAACATACCTTAATGTTGCCTCGGCGGATCAGCCCGCGCCCCGTAAAACGGGACGGCCCGCCAGAGGACCCAAACTCTAATGTTTCTTATTGTAACTTCTGAGTAAAACAAACAAATAAATCAAAACTTTCAACAACGGATCTCTTGGTTCTGGCATCGATGAAGAACGCAGC
+
IIIIIIIIIIIIIHIIIIIIIIIIIIIIIIIIIIIIIIIIIIIIIIIIIIIIIIIIIIIIIIIIHIHIIIIHIIIIIIIHIIIIIIIIIIIIIIIIIIIIIIIIIIIIIIIIIIIIIIIIIIIIIIIIHHIIIIIIIIIIIIIIGIIIIIIIIIIIIIIIIIIIIIIIIIIIIIIIIIIIIIIIIIIIIIIIIIHIIIIIIHHIIIIIIIIIIHIIIIIIIIIIIIIIIHIIIIIIIIIIIDDDBD
@HWI-D00621:464:HFY7KBCXY:1:1208:6684:67718 1:N:0:AAGAGGCAAGTCAACA
AAGTCGTAACAAGGTTTCCGTAGGTGAACCTGCGGAAGGATCATTCATAATAAGTGTTTTATGGCACTTTTTAAATCCATATCCACCTTGTGTGCAATGTCAGTCGATCTTCTTCATGGAGATCGACCAAACATCAACCTTTATCTTTTAACTCTTTGTCTGAAAAATATTATGAATAAACAATTCAAAATACAACTTTCAACAACGGATCTCTTGGCTCTCGCATCGATGAAGAACGCAGC
+
IIIIIIIIIIIIIIIIHIIIIIIIIIHHHGHIIIIIIHIIIIIIIIIIIIIIIIIIIIIIIIIHIIIIIIIIIIIIIIHIIIIIIIIIIHIIIIIIIIIIIIIIIIIIIIIIIIIIIHHIHIIIIHIIIIIIIIIIIIIIIIIIIIIIIHIIIIIIIIIIIIIIIIIIIIIIIHHIIIIIIIIIIHHIHIIIIIIIIIIIIIIIIIIGIIIIHIIIIIIIIIDHEHIIIHIIIIIIIBBDAD
@HWI-D00621:464:HFY7KBCXY:1:1208:6980:72257 1:N:0:AAGAGGCAAGTCAACA
AAGTCGTAACAAGGTTTCCGTAGGTGAACCTGCGGAAGGATCATTCATAATAAGTGTTTTATGGCACTTTTTAAATCCATATCCACCTTGTGTGCAATGTCAGTCGATCTTCTTCATGGAGATCGACCAAACATCAACCTTTATCTTTTAACTCTTTGTCTGAAAAATATTATGAATAAACAATTCAAAATACAACTTTCAACAACGGATCTCTTGGCTCTCGCATCGATGAAGAACGCAGC
+
IIIIIIIIIIIIIIIIIIIIIIIIIIHHIIIIIIIIIIIIIIIIIIIIIIIIIIIIIIIIIIIIIIIIIIIIIIIIIIIIHIIIIIIIIIIIIIIIIIIIIIIIIIIIIIIIIIIIIIIIIIIIIIIIIIIIIIIIIIIIIIIIIIIIIIIIIIIIIIIIIIIIIIIIIIIIIIIIIIIIIIIIIIIIIIIIIIIIIIIIIIIIIIIIIHIIIIHIIIIIIIIIIIIIIIIIIIIIIDDDDD
@HWI-D00621:464:HFY7KBCXY:1:1208:13615:72291 1:N:0:AAGAGGCAAGTCAACA
AAGTCGTAACAAGGTTTCCGTAGGTGAACCTGCGGAAGGATCATTACTGAAAAACTTTTTCAAGTTTTTTTAAATCCCATTGTCTACCTACCATGTTGCTTCCACTGGGCATGTCTTACCTTGTGTAAGACCTTTGGCTTATGTGAATAACCCAAGTCAGGGAGTTGCCGGTGGCAAGACCATCTACCAAAACTTGATTAAAATACAGTGTCTGAATCTTTTGCTTCAATGAAATAAAACTTTCAACAACGGATCTCTAGGCTCTTGCATCGATGAAGAACGCAGC
+
IIIIIIIIIIIIIIIIIIIIIIIIIIIIIIIIIIIIIIIIIIIIIIIIIIIIIIIIIIIIIIIIIIIIIIIIIIIIIIIFGHIIIIIIIIIIIIIIIIIIIIIIIIIIIIIIIIIIIIIIIIIIIIIIIIIIIIIIIIIIIGIIIIIHHIIIIIIIIIIIHIIIIIIIIIIIIIIIIIIIIIIIHIIIIIIHIIIIIIIIIIIIIIIIIIIIIIIIIIIIHIIIIIIIIIIHGEIHHHHIIIIIGIIIIIIIIIIIIIIIIIIHIIIGIHEHIIIIIHHHC@ADBB
@HWI-D00621:464:HFY7KBCXY:1:1208:15753:72340 1:N:0:AAGAGGCAAGTCAACA
AAGTCGTAACAAGGTTTCCGTAGGTGAACCTGCGGAAGGATCATTCATAATAAGTGTTTTATGGCACTTTTTAAATCCATATCCACCTTGTGTGCAATGTCAGTCGATCTTCTTCATGGAGATCGACCAAACATCAACCTTTATCTTTTAACTCTTTGTCTGAAAAATATTATGAATAAACAATTCAAAATACAACTTTCAACAACGGATCTCTTGGCTCTCGCATCGATGAAGAACGCAGC
+
IIIIIIIIIIIIIIIIIIIIIIIIIIIIHHIIIIIIIIIIIIIIIIIIIIIIIIIIIIIIHIIIIIIIIIIIIIIIIIIIIIIIIIIIIIIIIIIIIIIIIIIIIIIIIIIIIIIIIIHIIIIIIIIIIIIIIHIIIIIIIIIIIIIIIIIIIIIIIIIIIIIIIIIIIIIIIHHIIIIIIIIIIGIIIIIIIIIIIHIIIIIIIIIIIIIHIHHHFIIIIIHHIHHIIH@HHIIHH@DD@D
@HWI-D00621:464:HFY7KBCXY:1:1208:10810:78951 1:N:0:AAGAGGCAAGTCAACA
AAGTCGTAACAAGGTCTCCGTTGGTGAACCAGCGGAGGGATCATTACCGATTGCAAAATCTCTAAACCATCGCGAACGTTACCCCACGCCGTTGCCTCGGCGGGGAGCCTCTCCGGGGGCCGCCCGCCGGTGGTACCACAAACTCTTTTTATTTACAGGCCTCTCTGAGTATTTATACAAATAAGTTAAAACTTTCAACAACGGATCTCTTGGTTCTGGCATTGATGAAGAACGCAGC
+
IIIIIIIIIIIIIIIIIIIIIIIIIIIIIIIIIIIIIIIIIIIIIIIIIIIIIIIIIIIIIIIIIIIIIIIIIIIIIIIHIIIIIIIIIIIIIIIIIIIIIIIIIIIIIHIIIIIIIIIIIIIIIIIIIIIIIIIIIIIIIIIIIIIIIIIIIIIIIIIIIIIIIIIIIIIIIIIIIIIIIIIIIIIIIIIIIIIIIIIIIIIIHHIIIIIIIIIIIIIIIIIIIIIIHIIIHDDDDD
@HWI-D00621:464:HFY7KBCXY:1:1208:12924:78755 1:N:0:AAGAGGCAAGTCAACA
AAGTCGTAACAAGGTTTCCGTAGGTGAACCTGCGGAAGGATCATTACACGTATTACGGGGGGTCAGGATCAGGTATATGTAACCCATGTGCTTTGGTTCTGTCCTTCTGAATATTCTACCCATGTCTTTTGCGTACTATTTGTTTCCTTGGTGAGCTTGCTTGCCGATAGGACACTATAAAACCTTTTGTAATTGCAGTCAGCGTCAGAAATAACTTAATAGTTACAACTTTCAACAACGGATCTCTTGGTTCTGGCATCGATGAAGAACGCAGC
+
IIIIIIIIIIIIIIIIIIIIIIIIIIIIIIIIIIIIIIIIIIIIIIIIIIIIIIIIIIIIIIIHHIIIIIIIIIIIIIIGHIIIIIIIIIIIIIIIIIIIIIIIIIIIIIIIIIIIIIIIIIIIIIIIIIIIIIIIIIIIIIIIIIIIIIIIIIIIIIIIIIIIIIIIIIIIIIIIIIIIIIIIIIIIIIIIHHGIIIIIIIIIIIIHIIIIIIIIIIIIIIHIIIIIIIIIIIIIHIIIIIIIIIIIHIIHIIIIIIIHIHHIIIIIHCDDDDD
@HWI-D00621:464:HFY7KBCXY:1:1208:9120:79986 1:N:0:AAGAGGCAAGTCAACA
AAGTCGTAACAAGGTATCCGTAGGTGAACCTGCGGATGGATCATTAAAATAGTGGAAGCTTAGCTTCAAAAACACTTATACAACTTGTGCACTGTGTGGATATGGCCTAGGCCTGTCCATATTTTTTTACTAATTAAATTGATTTTAGTACACTTAACAATGTAAAACTTTTAGCAACGGATCTCTAGGCTCTCGCATCGATGAAGAACGCAGC
+
IIIIIIIIIIIIIIIIIIIIIIIIIIIIIIIIIIIIIIIIIIIIIIIIIIIIIIIHIIIIIIIIIIIIIIIIIIIIIIIHIIIIIIIIIIIIIIIIIIIIIIIHIIIIIIIIIIIIIIIIHIIIIIIIIIIIIIIIIIIIIIIIIIIIIIIIIIIIIIIIIIIIIIIIIIIIIIIIIIIIIIIIIIIIIIIIIIIIIIIIIIIIIIIIIIIHID
@HWI-D00621:464:HFY7KBCXY:1:1208:10116:83965 1:N:0:AAGAGGCAAGTCAACA
AAGTCGTAACAAGGTTTCCGTAGGTGAACCTGCGGAAGGATCATTCATAATCAAGTGTTTTTATGGCACTTTCAAAAATCCATATCCACCTTGTGTGCAATGTCATCTCACTGGAGGTCAACGGCTGTAAAAATCCGTTTGGTCACCTTTGGGATTTATATCTACTCAGAACTTTAGTGATTTTGTCTGAAACATATTATGAATACTTAATTCAAAATACAACTTTCAACAACGGATCTCTTGGCTCTCGCATCGATGAAGAACGCAGC
+
IIIIIIIIIIIIIIIIIIIIIIIIIIHHHIIIIIIIIIIIIIIIIIIIHHHIIIIHIHIIIIIIIIIHIIIIIIIIIIIHHIIIIIIIIIIIIIIIIIIHIIIIIIIGIIIIIIIIIIIIIIIIIIIIIIIIIIIIIIHHIIIIIIIIIIIIIIIIIIIIIIIIIIIIIIIIICHFIIIIIIIIIIIIIHIIIIIIIIIIIIIIIIIIIIIIIIIIIIIHIIIIHIIIIIIIIIIIIGIIIIHHDIIIIIIIHFIIIIIIIIHHDDDDD
@HWI-D00621:464:HFY7KBCXY:1:1208:12270:84476 1:N:0:AAGAGGCAAGTCAACA
AAGTCGTAACAAGGTTTCCGTAGGTGAACCTGCGGAAGGATCATTCATAATAAGTGTTTTATGGCACTTTTTAAATCCATATCCACCTTGTGTGCAATGTCAGTCGATCTTCTTCATGGAGATCGACCAAACATCAACCTTTATCTTTTAACTCTTTGTCTGAAAAATATTATGAATAAACAATTCAAAATACAACTTTCAACAACGGATCTCTTGGCTCTCGCATCGATGAAGAACGCAGC
+
IIIIIIIHIIIIHIHIIIIIIIIIHIFGHIIIIIIIIIIIIIIIIIIIIIIIIIIHIIIIIIIIIIIIIIIIIIIIIIIHHIIIIIIIIIIIIIIIIIIIIIIIIIIIIIIIIIIIIIIIIIIIIIIIIIIIHIIIIIIIHIIIIIIIIIIIIIIIIIIIIIIIIIIIIIIIIIIIIIIIIIIIGIIIIIIIIIIIIHIIIIIIIIIIIIIIIIIIIIIIIIIIIIIIIIHIHGIIGCDDDD
@HWI-D00621:464:HFY7KBCXY:1:1208:5686:87706 1:N:0:AAGAGGCAAGTCAACA
AAGTCGTAACAAGGTCTCCGTAGGTGAACCTGCGGAGGGATCATTACAAGTGACCCCGGTCTAACCACCGGGATGTTCATAACCCTTTGTTGTCCGACTCTGTTGCCTCCGGGGCGACCCTGCCTTCGGGCGGGGGCTCCGGGTGGACACTTCAAACTCTTGCGTAACTTTGCAGTCTGAGTAAACTTAATTAATAAATTAAAACTTTTAACAACGGATCTCTTGGTTCTGGCATCGATGAAGAACGCAGC
+
HHIIIIIIIHIIIHEEEIIIHIHIIIIFHHHIIIIIIIHIIIIIIIHIIIIIIIIIIIIIIIIIIIIIIIIIIIIIIIIHHIIIIIIIIIIIIHIIIIIIIIIIIIIIIIIIIGHIHIIIIIIIIIIIIIIIIIIIIIIIIIIIIIIIIIIIIIIIIIIIIIIIIIIIIIIIIIIIIIIIIIIIIIIIIIIIIIIIIIIIIIIIIIIIIHGIIIIIIIIIIIHIIIIHIIIIIIIIHIIHIIIIIHDDD?D
@HWI-D00621:464:HFY7KBCXY:1:1208:7494:87693 1:N:0:AAGAGGCAAGTCAACA
AAGTCGTAACAAGGTTTCCGTAGGTGAACCTGCGGAAGGATCATTCATAATAAGTGTTTTATGGCACTTTTTAAATCCATATCCACCTTGTGTGCAATGTCAGTCGATCTTCTTCATGGAGATCGACCAAACATCAACCTTTATCTTTTAACTCTTTGTCTGAAAAATATTATGAATAAACAATTCAAAATACAACTTTCAACAACGGATCTCTTGGCTCTCGCATCGATGAAGAACGCAGC
+
IHIIIIIIIIIIIIIIIIIIIIIIIIIHIIIIIHHIIIIIIIIIIIIIIIIIIIIIIIIIIIIIIIIIIIIIIIIIIIIIHIIIIIIIIIIHIIIIIIIIIIIIIIIIIIIIIIIIIIIIIIIIIIIIIIIIIIIIIIIIIIIIIIIIIIHIIIIIIIIIIIIIIIIIIIIIIIIHIIIIIIIHIHIIIIIIIIIIIIIIIIIIIIIIHIIIIIIIIIIIIIIIIHHIIIIIIIIHHDDDCD
@HWI-D00621:464:HFY7KBCXY:1:1208:6252:87793 1:N:0:AAGAGGCAAGTCAACA
AAGTCGTAACAAGGTTTCCGTAGGTGAACCTGCGGAAGGATCATTCATAATAAGTGTTTTATGGCACTTTTTAAATCCATATCCACCTTGTGTGCAATGTCAGTCGTTCTCTTTTTTGAGAGCGACCAAACATCAACTTATTCTTTAACTCTTTGTCTGAAAAATATTATGAATAAAATAATTCAAAATACAACTTTCAACAACGGATCTCTTGGCTCTCGCATCGATGAAGAACGCAGC
+
IIIIIIIIIIIIIHIIIIIIIIIIIIIHHIIIIIIHIIIHIIIIIIIIIIIIIIIIIIIIIIIIIIIIIIIIIHGIIIIHHIIIIIIIIIIIIIIIIIIIIIIIIIIIIIIIIIIIIIIIIIIIIIIIIIIIIIIIIIIIIIIIIIIIIIIIIIIIIIIIIIIIIIIIIIIIIIIIIIIIIIIIIIIIIIIIIIIIHIIIIIIIIHIIIIIIIIIIHIIIIIIIIIIIHHCIIIIDDDDD
@HWI-D00621:464:HFY7KBCXY:1:1208:11380:93064 1:N:0:AAGAGGCAAGTCAACA
AAGTCGTAACAAGGTCTCCGTTGGTGAACCAGCGGAGGGATCATTACAGAGTTTACAACTCCCAAACCCAAATGTGAACATACCTACTGTTGCTTCGGCGTGCTCGCCCCGGCGTCCGGCTGGCCTCGTGCTGGTCGCGGCCCGGAACCAGGTGGCCGCCGGAGAAAACCAAAACTCTTTGTATTATCAGCTTCTTCTGAATCCGCCGCAAGGCAAAACAAATGAATCAAAACTTTCAACAACGGATCTCTTGGTTCTGGCATCGATGAAGAACGCAGC
+
IHIIIIIIIIIIIIIIIIIIIIHIIIIIIIIIIIIIIIIIIIIIIIIIIIIIIIIIIIIIIIIIIIIIIIIIIIIIIHIHIIIIIIIIIIIIIIIIIIIHIIIIIIIIIIIIIIIIIIIIIIIIIIIIIIIIIIIIIIIIIIIIIIIIIIIIIIHIIIIIIIIHIHIHIIIIIIIIIIIIIIIIHIIHIIIIIIIIIIIIIIIIIIIIIIHIIIIIIIIIHIHIIIIHHEIHIIIGIIIIHHIIIHIHIIIHHIIIIIIHGHGIIIIIIHIIIHDDDDD
@HWI-D00621:464:HFY7KBCXY:1:1208:13264:95079 1:N:0:AAGAGGCAAGTCAACA
AAGTCATAACAAGGTTTCCGTAGGTGAACCTGCGGAAGGATCATTAATGATGCCCTCGAAGTCTTTGGACTGGTAGGGTTTGTGTCGGTCTCTTCGGAGTCGACCTTATCTCACACACCGTGAACTGTGGCTTCGGCCATTTACACAAACTGTTAGTAATGAATGTAATATCATAACAAACATAAAACTTTTAACAACGGATCTCTTGGCTCTCGCATCGATGAAGAACGCAGC
+
IIIIIIIIIIIIIIIHIIIIIIIIIIIIIIIIIIIIIIIIIIIIIIIIIIIIIIIIIIIIIIIIIIIIIIIIIIIIIIIIIIIIIIIIIIIIIIIIIIIIIHIIIIIIIIIIIIIIIIIIIIIIIIIIIIIIHIIIIIIIIIIIIIIIIIIIIIIIIIIIIIIIIIIIIIIIIIIIIIIIIIIIIIIIIIIIIIIHHIIIIIIIIIHIHIIIIIIIIIIIIIIIIIIIGDDDDC
@HWI-D00621:464:HFY7KBCXY:1:1208:3844:95679 1:N:0:AAGAGGCAAGTCAACA
AAGTCGTAACAAGGTTTCCGTAGGTGAACCTGCGGAAGGATCATTCATAATAAGTGTTTTATGGCACTTTTTAAATCCATATCCACCTTGTGTGCAATGTCAGTCGATCTTCTTCATGGAGATCGACCAAACATCAACCTTTATCTTTTAACTCTTTGTCTGAAAAATATTATGAATAAACAATTCAAAATACAACTTTCAACAACGGATCTCTTGGCTCTCGCATCGATGAAGAACGCAGC
+
IIIIIIIIIIIIIIIIIIIIIIIIIIGIIIIHIIIIIIIIIIIIIIIIIIIIIIIIIIIIIIIIIIIIIIIIIIIIIIIIIIIIIIIIIIIIIIIIIIIIIIIIIIIIIIIIIIIIIIIHIIIIIIIIIIIIIIIIIIIIHIIIIIIIIIIIIIIIIIHIIIIIIIIIIIIIIIIIIIIIIIIIIHIIIIIIIIIIIIHIIIIIIIIIIIIIIIIIIIHIIIIIIIIIIHIIIIIHIDDDAD
@HWI-D00621:464:HFY7KBCXY:1:1208:15317:97438 1:N:0:AAGAGGCAAGTCAACA
AAGTCGTAACAAGGTCTCCGTTGGTGAACCAGCGGAGGGATCATTACCGAGTTGTAACACTCACAAACCCACTGCAAACGTACCCATTTTGGCGACTCCGGCAGGCGGCCCCAGGGCGGGGCCTCTCAGCCTCTTCAGGCGCCTGCCGAAGGTGCCGCAATTTTACTCTATAAATCATGTATTCTGAGTCCTGAGACAAAATATCAAAATTTTCAATTGTGGATCTCTTGGTTCTGGCATCGATGAAGAACGCAGC
+
IIIIIIIIIIIIIIIIIIIIIIIIIIIIIIIIIIIIIIIIIIIIIIIIIHIIIIIIIIIIIIIIIIIIIIIIIIIIIIIIIIIIIIIIIIIHIHIIIIIIIIIIIIIIIIIIIIIIIIIIIIIIIIIIIIIIIIIIIIIIIIIIIIIIIIIIIHIIHIIIIIIIIIIIIIIIIIIIIIIIIIIIIIIIHIIIIIIIIIIIIIIIIIIIIIIIIIHIIIIIIIIIIIIIIIHIIIIIIIIIIHIIIIIHIIGDDCDD
@HWI-D00621:464:HFY7KBCXY:1:1208:7137:98722 1:N:0:AAGAGGCAAGTCAACA
AAGTCGTAACAAGGTTTCCGTAGGTGAACCTGCGGAAGGATCATTACCGAGTTCATGCCCTTCGGGGTAGATCTCCCACCCTTTGTATACTATACCTCTGTTGCTTTGGCGGGCCGCCTAGCTACTGGCTTCGGCTGGTAAGTGCCCGCCAGAGGACCCAAAACCCTGAATATTAGTGTCGTCTGAGTAAAAAGTTTAATATTTAAAACTTTCAACAACGGATCTCTTGGCTCTGGCATCGATGAAGAACGCAGC
+
IIIIIIIIIGHIIIIIIIIIIIIIIIIIIIIIIIIIIIIHIIIIIIIIIIIHIIIIIIIIIIIIIIIIHIHIIIIIIIIIIIIIIIIHIIIIIIIIIIIIIIIIIIIIIIIIIIIIIIIIIIIIIIIIIIIIIIIIIIIIIIIIIIIIHIIIIIIIIIIIIHIIIHIIIHIIIIIIIIIIIIIIIIIIIIIIIIIIIHHIIIIIIIIIIIIIIIIIIIIIIIIIIIIIIIIIIIIIHIGIIIIIIHIIIIDBDDC
@HWI-D00621:464:HFY7KBCXY:1:1208:7405:99014 1:N:0:AAGAGGCAAGTCAACA
AAGTCGTAACAAGGTTTCCGTAGGTGAACCTGCGGAAGGATCATTAGTGAATTGAGCTGGCTTCGGCCGCTCTGATCTATACACACCTGTGAACTGTTGGCCTTCGGGTCTTTAAATACAACTGTGACGAACGTAAATTATTATAACAAATAAAACTTTTAACAACGGATCTCTTGGCTCTCGCATCGATGAAGAACGCAGC
+
IIIIIIIIIIIIIIIIIIIIIIIIIIIIIIIIIIIIIIIIIIIIIIIIIIIIIIIIIIIIIIIIIIIIIIIIIIIIIIIHHIIIIIIIIIIIIIIIIIIIIIIIIIIIHIHIIIIIIIIIIIIIIIIIIIIIIIIIIIIIIIIIIIIIIIIIIIIIIIIIIIIIIIIIIIIIIIIIIIIIIIIIIIIIIIIIIIIIIIIIID
@HWI-D00621:464:HFY7KBCXY:1:1208:13671:99404 1:N:0:AAGAGGCAAGTCAACA
AAGTCGTAACAAGGTTTCCGTAGGTGAACCTGCGGAAGGATCATTACTGAAAAACTTTTTCAAGTTTTTTTAAATCCCATTGTCTACCTACCATGTTGCTTCCACTGGGCATGTCTTACCTTGTGTAAGACCTTTGGCTTATGTGAATAACCCAAGTCAGGGAGTTGCCGGTGGCAAGACCATCTACCAAAACTTGATTAAAATACAGTGTCTGAATCTTTTGCTTCAATGAAATAAAACTTTCAACAACGGATCTCTAGGCTCTTGCATCGATGAAGAACGCAGC
+
IIIIIIIIIIIIIHIIIIIIIIIIHHIIIIIIIIIIIIGIIIIIIIIIIIIIIIIIIIIIHIHHHHIIIIIIIIIEHIEGIIHIIIIIIIIIIIIIIHIIIIIHHIIIIIIIIIHIHIIIIIIIIIIIIIIIIIIIIIIIHIIIIIIIIIIIHIIIIIIIIIIIIIIIIIIHIIIIIIHIHIHIIIIIHIIIIIIIGIIIIIIIIIIIIIHIIIIIIIIIIIIIIIIIIIIIIIIIIIIIIGIIIIIHIIHIIIIIIIIIHHIHIIIHHHEIIIIIIIIIHDDDDD
@HWI-D00621:464:HFY7KBCXY:1:1209:12792:73640 1:N:0:AAGAGGCAAGTCAACA
AAGTCGTAACAAGGTTTCCGTAGGTGAACCTGCGGAAGGATCATTAAGAGAGGAGGAGAATGATATTTGAAATACTAGCAACTGCTAGCAAAAGATTTATTTAATTAACAATGACAAACACAATGATTACATGAGCACCTTGCTGCAATGGATCTCTAGGCTCTTGCATCGATGAAGAACGCAGC
+
IIHIIIIIIIIIIIIIIIIIIIIIIIIIIIIIIHIIIIIIIIIIIIIIIIIIIHHHHHIHHIIIIIIIIIIHIIIIIIIIIIIIIIIIIIIIIIIIIIIIIIIIIIIIIIIIIIIIIIIIIIIIIIIIIIIIIIIIIIIIIIIIIIIIIIIIIIIII#IIIIIIIIIIHIIIIIIIIIIIGIIED
@HWI-D00621:464:HFY7KBCXY:1:1209:7851:75668 1:N:0:AAGAGGCAAGTCAACA
AAGTCGTAACAAGGTTTCCGTAGGTGAACCTGCGGAAGGATCATTACTGAAAAACTTTTTCAAGTTTTTTTAAATCCCATTGTCTACCTACCATGTTGCTTCCACTGGGCATGTCTTACCTTGTGTAAGACCTTTGGCTTATGTGAATAACCCAAGTCAGGGAGTTGCCGGTGGCAAGACTATCTACCAAAACTTGATTAAAATACAGTGTCTGAATCTTTTGCTTCAATGAAATAAAACTTTCAACAACGGATCTCTAGGCTCTTGCATCGATGAAGAACGCAGC
+
IIIHIIIIHIIIHIHIIIIIIIIIIIIIIIIIIIIIIHIIIIIIIIIIIIIIIIIIIIIIIIIIIIIIIIIIIIIIIIIIHHIIIIIHIIIIIIIIIIIIIIIIIIIIIIIIIIIIIIIIIIIIIIIIIIIIIIIIIIIIIIIIIIIIIIIIIIIIIIIIIIIIIIIIIIIIIIIIIIIIIIIIIIHIIIIIIIIIIIIHIHHIHIHIIIIIIIIIIIIIIIIIHIIIIIIIIIIIIIIIHIHIHGIIIIIIGIIIHHHHEIHIIIH?HEIHIHIIIIIHH@@CDD
@HWI-D00621:464:HFY7KBCXY:1:1209:8453:76749 1:N:0:AAGAGGCAAGTCAACA
AAGTCGTAACAAGGTTTCCGTAGGTGAACCTGCGGAAGGATCATTACTGAAAAACTTTTTCAAGTTTTTTTAAATCCCATTGTCTACCTACCATGTTGCTTCCACTGGGCATGTCTTACCTTGTGTAAGACCTTTGGCTTATGTGAATAACCCAAGTCAGGGAGTTGCCGGTGGCAAGACTATCTACCAAAACTTGATTAAAATACAGTGTCTGAATCTTTTGCTTCAATGAAATAAAACTTTCAACAACGGATCTCTAGGCTCTTGCATCGATGAAGAACGCAGC
+
IIIIIIIGIIIIIHIIIIIIIIHIIHIIIIIIIGHHIGHHIIHIIIIIIIIIIHIIIIIIIIIIHIIIIIIIIIHIIIIIHIIIIIIIIIIIIIIIIIIIIIIIIIIIIIIIIHIIIIIIIIIIIIIIHIIIIIIHIIHHIIIIIIIHIIIIIIHIIIIIIIHIHIIIIIHHIHIIIIIIIIHHHIHHIIHIIIIIIIIIIHIHIHHIIIHIIIIIHIIIIIIIIHHIEGGIIIHH?CGIIHFHHEHIIIIIIIIIHHHIHHGIIIHHEIIIIIGHHIIHHDD@@?
@HWI-D00621:464:HFY7KBCXY:1:1209:6477:86118 1:N:0:AAGAGGCAAGTCAACA
AAGTCGTAACAAGGTTTCCGTAGGTGAACCTGCGGAAGGATCATTCATAATAAGTGTTTTATGGCACTTTTTAAATCCATATCCACCTTGTGTGCAATGTCAGTCGATCTTCTTCATGGAGATCGACCAAACATCAACCTTTATCTTTTAACTCTTTGTCTGAAAAATATTATGAATAAACAATTCAAAATACAACTTTCAACAACGGATCTCTTGGCTCTCGCATCGATGAAGAACGCAGC
+
HGIIIIIIIIIIIIIIIIIIIIIHIIIHHHIIIIIHIIIHIIIIIIIIIIIIIIIIIIIIIIIIHIIIIIIIIIIIIIIIHIIIIIIIIIIIIIIIIIIIIIIIIIIIIIIIIIIIIIIIIIIIIIIIIIIIIIIIIIIIIIIIIIIIIIIIIIIIIIIIIIIIIIIIIIIIIIIHIIIIIIIHHHHIIIIIIIIIIIIIHIIIIIIIHIIIIIIIIIIIIIHHIIIHIIIIIIIHHAD@BD
@HWI-D00621:464:HFY7KBCXY:1:1209:7486:86854 1:N:0:AAGAGGCAAGTCAACA
AAGTCGTAACAAGGTTTCCGTAGGTGAACCTGCGGAAGGATCATTACTGAAAAACTTTTTCAAGTTTTTTTAAATCCCATTGTCTACCTACCATGTTGCTTCCACTGGGCATGTCTTACCTTGTGTAAGACCTTTGGCTTATGTGAATAACCCAAGTCAGGGAGTTGCCGGTGGCAAGACTATCTACCAAAACTTGATTAAAATACAGTGTCTGAATCTTTTGCTTCAATGAAATAAAACTTTCAACAACGGATCTCTAGGCTCTTGCATCGATGAAGAACGCAGC
+
IIIIIIIIIIIIIHIIIIIIIIIFHIIIIIGIIIIIIIIIIIIFIIIIIIIIHIHHIIIHHIIIIIIIIIIIIIIIHIIIIHIIIFIIIIIIIIHIIIIIIIIIIIIHIGIHIIIIIHIIIIIIIIIHHHIIIIIIIIIIIHIHHIIIIIHIIIIIIIIIIHIIHIIIIHHIIIIIIIIIIHHHIIIIIIIHHIIHIIIIIIIHHIIHIIHIIIIIIIIIIIIIIIIIIIIIIIIIIIIIHHGIHIIIIIIIIIIIGFDH?IHIIIHEHIIIIHEHIIIIHD@DDD
@HWI-D00621:464:HFY7KBCXY:1:1209:10623:92127 1:N:0:AAGAGGCAAGTCAACA
AAGTCGTAACAAGGTTTCCGTAGGTGAACCTGCGGAAGGATCATTCATAATAAGTGTTTTATGGCACTTTTTAAATCCATATCCACCTTGTGTGCAATGTCAGTCGATCTTCTTCATGGAGGTCGGCCAAACATCAACCTTATCTTTTAACTCTTTGTCTGAAAAATATTATGAATAAACAATTCAAAATACAACTTTCAACAACGGATCTCTTGGCTCTCGCATCGATGAAGAACGCAGC
+
IIIIIIIIIIIIIIIIIIIIIIIIIIFHHHHHIIIIGIIIIIIIIIIIIIIIIIIIIIIIIIIIIIIIIIIIIIIIIIIFIIIIIIIIIIIIIIIIIIIIIIIIIIIIIIIIIIIIIIIIIIIIIIIIIIIIIIIIIIIIIIIIIIIIIIIIIIIIIIIIIIIIIIIIIIIIIIIIIIIIIIIIIIIIIIIIIIIIIIIHIIIHIIHIIIIIIIIIIIIIIIHIHIIIIIIIIIIID@DDD
@HWI-D00621:464:HFY7KBCXY:1:1210:7846:73247 1:N:0:AAGAGGCAAGTCAACA
AAGTCGTAACAAGGTCTCCGTAGGTGAACCTGCGGAGGGATCATTACAAGTGACCCCGGTCTAACCACCGGGATGTTCATAACCCTTTGTTGTCCGACTCTGTTGCCTCCGGGGCGACCCTGCCTTCGGGCGGGGGCTCCGGGTGGACACTTCAAACTCTTGCGTAACTTTGCAGTCTGAGTAAACTTAATTAATAAATTAAAACTTTTAACAACGGATCTCTTGGTTCTGGCATCGATGAAGAACGCAGC
+
IIIIIIIIIIIIIIIIIIIIIIIIIIIIIIIIIIIIIIIIIIIIIIIIIIIIIIHHIIIIIIIIIIIIIIIIIIIIIIIIIIIIIIIIIIIIIIIIIIIIIIIIIIIIIIIIIIIIIIIIIIIIIIIIIIIIIIIIIIIIIIIIIIHHIIIIIIIIIIIIIIIIIIIIIIIIIIIIIIIIIIIIIIIIIIIIIIIIIIHIIIIIIIIHIIGIIIHIIIHIHIHIIIIIIIIIH@IIIHIIHEIIIIDDDAD
@HWI-D00621:464:HFY7KBCXY:1:1210:9742:79880 1:N:0:AAGAGGCAAGTCAACA
AAGTCGTAACAAGGTTTCCGTAGGTGAACCTGCGGAAGGATCATTAACGAATTACTAGACTGACCGTGCTGGCGGAAACGCATGTGCACGTCAGTCGCAAATCCACACACCTGTGAATCTATGGCCTCGAGTCTCTCTGAGATTTGGGGCAACAATTTTACCCACTCTGTAAAAGAATGTCTACTGTGCTAAAAGCGCAAAAGCAAACAACTTTCAACAACGGATCTCTTGGCTCTCGCATCGATGAAGAACGCAGC
+
IIIHIIIIIIIIIIIIIIIIIIIIIIIIIIIIIIIIIIIIIIIIIHIIIIHIIIIIIIHIIIIIHIIIIIIIIIIIIIIIIIIIIIIIIIIIIIIIIIIIHIIIIIHIIIIIIIIIIIIHIIIIHIIIIHHIIIIIIIIIHIIIIIIHIIIIIIIIIIIIIHIIIIIIIIIHIIIIIIIIIIIIIIIIIIIIIIIIIIIIIIIIIIIIIIIIHIIIIIIIIIIIIIIIFIIIIIIIIIHIHHGHIIHCIIHIDDD@?
@HWI-D00621:464:HFY7KBCXY:1:1210:7537:81909 1:N:0:AAGAGGCAAGTCAACA
AAGTCGTAACAAGGTTTCCGTAGGTGAACCTGCGGAAGGATCATTCATAATAAGTGTTTTATGGCACTTTTTAAATCCATATCCACCTTGTGTGCAATGTCAGTCGATCTTCTTCATGGAGATCGACCAAACATCAACCTTTATCTTTTAACTCTTTGTCTGAAAAATATTATGAATAAACAATTCAAAATACAACTTTCAACAACGGATCTCTTGGCTCTCGCATCGATGAAGAACGCAGC
+
IIIIIIIIIIIIIIIIIIIIIIIIIIHHHIHIIIIHIIIIIIIIIIIIIIIIIIIIIIIIIIHGHIIIIIIIIIIIIIIIHIIIIIIIIIIIIIIIIIIIIIIIIIIIIIIIIIIIIIIIIIIIIIIIIIIIIIIIIIIIIIIIIIIIIIIIIIIIIIIIIIIHHIIIIIIIIIIIHHIIIIIIIIIIIIIIIIIIIIIIIIIIIIIIIIIHHIIIHIIIIIIIIIIIIHEGCIIIH@BD@D
@HWI-D00621:464:HFY7KBCXY:1:1210:12322:86402 1:N:0:AAGAGGCAAGTCAACA
AAGTCGTAACAAGGTTTCCGTAGGTGAACCTGCGGAAGGATCATTCATAATAAGTGTTTTATGGCACTTTTTAAATCCATATCCACCTTGTGTGCAATGTCAGTCGATCTTCTTCATGGAGATCGACCAAACATCAACCTTTATTTTTTAACTCTTTGTCTGAAAAATATTATGAATAAACAATTCAAAATACAACTTTCAACAACGGATCTCTTGGCTCTCGCATCGATGAAGAACGCAGC
+
IIIIIIIIIIIIIHIIIIIIIIIIIIHIIIIIIIHIIHIIIIIIIIIIIIIIIIIIIIIIIIHHHHIIIIIIIIIIIHIIHIIIIIIIIIIIIIIIIHIIIIIIIIIIIIIIIIIIIIIIIIIIHHIIIIIIIIIIIIIIIIIIIIIIIIIIIIIIIIIIIIIIIIIIIIIHIIIHHHIIIIIIHIIIIIIIHIIIIHIIHHIHHHIIIHIEHHHIDHHHHIIHIHHHIIHHFIIIIDDDAB
@HWI-D00621:464:HFY7KBCXY:1:1210:13154:90709 1:N:0:AAGAGGCAAGTCAACA
AAGTCGTAACAAGGTTTCCGTAGGTGAACCTGCGGAAGGATCATTCATAATAAGTGTTTTATGGCACTTTTTAAATCCATATCCACCTTGTGTGCAATGTCAGTCGATCTTCTTCATGGAGATCGACCAAACATCAACCTTTATCTTTTAACTCTTTGTCTGAAAAATATTATGAATAAACAATTCAAAATACAACTTTCAACAACGGATCTCTTGGCTCTCGCATCGATGAAGAACGCAGC
+
IIIIIIIIIIIIIIIHIHIIIIIIIIIHHHIIIIIIIIIIIIIIIIIIIIIIIIIIIIIIIIIIIIIIIIIIIIIIIIIIIIIIIIIIIIIIIIIIIIIIIIIIIIIIIIIIIIIIIIIIIIIIIIIIIIIIIIIIIIIIIIIIIIIIIIIIIIIIIIIIIIIIIIIIIIIIIIIIIIIIIIIIIIIIIIIIIIIIIIIIIIIIIIIIIIIHIIIIHHIIIIIHIIHIIIHHHIIHHBDD?D
@HWI-D00621:464:HFY7KBCXY:1:1210:7880:92863 1:N:0:AAGAGGCAAGTCAACA
AAGTCGTAACAAGGTCTCCGTAGGTGAACCTGCGGAGGGATCATTACTGAGTGAGGGCCTTCGGGCTCGACCTCCAACCCTTTGTGAACACAACTTGTTGCTTCGGGGGCGACCCTGCCGTTTCGACGGCGAGCGCCCCCGGAGGCCTTCAAACACTGCATCTTTGCGTCGGAGTTTAAGTAAATTAAACAAAACTTTCAACAACGGATCTCTTGGTTCTGGCATCGATGAAGAACGCAGC
+
IIIIIIHIHIHIIIIIIIIIIIIIIIIIIIHIIIIIIIIIIIIIIIIIIIIIIIIIIIIIIIIIIIIIIIIIIIIIIIIHHIIIIIIIIIIIIIIIIIIIIIIIIIIIIIIIIIIIIIIIIIIIIIIIIIIIIIIIIIIIIIIHIIIIIIIIIIIIIIIHIIIIIIIIIIIIIIIIIIIIIIIIHHIHHIHIHIIIIIIGHIHHIIIIIIHIHIIIIHIIIIIHIIIIHFIHIIIHBDDDD
@HWI-D00621:464:HFY7KBCXY:1:1210:9960:95520 1:N:0:AAGAGGCAAGTCAACA
AAGTCGTAACAAGGTTTCCGTAGGTGAACCTGCGGAAGGATCATTCATAATAAGTGTTTTATGGCACTTTTTAAATCCATATCCACCTTGTGTGCAATGTCAGTCGATCTTCTTCATGGAGATCGACCAAACATCAACCTTTATTTTTTAACTCTTTGTCTGAAAAATATTATGAATAAACAATTCAAAATACAACTTTCAACAACGGATCTCTTGGCTCTCGCATCGATGAAGAACGCAGC
+
IIIIIHIIIIIIIIIIIIIIIIIIHHIGIIIIIIIIIIIIIIIIIIIHIIIIIIIIIIIIIIIIIIIIHIIIIIIIIIIIIHIIIIIIIIIIIIIIIIIIIHIIHIIIIIIIIIIIIIIIIIIIIHIIIIIIIHIIIIHIIIIIIIIIIIIIIIIIIIIIIIIIIIIIHIIIIIIHGIHHIHIHHFIIIIIIIIIIIIIHHIIIIIIIIIIIGHIIIHDIIIIIIHHIHGIIIIIIIDDA@A
@HWI-D00621:464:HFY7KBCXY:1:1211:13496:72061 1:N:0:AAGAGGCAAGTCAACA
AAGTCGTAACAAGGTTTCCGTAGGTGAACCTGCGGAAGGATCATTCATAATAAGTGTTTTATGGCACTTTTTAAATCCATATCCACCTTGTGTGCAATGTCAGTCGATCTTCTTCATGGAGATCGACCAAACATCAACCTTTATTTTTTAACTCTTTGTCTGAAAAATATTATGAATAAACAATTCAAAATACAACTTTCAACAACGGATCTCTTGGCTCTCGCATCGATGAAGAACGCAGC
+
IIIIIIIIIIIIIIIIIIIIIIIIIHIHIIIIIHIIIIIIIIIIIHIIIIIIIIIIIIIIIIIIGIHIIIIIIIIIIIIIIIIIIIIIIIIIIIIIIIIIIIIIHIHIIIIIIIIIIIIIIIIIHIIIIIIIIHIIIIIIIIIIIIIIIIHIIIIIIIIHIHHIHIHHHIIIIIIIIIIIIIIIIIIIIIIIGIIIIIIIIIIIGIIIIIIIIIIIIIIIIHIIIIIIIIIIIIIIIDDDDD
@HWI-D00621:464:HFY7KBCXY:1:1211:11508:76750 1:N:0:AAGAGGCAAGTCAACA
AAGTCGTAACAAGGTTTCCGTAGGTGAACCTACGGAAGGATCATTAACGAGTTAGGGTCTTCTAGGCCCGACCTCCCAACCCTTTGTTTATCGAACCTCTGTTGCTTCGGCGGACCCGTCTCACGACCGCCGGAGGACCGCTGAAAGGCGTCCTCTGGTCAGCGTCCGCCGATAGCCAAACAATTAAAATTCTGGATGAATCGTGTCTTCTGTCTAAGTCTATGATTAAATAAAAAGCAAAACTTTCAACAACGGATCTCTTGGTTCTGGAATCGATGAAGAACGCAGC
+
IIIIIIIIIIIIIIIIIIIIIIIIIIIIIIIHHIIIIIIHIIIIIIHIIIIIIIIIIIIIIIIIIIIIIIIIIIIIIIIHIIIIIIIIIIIIIIIIIIIIHIIHIIIIIIIIIIIIIIIIIIIIIIIIIIIIIIIIIIIIIIIIIIIIIIHIIIIIIIHHIIIIHIIIIIIIIIIIIIIIIIIIIIHHIIIIIIIIIHIIIIIIIIIIIIIIIIIIIIIIIIIIIIHIIIIIIIIIGHIGIIIIIIHHGHGGHIIIIIIIIIIIIIIIHEEHHHIIIHIHIIIIDCDDD
@HWI-D00621:464:HFY7KBCXY:1:1211:12913:77253 1:N:0:AAGAGGCAAGTCAACA
AAGTCGTAACAAGGTCTCCGTTGGTGAACCAGCGGAGGGATCATTACCGAGTTTACAACTCCCAAACCCCTGTGAACATACCATTTGTTGCCTCGGCGGTGCCTGCTTCGGCAGTCCGCCAGAGGACCCAAACCCTTGATTTTATACAGTATCTTCTGAGTAAATGATTAAATAAATCAAAACTTTCAACAACGGATCTCTTGGTTCTGGCATCGATGAAGAACGCAGC
+
IIIIIIIIIIIIIIIIIIIIIIIIIIIIHIIIIIIIIIIIIIIIIIHIIIIIIIHIIIIIHIIIIIIIIIIIIIIHIIIHHIIIIIIIHIIIIIIIIIIIIIIIHIIIIIIIIIIIIIIIIIIIIIIIIIIIIIIIIIIIIIIIIIIIIIIIIIIIIIIIIIIIIIIIIIIIIIIIHIIIIIIIIIIIIIIIIIIIIIIIIIIIIIIIIHHIIIIIIIIIIIIIHIHHD
@HWI-D00621:464:HFY7KBCXY:1:1211:18437:79269 1:N:0:AAGAGGCAAGTCAACA
AAGTCGTAACAAGGTTTCCGTAGGTGAACCTGCGGAAGGATCATTCATAATAAGTGTTTTATGGCACTTTTTAAATCCATATCCACCTTGTGTGCAATGTCAGTCGATCTTCTTCATGGAGATCGGCCAAACATCAACCTTATCTTTTAACTCTTAGTCTGAAAAATATTATGAATAAACAATTCAAAATACAACTTTCAACAACGGATCTCTTGGCTCTCGCATCGATGAAGAACGCAGC
+
IIIIIIIIIIIIIIIIIIIIIIIIIIGIIIIIIIIIIIIIIIIIIIIIIIIIHIHHIIIIIIIIIIIIIHIIIIIIIIIHIIIIIIIIIIIIIIIIIIIIIIIIIIIIIIIIIIIIIIIIIIIIIIIIIIIIIHIIIIIIIIIIIIIIIIIIIIIIHIIIIIIIIIIIIIIIHIIIIHIIHIHIHHIIIIIIIIIIIIIIIIIIIIIIIIIIIIIGIHIHIIGIIHIIIIIIIIIIDDCDD
@HWI-D00621:464:HFY7KBCXY:1:1211:9879:80330 1:N:0:AAGAGGCAAGTCAACA
AAGTCGTAACAAGGTCTCCGTTGGTGAACCAGCGGAGGGATCATTACAGAGTTGCAAAACTCCCAAACCATTGTGAACGTTACCTATCCCGTTGCTTCGGCGGGCGGCCCGGGCCCCGTGCCCGGCGCCCCCCGGCCCCTCGCGGGCGCCCGCCGGAGGTAAACCAAACCCTTGAATTGTATGGCCTCTCTGAGTCTTCTGTACTGAATAAGTCAAAACTTTCAACAACGGATCTCTTGGTTCTGGCATCGATGAAGAACGCAGC
+
IIIIIIIIIIIIIIIIIIIIIIIIIIIIIIIIIIIIIIIIIIIIIIIIIIIIIIIIIIIIIHIIIIIIIIIHIIIIIIIHHIIIIIIIIIIIIIIIIIIIHIIIIIIIIIIIIIIIIIIIIIIIIIIIIIIIIIIIIIIIIHIIIIIIIIIIIIIIIHIIHIIIIIIIIGIIHIIIIIIIIIIIIIIIIIHIIIIIIIIIIIIHIIIIHIIIIIIIIIIIIIIIHIIHIIIIIHIIIIIIIIIIIIIIIIIIIIIHIGIIDDDDD
@HWI-D00621:464:HFY7KBCXY:1:1211:18133:83361 1:N:0:AAGAGGCAAGTCAACA
AAGTCGTAACAAGGTTTCCGTAGGTGAACCTGCGGAAGGATCATTCATAATAAGTGTTTTATGGCACTTTTTAAATCCATATCCACCTTGTGTGCAATGTCAGTCGATCTTCTTCATGGAGATCGACCAAACATCAACCTTTATCTTTTAACTCTTTGTCTGAAAAATATTATGAATAAACAATTCAAAATACAACTTTCAACAACGGATCTCTTGGCTCTCGCATCGATGAAGAACGCAGC
+
IIIIIIIIIIIIIIIIIHIIIIHGHHFIIHHIIHIIIIHIIIIIIIIIIIIIIIIIIIIIIIIIHHIIIIIIIIIIIIIIIIIHIIIIIIIHIIIIIIIIIIIIIIIIIIIIIIIIIIIIIIIIIIIIIIIIIIIIHIIIIIIIIIIIIHHIIIIIIIIIIIIIIIHGIIIIIIHHIIHHIIIIIIIIIIIIIHIIIIIIIIIHHIIIIHGIIIIIIHIIIHHIHHICHCHIIIIIIDDDBB
@HWI-D00621:464:HFY7KBCXY:1:1211:14453:84808 1:N:0:AAGAGGCAAGTCAACA
AAGTCGTAACAAGGTTTCCGTAGGTGAACCTGCGGAAGGATCATTCATAATAAGTGTTTTATGGCACTTTTTAAATCCATATCCACCTTGTGTGCAATGTCAGTCGTTCTCTTTTTTGAGAGCGACCAAACATCAACTTATTCTTTAACTCTTTGTCTGAAAAATATTATGAATAAAATAATTCAAAATACAACTTTCAACAACGGATCTCTTGGCTCTCGCATCGATGAAGAACGCAGC
+
IIIIIIIIIIIIIIIIIIIIIIIIIIIHHIIIIIIIIIIIIIIHIIIIIIIIIIIIIIIIIIIIIIIIIIIIIIIIIIIIHIIIIIIIIIIIIIIIIIIIIIIIIIIIIIIIIIIIIIIIHIIIIIIIIIIIIIIIIIIIIIIIIIIIHIIIIIIIIIIIIIIHIIIIIIIIIIIIIIIIIHIIIIIHIIIIIIIIIIIIIIIIIIIIIIIIIIHIIGIIIHIIIIIIIIIIIIIDDDDD
@HWI-D00621:464:HFY7KBCXY:1:1211:15473:86152 1:N:0:AAGAGGCAAGTCAACA
AAGTCGTAACAAGGTTTCCGTAGGTGAACCTGCGGAAGGATCATTAACGAACAAAAGATTTACTTGTTTTAAATCTTTTGGGATCAACAACCAAACACCTGTAACAGTACATTATAATAAATATTACAAAACTTTCAACAACGGATCTCTTGGCTCTTGCATCGATGAAGAACGCAGC
+
IIHHIIIIIIIIIIIIIIIIIIIIIIIIIIIIIIIIIIIIIIIHIIIIIIIIIIIIIIIIIHIIIIIIIIIIIIIIIIIHIIIIIIIIIIIIIIIIIIIIIIIIIIIIIIIIIIIIIIIIIIIIIIIIIIIIIIIIIIIIIIIIIIIIIIIIHIIIIIIIIIIIIIIHIIIIIDFIHD
@HWI-D00621:464:HFY7KBCXY:1:1211:14809:88268 1:N:0:AAGAGGCAAGTCAACA
AAGTCGTAACAAGGTTTCCGTAGGTGAACCTGCGGAAGGATCACTAGTGAATAAACCGGGGAGCGTCTTAACTGACCTCCCCATCCCTTCACAATCCACATACACCTGTGCACTGTTTTGGCTTTTGAGCAATCGAAAGCCAATCATTTTATACAAACTCTTAGTTTAATGAATGTAACCGTTTTATATAAACAAAATAAAACTTTCAACAACGGATCTCTTGGTTCTCGCATCGATGAAGAACGCAGC
+
IIIIIIIIIIIIIIIIIIIIIIIIIIIIIIIIIIIIIHIIIIIIIIIIIIIIIIIIIIIIIIIIIIIIIIIIIHHIIIIIHIIIIIIIIIIIIIIIIIIIIIIIIIIIIIIIIIIIIIIIIIIIIIIIIIIIIIIIIIIIIIIIIIIIIIIIIIIIIIIIIIIIIIIIIIIIIIIIIIIIIIIIHIIIIIIIIIIIIIIIIIIIIIIIIIIIIIIIHIIIIIIIHIIIIIIIIIIIIHIIIIIIDDDDD
@HWI-D00621:464:HFY7KBCXY:1:1211:10546:94323 1:N:0:AAGAGGCAAGTCAACA
AAGTCGTAACAAGGTCTCCGTTGGTGAACCAGCGGAGGGATCATTACCGAGTTTACAACTCCCAAACCCAATGTGAACGTTACCAAACTGTTGCCTCGGCGGGGTCACGCCCCGGGTGCGTAAAAGCCCCGGAACCAGGCGCCCGCCGGAGGAACCAACCAAACTCTTTCTGTAGTCCCCTCGCGGACGTATTTCTTACAGCTCTGAGCAAAAATTCAAAATGAATCAAAACTTTCAACAACGGATCTCTTGGTTCTGGCATCGATGAAGAACGCAGC
+
IIIIIIIIIIIIIIIIIIIIIIIIIIIIIIIIIIIIIIIIIHHIHIIIIHIHIIIIIIIIIIIHIIIIIIIIIIIIIIIIIIIIIIIIIIIIIIIIIIIIIIIHIIHIIIIHIIIIHIIIIIIIIIIIIIIIIIIIIIIIIIIIIIIIIIIIIIIIIIIIIIIIHIIIIIIIIIIIIIIIHIIIIIIIIIIIIIIIIIIIIIIIIIIIIIIIIIIIIIIHIGIIIIIIIIIIIHHIIIIIIIIIIIIIIIIIIIIIIIIHHGIIIIIIIIIHGDDDDD
@HWI-D00621:464:HFY7KBCXY:1:1212:8557:83055 1:N:0:AAGAGGCAAGTCAACA
AAGTCGTAACAAGGTTTCCGTAGGTGAACCTGCGGAAGGATCATTCATAATAAGTGTTTTATGGCACTTTTTAAATCCATATCCACCTTGTGTGCAATGTCAGTCGATCTTCTTCATGGAGATCGACCAAACATCAACCTTTATCTTTTAACTCTTTGTCTGAAAAATATTATGAATAAACAATTCAAAATACAACTTTCAACAACGGATCTCTTGGCTCTCGCATCGATGAAGAACGCAGC
+
IIIIIIIGIIIIIIHIIGIIIIIIIIHHIHIIIHIIIIIIIHGHIIIIIIIIIIIIIIIIIHHIIIIHIIIIIIIIIIIIHIIIIIIIIIIIIIIIIIIIIIIIIIIIIIIIIIIIIIIIIIIIIIIIIIIIIIIIIIIIIIIIIIIIIIIIIIIIIIIIIIHIHIIIIIIIIIIIIIIIIIIIIIIHIIIIHIIIIIHIIIIIHIIIIIHHIIIIHIIIIIHIIFHHIGHIIIIIIDDAAD
@HWI-D00621:464:HFY7KBCXY:1:1212:8348:99097 1:N:0:AAGAGGCAAGTCAACA
AAGTCGTAACAAGGTTTCCGTAGGTGAACCTGCGGAAGGATCATTTTTGGATTCTACCAATAGTGCCGATTGCATTCGTGCTTTCGACCTGCAAACAACAACTCTTGAACACTGCTTTGTGTCTGATATCATATTAATACAAAACAACTTTCAACAACGGATCTCTAGGCTCTTGCATCGATGAAGAACGCAGC
+
IIIIIIIIIIIIIIIIIIIIIIIIIIIIIIIIIIIIIIIIIIIIIIIIIIIIIIIIIIIIIHHIIIIIHIIIIIIIIIIIIIIIIIIIIIIIIIIIIIIHIIIIIIIIIIIIIIIIIIIIIIIIIIIIIIIIIIIIIIIIIIIIIIIIIIIIIIIIIIIIIIIIIIIIIIIIIIIIIIIIIIIIIIIIIIIIID
@HWI-D00621:464:HFY7KBCXY:1:2112:10461:83793 1:N:0:AAGAGGCAAGTCAACA
AAGTCGTAACAAGGTTTCCGTAGGTGAACCTGCGGAAGGATCATTAGTGAATTGCTCTCTGAGCGTTAAACTATATCCATCTACACCTGTGAACTGTTGATTGACTTCGGTCAATTACTTTTACAAACATTGTGTAATGAACGTCATGTTATTATAACAAAAATAACTTTCAACAACGGATCTCTTGGCTCTCGCATCGATGAAGAACGCAGC
+
IIIIIIIIIIIIIIIIIIIIIIIIIIIIIIIHIIIIIIIIIIIIIIIIIIIIIIIIIIIIIIIIIIIIIIIIHIIIIIIHHIIIIIIIIIIIIIIIIIIIIIHIIIIIIIIIIIIIIIIIIIIIIIIIIIIIIIIIIIIIIIIIIIIIHIIIIIIIIIIIIIIIIIIIIIIHIIIIIIIIIIIIIIIIIIIIIIIIIIIIIIIIIIIIIGIID
@HWI-D00621:464:HFY7KBCXY:1:2201:18854:68265 1:N:0:AAGAGGCAAGTCAACA
AAGTCGTAACAAGGTTTCCGTAGGTGAACCTGCGGAAGGATCATTCATAATAAGTGTTTTATGGCACTTTTTAAATCCATATCCACCTTGTGTGCAATGTCAGTCGATCTTCTTCATGGAGATCGACCAAACATCAACCTTTATCTTTTAACTCTTTGTCTGAAAAATATTATGAATAAACAATTCAAAATACAACTTTCAACAACGGATCTCTTGGCTCTCGCATCGATGAAGAACGCAGC
+
IIIIIIIIIIIIHIIIIIIIIIIIIIIHHIIIIHIIIIIIIIIIIIIIIIIIIIIIIIIIIIIIIIIIIIIIIIIIIIIHHIIIIIIIIIIIIIIIIIIIIIIIIIIIIIIIIIIIIIIIIIIIIIIIIIIIIIIIIIIIIIIIIIIIIIHIIIIIIIIIIIIIIIIIIIIIIHIIHIIIIIIHIHIIIIIIIIIIIIIIIIIIIIIIIIHIHIIIIIIIIIHEIIIIIIIIIIIIIDDCDD
@HWI-D00621:464:HFY7KBCXY:1:2201:17312:76277 1:N:0:AAGAGGCAAGTCAACA
AAGTCGTAACAAGGTTTCCGTAGGTGAACCTGCGGAAGGATCATTCATAATAAGTGTTTTATGGCACTTTTTAAATCCATATCCACCTTGTGTGCAATGTCAGTCGATCTTCTTCATGGAGATCGACCAAACATCAACCTTTATTTTTTAACTCTTTGTCTGAAAAATATTATGAATAAACAATTCAAAATACAACTTTCAACAACGGATCTCTTGGCTCTCGCATCGATGAAGAACGCAGC
+
IIIIIIIIIIIIIIIIIIIIIIIHIIIIIIIIIIIIIIIIIIIIIIIIIIIIIIIIIIIIIIIIIIIIIIIIIIIIIIIIHIIIIIIIIIHHIIIIIIIIIIIHIIIIIIIIIIIIIIIIIIIIIIIIIIIIIHIIIIIGIIIIIIIIIIIIIIIIIIIIIIIIHIIIIIIIIIIHHIIIIIIIIIIIHIIIIIIIIIIIIHIIIIIIIIIHHIIHHCIIIIIHIIIIIIIIIIIIICDDDD
@HWI-D00621:464:HFY7KBCXY:1:2201:14545:77000 1:N:0:AAGAGGCAAGTCAACA
AAGTCGTAACAAGGTTTCCGTAGGTGAACCTGCGGAAGGATCATTAAAACAAATGAATTTGTCGGGGCGGATATTCTTCTGCCCCGCGTATTCAACCAACCCGCTCTTGTATTTGGATCAAACGTCAAACAAAACTTTTGTATATTATAATAAAAAATAAACTTTCAACAACGGATCTCTTGGCTCTCGCATCGATGAACGCAGC
+
IIIHIIIIIIIIIIIIIIIIIIIIIIIHHIIIIIIIIIIIIIIIIIIIIIIIIIIIIIIIIIIIIGIIIIIIIIIIIIIIHIIIIIIIIIIIIIIIIIIIIIIHIIIIIIIIIIIIIIIIIIIIIIIIIIIIIIIIIIIIIIIIIIIIIIIIIIIIIIIIIIIIIIIIIIGIHHHIIHHHHHHHIIIHIIIIIIIIHIIIIHIID
@HWI-D00621:464:HFY7KBCXY:1:2203:10452:63142 1:N:0:AAGAGGCAAGTCAACA
AAGTCGTAACAAGGTTTCCGTAGGTGAACCTGCGGAAGGATCATTTCTGTTTCTAATTGGTTCAATTTGGGTGAGGGAAACCTCTCTCGGGTTGCCAATTACAAATCGTGATTGTGTGGTTTCAATGAAGATGTCTTATGATTTGCCCTTCATTGGGCAAATTTAAGCATCTATTTTTTATACCAAACCAAAAACGATGTTTACTATTGTAACATTCTAGATCAATGAGTCTTCGGATTCAGAGATCGAACAAAATAACAAACATACAACTGTCAACGGTGGATCTCTTGGCTCGTGCATCGATGAAGAACGCAGC
+
IIIHIHIIIIIIIIIIIIIIIIHIIIIIIIIIIIIIIHIIIIIIGIIIIIIIIIIIIIHGIIIIIIIIIIHIGIIIHGHEHIIIIIIIGIIIIHIIIIIIIIIIHIIIIIIHIIIIIIIIIIIIIIIIIIIHIIIHIIIIHHIIIIIIIIIHHIIIIIIIIIIIIHIIHHHHHIIIIIIIIHHHIIIIIIIIIIIIIIIIIIFHHHIIIIIIIHIHHIIIIIIIIHIIIIIIIIIIIHIHHIIIIIIIHIHHIHIIIIIHHHIIHHGIHIHIIIHHIIIIIIIIIIIIGGIIIHIIIIIIIHIHIIHIIIIDDADD
@HWI-D00621:464:HFY7KBCXY:1:2203:7917:80098 1:N:0:AAGAGGCAAGTCAACA
AAGTCGTAACAAGGTTTCCGTAGGTGAACCTGCGGAAGGATCATTACTGAAAAACTTTTTCAAGTTTTTTTAAATCCCATTGTCTACCTACCATGTTGCTTCCACTGGGCATGTCTTACCTTGTGTAAGACCTTTGGCTTATGTGAATAACCCAAGTCAGGGAGTTGCCGGTGGCAAGACCATCTACCAAAACTTGATTAAAATACAGTGTCTGAATCTTTTGCTTCAATGAAATAAAACTTTCAACAACGGATCTCTAGGCTCTTGCATCGATGAAGAACGCAGC
+
IIHIIIIIIIIIIIIIIIIIIIIIHIIIIIIIIIIIIGIIIIHHIIIIIIIIIIIIIIIIIIIIGHIIIIIIIIIIIIIIIIIIIIIIIIIIIIIIIIIIIIHIIIIIIIIIIIIIIIIIIHIIIIIIHIIIIIIIIIIIIIIIIIIIIIIIIIIIIIIIIIIIIIHHIIIIIIIIHIIIIIIIIIIIHIHIIIHIIIIIIIIIIIIIIIIIIIIIIIIIIIIIIIIIIHHIIIIIIIHIIIIIIIIIIIIIIIIIIIIIIHHIIIIIIIIIIIIIIIIIIDDDDD
@HWI-D00621:464:HFY7KBCXY:1:2203:17610:82449 1:N:0:AAGAGGCAAGTCAACA
AAGTCGTAACAAGGTTTCCGTAGGTGAACCTGCGGAAGGATCATTCATAATAAGTGTTTTATGGCACTTTTTAAATCCATATCCACCTTGTGTGCAATGTCAGTCGATCTTCTTCATGGAGGTCGGCCAAACATCAACCTTATCTTTTAACTCTTTGTCTGAAAAATATTATGAATAAACAATTCAAAATACAACTTTCAACAACGGATCTCTTGGCTCTCGCATCGATGAAGAACGCAGC
+
IIHIIIIIIIIIIIIIIIIIIIIIIIFHHIIIIIIIIIGIIIIIIIIIIIIIIIIIIIIIIIIIIIIIIIIIIIIIIIIHIIIIIIIIIIIIIIIIIIIIIIIIIIIIIIIIIIIIIIIIIIIIIIIIIIIIIIIIIIHIIIIIIIHHHIIIIIIIIIIIIIIIIIIIIIIIIIIIIIIIIIIIIIIIIIIIIIIIIIIIIIIHHIIHHIIIHIIIIHIIIIIIIIIIIIIIIIIIDDBDA
@HWI-D00621:464:HFY7KBCXY:1:2203:10485:82540 1:N:0:AAGAGGCAAGTCAACA
AAGTCGTAACAAGGTTTCCGTAGGTGAACCTGCGGAAGGATCATTCACAATAAGTGTTCAATGGCACTTTAAAATCCATTACCCACCTTGTGTGCACTGTAAGGAGGAGGCAGACTTTCTGTCTCTTTCATTATATACATACCCACAATCTTCTTTCTTGTCTACTTTATTCGAGTACAAAACTCTAATACAACTTTCAACAACGGATCTCTTGGCTCTCGCATCGATGAAGAACGCAGC
+
IIIIIIIIIIIIIIIIIIIIIIIIHIIIIIIIIIIIIIHIIIIIIIIIIIIIIIIIIIIIHHIIIIIIIIIIIIIIIIIHHIIIIIHIIIIIIIIIIIIIIIIIIIIIIIIIIIHIIIIIIIIIIIIIIIIIIIIIIIHIIIIIIIIIIIIIIIIIIIIIIIIHIIIIIIIIIHIHIHIHHHIIIIIIIIIIIIIIIIIHIIHIIIIIIIIIIIIIIIIIIIIIIIIIIIIIIIIDDDDD
@HWI-D00621:464:HFY7KBCXY:1:2203:10596:82629 1:N:0:AAGAGGCAAGTCAACA
AAGTCGTAACAAGGTTTCCGTAGGTGAACCTGCGGAAGGATCATTACTGAAAAACTTTTTCAAGTTTTTTTAAATCCCATTGTCTACCTACCATGTTGCTTCCACTGGGCATGTCTTACCTTGTGTAAGACCTTTGGCTTATGTGAATAACCCAAGTCAGGGAGTTGCCGGTGGCAAGACCATCTACCAAAACTTGATTAAAATACAGTGTCTGAATCTTTTGCTTCAATGAAATAAAACTTTCAACAACGGATCTCTAGGCTCTTGCATCGATGAAGAACGCAGC
+
IIIIIIIIIIIIIIIIIIIIIIIIIIIIIIIIIIIIIIIIIIIIIIIIIIIIIIIIIIIIIIIIHIIIIIIIIIIIIIIHHIIIIIIIIIIIIIIIIIIIIIIIIIIIIIIIIIIIIIIIIIIIIIIIHIIIIIIIIIIIIIIIIIIIIIIHHIIIIIIIIIIIIIIIIIIIIHIIIIIIIIIIHIIIIHIIIHIIIIIIIIIIIIIIIIIIIIIIIIIIIIIIIIIIIIHIIIIIIIIIIIIIIIIIIIIIIIIIIIIIHHIIIIIIIIGIIIIIIIIIIDDDCD
@HWI-D00621:464:HFY7KBCXY:1:2203:14658:84579 1:N:0:AAGAGGCAAGTCAACA
AAGTCGTAACAAGGTTTCCGTAGGTGAACCTGCGGAAGGATCATTACTGAAAAACTTTTTCAAGTTTTTTTAAATCCCATTGTCTACCTACCATGTTGCTTCCACTGGGCATGTCTTACCTTGTGTAAGACCTTTGGCTTATGTGAATAACCCAAGTCAGGGAGTTGCCGGTGGCAAGACTATCTACCAAAACTTGATTAAAATACAGTGTCTGAATCTTTTGCTTCAATGAAATAAAACTTTCAACAACGGATCTCTAGGCTCTTGCATCGATGAAGAACGCAGC
+
IIIIIIIIIIIIIIIIIIIIIIIIIIHIIIIIIHIIIIIIIIIIIIIIIIIIIIIIIIIIIIIIIIIIIIIIIIIIIIIHIIIIIIIIIIIIIIIIIIIIIIIIIIIIIIIIIIIIIIIIIIIIIIIIHIIIIIIIIIIIIIIIIIIIIIIIIIIIIIIIIIIIIIIIIIIIIIIIHHIIIIIGHIIIIIIIIIIIIIIIIIIIIIIIHIHIIIIIIIIIIIIIHIIIIIIIIIIIIIIIIIIIIIIIIIIIIIIIIIIIIIIIIIIGIIIIIIIIIIIIIDDDDD
@HWI-D00621:464:HFY7KBCXY:1:2203:3810:92143 1:N:0:AAGAGGCAAGTCAACA
AAGTCGTAACAAGGTCTCCGTAGGTGAACCTGCGGAGGGATCATTACTGAGTGAGGGCCTTCGGGCTCGACCTCCAACCCTTTGTGAACACAACTTGTTGCTTCGGGGGCGACCCTGCCGTTTTGACGGCGAGCGCCCCCGGAGGCCTTCAAACACTGCATCTTTGCGTCGGAGTTTAAGTAAATTAAACAAAACTTTCAACAACGGATCTCTTGGTTCTGGCATCGATGAAGAACGCAGC
+
IIIIIIIIIIIIIIIIIIIIIIHIIIIIIIIIIIIIIIIIIIIIIIIIIHIIIHHHIHIIIIIIIIIIIIIIHIIHHIIHHIIIIIIIIIHHIIIIIIIIIIIIIIIIIHIIIIIIIIIIIIIIIHIIIIHHIIIIIIIIIIIIIIIIIIIIIIIIIIIIIHIIIHIIIIIIIIHHIIIIIIIIIIIIIIIIIIIIIIIIIIIHIIIIIIIIHHGIIIIIIIIIHHIIHIIIIHGHDDDAD
@HWI-D00621:464:HFY7KBCXY:1:2204:11958:91069 1:N:0:AAGAGGCAAGTCAACA
AAGTCGTAACAAGGTTTCCGTAGGTGAACCTGCGGAAGGATCATTCATAATAAGTGTTTTATGGCACTTTTTAAATCCATATCCACCTTGTGTGCAATGTCAGTCGATCTTCTTCATGGAGATCGACCAAACATCAACCTTTATCTTTTAACTCTTTGTCTGAAAAATATTATGAATAAACAATTCAAAATACAACTTTCAACAACGGATCTCTTGGCTCTCGCATCGATGAAGAACGCAGC
+
IIIIIIIIIIIIIIIIIIIIIIIIHIGHGHIIIIIIIIIIIIIIIHIIIIIIHIHHIIIIIIIIIIIIIIIIIIIIIIIHHIIIIIIIIIIIIIIIIIIIIIIIIIIIIIIIIIIIIIIIIIIIIIIIIIHIIIIIIIIIIIIIIIIIIIIIIIHIIIIIIIIIIIIIIIIIIIHHIIIIIIIHIHIIIIIIIIIIIIIIIIIIHIIIIIIIIHIHIIIIIIIIHIIIIGHGEIIIICDDD@
@HWI-D00621:464:HFY7KBCXY:1:2205:13254:70143 1:N:0:AAGAGGCAAGTCAACA
AAGTCGTAACAAGGTTTCCGTAGGTGAACCTGCGGAAGGATCATTTGAGAGCGAGCCCTTTCTGGGTGAGCATTAATATCCATAACACTGTGAACGGTTGACCATTCGGTCATTTTTTACAAACTTTTGTGTAATGAACGTATAAAACTATAATCAATAAAACTTTTAACAACGGATCTCTTGGCTCTCGCATCGATGAAGAACGCAGC
+
IIIIIIIIIIIIIIIIIIIIIIIIIIIIIIIIIIIIIIIIIIIIIIIIIIIIIIIIIIIIIIIIIIIIIIIIIIIIIIIIIIIIIIIIIIIIIIIIIIIIIIIIIIIIIIIIIIIIIIIIIIIIIIIIIIIIIIIIIIIIIIIIIIHIHIIIIIIIIIIIHIIIIIIIIIIHIIIIIIIIIIIIIIIIIIIIIIHHHIIIIIIIGIIID
@HWI-D00621:464:HFY7KBCXY:1:2205:16058:70404 1:N:0:AAGAGGCAAGTCAACA
AAGTCGTAACAAGGTTTCCGTAGGTGAACCTGCGGAAGGATCATTAAAACAAAATGAATTTGTCGGGGCGGATATTTTTCTGCCCCGCGTATTCAACCAACCCGCTCTTGTATTTGGATCAACAAACAAACAAAAACTTTTATATATTATAATAAAAAATAAACTTTCAACAACGGATCTCTTGGCTCTCGCATCGATGAAGAACGCAGC
+
IIIIIIIIIIIIIIIIIIIIIIHIHIIIIIIIIIIIIIIIIIIIIIIIIIIIIIIIIIIIIIIIIIIIIIIIIIIIIIIIIIIIIIIIIIIIHIIIIIIIIIIIIIIIIIIIIIIIIIIIIIIIIIIIIIIIIIIIIIIIIIIIIIIIIIIIIIIIIIIIIIIIIIIIHHHIIIIIIIIIIIIIIIIIIIIIIIIIIIIIIIIIIIHIHD
@HWI-D00621:464:HFY7KBCXY:1:2205:17979:79022 1:N:0:AAGAGGCAAGTCAACA
AAGTCGTAACAAGGTCTCCGTTGGTGAACCAGCGGAGGGATCATTACAGAGTTTACAACTCCCAAACCCAAATGTGAACATACCTACTGTTGCTTCGGCGTGCTCGCCCCGGCGTCCGGCTGGCCTCGTGCTGGTCGCGGCCCGGAACCAGGTGGCCGCCGGAGAAAACCAAAACTCTTTGTATTATCAGCTTCTTCTGAATCCGCCGCAAGGCAAAACAAATGAATCAAAACTTTCAACAACGGATCTCTTGGTTCTGGCATCGATGAAGAACGCAGC
+
IHIIIIIIIIIIIIIIIIIIIIIIIIIIIIIIIIIIIIIHHHHIIIIIIIIIIIIIIIIIIIIIIIIIIIIHIIIIIIIHHIIIIIIIIIIIIIIIIIIIIIIIIIIIIIIIIIHIHIIIIIIIIIIIIIIIIIIIIIIIIIIIIIIIIHIIIIIIIIIIIIIIIIIIHIHIFIIIIIIIIIIIIIIIIIIIIIHIIIHHIIIIIIIIIIIIIHIIIIIIIIIIIHHHHGIIIIIIIIHIIHIIIIIIIIIIIIIIIIIIIIIHGIIIIIIIIHDBDDD
@HWI-D00621:464:HFY7KBCXY:1:2205:16486:84476 1:N:0:AAGAGGCAAGTCAACA
AAGTCATAACAAGGTTTCCGTAGGTGAACCTGCGGAAGGATCATTATTGAATTCGGCCTCCTGGCCTTATACATTAAAACACTGTGAACCGTGGCTTCGGCCCAAACTTGAAGTCTAGAATGTAACATATCATAACAAAATACAACTTTTAACAACGGATCTCTTGGCTCTCGCATCGATGAAGAACGCAGC
+
IIIIIIIIIIIIIIIIIIIIIIIIIIIIIIIIIIIIIIIIIIIIIIIIIIIIIIIIIIIIIIIIIIIIIIIIIIIIIIIIIIIIIIIIIIIHIIHIIIIIIIIIIIIIIIIIIIIIIIIIIIIIIIIIIIIIIHIIIIIIIIIIIIIIIIIIIIIIIIIIIIIIIIIIIIIIIIIIIIIIIIIIIIIDHHDB
@HWI-D00621:464:HFY7KBCXY:1:2206:9226:6951 1:N:0:AAGAGGCAAGTCAACA
AAGTCGTAACAAGGTTTCCGTAGGTGAACCTGCGGAAGGATCATTACTGAAAAACTTTTTCAAGTTTTTTTAAATCCCATTGTCTACCTACCATGTTGCTTCCACTGGGCATGTCTTACCTTGTGTAAGACCTTTGGCTTATGTGAATAACCCAAGTCAGGGAGTTGCCGGTGGCAAGACTATCTACCAAAACTTGATTAAAATACAGTGTCTGAATCTTTTGCTTCAATGAAATAAAACTTTCAACAACGGATCTCTAGGCTCTTGCATCGATGAAGAACGCAGC
+
IIIIIIIIIIIIIIIIIIIIIIIIIIIIHIIIIIIIIIIIIIIIIHIIIIHIIIIIIIIIIIIIIIIIIIIIIIIIIIIDHHIIIIIIIIIIIIIIIIHIIIIIIIIIIHIIIIIIIIIIIIIIIIIHIHIHIIIIIIIIIIIIIIIHIIIIIIIIIIIHIIIIIIIIIIHHIIIIIIIIIIIIHHIGIIIHIIIIIIIIIIIHHIIIIIIIIIIIIIIIIIIIIIIIIIIIIIIIIIHIIIIHGEIIIIIIIIIHHIIIIIIIIIIIIHHIIIIIIIIIIDDDDD
@HWI-D00621:464:HFY7KBCXY:1:2206:15205:18462 1:N:0:AAGAGGCAAGTCAACA
AAGTCGTAACAAGGTTTCCGTAGGTGAACCTGCGGAAGGATCATTAGTGAATTGAATATGTTAGCGGACCTCTTCGGAGTCCCTAGCATCAAATCATATCCATAACACCTGTGAACTGTAAGGCTGTCTTGAAAACGAAAGTGATTAGAGCGCCTGCCCATTTTATACAAACATTAAAGTAACAAACGTAGTCTTATTATAATCTAATAAAACTTTCAACAACGGATCTCTTGGCTCTCGCATCGATGAAGAACGCAGC
+
IIIIIIIIHIIIIIIIIHIIIIIIHIIIIIIIIIIIIIIIIIIIIIIIIIIIIIIIIIIHIIIIIIIIIIIIIIIIIIIIHIIIIIIIIIIIIIIIIIIIIIIIHIIIIIIIIIIIIIIIIIIIHIIIIIIIIIIIIIIIIIIIIIIIHIIIIIIIIIIIIIIIIIIIIIIIIIIIIIIIIIIIIIHIIIIIIIIIIIIIIIIIIIIIIIIIIIIIIIIIIIIIIIIIIIHFIIIIIIHIIIIIIIIIIIIIIID@D?D
@HWI-D00621:464:HFY7KBCXY:1:2206:14063:31597 1:N:0:AAGAGGCAAGTCAACA
AAGTCGTAACAAGGTTTCCGTAGGTGAACCTGCGGAAGGATCATTATTAGGGAGTTGTTTTGATTTTATTTACTGGTGGCATTAATGCAATCAGCAGAGAGATTTAACAATTACAAATTAAAAGATTACATAAGCACCTTGCTGCAATGGATCTCTCGGCTCTTGCATCGATGAAGAACGCAGC
+
IIIIIIIIIIIIIIIIIIIIIIIIIIIIIIIIIIIHIIIIIIIIIIIIIIIIIHHIIIIIIIIIIIIIIIIIIIIIIIIIIIIIIIIIIIIIIIIIIIIIIIIIIIIIIIIIIIIIIIIIIIIIIIIIIIIIIIIHIIIIIIIIIIIIIIIIIIIIIIIIIIIIIIIIIIIIIIIIIIIGHIID
@HWI-D00621:464:HFY7KBCXY:1:2206:11022:51365 1:N:0:AAGAGGCAAGTCAACA
AAGTCGTAACAAGGTTTCCGTAGGTGAACCTGCGGAAGGATCATTACTGGAAATATTCGAGGTTTTTGTAGCTGGGCCTTCCGGGGCCAATGTGCTCGCCTTGATTCAAATCCATCTAACACCTGTGCACTTAATGTAAGTCTATTGGGGTTGCCTTTGGGAAACCCTTATTAGATCTACGTCTTTCACACATACACTTTAAAAAAGTTTAGAATGTCATAATTGTGATAATATATATACACATTTAAAACAACTTTCAACAACGGATCTCTTGGCTCTCGCATCGATGAAGAACGCAGC
+
IIIIIIIIIIIIIIIIIIIIIIIIIIIIIIIIIIIIIGGIIIIIIIIIIIIIIIIIIIHHIIHIIHIIIIGIIIHHIIIHIIIIIIIIIIIIHIIIIIIIIIIIIIIIIIIIIIIIIIIIIIIIIIIIIIHIIIIIIIIIIIIIIIIIIIIIIIIIIIIIIIIIIIIIIIIIIIIIIIIIIIIIIHIIIIIIIIIHHHHIIHHIIHIIIIIHIIIIIIIIIIIIIIIIIIIIIHHHIIHHHIIIIIIIIIIIIIHGIIHIIIIIIHHGIIIIHIGIIIIIIIIHIIIIIIIIIIIDDADD
@HWI-D00621:464:HFY7KBCXY:1:2206:11722:51387 1:N:0:AAGAGGCAAGTCAACA
AAGTCGTAACAAGGTCTCCGTAGGTGAACCTGCGGAGGGATCATTACTGAGTGAGGGAGCAATCCCGACCTCCAACCCTTTGTGAACACATCTTGTTGCTTCGGGGGCGACCCTGCCGTTCGCGGCATTCCCCCCGGAGGTCATCAAAACACTGCATTCTTACGTCGGAGTATAAAGTTAATTTAATAAAACTTTCAACAACGGATCTCTTGGTTCTGGCATCGATGAAGAACGCAGC
+
IIIIIIIIIIIIIIIIIHIIIIIIIIIIIIIIIIIIIIIIIIIIIIIIIIIIIIIIIIIIIIIIIIIIIIIIIIIIIIIIIIIIIIIIIIIIIIIIIIIIIIIIIHIIIIIIIIIIIIIIIIIIIIIHIIIIIIIIHIIIHIIIIIIIIIIIIIIIIIIIIIIIIIIIIIIIIIIIIIIIIIIIIIIIIIHIIIIIIIIHIIIIIIIIIHIIIIIIIIIIIIIIIIIIIIIIIDDDDD
@HWI-D00621:464:HFY7KBCXY:1:2206:15898:65480 1:N:0:AAGAGGCAAGTCAACA
AAGTCGTAACAAGGTTTCCGTAGGTGAACCTGCGGAAGGATCATTAGTGAATTGAGCTGGCTTCGGCCGCTCTGATCTATACACACCTGTGAACTGTTGGCCTTCGGGTCTTTAAATACAACTGTGACGAACGTAAATTATTATAACAAATAAAACTTTTAACAACGGATCTCTTGGCTCTCGCATCGATGAAGAACGCAGC
+
IIHHIIIIIIIIIIIIIIIIIIIIIIIIIIIIIIHHHIIIIIIIIIHIIIIIIIHIIIIIIIIIIHHIIIIIIIIIIIIIIIIIIIIIIIIIIIIIIIIIIIIIIIIIIIIIIIIIIIIIIIIIIIIIIIIIIIIIIIIIIIIIIIIIIIIIIIIHIIIIIIHIIIIIIIIIIIIIIHIIIIIIIIIIIIIIIIIIIHIIHD
@HWI-D00621:464:HFY7KBCXY:1:2206:15022:69721 1:N:0:AAGAGGCAAGTCAACA
AAGTCGTAACAAGGTTTCCGTAGGTGAACCTGCGGAAGGATCATTCATAATAAGTGTTTTATGGCACTTTTTAAATCCATATCCACCTTGTGTGCAATGTCAGTCGATCTTCTTCATGGAGATCGACCAAACATCAACCTTTATCTTTTAACTCTTTGTCTGAAAAATATTATGAATAAACAATTCAAAATACAACTTTCAACAACGGATCTCTTGGCTCTCGCATCGATGAAGAACGCAGC
+
IIIIIIIIHIIIIIIIIIIIIIIHHIFHHHIIIIIIIHIIIIIIIIIIIIIIIIIIIIIIIIIIHIIIIIIIIIIIIIIIIIIIIIIIIIIIIIIIIIIIIIIIIIIIIIIIIIIIIIIIIIHIIIIIIIIIIHIIIIIIIIIIIIIIIIIIIIIIIIIIIIIIHIIIIIIIIIIIHIIIIIIIGHIIIIIIIHIIIHIIIIIIHIIIIIIIIIIHGIIIIIIIIIIIIHIIIIIIICDDDD
@HWI-D00621:464:HFY7KBCXY:1:2206:8957:70602 1:N:0:AAGAGGCAAGTCAACA
AAGTCGTAACAAGGTTTCCGTAGGTGAACCTGCGGAAGGATCATTACTGAAAAACTTTTTCAAGTTTTTTTAAATCCCATTGTCTACCTACCATGTTGCTTCCACTGGGCATGTCTTACCTTGTGTAAGACCTTTGGCTTATGTGAATAACCCAAGTCAGGGAGTTGCCGGTGGCAAGACTATCTACCAAAACTTGATTAAAATACAGTGTCTGAATCTTTTGCTTCAATGAAATAAAACTTTCAACAACGGATCTCTAGGCTCTTGCATCGATGAAGAACGCAGC
+
IIIIIIIIIIIIIIIIIIIIIIGIIIIIIIIIIIIIIIIIIIIIIIIIIHHIIIIIIIIIIIIIIIIIIIIIIIIIIIIHIHIIIIIIIIIIIIIIIIIIIIIIIIIIIIIIIIIIIHIIIIIIIIIIIHIIIHHIHIHHIHIIIIIHIIIIIIIIIHIIIIIIIIIIIIIIIHIIIHIIHHHIIIIIIIIIHHHIIIIIIIIHEHIIIHIIIIIHHIHIHIIIIIIIIIIIIIHHEIIIIIIIIIIIIIIIIIIIIIIIIIIIIHIHIIHIHHIIIIIIIDDDDD
@HWI-D00621:464:HFY7KBCXY:1:2206:11746:85319 1:N:0:AAGAGGCAAGTCAACA
AAGTCGTAACAAGGTTTCCGTAGGTGAACCTGCGGAAGGATCATTAGTGAACGCCCTCACGGGCTTATAACTATTCCAAACCTCTGTGAACCGTGCCCTTCGGGGCTATTTTACAAACATGGTGTAATGAACGTCATATATCATAACAAAACAAAACTTTCAACAACGGATCTCTTGGCTCTCGCATCGATGAAGAACGCAGC
+
IIIIIIIIIIIIIIIIIIIIIIIIIIIIIIIIIIIIIIIIIIIIIIIIIIIIIIIIIIIIIIIIIIIIIIIIIIIIIIIHIIIIIIIIIIIIIIIHIIIIIIIIIIIIIIIIIIIIIIIIIIIIIIIIIIIIIIIIIIHIHIIIIIIIIIIIIIIIIIIHHIIIIHIIIIIIIIIIIIIIIIIIIIIIIIIIIIIIIIIGIID
@HWI-D00621:464:HFY7KBCXY:1:2206:16263:85442 1:N:0:AAGAGGCAAGTCAACA
AAGTCGTAACAAGGTTTCCGTAGGTGAACCTGCGGAAGGATCATTACCAATATAGCGAACCGAGCTTTAGCGAGGCTTCGCGATCAATTTGTATTTAAAACCCAACTCTTTAAATGTATATATTATTATTATATTTTAAATAATAAAAAGATCACTTTCAACAACGGATCTCTTGGCTCTCGCATCGATGAAGAACGCAGC
+
IIIIIIIIIIIIIIIIIIIIIIIIIIIIIIIIIIIIIIIIIIIIIIIIIIIIIIHIIIIIIIIIIIIIHIIIIIHIIIIHHIIIIIIIIIIIIIIIIIIIIIIIIHHIIHHGIIIIIIIIIHIIIIIIIIIIIIIIIHIIIIIIIIIIIIIHIIIIIIIIIIIIIIIIIHIIIIIIIIHHHHIIIIIIIIIIIIIIIIIHD
@HWI-D00621:464:HFY7KBCXY:1:2206:12743:85638 1:N:0:AAGAGGCAAGTCAACA
AAGTCGTAACAAGGTTTCCGTAGGTGAACCTGCGGAAGGATCATTAGTGAATTGCTCTCTGAGCGTTAAACTATATCCATCTACACCTGTGAACTGTTGATTGACTTCGGTCAATTACTTTTACAAACATTGTGTAATGAACGTCATGTTATTATAACAAAAATAACTTTCAACAACGGATCTCTTGGCTCTCGCATCGATGAAGAACGCAGC
+
IIIIIIIIIIIIIIIIIIIIIIIIHIIIIIIIIIIIIIIIIIIIIIIIIIIIIIIIIIIIIIIIIIIIIIIIIIIIIIIIIIIHIIIIIIIIIIIIIIIIIIIIIIIIIIIIIIIHIIHIIIIIIIIIIIIIIIIIIIHGIIIIIIIIIIIIIIIIIIIIIIIIIIHIIIIHGIHIIIHIHIIIIIIIIIIIIIIIIIIIIIIIIIIIDEHDD
@HWI-D00621:464:HFY7KBCXY:1:2206:10429:85848 1:N:0:AAGAGGCAAGTCAACA
AAGTCGTAACAAGGTTTCCGTAGGTGAACCTGCGGAAGGATCATTACTGAAAAACTTTTTCAAGTTTTTTTAAATCCCATTGTCTACCTACCATGTTGCTTCCACTGGGCATGTCTTACCTTGTGTAAGACCTTTGGCTTATGTGAATAACCCAAGTCAGGGAGTTGCCGGTGGCAAGACTATCTACCAAAACTTGATTAAAATACAGTGTCTGAATCTTTTGCTTCAATGAAATAAAACTTTCAACAACGGATCTCTAGGCTCTTGCATCGATGAAGAACGCAGC
+
IIHIIIIIIIIIIIIIIIIIIIIIIHIIIIIIIIIIIIIIIIIIIIIIIIIIIIIIIIIIIIIIIHIIIIIIIIIIIIIHHIIIIIIIIIIIIIIIIIIIIIIHIIIIIIIIIIIIIIIIIIIIIIIIIIIIIIIIIIIIIIIIIIIIIIIHIIIIIIIIIIIIHIIIIIIIIIIIIIIIIIIIIIIIIIHHIIIIIIIIIIIIIIIIIIIHIIIIIIIIIIIIIIIIIIIIIIIIIIIIIIIIIIIIIIIIIIIIIIIIIIIIIIIIHIIIIIIIIIIIIDDDDD
@HWI-D00621:464:HFY7KBCXY:1:2206:6112:89030 1:N:0:AAGAGGCAAGTCAACA
AAGTCGTAACAAGGTTTCCGTAGGTGAACCTGCGGAAGGATCATTATAAATCATGGCGAACCTCGCGTTTCGCGAGGTCTTACGTCCATTTTTCGTATTTAAAACATCCCACTCTTTAAAAATATTTATCTAATGATAAAAATAAAAAGATCACTTTCAACAACGGATCTCTTGGTTCTCGCATCGATGAAGAACGCAGC
+
IIIIIIIIIIIIIIIIIIIIIIIIIIIIIIIIIIIIIIIIIIIIIIIIIIIIIIIIIIIIIIIIIIIHIIIIIIIIIIIIIIIIIIIIIIIIIIIIIIIIHIIIIIIIIIIIIIIIIIGIFIIIIIIIIIIIIIIIIIIIIIIIIHIIIIIIIIIHIIIIIIIIIIIIIIIIIIIIIIIIIIIIHIIIIIIIIIIIIIID
@HWI-D00621:464:HFY7KBCXY:1:2206:14635:94476 1:N:0:AAGAGGCAAGTCAACA
AAGTCGTAACAAGGTTTCCGTAGGTGAACCTGCGGAAGGATCATTACAGAGTTCATGCCCGAAAGGGTAGACCTCCCACCCTTGTGTATTATTACTTTGTTGCTTTGGCGAGCTGCCTTTGGGCCTTGTATGCTCGCCAGAGAATACCAAAACTCTTTTTATTAATGTCGTCTGAGTACTATATAATAGTTAAAACTTTCAACAACGGATCTCTTGGTTCTGGCATCGATGAAGAACGCAGC
+
IIIIIIIIIIIIIIIIIIIIIIIIIIIIIIIIIIIIIIIIIIIIIIIIIIIIIIIIIIIIIIIIIIIIIIIIIIIIIIIIIIIIIIIIIIIIIIIIIIIIIIIIIIIIIIIIIIIIIIIIIIIIIIIIIIIIIIIIIIIIHIIIIIIIIIIIIIIIIIIIIIIIIIIIIIIIIIIIIIIHIIIIIIIIIIIIIIIIIIIHIHIIIIIIIIIIIIIIIIIIIIIIIIIIIIIIIIIIIDDCDD
@HWI-D00621:464:HFY7KBCXY:1:2206:15137:95324 1:N:0:AAGAGGCAAGTCAACA
AAGTCGTAACAAGGTTTCCGTAGGTGAACCTGCGGAAGGATCATTATTGAATGAATTTAGGAGTTGGTTTGATGCTGGCCGACAACCCCAAGGGCATGTGCACGCCTTCTCCTTCATCCACACACACCTGTGCACTTGTGAGACGGAGGATTAATTTCCTCCGTCTACTAATCACACAAACTCATTGTAATTGAACTGAATGTAATTGATGTAACACATCATTTGAACTAAGTTTCAACAACGGATCTCTTGGCTCTCGCATCGATGAAGAACGCAGC
+
IIIIIIIIIIIIIIIIIIIIIIIIHIIIIHIIIIIIIIIIIIIIIIIIHIIIIIIIIIIIIIIIIIIIIIIIIIIIIIIHIIIIIIIIIIIIHIIIIIIIIIIIIIIIIIIHIIIIIIIIIIIIIIIIIHIIIIIIIIIIIIIIIIIIIIIIIIIIIIIIIIIIIIIIIIIIIIIIIIIIIIIIIIIIIIIIIIIIIIIIIIIIIIIIIIIIIIIIIIIIIIIIIIIIIHHIIIIIIIIHIIIIIIIIIIIIIIHIIIIIIIIIIIIIIIIHIDDCDD
@HWI-D00621:464:HFY7KBCXY:1:2206:10008:96466 1:N:0:AAGAGGCAAGTCAACA
AAGTCGTAACAAGGTTTCCGTAGGTGAACCTGCGGAAGGATCATTAATGGTGCTTGCAGAAATGCTTGCACGGCGGCGGCCTTAAAACGCGCCAAATGACACCCTTTGTTTACGAGTACCGTTCGTTTCCTCGGTGGGCTTGCCTGCCATGAGGACCAACAAAAACCTTTTGTAGTAGCAGTATCTTCAGTAAAAACAAATATTAAAACTTTCAACAACGGATCTCTTGGTTCTGGCATCGATGAAGAACGCAGC
+
IIGHIHHIIIIIIIIIIIIIIIIIIIIIGIIIIIIIIIIIIIIIIIIIIIIIIIIIIIIIIIIIIHIIIIIIIIHIIIIIIIIIIIIIIIIIIIIIHIIIIIIIIIIIIIIIIIIIIIIIIIHIIIIIIIIIIIIIHHHIIIHIIIIHIIIIHIIIIIIIIIIIIIIIIIIIIIIIIIIIIIIIIIIIIIIIHIIIIIIIIIIIIIIIIHHHHIIIIIIIIIHIIIIIIIIIIIIIIIIIIIIIIIIIIIDDDDD
@HWI-D00621:464:HFY7KBCXY:1:2207:10861:81675 1:N:0:AAGAGGCAAGTCAACA
AAGTCGTAACAAGGTTTCCGTAGGTGAACCTGCGGAAGGATCATTAAAGATTCGACCTTCGGGTCTATCTTCTCTTCAGCTGTGCGCTTCGGCTGCACGCTGTTGAACTTCACACACCTGTGCACACTTCGGTTGTGGCTAGTTTACTCTGGTCACTACCGCTTTTACATTTAACAACCAAGTCTAGAATGTCAATTACAATAAAAATAACAACTTTCAACAACGGATCTCTTGGCTCTCGCATCGATGAAGAACGCAGC
+
IIIIIIIIIIIIIIIIIIIIIIIIIIIIIIIIIIIIIIIIIIIIIIIIIIIIIIIIIIIIIHIIIIIIIIIIIIIIIIIIIIIIIIIIIIIIIIIIIIIIIIIIIIIIIIIIIIIIIIIIIIIIIIIIIIIIIIIIIIIIIIIIIIIIIIIIIIIIIIIIIIIIIIIIIIIIIIIIIIHIHHIIIIIIIIIIIIIIIIIIIIIIIIIIIIIIIIIIIHHHIIIIIIIIIIIIIIIIIIIIIIIIIIIIIIIIIIICDDCD
@HWI-D00621:464:HFY7KBCXY:1:2209:12562:69520 1:N:0:AAGAGGCAAGTCAACA
AGTCGTAACAAGGTTTCCGTAGGTGAACCTGCGGAAGGATCATTAAAAAGTGGTGGTGTCAATCACCCCCCTAGGCTACTAATGCTTGGGCTTGCCCTTGTTAACTAGCCTAGGCCACTTCACCCTTGATAAAATACCATTGTTGCTTTGGCAGGTCGTGGCCTCGGCCCGCAGCGCCTGCCAGAGGACCCAAACTCTTTTGTTTATGTGACGTCTGAGTACTATATAATAGTTAAAACTTTCAACAACGGATCTCTTGGTTCTGGCATCGATGAAGAACGAAGC
+
IIIIIIIIIIIIIIIIIIIIIIIIIIIIIIIIIIIIIIIIIIIIIIIIIHIIIIIHIHIHIIIIIIIIIIIIIIIIIIIIIIIIIIIIIIIIIIIIIIIIIIIIIIIIIIIIIIIIIIIIIIIIIIIIIIIIIIIIIIIIIIIIHIIIIIIIIIIIIIIIIIIIIIIIIIIIIIIIIIIIIIIIIIIIIIHIHIIIIIHIIIIIIHHIIIIIIIIIIIIIIIIIIHIIIHIIIIIIIIIIIIIIIIIIIIIIIIIIIIIIIIIIIHHIIHIIIHIIIIIIBDCDD
@HWI-D00621:464:HFY7KBCXY:1:2209:12718:85363 1:N:0:AAGAGGCAAGTCAACA
AAGTCGTAACAAGGTTTCCGTAGGTGAACCTGCGGAAGGATCATTCATAATAAGTGTTTTATGGCACTTTTTAAATCCATATCCACCTTGTGTGCAATGTCAGTCGATCTTCTTCATGGAGATCGACCAAACATCAACCTTTATCTTTTAACTCTTTGTCTGAAAAATATTATGAATAAACAATTCAAAATACAACTTTCAACAACGGATCTCTTGGCTCTCGCATCGATGAAGAACGAAGC
+
IIIIIIIIIIIIIIIIIIIIIIIIIIHHIHIIIIIIIIIIIIIIIIIIIIIIIIIIIIIIIIIIIIIIIIIIIIIIIIIIHIIIIIIIIIIIIIIIIIIIIIIIIIIIIIIIIIIIIIIIIIIIIIIIIIIIIIIIIIIIIIIIIIIIIIIIIIIIIIIIIIIIIIIIIIIIIIIHIIIIIIIIIIIIIIHHHIIIIIIIIIIIIIIIIIIIIIIIIIIIIIIIIIIIIIIIIIIHHDDDDD
@HWI-D00621:464:HFY7KBCXY:1:2209:9331:89909 1:N:0:AAGAGGCAAGTCAACA
AAGTCGTAACAAGGTTTCCGTAGGTGAACCTGCGGAAGGATCATTACTGAAAAACTTTTTCAAGTTTTTTTAAATCCCATTGTCTACCTACCATGTTGCTTCCACTGGGCATGTCTTACCTTGTGTAAGACCTTTGGCTTATGTGAATAACCCAAGTCAGGGAGTTGCCGGTGGCAAGACTATCTACCAAAACTTGATTAAAATACAGTGTCTGAATCTTTTGCTTCAATGAAATAAAACTTTCAACAACGGATCTCTAGGCTCTTGCATCGATGAAGAACGCAGC
+
IIIHIIIIIIIIIIIIIIIIHHIIIIIIIIIIIIIIIIIIIIIHIIIIIIIIIHHHIIIHIIHIHIHHIIIIIHGIIIIHGIIIIIHHIIIIIIIIIIIIIIIIIIIIIIIIIIIIIIIIHIIIIIIIIIIIIIIIIIIIIIIIIIIIIIIIIIIIIIIHIIIIIIIIIIIIIIIIIIIIIIIIIIIIIHHHIIIGIIIIIIIIIIIHIIIHIIIIIGIIIIIIIIIIIIIIIIIIIIIIIIIIIIIIIIIIIIIIGIIIHIIHHIIIGIIIIIIIIIIIIDDDAD
@HWI-D00621:464:HFY7KBCXY:1:2209:8782:90068 1:N:0:AAGAGGCAAGTCAACA
AAGTCGTAACAAGGTTTCCGTAGGTGAACCTGCGGAAGGATCATTAATGGTGCTTGCAGAAATGCTTGCACGGCGGCGGCCTTAAAACGCGCCAAATGGCACCCTTTGTTTACGAGTACCGTTCGTTTCCTCGGTGGGCTTGCCTGCCATGAGGACCAACAAAAACCTTTTGTAGTAGCAGTATCTTCAGTAAAAACAAATATTAAAACTTTCAACAACGGATCTCTTGGTTCTGGCATCGATGAAGAACGCAGC
+
IIIHIHIIIIIIIHIHHIIIIHIIIIIIIIIHIIIIIIIIIIIIIIIIIIIIHIIHIIIIIIIHIIIIIIIIIIIIIIIIIIIIIIIIIIIIIIIIIIIIHIHIIIIIIIIIIIIIIIIIIIIIIIIIIIIIIIIIIHIIIIIHIIIIIIIIHHIIIHIIIIIIIIIIIIIIIIIIIIIIIIIIIIIIIIHIIIIIIIIIHHIIIHIIIIHHHHGIHFHIIIIIIHIHIIIIIIIIIIIIIIIIIIHIIIDADDD
@HWI-D00621:464:HFY7KBCXY:1:2209:15825:91405 1:N:0:AAGAGGCAAGTCAACA
AAGTCGTAACAAGGTTTCCGTAGGTGAACCTGCGGAAGGATCATTACCTTTCAATGCAGCAGAATGGGGATGGTTGAGTTTCTCGCCTCTCTGTTCTGCCTGTATTCTACCCTTGTTTGTCATATACTATTATTTCCTCGGCAGGCTTGCTTGCCGAGTGAAACCAATTATAACCTATTTAATTTTCAATCAGCGTCTGAACAAAATTAATAATTACAACTTTCAACAACGGATCTCTTGGTTCTGGCATCGATGAAGAACGCAGC
+
IIIIIIIIIIIIIIIIIIIIIIIIIIIIHIIIIIIIHIIIIIIIIIIIIIIIIIIIIIIIIIHIIIHHHHIIIIIIIIIHHHIIHIHIHIIIIHIIIIIIIIIIIIIIIIIIIIIIIIIIIIHIHIHIHIIIIIIIIIIIIIIIIHIIIIIIIIIIIIIIIIIHFIIIIIIIIIIIHIIIIIHIIIIIIHIIIIIIIIIHHHIIIIHHIIIHIIIIHIIIIIIHHHHHDHIIIIIIIIIIIIIIIIHEIIIIIIIIIIIHIDADDB
@HWI-D00621:464:HFY7KBCXY:1:2210:12358:73481 1:N:0:AAGAGGCAAGTCAACA
AAGTCGTAACAAGGTTTCCGTAGGTGAACCTGCGGAAGGATCATTCATAATAAGTGTTTTATGGCACTTTTTAAATCCATATCCACCTTGTGTGCAATGTCAGTCGATCTTCTTCATGGAGATCGGCCAAACATCAACCTTATCTTTTAACTCTTTGTCTGAAAAATATTATGAATAAACAATTCAAAATACAACTTTCAACAACGGATCTCTTGGCTCTCGCATCGATGAAGAACGCAGC
+
IHIIIIIIIIIIIIIIIIIIIIIIIIHFCIIIIIIIIIIIIIIIIIIIIIIIIIIIIIIIIIIIIIIIIIIIIIIIIIIIHIIIIIIIIIIIIIIIIIIIIIIIIIIIIIIIIIIIIIIIIIIIIIIIIIIIIIIIIIIIIIIIIIIIIIIIIIIIIIIIIIIIIIIHIIIIIIHIIIIIIIIIIHIIIIIHIIHEHHIIIIIIIIIIIIIIIIHIIIIIIIHIIIIIIIIIIIIICDDDD
@HWI-D00621:464:HFY7KBCXY:1:2210:11974:73954 1:N:0:AAGAGGCAAGTCAACA
AAGTCGTAACAAGGTTTCCGTAGGTGAACCTGCGGAAGGATCATTCACAATGAGTGTTTAATGGCACTTTAAATCCATTACCCACCTTGTGTGCACTGTAAGGAGGAGGCAGAACGGGTTGCCGTTCTGTCACTTTCATTATACATATACTATCTTCATTTCTCGTCTATTTTTGTATGAGTATCAAAACTCTAATACAACTTTCAACAACGGATCTCTTGGCTCTCGCATCGATGAAGAACGCAGC
+
IIIIIIIIHHIIIIIIIIIIIIIIIIIIIIIIIIIIIHIIIIIIIIIIIIIIIIIIIIIIIIIIIIIIIIIIIIIIIIIIIIIIIIIIIIIIIIIIIIIIIIIIHHHIIIIIIIIIIIIIIIIIIIIIIIIIIIIIIIIIIIIIIIIIIIIIIIIIIIIIIIIIIIIIIIIIIIIIIIIIGIIIIIIIHIIIIIIIIIIIIIIIIHHIIIIIIIIIIIIIHIIIIIIGGIGIHIIIIIIIIGDDCDD
@HWI-D00621:464:HFY7KBCXY:1:2210:12783:82441 1:N:0:AAGAGGCAAGTCAACA
AAGTCGTAACAAGGTCTCCGTAGGTGAACCTGCGGAGGGATCATTACAAGTGACCCCGGTCTAACCACCGGGATGTTCATAACCCTTTGTTGTCCGACTCTGTTGCCTCCGGGGCGACCCTGCCTTCGGGCGGGGGCTCCGGGTGGACACTTCAAACTCTTGCGTAACTTTGCAGTCTGAGTAAACTTAATTAATAAATTAAAACTTTTAACAACGGATCTCTTGGTTCTGGCATCGATGAAGAACGCAGC
+
IIIHIHIIIIIIIIIIIIIIIIIIHIIIIHIIIIIIIIIIIIIIIIIIIIIHHIHIIIIHIGHIIIIIIIIIIIIIIIIIIHIHIIIHIIIIIIIIHIIIIIIIIIIIIIIIIIIIIIIIIIIIIIIIIIIIIIIIIIIIIIIIIIIIHIIIIIIHIIIIIIIIIHIIIIIIIIIIIIIIIIIIIIIIIIIIIIIIIIIIIIIIIIIIIIIIIHIIIIIIIIIIIIIIIIIIIIIIIIIIIIIIIIDDDDD
@HWI-D00621:464:HFY7KBCXY:1:2210:9481:89213 1:N:0:AAGAGGCAAGTCAACA
AAGTCGTAACAAGGTTTCCGTAGGTGAACCTGCGGAAGGATCATTACCGATTTTAGCGGACCTGATCTTTGATCCATGGTCTCGCGAAAACTTGTATTTAAAACCCCACTCTTATAAATTGAATCATTTTTATATGTATATAATAAATAAAGATCACTTTCAACAACGGATCTCTTGGCTCTCGCATCGATGAAGAACGCAGC
+
IIIIIIIIIIIIIIIIIIIIIIIIHIIIIIIIIIIIIIIIIIIIIIIIIIIIIIIHIIIIIIIIIIIIIIHIHIIIIIIIIIIIIIHIIIIIIIIIIIIIIIIIIIIIIIIIIIHHHIIIIIIIIIIIIIIIIIIIIIIIIIIIIIIIIIIIIIIIHIIIIIIIIIIIIIIIIIIIIIHIIIIIIIIIIIIIIIIIIIIGIGD
@HWI-D00621:464:HFY7KBCXY:1:2210:7818:93647 1:N:0:AAGAGGCAAGTCAACA
AAGTCGTAACAAGGTTTCCGTAGGTGAACCTGCGGAAGGATCATTCATAATAAGTGTTTTATGGCACTTTTTAAATCCATATCCACCTTGTGTGCAATGTCAGTCGATCTTCTTCATGGAGGTCGGCCAAACATCAACCTTATCTTTTAACTCTTTGTCTGAAAAATATTATGAATAAACAATTCAAAATACAACTTTCAACAACGGATCTCTTGGCTCTCGCATCGATGAAGAACGCAGC
+
IIIIIIIIIIIIIIIIHHIIIIIIIIHFHHIIIIIIIIIIIIIIIIHIIIIIIIIIIIIIIIIIIIIIIIIIIIIIIIIIIIIIIIIIIIIIIIIIIIIIIIIIIIIIIIIIIIIIIIIIIIHIIIIIIIIIIIIIIIIIIIIIIIIHIIIIIIIIIIIIIIIIIIHIIIIIHIIIIIIIIIIHHIIIIIIIIIIIIIIIIIIHIIIHIHIIIIIIIIIIIIIIIHIHHIIIIIHHDDDAD
@HWI-D00621:464:HFY7KBCXY:1:2210:14143:96598 1:N:0:AAGAGGCAAGTCAACA
AAGTCGTAACAAGGTTTCCGTAGGTGAACCTGCGGAAGGATCATTCATAATAAGTGTTTTATGGCACTTTTTAAATCCATATCCACCTTGTGTGCAATGTCAGTCGATCTTCTTCATGGAGATCGACCAAACATCAACCTTTATCTTTTAACTCTTTGTCTGAAAAATATTATGAATAAACAATTCAAAATACAACTTTCAACAACGGATCTCTTGGCTCTCGCATCGATGAAGAACGCAGC
+
IIIIIIIIIIIIIIIIIIIIIIIIIIIIIIIHIIIIIIIIIIIIIIIIIIIIIIIIIIIIGIHIIIIIIHIIIIIIIIIIIIIIIIIIIIIIIIIIIIIIIIIIIIIIIIIIIIIIIIIIIIIIHIIIIIIIIIHIIIIIIIIIIIIIIIIIIIIIIIIIIIIIHIIIIIIIIHHCFIIIIIIIIIIIIIIIHIIIIIHIIIIIIIIIIIIIIIIIIIIIIIIIIHIHHHIIIIIIIDDDCD
@HWI-D00621:464:HFY7KBCXY:1:2210:12368:99792 1:N:0:AAGAGGCAAGTCAACA
AAGTCGTAACAAGGTCTCCGTTGGTGAACCAGCGGAGGGATCATTACCGAGTTTACAACTCCCAAACCCCTGTGAACATACCATTTGTTGCCTCGGCGGTGCCTGCTTCGGCAGCCCGCCAGAGGACCCAAACCCTTGATTTTATACAGTATCTTCTGAGTAAATGATTAAATAAATCAAAACTTTCAACAACGGATCTCTTGGTTCTGGCATCGATGAAGAACGCAGC
+
IIIIIIIIIIIIIIIIIIIIIIIIIIIIHIIIIIIIIIIIIIIIIIIIIIIHIIIIIHIIIIIIIIIIIIIIIIIIIIIHIIIIIIIIIIIIIIIIIIIIIIIIIIIIIIIIIIIIIIIIIIIIIIIIIIIIIIIIIIIIIIHHIIIIIIIIIIIIIIIIIIIIIIIIIIIIIIIIHHIIIIIIIIIIIIIIIIIIIIIIIIIIIIIIIIIIIHHIIIIIIIIHHHIH@
@HWI-D00621:464:HFY7KBCXY:1:2211:5764:2513 1:N:0:AAGAGGCAAGTCAACA
AAGTCGTAACAAGGTCTCCGTTGGTGAACCAGCGGAGGGATCATTACCGAGTACTATAACTCATAACCCTTTGTGAACCTTCATACCTGTTGCTTCGGCGGCGCGCCTCCCGGGGCGTGCCCGCCGGCATTATCAGAATCTCTGTTCGAACCCGACGATACTTCTGAGTGTTCTAAGCGAACTGTTAAAACTTTCAACAACGGATCTCTTGGCTCCAGCATCGATGAAGAACGCAGC
+
IIIIIIIIIIIIIIIIIIIIIIIIIIIIIIIIIIIIIIIIIIIIIIIIIIIIHHIIIIIIIIIIHIIIIIIIIIIIIIHGIIIIIIEIIIIIIIIIIIIIIIIIIIIIIIIIIIIIIIIIIIIIIIIIIIIIIIIIIIIIIIIIIIIIHIIIIIIIIIIIIIIIIIIIIIIIIIIIIIIIIIIIHHIIIIIIIHIIIIIIIIIIIGIIIIIHIIIIIIIIHIHIIGIIIIIGDDADD
@HWI-D00621:464:HFY7KBCXY:1:2211:13628:24705 1:N:0:AAGAGGCAAGTCAACA
AAGTCGTAACAAGGTCTCCGTAGGTGAACCTGCGGAGGGATCATTAATGAATGGCCCTCTGGGCCTTCAAACCCTCAAACCTGTGGAAGAGAAAACCGTGCTTCGACGCCCTCGGGCGTCGCATTTATGCATTTGATTTGCCTTTGCGTCTGAAATTATGAATCAAATTAAAACTTTCAACAAAGGATCTCTTGGCTCTTGCATCGATGAAGAACGCAGC
+
IIIIIIIIIIIIIIIIIIIIIIIIIIIIIIIIIIIIIIIIIIIIIIIIIIIIIIIIIIIIIIHIIIIIIIIIIIIIIIIHIIIIIIIIIIIIIIIIIIIIIIIIIIIIIIIIIIIIIIIIIIIIIIIIIIIIIIIIIIIIIIIIIIIIIIIIIIIIIIIIIIIIIIIIIIIIIIIIIIHIIIIIIIIIIIIIIIIIIIIIIIIIIIIIIIIIIIIIIHDH
@HWI-D00621:464:HFY7KBCXY:1:2211:15012:27251 1:N:0:AAGAGGCAAGTCAACA
CGGAAGATCCGGTTGCGGCTCGCGATGGCACGCATCGCCGCCAGCGCCTCGTGCTCGCTGCGGCCGGAATGAATGGCGAGCGGCCGGCTCATGCGGATGCCCCGGGGAATCGTGGCATCGATGAAGAACGCAGC
+
IIIIIIIIIIIIIIIIIIIIIIIIIIIIIIIHIIIIIIIIIIIIIIIIIIIIIIIIIIIIIIIIIIIIIIIIIIIIIIIHHHIIIIIIIIIIIIIIIIIHIIIIHIIIIIIIIIIIIHIIIIHHIIIIEHIHHD
@HWI-D00621:464:HFY7KBCXY:1:2211:10452:31975 1:N:0:AAGAGGCAAGTCAACA
AAGTCGTAACAAGGTTTCCGTAGGTGAACCTGCGGAAGGATCATTCATAATAAGTGTTTTATGGCACTTTTTAAATCCATATCCACCTTGTGTGCAATGTCAGTCGATCTTCTTCATGGAGATCGACCAAACATCAACCTTTATCTTTTAACTCTTTGTCTGAAAAATATTATGAATAAACAATTCAAAATACAACTTTCAACAACGGATCTCTTGGCTCTCGCATCGATGAAGAACGCAGC
+
IIIIIIIIIIIIIIIIIIIIIIIIIIHIHHIIIIIIIIIIIIIIIIIIIIIIIIIIIIIIIIIIIIIIIIIIIIIHIIIHGHIIIIIIIIIIIIIIIIIIIIIIIIIIIIIIIIIIIIIIIIIHIIIIIIIIIIIIIIIIIIIIIIIIIHIIIIIIIIIIIIIIIIIHIIIIIIIIHIIIIIIIIIIIIIIIIIIIIIHIIIIIIIIIIIIIIIIIHIIIIIIIIIIIIIIIIIIIIDDDDD
@HWI-D00621:464:HFY7KBCXY:1:2211:11198:35663 1:N:0:AAGAGGCAAGTCAACA
AAGTCGTAACAAGGTTTCCGTAGGTGAACCTGCGGAAGGATCATTCATAATAAGTGTTTTATGGCACTTTTTAAATCCATATCCACCTTGTGTGCAATGTCAGTTGATCTTCTTTATGGAGATCGACCAAACATCAACCTATTTTTTTAACTCTTTGTCTGAAAAATATTATGAATAAATAATTCAAAATACAACTTTCAACAACGGATCTCTTGGCTCTCGCATCGATGAAGAACGCAGC
+
IIIIIIIIIIIIIIIIIIIIIIIIIIIHIIIIIIIIIIIIIIIIIIIIIIIIIIIIIIIIIIIIIIIIIIIIIIIIIIIIIIIIIIIIIIIIIIIIIIIIIIIIIIIIIIIIIIIIIIIIIIIIIIIIIIIIIIIIIIIIIIIIIIIIIIIIIIIIIIIIIIIIIIIIIIIIIIHIIIIIIIIIIIIIIHIGHHIIIIIIIIIIIIIIIIIIIIIIIIIIIIIHIIIIIIIIIIIGDDDDA
@HWI-D00621:464:HFY7KBCXY:1:2211:13015:37513 1:N:0:AAGAGGCAAGTCAACA
AAGTCGTAACAAGGTTTCCGTAGGTGAACCTGCGGAAGGATCATTCATAATAAGTGTTTTATGGCACTTTTTAAATCCATATCCACCTTGTGTGCAATGTCAGTCGATCTTCTTCATGGAGATCGACCAAACATCAACCTTTATTTTTTAACTCTTTGTCTGAAAAATATTATGAATAAACAATTCAAAATACAACTTTCAACAACGGATCTCTTGGCTCTCGCATCGATGAAGAACGCAGC
+
IIIIIIIIIIIIIIIIIHIIIIIIIIIIIIIIIIIIIIIIIIIIIIIIIIIIIIIIIIIIIIIIHIIIIIIIIIIIIIIIIIIIIIIIIIIIIIIIIIIIIIIIIIIIIIIIIIIIIIIIIIIIIIIIIIIIIIIIIIHIIIIIIIIIIIIIIIIIIIIIIIIIIIIIIIIIIIIHIIIIIIIIIIIIIIIIIIIIIIIIIIIIIIIIIIIIIIIIIIIIIIIIIIIIIIIIIIIIIDDDDD
@HWI-D00621:464:HFY7KBCXY:1:2211:6779:43099 1:N:0:AAGAGGCAAGTCAACA
AAGTCGTAACAAGGTTTCCGTAGGTGAACCTGCGGAAGGATCATTCATAATAAGTGTTTTATGGCACTTTTTAAATCCATATCCACCTTGTGTGCAATGTCAGTCGATCTTCTTCATGGAGATCGACCAAACATCAACCTTTATCTTTTAACTCTTTGTCTGAAAAATATTATGAATAAACAATTCAAAATACAACTTTCAACAACGGATCTCTTGGCTCTCGCATCGATGAAGAACACAGC
+
IIIIIIIIIIIIIIIIIIIIIIIIIIIIIHIIIIIIIIIIIIIIIIIIIIIIHIIIIIIIHHHHIIIIIIIIIIIIIIIIIIIIIIIIIIIIIIIIIIIIIIIIIIIIIIIIIIIIIIHIIIIIIIIIHIIIIIIIIIHIIIIIIIIIIIHIIIIIIIIIIIIHIIIIIIIIIIIHIIIIIIIIIIIHIIIIGIIIIIIIIIIIIIIIIIIIIIIIIIIIIHIHHIHHIIIIIIIIIDDDDD
@HWI-D00621:464:HFY7KBCXY:1:2211:9894:45862 1:N:0:AAGAGGCAAGTCAACA
AAGTCGTAACAAGGTTTCCGTAGGTGAACCTGCGGAAGGATCATTCACAATGAGTGTTTTATGGCACTCTTTAAAAATCCATATCCACCTTGTGTGCAATGTTTGTTGGGAGAGAGGCAACTCTTTCCCTTCACAAATATCAACCTATATCTTTAACAACATTCGTCTGATAACATATTATGAATATACTTAATTCAAAATATAACTTTCAACAACGGATCTCTTGGCTCTCGCATCGATGAAGAACGCAGC
+
IIIIIIIIIIIIIIIIIIIIIIIIIIGIHIIIIIIIIIIIIIIIHIIIIHIHHIIIIIIIIIIIIIGIIIIIIIIIIIIIIIIIIIIIIIIIIIIIIIIIIIIIIIIIIIIIIIIIIIIIIIIIIIHIIIIIIIIIIIIIIIIIIIIIIIIIIIIHIIIIIIIIIHIIIIIIIIIIIIIIIIIHHIIIHIIIIIIIIIIIHIIIIIIIHIIIIIIIIIIIIIIIIIIIIIIIIIIIIIIIIIIIIIICDDDD
@HWI-D00621:464:HFY7KBCXY:1:2211:10823:53140 1:N:0:AAGAGGCAAGTCAACA
AAGTCGTAACAAGGTTTCCGTAGGTGAACCTGCGGAAGGATCATTACCGAGTTCATGCCCTATAAACGGGTAGATCTCCCACCCTTTGTATACCTTTACCTTTGTTGCTTTGGCGGGCCGCCTAGCTACTGGCTTCGGCTGGTAAGTGCCCGCCAGAGAACCCAAAACCCTGAACTATTAGTGTCGTCTGAGTAAAATATTTAATATTTAAAACTTTCAACAACGGATCTCTTGGCTCTGGCATCGATGAAGAACGCAGC
+
IIIIIIIIIIIIIIIIIIIIIIIIIIIIIIIIIIIIIIIIIIIIIIIIIIIIIIIIIIIIIHIHIIIIIIIIIIIIIIIIIIIIIIIIIIIIIIIIIIIIIIIIIIIIIIIIIIIIIIIIIIIIIIIIIIIIIIIIIIIIIIIIIIIIIIIIIIIIIHIIIIIIIIIIIIIIIIIHIIIIIIIIIIIIIIIIIIIIIIIIIIIIIIIIIIIIIIIIIIIIIIIIIIIIIIIIIIIIIIIIIIIIIIIIIIIIIIIDDDDD
@HWI-D00621:464:HFY7KBCXY:1:2211:6784:60859 1:N:0:AAGAGGCAAGTCAACA
AAGTCGTAACAAGGTTTCCGTAGGTGAACCTGCGGAAGGATCATTATTGAAATCCTCAAGGATGTTGCTGGCCTGTTAAAAGGCATGTGCACTCCTTAACCTTTCAACCCACCTGTGAACCTATTGTAGGCCAGATGATAATAAAGTCTGTGTCTATGTTTTTATACACACTCCAAAAAGTTTATAGAATGTTATGATAGGGTTTATAACCTGATTAAATACGACTTTCAACAATGGATCTCTTGGTTCTCGCATCGATGAAGAACGCAGC
+
IIIIIIIIIIIIIIIIIIIIIIIIIIIIIIIIIIIIIIIIIIIIIIIIIIIIIIIIIIIIIIIIIIIIIIIIIIIIIIHHIIIIIIIIIIIIIIIIIIIIIIIIIIIIHIIIIIIIIIIIIIIIIIIIIHIIIIIIIIIIIIIIIIIIIIIIIIIIIIIIIIIIHIIIIIIIIIIIIIIIIIIIIHIIIHIIIIIIIIIIIIIHIIIIIIIIIIIIIIHIIIIIIIIIHHIIIIIIIIIIIIIHIIIIIIIIIIIIIIHHHIIIIHBABDD
@HWI-D00621:464:HFY7KBCXY:1:2211:10217:64529 1:N:0:AAGAGGCAAGTCAACA
AAGTCGTAACAAGGTTTCCGTAGGTGAACCTGCGGAAGGATCATTAAAACAATAATGAATGTCGGGGGAGGGCGCTTCGGTGCTCTTACCCGTGTATTCAACCAAACCCGCTCGTGTATTTGGATCAAAAAAACAAACAAAATTTTTAACGATAATAATTTTAAACAAACTTTCAACAACGGATCTCTTGGCTCTCGCATCGATGAAGAACGCAGC
+
IIIHIIIIIIIIIIIIIIIIIIIIHIIIIIIIIIIIIIIIIIIIIIIIIIIIIIIIIIIIIIIIIIIIIIIIIIIIIIIIIIIIIIIIIIIIIIIIIIIIIIIIIIIIIIIIIIIIIIIIIIIIIIIIIIIIIIIHHHIIIIIIIIIIIIIIIIIIIIIIIIIIIIIIIIIHHIIIHHIIIIIIIIIIIIIIIIIIIIIIIIIIIIIIIIIIIIII
@HWI-D00621:464:HFY7KBCXY:1:2211:10261:66205 1:N:0:AAGAGTCAAGTCAACA
AGTCGTAACAAGGTTTCCGTAGGTGAACCTGCGGAAGGATCATTACTGAAAAACTTTTTCAAGTTTTTTTAAATCCCATTGTCTACCTACCATGTTGCTTCCACTGGGCATGTCTTACCTTGTGTAAGACCTTTGGCTTATGTGAATAACCCAAGTCAGGGAGTTGCCGGTGGCAAGACTATCTACCAAAACTTGATTAAAATACAGTGTCTGAATCTTTTGCTTCAATGAAATAAAACTTTCAACAACGGATCTCTAGGCTCTTGCATCGATGAAGAACGCAGC
+
IIIIHIIIIHIIIIIIIIIIIIIIIIIIIIIIIGFHIIIIIIIIIIIIIIIIIIIIIIIIIIIIIIIIIIIIIIIIIIIHHHIIIIHIIIIIIIIIIIIIIIIIIIIIIIIIIIIIIIIIIIIIIIHEIIIIIIIIIIIIIIIIIIIIIIIIIIIIIIIIIIIIIIIIIIIIIIIIIIIIIIIIIIIIIIHIIIIIIIIIIIIIIIIIIIIIIIIIIIIIIIIIIIIIIIIIIIIIIIIIIIIIIIIIIHIIIIIIHIIIIHIIIIIIIIIIIIIIIIIICDDDD
@HWI-D00621:464:HFY7KBCXY:1:2211:8513:66478 1:N:0:AAGAGGCAAGTCAACA
AAGTCGTAACAAGGTTTCCGTAGGTGAACCTGCGGAAGGATCATTAGTGAACGCCCTCACGGGCTTATAACTATTCCAAACCTCTGTGAACCGTGCCCTTCGGGGCTATTTTACAAACATGGTGTAATGAACGTCATATATCATAACAAAACAAAACTTTCAACAACGGATCTCTTGGCTCTCGCATCGATGAAGAACGCAGC
+
IIIIIIIIIIIIIIIIIIIIIIIIIIIIHIIIIIIIIIIIIIIIIIIIIIIIIIIIIIIIIIIIIIIIIIIIIIIIIIIHIIIIIIIIIIIIIIIIIIIIIIIIIIIIIIIIIIIIIIIIIIIIIIIIIIIIIIIIIIIIIIIIIIIIIIIIIIIIIIIIIIIIIIIIIIIIIIIIIIIIIIHIIIIIIIIIIHIIIIIHHID
@HWI-D00621:464:HFY7KBCXY:1:2211:8272:67323 1:N:0:AAGAGGCAAGTCAACA
AAGTCGTAACAAGGTTTCCGTAGGTGAACCTGCGGAAGGATCATTCATAATAAGTGTTTTATGGCACTTTTTAAATCCATATCCACCTTGTGTGCAATGTCAGTCGATCTTCTTCATGGAGATCGACCAAACATCAACCTTTATCTTTTAACTCTTTGTCTGAAAAATATTATGAATAAACAATTCAAAATACAACTTTCAACAACGGATCTCTTGGCTCTCGCATCGATGAAGAACGCAGC
+
IIIIIIIIIIIIIIIIIIIIIIIIIIHIIHIHIIIIIIIIIIHIIIIIIIIIIIHIIIIIIIIIIIIIIIIIIHIIIIIHHHHIIIIIIIIIIIIIIIIIIIIIIIIIIIIIIIIIIIIIIIIIIIIIIIIIIIIIIIIIIIIIIIIIIIIIIIIIIIIIIIIIIIIIIIIIIIIIIIIIIIIIIIIIIIIIIIIIIIIIIIIIIIIIIIIIIIIIGIIIIIIIIIIIIIIHEIIIIDBDD?
@HWI-D00621:464:HFY7KBCXY:1:2211:11838:72063 1:N:0:AAGAGGCAAGTCAACA
AAGTCGTAACAAGGTTTCCGTAGGTGAACCTGCGGAAGGATCACTAGTGAAATGGCACCCGCGTAGGGTTGCCCACTTCATCCTTACCCTGTGAAAACGGTCTCTTTTAAACTCAGAGTGACGAATGTAAATCATACTAAACAAAACAAAACTTTCAGCAACGGATCTCTTGGCTCCCACATCGATGAAGAACGCAGC
+
IIIIIIIIIIIIIIIIIIIIIIIIIIIIIIIIIIIIIIIIIIIIIIIIIIIIIIIIIIIIIIIIIIIIIIIIIIIIIIIIIIIIIIIHIIIIIIIIIIIIIIIIIIIIIIIIIIIIIIIIIIIIIIIIIIIIIIIIIIIIIIIIIIIIIIIIIIIHIIIIIIIIIIIIIIIIIIIIHIIIIIIIIIIIIIIIIIGHHD
@HWI-D00621:464:HFY7KBCXY:1:2211:10129:73025 1:N:0:AAGAGACAAGTCAACA
AAGTCGTAACAAGGTTGCCGTAGGTGAACCTGCGGCAGGATCATTACCTGTTGGGGATGGCTGTAAGGCCTGATCCCAAAGATATACACCCTTTGTTCTTTATACTTTTGTTTCCTCGGCGGCTCCTGCCGCCAATGGGGACTTTCTACCCTTTTTTTAGCCGTTCTGTCTGATCTACCCACAATAATCAAAACTTTCAACAACGGATCTCTTGGTTCTGGCATCGATGAAGAACGCAGC
+
IIIIIIIIHIIIIIIIIIIIIIIIIIIHIIIIIIIIIIIIIIIIIIIIIIIIHIHIIIIIIHHIIIHIIIIHIIIIIIHIIIIHIIIIIIIIIIIIIHIIIIIIIIIIIIIIIIIIIIIIIIIIIIIIIIIIIIIIIHHIIIIIIIIIIIIIIIIIIIIIIIIIIIIIIIIIIIIIIIIIIIIIIIIIIIIIIIIIHIIIHHHIIIIIIIIIIIIIIIIIIIIIIIIIIIIIIIIDDDDD
@HWI-D00621:464:HFY7KBCXY:1:2211:10668:74549 1:N:0:AAGAGGCAAGTCAACA
AAGTCGTAACAAGGTTTCCGTAGGTGAACCTGCGGAAGGATCATTATTGATTTAGCAAACCGAGCGTTAGCGAGGTTTTGCGATCGTTTATATTTAAAACCCACTCTTGAATGTATAAAATTAATGTATTAATAATAAAAATAAAGATCACTTTCAACAACGGATCTCTTGGCTCTCGCATCGATGAAGAACGCAGC
+
IIIIIIIIIIIIIIIIIIIIIIIIIIIIIIIIIIIIIIIIIIIIIIIIIIIIIIIIIIIIIIIIIIIIIIIIIIIIIIIIHHIIIIIIIIIIIIIIIIIIIHIIIIIIIIIIHIIIIIIIIIIIIIIIIIIIIIIIIIIIIIIIIIIIIIIIHHIIIIHIIIIIIIIIIIIIHIIIIIIIIIIIIIIHIHIHIIIGD
@HWI-D00621:464:HFY7KBCXY:1:2211:5277:76431 1:N:0:AAGAGGCAAGTCAACA
AAGTCGTAACAAGGTCTCCGTTGGTGAACCAGCGGAGGGATCATTAAAGAGTTGCAAAACTCCCAAACCATTGTGAACATACCTTCAACGTTGCTTCGGCGGGTTGGCCCCGGTCTCCGGGGTCCCCGGCCCTACTCGGGCGCCCGCCGGAGGTATCTAACTCTTGAACTTTTATGGCCTCTCTGAGTCTTTGTACTTAATAAGTCAAAACTTTCAACAACGGATCTCTTGGTTCTGGCATCGATGAAGAACGCAGC
+
IIIIIIIIIIIIIIIIIIIIIIIIIIIIIIIIIIIIIIIIIIIIIIIIIIIIIIIIIIIIIIIIIIIIIIIIIIIIHIIDHIIIIIIHIIHHIIIIIIIIIIIIIIIIIIIIIIIIIIIIIIIIIIIIIIIIIIIIIIIIIIIIIIIIIIIIIHHHIIIIIIIIIIIIIIIIIIIIIIIIIIIIIIIIIIIIIIIIIIIIIHHHHIIIIIIIIIIIIHHIIIIIIIIIIHIHIHIIIIHIIIIIIHIHIIIIDDDDD
@HWI-D00621:464:HFY7KBCXY:1:2211:14162:76914 1:N:0:AAGAGGCAAGTCAACA
AAGTCGTAACAAGGTTTCCGTAGGTGAACCTGCGGAAGGATCATTACCGAAGTCAAGGCCCCTTCGGGGGCTAAACTTCCACCCTTTGTTTACCTTACCATTGTTGCTTTGGCGGGCCGCCTTAGGCCACCGGCTCTCGAGCTGGTGCGTGCCCGCCAGAGACCCCCAAACCCAAACCATATTTAGTGTCGTCTGAAAACAAAGTTTAAATTATTAAAACTTTCAACAACGGATCTCTTGGCTCTGGCATCGATGAAGAACGCAGC
+
IHIIGHHIHIIIIIIIIIIIIIIHIIIIIHIIIIIIIIIHHIHHHIIIICHIHHIIIIIIIIIIHIIIIIIIIIIIIIIHIIIIGIIIIGHIIIIIIIIHHGIIIIIIIIIIIHIIIIIIIIIIIIIIIIIIIIIIIIIIIHIIIIIIIIIIIIIIIIIIIGFHHIIIIHIIHIIHIIIIIIIIIIIIIIIIIIIIIIIIIIIHIIIIIHHHHGIIHIHIIHIIHIIIIIIIIIIIIIIHIGIIIIIHIHIIIIIIIIIIHDDDDD
@HWI-D00621:464:HFY7KBCXY:1:2211:11480:79438 1:N:0:AAGAGGCAAGTCAACA
AAGTCGTAACAAGGTCTCCGTTGGTGAACCAGCGGAGGGATCATTACCGAGTTTACAACTCCCAAACCCCTGTGAACATACCTTAATGTTGCCTCGGCGGATCAGCCCGCGCCCCGTAAAACGGGACGGCCCGCCAGAGGACCCAAACTCTAATGTTTCTTATTGTAACTTCTGAGTAAAACAAACAAATAAATCAAAACTTTCAACAACGGATCTCTTGGTTCTGGCATCGATGAAGAACGCAGC
+
IIIIIIIIIIIIIIIIHIIIIIIIIIIIIIIIIIIIIIIIIIIIIIIIIIIIIIIIIIIIIIIIIIIIIIIIIIIIIIIIIIIIIIIIIIIIIIIIIIIIIIIIIIIIIIIIIIIIIIIIIIIIIIIIIIIIIIIIIIIIIIIIIIIIIIIIIIIIIIIIIIIIIIIIIIIIIIIIIIIIIIIIIIIIIIIIIHIIIIIIIIIIIHIIIIIIIIIIIIIIIIIIIIHIIIIIIIHIIIIIIDDDCD
@HWI-D00621:464:HFY7KBCXY:1:2211:8010:79666 1:N:0:AAGAGGCAAGTCAACA
AAGTCGTAACAAGGTTTCCGTAGGTGAACCTGCGGAAGGATCATTACTGAAAAACTTTTTCAAGTTTTTTTAAATCCCATTGTCTACCTACCATGTTGCTTCCACTGGGCATGTCTTACCTTGTGTAAGACCTTTGGCTTATGTGAATAACCCAAGTCAGGGAGTTGCCGGTGGCAAGACTATCTACCAAAACTTGATTAAAATACAGTGTCTGAATCTTTTGCTTCAATGAAATAAAACTTTCAACAACGGATCTCTAGGCTCTTGCATCGATGAAGAACGCAGC
+
IIIIIIIIIIIIIIIIIIIIIIIIIIIIIIIIIIIIIIIIIIIIIIIIIIIIIIIIIIIIIIIIIIIIIIIIIIIIIIIIHIIIIIIIIIIIIIIIIIIIIIIIIIIIIIIIIIIIIIIIIIIIIIIIIIIIIIIIHIIIIIIIIIIIIIIIIIIIIIIIIIIHIIIIIIIIIIIIIIIIIIIIIIIIIIIIIIIIIIIIIIIIIIIIIIIIIIIIIIIIIIIIIIIIIIIIIIIIIHHIIIIIIIIIIIIIIIIIIGIIIIIIIIIIIIIHIIIIIIIIIDDBDD
@HWI-D00621:464:HFY7KBCXY:1:2211:13906:84489 1:N:0:AAGAGGCAAGTCAACA
AAGTCGTAACAAGGTCTCCGTAGGTGAACCTGCGGAGGGATCATTACCGAATGGCCCTCGGGCCGTCGACCCTTCAAACCCGTGGAAGACAGAAGATTGTGCTTCGGCGCCCCGGCGTCGTGTTTATGCAGTGCCCAGTCCGTCGTCTGAACTTGAAACAAAAGATTAAAACTTTCAACAAAGGATCTCTTGGCTCTCGCATCGATGAAGAACGCAGC
+
IIIIIIIIIIIIIIIIIIIIIIIIIIIIIIIIIIIIIIIIIIIIIIIIIIIIIIIIIIIIIIIIIIIIIIIIIIIIIIIIHIIIIIIIIIIIIIIIIIIIIIIIIIIIIIIIIIIIIHIIIIIIIIIIIIIIIIIIIIIIIIHIIIIIIIIIIIIIIIIIIIIIIIIIIIIIIIIIIIIIIIIIIIIIIIIIIIIIHIIIIIIIIHIIIIIIIIIIGH
@HWI-D00621:464:HFY7KBCXY:1:2211:10629:88125 1:N:0:AAGAGGCAAGTCAACA
AAGTCGTAACAAGGTTTCCGTAGGTGAACCTGCGGAAGGATCATTATTGAATTTTAATGAAGAGTTTGGTTGTAGCTGGTCTATTAATTTGGGCATGTGCACACCTTTCTCTTTCATCCACACACACCTGTGAACCTGTGAGACAGATGGGAAATTTATTTGTTGTTTTTTGTAACAGAAAGACAATGAATTATTGGACCCTCTGTCTACTCAATTTATATAAACTCAATTTATTTTAAAATGAATGTAATGGATGTAACGCATCTAATACTAAGTTTCAACAACGGATCTCTTGGCTCTCGCATCGATGAAGAACGCAGC
+
IIIIIIIIIIHHIIIIIHIHIIIIIIIIIIIIIIIIHIGIIIIHHGHIIIFIIIIIHIGIIIIIHHHHHIIIIHIIIIHHIHHIIIIIIIIIIGIIIIIIIIIIIIIIIHIIIIIIIIIIIIIIIIHIIIIIIIIIIIIIIHHIIIIIIIIIIIIIIIIIIHIIIIHIIHIIIIIIIIIIIIIIIIIIIIIIIIIIIIIGHIIIIIIIIIHIIIIIIIIIIIHHHIHIGIHIIIIIIIIIIIIIIIIIIIHIIIIIHHHIIHGIIIIIIIIIIIIIIIIIIIIIIIIIIIIIIIIHIIIIIIIIIIIIIIIIIIIHDDDDD
@HWI-D00621:464:HFY7KBCXY:1:2211:11262:93556 1:N:0:AAGAGGCAAGTCAACA
AAGTCGTAACAAGGTCTCCGTTGGTGAACCAGCGGAGGGATCATTACAGAGTTTACAACTCCCAAACCCAAATGTGAACATACCTACTGTTGCTTCGGCGTGCTCGCCCCGGCGTCCGGCTGGCCTCGTGCTGGTCGCGGCCCGGAACCAGGTGGCCGCCGGAGAAAACCAAAACTCTTTGTATTATCAGCTTCTTCTGAATCCGCCGCAAGGCAAAACAAATGAATCAAAACTTTCAACAACGGATCTCTTGGTTCTGGCATCGATGAAGAACGCAGC
+
IHIIIIIIIIIIIIIIIIIIIIIIIHIIIIIIIIIIIIHGIIIIIIIIIIIIIIIIIIIIIIIIIIIIIIIIIIIIIIIHHIIIIIIIIIIIIIIIIIIIIIIIHIIIIIIIIIIIIIIIIIIIIIIIIIIIIIIIIIIIIIIIIIIIIIIIIIIIIIIIIIIIIIIIIIIIIHIIHHIIIIIHGIIHIIIIIIIIIIIIIIIIIHHIIIIIIIIIIIIIIIIIIIIIIIIIIIIIIIIIHHIIIIIIIIIIIIIIIIIIIIIIIIIIIIIIIGDDDDD
@HWI-D00621:464:HFY7KBCXY:1:2211:11285:99184 1:N:0:AAGAGGCAAGTCAACA
AAGTCGTAACAAGGTTTCCGTAGGTGAACCTGCGGAAGGATCATTACTGAAAAACTTTTTCAAGTTTTTTTAAATCCCATTGTCTACCTACCATGTTGCTTCCACTGGGCATGTCTTACCTTGTGTAAGACCTTTGGCTTATGTGAATAACCCAAGTCAGGGAGTTGCCGGTGGCAAGACCATCTACCAAAACTTGATTAAAATACAGTGTCTGAATCTTTTGCTTCAATGAAATAAAACTTTCAACAACGGATCTCTAGGCTCTTGCATCGATGAAGAACGCAGC
+
IIIIIIIIIIIIIIIIIIIIIIIHHIIIIIIIIIIIIIIIIIIIIIIIIIIIIIIIIIIIIIHIHHIIIIHIIIIIIIIHHIIIIIIIIIIIIIIIIIIIIIIIIIIIIIIIIIIIIIIIIIIIIIIIHIIIIIIIIHIIIIIIIIIHIIIIIIIIIIIIIIIIHIHHIIIIIIIIIIIIIIIIIIIIIIIIIIIIIIIIIIIIHIIIIIIIIIIIIIIIIIIIIIHIIIIIIIIIIIIIIIIIIIIIIIIIIIIIIIIIIIIIIIIIIIIIIIIIIIIIHDDADA
@HWI-D00621:464:HFY7KBCXY:1:2211:12974:99311 1:N:0:AAGAGGCAAGTCAACA
AAGTCGTAACAAGGTTTCCGTAGGTGAACCTGCGGAAGGATCATTACTGAAAAACTTTTTCAAGTTTTTTTAAATCCCATTGTCTACCTACCATGTTGCTTCCACTGGGCATGTCTTACCTTGTGTAAGACCTTTGGCTTATGTAAATAACCCAAGTCAGGGAGTTGCCGGTGGCAAGACCATCTACCAAAACTTGATTAAAATACAGTGTCTGAATCTTTTGCTTCAATGAAATAAAACTTTCAACAACGGATCTCTAGGCTCTTGCATCGATGAAGAACGCAGC
+
IIIIIIIIIIIIIIIIIIIIIIIIIIIIIIIIIIIIIIHIIIIIIIIIIIIIIIIIIIIIIIIIHIIIIIIIIIIIIIIIIIIIIIIIIIIIIIIIIIIIIHIIIIIIIIIIIIIIIIIIIIIIIIIIIIIIIIIIIIIIIIIIIIIIIIIIHIIIIIIIIIIIIIIIIIIIIIIIIIIIIIIHIIIHHIGHIIIIIIIIIIIIIIIIIIIIIIIIIIIIIIIIIIIIIIIIIIHIIIHIIIIIIIIGIIIIIIHIIIIIIIHIIIIIIIIIIIIIIIIIIDCDDD
@HWI-D00621:464:HFY7KBCXY:1:2212:12602:75022 1:N:0:AAGAGGCAAGTCAACA
AAGTCGTAACAAGGTTTCCGTAGGTGAACCTGCGGAAGGATCATTACAGAGTTCTTGCCCTTACGGGTAGATCTCCCACCCTTGAATACATACCTTTGTTGCTTTGGCGGGCCGCGCTTGCGCTACTGGCTTCGGCTAGTACGTGCCCGCCAGAGGACCACAACTCTTGTTTTTAGTGATGTCTGAGTACTATATAATAGTTAAAACTTTCAACAACGGATCTCTTGGTTCTGGCATCGATGAAGAACGCAGC
+
IIIIIIIIIIIIIIIIIIIIIIIIIIIIIIIIIIIIIIIIIIIIIIIIIIIIIIIIIIIIIIIIIIIIIIHHIIIIIIIIIIIIIIIIIIIIIIIIIHIIIIIIIHIIIIIIIIIIIIIIIIIIIIIIIIIIIIIIIIIIIIIIIIIIHIIIIIIIIIIIIIIIIIIIIIIIIIIIIHIIIIIIIIIIHIHIIHIIIIHIHIIIIIIIIIIHHIIIIIIIIHIIIIIIIIIIIIIIHHIIIIIIIIIICDDCD
@HWI-D00621:464:HFY7KBCXY:1:2212:12642:95385 1:N:0:AAGAGGCAAGTCAACA
AAGTCGTAACAAGGTTTCCGTAGGTGAACCTGCGGAAGGATCATTCATAATAAGTGTTTTATGGCACTTTTTAAATCCATATCCACCTTGTGTGCAATGTCAGTCGATCTTCTTCATGGAGATCGACCAAACATCAACCTTTATTTTTTAACTCTTTGTCTGAAAAATATTATGAATAAACAATTCAAAATACAACTTTCAACAACGGATCTCTTGGCTCTCGCATCGATGAAGAACGCAGC
+
IIIIIIIIIIIIIIIIIIIIIIIIHIIIIIIIIIIIIIIIIIIIIIIIIIIIIIIIIIIIHIIIIIIIIIIIIIIIIIIIIIIIIIIIIIIIIIIIIIIIIIIIIIIIIIIIIIIIIIIIIIIIIIIIIIIIIIIIIIIIIIIIIIIIIIIIIIIIIIIIIIIIIIIIIIIIIIIIIIIIIIIIHIIIIIIIIIIIIIIIIIIIIIIIIIIIIIIIIIIIIIIIIIIIIIIIIIIIIDDDCD
@HWI-D00621:464:HFY7KBCXY:1:2213:12878:72652 1:N:0:AAGAGGCAAGTCAACA
AAGTCGTAACAAGGTTTCCGTAGGTGAACCTGCGGAAGGATCATTCATAATAAGTGTTTTATGGCACTTTTTAAATCCATATCCACCTTGTGTGCAATGTCAGTCGATCTTCTTCATGGAGATCGACCAAACATCAACCTTTATCTTTTAACTCTTTGTCTGAAAAATATTATGAATAAACAATTCAAAATACAACTTTCAACAACGGATCTCTTGGCTCTCGCATCGATGAAGAACGCAGC
+
IIIIIIIIIIIIIIIIIIIIIIIIIIHIIIIIIIIIIIIIIIIIIIIIIIIIIIIHIIIIIIIIIIIIIIIIIIIIIIIIIIIIIIIIIIIIIIIIIIIIIIIIIIIIIIIIIIIIIIIIIIIIHHIIIIIIIIIIIIIIIIIIIIIIIIIIIIIIIIIIIIIIHIIHIIIIIIIHIIHHIIIIIIIIIIIIIIIIIHIIIHIIIIIIIIIIIIIIIIIIIIIIIIIHIHHHIIIHGDDBDD
@HWI-D00621:464:HFY7KBCXY:1:2213:10361:76142 1:N:0:AAGAGGCAAGTCAACA
AAGTCGTAACAAGGTTTCCGTAGGTGAACCTGCGGAAGGATCATTAGTGATTGCCCTAGTGGCTTAAAACTATATCCATTTACACCTGTGAACCGTTTGATTGACACTCTGTGTTGATTTTACAAACAATATGTAAAGAAAGTCAAGTTATTATAACAAAAAATAACTTTCAACAACGGATCTCTTGGCTCTCGCATCGATGAAGAACGCAGC
+
IIIIIIIIIIIIIIIIIIIIIIIIIIIIIIIIIIIIIIIIIIIIIIIIHIIIIIIIIIIIHIIIIIIHIIIIIIIIIIIHHHIIIIIIIIIIIIIHIIIIIIIIIIIIIIIIIIIIIIIIIIIIIIIIIIIIIIIIIIIIIIIIIIIIHHHIIIIIIIHIIIIIIIIIIIIIIIIHIIIIIIIIIIIIIIIIIIIIIIIIIIIIIIIHHHIDD
@HWI-D00621:464:HFY7KBCXY:1:2213:9151:84336 1:N:0:AAGAGGCAAGTCAACA
AAGTCGTAACAAGGTCTCCGTTGGTGAACCAGCGGAGGGATCATTACCGAGTTTACAACTCCCAAACCCCTGTGAACATACCATATTGTTGCCTCGGCGGTGCCTGTTTCGGCAGCCCGCCAGAGGACCCAAACCCTAGATTACATTAAAGCATTTTCTGAGTCAATGATTAAATCAATCAAAACTTTCAACAACGGATCTCTTGGTTCTGGCATCGATGAAGAACGCAGC
+
IIIIIIIIHIIIIIIIIIIIIIIIIIIIIIIIIIIIIIGIIIIIIIIIIIIIIIIIIIIIIIIIIIIIIIIIIIIIIIIIIIIIIIIHHIIIIIIIIIIIIIIIIIIIIIIIIIIIIIIIIIIIIIIIIHIIIIIIIIIIHIIIHIIIIIIIIIIIHIIIIIIIIIIHIIIIIIIIIIIIIHIHIHIIIIIIIIIIIIIIIIHHIIIIIIIIIIIIIIIIIIIIIHIIDDD
@HWI-D00621:464:HFY7KBCXY:1:2213:15931:93512 1:N:0:AAGAGGCAAGTCAACA
AAGTCGTAACAAGGTTTCCGTAGGTGAACCTGCGGAAGGATCATTCATAATAAGTGTTTTATGGCACTTTTTAAATCCATATCCACCTTGTGTGCAATGTCAGTTGTTCTCTTTTTTGAGAATGACCAAACATCAACTTAAATTTTAACTCTTTGTCTGAAAAATATTATGAATAAAATAATTCAAAATACAACTTTCAACAACGGATCTCTTGGCTCTCGCATCGATGAAGAACGCAGC
+
IIIIIIIHIIIIIHHIIIIIIIIIIIHHIHIIIIIIIHHHHIIIIIIIIIIIIIHHHIIIIIIIIIIIIIIIIIIIIIIIIIIIIIIIIIIIIIIIIIIIIIIIIIIIIIIIIIIIIIIIIIIIIIIIIIIIIIIIIHIIIIIIIIIIIIIIIIIIIIIIIIIIIIIIIIIIHHIIIIIIIIIIHIIIIIIIIIIIIIIIIIIIHIIIIIIIIIIIIIIIIIIIIIIHHIIIIHGDDADB
@HWI-D00621:464:HFY7KBCXY:1:1101:1415:58476 1:N:0:AAGAGGCAAGTCAACA
AAGTCGTAACAAGGTCTCCGTAGGTGAACCTGCGGAGGGATCATTACTGAATGATCATCCTTGATCTTCTTACCCTCAAACCACTGTGGAACGTAAGATGTGCTTCGGCGCCCGTTGGCGCCGCCTTTATGCTTCAAAAATGTCATTTTTGTCTGAAGAATCAAAATGTCAAAACTTTCAACAAAGGATCTCTTGGCTCTCGCATCGATGAAGAACGCAGC
+
IIIHHIIHIIIIIIIIIIIIIIIIIIIIIIIIIIIIIIIIIIIIIIIIIIIIIIIIIIIIIIIIIIIIIIIIIIIIIIFGHIIIIIIIIIIIIIIIIIIIIIIIIIIIIIIIIIIIIIIIIIIIIIIHIIIIIIIIIIIIIIIHIIIIIIHHHIIHIIIIIIHIIIIIIIIIIIIIHIIHHHIIHIIIIIIIIIIIIIIIIIIIIIIIIIHHHIIHGGHHH
@HWI-D00621:464:HFY7KBCXY:1:1101:12399:59553 1:N:0:AAGAGGCAAGTCAACA
AAGTCGTAACAAGGTTTCCGTAGGTGAACCTGCGGAAGGATCATTCATAATAAGTGTTTTATGGCACTTTTTAAATCCATATCCACCTTGTGTGCAATGTCAGTCGATCTTCTTCATGGAGATCGACCAAACATCAACCTTTATCTTTTAACTCTTTGTCTGAAAAATATTATGAATAAACAATTCAAAATACAACTTTCAACAACGGATCTCTTGGCTCTCGCATCGATGAAGAACGCAGC
+
IIIIIIIIIIIIIIIIIIIHIIIIIIFIIHHIIIIHIIIIIIIIIIIIIIIIIIIIIIIIIIHEHIIIIIIIIIIIIIIIHIIIIIIIIIIIIIIIIIIIIIIIIIHIIIIIIIIIIHHIIIIIIIIIIIIIIIIIIIIIIIIIIIIIIIIIIIIIIIHHHIIIIIIIIIIIIHGHIIIHIIHHHIIIIIIIHIIIIIIIIIIIIIIIIIIIHIIICIIHHFHGIIIIIIHHHIIHH?@D@D
@HWI-D00621:464:HFY7KBCXY:1:1101:5100:65276 1:N:0:AAGAGGCAAGTCAACA
AAGTCGTAACAAGGTTTCCGTAGGTGAACCTGCGGAAGGATCATTACTGAAAAACTTTTTCAAGTTTTTTTAAATCCCATTGTCTACCTACCATGTTGCTTCCACTGGGCATGTCTTACCTTGTGTAAGACCTTTGGCTTATGTGAATAACCCAAGTCAGGGAGTTGCCGGTGGCAAGACTATCTACCAAAACTTGATTAAAATACAGTGTCTGAATCTTTTGCTTCAATGAAATAAAACTTTCAACAACGGATTTCTAGGCTCTTGCATCGATGAAGAACGCAGC
+
IIIIIIIIIIIIIIIIIIIIIIIIIIIIIIIIIIIIIGIGIIHIHIIHIIIIIIIIIIIIIIIIIIIIIIIHHIIIIIIIIIIIIIIHIIIIHIIIIIIIIIIIIIIHIIIIIIIIIIIHIIIIIIIIIIIIIIIIIIHIIIHIIHHIIIIIHIIIIIIHIIIIIIHIIIIIHIIIIIHIIIHHHIH@IHHHHIHIIHIHIIIIIHIHIIIIIIIIIHIIIIHHIIIIHEIHGHIIIIHIHIIIHHHHIIIIIIIGIIIIGIHIHHIIIHIIIIHIIIIIIDDDDB
@HWI-D00621:464:HFY7KBCXY:1:1101:9822:66332 1:N:0:AAGAGGCAAGTCAACA
AGTCGTAACAAGGTTTCCGTAGGTGAACCTGCGGAAGGATCATTACTGAAAAACTTTTTCAAGTTTTTTTAAATCCCATTGTCTACCTACCATGTTGCTTCCACTGGGCATGTCTTACCTTGTGTAAGACCTTTGGCTTATGTGAATAACCCAAGTCAGGGAGTTGCCGGTGGCAAGACTATCTACCAAAACTTGATTAAAATACAGTGTCTGAATCTTTTGCTTCAATGAAATAAAACTTTCAACAACGGATCTCTAGGCTCTTGCATCGATGAAGAACGCAGC
+
IIIIHIIIHIIIHIIIIIIIIIIIIIIIIIIIIIHIIHIIIIIIIIHHHHIIIIIHIIIIHHIHIIIIIIIHIIIIIIIHFIIIHIHIIIIIIIIIIIIIIHIIIIIIIIHHIIIIIIHIIIIIIIGHHIIIIIIIIIIIIIIIIIIIIIIIIIIHIIIIIIIIHIIIIIIHHIIHHIIHIIIIIIHHIIIIIHIIHIIHHGHIIHHIHIIHHHIIIIIIIIIIIIIG?IHIIIIHIHIIIIIIHIIIIIIIHHHIIIIIIHIHHIHHIHIIHIIIIIIIDDCD@
@HWI-D00621:464:HFY7KBCXY:1:1101:13065:71226 1:N:0:AAGAGGCAAGTCAACA
AAGTCGTAACAAGGTTTCCGTAGGTGAACCTGCGGAAGGATCATTAATGCTTAGCATAGGCAGAAAGCAGCGCTTCGCGTTGCCCTGCTCAATGCATCGCCTTTTCCAAACTCTCGAAGCTTTCGGACTTTCGACGTCACAAGTAACCTGAGGACGTTTCTCTCTGAGAGATGTTCCTCTACCTTTTATTACCATCATTACCCTATTTAAACTCTTTAGACTGATATCATAAAAACATTTATTCTGATAAATGTAAAAAACAACTCTTAGCAATGGATATCTAGGCTCTCGCATCGATGAAGAACGCAGC
+
IIEHIIIIIIHIIIIIIIHIIIIIIIIIIIIIIIIHHIIIIIIIIIIIIIIIIIIIIIHHHHIIIIIIIIIHHIIIIIIHIIIIIIIIIIIIIIIIIIIIIIIIIIIIIIIIHIIIIIIIIIHIIIIIIIIIIIIHIIIIIIIIIIIIIHIIIIIIIIIIIIIIIIHIHIIIIIHIIIIIIIIIIIIIIIIIHIIIIIIIHHHIIIIIIHHIIGIIIHHHHHHIIIIICGIIHHHIIIHIIIIIIHHFIIIHHHIIHIIHHFHHDGIHHFIIIHIIIHHC<CDIIIHC0IIHHHIHIIIIIHIIHADDDD
@HWI-D00621:464:HFY7KBCXY:1:1101:16225:71809 1:N:0:AAGAGGCAAGTCAACA
AAGTCGTAACAAGGTTTCCGTAGGTGAACCTGCGGAAGGATCATTAGTGATTGACCTCCGGGTCTTAATAACTATAATCTTCTACCTCTGTGAACCGTTGGTCTTCGGACCGATTCTTATAACAAACAACTGTGTAATGAACGTAACCTATATTAATCATATAAAACTTTTAACAACGGATCTCTTGGCTCTCGCATCGATGAAGAACGCAGC
+
IIIIIIIIIIIIIIHIHIIHHIIHHIIHIIIIIIIIIIIIIHIIIIIIHIIHHHIIHIIIIIIIIIIIIIIIIIIIHIIIIHHIHIIIIHIIIIIIIIIIIIIIIIIIIIHIIIIIIIHHIIIIIIIIIIIHIIIIIIIIIIIHIIHIIIIIIIIIIIIIHIIIIIIIIIIIIIIIIIHIIIIIIHIHIIIIHHIHIIIIIHHGHIHHEFHEB
@HWI-D00621:464:HFY7KBCXY:1:1101:7410:72196 1:N:0:AAGAGGCAAGTCAACA
AAGTCGTAACAAGGTTTCCGTAGGTGAACCTGCGGAAGGATCATTCATAATAAGTGTTTTATGGCACTTTTTAAATCCATATCCACCTTGTGTGCAATGTCAGGTTGTCCTCTTTTCTGGAGAGGATGACCCAAACATCAACTTATCCTTGAACTCTTTGTCTGAAAAATATTATGAATAAAATAATTCAAAATACAACTTTCAACAACGGATCTCTTGGCTCTCGCATCGATGAAGAACGCAGC
+
IIIIIIIIIIIIIIIIIIIIIIIIIIHHHIIIIIIIIIIIIIIIHIIIIIIIIHIIIIIIIIIIIIIIIIIIIIIIIIIHIHIIIIIIIIIIIIIIIIIIIIIIIIIIIIIIIIIIIIIIIHHHIIIIIIIIIIIIIIIIIIIIIIIIIIHHHIIIIIIIIIIIIHIIIHIIIIIHHHIIIIIIHIIIIHIIIIIHIIIIIHIIIIIIIIIIIIIIIIIIIIIIIIIHGIIIIGIIIIIGCDCDA
@HWI-D00621:464:HFY7KBCXY:1:1101:11017:72073 1:N:0:AAGAGGCAAGTCAACA
AAGTCGTAACAAGGTTTCCGTAGGTGAACCTGCGGAAGGATCATTACAGAGTTCATGCCCTTACGGGTAGATCTCCCACCCTTTGAGTACTATACTTTTGTTGCTTTGGCAGGCCGCTTCGGCTACCGGCTTCGGCTGGTGAGTGCCTGCCAGAGGACCCCAAATTCTGAATTATAGTGTCGTCTGAGAACTATATAATAGTTAAAACTTTCAACAACGGATCTCTTGGTTCTGGCATCGATGAAGAACGCAGC
+
IIHIIIIIIIIIIIIIIIIIIIIIIIIIIIHHIIIIIIIIIIIIHIIIIHIIIIIIIIIIIIIIIIIIIIIIIIIIIIIIIIIIIIIIIIIIIIIIIIIIIIIIIIIIIIIIIIIHIHIIIIIIIIIIIIIIIIIIIIIHIIIIIIIIIIIIIIIIHIIIIIIIIIIIIIIIIHIIIIIIIIIIIIIIIIIIIIIIIIIIIHHHIIIIIIIIIHIIIIIIIHHHHIHGFIHIIIHHHGIHIHGGDCHHEB?BDD
@HWI-D00621:464:HFY7KBCXY:1:1101:8537:74939 1:N:0:AAGAGGCAAGTCAACA
AAGTCGTAACAAGGTTTCCGTAGGTGAACCTGCGGAAGGATCATTCATAATAAGTGTTTTATGGCACTTTTTAAATCCATATCCACCTTGTGTGCAATGTCAGTCGATCTTCTTCATGGAGATCGACCAAACATCAACCTTTATCTTTTAACTCTTTGTCTGAAAAATATTATGAATAAACAATTCAAAATACAACTTTCAACAACGGATCTCTTGGCTCTCGCATCGATGAAGAACGCAGC
+
IIIIIIIHIIIIHIIIIIIIIIIHHHHGHIIIIIIIIIIIIIIIIIIIIIIIIIIIIIIIIIHIIIIIIIIIIIIIIIIIHHIIIIIIIHHHIIIIIIIIIIIIIIIIIIIIIIIIIIIHIIHIIIIIIIIIIIIIIIIHHIHIIIIIIIHIIIIIIIIFHIIIIIIIIIIIIIIIHIIIHIIIEIIIIIIIIIIIIIIIIIIHHHIHHIIIIIIIIIIIIIIIIIHIIIGIIIIIIDBDDD
@HWI-D00621:464:HFY7KBCXY:1:1101:17615:75258 1:N:0:AAGAGGCAAGTCAACA
AAGTCGTAACAAGGTTTCCGTAGGTGAACCTGCGGAAGGATCATTCATAATAAGTGTTTTATGGCACTTTTTAAATCCATATCCACCTTGTGTGCAATGTCAGTCGATCTTCTTCATGGAGATCGACCAAACATCAACCTTTATCTTTTAACTCTTTGTCTGAAAAATATTATGAATAAACAATTCAAAATACAACTTTCAACAACGGATCTCTTGGCTCTCGCATCGATGAAGAACGCAGC
+
IIIHIIIHIHIIIIIIIIIIIIIIIIIHIIIIIIIIIIIIIIIIIIIIHIIIIIIIIIIIIIIIIIIIIIIIIIIIIIIIIIIIIIIIIHIIIIIIIIIIIIHIIIIIIIIIIIIIIIIIIIIIIIIIIIIGIIIIIIIIIIIIIIIIIIIIIHIIIIHHIIIIIIIHIIIIIIHHHIIIIHIHHIHIIIIIIIIIHIIIIIIHIHIIIIHIIIHIHHGIIIIIIIIIIIIIIIIHGDDDDA
@HWI-D00621:464:HFY7KBCXY:1:1101:14076:75877 1:N:0:AAGAGGCAAGTCAACA
AAGTCGTAACAAGGTTTCCGTAGGTGAACCTGCGGAAGGATCATTAATGAATTGTACTGAGTTGTAGCTGGCCTTTCGGGGTATGTGCACACTCTACCAATCAACCATACACCTGTGAACCTTTGGAGTAGACATTGGCATAAGTTGGATAACGACGGTTGTCTCTGTCTGCTCTTTTTTACACCAAACTACAGTTATAGAATGTCTATTTGCTTAATGCAAAACAATAAATACAACTTTCAACAACGGATCTCTTGGCTCTCGCATCGATGAAGAACGCAGC
+
IIIIIIIIIIIIIIIHIHIHIIIIHIIHIIIIIIIIHIIIIIIIIIIIIIIIIIHIIHHFEFHHIIIHIIIIIIIIIIIHIIIIIIIIHIIHIIIIIIIIIIIIIIIIIIIIHIIIIIIIIIIIIIIIIIIIIIIIIIIIIIIIIIIIIIIIIIIIIIIHIIIIIIIIIIIIIHIIIIIIIIIIIIIHIHIHIIHIIIIIIIHHHIHIIIIIIIIIHHIIIHEIIIIIIIIIIIIIIIIIIHIIHGHIIIIIIIHHHHIIIIIIIIIIHHIIIIIIIIDBBBD
@HWI-D00621:464:HFY7KBCXY:1:1101:12576:76631 1:N:0:AAGAGGCAAGTCAACA
AAGTCGTAACAAGGTTTCCGTAGGTGAACCTGCGGAAGGATCATTACCAATTTTAATCCATATCTCAAACCCATGTGCACGATGATATTGTCTGTCCTTGGGGTGAATTGATTTTTGCTAGCAATAATTGTATTCACCCCAAATATTTTGTTAAAACCTTTTATTTCTTTACCATGGCATCTATTGTCTTAATAAATAAAAAATAAAGGACAACTTTTAACGGTGGATCTCTTGGCTCGTGCATCGATGAAGAACGCAGC
+
HIIIIIIIIIIIIIIIIIIIIIIIIIIIIIIIIIIIIIHHIIIIIIIIIIIIIIIIIIIHIIIIHIIHHIIIIIIIIIIHIIIHIIIIIIIIIIIIIIIIIIIHHIIIIIIIIIIIIIIIIIHIIIIIIIIFIIIIIIIIIIIIIIIIIIIIIIHHIIHIIIIIHIIIIIIIIIIIIIIIIIIIIIIIIIIHIIIIHIIIIHIIIIIIIIIIIIIHIIIGIIIIIIIIIIIIHIIIIIIIIIIGIIIIIHHIIHHDDDDD
@HWI-D00621:464:HFY7KBCXY:1:1101:15343:76632 1:N:0:AAGAGGCAAGTCAACA
AAGTCGTAACAAGGTTTTCGTAGGTGAACCTGCGGAAGGATCATTAGTGAAACACCGGATTCCTCTGCAAAGAGAAGGTCCGACCCACTATCACACACACTTGTGCACTTGTCATTTTTTACAAATCCATTTTGTATACACTTTTGCATTTTGAAGGTTGATTGAAACCAATTTAAACGAAAGAAAAACTTTCAGCAATGGATCTCTTGGCTCTCGCATCGATGAAGAACGCAGC
+
IIIIIIIIIIIIIIHIIIIIIIIIIIIIIIIIIIIIIIIIIIIIIIIIIIIIIIIIIIIIIIIIIIIIIIIIHIIIIIIHHIIIIIIIIIIIIIIIIIIIIIIIIIHIIIIIIIIIIIIIIIIIIIIIIIIIIIIIIIIIIIIIIIIIIIIIIHIIIIIIIIIIHHHHIIIIIIIIIIIIIIIIHIIIIHIIIIIIIIIIIIIIIHHEHGIHIIHHI?HIIIH@HIIIHH@BD@B
@HWI-D00621:464:HFY7KBCXY:1:1101:5289:77021 1:N:0:AAGAGGCAAGTCAACA
AAGTCGTAACAAGGTCTCCGTTGGTGAACCAGCGGAGGGATCATTACCGAGTTTACACTCATAACCCTTTGTGAACATTATAACTTGTTGCTTCGGCGGCTTCTGCCCTTCGGGGCGTTGCCCGCCGGCGTTTCAGTATCTCTGTTTGTACCCGACGATACATCTGAGTGTTCTTAGCGAACTATAAAAACTTTTAACAACGGATCTCTTGGTTCTAGCATCGATGAAGAACGCAGC
+
IHHIIIIIIIIIIIIIIIIIIIIIIHIIIIIIIIIIIIIIIIIIIIIIIHIIIIIIIIIIIIIHIIHIIIIIIHIIIIIHHHIIIIHIIIIIIIHHIIIIIIIIIIHIIIIIIIIIIIIIHHIIIIIIIIIIIIIIIIIIIIIIIIIIIIIIIIIIIIIIIHIIIIIIHIIIIIIIIIIIIIIIIIIIIIIIHIIIIIHIIIIIHIIIIIIIIHIIIIIIIIIIIIIIIIHHDDDAD
@HWI-D00621:464:HFY7KBCXY:1:1101:7205:77678 1:N:0:AAGAGGCAAGTCAACA
AAGTCGTAACAAGGTCTCCGTTGGTGAACCAGCGGAGGGATCATTACCGAGTTTACAACTCCCAAACCCCTGTGAACATACCTTAATGTTGCCTCGGCGGATCAGCCCGCGCCCCGTAAAACGGGACGGCCCGCCAGAGGACCCAAACTCTAATGTTTCTTATTGTAACTTCTGAGTAAAACAAACAAATAAATCAAAACTTTCAACAACGGATCTCTTGGTTCTGGCATCGTGAAGAACGCAGC
+
IIIIIIIIIIIIIIIIIIIIIIIIIIIIIIIIIIIIIIIIIIIIIIIIIIIIIIIIIIIIIIIIIIIIIIIIIIIIIIIIIIIIIIIIIIIIIIIIIIIIIIIIIIIIIIIIIIIIIIIIIIIIIIIIIIIIIHIIIIIIIIIIIIIIIIIIIIHIIIIIIIIIIIIIIIIIIIIIEIHIIHIIIIIIIIIIHHIIIIHIHHIIIIIHHIIIHHIIIIIIIIIHHFIHIHHHGIIIHIIIDDDDD
@HWI-D00621:464:HFY7KBCXY:1:1101:8705:79023 1:N:0:AAGAGGCAAGTCAACA
AGTCGTAACAAGGTTTCCGTAGGTGAACCTGCGGAAGGATCATTCATAATAAGTGTTTTATGGCACTTTTTAAATCCATATCCACCTTGTGTGCAATGTCAGTCGATCTTCTTCATGGAGATCGACCAAACATCAACCTTTATCTTTTAACTCTTTGTCTGAAAAATATTATGAATAAACAATTCAAAATACAACTTTCAACAACGGATCTCTTGGCTCTCGCATCGATGAAGAACGCAGC
+
IIIIIIIIIIIIIIIIIIIHIIHIIIHHHIIIIHIIHHIIIIIIIIIIIIIIIIHIIIIIIHIIHIIIIIIIIIIIIIIFHHHIIIIIIIIIIIIIIIIIIIIIIIIIIIIIIIIIIIIHHHIIIIHIIIIIIHIIIHIIIIIHHIIIIIIIIIIIIIHIIIIIIIIIIHIIHHIGIIIIIIHGIIIIIIIIIIIIIIIIHIIIIIIIIIIIHIIHIIIIIIIIIIIIIIIIIIIIDDDDD
@HWI-D00621:464:HFY7KBCXY:1:1101:5186:79273 1:N:0:AAGAGGCAAGTCAACA
AAGTCGTAACAAGGTTTCCGTAGGTGAACCTGCGGAAGGATCATTCACAATGAGTGTTTAATGGCACTTTAAATCCATTACCCACCTTGTGTGCACTGTAAGGAGGAGGCAGAACGGGTTGCCGTTCTGTCACTTTCATTATACATATACTATCTTCATTTCTCGTCTATTTTTGTATGAGTATCAAAACTCTAATACAACTTTCAACAACGGATCTCTTGGCTCTCGCATCGATGAAGAACGCAGC
+
HHHHHIHIIIHHIIIIIIHIIIIIIIIIIIIIIIIIIIIIIIIIIIHIIHIHHIHIIIHIHIIIIIIIIIIIIIIIIIIIIIIIIHHIHHIIIIIIIIIIIIIIIGIIIIIIIIIIIIIIIIIIIIIIIIIIIIIHIHHIIIIIIIIHIHIIIHHHHIIIIHHIHHHHHIIIIHIIHIHHIIHHIIIHHHHHHIIIIIIIIIIIIIHIHIIIIIIIIIHHIIIIIHGIGIIIIIIIIHGIIIDDDDD
@HWI-D00621:464:HFY7KBCXY:1:1101:11939:79269 1:N:0:AAGAGGCAAGTCAACA
AAGTCGTAACAAGGTTTCCGTAGGTGAACCTGCGGAAGGATCATTATTAGGGAGTTGTTTTGATTTTATTTACTGGTGGCATTAATGCAATCAGCAGAGAGATTTAACAATTACAAATTAAAAGATTACATAAGCACCTTGCTGCAATGGATCTCTCGGCTCTTGCATCGATGAAGAACGCAGC
+
IIIIIIIIIIIIIIIIIIIIIIIIIIIIIIIIIIIIIIIHIIIIIIIIIIHHFGHHIIIIIIIIIIIHIIIFIIIIIIIIIIHIIIIHIIIIIIIIIIIIIIIIIIIIIIIIIIIIIIIIIIIIIIIIIIIIIIIIIIIIIIIIIIIIIIIIIIIIIIIIIIIIIIIIIIIIHIIIIIHIIIID
@HWI-D00621:464:HFY7KBCXY:1:1101:18723:80234 1:N:0:AAGAGGCAAGTCAACA
AAGTCGTAACAAGGTTTCCGTAGGTGAACCTGCGGAAGGATCATTACTGAAAAACTTTTTCAAGTTTTTTTAAATCCCATTGTCTACCTACCATGTTGCTTCCACTGGGCATGTCTTACCTTGTGTAAGACCTTTGGCTTATGTGAATAACCCAAGTCAGGGAGTTGCCGGTGGCAAGACCATCTACCAAAACTTGATTAAAATACAGTGTCTGAATCTTTTGCTTCAATGAAATAAAACTTTCAACAACGGATCTCTAGGCTCTTGCATCGATGAAGAACGCAGC
+
IIIIIIIIIIIIIIIIIIIIIIIIIIHHIIIIIIIIHIIIIIIHIIIIIIIIIIIIIIIIHIIIIIIIIIIIIIIIIIIIIIIIIIIHIIIIIIIIIIIIIIIHHIIIIIIIIIIIIIIIIIIIIIIIIIIIIIIIIIIIIIIIIIIIIIIIIIIIIIIIIIIIHIIIIIIHIIIIIIIIHHHHIHIIIIIHHHHHIIIIIIIIIIIIIIIIIIHHHIIIIIIIIIIIIIIIIIIIIIIIIIIHIIIIIIIIIIIHHEFIIIGIIIHHGIIGIIIIIIIIIDDADD
@HWI-D00621:464:HFY7KBCXY:1:1101:7760:80261 1:N:0:AAGAGGCAAGTCAACA
AAGTCGTAACAAGGTTTCCGTAGGTGAACCTGCGGAAGGATCATTACCAAATCTATGGCCGAAAGGCCTTGCCCTAGGTGGGGAAACCCACTGACGGTAAACCCTTTGTGAAAACCCCCTTGTTTGCCTCGGCGGCACCCTCTAACGAGTGTGGTCAGCCCGCCGACGGCACCAACCAAAACTCTTTTTTGAATTGAAGCTAGTCTGAATCAATGGTCGAATGACTATAAAACTTTCAACAACGGATCTCTTGGTTCCCGCATCGATGAAGAACGCAGC
+
IIIIIIIHIGIIIIIIIHHHIIIIIEHIIIHIIIIIIIIIIIIIHHIIIIIIIIIIIHIIIIIIIIIIIIIIIIIIHHHHHIIHIIIIHHIIIIIIIIIIIIIIIIIIIIIIIIIIIIIIIHIIIIIIIIIIIIHIIIIIIIIIIIIHIIIIIIIIIIIIIIIIIIHHHIIIIIHIIIIIIIIIIIIHIIIIIIIIIIIIIIIIIIIIIIIIIIIIIIIIIIIIHIIIIGIIIIIGHHHHHHHHHEHHIIIHEIIIIIIHIIIIHIIIIHIHDICDDAC
@HWI-D00621:464:HFY7KBCXY:1:1101:10701:83250 1:N:0:AAGAGGCAAGTCAACA
AAGTCGTAACAAGGTTTCCGTAGGTGAACCTGCGGAAGGATCATTCATAATAAGTGTTTTATGGCACTTTTTAAATCCATATCCACCTTGTGTGCAATGTCAGTCGATCTTCTTCATGGAGATCGACCAAACATCAACCTTTATTTTTTAACTCTTTGTCTGAAAAATATTATGAATAAACAATTCAAAATACAACTTTCAACAACGGATCTCTTGGCTCTCGCATCGATGAAGAACGCAGC
+
IIIIIIIIIIIIIIIIIIIIIIIIIIIIIIIIIIIIIIIIIIIIIIIIIIIHHIIIIIIIIIIIHIIIIIIIIIIIIIIIIIIIIIIIIIIIIIIIIIIIIIIIIIIIIIIIIIIIIIIIIIIIIGIIIIIIIHHIIIIIIIIIHIIIIIIIIIIIIIIHIIIIHIIIIIIIIIHIHIIIIIHHFIGHIIIIIIIIHHHFHHIIIIIIIIIIIHIIIIIIIIIIIIIIIIIIIIIIIDDDDD
@HWI-D00621:464:HFY7KBCXY:1:1101:10321:85220 1:N:0:AAGAGGCAAGTCAACA
AAGTCGTAACAAGGTTTCCGTAGGTGAACCTGCGGAAGGATCATTAGTGAAAATTGCTATTTTCATCGGCCTATCTATACCCCATTGTTTACATACCCTGTTGCTTCCACTGAACAGGCCAACTTTGTTGACCTTTAGATCCTTCGCTCTGGCTATGGCTAGAGAGTTTCAGTGGCAAGCCAAAACCAAAACCTAAACCTGAAATTTGTCATCAAGTCTGAATCTTTATAATTTTTATAAAACTTTCAACAACGGATCTCTAGGCTCTTGCATCGATGAAGAACGCAGC
+
IIIHIIIIIIIHIHIIIHIIIIIIIIIGIIIIIIICHIIIIIIIIIIHIIIHIIIIIIIIIIIIHIHHHIIHIIIIIIIHIIIHHHIIIIIIIIIIHHIIIIIHHIIIIIIIIIIIIIIIIIIIIIIIIIIIIIIIIHHIIIIIIIIIIIIIIIIIIIIIIHIIIIIIIIIIIIIIIHGHEIHHHIIFIIHIIIIHIHHIGIIHHIIIIHEEHIHIIIIIIHHFIHIHIIHHIIIGIIIIIIHIIIIIIIIIIIHIIIIIIIIHIIIIIHIIIIIIIIHIHIIIDDDDD
@HWI-D00621:464:HFY7KBCXY:1:1101:6131:88275 1:N:0:AAGAGGCAAGTCAACA
AAGTCGTAACAAGGTTTCCGTAGGTGAACCTGCGGAAGGATCATTACTGAAAAACTTTTTCAAGTTTTTTTAAATCCCATTGTCTACCTACCATGTTGCTTCCACTGGGCATGTCTTACCTTGTGTAAGACCTTTGGCTTATGTGAATAACCCAAGTCAGGGAGTTGCCGGTGGCAAGACTATCTACCAAAACTTGATTAAAATACAGTGTCTGAATCTTTTGCTTCAATGAAATAAAACTTTCAACAACGGATCTCTAGGCTCTTGCATCGATGAAGAACGCAGC
+
IIIIIIIIIIIIIIIIIIIIIIIHIIIIIIIIIIIIIIIIIIIIIIIHIHIHHIIIIIIIIIIIHIIIIIIIIIIIIIGIGHIIIIIIIIIIIIIIHIIIIIIIIIIIIHIIIIIIIIIIIIIIIIHFIIIIIIIIIIIIIIIIIIIIIIIIIIIIIIIIIIIIIIIIIIIIIIIIIIIIIIIIIIIIIIIIIIIIIIIIIIIIIIIHIIIIIIIIIHIIIIIHIIIIIGIHIIIIIIIIIIIIIIIIIIIIIIIIIIIIIIIIIIIIIHIIIGIIIIIIHDDDDD
@HWI-D00621:464:HFY7KBCXY:1:1101:14415:88744 1:N:0:AAGAGGCAAGTCAACA
AAGTCGTAACAAGGTTTCCGTAGGTGAACCTGCGGAAGGATCATTACAGAGTTCATGCCCTTACGGGTAGATCTCCCACCCTTGAATATTATACCTTTGTTGCTTTGGCGGGCCGCTTCGGCTACCGGCTACGGCTGGTGAGTGCCCGCCAAAGGACCCCCAAACTCTGAATTATAGTGTCGTCTGAGTACTATATAATAGTTAAAACTTTCAACAACGGATCTCTTGGTTCTGGCATCGATGAAGAACGCAGC
+
GIIIIIIIIHIIIIIIIIIIIIHIIIIIIIIIIIIIIIIHIIIIIIIIIIIIIIIIIIIIIIIIIIIIIIIIIIIIIIIHHIIIIIIIIIIIIIHIHHHIIHIIIIIIIIIIIIIIIIIIIIIIIIIIIIIIIIIIIIIIIIIIIIIIIIHIIIIIIIIIIIIIIIIIIIIIIIIIIIIIIIIIIIIIIHHIIIIIIIIIIIIIHIIIIIIIIHIIIIIIIIIIIIHHEIHIIIHHE?IIHFECEIIHE@ADDD
@HWI-D00621:464:HFY7KBCXY:1:1101:14504:88838 1:N:0:AAGAGGCAAGTCAACA
AAGTCGTAACAAGGTTTCCGTAGGTGAACCTGCGGAAGGATCATTACCAAATAAACCGGCCGAAAGGCCTTGCCCAACCGGGGGGGAGACTCCCCGGAAACGGTAAACCCTTTGTGAAAACCCCCTTGTTTGCCTCGGCGGCACCCTCTTTCGAGGGGTCAGCCCGCCGACGGCACATCAGAAACCCTTTTTTTTGAATTGAAGAATTTAGTCTGAATCAATGGTCGAATGACTATAAAACTTTCAACAACGGATCTCTTGGTTCCCGCATCGATGAAGAACGCAGC
+
IIIIIIIIIIIIHHIHIIIIIIIIIIIIIIIIIIIIIIIIIHIIIIIIIIIIIIIIHIHHIHIIIIHIIIIHHHIIHIIIIIIIIIIIIIIIIIIHIHIIIIIIIHHIIIIIIIIIIIIIIHIIIIIIIIIIHHIIIIIIIIHIIIIIIIIIIIIIIIIIIIIHHIIIIIIIIIIIIIIIIIHIIIIIHIHIHIIIIIIHIIIIIIHHHHIIIIIHHHIIIIIIIIIIIHIIIIIIHGHIIHIIIIIIIHIIIHIHHGHIIIIIIIHHHEIIHHIIIHHIHIDDCDA
@HWI-D00621:464:HFY7KBCXY:1:1101:14791:90267 1:N:0:AAGAGGCAAGTCAACA
AAGTCGTAACAAGGTATCCGTAGGTGAACCTGCGGAAGGATCATTCATAATAAGTGTTTTATGGCACTTTTTAAATCCATATCCACCTTGTGTGCAATGTCAGTCGATCTTCTTCATGGAGATCGGCCAAACATCAACCTTATCTTTTAACTCTTTGTCTGAAAAATATTATGAATAAACAATTCAAAATACAACTTTCAACAACGGATCTCTTGGCTCTCGCATCGATGAAGAACGCAGC
+
HIIIIIIIIIIIIIIIIIIIIIIIIIHGHIIIIIHIIIIIIIIIIIIIIIIIIIHIIIIIIIIIIIIIIIIIIIIIIIIHHIIIIIIIIIIIIIIIIIIIHIIIIIIIIIIIIIIIIIIIIIIIIIIIIIIIIIIIIGHIIIIIIIIIIHHIIIIIIHIIIIIIIIIIIIIIIIIHIHIIIHHHIIIIIIIIIIIIIIIIIIIIIIIIIIIIIIIIIIIIIIIIIIIIIIIIGIIIDDDDD
@HWI-D00621:464:HFY7KBCXY:1:1101:5488:90910 1:N:0:AAGAGGCAAGTCAACA
AAGTCGTAACAAGGTTTCCGTAGGTGAACCTGCGGAAGGATCATTAAAGAGTAAGGGTGCTCAGCGCCCGACCTCCAACCCTTTGTTGTTAAAACTACCTTGTTGCTTTGGCGGGACCGCTCGGTCTCGAGCCGCTGGGGATTCGTCCCAGGCGAGCGCCCGCCAGAGTTAAACCAAACTCTTGTTATTTAACCGGTCGTCTGAGTAAAATTTTTGAATAAATCAAAACTTTCAACAACGGATCTCTTGGTTCTCGCATCGATGAAGAACGCAGC
+
IHHHHIIIIIIIIIIIIIGIIIIIIIHHIIIIIIIIIIIIIIIIIHIIIHIIIHIHIIIIIIIIIIHHIIIIIIIIIIHIIIIIIIIIIIIIIIIIIIIIIIHIIIIIIIHHIIIIIIIIIIIIIIHIIIIIIIIIIIIIIIIIIIIHIIIIIHIIHIIIIIIIIIIIIIIIIIIIIIIHHHIIHIIIIHHHIIIIIIIIIIIIIHIIIIIIIIIIIIIIIIIIIIIIIIIHIHHIHIIIIIIIIHIGIIIIIIIHIIIIIIIIIIIIHHDDB@B
@HWI-D00621:464:HFY7KBCXY:1:1101:8872:90947 1:N:0:AAGAGGCAAGTCAACA
AAGTCGTAACAAGGTTTCCGTAGGTGAACCTGCGGAAGGATCATTACTGAAAAACTTTTTCAAGTTTTTTTAAATCCCATTGTCTACCTACCATGTTGCTTCCACTGGGCATGTCTTACCTTGTGTAAGACCTTTGGCTTATGTGAATAACCCAAGTCAGGGAGTTGCCGGTGGCAAGACTATCTACCAAAACTTGATTAAAATACAGTGTCTGAATCTTTTGCTTCAATGAAATAAAACTTTCAACAACGGATCTCTAGGCTCTTGCATCGATGAAAAACGCAGC
+
IIIIIIIIIIIIIIIHIIIIIIIIIIIIIIIHIIIHIIIIIIIIIIIIIHIIIHIIIIIIIIIIIIIIIIIIIIIIIIHHHIIIIIIIIIIIIIIHIIIIIIIIIIIIIHIIIIIIIIIIIIIIIIIHIHIIIIIIIIGIIIIIIIIIIIIIIIIIIIIIIHHHHIIIIIIIIIIIIIIIIIIIIIIIIIIIIIIIIHIIIIIIIIIIIIIIIIIIIIIIIIIIIHIIIHIIIIIIIIHIIIIIIIIIIIIHIIIIIIIIIIIIIIHIIIIIIIIIHIIHHDDDDD
@HWI-D00621:464:HFY7KBCXY:1:1101:9136:90768 1:N:0:AAGAGGCAAGTCAACA
AAGTCGTAACAAGGTTTCCGTAGGTGAACCTGCGGAAGGATCATTATCACGTTATCCACGTTTATTACCAACCGTGAACTGTTCGGTCCACATAAGAAATTATGTGTTAGACCAAAACCCCAAATTTTGAGAAGTTCCGTTCGTTCGAACGAGCAGCTCTTTTTTTGGGTGATTTGAACCATTAACCAATTGAACAAATTATAATACTTTTTATGTACTTACTAGTTGTTTCTTACCTTTGTTCACTCAGAGGAAGAAATGTTATAAATACGTAACATGAAAAAAAGAACAACTCTTAGCAACGGATATCTAGGTTCTCGCATCGATGAAGAACGCAGC
+
IIIIIIIIIIIIIIIIIIIIIIIIIIIIIIIIIIIIIIIIIIIIIIIIIIIIIIIIIIIIIIIIIIIIHIIIIIIIIIIGHIIIIHIIIIIIIIHIIIIIIIIIIIIIIHIIIIIIIIIIIIIIIIHIIIIIIIIIIIIIIIIIIIIIIIIIIHIIIIIIIIIIIIIIIIIIIIIIIIIHIIIIIIIIIIIIIIIIIHHIHIIIIIIIIIIIIIIHIIIIIHHIIIIIIIIIIIIHGFIIIIIIIHHIIIIHIIIIIIIIIIIIIIIIIIIHIIIIIHHIIIIIIIIHGGIHHFIIHIIIIHHIIIIIIIIIIIIIIIIIIIIIIIIIIHIIIIDDDDD
@HWI-D00621:464:HFY7KBCXY:1:1101:10571:91222 1:N:0:AAGAGGCAAGTCAACA
AAGTCGTAACAAGGTTTCCGTAGGTGAACCTGCGGAAGGATCATTCATAATAAGTGTTTTATGGCACTTTTTAAATCCATATCCACCTTGTGTGCAATGTCAGTCGATCTTCTTCATGGAGATCGACCAAACATCAACCTTTATCTTTTAACCCTTTGTCTGAAAAATATTATGAATAAACAATTCAAAATACAACTTTCAACAACGGATCTCTTGGCTCTCGCATCGATGAAGAACGCAGC
+
IHIIIIIIHIIIIIIIIIHIIIIIIIHIIHHIIIIIIIIIIIIIIIIIIIIIIIIIIIHIHIIIHIIIIIIIIIIIIIIIHIIIIIHIIIIHIIIIIIIIIIIIIIIIIIIIIIIIIIIIIIIIIIIIIIIIIIIIIIIIIIIIIIIIIIIIIIIIIIIHIIIIIHIIIIIIIIIHHIIHHHIIHHIIIIIHGHIIHGIIIIIIIIIHGHIIIIIIIIIIIIIHIIIIIIGIHIIHDCDDDD
@HWI-D00621:464:HFY7KBCXY:1:1101:12625:91546 1:N:0:AAGAGGCAAGTCAACA
AAGTCGTAACAAGGTTTCCGTAGGTGAACCTGCGGAAGGATCATTACCATTCAAAAAAACTTAGACCCACGGGGGTATGCTCTCCAATAGGACAGTCAGTAGATGTACGGTTCTGCTGGCTGGCAGTCGAACGGAAGGCAGTGTCCATTTATGGTCCTGTCTTGGCTAGTAAGCTGATCGAGCTGCCTGTCTGACCCTACCCTTGCTTTTTGCGCACCCATTGTTTCCTCGGCAGGCTTGCCTGCCAGTAGGACCCCCTTTAAACCTTTTGTAATTGCAATCAGCGTCAGAAACAACGTAATCGTTACAACTTTCAACAACGGATCTCTTGGTTCTGGCATCGATGAAGAACGCAGC
+
IIIIIIIIIIIIIIIIIIIIIIIIIIIIIIIIIIIIIIIHIIIIIIIIIIIIIIIIIIIIIIIIIHIIIIIIIIGHIIIFHIIIIIIIIIIGIIIIIHIIIIIIIIIIIIIIIIIIIIIIIIIIIIIIIHIIIIHHIIIIIIIGHIIIHIIIIIIIHIHHIIIHIIIHIIFHIIIIIIIIIIIIIIIIIIIIIHIIIIHHIIHHGIIIIIIHIIIHIIIIIIIIIIIIHIIIIIHHIIIIIIIIIHIHIIHHEHHHIIIHEHD<GFEHFIIIIIGIIIIIIIIIIIIIIIIIIIIIIIIIHDIIHGIIIIIIIIIIIIHIIIIIIIIIIIIIIIIIIIIIGHIIIIIIIHIHDDDDD
@HWI-D00621:464:HFY7KBCXY:1:1101:5303:93100 1:N:0:AAGAGGCAAGTCAACA
AAGTCGTAACAAGGTTTCCGTAGGTGAACCTGCGGAAGGATCATTAACGAATATCTATGGCGTTGGTTGTAGCTGGCTCCTAGGAGCATTGTGCACGCCCGTCATTCATATCATCTTTCCACCTGTGAACCATGTGTAGGCCTGGATACCCCTCGCTTTGGCAACAAAGCGGATGCGAGGATTGCTGCGTCGACAAGGCCGGCTCTCTTTGAATTTCCAGGTTCTATGTCTTTTACACACCCCATTCGAATGATTTAGAATGTAGTCAATGGGCTTTCATGCCTATAAAAAACTATACAACTTTCAGCAACGGATCTCTTGGCTCTCGCATCGATGAAGAACGCAGC
+
IHIIIIIIIHIIIIIIIIIIIIIIIIIIIIIIIIIIIIIHIIIIIIIIIIEHIIIIIIIIIIIIIIIIIIIIIIIIIIIGHIIIIIIIIIIIIIIIIIIIIIIIIIIIIHIIIIIIIIHHHIIIIIIIIHHIHIIIIIIIIIIIIIIIIHIIIIIIIIIIIIIIIIHHIIIIIIIIIIIIIIIIIIIIIIIHHIIGIIIIIHIIIIIIIIIIIIIIIIIIIIHIHEIIIHHIIHEHHECHGIHHEFHHIHIHHIIIIIIIIHEGHGIHG@IHHHHHGHIHIIIIIHIIIIHHHFIIIIIIIHHIIIIIHIIIIIIIIIIHIIIIIHIIIIIIIIIIIIIIIGDDDDB
@HWI-D00621:464:HFY7KBCXY:1:1101:12976:94971 1:N:0:AAGAGGCAAGTCAACA
AAGTCGTAACAAGGTCTCCGTAGGTGAACCTGCGGAGGGATCATTACACAAATATGAAGGCGGGCTGGAACCTCTCGGGGTTACAGCCTTGCTGAATTATTCACCCTTGTCTTTTGCGTACTTCTTGTTTCCTTGGTGGGTTCGCCCACCACTAGGACAAACATAAACCTTTTGTAATTGCAATCAGCGTCAGTAACAAATTAATAATTACAACTTTCAACAACGGATCTCTTGGTTCTGGCATCGATGAAGAACGCAGC
+
IIHIIIIIIIIIIIIIIIIIIIIIIIIIIIIIIIIIIIIHIIIIIIIIIIIIIIIIIIIIIIIHHIIIIIIIIIIIIIIIIHIIIIIIIIIIIIIIIIIIIIIIIIIIIIIIIIIIIIIIIIIIIIIIIIIIIIIIHIHHIIHIHIIIIIHHIIIIHIIIIIIIIIIHIIIIIIIIIIIIIIIIIIIIIIIIGIIIIIIIIIIIHIIHHHHIIIIIIIIIHHHIIIIIIIIIIIIIHIIIHHGIHIIIHFIIIIID@DD<
@HWI-D00621:464:HFY7KBCXY:1:1101:8878:95478 1:N:0:AAGAGGCAAGTCAACA
AAGTCGTAACAAGGTTTCCGTAGGTGAACCTGCGGAAGGATCATTCATAATAAGTGTTTTATGGCACTTTTTAAATCCATATCCACCTTGTGTGCAATGTCAGTCGATCTTCTTCATGGAGATCGGCCAAACATCAACCTTATCTTTTAACTCTTTGTCTGAAAAATATTATGAATAAACAATTCAAAATACAACTTTCAACAACGGATCTCTTGGCTCTCGCATCGATGAAGAACGCAGC
+
IIIIIIIIIIIIIIIIIIIIIIIIIIHHIIIIIIIIIIIIIIIIIIIIIIIIIIIIIIIIIIIIIIIIIIIIIIIIIIIHHIIIIIIIIIIIIIIIIIIIIIIIIIIIIIIIIIIIIIIIIIIIIIIGIIIIIIIIIHIHIHIIIIIIIIIIIIIIIIIIIIIHIIIIIIIIIIIIIIIIIHIHIIIIIIIIIIIIIIIIIIIIIIHIIIIIIHIIIIHIIIIIIIIIIIIIIIIIDDBDD
@HWI-D00621:464:HFY7KBCXY:1:1101:6537:96119 1:N:0:AAGAGGCAAGTCAACA
AAGTCGTAACAAGGTTTCCGTAGGTGAACCTGCGGAAGGATCATTCATAATAAGTGTTTTATGGCACTTTTTAAATCCATATCCACCTTGTGTGCAATGTCAGTCGATCTTCTTCATGGAGATCGACCAAACATCAACCTTTATCTTTTAACTCTTTGTCTGAAAAATATTATGAATAAACAATTCAAAATACAACTTTCAACAACGGATCTCTTGGCTCTCGCATCGATGAAGAACGCAGC
+
IIIIIIIIIIIIIIIIIIIIIIIIIIIHGIIIIIIIIIIIIIIIIIIIIIIIIIIIIIIIIIIIIIIIIIIIIIIIIIIHHI#IIIIIIIIIIIIIIIHIIIIIIIIIIIIIIIIIIIHHIIIHIIIIIIIIIIIIIIIIIIIIIIIIIIIIIIIIIHHHIHIIIIIIIIIIIIIHHIIIGIHIHHIIIIIIIIIIIIIIHIIIHHIHHHGHIIIHIIHIHIIIIHHHHIIHHEHE<DDDD@
@HWI-D00621:464:HFY7KBCXY:1:1101:20426:96011 1:N:0:AAGAGGCAAGTCAACA
AAGTCGTAACAAGGTTTCCGTAGGTGAACCTGCGGAAGGATCATTAGTGATTGACCTCCGGGTCTTAATAACTATAATCTTCTACCTCTGTGAACCGTTGGTCTTCGGACCGATTCTTATAACAAACATCTGTGTAATGAACGTAACCTATATTAATCATATAAAACTTTTAACAACGGATCTCTTGGCTCTCGCATCGATGAAGAACGCAGC
+
IIIIIIIIIIIIIIIIIIIIIIIIIIIIIIIIIIIIIIIIIIIIIIIIIIIIIIIIIIIIIIIHIIIIIIIIIIIIIIIIIIIIIIIIIIIIIIIIIIIIIIIIIIIIIIIIIHIIIIIIIIIIIIIIIIIIIIIIIIIIIIIIIIHIIIIIIIIIIIIIIIIIIIIIIIIIIHIIIIIIIIIIHIIIIIIIIIIHIIIIIIIIIIIIDBEHD
@HWI-D00621:464:HFY7KBCXY:1:1101:16779:96485 1:N:0:AAGAGGCAAGTCAACA
AAGTCGTAACAAGGTTTCCGTAGGTGAACCTGCGGAAGGATCATTACTGAAAAACTTTTTCAAGTTTTTTTAAATCCCATTGTCTACCTACCATGTTGCTTCCACTGGGCATGTCTTACCTTGTGTAAGACCTTTGGCTTATGTGAATAACCCAAGTCAGGGAGTTGCCGGTGGCAAGACTATCTACCAAAACTTGATTAAAATACAGTGTCTGAATCTTTTGCTTCAATGAAATAAAACTTTCAACAACGGATCTCTAGGCTCTTGCATCGATGAAGAACGCAGC
+
IIIIIIIIIIIIIIIIIIIIIIIIHHHHHIIIIIIIIIIIHIIIIGHIIIIIIIIIIIIIHIIIHIIIIIIIIIIIIIIIHIIIIIIIIIIIIIIIIIIIIIIIIIIIIIIIIHIIIIIIIIIIIIIIIIIIIIIIIIIIIHHIIIIHIIIHIIIIIIIIIIIIIIIIIIIIIIIIIIIIIIHHHIIIIHHHIIIIIIIIIIIIIIIIIIIIIIIHHIIIIIIIIIIIIIIIIIIHGIIIIIIIIIIIIIIIIIGHHD1IHIIIIHHHG?HIHHEEEIIHHD@0DD
@HWI-D00621:464:HFY7KBCXY:1:1101:7866:97893 1:N:0:AAGAGGCAAGTCAACA
AAGTCGTAACAAGGTTTCCGTAGGTGAACCTGCGGAAGGATCATTACAAATCCATCCACGTCTCATTCTTGAGACCACGTTGAAATGTTCCCTAGTGAGCCTCCTCGACACGCTTTTCAGCCTTTACCGGCAGTCAGGTCCGTCTTGGGGCGCGCTAGGCTTGTAAACTAGTACCATCTGTTGCTCAAAAGTATTTTCTTGATGTTATCATCAAGGCAAACAAAGTACAACTTATAACAATGGATCTCTAGGCTCTTGCATCGATGAAGAACGCAGC
+
IIIIIIIIIIIIIIIIIIIIIIIIIIHIIIIHIIIIHIIIIIIIIHIIIIIIIIIIIIIHHIIIIIIIHIIHHIIIIIIHIIIIIIIIIIIIIIIIIIIIIIIIIIIIIIIIIIIIIIIIIIIIIIIIIIIIIHIIIIIIIIIIIIIIIIIHIIIIIIIIIIIIIIIIIIIIIIIIHIIIIIIIIIHIIIHIIIIIIIIIIIIIIIIIIIIHIIIHIIIIIIIIIIIIIHIIIIHIHHEIGIIHIIGIIHCHHGHHHIIIIIIHIHHC@HEIDDDDD
@HWI-D00621:464:HFY7KBCXY:1:1101:10312:98652 1:N:0:AAGAGGCAAGTCAACA
AAGTCGTAACAAGGTTTCCGTAGGTGAACCTGCGGAAGGATCATTCATAATAAGTGTTTTATGGCACTTTTTAAATCCATATCCACCTTGTGTGCAATGTCGGTTGATCTTCTTTATGTAGATCAGCCAAACATCAACCTAATTTTTAACACTTTGTCTGAAAAATATTATGAATAAATAATTCAAAATACAACTTTCAACAACGGATCTCTTGGCTCTCGCATCGATGAAGAACGCAGC
+
IIIIIIIIIIIIIIIIIIIIIIIIIIHIIIIIIIIIIIIIIIIIIIIIIIIIIIHHHIIIHHHGHIIIIIIIIIIIIIIIHIIIIIIIIIIIIIIIIIIHIIIIIIIIIIIIIIIHIIIIIHHIIIIIIIHIIIIIIIIIIHGIIIIHIIHIIIIIIIHHHIIIIIIIIIIIIIIIIIIIIFHIHIHHHIHIIIIIIIHIIIIIIIIIIGIIIIIIIIIIIIIIIIIIIIIIIHHCDDDD
@HWI-D00621:464:HFY7KBCXY:1:1101:9454:100241 1:N:0:AAGAGGCAAGTCAACA
AAGTCGTAACAAGGTTTCCGTAGGTGAACCTGCGGAAGGATCATTCATAATAAGTGTTTTATGGCACTTTTTAAATCCATATCCACCTTGTGTGCAATGTCAGTCGATCTTCTTCATGGAGATCGACCAAACATCAACCTTTATTTTTTAACTCTTTGTCTGAAAAATATTATGAATAAACAATTCAAAATACAACTTTCTACAACGGATCTCTTGGCTCTCGCATCGATGAAGAACGCAGC
+
IIIIIIIIIIIIIIIIIGIHIIIIIIIIIIIIIIIIIIIIIIIIIIIIIIIIIIHHIIIIHHHHIIIIIIIIIIIIIIHHGHHIIIIIIIIIIIHIIIIIIIIIIHIIIIIIIIIIIIIIIIIIIIIIIIIIIIIIHIIIIIIIIIIIIIIIHIIIIIIIIIIIHHIHHIIIHIIIHHHH$IHIHIIIIIIIIIIIHHHIIIIHIIIIGIHHIIHIIIIIIHHIIIIHHHGG1@H@HADD?D
@HWI-D00621:464:HFY7KBCXY:1:1101:8028:100586 1:N:0:AAGAGGCAAGTCAACA
AAGTCGTAACAAGGTTTCCGTAGGTGAACCTGCGGAAGGATCATTACCGAGTTCATGCCCTTACGGGTAGATCTCCCACCCTTTGTATACTATACCTTTGTTGCTTTGGCGGGCCGCCTAGCTACTGGCTTCGGCTGGTAAGTGCCCGCCAGAGGACCCAAAACCCTGAATTATTAGTGTCGTCTGAGTAAAATATTTAATATTTAAAACTTTCAACAACGGATCTCTTGGCTCTGGCATCGATGAAGAACGCAGC
+
IIIIIIIIIIIIHIIIIIIIIIIIIHIIIIIIIIIIIIIIIIIIIIIIIIIIIIIIIIIIIIIIIIIIIIIIIHHHIIIIHIIIIIIIIIIIIIIIIIIIIIIIIIIIIIIHIIIIIIIIIIIIIIIIHIIIIIIIIIHHHHIIIIIIIIIIHIHHIIIIIIIIIIIIIIIIIIIIHIIIIIHHIIIIIIIIIIIIIIIIIIIIIIIIIIIIIHIIIHIIIHIIIIIIIIIHIIIIIIIIIIIIIIIIIHCDDDDD
@HWI-D00621:464:HFY7KBCXY:1:1101:15293:100857 1:N:0:AAGAGGCAAGTCAACA
AAGTCGTAACAAGGTCTCCGTAGGTGAACCTGCGGAGGGATCATTACAAGTGACCCCGGTCTAACCACCGGGATGTTCATAACCCTTTGTTGTCCGACTCTGTTGCCTCCGGGGCGACCCTGCCTTCGGGCGGGGGCTCCGGGTGGACACTTCAAACTCTTGCGTAACTTTGCAGTCTGAGTAAACTTAATTAATAAATTAAAACTTTTAACAACGGATCTCTTGGTTCTGGCATCGATGAAGAACGCAGC
+
HHHGHHIHHHHIHHHHHIIHHIIHIIIHHHIIIHIHHHHHIIHIIIIHIIIIHHIIIIIIIHHIIIIIIIHIIIIIIIIIHHHHHIHHIIHHHIIIHIHHHHHHHIIIIIIIIIIIHIIIIIIIHHIIIHHIIIIIHIHIIIIIIIHIHIIIIIIHHHIIIIIIIIIIIIIIIIIIIIIIIIHHHHIHIIIIIIHHIHHIIIIIHIIIIIIIIHHIGHIIIHHHHIIIIIIHHHGHGHIHHIGIHH?@DAD
@HWI-D00621:464:HFY7KBCXY:1:1102:9172:38327 1:N:0:AAGAGGCAAGTCAACA
AAGTCGTAACAAGGTTTCCGTAGGTGAACCTGCGGAAGGATCATTCATAATAAGTGTTTTATGGCACTTTTTAAATCCATATCCACCTTGTGTGCAATGTCAGTCGATCTTCTTCATGGAGATCGACCAAACATCAACCTTTATCTTTTAACTCTTTGTCTGAAAAATATTATGAATAAACAATTCAAAATACAACTTTCAACAACGGATCTCTTGGCTCTCGCATCGATGAAGAACGCAGC
+
HHIIIIIIHHHIHHIIIIIIIIIIHIIHHHHIIIIIIIIIIIHHHIIIIIIIIIIIHIIIIIIIHHIIIHIIIIIIIHHIIIIIIIHIIIIIIIIIIIIIIIIIIIIIIIIIIIIIIIIIIIIIIIIIIIIHIIIIIIIIIIIIIIIIIHHHIIIIIIIIIIIIIIIIIIIIIIHIIIIIIIIIHHIIIIIIIIIIIHIIIIIIHIIHGIIIIIIHHIIIIIIIIHHIIIIIIHHEHDDD?D
@HWI-D00621:464:HFY7KBCXY:1:1102:7859:44407 1:N:0:AAGAGGCAAGTCAACA
AAGTCATAACAAGGTTTCCGTAGGTGAACCTGCGGAAGGATCATTATTGAATTCGGCCTTTTGGCCTTATACACATAATACACTGTGAACCGTGGCTTCGGCCCAAACTTGAAGTCTAGAATGTAACATATCATAACAAAATACAACTTTTAACAACGGATCTCTTGGCTCTCGCATCGATGAAGAACGCAGC
+
IIIHHIIIIIIIIIIIIIIIIIHIIIIIIIIIIIIIIIIIIIIIIIIIIHIIHIIIIIIIIIIIIIIIIIGIIIIIIIIIIIIIIIIIIIIIIIIIIIIIIIHIIIIIIIIIIIIIIIIIIIIIIIIIIIIIIIIIIIIIIIIHIIIHIIIIIIIIHIIIIIIIIIIIIIHIGIIIHIIIIIIIIIIIIIDAD
@HWI-D00621:464:HFY7KBCXY:1:1102:8679:47994 1:N:0:AAGAGGCAAGTCAACA
AAGTCGTAACAAGGTTTCCGTAGGTGAACCTGCGGAAGGATCATTCACAATGAGTGTTTAATGGCACTTTAAATCCATTACCCACCTTGTGTGCACTGTAAGGAGGAGGCAGAACGGGTTGCCGTTCTGTCACTTTCATTATACATATACTATCTTCATTTCTCGTCTATTTTTGTATGAGTATCAAAACTCTAATACAACTTTCAACAACGGATCTCTTGGCTCTCGCATCGATGAAGAACGCAGC
+
IIIIIIIIIIIIIIIIIIIIIIIIIIIIIIIIIIIIHHIIIIIIIIIIIIIIIIIIIIIIIIIHHIIIIIIIIHIIIIIIHHIIIIIIHIHHIIIIIIIIIIHIIIIIIIIIIIIIIIIIIIIIIIIIIIIIIIIIIIIIIIIIIIIIHHIIIIIIIIIIIIIIIIIHIIIIIIIIHIIIIIIIIIIIIIIIIIIIIIHIIIHIHIIIHIIIIIHIHIIIIIIIIIIHIIIIIIIIIIIIIIDDDDD
@HWI-D00621:464:HFY7KBCXY:1:1102:14239:48031 1:N:0:AAGAGGCAAGTCAACA
AAGTCGTAACAAGGTTTCCGTAGGTGAACCTGCGGAAGGATCATTCATAATAAGTGTTTTATGGCACTTTTTAAATCCATATCCACCTTGTGTGCAATGTCAGTCGATCTTCTTCATGGAGATCGACCAAACATCAACCTTTATTTTTTAACTCTTTGTCTGAAAAATATTATGAATAAACAATTCAAAATACAACTTTCAACAACGGATCTCTTGGCTCTCGCATCGATGAAGAACGCAGC
+
IIIHIIIIIIIIIIIIIHHIIIIIIIIIIIIIIIIIIIIIIIIIIGIIIIIIIIIIIIIIIIHIGIIIHIHIIIIIIIIIIHIIIIIIIIIIIIIIIIIIIIIIIIIIIIIIIIIIIIIIIIIIHFHIIIIHIIIIIIIIIIIIIIIIIHIIIIIIIIHHHIIIIIHHIIIIIIHHIIIIIIIIHIIIIIIIIIIIIIHIHIHHHHIHHHHIIIIHIHHIHIIIIIGIIGIIIIH=IDDD@@
@HWI-D00621:464:HFY7KBCXY:1:1102:8021:48675 1:N:0:AAGAGGCAAGTCAACA
AAGTCGTAACAAGGTTTCCGTAGGTGAACCTGCGGAAGGATCATTCATAATAAGTGTTTTATGGCACTTTTTAAATCCATATCCACCTTGTGTGCAATGTCAGTCGATCTTCTTCATGGAGATCGACCAAACATCAACCTTTATCTTTTAACTCTTTGTCTGAAAAATATTATGAATAAACAATTCAAAATACAACTTTCAACAACGGATCTCTTGGCTCTCGCATCGATGAAGAACGCAGC
+
IIHHIEHIIIIIIIIIHIIIIIIIIIGHHFIIIIIIIIIGIIIIIIIIIIIIIIIIIIIIIIIIHIIIIHIHIIIIIIIHIIHIIIIIIIIIIIIIIIIIIIIIHIIIIIIIIIIIIIIIIIIIHIHIIIIIIIIIIIIIHIIIIIIIIIHIIHIIIIIIIHHHIIIIIIIIIIIIIIIIIIIIHHIIIIIIIHIIHIIIIIIIHIHCGFHHIIIIIHGIHHCHDHHHCHIIHIIHCDD0@D
@HWI-D00621:464:HFY7KBCXY:1:1102:10950:50309 1:N:0:AAGAGGCAAGTCAACA
AAGTCGTAACAAGGTCTCCGTTGGTGAACCAGCGGAGGGATCATTACTGAGTTACCGCTCTACAACCCTTTGTGAACATACCTTAACTGTTGCTTCGGCGGGCAGGAGGACAACCCCCCTCGGGGGGCGGTCCCCCTCCCGGCCGCGCCCTCACGGGCGTGGCGCCCGCAGGAGGATACCAAAACTCTATTTTAACGACGTTTCTTCTGAGTGGCACAAGCAAATAATTAAAACTTTTAACAACGGATCTCTTGGTTCTGGCATCGATGAAGAACGCAGC
+
IIIHIIIIIHIIGHEHIIIIIIIHIIIIHHIIIGIIICHIFHHHIIIIIIIIIIIIHIIIIIIIIIIIIIIIIIIIIIIHIIIIIIIIIIIIIIIIIIIIIIIIIIIIIIIIHIIIIIHIIIIIIIIHIIIIIIIIIIIIIIIIIIIIHIIIHIIIIIIIIIIIIIIIIIIIIIIIIIIIHIIIIIIIIHHIIIIIHHIIIIIIIIIIIIIIIIIIIIIIHIIIHIIIIIIHHHHEIHHHIHHIIHHIIIIHEHIIHHEHEHIHIIIIIIIIIIIDD@0D
@HWI-D00621:464:HFY7KBCXY:1:1102:12343:50921 1:N:0:AAGAGGCAAGTCAACA
GTCGTAACAAGGTTTCCGTAGGTGAACCTGCGGAAGGATCATTCACAATAAGTGTTCAATGGCACTTTAAAATCCATTACCCACCTTGTGTGCACTGTAAGGAGGAGGCAGACTTTCTGTCTCTTTCATTATATACATACCCACAATCTTCTTTCTTGTCTACTTTATTCGAGTACAAAACTCTAATACAACTTTCAACAACGGATCTCTTGGCTCTCGCATCGATGAAGAACGCAGC
+
IIIIIGIIGHIIIIIIIIHHHIHIIIIIIIIIIIIIIIIIIIIIIIIIIHHHIIIIIIIIIIIIHIIIHIIHHHIIIIIHHIIIIIIIIIIIIIIIIIIIIIIIIIIIIIIIIIIIIIIIIIIIIIIIIIIIIIIIIIIIHIIIIIIIIIIIIIIIIIIIIGIIIIIIIIHFIIIIIIIIIHIIIIIHHIIIIIIIIIHHHHIIIIIIIHIIIIIIIHIIHIHIHHIIIIIIHDDDCD
@HWI-D00621:464:HFY7KBCXY:1:1102:11660:61565 1:N:0:AAGAGGCAAGTCAACA
AAGTCGTAACAAGGTTTCCGTAGGTGAACCTGCGGAAGGATCATTACTGAAAAACTTTTTCAAGTTTTTTTAAATCCCATTGTCTACCTACCATGTTGCTTCCACTGGGCATGTCTTACCTTGTGTAAGACCTTTGGCTTATGTGAATAACCCAAGTCAGGGAGTTGCCGGTGGCAAGACTATCTACCAAAACTTGATTAAAATACAGTGTCTGAATTTTTTGCTTCAATGAAATAAAACTTTCAACAACGGATCTCTAGGCTCTTGCATCGATGAAGAACGCAGC
+
HIIIIIIIIIIIIGIIIIIIIIIHIIIIHIIIIIIHIHIIIIIHIIIIIHIHIHIHIIIIIIIIIIIIIIIIIIIIIIH?IHHIIHIIIIIIIIIIIHIIIIIIIIIIIIIIIIIIIIIIIIIIIIIIHIIIIIIIIIIIIIIIIIIIIIIHHIIIIIIIIIIIHIIIIIIIIIIIIIIIIIIGIHHIIIIHHHHHIIHIIIIHEIIIIIHIHIIHHHHIIIIIHHIIHEHIIIHFFHHIHIIIGIIIIHIIIIIIIIIIIIGIHIIIIHGIIHIIIIIIHAADAD
@HWI-D00621:464:HFY7KBCXY:1:1102:5479:61838 1:N:0:AAGAGGCAAGTCAACA
AAGTCGTAACAAGGTTTCCGTAGGTGAACCTGCGGAAGGATCATTACTGAAAAACTTTTTCAAGTTTTTTTAAATCCCATTGTCTACCTACCATGTTGCTTCCACTGGGCATGTCTTACCTTGTGTAAGACCTTTGGCTTATGTGAATAACCCAAGTCAGGGAGTTGCCGGTGGCAAGACTATCTACCAAAACTTGATTAAAATACAGTGTCTGAATCTTTTGCTTCAATGAAATAAAACTTTCAACAACGGATCTCTAGGCTCTTGCATCGATGAAGAACGCAGC
+
IHIIIIIIIIIIIIIIIIHIIIIIIIIIIIIIIIIIIIIIIIHGIHIIIIIIIIIIIIIIIIIIHIIIIIIIIIIIIIIHGHIIIIIIIIIIIIIIIIIIIIIIIIIIIIIIHHIIIIIHIHIIIIIIIIIIIIIIIIIIIIIIIIIIIIIIIIIIIIIIIIIIIIIIIIIIIIHIIIIIIIIIIIIIIIHIIIIIIIIIIIIIIIIIIIIIIIIIIIIIIIIIIIIIIIIIIIIIIIIIHIIIIIIGIHIIHGHGHHHIHIIIIIHHIHIIIIIIIIIIIDDADD
@HWI-D00621:464:HFY7KBCXY:1:1102:11427:61981 1:N:0:AAGAGGCAAGTCAACA
AAGTCGTAACAAGGTTTCCGTAGGTGAACCTGCGGAAGGATCATTAAAGAGTAAGGGTGCTCAGCGCCCGACCTCCAACCCTTTGTTGTTAAAACTACCTTGTTGCTTTGGCGGGACCGCTCGGTCTCGAGCCGCTGGGGATTCGTCCCAGGCGAGCGCCCGCCAGAGTTAAACCAAACTCTTGTTAATTAAACCGGTCGTCTGAGTTAAAATTTTGAATAAATCAAAACTTTCAACAACGGATCTCTTGGTTCTCGCATCGATGAAGAACGCAGC
+
HGIHHIIIIIHIIIIIIIIIIIIIIIIIIIIIIIIIIIIIIIHIIIIIIIIIIIIIHIIIIIIHHIIIIIHHHIIIIIIIIIIIIIIFIIIIIGIIIIIIIIIIIIIIIIIIIIHIIIIIIIIIIIIIIIIIIIIIIIIIIIIIIIIIIIHIIIIIIIIIIIIIIIHGIIIIIIIIIIIIIIIIIIIIIIIIIIIIHHIIIIIIIIIIIIIIIIHIIIIHIIHIHIIIIIIIIIHHIIIHHHGIIIHH?HIIHIHGHIIIGIIHIIIIIIIDDD?D
@HWI-D00621:464:HFY7KBCXY:1:1102:6865:62702 1:N:0:AAGAGGCAAGTCAACA
AAGTCGTAACAAGGTTTCCGTAGGTGAACCTGCGGAAGGATCATTAATGCTTAGCATAAGCAGAAGCGTCTTCTGATGCCCTGCTCAATGCATTGCCTTATTCCAAACTCTCGAAGCTTTTTTCTCTTGGAAAAAGTCTTCGACGTCACAAGTAACTTGAGGACGTTTCTCTTTGGAGAGATGTTCCTCTACCTTTTTATTACCATCATTACCCTACTTAAACTTATTAGACTGATATCACAAAACATTTATTTCTGATAAATGGAAAAAACAACTCTTAGCAATGGATATCTAGGCTCTCGCATCGATGAAGAACGCAGC
+
IIIGIEIIIIIHHIIIGIIIIIIIHIIIIIIIIIIIIIIIIIIIIIIIIGHIIIIIIHHIIIIIIIIIIIIIIHIIIIIIIIIIIIIIIIIIHIIIIIIIIIHIHIIIIIIIIIIIIIIIIIIIIIIIIIIIIIIIIIIIIIIIIIIIIIIIIIIIIIIIHHIHHIIIIIIIIHHHIIHHHIIIIIIIIHHIIIIIIHHHHIHIIIHHIIIIIHHHHHIIHIIIHIIIIIIIIIIIIIIIIIIIIHIIIIHHIHF?IIHIIIIHHIIHIIHHIHG@EIIIGIIIIIIIIIHHD<IIIIIHHIHEIHHHIHF1IIIICDB@@
@HWI-D00621:464:HFY7KBCXY:1:1102:12645:63428 1:N:0:AAGAGGCAAGTCAACA
AAGTCGTAACTAGGTCTCCGTTGGTGAACCAGCGGAGGGATCATTACTGAGTACTACACTCTCTACCCTTTGTGAACTATTATACCTGTTGCTTCGGCGGCGCCCGCAAGGGTGCCCGCTGGTCTCATCAGAATCTCTGTTTTCGAACCCGACGATACTTCTGAGTGTTCTTAGCGAACTGTCAAAACTTTTAACAACGGATCTCTTGGCTCCAGCATCGATGAAGAACGCAGC
+
IIIIIIIIIIIIIIIIIIIIIIIIIIIIIIIIIIIHIIIIIIIIIIIIIHIIIIIIIHIIIIIIHIHIIIIIHIIIIIIIIIIIIIIIHIIIHIIIIIIIIIIIIIIIIIIIIIIIIIIIIHIIIIIIIHHIHHIIIIIIIIIIHIIIIIIIIIHIHHIIIIHIIIIIIHIIIIIIIIIIIIIIIIIIIIIIIIIIHIIIIIIIIIIIHCHHIIHIIIIIIIIIIIHIIDDD?D
@HWI-D00621:464:HFY7KBCXY:1:1102:12019:64212 1:N:0:AAGAGGCAAGTCAACA
AAGTCATAACAAGGTTTCCGTAGGTGAACCTGCGGAAGGATCATTAATAGTGCTCTTTGATGCAAATCATTGAGTTAGATCTGCTCTCCTCGCAAGAGGAGGGTTTCCATACACACCGTGAACTGTGGCTTCGGCCATCACAAACTGTTAGTAATGAATGTAATATCATAACAAAAACAAAACTTTTAACAACGGATCTCTTGGCTCTCGCATCGATGAAGAACGCAGC
+
IIIIIIIIHIIIIIIIIIIIIIIIIIIIIIIIIIIIIIIIIIIIIIIIIIIIIIIIIIIIHIIHHIIIIIIIIHIIIIHIIHIIIIIIIIIIIIIIIIIIIIIIIIIIIIIIIIIIIIIIIIIIIIIIIIIIIIIIIIIIIIIIIIIIIIIIIIIIIIIIHIIIIIIIIIIIIIIIIIIIIIHHHIHIHHHHHFHIIIIIIIIIIIIIIIIIHIIHIIIIIIHHIFHHD
@HWI-D00621:464:HFY7KBCXY:1:1102:9393:66343 1:N:0:AAGAGGCAAGTCAACA
AAGTCGTAACAAGGTTTCCGTAGGTGAACCTGCGGAAGGATCACTAGTGATTAAATCGAGCGTGTCTTCATTGACCGCTCACCCTTCTCACCATCCACATACACCTGTGCACTGTTTAGCCTGAGCCGTTTCGGTTCAGGTTATCATTTCATATAAACTCTAGTCTTATGAATGTAAACGTTTTAATAACATAATAAAACTTTCAACAACGGATCTCTTGGTTCTCGCATCGATGAAGAACGCAGC
+
HHIIIIIIGGIIIHIIIHHIIIHIIIIGHIIIIHIHHIHIIIHIIFHIIIIIIIIIDGHHIIIIIIIIIIIHEHHIIIIIIHIIIIIIIIIIIHIHIIIIHIIIIIIIIIIIIIIIIIIIIIIIIIIIIIIIIGIGHIHIIIIIIIIIIIIIIIIIIIIIIIIIIIIIIIIHIIIIIIIIIIIHIIIIIIIIIGIIGIIIIIIIIIIIIIIIIHHHGIIHEFHIHIIIIHGHHEIIIIIIICDA?D
@HWI-D00621:464:HFY7KBCXY:1:1102:9679:66451 1:N:0:AAGAGGCAAGTCAACA
AAGTCGTAACAAGGTCTCCGTAGGTGAACCTGCGGAGGGATCATTACAAGTGACCCCGGTCTAACCACCGGGATGTTCATAACCCTTTGTTGTCCGACTCTGTTGCCTCCGGGGCGACCCTGCCTTCGGGCGGGGGCTCCGGGTGGACACTTCAAACTCTTGCGTAACTTTGCAGTCTGAGTAAACTTAATTAATAAATTAAAACTTTTAACAACGGATCTCTTGGTTCTGGCATCGATGAAGAACGCAGC
+
IIIIIIIIIIIIIIIIIHIIIIIIIIIIIIIIIIIIIIIIIIIIIHIIIIIIIIIIIIIIIIIIIIIIIIIIIIIIIIIIHIIIIIIIIIIIIIIIIIIIIIIIIIIIIIIIIIIIIIIIIIIIIIIIIIIIIIIIIIIIIIIIIIIIIHHIIIIIIIIIIIIIIHIIIIIIIIIIIIIIIIIIIIIIIIIIIIIIIIHIIIIIIIHIIIIIIIIIIIHHIIIIHIIHIIIIIIHHGIHIIIIIIIDDDAD
@HWI-D00621:464:HFY7KBCXY:1:1102:9509:67573 1:N:0:AAGAGGCAAGTCAACA
AAGTCGTAACAAGGTCTCCGTTGGTGAACCAGCGGAGGGATCATTACAGAGTTTACAACTCCCAAACCCAATTGTGAACATACCTACTGTTGCTTCGGCGTGCTCGCCCCGGCGTCCGGCTGGCCTCGTGCTGGTCGCGGCCCGGAACCAGGTGGCCGCCGGAGAAAACCAAAACTCTTTGTATTATCAGCTTCTTCTGAATCCGCCGCAAGGCAAAACAAATGAATCAAAACTTTCAACAACGGATCTCTTGGTTCTGGCATCGATGAAGAACGCAGC
+
IIIIIHIIIIIIGHHIIIIIIIIHIGIIIIIIIHIIIGIHIIIIIGIIIHIHIIIIIGIIIIIIIIIIIHIIIIIIIGIHHHIIIHIIIIIHHIIIIIIIIIIIIIIIIIIIIIIIIIIIIIIIIIIIIIIIIIIIIIIIIIIIIIIIIIIIIIIHIIIIIIIIIHIHIHIIIIIIIIIIIIIHHHHIIIIIIIIIIIHIHHHIIHIIIHHHIFIHIIIIIIIHFHIHHHFHHECHHGIIIIIIHHHGIIIIIHIHIIIGIIIHIIHIIIIIIGAABDD
@HWI-D00621:464:HFY7KBCXY:1:1102:9746:68077 1:N:0:AAGAGGCAAGTCAACA
AAGTCGTAACAAGGTCTCCGTAGGTGAACCTGCGGAGGGATCATTACAAGTGACCCCGGTCTAACCACCGGGATGTTCATAACCCTTTGTTGTCCGACTCTGTTGCCTCCGGGGCGACCCTGCCTTCGGGCGGGGGCTCCGGGTGGACACTTCAAACTCTTGCGTAACTTTGCAGTCTGAGTAAACTTAATTAATAAATTAAAACTTTTAACAACGGATCTCTTGGTTCTGGCATCGATGAAGAACGCAGC
+
IIIIIIIIIIIIIIIIIIIIIIIIIIIIIIIHIIIIIIIIIIIIIIIIIIIIIIIIIIIIHIIIIIIIIIIIIIIIHIHIIIIIIHIIIIIIIIIIIIIIIIIIIIIIIIIIIIIIIIIIIIIIIIIIIIIIIIIIIIIIIIIIIIIIIIIIHIIHHHIIHIIIIIIIIIIIIIIHIIIIIIIIIIIIIIHIIHIIIHIIIIIIIIIIIIIHIHHIHIIIIIIIIIIIHIIGHIIIIIIIIIIIHIDDDD?
@HWI-D00621:464:HFY7KBCXY:1:1102:8453:68810 1:N:0:AAGAGGCAAGTCAACA
AAGTCGTAACAAGGTCTCCGTTGGTGAACCAGCGGAGGGATCATTACCGAGTTTACACTCATAACCCTTTGTGAACATTATAACTTGTTGCTTCGGCGGCTTCTGCCCTTCGGGGCGTTGCCCGCCGGCGTTTCAGTATCTCTGTTTGTACCCGACGATACATCTGAGTGTTCTTAGCGAACTATAAAAACTTTTAACAACGGATCTCTTGGTTCTAGCATCGATGAAGAACGCAGC
+
IIIIIIHIIIGIIIIIIIIIIIIIIIIHIIIIIIIIIHIHIIIIIHIIIIIIIIIIIHIIIIIGHIIIIIIIIIIIIIIHGHIIIIIIIIIIIIIIIIIIIIIIIIIIIIIHIIIIIIIHHHHIIIIIIIIIIIIHIIIIIIIIIIIIIIIIIIIIIIIIIIHHIHIIIIIIIIIIIIIIIIIIIIHHHIIIHIIIHIIIIIIIHIIIIIIIIIIIIIIIIIHIIIIGIIIIDDDDC
@HWI-D00621:464:HFY7KBCXY:1:1102:10370:69364 1:N:0:AAGAGGCAAGTCAACA
AAGTCGTAACAAGGTTTCCGTAGGTGAACCTGCGGAAGGATCATTACCGAAGTCAAGGCCCCTTCGGGGGCTAAACTTCCACCCTTTGTTTACCTTACCATTGTTGCTTTGGCGGGCCGCCTTAGGCCACCGGCTCTCGAGCTGGTGCGTGCCCGCCAGAGACCCCCAAACCCAAACCATATTTAGTGTCGTCTGAAAACAAGTTTAAATTATTAAAACTTTCAACAACGGATCTCTTGGCTCTGGCATCGATGAAGAACGCAGC
+
IIIIIIIIIIHIIIHIIIIIIIHHIIIIIHHHIIIIIIIIHIIIIIIHIIIIIIIIIIIIIIIIIIIHIIIIIIHIIIHEHIIIIIIIIIIIIIIIHIIIIIIIIIHIIIIIIIIIIIIIIIIIIIIIIIIIHHIIIIIIIIIIIIIIIIHIIIIIIIIIIHIHIIIIGIIIIIIIHIIIIIIHIIIHIIIIIIIHIIHIIIIIHIIIHIIIIIIIIIIIIIIIIIIIHHHEGHIIIHIIIIIIIIIIIIIIHHIIIHCIDDDD?
@HWI-D00621:464:HFY7KBCXY:1:1102:12379:69647 1:N:0:AAGAGGCAAGTCAACA
AAGTCGTAACAAGGTTTCCGTAGGTGAACCTGCGGAAGGATCATTACTGAAAAACTTTTTCAAGTTTTTTTAAATCCCATTGTCTACCTACCATGTTGCTTCCACTGGGCATGTCTTACCTTGTGTAAGACCTTTGGCTTATGTGAATAACCCAAGTCAGGGAGTTGCCGGTGGCAAGACTATCTACCAAAACTTGATTAAAATACAGTGTCTGAATCTTTTGCTTCAATGAAATAAAACTTTCAACAACGGATCTCTAGGCTCTTGCATCGATGAAGAACGCAGC
+
IIIIIIIIIIIIIIIIHIIIIIIIHIIIHIIIIIIIIIIHGHIIIHIHIHIHHIIIIIIIIIIIIIIIIIIIIIIIHIHHHHHIIGIHIIIIHIIIIIIHIIIIIIIIIIIIIIIIIIIIIIIIIIIIIIIIIIIIIHIIIIIIIIIHIHIHGIIIIIIIIIHIIIIIIIIIIHIIIIIIIHHIHIIIIIHIIIIIIIIIIHIHIIIHIIIIIIIHIHIIIIIIIIIIIGIIIIIIIIIHIIIIIIIIIIIIIIIHIIHIGIIIIHGIIHFIIIIIIIIHHACDDC
@HWI-D00621:464:HFY7KBCXY:1:1102:16225:69566 1:N:0:AAGAGGCAAGTCAACA
AAGTCGTAACAAGGTTTCCGTAGGTGAACCTGCGGAAGGATCATTAGTGATTGCCCTAGTGGCTTAAAACTATATCCATTTACACCTGTGAACCGTTTGATTGACACTCTGTGTTGATTTTACAAACAATATGTAAAGAAAGTCAAGTTATTATAACAAAAAATAACTTTCAACAACGGATCTCTTGGCTCTCGCATCGATGAAGAACGCAGC
+
IIHIIIIIIIIIIIIIIIIIIIIIHIIIIIIIIIIIIIIIIIIIIIIIIIIIIIIIIIIIIIIIIIIIIIIIIIIIIIIIIIIIIIIIIIIIIIIHIIIIIIIIIIIIIIIIIIIIIIIIIIIIIIIIIIIIIIIIIIIIIIIIIIIIIIIIIIIIIIIIIIIIIIIIIHIHIHIIIIIIIIIIIIIIIIIIIIIIIIIIIIIIIIIIIIIH@
@HWI-D00621:464:HFY7KBCXY:1:1102:3556:70206 1:N:0:AAGAGGCAAGTCAACA
AAGTCGTAACAAGGTCTCCGTAGGTGAACCTGCGGAGGGATCATTACAAGTGACCCCGGTCTAACCACCGGGATGTTCATAACCCTTTGTTGTCCGACTCTGTTGCCTCCGGGGCGACCCTGCCTTCGGGCGGGGGCTCCGGGTGGACACTTCAAACTCTTGCGTAACTTTGCAGTCTGAGTAAACTTAATTAATAAATTAAAACTTTTAACAACGGATCTCTTGGTTCTGGCATCGATGAAGAACGCAGC
+
IIIIIIIIIIIIIIIIIIIIIIIIIIIIIIIIIIIIIIIIIIIIIIIIIIIIHIIIIIIIIHIIIIIIIIIIIIIIIIHIHIIIIIIIIIIIIIIIIIIIIIIIIIIIIIIIIIIIIIIIIIIIIIII#IIIIIIIIIIIIIIIIIHHIIIIIIIIIIIIIIIIIIIIIIIHIIIIIIIIIIIHIHIIIIIIIIIIIIIIIIIIIIIHHHHIHHHHHIIIIIIIIIIIIIIIIIHHHIIIIIIIIIDDDAD
@HWI-D00621:464:HFY7KBCXY:1:1102:9412:70029 1:N:0:AAGAGGCAAGTCAACA
AAGTCGTAACAAGGTTTCCGTAGGTGAACCTGCGGAAGGATCATTACCGATTTTTAGCGGATCTGATCTTTGGTCATGATCTCGCGAAAAACTTGTATTTAAAACCCCACTCTTATAAATTAAATCATTTATACAATGTATATAATAAATAAAGATCACTTTCAACAACGGATCTCTTGGCTCTCGCATCGATGAAGAACGCAGC
+
IIIIIIIIIIIIIIIIIIIIIIIIIIIIIIIIIIIIIIIIIIIIIIIIIIIIIIIIIIIIIIIIIIIIIIIIIIIIIIIHHHHHIIIIIIIIIIIIIIIIIIIIIIIIIIIIIIIIIIIIIIIIIIIIIIIIIIIIIIIIIIIIIIIIIIIIIIIIIIIIIIIIIIIHIIIIIIIHIIIIIIIIIIIIIIIIIIIIIIIIGIIIB
@HWI-D00621:464:HFY7KBCXY:1:1102:10217:70330 1:N:0:AAGAGGCAAGTCAACA
AAGTCGTAACAAGGTTTCCGTAGGTGAACCTGCGGAAGGATCATTAGCAAGTGCTGCACCATGGATTGCCGACAGGCGATCCATGTGTGCTGGACTACATTTGTAACCATGTGCGAAAGTGAGTGGTTCCCTGGTCGATGACTGGGGAGCACTCCAACAACACGCTCGATGGACAAGTCATAAAGCAAACAAATTATTGACAACTTTTAACAATGGATCTCTTGGCTCTTGCATCGATGAAGAACGCAGC
+
IIIIIIIIIIIIIIIIIIIIIIIIIIIIIIIIIIIIIIIIIIIIIIIIIIIIIIIIIIIIIIIIIIIIIIIIIIIIIIIIIIIIIIIIIIIIIIIIIIIIIIHIIIIIIIIIIIIIIIIIIII?IIIIIIIIIIIIHHIIIIIIIIIIIIIIIIIIHIIIIIIIIIIIIIIIIIIIIIIIIIIIIIIIIIIIIIIIIIIIIIIIIHIIIHIIIIIIIIIIIIIIIIIIIHHIIIIIIIIIIIIIIDDDDD
@HWI-D00621:464:HFY7KBCXY:1:1102:10504:70703 1:N:0:AAGAGGCAAGTCAACA
AAGTCGTAACAAGGTTTCCGTAGGTGAACCTGCGGAAGGATCATTCATAATAAGTGTTTTATGGCACTTTTTAAATCCATATCCACCTTGTGTGCAATGTCAGTCGATCTTCTTCATGGAGATCGACCAAACATCAACCTTTATCTTTTAACTCTTTGTCTGAAAAATATTATGAATAAACAATTCAAAATACAACTTTCAACAACGGATCTCTTGGCTCTCGCATCGATGAAGAACGCAGC
+
IGHHIIIHIIIIIIHIIIIIIIIIIIEGHHHIIIIHHHIIIIIIIIIIIIIIIIHIIHIIHHIIHIIIIIIIIIIIIIHHHHIIIHIIIIIHIHIIIIIIIIIIIIIIIIIIIIIIIIGHHIIIIIIIIIHIIIHIIIIHHIIIIIIIIHHHHIIIIIIIIIIGIIIIIIIIIIIIIIIIHIIIHHIIIIHIHIIIIHIIIIIIIIIHIIIIHHIIGIIHHHGIIIIHIIIIHHIIIADDAD
@HWI-D00621:464:HFY7KBCXY:1:1102:10997:70798 1:N:0:AAGAGGCAAGTCAACA
AAGTCGTAACAAGGTCTCCGTAGGTGAACCTGCGGAGGGATCATTACAAGTGACCCCGGTCTAACCACCGGGATGTTCATAACCCTTTGTTGTCCGACTCTGTTGCCTCCGGGGCGACCCTGCCTTCGGGCGGGGGCTCCGGGTGGACACTTCAAACTCTTGCGTAACTTTGCAGTCTGAGTAAACTTAATTAATAAATTAAAACTTTTAACAACGGATCTCTTGGTTCTGGCATCGATGAAGAACGCAGC
+
IIIIIIIIIIIIHIIIIIIIIIIIIIIIIIIIIIIIIIIIIIIIIIIIIHIIIIIIIIIHHHIIIIIIIIIIHIIIIIIHIIIIIIIIIIIIIIIIIIIIIIIIIIIIIIHIIIHHIIIIIIIIIIIIIIIIIIIIIIIIIIIIIIIIIIIIIHIIIIIIIIIIIHIIIIIIIHIIHIIIIIIIIIIIIIIIIIIIIIIIIIIIIIIHHIHIIIIIIHIIIIIIHHIIHIIIIIIIIIIIIIIIIIDDCDD
@HWI-D00621:464:HFY7KBCXY:1:1102:10255:71217 1:N:0:AAGAGGCAAGTCAACA
AAGTCGTAACAAGGTTTCCGTAGGTGAACCTGCGGAAGGATCATTCATAATAAGTGTTTTATGGCACTTTTTAAATCCATATCCACCTTGTGTGCAATGTCGGTTGATCTTCTTTATGTAGATCAGCCAAACATCAACCTAATTTTTAACACTTTGTCTGAAAAATATTATGAATAAATAATTCAAAATACAACTTTCAACAACGGATCTCTTGGCTCTCGCATCGATGAAGAACGCAGC
+
IHIHFHHHHHHIHIHIIIIIIIIHIIHHHIIIIHIIIIHIHIIIIHHIIIIIIIIHIIIIIIIIHIIIIIIIIIIIIIIIIIIIIIIIIIIIIIIIIIIIIHIIIIGIIIIIIIIIIIIIIIIIIIGIIIIIIIIIIIIIIIIIIIIIIIIIIIIIIIIIIHIIIIIIIIIIHIIIIIIIIIIIIIIIIIIIIHIHIIGIIIIIIHIIIIIIHHIIIHIHIIIIIIIIIIIIIHHDBDDD
@HWI-D00621:464:HFY7KBCXY:1:1102:10697:71779 1:N:0:AAGAGGCAAGTCAACA
AAGTCGTAACAAGGTTTCCGTAGGTGAACCTGCGGAAGGATCATTCATAATAAGTGTTTTATGGCACTTTTTAAATCCATATCCACCTTGTGTGCAATGTCAGTCGATCTTCTTCATGGAGATCGACCAAACATCAACCTTTATCTTTTAACTCTTTGTCTGAAAAATATTATGAATAAACAATTCAAAATACAACTTTCAACAACGGATCTCTTGGCTCTCGCATCGATGAAGAACGCAGC
+
IIIHIIIIIIIHIIIHIIIIIIIIHIHHIHIIIIIIIIIIIIHHIIHIIIHIIIIIHIIIIIIIIIIIIIIIIIIIIIIHGHIIIIIIIIIIIIIIIIIIIIIIIHIIIIIIIIIIIIHHHIIIIIIIIIIIIIIIIIIIHIIIIIIHIHHIIIIIHEIIIHHIIIHGHIIIIIHIHIIIIIIIIIIIIIIIIIIIHFIIIIIIIIIIIIIIGIHIIIIIIIHIIIIIIIIIIIIIIBDDAD
@HWI-D00621:464:HFY7KBCXY:1:1102:12913:75097 1:N:0:AAGAGGCAAGTCAACA
AAGTCGTAACAAGGTTTCCGTAGGTGAACCTGCGGAAGGATCATTACCGAGTTCATGCCCTTACGGGTAGATCTCCCACCCTTTGTATACTATACCTTTGTTGCTTTGGCGGGCCGCCTAGCTACTGGCTTCGGCTGGTAAGTGCCCGCCAGAGGACCCAAAACCCTGAATTATTAGTGTCGTCTGAGTAAAATATTTAATATTTAAAACTTTCAACAACGGATCTCTTGGCTCTGGCATCGATGAAGAACGCAGC
+
IIIIIIIIIIIIIIIIIIIIIIIIIIIIIIIIIIIIIIIIIIIIIIIIIIIIHIHHIIIIIIIIIIIIIIHIIIIIIIIHHIIIIIIIIIIIIIIIIIIIIIIIIIIIIIIIIIIIIIIIIIIIIIIIIIIIIIIIIIIIIIIIIIIIIIIIHIIIIIIIIIIIIIIIIIIIIIIIIIIIIIIIIIIIIIIIIIIIIIIIIIIIIIIIIIIIIIIHIHIIIIIIIIIIIIIIIIIIIIIIIIIIIIHIIHHDDDDD
@HWI-D00621:464:HFY7KBCXY:1:1102:13999:75021 1:N:0:AAGAGGCAAGTCAACA
AAGTCGTAACAAGGTTTCCGTAGGTGAACCTGCGGAAGGATCATTCATAATAAGTGTTTTATGGCACTTTTTAAATCCATATCCACCTTGTGTGCAATGTCAGTCGATCTTCTTCATGGAGATCGACCAAACATCAACCTTTATTTTTTAACTCTTTGTCTGAAAAATATTATGAATAAACAATTCAAAATACAACTTTCAACAACGGATCTCTTGGCTCTCGCATCGATGAAGAACGCAGC
+
IIIIIIIHHIGIIIIIIIIIIIIIIIIIHIIIIIIIIIIHIIIIIIIIIIIHHIIIIIIIIHHHHIIIIIIIIIIIIIIIIIIIIIIIIIIHIIIIIIIIIIIIIIIIIIIIIIIIIIIIIIHIIIIIIIIIIIIIIIIIIIIIIIIIIIHIIIIIIIIIIIIIIIIIIIIIIIIIHIIIIIIIIIIIIIIIIIIIHIIHHHIIIIIIIIHIIIIGHIIIIIIHHHIIIIIIIIIIIDDDDB
@HWI-D00621:464:HFY7KBCXY:1:1102:9741:75522 1:N:0:AAGAGGCAAGTCAACA
AAGTCGTAACAAGGTTTCCGTAGGTGAACCTGCGGAAGGATCATTAACATGATATACCATTTCAACCCCACTTTTCGTACGAATGAATTATTTCTTTTCTACTATTTTTTACCCCCTTCTTTTTTTACAAATCATCTAGACTGATATGATACACATAATCAATAACGCTAAAACAACTCTTAGCAACGGATATCTTGGCTCTCGCATCGATGAAGAACGCAGC
+
IIIIIIIIIIIIIIIIIIIIIIIIIIIIIIIIIIIIIIIIIIIIIIIIIIIIIIIIIIIIIIIIIIIIIIIIIIIHIIIHHIIIIIIIIIIIIIIIIIIIIIIIIIIIIIIIIIIIIIIIIIIIIIIIIIIIIIHIIIIIIIIHIIIIIIHIIIIIIIIIIIIIIIIIIIIHHHIIIHHIIHIHIIIIIIIIIIIIIIIIIIIIIIIIIIIIIIIIIIHFHIH
@HWI-D00621:464:HFY7KBCXY:1:1102:9121:76384 1:N:0:AAGAGGCAAGTCAACA
AAGTCGTAACAAGGTTTCCGTAGGTGAACCTGCGGAAGGATCATTACCAAATCTATGGCCGAAAGGCCTTGCCCTAGGTGGGGAAACCCACCGACGGTAAACCCTTTGTGAAAACCTTTCGTTTGCCTCGGCGGCACCCTTTCGTTAGGGGTCAGCCCGCCGACGGCACCCAACCAAAAATCTTTTTTTAAGAATTGAAGCTAAGTCTGAATCAATGGTCGAATGACTATAAAACTTTCAACAACGGATCTCTCGGTTCCCGCATCGATGAAGAACGCAGC
+
IIIIIIIIIIIIIIIIIIIIIIHIHIIIIIHIIIIIIIIGIIIIIIIIIIIIIIIIHIHIIIIIIIIIIIHIIIHIIHIIIIIIIIIIIIIIIIIIHIIIIIIIIIIIIIIIHIIIIIIIIIIIIHIIIIIIIIIIIIIIIIIIIIHIIIIIIIIIIIIIIIIIIIIIIIIIIIIIIIIIIIIIIIIHIIIIIIIIIIHHIIIIIIIIIIIIIIIIIIIIIIIIIIIIIIIIIIIHIIIIHIIIIIIIIHHF</IIIGHDIIIIIIIIIIIIIIIIDDDAD
@HWI-D00621:464:HFY7KBCXY:1:1102:13254:76488 1:N:0:AAGAGGCAAGTCAACA
AAGTCATAACAAGGTTTCCGTAGGTGAACCTGCGGAAGGATCATTAATGATGCCCTCGAAGTCTTTGGACTGGTAGGGTTTGTGTCGGTCTCTTCGGAGTCGACCTTATCTCACACACCGTGAACTGTGGCTTCGGCCATTTACACAAACTGTTAGTAATGAATGTAATATCATAACAAACATAAAACTTTTAACAACGGATCTCTTGGCTCTCGCATCGATGAAGAACGCAGC
+
IIIIIIIIIIIIHIIIIIIIIIIIIIIIIIIIIIIIIIIIIIIIIIIIIIIIIIIIIIIIIIIIIIIIIIIIHIIIIHHEIIIIIIIIIIIIIIIIIIIIIIIIIIIIIIIIIIIIIIIIIIIIIIIIIIIIIIIIIIIIHIIIIIIIHIIIIIIHIIIIIIIIIIIIIIIIIIIIIIIIIIHIHIIIIIIIIHHHIIIIIIIIIIIIHIHIIIHIIIIIIIIIIIIIIABBAD
@HWI-D00621:464:HFY7KBCXY:1:1102:7555:76533 1:N:0:AAGAGGCAAGTCAACA
AAGTCGTAACAAGGTCTCCGTAGGTGAACCTGCGGAGGGATCATTACTGAGTGAGGGCCTTCGGGCTCGACCTCCAACCCTTTGTGAACACAACTTGTTGCTTCGGGGGCGACCCTGCCGTTTCGACGGCGAGCGCCCCCGGAGGCCTTCAAACACTGCATCTTTGCGTCGGAGTTTAAGTAAATTAAACAAAACTTTCAACAACGGATCTCTTGGTTCTGGCATCGATGAAGAACGCAGC
+
IIIIIIIIIIIIIIIIIIIIIIIIIIIIIIIIIIIHIIIIIIIIIIIIIIIIIIIIIIIIIIHIIIIHHIIIIIIIIIIHHIIIIIIIIIIIIIIIIHIIIIIIIIIIIIIIIIIIIIIIIIIIIIIIIIIIIIIIIIIHIIIIIHIIIIIIIIIIIIIHIIIIIIIIIIIIIIIIIIIIIIIIIIIIIIIIIIIIHIHIHIIHIIHIIIIIIIIIIIIIIIIIIIIIIHIIIIIIDDDDD
@HWI-D00621:464:HFY7KBCXY:1:1102:10481:77320 1:N:0:AAGAGGCAAGTCAACA
AAGTCGTAACAAGGTCTCCGTAGGTGAACCTGCGGAGGGATCATTACAAGTGACCCCGGTCTAACCACCGGGATGTTCATAACCCTTTGTTGTCCGACTCTGTTGCCTCCGGGGCGACCCTGCCTTCGGGCGGGGGCTCCGGGTGGACACTTCAAACTCTTGCGTAACTTTGCAGTCTGAGTAAACTTAAATAATAAATTAAAACTTTTAACAACGGATCTCTTGGTTCTGGCATCGATGAAGAACGCAGC
+
IIIIIIHIIIIIIIIIIIIIIIIIIIIIIHIIIIIIIIIIIIIIIIIIIIIHIIIIIIIIIIIIIIIIIIIIIIIIIIIIHHIIIIIIIIIIIIIIIIIIIIIIIIIIIIIIIIIIIIIIIIIIHIIIIIIIIIIIIHIIIIIIIIHHIIIIIIIIIIIIHIIIIIIIIIIIIIIIIIIIIIIIIIIIIIFIIIIIIIIIIIIIIIHHIHHIIIIIIIIIIIHIIIIIIIIIIIHGIIIIIHIIHHCCDDD
@HWI-D00621:464:HFY7KBCXY:1:1102:15068:80001 1:N:0:AAGAGGCAAGTCAACA
AAGTCGTAACAAGGTCTCCGTAGGTGAACCTGCGGAGGGATCATTACAAGTGACCCCGGTCTAACCACCGGGATGTTCATAACCCTTTGTTGTCCGACTCTGTTGCCTCCGGGGCGACCCTGCCTTCGGGCGGGGGCTCCGGGTGGACACTTCAAACTCTTGCGTAACTTTGCAGTCTGAGTAAACTTAATTAATAAATTAAAACTTTTAACAACGGATCTCTTGGTTCTGGCATCGATGAAGAACGCAGC
+
IIHHHHHIIIHHIHIIIIIIIIIIIHHIIHHHIIIIIIHIHIIIIIIIHHHIIIIIIHIIIHIIHHIIIIHHIIHIIHIHHHHIHHHIIIIIIIIIIIIIIIIIIIIIHIIIIIHIIIIIIHHIGIIHIHHIIHIHHIIIIIIIIIIIIIIIIIIIIHHDHHIIIIIIHHIIIIIIIIIIIHHIIHIIIIIIHHHIHIIIIIIIIIIIIIHIHHIIHHIIHHIIIIIHIIHIIHHHHIIIIIHHHHDDD?D
@HWI-D00621:464:HFY7KBCXY:1:1102:16069:80340 1:N:0:AAGAGGCAAGTCAACA
AAGTCGTAACAAGGTTTCCGTAGGTGAACCTGCGGAAGGATCATTACTGAAAAACTTTTTCAAGTTTTTTTAAATCCCATTGTCTACCTACCATGTTGCTTCCACTGGGCATGTCTTACCTTGTGTAAGACCTTTGGCTTATGTGAATAACCCAAGTCAGGGAGTTGCCGGTGGCAAGACCATCTACCAAAACTTGATTAAAATACAGTGTCTGAATCTTTTGCTTCAATGAAATAAAACTTTCAACAACGGATCTCTAGGCTCTTGCATCGATGAAGAACGCAGC
+
HHIEGHHHG=GHH@CHEHHHHHIGCGHEHHFHIGHHHCGHIHEHGIGHHHIIIHIIIHIIIIIIHIIIIIIIIIIIIIHHHHHIIIIIIHIIIIIHIIIIIIIIIIHIIIIIIIIIIIIIIIIIHIHIHIIHIIIIIHIIIIHHIIIIIIIIIIIIHIIIIIIIIHIIIIIHIHHHHHIIHIIIIIIIIIHIIHIIIIIHHIIIHIHIIIIIIIIIIIIIIIIHHHIIHHHIIHIIIHIHIIHHHIIIIIIHHIHIIIIHFGHIHGGCC@GCHHHECIHE?@@BDB
@HWI-D00621:464:HFY7KBCXY:1:1102:9182:80845 1:N:0:AAGAGGCAAGTCAACA
AAGTTGTAACAAGGTTTCCGTAGGTGAACCTGCGGAAGGATCATTAACAAATCCTGCTGCAGTGCCCTTGGGTGCTGTAGTATATTAACTCGGTCCGGGTCGCGAGATCCGGGCTGATAAATTAATGTGTGTGTTATGTTGACAATGTGTGTGTGATTAATTATTAGTAGACAACTTTTAACAATGGATCTCTAGGCTCTTGCATCGATGAAGAACGCAGC
+
IIIIIIIIIIIIIIIIIIIIIIHIIIIIHIGHIIIIIIIIIIIIIIIIIIIIIIIIIIIIIIIIIIIIIIIIIIIIIIIHHIIIIIIIIIIIIIIIIIIIIIIIIIIIIIIIIIIIIIIIIIIIIIIIIIIIIIIIIIIIIIIIIIIIIIIIIIIIIIIIIIIIIIIIIIHIIIIIIIIIIIIIIIIIHIIIIIIIIIIIIIIIIIIHIIIIIIIIDHHII
@HWI-D00621:464:HFY7KBCXY:1:1102:11025:80886 1:N:0:AAGAGGCAAGTCAACA
AAGTCGTAACAAGGTTTCCGTAGGTGAACCTGCGGAAGGATCATTCACAATAAGTGTTCAATGGCACTTTAAAATCCATTACCCACCTTGTGTGCACTGTAAGGAGGAGGCAGACTTTCTGTCTCTTTCATTATATACATACCCACAATCTTCTTTCTTGTCTACTTTATTCGAGTACAAAACTCTAATACAACTTTCAACAACGGATCTCTTGGCTCTCGCATCGATGAAGAACGCAGC
+
IIIIIIIIHIIIHIIIIHIIIIIIIIIIIIIIIIIIIIIHIIIIIIIIIIIIIHIIIIIIIIIIIIIIIIIIIIIIIIIHHIIIIIIIIIIIIIIIIIIHIIGIIIIHIIIIIIIIHIIIIHIIIIIIIIIIIIIIIIIIIIHIIIIIIIIHHIIIIIIIIHIIHIIIHIIIHGIHIIIIIHIHIIIIIIIIHIHHIHIHIIIIIIIHIHIHHIIHHIIIIIIIFIIIHIIIIIIDDDCD
@HWI-D00621:464:HFY7KBCXY:1:1102:12854:80876 1:N:0:AAGAGGCAAGTCAACA
AAGTCGTAACAAGGTTTCCGTAGGTGAACCTGCGGAAGGATCATTAATGGTGCTTGCAGAAATGCTTGCACGGCGGCGGCCTTAAAACGCGCCAAATGGCACCCTTTGTTTACGAGTACCGTTCGTTTCCTCGGTGGGCTTGCCTGCCATGAGGACCAACAAAAACCTTTTGTAGTAGCAGTATCTTCAGTAAAAACAAATATTAAAACTTTCAACAACGGATCTCTTGGTTCTGGCATCGATGAAGAACGCAGC
+
IHIHIIIIIHIIIIIIIIIIIIIIFIIIIIIIIIIIIIIIIIIIIIIIIIHIIIIIIIIHHIIIHHIIIIIIHIIIIIIHIIIHIIIIIIIIIIIIIIIIIIHIIIIIHIIIIIIIIIIIIIIIIIIIIIIIIIHIIIIIIIIIIIIIIIIIIIIIIIIIIIIIIIIIIIIIIIIIIIIIIIIIIIIIIHIIIIIIIIIIIHHIIIIIIIIIIIGIIIIIHIIIIIIIIIIIIIHCIIIIIIHHEIIIIIDAD?D
@HWI-D00621:464:HFY7KBCXY:1:1102:11056:81451 1:N:0:AAGAGGCAAGTCAACA
AAGTCGTAACAAGGTTTCCGTAGGTGAACCTGCGGAAGGATCATTACTGAAAAACTTTTTCAAGTTTTTTTAAATCCCATTGTCTACCTACCATGTTGCTTCCACTGGGCATGTCTTACCTTGTGTAAGACCTTTGGCTTATGTGAATAACCCAAGTCAGGGAGTTGCCGGTGGCAAGACCATCTACCAAAACTTGATTAAAATACAGTGTCTGAATCTTTTGCTTCAATGAAATAAAACTTTCAACAACGGATCTCTAGGCTCTTGCATCGATGAAGAACGCAGC
+
IHIIIIHIIIIIIIIIIHIIIIIIIIIIIIIIIIIIIIIIIIIIIIIIIIIIIIIIIIIIHIIIIHIIIIHIIIIIIHHHHIIIIIIHIHIIIIIIIIIIIHIIIIHHIIHIHIIIIIGIIIIIIIIIIIIIIIIIIIIIIIIIIIIHIIIHIHIIIIIIIIIIIIIIIIIIIIHIIIIIIIIHIHHIIIIIIIGHIIIIIIHIIIIIIIIIIIIIIIIIIIIIIIIIIIIIIIIIHHHIIIIHIIIIIIIIIIHIIIIIIIHIIHIIIIIIIIGIFIIIIDDDDD
@HWI-D00621:464:HFY7KBCXY:1:1102:11549:81274 1:N:0:AAGAGGCAAGTCAACA
AAGTCGTAACAAGGTTTCCGTAGGTGAACCTGCGGAAGGATCATTCATAATAAGTGTTTTATGGCACTTTTTAAATCCATATCCACCTTGTGTGCAATGTCAGTCGATCTTCTTCATGGAGATCGACCAAACATCAACCTTTATCTTTTAACTCTTTGTCTGAAAAATATTATGAATAAACAATTCAAAATACAACTTTCAACAACGGATCTCTTGGCTCTCGCATCGATGAAGAACGCAGC
+
IIIHIIIIIIIIHIIHIIIIIIIIHIHFHHIIIHIIIIIIIIIIIIIHIIIIIIHHIIIIIHIIIIIIIIIIIIIIIIIIHIIIIIIIIIIIIIHIIIIIIHIIHIIIIIIIIIIIIIHIIIIIGHIIIIIIIIIIIIIIIHEIIIIIIIIIIIIIIIIIIIIIIIIIIIIIIIIIIIIHIIIIIIGIHIIIIIIIIIIHHHIIIIHIIIIIIIIIHIIIIIHHIIHIIIIIIHIHHDDDDD
@HWI-D00621:464:HFY7KBCXY:1:1102:8211:81897 1:N:0:AAGAGGCAAGTCAACA
AAGTCGTAACAAGGTTTCCGTAGGTGAACCTGCGGAAGGATCATTCATAATAAGTGTTTTATGGCACTTTTTAAATCCATATCCACCTTGTGTGCAATGTCAGTCGATCTTCTTCATGGAGGTCGGCCAAACATCAACCTTATCTTTTAACTCTTTGTCTGAAAAATATTATGAATAAACAATTCAAAATACAACTTTCAACAACGGATCTCTTGGCTCTCGCATCGATGAAGAACGCAGC
+
IIIIIIIIIIIIIIIIIIIIIIIIIHHGHFHHIIIGHHIIIIIIIIIIIIIIIIIIIIIIIIIIIIIIIIIIIIIIIIIIIIIIIIIIIIIIIIIIIIIIIIIIIIIIIIIIIIIIIIIIIIIIIHIIIIIIIIIIIIIIIIIIIIIIIIIIIIIIIIIIIIIIIIIIIIIIIIIIIIIIIIIIIIIIIIHIIIIIIIIIIIIIIIIIIIHHHGIIIIIIHHIHIIIIHIIIIIIIDDCCD
@HWI-D00621:464:HFY7KBCXY:1:1102:7686:82065 1:N:0:AAGAGGCAAGTCAACA
AAGTCGTAACAAGGTTTCCGTAGGTGAACCTGCGGAAGGATCATTCATAATAAGTGTTTTATGGCACTTTTTAAATCCATATCCACCTTGTGTGCAATGTCAGTCGATCTTCTTCATGGAGATCGACCAAACATCAACCTTTATCTTTTAACTCTTTGTCTGAAAAATATTATGAATAAACAATTCAAAATACAACTTTCAACAACGGATCTCTTGGCTCTCGCATCGATGAAGAACGCAGC
+
IHIIIIIIIIIIIHIIHHIIIIIIHHFHHHHIIIIIIIIIHIIIIIIIIIIIIIHIIIIIIIIIIIIIIIIIIIIIIIIIIHIIIIIIIIIIIIIIIIIIIIIIIIIIIIIHIIIHIIIIIIIIIIHIIHHIIHIIHHIHIIHIIHIIHIHIIIIIHIIIIIIIIHIIIIIIIIIHHIHIIIIIEHIIIIIIHIIIIHIIIHIIIIIIIIIHIIHHHEIIIHHHHIIIHIIHIIIIIDDB@D
@HWI-D00621:464:HFY7KBCXY:1:1102:12417:82241 1:N:0:AAGAGGCAAGTCAACA
AAGTCGTAACAAGGTTTCCGTAGGTGAACCTGCGGAAGGATCATTACTGAAAAACTTTTTCAAGTTTTTTTAAATCCCATTGTCTACCTACCATGTTGCTTCCACTGGGCATGTCTTACCTTGTGTAAGACCTTTGGCTTATATGAATAACCCAAGTCAGGGAGTTGCCGGTGGCAAGACCATCTACCAAAACTTGATTAAAATACAGTGTCTGAATCTTTTGCTTCAATGAAATAAAACTTTCAACAACGGATCTCTAGGCTCTTGCATCGATGAAGAACGCAGC
+
IIIIIIIHIIIIIIHHIIIIIIIIIIIIIIIIIIIIIHIIIIIIIHIIIHIHIIIIIIIIIIIIHIHIIIIHIIIIIIIIIHIIIIIIIIIIIIIIIIIIIIIIIIIIIIIIIIIIIIIIIIIIIIIIIIIIIIIIIIIIIIIIIIIIIHIIIIIIIIIIIIIIIIIIIHIIIIIIIIIIIIIGIIIIIIHGHHHIIIIIIIIIIIIIIHHIIIIIIHIHIIIIIIIIIGIIIIIIHIHIIHIIIIIIIIIIIIIHIIIIGIHIHEIIIGIIIIIIIIIIIDDD@D
@HWI-D00621:464:HFY7KBCXY:1:1102:6886:82655 1:N:0:AAGAGGCAAGTCAACA
AAGTCGTAACAAGGTTTCCGTAGGTGAACCTGCGGAAGGATCATTCATAATAAGTGTTTTATGGCACTTTTTAAATCCATATCCACCTTGTGTGCAATGTCAGTCGATCTTCTTCATGGAGATCGACCAAACATCAACCTTTATCTTTTAACTCTTTGTCTGAAAAATATTATGAATAAACAATTCAAAATACAACTTTCAACAACGGATCTCTTGGCTCTCGCATCGATGAAGAACGCAGC
+
IIIIIIIIIIIIIIIIIIIIIIIIIHIIHIIIIIIIIIIIIIIIIIIIIIIIIIIIIIIIIIIIIIIIIIIIIIIIIIIIIIIIIIIIIIIIIIIIIIIIIIIIIIIIIIIIIIIIIIIIIIIIIIIIIIIIIIIIIIIIIIIIIIIIIIIIIIIIIIIIIIIIIIIIIIIIIIIIHIIIIIIIIIIIIIIIIIIIHHIIIIIIIIIIIIIIIIHIHIIIIIIIIIIIIIIIIIIIIDDDDD
@HWI-D00621:464:HFY7KBCXY:1:1102:10603:82712 1:N:0:AAGAGGCAAGTCAACA
AAGTCGTAACAAGGTCTCCGTTGGTGAACCAGCGGAGGGATCATTACCGAGTTAACAACTCCCAAACCCCTATGTGAACCTATACCAAACGTTGCTTCGGCGGGAACGCCCCGGCTCAGCCCGGAACCAGGCGCCCGCCGAGGACCCCCAAACCCATGTTTTCTTACAGTTTTTTCTGAGTGGCAAACGCAAAATAAATTAAAACTTTTAACAACGGATCTCTTGGCTCTGGCATCGATGAAGAACGCAGC
+
IIIIIIIIIIIIIIIIIIIIIIIIIIGIIIIIIIIIIHIIIIIIIIIIIIIIIIIIIIIIIHIIIIIIIIIIIIIIIIIIHIIIIIIIIIIIHIIIIIIIIIIIIGIHIIIIIIIIIHIIIIIIIIIIIIIIIIIIIIIIIIIIIIIIIIIIIIIGIIIIIHHIIIIIIHHHIIIIIIIIIIIIIIHIIHIIIIIIIIHIIIIIIIHIIIIIIIIIIIHIHIIIIIIIIIIIIIIIIIIIIIIIIIDDDDD
@HWI-D00621:464:HFY7KBCXY:1:1102:13343:82665 1:N:0:AAGAGGCAAGTCAACA
AAGTCGTAACAAGGTCTCCGTAGGTGAACCTGCGGAGGGATCATTACTGAGTGAGGGCCTTCGGGCTCGACCTCCAACCCTTTGTGAACACAACTTGTTGCTTCGGGGGCGACCCTGCCGTTTCGACGGCGAGCGCCCCCGGAGGCCTTCAAACACTGCATCTTTGCGTCGGAGTTTAAGTAAATTTAAACAAAACTTTCAACAACGGATCTCTTGGTTCTGGCATCGATGAAGAACGCAGC
+
IHIIIIIIHIIIHEIIIIIHIIIHIIIIIIHIIIIHHHIIIIIIIIIIIIIIIIIHIIIIIIHIIHHHIIIHIIIIIIHIIIIIIIIIIIIIIIIIIIIIIIIIIHIIIIIIIIIIIIIIIIIIIHIIIIIIIIIIIIIIIIGHIIHIIIIIIIIIIIHHIIIIHIIIIIIIIIIIIIIHIIIIIIIIIHIIIIIIIIIIHDHHIIIIIIHHHIGIIIIIIIIHIIIIIIIIIIIIHCDDDD
@HWI-D00621:464:HFY7KBCXY:1:1102:14614:82733 1:N:0:AAGAGGCAAGTCAACA
AAGTCGTAACAAGGTTTCCGTAGGTGAACCTGCGGAAGGATCATTACAAATCATGGCGAACCTCGCGTTTCGCGAGGTCTTACGTCCATTTTTCGTATTTAAAACATCCCACTCTTTAAAAAATATTTATCTATGATAAAAATAAAAAGATCACTTTCAACAACGGATCTCTTGGCTCTCGCATCGATGAAGAACGCAGC
+
IIIIIIIIIIIIIIIIIIIIIIIIIIIIIIIIIIIIIIIIIIIIIIIIIIIIIIIHIIIIIIIIIIIIIIIIIIHIHHGHHHIIIIIIIIIIIIIIHHIIHHIIIIIIIIIIIIIIIIIIHIIIIIIHIIIHIIIIIIIIIIIIIIIIIIIIIIIIIIIIIIIIIHIIIIIIIIHIIHHIHIIIIIIIIIIIIIIIIDHD
@HWI-D00621:464:HFY7KBCXY:1:1102:15555:83548 1:N:0:AAGAGGCAAGTCAACA
AAGTCGTAACAAGGTTTCCGTAGGTGAACCTGCGGAAGGATCATTAACGAGTTAGGGTCTCTCTGGCCCGACCTCCCAACCCTTTGTCTACTTGACCATCGTTGCTTCGGCGAGCCCGTCCTCACGGACCGCCGGAGGGATCTTTACTGGCCCTTTGGTCCGCGCTCGTCGGTAGCCCAACCTTTAAAATCTTTAACTAAACGTGCCTTAATCTAAGTACAATTATTAAATAAAAGCAAAACTTTCAACAACGGATCTCTTGGTTCTGGCATCGATGAAGAACGCAGC
+
IIIHHHIIIIIIIIIHIIIIIIIIIIIIIIIIIHIIIIIIIIIIIIIHIHIIIIIHIHIIIIIIIDHHIHIIIHIIIHHIHIIIIIIIHIIIHIIIIIIIIIIIIIIIIHHHHHIIIIIIIIIIIIIIIIIIIHIIIIIIHHIIIIIIIIIIIIIIIIIIIIIHIIIIIIIIIIIIHIIHIIIIHHIIIIIIIIHGHHHIHHIIIIIIIIIIIIIIIIIIIHIIIIIIIIIIHHHHHIHIHHHHHIIHIIHIIHIIIHIHEHHIIIFH=IIIIIIIIIIIIIIDDD0D
@HWI-D00621:464:HFY7KBCXY:1:1102:6951:84724 1:N:0:AAGAGGCAAGTCAACA
AAGTCGTAACAAGGTTTCCGTAGGTGAACCTGCGGAAGGATCATTCATAATAAGTGTTATACTGCACTTTTTAAACAAGTACTCACCTTGTGTGCAATGTTTGCTGTCGTGTCGTTCACGCGTCGCGTCAGCTTAATACCAACCTTTTATTTAAACAATTTTGTCTGAAGATATTTTGAATAAATAATTCTAAATACAACTTTCAACAACGGATCTCTTGGCTCTCGCATCGATGAAGAACGCAGC
+
IIIIIIIIIIIIIIIIIIIIIIIIHIIIHIIIIIIIIIIIIIIIIIIIIIIIIIIIIIIIIIIIIIIIIIIIIIIIIIIHHIIIIIIIIIIIIIIIIIIIIIIIIHIIIIIIIIIIIIIIIIIIHIIIIIHIIIIIIIIIIIIIIIIIIIIIIIIIIHIIIIIIIIIIIIIIIIIIIIIIIIIIIIIIIHIIIIIIIIIIIIIIIIIIIIIIIIIIIIIIIIIIIIIIIIIIIIIIIIIIIDDDCD
@HWI-D00621:464:HFY7KBCXY:1:1102:11325:85225 1:N:0:AAGAGGCAAGTCAACA
AAGTCGTAACAAGGTTTCCGTAGGTGAACCTGCGGAAGGATCATTAGTGAACGCCCTCACGGGCTTATAACTATTCCAAACCTCTGTGAACCGTGCCCTTCGGGGCTATTTTACAAACATGGTGTAATGAACGTCATATATCATAACAAAACAAAACTTTCAACAACGGATCTCTTGGCTCTCGCATCGATGAAGAACGCAGC
+
IIIIIIIIIIIIIIIIIIIIIIHIIIIIIHIIIIIIIIIIIIIIIIIIIIIIIIIIIIIIIIIIIIIIIIIHIIIIIIIHIHHIIIIIHIIIIIIIIIIIIIIIHHIIIIIIIIIIIIIIIIIIIIIIIIIIIIIIIIIIIIIIIIIIIIIIIIIIIHIIIHHIIHIIIIIIIIIIIHHHIIIIHIIIIIIIIIIIIHHDHHD
@HWI-D00621:464:HFY7KBCXY:1:1102:10294:85326 1:N:0:AAGAGGCAAGTCAACA
AAGTCGTAACAAGGTCTCCGTTGGTGAACCAGCGGAGGGATCATTACCGAGTTTACAACTCCCAAACCCATGTGAACATACCTACTGTTGCTTCGGCGGGATTGCCCCGGGCGCCTCGTGTGCCCCGGATCAGGCGCCCGCCTAGGAAACTTAATTCTTGTTTTATTTTGGAATCTTCTGAGTAGTTTTTACAAATAAATAAAAACTTTCAACAACGGATCTCTTGGTTCTGGCATCGATGAAGAACGCAGC
+
IIIIIIIIIIIIIIIIIIIIIIIIIIIIIIIIIIIIIIIIIIIIIIIIIIIIIIIIIIIIIHIIIIIIIIIIIIIIIIIIHIIIIIIIIIIIIIIIIIIIIIIHIIIIIIIIIIIIIIIIIIIIIIIIIIIIIIIIIIIIIHHIIIIIIIIIIIIIIIIIIIIIIIIIIIIIIIIIIIIIIIIIIIIIIIHIIIIIIIIIIIIIIIIIHIIIIIIIIIIIIIIIIIHIIIIIIIIIGIIIIIIIIIIDDDCD
@HWI-D00621:464:HFY7KBCXY:1:1102:8877:85688 1:N:0:AAGAGGCAAGTCAACA
AAGTCGTAACAAGGTTTCCGTAGGTGAACCTGCGGAAGGATCATTCACAATAAGTGTTCAATGGCACTTTAAAATCCATTACCCACCTTGTGTGCACTGTAAGGAGGAGGCAGACTTTCTGTCTCTTTCATTATATACATACCCACAATCTTCTTTCTTGTCTACTTTATTCGAGTACAAAACTCTAATACAACTTTCAACAACGGATCTCTTGGCTCTCGCATCGATGAAGAACGCAGC
+
IIIIIIIIIIIIIIIIIIIIIIIIIIIIIIIIIIIIIIIIIIIIIIIIIIIIIIIIIIIIHIIIIIIIIIIIIIIIIIIIIIIIIIIIIIIIIIIIIIIIIIIIIIIIIIIIIIIIIIIIIIIIIIIIIIIIIIIIIIIIIIIIIIIIIIIIIIIIIIIIIIIIIIIIIIIIIIIIIIIIIIIIIIIIIIIIHHIHIIIEHIHIIIIIHIIIIIIIIIIIIIHIIIIIIIIIIIICDDAD
@HWI-D00621:464:HFY7KBCXY:1:1102:13105:85765 1:N:0:AAGAGGCAAGTCAACA
AAGTCGTAACAAGGTTTCCGTAGGTGAACCTGCGGAAGGATCATTACTGAAAAACTTTTCAAAAATAGTTTTTTTATATCCCATTGTCTACCTACCATGTTGCTTCCACTGGACATGTTTTACCCTATGTGTGAGACCTTTGGCTTGAGTGAGTAACTCAAGTCAGGGAGTTGCCGGTGGCAAGACCATTTACCAAAATTTGATTAAAAACACATTATCTGAATCTTTTGCTTCAATATAATAAAACTTTCAACAACGGATCTCTAGGCTCTTGCATCGATGAAGAACGCAGC
+
IIIIIIIIIIIIGIIHHIIIIIIIIIIIIIIIIIIIIIHIIIIIIIIIIIIIIIIIIIHIIIIHIIIIIIIIHIIIIIIIIIIIIIIIIHHHHIHIIIIIIIIHHIIIIIIGIIIIIIIIIIIIIIIIHHIIIIIIIIIIIIIHIIIIIIIIIIIIIIIIIHIIIIHIIIIIHHGHHIIIIHIIHIIIIIIIIIIIIIIIIIIIIIIHHIIIHHIGHHIIIIIHIHIIIIIIIIIIHIIIIHIIIIIIIIIHIIIHIIIIIIIIIHIIIIIIIIIIIIIIIIIIIIIIDDDDD
@HWI-D00621:464:HFY7KBCXY:1:1102:10206:86722 1:N:0:AAGAGGCAAGTCAACA
AAGTCGTAACAAGGTTTCCGTAGGTGAACCTGCGGAAGGATCATTACCTTTCAATGCAGCAGAATTGGGATGGTTGAGTATCTCGCCTCTCCGTTCTGCCTGTATTCTACCCTTGTTTGTCATATACTATTATTTCCTCGGCAGGCTTGCCTGCCGAGTGAAACCATTTATAACCTTTTTAATTTTCAATCAGCGTCTGAAAAAATTAATAATTACAACTTTCAACAACGGATCTCTTGGTTCTGGCATCGATGAAGAACGCAGC
+
IIIIIIIIIIIIIIIIIIIIIIIIIIIIIIIIIIIIIIIIIIIIIIIIIIIIIIIIIIIIIIIIIIIIIIIIIIIIHIIGHIIIGIIIIIIIIIIIIIIIIIIIIIIIIIIIIIIIIIIIIIIIIIIIIIIIIIIIIIIIIIIIHIIIIIIIIIIIHIIIIIIIIIIIIIIIIIHIIIIIIIIIIIHIIIIIIIIIIIIIIIIIIIIIIIIIIHHGIIIHHHHHHIIIIIIIIIIIIIIIIIIIIIHIIIIIIIIIIIIICDDDD
@HWI-D00621:464:HFY7KBCXY:1:1102:12925:86579 1:N:0:AAGAGGCAAGTCAACA
AAGTCGTAACAAGGTTTCCGTAGGTGAACCTGCGGAAGGATCATTACTGAAAAACTTTTTCAAGTTTTTTTAAATCCCATTGTCTACCTACCATGTTGCTTCCACTGGGCATGTCTTACCTTGTGTAAGACCTTTGGCTTATGTGAATAACCCAAGTCAGGGAGTTGCCGGTGGCAAGACTATCTACCAAAACTTGATTAAAATACAGTGTCTGAATCTTTTGCTTCAATGAAATAAAACTTTCAACAACGGATCTCTAGGCTCTTGCATCGATGAAGAACGCAGC
+
IIIIIIIIIIIIIIIIIIIIIIIGHIIIIIIIIIIIIHHHIIIIIIIIIHIIIIIIIIIIIIIIHHIIIIIIHHIIHHIHGIIHIIIIIIIIIIIHIIIIIIIIIIIIIIIIIIIIIIIIIIHIHHIIHHIIIIIIIIIIIHIIIIIIIIGHIIHIHIIIIIIIHIIIIHHHIHIIIIIIIIIIIHIGIIIIHIIIIIHIIIIHIHIIIIHHIIIIIHHIIIIIIIIIHHHFHIIIIIIIHGIIIIIIIIIIIHIIIIIIIIGIIGIIIIIIIIIIIIIIICDDAD
@HWI-D00621:464:HFY7KBCXY:1:1102:10242:87428 1:N:0:AAGAGGCAAGTCAACA
AAGTCGTAACAAGGTTTCCGTAGGTGAACCTGCGGAAGGATCATTCATAATAAGTGTTTTATGGCACTTTTTAAATCCATATCCACCTTGTGTGCAATGTCAGTCGATCTTCTTCATGGAGATCGACCAAACATCAACCTTTATCTTTTAACTCTTTGTCTGAAAAATATTATGAATAAACAATTCAAAATACAACTTTCAACAACGGATCTCTTGGCTCTCGCATCGATGAAGAACGCAGC
+
IIIIIIIIIIIIIIIIIIIIIIIIIIIIIIIIIIIIIIIIIIIIIHIIIIIIIIIIIIIIIIIIIIIIIHHIIIIIIIIIIIIIIIIIIIIIIIIIIIIIIIIIIIIIIIIIIIIIIIHIIIHIIIIIIIIIIIIIIIIHIIIIIIIIIHHHIIIIIIHIIIIIIIIIIIIIIIIHHIIHIIHIHIIIIHHIIIIIIIIIIIIIIIIIIIIIHHEIIIIIIIIIIIIIIIIIIIIIIDDDDD
@HWI-D00621:464:HFY7KBCXY:1:1102:8304:87541 1:N:0:AAGAGGCAAGTCAACA
AAGTCGTAACAAGGTTTCCGTAGGTGAACCTGCGGAAGGATCATTCATAATCAAGTGTTTTTATGGCACTTTCAAAAATCCATATCCACCTTGTGTGCAATGTCATCTCACTGGAGGTCAACGGCTGTAAAAATCCGTTTGGTCACCTTTGGGATTTATATCTACTCAGAACTTTAGTGATTTTGTCTGAAACATATTATGAATACTTAATTCAAAATACAACTTTCAACAACGGATCTCTTGGCTCTCGCATCGATGAAGAACGCAGC
+
IIIIIIIIIIGIHIIIIIIIIIIIIHHIIIHEIIIIIIHHIIIIIIIHGHIIIIIIIIIIIIIIIIIIIIIIIIIIIIIIHIIIIIIIIIIIIIIIIIIIIIIIIIIIIIIIIHIIIIIIIIIIIIIIIIHIIIIIIHIIIHIIIFHIIHHHHHIIIIHIIHIIIIIIIIIIIHIIIIIIIIIIIHGHIIIHIIIIIHIIIIHHIIHIHHIIIIIIIHIIIIIHHIIIHHIIIIIIIHHFD1IIIIIIIIHIIIIIIIIHIIIIDDDDD
@HWI-D00621:464:HFY7KBCXY:1:1102:8366:88163 1:N:0:AAGAGGCAAGTCAACA
AGTCGTAACAAGGTTTCCGTAGGTGAACCTGCGGAAGGATCATTCATAATAAGTGTTTTATGGCACTTTTTAAATCCATATCCACCTTGTGTGCAATGTCAGTCGATCTTCTTCATGGAGATCGGCCAAACATCAACCTTATCTTTTAACTCTTTGTCTGAAAAATATTATGAATAAACAATTCAAAATACAACTTTCAACAACGGATCTCTTGGCTCTCGCATCGATGAAGAACGCAGC
+
IIIIIIIIIHHIHIIIIIIIIIIIIIIIHIIIIIIIIIIIIIIIIIIIIIIIIIIIIIIIIHIIIIIIIIIIIIIIHIIIHIIIIIIIIIIIIHIIIIIIIIIIIIIIIIIIIIIIIIIIIIIIIIIIIIIHIIIIIIIIIIIIIIIIIIIIIHIIHIIHGHHIIIHIIIIIIIHIIHHIIHEHIIIIIIIIIIIIIIIIIIIIIIIIIIIIHIIIIIIIIHIIIIIIIIHIGIHDDDDD
@HWI-D00621:464:HFY7KBCXY:1:1102:11050:88812 1:N:0:AAGAGGGAAGTCAACA
AAGTCGTAACAAGGTTTCCGTAGGTGAACCTGCGGAAGGATCATTACTGCTTGCTCATGGCCGTCCCGGGGGGCAACCCCTTGGGCGGTCCGGCAATCACACCCTTGTCTATGTATACCTTTTGTTATTTCCCTCGGCGGGGTGACCCGCCGCTGGGGACACCAAACCCTCTTGTATATAAAGCATAAAAACTTCTGAACAAACCTAAATTATTACAACTTTCAACAATGGATCTCTTGGTTCTGGCATCGATGAAGAACGCAGC
+
IIIIIIIIIIIIIIHIIIIIIIIGIHIIIIIIIIIIIIIIIHIIIIIIHIIIIIHHIIHHIIIIIIIIHIIIIHIHIIIIHIIIIIIIIIIIIIIIIIIIIIIIIIIHIIIIIHIIIIIIIIIIIIIIIIIIHIIIIIIIIIIIIIIIIIIIIIIIIIIIIIIIIHHIIIIIIIIIIIIIIIHHIIIIIIIHIHIIIIIIIIHIIIIIIIIHIFHIHHIIHHHGHIIIHIIIIIIIIHIIIIIIIIIIIIIIIIIIIIIIDDDCD
@HWI-D00621:464:HFY7KBCXY:1:1102:13412:89890 1:N:0:AAGAGGCAAGTCAACA
AAGTCGTAACAAGGTTTCCGTAGGTGAACCTGCGGAAGGATCATTCATAATAAGTGTTTTATGGCACTTTTTAAATCCATATCCACCTTGTGTGCAATGTCAGTCGATCTTCTTCATGGAGATCGACCAAACATCAACCTTTATCTTTTAACTCTTTGTCTGAAAAATATTATGAATAAACAATTCAAAATACAACTTTCAACAACGGATCTCTTGGCTCTCGCATCGATGAAGAACGCAGC
+
IIIIIIHIIIIIIIIIIIIIIIHIIIHIIIIIIIIIIHHIIIIIIIIIIIIIIIHHIIIIGIIHIIIIIIIIIIIIIIIIIIIIIIIIIIIIIIIIIIIIIIIIIIIIIIIIIIIIHIIIIHIHIIIHIIIIIIIIIIIHIIHIHIIIIGHHIIIIIIIIIIIIIIIIIIIIIIHHHIHHHIIIIIIIIIIIIGIIIGIIIIIIIIHHIIHIIIHIHHIIIHCHHHIIIIIHEIIIIDDDDD
@HWI-D00621:464:HFY7KBCXY:1:1102:14087:90190 1:N:0:AAGAGGCAAGTCAACA
AAGTCGTAACAAGGTTTCCGTAGGTGAACCTGCGGAAGGATCATTACTGAAAAACTTTTTCAAGTTTTTTTAAATCCCATTGTCTACCTACCATGTTGCTTCCACTGGGCATGTCTTACCTTGTGTAAGACCTTTGGCTTATGTGAATAACCCAAGTCAGGGAGTTGCCGGTGGCAAGACTATCTACCAAAACTTGATTAAAATACAGTGTCTGAATCTTTTGCTTCAATGAAATAAAACTTTCAACAACGGATCTCTAGGCTCTTGCATCGATGAAGAACGCAGC
+
IHIIIIIIIIIIIIIIIIIIIIIIIIIIIIIIIIIIIIIGIIIIIIIIIIIIIIIIIIIIIIIIHHIIIIIIIIIIIIIEGHIIIIIIIIIIIIIIIIIIIIIIIIIIHIIIIIIIIIIIIIIIIIIIHHIIHIIIIIIIIIIIIIIIIIIIIIIIIIIIIIIIIIIIIIIIIIIIIIIIIIIIIIIIIIHGIIHHIIIIIIIIIHIHHIIHIIIIHIHIIIIIIIIIIIIIIIIIIHEIIIIIHGIIIIIIIIIHIIIIHIIIIIIIIIIIIIIIIIIIIDDDCD
@HWI-D00621:464:HFY7KBCXY:1:1102:13389:90996 1:N:0:AAGAGGCAAGTCAACA
AAGTCGTAACAAGGTTTCCGTAGGTGAACCTGCGGAAGGATCATTATTGAATTTTAATGAAGAGTTTGGTTGTAGCTGGTCTATTAATTTGGGCATGTGCACACCTTTCTCTTTCATCCACACACACCTGTGAACCTGTGAGACAGATGGGAAATTTATTTGTTGTTTTTTGTAACAGAAAGACAATGAATTATTGGACCCTCTGTCTACTCAATTTATATAAACTCAATTTATTTTAAAATGAATGTAATGGATGTAACACATCTAATACTAAGTTTCAACAACGGATCTCTTGGCTCTCGCATCGATGAAGAACGCAGC
+
IHIIGHIIIHIIIHIIIIIIIIIIIIIIIIIIIIIIIIIIIIIIIIIIIIIIIIIIIIIHHHIIIIHIIIIIIHHIIIIIHIIIIIIIIIIIIIIIIIIIIIIIIIIIIIIIIIIIIIIIIIIIIIIIIIIHIIIIIIIHHIIIIIIIIIIIIIIIIHIIIIIIIIIIIIIIIHIHIIIIIIIIIIIIIIIIIIIIIHHIIIIIIIIIIIIIIIIIIHIIIIIHHIIIHHIHIIIIIIIHIIIIIIIGIIIIIHIIIIHHHIIIIIIIIIIIIIIIIHHHHIIIIIIIIIHF<1IHHIIIIIIIIIIIIIIIIIIIDDDBD
@HWI-D00621:464:HFY7KBCXY:1:1102:5651:91112 1:N:0:AAGAGGCAAGTCAACA
AAGTCGTAACAAGGTTTCCGTAGGTGAACCTGCGGAAGGATCATTCATAATAAGTGTTTTATGGCACTTTTTAAATCCATATCCACCTTGTGTGCAATGTCAGTCGATCTTCTTCATGGAGATCGACCAAACATCAACCTTTATCTTTTAACTCTTTGTCTGAAAAATATTATGAATAAACAATTCAAAATACAACTTTCAACAACGGATCTCTTGGCTCTCGCATCGATGAAGAACGCAGC
+
IIIIIIIIIIIIIIIIIIIIIIIIIHHHIIIIIIHIHIIIIIIIIIIIIIIIIIIIIIIIIHIIIHIIIIIIIIIIIIIIHIIIIIIIIIIIIIIIIIIIIIIIIIIIIIIIIIIIIIIHIIIIIIIIIIIIIIIIIIIIIIIHGIIIIHIIIIIIIIIIHIIIIIIIIIIIIIIIIIHHIIIHIIHIIIIIIIIIIHIIIIIHIHIIIIIHHHIIIIHIIIIHIHIIIHIHHIIIIDDDDB
@HWI-D00621:464:HFY7KBCXY:1:1102:8440:91819 1:N:0:AAGAGGCAAGTCAACA
AAGTCGTAACAAGGTTTCCGTAGGTGAACCTGCGGAAGGATCATTACTGAAAAACTTTTTCAAGTTTTTTTAAATCCCATTGTCTACCTACCATGTTGCTTCCACTGGGCATGTCTTACCTTGTGTAAGACCTTTGGCTTATGTGAATAACCCAAGTCAGGGAGTTGCCGGTGGCAAGACCATCTACCAAAACTTGATTAAAATACAGTGTCTGAATCTTTTGCTTCAATGAAATAAAACTTTCAACAACGGATCTCTCGGCTCTTGCATCGATGAAGAACGCAGC
+
IIIIIIIIIHIIIIIIIIIIIIIIIIIIIIIIIIIIIIIIIIHHIIHIIIIIIIIIIIIIIIIHHHIIIIIIIIIIIIIIIIIIIIIIIIIIIIIIIIIIIIIIIIIIIIIIIIIIIIIIIIIIIIHHHIIIIIIIIIIIIIIIIIIIIIIIIIIIIIIIHIIIIIIIIHIIHIIIIIIIIIIIFHHIIIIIIIIIIIIIIHIHIIIIIIIIIIIIIIIIIIIIIHHIIHIIIIIIIIIIHEIHIIIIIIIIIIIHHF/IIIIIIIIIIIIIIIIIIIIIIDDDDD
@HWI-D00621:464:HFY7KBCXY:1:1102:13413:91769 1:N:0:AAGAGGCAAGTCAACA
AAGTCGTAACAAGGTCTCCGTAGGTGAACCTGCGGAGGGATCATTACTGAGTGAGGGAGCAATCCCGACCTCCAACCCTTTGTGAACACATCTTGTTGCTTCGGGGGCGACCCTGCCGTTCGCGGCATTCCCCCCGGAGGTCATCAAAACACTGCATTCTTACGTCGGAGTATAAAGTTAATTTAATAAAACTTTCAACAACGGATCTCTTGGTTCTGGCATCGGATGAAGAACGCAGC
+
IIIIHIIIHIHIIIIIIIIIIIIIIIIIIIIIIIIIHIIIIIIIIIIIHHIIIIIHIHIIIIIIIIIIIIIIIIIIIIIIIIIIIIIIIIIIIIIIIIIIIIIIHIIIIIIIIIIIIIIIIIIIIIIIIIIIIIIIIHIIIIIIIIIIIIIIIIIIIIIIIIIIIIIIIIIIIIIIIIIIIIIIIIIIIIHIIIIIIIIIIIIIIIHHIHHEHHIIIIIIIIIHHIIHIIIIHIDDD?D
@HWI-D00621:464:HFY7KBCXY:1:1102:11749:92405 1:N:0:AAGAGGCAAGTCAACA
AAGTCGTAACAAGGTCTCCGTAGGTGAACCTGCGGAGGGATCATTACTGAGTGAGGGCCTTCGGGCTCGACCTCCAACCCTTTGTGAACACAACTTGTTGCTTCGGGGGCGACCCTGCCGTTTCGACGGCGAGCGCCCCCGGAGGCCTTCAAACACTGCATCTTTGCGTCGGAGTTTAAGTAAATTAAACAAAACTTTCAACAACGGATCTCTTGGTTCTGGCATCGATGAAGAACGCAGC
+
IIIIIIIIHIIIIIIIHIIHIIIIIIIIHHIIIIIIIHIIIIIIIIIIIIIIIHIHIIIIIIIIIIIHIIIIIIIIIIIIIIIIIIIIIIIIIIIIIIIIIIIIIIIIIHHHIIIIIIIIIIHHIIIHIIIIIIIIIIIIIHIIIIIIIIIIIIIIIIIIIIIIIIIIIIIIIHIIIIIIIIIIIIIIIIIIIIIIIIIIIIIHIIIHIIIIIIIIIHIIIHHIHIIIIGHIIIIICCDDD
@HWI-D00621:464:HFY7KBCXY:1:1102:8380:92731 1:N:0:AAGAGGCAAGTCAACA
AAGTCGTAACAAGGTTTCCGTAGGTGAACCTGCGGAAGGATCATTCATAATAAGTGTTTTATGGCACTTTTTAAATCCATATCCACCTTGTGTGCAATGTCAGTCGATCTTCTTCATGGAGATCGACCAAACATCAACCTTTATCTTTTAACTCTTTGTCTGAAAAATATTATGAATAAACAATTCAAAATACAACTTTCAACAACGGATCTCTTGGCTCTCGCATCGATGAAGAACGCAGC
+
IIIIIIIIIIIIIIIIIIIIIIIIIIGHIIIHIIIIIIIHIIIIIIIIIIIIHIIIHIIIIIIGHIIIIIIIIIIIIIIIIIIIIIIIIIIHHIIIIIIIIIIIIIIIIIIIIIIIIIIIIIIIIHIIHIIIIHIIHIIIHIIIIIIIIIIIIIIIIIIIIIIHHIIIIIIIIIIIHIHIIIIIHIIIIIIIIIIIIIIIHIIIIIIIIHIIHIHIIIIIIIIIHIIIIGIIIIIIIDDDCC
@HWI-D00621:464:HFY7KBCXY:1:1102:11368:92706 1:N:0:AAGAGGCAAGTCAACA
AAGTCGTAACAAGGTTTCCGTAGGTGAACCTGCGGAAGGATCATTACCGAGTGAGGGCCCTCTGGGTCCAACCTCCCACCCGTGTTTATCGTACCTTGTTGCTTCGGCGGGCCCGCCTCACGGCCGCCGGGGGGCACCTGCCCCCGGGCCCGCGCCCGCCGAAGACACCATTGAACTCTGTCTGAAGATTGCAGTCTGAGCGATTAACTAAATCAGTTAAAACTTTCAACAACGGATCTCTTGGTTCCGGCATCGAAGAAGAACGCAGC
+
IIIIIIIIIIIIIIIIIIIIIIIGIIIIIIIIIIIIIIIIIIIIIIIIIIIIIIIIIIIIIIIIIHHHIIIIIIIIIHHIHIIIIIIGIIIIIIIIIIIIIIIIIHHIIIIIIIIIIIIIIHHIIIIIIIHIIIIIIIIHGHIIIHHHHHIIIHHHIIIIIIIIHHGHIIIIIHHIHIIIIIIIIIIIHIIIIIHIIIIIIGIIIIIIIIIIGIIIIIIIIIIIIIIIIIIIIIIIIIIIIIIIIHDIIHHHHGGD1IIIIIIHDDD@D
@HWI-D00621:464:HFY7KBCXY:1:1102:12366:93131 1:N:0:AAGAGGCAAGTCAACA
AAGTCGTAACAAGGTCTCCGTTGGTGAACCAGCGGAGGGATCATTAGCGAGTTTACGCTCTAAACCCACTGTGCACCAATACTATATCTGCTGAGGCGGGCCGCTCGCTCGGGGAGCTTAGGCCTATACAGGTGGCCTGCCGAAGCAACTTTCAAGCTCTTTTAAACTGTAAAGAGAAAACTTTCAAAAAATCACAACTCATAACAATGGATCTCTTGGCTCTGGCATCGATGAAGAACGCAGC
+
IIIIIIIIIIIIIIIIIIIIHIIIIIIIIIIIIIIIIHIIIIIIIIIIIIIIIIHHHHIIIIIIIIIIIIIIIHIIIIIHHIIIIIIIIIIIHIIIIIIIIIIIIIIIIIIIIIIIIIIIIIIIIIIIIIIIIIIIIIIIIIIIIIIIIIIIIIIIHHIIIIIIIIIIIIHIIIIIIIIIIHIIIIIIIIIIIIIIIHHIIIIIIIIIIHHIGIIHHIHHIIIIHIIIIIIIIIIIIHHDDCDD
@HWI-D00621:464:HFY7KBCXY:1:1102:8512:93621 1:N:0:AAGAGGCAAGTCAACA
AAGTCGTAACAAGGTCTCCGTTGGTGAACCAGCGGAGGGATCATTACTGAGTTATCCAACTCCCAAACCCCTGTGAACATACCTATGTTGCTTCGGCGGACCGTCCCGCGGCGCGCCCTCGTGGCGTGACCCGGATCCAGGCGCCCGCCGGGGAACCAAACTCTTGTCTTCCAGTGTCTCCTCTGAGTGGCATAAGCAAAAATAAACAAAACTTTCAGCAACGGATCTCTTGGTTCTGGCATCGATGAAGAACGCAGC
+
IIHIIIIGIIIIIIIIIIIIHIIIIIIIIIHIIIIIIIIHIIIIIIIIIIIHIIIIIIIIIIIIIIIIIIIIIIIIHHHHHIIIIIIIIIIIIIHIIIIIIIIIIIIIIIIIIIIIIIIIIIIIIIIIIIIIIGIIIIIIHIIIHIHIIIIIIIIHIIIIIIIIIIHIIIIIIIIHHIHIIIHHHHIIIIIIIIIIIIIIIIHIIIHIIIHHHHIIIIIHIIIIHIIID<1IIIIIIIHIIIIIIIGIIIIIICCDDD
@HWI-D00621:464:HFY7KBCXY:1:1102:10218:93710 1:N:0:AAGAGGCAAGTCAACA
AAGTCGTAACAAGGTTTCCGTAGGTGAACCTGCGGAAGGATCATTCATAATAAGTGTTTTATGGCACTTTTTAAATCCATATCCACCTTGTGTGCAATGTCAGTCGATCTTCTTCATGGAGATCGACCAAACATCAACCTTTATCTTTTAACTCTTTGTCTGAAAAATATTATGAATAAACAATTCAAAATACAACTTTCAACAACGGATCTCTTGGCTCTCGCATCGATGAAGAACGCAGC
+
IIIIIIIIIIHHIIIIIIIIIIIIIIHHIHIIIIIIHIIIIIHIIIIIIIIIIIIIIIIIHHHIIIIIIIIIIIIIIIIIIIHIIIIIIIIIIIIIIIIIIIIIIIIIIIIIIIHIIIIIIIIIHIIIIIIIIIIIIIIHHIIIIIIIIIHHHIIIIIIIIIIIIIIIIIIIIHHHHIHIHIIIIIIIIIIIIIIIIIIIIIIIIIIIIIIHHIHIIIIIIIIIIIIIIIIIIIIIICDDDD
@HWI-D00621:464:HFY7KBCXY:1:1102:13047:93596 1:N:0:AAGAGGCAAGTCAACA
AAGTCGTAACAAGGTTTCCGTAGGTGAACCTGCGGAAGGATCACTAGTGATTAAATCGAGAGCGTCTTCATTGACCTCTCACCCTTCACATCCACATACACCTGTGCACCGTTTGGCTCTTTTAAAAGACGCAAGTCTGCAAAGAGAGTCATCAATTTTATACATACCCCAGTCTTATGAATGTAACAGTTTTAATAAACAAAATAAAACTTTTAACAACGGATCTCTTGGTTCTCGCATCGATGAAGAACGCAGC
+
IIIIIIIIIIIIIIIIIHIIIIIIIIIIIIIIIIIIIHHHHIIIIIIIIIIIIIIIGIIHHIIIIIIIIHIIIIIIHIIHIIIIIIIHIIIIIIIHHIIIIIIIIIIIIIHIIHIIIIIIIIIIIIIIIIIIIHIIHIIGHIIIIIIHHIIIIIIIIIIIIIIIIIIIHHIIHIHIIIIIIHIIIIIIIIIIIIIIIIIIIIIIIIIIIIIIIHIIIIIIIIIIIIIIIIIIHIIIIIIGIIIIHIIIIIICDDAD
@HWI-D00621:464:HFY7KBCXY:1:1102:12657:94047 1:N:0:AAGAGGCAAGTCAACA
AAGTCGTAACAAGGTTTCCGTAGGTGAACCTGCGGAAGGATCATCACTGATTCGTCCTTTTCTTACCCACACCTGTGGTATAGCTCTAAGGCATATGCTGCGCCGGGCTGGGCCCGCCCGTCGGGTCCCGGCTGGGCCGGCTGTGCCTATCTTTTCTTTCAAACATTCACGCGGTTTTTACATGATTAACACACACACACAAACCAAAACACAACTTTTAACAACGGATCTCTTGGTTCTCGCATCGATGAAGAACGCAGC
+
IIIIHIIIIIIIIIIIIIIIIIIIIII=IIIIIIIIGHHHHHHIIHHIIIHHIIIIIIIIIIIIGHHHIIIIIHHIIHIHIIIIIIIIIIIIIIIIIIIIIIIIIIIIIIIHHIIIIIIIIIIIIIIIIIIIIIIIIIIIIIIIIIIIIIIIIIIIIHHHIIHHHHHHEHHIIHHIIIIIIIIIIIIIIIIIHHIIIIHHHHHIIHHHHEEHHHIIIIHHIIHIIIIHHIIIIHIIIIIIIIIIIIIIIIIIIIIIDDDDD
@HWI-D00621:464:HFY7KBCXY:1:1102:8030:94601 1:N:0:AAGAGGCAAGTCAACA
AAGTCGTAACAAGGTTTCCGTAGGTGAACCTGCGGAAGGATCACTAGTGAATAAACCGGGGAGCGTCTTAACTGACCTCCCCATCCCTTCACAATCCACATACACCTGTGCACTGTTTTGGCTTTTGAGCAATCGAAAGCCAATCATTTTATACAAACTCTTAGTTTAATGAATGTAACCGTTTTATATAAACAAAATAAAACTTTCAACAACGGATCTCTTGGTTCTCGCATCGATGAAGAACGCAGC
+
IIHHHHGIIHIIHIIIIIIIIIIIIIIHIDGHIIIIIHIHHIIHHHHIIIIIIIIIIIIIIIHHGIHHHHHHHIIIIHIIHIIIIIHHIIIIIIIIIIIIIHHHIHIIHIIIIIIIIHIIIIHIIIHIIIIIIIHHIIIIIIIIIIIIIIIIIHIIIIHIIIIIIHHIIIIIIHHFIIIIIIIIIIIIHIIIIIIIIIIIIIIIIIIIHIHIIIIHHIIIHHIIIIIIIGIIIIIIIIH?IIIIDDDDD
@HWI-D00621:464:HFY7KBCXY:1:1102:12325:95643 1:N:0:AAGAGGCAAGTCAACA
AAGTCGTAACAAGGTCTCCGTTGGTGAACCAGCGGAGGGATCATTACAGAGTTGTAAAACTCCCAAACCCATGTGAACGTACCTCTGTTGCCTCGGTGGCCTACGCTGTAGTTACCCTGTAGCTACCCTGTAGTCCGCCGAAGGACCAAAAAAAACTCTTTCATATTTGTATCTCTGAGACAAAAAACAAATAAGTTAAAACTTTCAACAACGGATCTCTTGGTTCTGGCATCGATGAAGAACGCAAC
+
IIIIIIIIIIIIIIIIIIIIIIIIIIHIIIIIIIIIIIIIIIIIIIIIIIIIIIHHIIIIIIIIIIIIIIIIIIIIIIIHHIIIIIIIIIIIIIIIIIIIIIIIIIIIIIIIIIIIIIIIIIIIIIIIIIIIIIIIIIIIIIHIHIIIIIIIHIIIIIIIIIHIIIIIIIIHIIIIIIIIIIIIIIIIIIIIIIIIIIHIIIIHIIIIIIIIIIIIIHHIIIIIIIIIIHIHIIIIIIIIIIHDDDDD
@HWI-D00621:464:HFY7KBCXY:1:1102:9587:95827 1:N:0:AAGAGGCAAGTCAACA
AAGTCGTAACAAGGTTTCCGTAGGTGAACCTGCGGAAGGATCATTACTGAAAAACTTTTTCAAGTTTTTTTAAATCCCATTGTCTACCTACCATGTTGCTTCCACTGGGCATGTCTTACCTTGTGTAAGACCTTTGGCTTATGTGAATAACCCAAGTCAGGGAGTTGCCGGTGGCAAGACCATCTACCAAAACTTGATTAAAATACAGTGTCTGAATCTTTTGCTTCAATGAAATAAAACTTTCAACAACGGATCTCTAGGCTCTTGCATCGATGAAGAACGCAGC
+
IIIHIIIIHHIIIIIIIIIIIIIIIIIIIEHIIIIIIIIHIIIIIIGIIGIIIIIIIIIIIIIIHIIIIIIIIIIIIIHGHHIIIIIIIHIIIIIIIIIIIIIHIIIIHIIIIIIIIIIIIIIIIIIIIIIIIIIIHHIIIIIIIIHIIIIIIIIIIIIIIIIHIIIIIIIIIIIIIIIIGIIIIIIIIHIIIIIIIIIIIIIIEIHIIIIIIIIIIIIIIIIIIHIIIGIIIIIIIHGHD1IIIHIIIIIIIHGHIHIIHHHIIHIHHIIIIIIIHIIIIDDADD
@HWI-D00621:464:HFY7KBCXY:1:1102:15054:95765 1:N:0:AAGAGGCAAGTCAACA
AAGTCGTAACAAGGTTTCCGTAGGTGAACCTGCGGAAGGATCATTCATAATAAGTGTTTTATGGCACTTTTTAAATCCATATCCACCTTGTGTGCAATGTCAGTCGATCTTCTTCATGGAGATCGACCAAACATCAACCTTTATCTTTTAACTCTTTGTCTGAAAAATATTATGAATAAACAATTCAAAATACAACTTTCAACAACGGATCTCTTGGCTCTCGCATCGATGAAGATCGCAGC
+
IIIHHHIHIHIIIIIIIIIIIIIIIIHIIIIIIIIIIIIIIIIIIIIIIIIIIIIHIIIIEHHHIIIIIIIIIIIIIIIHHIIIIIIIIIIIIIIIIIIIIIIIIIIIIIIIIIIIIIIIIIIIIIIIIIIIIIIIIIHIIIIIIIIIIHIIIIIIIIIIIIIIIIHIIIIIIIIHHIHIIIIIIIIIHIIIHIIIIIIIHIIIHIIIIIHIIIIIIIIIIIIIIIIIIHIIIIIIIDDDD@
@HWI-D00621:464:HFY7KBCXY:1:1102:10640:96607 1:N:0:AAGAGGCAAGTCAACA
AAGTCGTAACAAGGTCTCCGTTGGTGAACCAGCGGAGGGATCATTACAGAGTTTACAACTCCCAAACCCAAATGTGAACATACCTACTGTTGCTTCGGCGTGCTCGCCCCGGCGTCCGGCTGGCCTCGTGCTGGTCGCGGCCCGGAACCAGGTGGCCGCCGGAGAAAACCAAAACTCTTTGTATTATCAGCTTCTTCTGAATCCGCCGCAAGGCAAAACAAATGAATCAAAACTTTCAACAACGGATCTCTTGGTTCTGGCATCGATGAAGAACGCAGC
+
IIIIIIIIIHIIGIIIIIIIIIIGIIIIIIIIIIIIIHIIIIIIIIIIIIIIIIIIIIIIIIIIHIIIIIIIIIIIIIIHIIIIIIIIIIIIIIIIIIIIIIIIIIHIIIIIIHHIIIIIIIIIIIIIIIIIIIIIIIIIIIIIIIIIIIIIIIIIIIIIIIIIHIIIIIIIIIIIIIIIIIIIIIIIHIIIIIIIIIIHHHHHHHHHIIIIIHIIIIIIIIHIIIIIIIIIIIIIHIHIIHIIIIIIIHH?IIIIIIIIIIIHIIIIIIIIIIDDDDD
@HWI-D00621:464:HFY7KBCXY:1:1102:15088:96593 1:N:0:AAGAGGCAAGTCAACA
AAGTCGTAACAAGGTCTCCGTTGGTGAACCAGCGGAGGGATCATTACCGAGTTTACAACTCCCAAACCCCTGTGAACATACCTTAATGTTGCCTCGGCGGATCAGCCCGCGCCCCGTAAAACGGGACGGCCCGCCAGAGGACCCAAACTCTAATGTTTCTTATTGTAACTTCTGAGTAAAACAAACAAATAAATCAAAACTTTCAACAACGGATCTCTTGGTTCTGGCATCGATGAAGAACGCAGC
+
IIIIIIIIIIIIIIIIIIIIIIIIIIIIIIIIIIIIIIIIIIIIIIIIIIIIIIIIIIIIIIIIIIIIIIIIIIIIIGIHHIIIIIIIIIIIIIIIIIIHIIIIIIIIIIIIIIIIIIIIIIIIIIIIIIIIIIIIIIIIIIIIHIIIIIIIIIHHIIIIIIIIIIIIIIIIIIIIHIIIIHIIIIIIIIIIIIHIIIIIIIIHIIIIIIIIIIIIIIIIIIIIIIIIIIIIIIIIIIIIGDDD@A
@HWI-D00621:464:HFY7KBCXY:1:1102:10824:97259 1:N:0:AAGAGGCAAGTCAACA
AAGTCGTAACAAGGTCTCCGTAGGTGAACCTGCGGAGGGATCATTACAAGTGACCCCGGTCTAACCACCGGGATGTTCATAACCCTTTGTTGTCCGACTCTGTTGCCTCCGGGGCGACCCTGCCTTCGGGCGGGGGCTCCGGGTGGACACTTCAAACTCTTGCGTAACTATGCAGTCTGAGTAAACTTAATTAATAAATTAAAACTTTTAACAACGGATCTCTTGGTTCTGGCATCGATGAAGAACGCAGC
+
IIIIIIHIIIIIIIIIIIIIIIIIIIIIIIIIIIIIIIIHIIIIIIIIIIIHHIIIIIIIHHIIIIIIIIIIIIIIHIIIHHIIIIIIIIIIIIIIHIIIIIIIIIIIIIIIIIIIIHIIIIIIIIIIIIIIIIIIIIIIIIIIIIIIIIIIIIIIIIIIIIIIIIHIIIIIIIIIIIIIIIIIIIIIIIIIIIIIIIIIIIIIIHFIIIIIIIIIHHIIHIIIIIIIIIIIIIIIIIIIIIIIIHDDDDD
@HWI-D00621:464:HFY7KBCXY:1:1102:15543:97368 1:N:0:AAGAGGCAAGTCAACA
AAGTCGTAACAAGGTCTCCGTTGGTGAACCAGCGGAGGGATCATTACCGAGTTTACAACTCCCAAACCCAATGTGAACCATACCAAACTGTTGCCTCGGCGGGGTCACGCCCCGGGTGCGTCGCAGCCCCGGAACCAGGCGCCCGCCGGAGGGACCAACCAAACTCTTTTCTGTAGTCCCCTCGCGGACGTTATTACATACAGCTCTGAGCAAAAATTCAAAATGAATCAAAACTTTCAACAACGGATCTCTTGGTTCTGGCATCGATGAAGAACGCAGC
+
IIIIIIIIIHIIHGIIIIIHHHHGIHHIIIIIIIIIIIIIIIIIIIIIIIIIIIIIIIIIIIIIIIIIIIIIIIHIIIHGHIIIIIIIIIIIIIIIIIIIIIIIIIIIIIIIIIIIIHIIIIHIIIIIIIIIIIIIIIIIIIIIIIIIIIIIIIIIIIIIIIIIHIIIIIIIIIIHIIIIIIIIIIIIIIIIIIIIIHIIHHIIIIIIIIIIIIIIIIIIIIIHIIIIIIIHHIIIIHIHIHHIIIIIIIIIHIIIIIIIIIIIIIIIHIIIIIIDDDDD
@HWI-D00621:464:HFY7KBCXY:1:1102:8882:97672 1:N:0:AAGAGGCAAGTCAACA
AAGTCGTAACAAGGTTTCCGTAGGTGAACCTGCGGAAGGATCATTATAGATTGGCCGAAAGGCCGTGTCTCATCCACACACACCGTGAACACAACACAGTCTGGCCCTTGAATCGACCCTGTCGTTACCTGGACCGGACTCACACCAAACGAAATGTAACGAATGTAAATCAATGTAACAAAAACAAAACTTTCAACAACGGATCTCTTGGCTCTCGCATCGATGAAGAACGCAGC
+
IIIIIIIIIIIIIHIIIIIIIIIIHIIIIIIIIIIHIIIIIIIIIIIIIIIIIIIIIIIIIIIIIIIIIIIIIIIHIIIGHHIIIIHIIIIIIIIIIIIIIIIIIIIIIIHHIIIHIIIIIIIIIIIIIIIIHIHIIIIHGIIIIIHHHIIIIIGIIIIIIIIIIIHIIIIIIIIIHIIIHHHIIIIIIIHFHIIIIIHIIIIIIIIIIGIIIIIIIHIHHHHIHHHIIIIDDD@B
@HWI-D00621:464:HFY7KBCXY:1:1102:10287:98522 1:N:0:AAGAGGCAAGTCAACA
AAGTCGTAACAAGGTCTCCGTAGGTGAACCTGCGGAGGGATCATTACTGAGTGAGGGCCTCCGGGCTCGACCTCCAACCCTTTGTGAACACAACTTGTTGCTTCGGGGGCGACCCTGCCGTTTCGACGGCGAGCGCCCCCGGAGGCCTTCAAACACTGCATCTTTGCGTCGGAGTTTAAGTAAATTAAACAAAACTTTCAACAACGGATCTCTTGGTTCTGGCATCGATGAAGAACGCAGC
+
IIIIIIIHIIIIIHIIIIIIIIIIIIIIIIIIIIIIIIIGIIIIIHIIIIIIIIHGGIIIIIIIIHHHHHIIIIIIIIIHHHIIIIIIIIIIIIIIIIIIIIIIIIIIHIIIIIIIIIIIIIIIIIIIHIIIIHHIIIIIHHHHHIIIIIHIIIIIIIIHIIIIIIIIIIIIIIIIIIIIIIIIIIIIIIIIIIIIIIIIIIHHIIIIHIHIIHIIIIIIIIIIHGIIIIIIIIIIDDDDD
@HWI-D00621:464:HFY7KBCXY:1:1102:4664:99730 1:N:0:AAGAGGCAAGTCAACA
AAGTCGTAACAAGGTTTCCGTAGGTGAACCTGCGGAAGGATCATTACTGAAAAACTTTTTCAAGTTTTTTTAAATCCCATTGTCTACCTACCATGTTGCTTCCACTGGGCATGTCTTACCTTGTGTAAGACCTTTGGCTTATGTGAATAACCCAAGTCAGGGAGTTGCCGGTGGCAAGACCATCTACCAAAACTTGATTAAAATACAGTGTCTGAATCTTTTGCTTCAATGAAATAAAACTTTCAACAACGGATCTCTAGGCTCTTGCATCGATGAAGAACGCAGC
+
IIIIIIIIIIIIIIIIIHIIIIIIHIIIIIIIIIIIIIIIIIIIIHIHIGIIIHIIIIIIIIHIIIIIIIIIIIIHIIIHGHHIIIHIIIIIIIHIIIIIIIIIIIIIIIIIIIIIIIIIIIIIIIIIIIIIIIIIIIIIIIIIIIIIIIIHIIIIIIIIIIIHIIIHIIIHIIIIIIIHHIIIIIIIIIIIIIHHIIIIIIIIIIIIIIIIIIIIIIIIIHIIIIHHIIIIHEIIIIIHHIIIIIIIIHCIIHIGHHHIIIIHHHIHIIIIIHIHEIIIIDDDDC
@HWI-D00621:464:HFY7KBCXY:1:1102:13248:99857 1:N:0:AAGAGGCAAGTCAACA
AAGTCGTAACAAGGTTTCCGTAGGTGAACCTGCGGAAGGATCATTATCACGTATCCACGTACTAACCCCTGTGAACTGTTCCCTCTTGAATGTGAGGCGGTGTTGACATTATCCATTTCTTTCGTGATTTAAGGACGTAGTCTTCACCCGGTGTTAGAACCGACCTCCCTTTCTTGAGCGTATTCCTAAACCACGATATTTAAACTATTAACAACTTGTACTATTTGAACTGATTTGTTTCTCGTCTTCTCCGCAAGGAAAAGCTGGAAATATTTTACGAAACGCAAAACAACTCTTAGCAACGGATATCTTGGTTCCCGCATCGATGAAGAACGCAGC
+
HIIIIFHHIIIIII?HFHHIIIDHGHHIIFHIIIIIIGGIIHIHHIIHIIIIIIHHIIIIIIIIHIIIHIIIIHHIIHIGHIIIIHIHHIIIIIIHHIIIIIIIIEIIIIIIIIHIIIIIHIIIIHEGHIIIGIIIIIHIIIIHIIIIIIIIIIIHHGHHHIIIIHIIIIIIIIIHHIHIIIIIIIIIHHIHHHHHEHHHHGIIHIIIIIHIIIIIGIIIIIIIIIIIIGIIIIIIHHHH?IIIIHIIHIIIIIIIIIIIIIIIIIIIIIHHFIIIIIIIHEIIIHHEGHHIIHGIIIIIIIIIIIIIIIIIIIIHIIIIIIIGIIIIIIIIIIDAD@D
@HWI-D00621:464:HFY7KBCXY:1:1102:13252:99992 1:N:0:AAGAGGCAAGTCAACA
AAGTCGTAACAAGGTCTCCGTAGGTGAACCTGCGGAGGGATCATTACTGAGTGAGGGAGCAATCCCGACCTCCAACCCTTTGTGAACACATCTTGTTGCTTCGGGGGCGACCCTGCCGTTCGCGGCATTCCCCCCGGAGGTCATCAAAACACTGCATTCTTACGTCGGAGTATAAAGTTAATTTAATAAAACTTTCAACAACGGATCTCTTGGTTCTGGCATCGATGAAGAACGCAGC
+
IIIIIIIIIIIIIHIIIIIIIIIIIIIIIIIIIIIIIIIIIIIIIIIIIIIIIIIIIIIIIIIIIIIIIIHIIIIIIIIGIIIHIIIIIIIIIIIIIIIIIIIIIIIIIIIIIIIIIIIIIIIIIIIIIIIIIIIIIIIIIIIIIIIIIIIIIIIIIIIIIIIIIIIIIIIIIIIIIIIIIHHIIIIIIIIIIIIIIIIIIIIIIIIIIIIIIIIIIIGIIIIHIIIIIIIIIDDDCD
@HWI-D00621:464:HFY7KBCXY:1:1102:16010:100448 1:N:0:AAGAGGCAAGTCAACA
AAGTCGTAACAAGGTCTCCGTTGGTGAACCAGCGGAGGGATCATTACCGAGTTTACAACTCCCAAACCCCTGTGAACATACCATATTGTTGCCTCGGCGGTGTCTGTTTCGGCAGCCCGCCAGAGGACCCAAACCCTAGATTACATTAAAGCATTTTCTGAGTCAATGATTAAATCAATCAAAACTTTCAACAACGGATCTCTTGGTTCTGGCATCGATGAAGAACGCAGC
+
IIIIIIIIIIHIIIIIIIIIIIIIIIIIIIIIIIIIIIIIIIIIIIIIHIIIIIIIHIIIIIIIIIIIIIIIIIIIIIIHIIIIIIIIIIIIIIIIIIIIIIIIIIIIIIIIIIIIIIIIIIHIIIIIIIIIIIIIIIIIIIHHIIIIIIIIIIIIIIIIIIIIIIIIIIIIIIIIIIIIIIHIIIIIHIIIIIIIIIIIIIIIIIIIIIIIIIIIIIIIIIIIIIGIDDD
@HWI-D00621:464:HFY7KBCXY:1:1102:11087:100512 1:N:0:AAGAGGCAAGTCAACA
AAGTCGTAACAAGGTCTCCGTTGGTGAACCAGCGGAGGGATCATTACCGAGTTTACAACTCCCAAACCCCTGTGAACATACCATATTGTTGCCTCGGCGGTGTCTGTTTCGGCAGCCCGCCAGAGGACCCAAACCCTAGATTACATTAAAGCATTTTCTGAGTCAATGATTAAATCAATCAAAACTTTCAACAACGGATCTCTTGGTTCTGGCATCGATGAAGAACGCAGC
+
IIIIIIIIIIIIIIIIIIIIIIIIIIIIIIIIIIIIIIIIIIIIIIIIIIIIIIIIIIIIIIIIIIIIIIIIIIHIIIIIIIIIIIIIIIIIIIIIIIIIIIIIIIIIIIIIIIIIIIIIIIIIIIIIIIIIIIIIIIIIHIHIIIIIIIIIIIIIIIIIIIIIIIIIIIIIIIIHIIIIIIIIIIIIIHIIIIIIIIIIIIIIIIIIIIIIIIIIIIIIIIIIIIHFDDD
@HWI-D00621:464:HFY7KBCXY:1:1102:12271:100500 1:N:0:AAGAGGCAAGTCAACA
AAGTCGTAACAAGGTCTCCGTTGGTGAACCAGCGGAGGGATCATTACCGAGTTTACAACTCCCAAACCCCTGTGAACATACCTTAATGTTGCCTCGGCGGATCAGCCCGCGCCCCGTAAAACGGGACGGCCCGCCAGAGGACCCAAACTCTAATGTTTCTTATTGTAACTTCTGAGTAAAACAAACAAATAAATCAAAACTTTCAACAACGGATCTCTTGGTTCTGGCATCAATGAAGAACGCAGC
+
IIIIIIIIIIIIHIIIIIIIIIIIIIIIIIIIIIIIIIIIIIIEIIIIIIIHIIHIHIIIIIIIIIIIIIIIIIIIIIHHIIIIIIIHIIIIIIIIIIIIIIIIIIIIIIIIIIIIIIIIIIIIIIIIIIIIIIIIIIIIIIIIIIIIIIIIIIIIIHIIIIIIIIHIIIIIIIHIIIIIHIIIIIHIIIIIGFHIGHHIHGHHIHIIIIIHIHIHIIIIIIIIIIGIIIIIIIIIIIIHGCDD?D
@HWI-D00621:464:HFY7KBCXY:1:1102:15452:100662 1:N:0:AAGAGGCAAGTCAACA
AAGTCGTAACAAGGTTTCCGTAGGTGAACCTGCGGAAGGATCATTAACAAATCTATATAGTGTGGCGGTCCTAGTGTCCGCTTGCACACATTAGCCCTATAGCGATCGGCCAGGTATTACTTGGACTGATCGCTATGGTGTTGTGGTGGGGATCGAGGTCGGAGACGACTTTGATCTGTGCCATATATTAACGCTTGTATGTTTGACAGAGTTAGTTGTGACAATAATAAATGACAACTTTTAACAATGGATCTCTTGGCTCTTGCATCGATGAAAACGCAGC
+
IIIHIIIIIHIIIIIIIIIIIIIIIIIIIIIIIIIIIIIIIIIIIIIIIIIIIIGHHHHGHIIIIIIIIIIIIHIIIIHGHIIIIIIIIIIIIIIIHIIIIIIIHIIIIIIIIIIIIIIIIIIIIIIHHIIIIIIIIIIIIIIIIIIIIIIIIIHIHHHIIIHIIIHIIIIIIIIIIIIIIIIIIIIHIIIIIIIIIIIIIIIIHHHHIIIIIIHIIIIIIHHIIIIIIIIHGHHHHIHIIIIHIHG@HIHHIHIIIIIHGIIHIIHHCIIIIHIHIIDDD0@
@HWI-D00621:464:HFY7KBCXY:1:1103:5413:39544 1:N:0:AAGAGGCAAGTCAACA
AAGTCGTAACAAGGTTTCCGTAGGTGAACCTGCGGAAGGATCATTCATAATAAGTGTTTTATGGCACTTTTTAAATCCATATCCACCTTGTGTGCAATGTCAGTCGATCTTCTTCATGGAGATCGACCAAACATCAACCTTTATTTTTTAACTCTTTGTCTGAAAAATATTATGAATAAACAATTCAAAATACAACTTTCAACAACGGATCTCTTGGCTCTCGCATCGATGAAGAACGCAGC
+
HHIHHIIIIIIIIGIIIIIIIIIIIIIIIIIIIIIIIIHHHIGIIIIIIIHIHIHIIIIIIIIIIIIIIIIIIIIIIIIIIIIIIIIIIIIIIIIIIIIIIIIIIIHIIIIIIIIIIIIIIHIIIIIIIIIIIIIIHIIIHIIIIIIIIIHHIHHIIIIIIIHHGIIIIIIIIIHHHIIHIHIIHIHIIIIHIIIHHHHGIHIHHIIIHIIIIIHIFIIIIIHEHIIIIIHIIHHD<0BB?D
@HWI-D00621:464:HFY7KBCXY:1:1103:7266:49307 1:N:0:AAGAGGCAAGTCAACA
AAGTCGTAACAAGGTTTCCGTAGGTGAACCTGCGGAAGGATCATTCATAATAAGTGTTTTATGGCACTTTTTAAATCCATATCCACCTTGTGTGCAATGTCAGTCGATCTTCTTCATGGAGATCGACCAAACATCAACCTTTATCTTTTAACTCTTTGTCTGAAAAATATTATGAATAAACAATTCAAAATACAACTTTCAACAACGGATCTCTTGGCTCTCGCATCGATGAAGAACGCAGC
+
IIHHHIIHIHIIIIIHIHIIIIIHIHFHHHIIIHIIIIHHHHHIIIIIIIIIIIIIIIIIIIHHIIIIHHIIIIIIIIIHHIIIIIHIIIIIIIIIIIHIIIIHIHIIIIIIIIIIIIHHHIIIIIIIIIIIIIIIIIIIIIIIIIIIIIIIIIIIIIIGIIIIIIIHIIIIIIIIHIIIIIHHIIIIIIIIIIIIHHHHHIHIIIIIIIIIIIIIIIIIIGIHIHGHIIIIIIIIHCDDDD
@HWI-D00621:464:HFY7KBCXY:1:1103:10009:51442 1:N:0:AAGAGGCAAGTCAACA
AAGTCGTAACAAGGTTTCCGTAGGTGAACCTGCGGAAGGATCATTCATAATAAGTGTTTTATGGCACTTTTTAAATCCATATCCACCTTGTGTGCAATGTCAGTCGATCTTCTTCATGGAGATCGACCAAACATCAACCTTTATTTTTTAACTCTTTGTCTGAAAAATATTATGAATAAACAATTCAAAATACAACTTTCAACAACGGATCTCTTGGCTCTCGCATCGATGAAGAACGCAGC
+
IIIIIIIIIIIIIIIIIIIIIIIIIIIIIIIIIGIIIIIIIIIIIIIIIIIIIIIIIIHIIIIIIIIIIIIIIIIIIIIIIIIIHIIIIIIGIHIIIIIIIIIIIIIIIIIIIIIIIIHIIHIIIIIHIIIIIIIIHIHHIIIIIIIIIGHIIIIIIIIIIIIHIHIIIIIIIIIHIIIHIIIIIIIIIIIIIIIHIIIIIHIIIIIIIIHIIHHHHIIIIIIIHIIIIIIIHIFIICDCDD
@HWI-D00621:464:HFY7KBCXY:1:1103:8191:51688 1:N:0:AAGAGGCAAGTCAACA
AAGTCGTAACAAGGTTTCCGTAGGTGAACCTGCGGAAGGATCATTACTAGAGCAAAGGATAGACAGCGCCCGCGGAGCTCGCTCCCGGGGCTACCCTACTCCCGTAGGGTTTAGAGTCGTCGGGCCTCTCGGAGAAGCTCGGTCCTGAACTCCACCCTTGAATAAACTACCTTTGTTGCTTTGGCGGGCCGCCTCGTGCCAGCGGCTTCGGCTGTTGAGTGCCCGCCAGAGGACCCCAACTCTTGTTTTTAGTGATGTCTGAGTACTATATAATAGTTAAAACTTTCAACAACGGATCTCTTGGTTCTGGCATCGATGAAGAACGCAGC
+
IIIIIIIIIIIIIIIIIHIIIIIIIIIIIIIIIIIIIIIIIIIIIHIIHIF?FHHHIIIIIIIIIIIIIIIIIIIHIIIFHIIIIIIHIIIIIIIIIIIIIIIIIIIIIIIIIIIIHIIIIIIIIIIIIIIIIIIHIIIIIIIIIIIIHIIIIIIIIHIIIIHIIIIIIIIIIHIIIIIIIIIIIIIIIHHIIIIIIIIIIIHIIIIIHIIIIHHIIIIIIIIIHHIHIIIIIIIIGHGHFEIHIHIHIIIIIIIIIIIIHIIIIIIIIIHHIIHIIIIIIIIIIGIIIIHIIIIIIHIIIIIIIIIIIIIIIIIIIIIIIIIIDDDDD
@HWI-D00621:464:HFY7KBCXY:1:1103:18417:52044 1:N:0:AAGAGGCAAGTCAACA
AAGTCGTAACAAGGTCTCCGTAGGTGAACCTGCGGAGGGATCATTACAAGTGACCCCGGTCTAACCACCGGGATGTTCATAACCCTTTGTTGTCCGACTCTGTTGCCTCCGGGGCGACCCTGCCTTCGGGCGGGGGCTCCGGGTGGACACTTCAAACTCTTGCGTAACTTTGCAGTCTGAGTAAACTTAATTAATAAATTAAAACTTTTAACAACGGATCTCTTGGTTCTGGCATCGATGAAGAACGCAGC
+
IIIIIIIIIIIIIIIIIIIIIIIIIIIHIIIIIIIIIIIIIIIIIIIIIIIIIIIIIIIIIIIIIIIIIIHHIIIIIHIGHIIIIIIIIIIIIIIIIIIIIIIIIIIIIIIIIIIIIIIIIIIIIIIIIIIIIIIIIIIIIIIIIIIIIIIIIIIIIIIIIIIIIIIIIIIIIIIIIIIIIIIIIIIIIIIIIIIIIIIIIIIIIIIHIIIIIIIIIIIIIIIIIIIIIIIIIIIIIIIIIIIIHHDDD@D
@HWI-D00621:464:HFY7KBCXY:1:1103:14899:52413 1:N:0:AAGAGGCAAGTCAACA
AAGTCGTAACAAGGTTTCCGTAGGTGAACCTGCGGAAGGATCATTCATAATAAGTGTTTTATGGCACTTTTTAAATCCATATCCACCTTGTGTGCAATGTCAGTCGATCTTCTTCATGGAGATCGGCCAAACATCAACCTTATCTTTTAACTCTTTGTCTGAAAAATATTATGAATAAACAATTCAAAATACAACTTTCAACAACGGATCTCTTGGCTCTCGCATCGATGAAGAACGCAGC
+
IIHIIIIIIIIIIIIIIIIIIIIIIIIHHHIIIIHHIIIIIIIIIIIIHIIIHIIIIIIIIHIHHIIIIIHIHHIIIIIHIIIIIIIIIIIIIIIIIIIIIIIIIIIIIIIIIIIIIIIIIIIIIIIIIIIIIIIIIIIIIIIIIIIIIIIIIIIIIIIIIHIIIIIIIIIIIHHIIIIIIHHHFIIIIIIIIIIIIIIIIIIIIIHIIIHIIIIIHIIHIIHIIIIIIIIIIIIIDDD?D
@HWI-D00621:464:HFY7KBCXY:1:1103:13060:52506 1:N:0:AAGAGGCAAGTCAACA
AAGTCGTAACAAGGTTTCCGTAGGTGAACCTGCGGAAGGATCATTAAAATAATAATGAATGTCGGGGGAGGGCGCTTCGGTGCTTTTCCCCCGTGTATTCAACCAAACCCGCTCGTGTATTTGGATCAACCAAAAAAAACAAATAAAATTTTTAACGATAATAATTAAACAAACTTTCAACAACGGATCTCTTGGCTCTCGCATCGATGAAGAACGCAGC
+
IIIIIHIIIIIIHIIIIIIIIIIIHIIIIIIIIIIIIIIIIIIIIIIIIIIIIIIIIHIIIIIIIIIIIIIIIIIIIIIHIIIIIIIIIIIIIIIIIIIIIIIIIIIIIIIIIIIIIIIIIIIIIIIIIIIIIIIIIIIIIIIIIHIIIIIIIIIIIIIIIIIIHIIIIIIIHIHIIIHHIHIIIIHIIIHIIIIIIIIHIIIIIIIIIIIIIIIFHHHI
@HWI-D00621:464:HFY7KBCXY:1:1103:17700:54661 1:N:0:AAGAGGCAAGTCAACA
AAGTCGTAACAAGGTAACCGTAGGTGAACCTGCGGTTGGATCATTAATAAATTGAGTTCTTGGAACTCGCACTGGGCTAACTCACATTAGCTCGGTAAACACCTGTGAAATGTCAACTTGGTAGGGCGAAAGCTTTGCCAAGGTATATACTACTTTATTTAGACTGAATCAAGAATCTTAATTAAAAAACAACTTTTAACAACGGATCTCTTGGCTCTCGCATCGATGAAGAACGCAGC
+
IIIHHHHHIIIIGIHHHIHIIIHHIHIIIIIIIIIIIHHHHHIHIIHIIIHHIIIIIIIIIIIIIIIIIIIIIIIHIIIIHIIIIIIIIIIIIIHIIIIIIIIIIIIIIIIIIIIIIIIIIIIIIIIIIIIIIHIIIHIIIIIIIIIIIIGIIIIIHHHIIIHIIIIIIIIIIIIIIIIIIIIIIIIIHIIIIHIIIIHIIIIIIIIIHIHGIIIHIIIIHHIGGIIIHIIIIHDDD?D
@HWI-D00621:464:HFY7KBCXY:1:1103:18524:54763 1:N:0:AAGAGGCAAGTCAACA
AAGTCGTAACAAGGTCTCCGTAGGTGAACCTGCGGAGGGATCATTACAAGTGACCCCGGTCTAACCACCGGGATGTTCATAACCCTTTGTTGTCCGACTCTGTTGCCTCCGGGGCGACCCTGCCTTCGGGCGGGGGCTCCGGGTGGACACTTCAAACTCTTGCGTAACTATGCAGTCTGAGTAAACTTAATTAATAAATTAAAACTTTTAACAACGGATCTCTTGGTTCTGGCATCGATGAAGAACGCAGC
+
IIEHHIIIIIIIHIIIIIIIIIIIIIIIIIIIIIIIIIIIIIIIIIIIIHIIIIIIICHHIIIGIHIIIIHIHIIIIIIHIIIIIIIIIIIIIIIIIIIIIIIIIIIIIIIIIIIIIIIIIIIIIIIIIIIIIIIIIIIIIIIIIIIIIIIIIIIIIIIIIIHIIIIIIIIIIIIIIIIIIIIIIIIIIIIIIIIIHIIIIIIIIIIHHHHHHIIIIIIHIIIIIIIHIIIIIIIHIIIIIIIIHHDDD@D
@HWI-D00621:464:HFY7KBCXY:1:1103:7325:55627 1:N:0:AAGAGGCAAGTCAACA
AAGTCGTAACAAGGTTTCCGTAGGTGAACCTGCGGAAGGATCACTAGTGAATAAACCGGGGAGCGTCTTAACTGACCTCCCCATCCCTTCACAATCCACATACACCTGTGCACTGTTTTGGCTTTTGAGCAATCGAAAGCCAATCATTTTATACAAACTCTTAGTTTAATGAATGTAACCGTTTTATATAAACAAAATAAAACTTTCAACAACGGATCTCTTGGTTCTCGCATCGATGAAGAACGCAGC
+
IIIIIHIIIIIIIIIIIIIIIIIIIHIIIIIIIIIIIIIIIIIIIHIIIIIIIIIIIIIIIIIIIIIIIIIIHIIIIIIHIIIIIIIIIIIIIHIIIIIIIIIIIIIIIIIIIIIIIIIIIIIIIIIIIIIIIIIIIIHIIIIIIIIIIIIIIIIIHIIIIIIIHHIHHIHIHIIIIIIIIIIIIIIIIIHHIIIIIIIIIIIIIIIHIIIIIIIIIIIIIIHHHIIIHIIIIGIIIIIIIIIIDDDCD
@HWI-D00621:464:HFY7KBCXY:1:1103:20337:56310 1:N:0:AAGAGGCAAGTCAACA
AAGTCGTAACAAGGTTTCCGTAGGTGAACCTGCGGAAGGATCATTCATAATAAGTGTTTTATGGCACTTTTTAAATCCATATCCACCTTGTGTGCAATGTCAGTCGATCTTCTTCATGGAGATCGACCAAACATCAACCTTTATCTTTTAACTCTTTGTCTGAAAAATATTATGAATAAACAATTCAAAATACAACTTTCAACAACGGATCTCTTGGCTCTCGCATCGATGAAGAACGCAGC
+
IIIIIIIIIIIIHIIIIIIIIIIIIIIIHIIIIIIIIIIIIIIIIIIIIIIIIIIHIIIIIIIIHIIIIIIIIIIIIHIIIIIIIIIIIIIIIIIIIIIIIIIIIIIIIIIIIIIIIHHHHIIIIIIIIIIIIHIHIIIHHIIIIIHIIIIHIIIIIHHHIIIHIHHHHIIIIHIHHIIIIIIHHHIIIIIIHIIIIIIIIIHIIIIIIIIIIIIIIIIIIIIIIIIIIIIIIIIIIDDDAD
@HWI-D00621:464:HFY7KBCXY:1:1103:13526:57055 1:N:0:AAGAGGCAAGTCAACA
AAGTCGTAACAAGGTTTCCGTAGGTGAACCTGCGGAAGGATCATTAAAGATTCGACCTTCGGGTCTATCTTCTCTTCAGCTGTGCGCTTTTGCTGCACGCTGTTGAACTTCACACACCTGTGCACACTTCGGTTGCGGTTAGTTAACTCTAGCTGCTTCCGCTTTTACATTTAACTACTAAGTCTTGAATGTCAAATACAATAAAAATAACAACTTTCAACAACGGATCTCTTGGCTCTCGCATCGATGAAGAACGCAGC
+
HHHIIIIGIIIIIIIIIIIIIIIIIIIIIIIIIIIIIHHIHHIIIHHIIIIHIIIIIIIIIIIIIIIIIIIIIIIIIIHHHHHIIHIIHHIIIIIIIIIIIIIIIIIIIIIIIIIIIIIIIIIIIIIIIIIIIHIIIIIIIIIIIIIIIIIIIIIIIHHIIHIIHIIIIIIIIIIIIIIHIIIIIIIIIHHHIIIIIHHHI1HIIIIGIIIIIIHGIHIIIIHIIIHHHIIIIIHHIHIIIIIIIHIHIHFIIHIDDB0@
@HWI-D00621:464:HFY7KBCXY:1:1103:10103:58346 1:N:0:AAGAGGCAAGTCAACA
AAGTCGTAACAAGGTCTCCGTAGGTGAACCTGCGGAGGGATCATTACAAGTGACCCCGGTCTAACCACCGGGATGTTCATAACCCTTTGTTGTCCGACTCTGTTGCCTCCGGGGCGACCCTGCCTTCGGGCGGGGGCTCCGGGTGGACACTTCAAACTCTTGCGTAACTTTGCAGTCTGAGTAAACTTAATTAATAAATTAAAACTTTTAACAACGGATCTCTTGGTTCTGGCATCGATGAAGAACGCAGC
+
IIIIIIIHHIIIIIIIIIIIIIIIIHHIIIIIIHIIIHHHFEGHIIIHHHIHIIHIGIHHHIIIIIIIIIHIIIHHHHHFHHHIIIIIIIIHHIIIDHHHIIIIIIIIIIIIIHHIIIIIIIIIHHHHIIIIIIIIHIIIHIIIIIHGHIHHIIIIIIIIIIHIIIIIIIIIIIIIIIIIIIIIIIIIIIIIIIIIIIIIIGIIHHIHHIIIHEHHIGIIIIIIIIIHHHGDHIHHHIIHIIIIIDADBAD
@HWI-D00621:464:HFY7KBCXY:1:1103:7288:58511 1:N:0:AAGAGGCAAGTCAACA
AAGTCGTAACAAGGTTTCCGTAGGTGAACCTGCGGAAGGATCATTAACATATTCCATTCCACGCGTCTTGAGGAGACCGCTAACCGACCCTTCACTGGGTTGGGACACGCCTTCTCGTATAAGGACAAATCTTTTAACCTTTGACAAACAACCATCAGTTCTCTTATTGAGAGTTCTGTTTTCATAATCATATATGAAAAACAACTTTTAACAATGGATCTCTTGGCTCTTGCATCGATGAAGAACGCAGC
+
IIIHIIIIIHIIIIHIIIIIIIIIIIIHIIIIIGIIIHIHHIIIIIIIIIHIIIIIIIIIIIIIIIIHIEIHHHIIIIIHIHIIIIIIIIIIIIIIIIIIIIIIIIIIIIIIIIIIIIIIIIIIHIIIIIIHIIIIIIIIIHIIIIIIIIIIIIIIIIIIHHIIIIIIIHHIIIIIIIHIIIIIIIIIIIHIIGHIHIIIIIIIIIHIIIIIHHIG@IIIIIIIIIIIIIHCGHIIGIGIIHIIHDDD@?D
@HWI-D00621:464:HFY7KBCXY:1:1103:8951:59112 1:N:0:AAGAGGCAAGTCAACA
AAGTCGTAACAAGGTTTCCGTAGGTGAACCTGCGGAAGGATCATTTCCAATCCAAAAAACTTATCAACCCACTGTGTGCACCGTCTTAATTTTCACCTTTCTGAGAAATAAGCACTTTTTATCGAGTGCTTGGAGTATCAGAAAGTAAAAAAAAATCTATTACATCCTATTTACACCCCATGTAGATCTTATCGAAAAACACAAGTTTAATTACATTAAACAACTTTTAACGGTGGATCTCTTGGCTCGTGCATCGATGAAGAACGCCAGC
+
HIIIIHHIIIIIHHHIIIIIIIIIIIIIIIIIIIEHIIIIIIHIIIGIIHIIIHHIIHIIIIIIIHIIIGHHHIIIIGH@FHIIIIIIHIIIHIHIHIHHHHIIIIIIIIIIIIIIIIIIIIIHIIIIIIIIIIIIIIIIIIIIIIIIIIIIIIIIIIIIIIIIIIIIIIIIGIHIIIIHHIHIIIIIIIIIIIIIIIIIIIHIHHHIIIIIIIIIHIIHIIHIHHEHHHIHHFIIIHGHHFHIHIGIIIIHHHIIHFIIIIIHIIDBDAD
@HWI-D00621:464:HFY7KBCXY:1:1103:5310:59497 1:N:0:AAGAGGCAAGTCAACA
AAGTCGTAACAAGGTTTCCGTAGGTGAACCTGCGGAAGGATCATTCATAATAAGTGTTTTATGGCACTTTTTAAATCCATATCCACCTTGTGTGCAATGTCAGTCGATCTTCTTCATGGAGATCGACCAAACATCAACCTTTATCTTTTAACTCTTTGTCTGAAAAATATTATGAATAAACAATTCAAAATACAACTTTCAACAACGGATCTCTTGGCTCTCGCATCGATGAAGAACGCAGC
+
HHHGGIHHFHIIHIHHHHHIIIIIHIIIIIIIIIIIIHHIHHIIIIHIIIIIHIHIIIIIIIIIIIIHHHIIIIIIIIIIIIIIIIIIIIIIIIIIIIHIIIIIIIIIIIIIIIIIIIIIHIHIHIIIIIIIIIIIIIHIIHIIIIIIIIIIIIHIIIIIIHIIIIIHIIIIIIIHIIIIIIIIIIIHHHIIIIIHHIIIIIIIIIIHHHHHHHHHHHHIIIHHHIIIIHEIIIIHD@AADD
@HWI-D00621:464:HFY7KBCXY:1:1103:14814:59282 1:N:0:AAGAGGCAAGTCAACA
AAGTCGTAACAAGGTCTCCGTTGGTGAACCAGCGGAGGGATCATTATCGAGTTTTTAACTCCCAAACCCTATGTGAACTTACCATATTGTTGCTTCGGCGGATCGTCCCAGCCAGGCCCTTCACGGGGTCTGCTGGAACCAGGCGCCCGCCGAAGGTATCAAACTCGTTTTTTTAGAATTCTCTGAGTAGCCGAAAGGCAAAAAAACAAATGAATCAAAACTTTCAACAACGGATCTCTTGGTTCTGGCATCGATGAAGAACGCAGC
+
HIIIIIIIIIIIIIIIIIIIIIIIIIHIIIIHIIIIIIIIIIIIIIIHHIIIIIIIIIIIIIIIIIIIIIGIHHIIIIIHHIIIIIIIIIIIIIIIIIIIIIIIIIIIIIIIIIIIIIIIIIIIIIIIIIIIIIIIIIIIIIIIIIIIIIIIIIIIIIIIIIIIIIIHIIIIIIIHHHIIIIIIIIIIIIIIHIIIIIIIIIIIIIIIIIIIIIIIIIIHIIIHIIHIHIIIIIIIIIIIIIIIGIIIIIIHIIIIIIIIIIDDDDD
@HWI-D00621:464:HFY7KBCXY:1:1103:14821:59592 1:N:0:AAGAGGCAAGTCAACA
AAGTCGTAACAAGGTTTCCGTAGGTGAACCTGCGGAAGGATCATTACCTAGAGTTTGTGGGCTTTGCCCACTGTCTCTTACCCATGTCTTTTGAGTACTTACGTTTCCTCGGTGGGCTCGCCCGCCGGTTGGACAATTTAAACCATTTGCAGTTGCAATCAGCGTCTGAAAAACATAATAGTTACAACTTTCAACAACGGATCTCTTGGTTCTGGCATCGATGAAGAACGCAGC
+
HIIIIIIIIIIIIIIHIIIHIIIIIIIHIIIIIHIHHIIIIIHHHIIIIHIIIIIHHIHHHIIIIIIIIGHIHHHIIHIIIIIIIIIIIIIIHHIIIIIIIIHIIIIIIIIIIIIIIIHIIHHHIIIHHHIIHHIIIHIIIIIIIIIIIHIIIIIIIIIHIHHIIIHIIIIIHHIIIIIIIIIIIIIIIIIIIIIIIIIIIIIHIHIHIHHHIIHHIIIIHIHIIIIHHADDBD
@HWI-D00621:464:HFY7KBCXY:1:1103:17227:61280 1:N:0:AAGAGGCAAGTCAACA
AAGTCGTAACAAGGTTTCCGTAGGTGAACCTGCGGAAGGATCATTCATAATCAAGTGTTTTTATGGCACTTTAAAAATCCATATCCACCTTGTGTGCAATGTCATCTCACTGGAAGGTCACGGCTGTAAAAATCCGGCGGCCAACCTTTGGGATTTATATCTACTCAGAACTTTAGTGATTTTGTCTGAAACATATTATGAATAACTTAATTCAAAATACAACTTTCAACAACGGATCTCTTGGCTCTCGCATCGATGAAGAACGCAGC
+
HHIHIIIHIIIIIIHIIIIIIIIIHIHHIIIIIIIIIIIHHIIIHIIHIIIIIIIIIIIIHHIIIIIIIIIIIIIIIIIIHIHIIGIIIIIIIIIIIIIIIIIIIIIIIIIIIIIIIIIIIIIIIIIIIIIIIIIIIIIIIIIIIIIIIIIIIIIIIIIIIIHHIHHHHHHHIHIIIIIIIIIHHHIIHHHIIIHIIIIIEHIIHGHIIHHIIHHFHHIIIIIIIIIIIIEIHHEEHGIIHIHIIIIIIIHIIIIIIIIIHHHHDDDDD
@HWI-D00621:464:HFY7KBCXY:1:1103:5055:61832 1:N:0:AAGAGGCAAGTCAACA
AAGTCGTAACAAGGTTTCCGTAGGTGAACCTGCGGAAGGATCATTCACAATGAGTGTTTAATGGCACTTTAAATCCATTACCCACCTTGTGTGCACTGTAAGGAGGAGGCAGAACGGGTTGCCGTTCTGTCACTTTCATTATACATATACTATCTTCATTTCTCGTCTATTTTTGTATGAGTATCAAAACTCTAATACAACTTTCAACAACGGATCTCTTGGCTCTCGCATCGATGAAGAACGCAGC
+
IHHIIIIIIIIIIIIIIIIHIIIIIIIHIIIIIIIIIIIIIIIIIIHHIIIIIIIIIIIIHIIIIIIIIIIIIIIIIIIIIIIIIIIIIIIIIIIIIIIIIIIIIIIIIIIIIIIIIIIIIIIIIIIIIIIIIIIIIIIIIIIIHIIIIIIHIIIIIIIIIIIHIIIIIIIIIIIIIIHHIHIIHIIIIHHIIHHIHHHIIIIIIIIHGHIIIIIIIIIIHEHIIIIHHHHHIIHCHHGHD/0@B@D
@HWI-D00621:464:HFY7KBCXY:1:1103:10482:61776 1:N:0:AAGAGGCAAGTCAACA
AAGTCGTAACAAGGTTTCCGTAGGTGAACCTGCGGAAGGATCATTCATAATAAGTGTTTTATGGCACTTTTTAAATCCATATCCACCTTGTGTGCAATGTCAGTCGATCTTCTTCATGGAGATCGGCCAAACATCAACCTTATCTTTTAACTCTTTGTCTGAAAAATATTATGAATAAACAATTCAAAATACAACTTTCAACAACGGATCTCTTGGCTCTCGCATCGATGAAGAACGCAGC
+
IIIIIIIIIIIIHIIHIIIIIIIHHHDHGHIIIIIIIIIHHHHHIIIIIIIIIIIIIIIIIIIHIIIIHIIIIIIIIIIHIIHIIIHIIIIIIIIIIIIIHIIHHIHHIIIIIIIIIIIHIIIIIHIIIIIIIIIIIIIHIIIHHIIIIIIHIIIIIIIIIIIIIIIIIIIIIIIIIIIIIHHHIIIIIIIGHHHHIIIIIIIIIHIIIIIIIIIHHHIIIIIHHHIIIIHGHHHIDDDDD
@HWI-D00621:464:HFY7KBCXY:1:1103:5633:62053 1:N:0:AAGAGGCAAGTCAACA
AAGTCGTAACAAGGTTTCCGTAGGTGAACCTGCGGAAGGATCATTCATAATAAGTGTTTTATGGCACTTTTTAAATCCATATCCACCTTGTGTGCAATGTCAGTCGATCTTCTTCATGGAGATCGACCAAACATCAACCTTTATCTTTTAACTCTTTGTCTGAAAAATATTATGAATAAACAATTCAAAATACAACTTTCAACAACGGATCTCTTGGCTCTCGCATCGATGAAGAACGCAGC
+
HCIIIIIIHHIIIHIIIIIIIIIHIIIHGHIIIIIIIHHHHIHIIHHIIIIIIHIIIIIIIIIIIIIIIIIIIHIIIIIIIIIIIIIIIHIFIIIIIIIIIIIHHIIIIIIIIIIIIIHIIIIIIHHIIIIIIHIIIIIIHIGIIIIIIIIIIIIIIIIIIIIIIIIHIIIIIIHIIIIIIIHIIGHIIHHHIIIHIIIIIIIIIIIIIIIIIHIIIHIIIIIHHIHHGIHIIIIHD@ADAD
@HWI-D00621:464:HFY7KBCXY:1:1103:7893:62594 1:N:0:AAGAGGCAAGTCAACA
AAGTCGTAACAAGGTCTCCGTTGGTGAACCAGCGGAGGGATCATTACAGAGTTTAACCACTCAAAACCATTGTGAACCTTACCTCAACCGTTGCTTCGGCGGGCGGGCCCCAAAAGCCCCCCCGGCCCCTCGCGGGCGCCCGCCGGAGGTTAACCGAACCCTTGAATTGTATGGCCTCTCTGAGTCTTCTGTACTGAATAAGTCAAAACTTTCAACAACGGATCTCTTGGTTCTGGCATCGATGAAGAACGCAGC
+
IIIIIIIIIIIIIIIIIIIIIIHIIIIIIIIIIHIIIIIIIIIHIIIIIIIIHIIIIHIIIIIIIIIIIIIIIIIIIIIGHIIIIIIIIIIIIIIIIHIIIIIIIIIIIIIIIIIIIIIIIIIIIIIIIIIIIIIIIIIIIIIIIIHIIIHIIIIIIHHIIIIIIIIIIIIIHIIIIIIIHIIIIIIHIIIIIIIIIIIIIIIIIIIIIIIIIIIIIIIIIIIIIIIIIHIIIIHIIIIHHIHEIIIIIIDDD?A
@HWI-D00621:464:HFY7KBCXY:1:1103:12572:62544 1:N:0:AAGAGGCAAGTCAACA
AAGTCGTAACAAGGTTTCCGTAGGTGAACCTGCGGAAGGATCATTCATAATAAGTGTTTTATGGCACTTTTTAAATCCATATCCACCTTGTGTGCAATGTCAGTCGATCTTCTTCATGGAGATCGGCCAAACATCAACCTTATCTTTTAACTCTTTGTCTGAAAAATATTATGAATAAACAATTCAAAATACAACTTTCAACAACGGATCTCTTGGCTCTCGCATCGATGAAGAACGCAGC
+
HIIIIIIHIIIIIIIIIIIIIIIIIIHHHHIIIIIIIIHIIIIIIIIIIHHIHIIIIIIIHIIHHIIIIIIIIIIHIHIHHHHHIIHIIIIIHIHIIIIIIIIIIIIIIIIIIIIIIIIIIIIIIIIIIIIIHIIHGHIIIIIIIIIIHIIIIIIIHIIIIHIIHHHHIIIIIIHHIIIIHHGDHIIIIIIIIIHHHIIIIIIHHIHEIIIIIIGHIHHHIIIIIIHHEIIHHIIIDDD@B
@HWI-D00621:464:HFY7KBCXY:1:1103:7357:62869 1:N:0:AAGAGGCAAGTCAACA
AAGTCGTAACAAGGTTTCCGTAGGTGAACCTGCGGAAGGATCATTCATAATAAGTGTTTTATGGCACTTTTTAAATCCATATCCACCTTGTGTGCAATGTCAGTCGATCTTCTTCATGGAGATCGACCAAACATCAACCTTTATCTTTTAACTCTTTGTCTGAAAAATATTATGAATAAACAATTCAAAATACAACTTTCAACAACGGATCTCTTGGCTCTCGCATCGATGAAGAACGCAGC
+
HIIIIIIIIIIIIIIHIIIHIIIIIIHHHIIIIIIIIHIHIIIIIIIIIIIIIIIIIIIIIIGIIIIIIIIIIIIIIIIIIIIIIIIIIIIIIIIIIIIIIIIIIIIIIIIIIIIIIIIIIIIIHIIIIIIIIIIIIIIIIIIIIIIIIIIIIIIIIIIIIHIIIIIHIIIIIHIHHIIHIIIIIIIIIIIIIIIIIIIIIIIIHIIIIIIIIIIHIIIIIIIIIIIIIIIIIIIIIADDAD
@HWI-D00621:464:HFY7KBCXY:1:1103:11006:62782 1:N:0:AAGAGGCAAGTCAACA
AAGTTGTAACAAGGTTTCCGTAGGTGAACCTGCGGAAGGATCATTAACAAATCCTGCTGCAGTGCCCTTGGGTGCTGTAGTATATTAACTCGGTCCGGGTCGCGAGATCCGGGCTGATAAATTAATGTGTGTGTTATGTTGACAATGTGTGTGTGATTAATTATTAGTAGACAACTTTTAACAATGGATCTCTAGGCTCTTGCATCGATGAAGAACGCAGC
+
IIIIIIIIIIIIIIIIIIIIIIIIIIIIIIIIIIIIIIIIIIIIIIIIIIIIIIIIIIIHIIIIHHIIIIIIIIIIIHHIIIIIIIIIIIIIIIIIIIIIIIIIIIIIIIIIIIIIIIIIIIIIIIIIIIIIIIIIIIIIIHIIIIIIIIIIIIIHIIIIIIIIIIIIIGIIHHIIIIHIIIIIIHHHIIIIIIHHIIIIIIIIIIIIIIIIIIHHHIIDH
@HWI-D00621:464:HFY7KBCXY:1:1103:9256:63306 1:N:0:AAGAGGCAAGTCAACA
AAGTCGTAACAAGGTTTCCGTAGGTGAACCTGCGGAAGGATCATTCATAATAAGTGTTTTATGGCACTTTTTAAATCCATATCCACCTTGTGTGCAATGTCAGTCGATCTTCTTCATGGAGATCGACCAAACATCAACCTTTATCTTTTAACTCTTTGTCTGAAAAATATTATGAATAAACAATTCAAAATACAACTTTCAACAACGGATCTCTTGGCTCTCGCATCGATGAAGAACGCAGC
+
IHIIIIIIIIIIIIIIIIIHIIIIIIHFEHIIIIIIIIIGIIIIIIIIIIIIIIIIIIIIHHIIIIIIIHIIIIIIIIIIIIIIIIIIIIIIIIIIIIIIIIIIIIIIIIIIIIIIIIIIIIIIIIIHIIIIIHIIIIHIIHGIIIIIHHIIIIIIIIIHHGGHHGIHIIIIIIIIHIIIIIIIHIHGIIIIIIIIIIIIHIIHIIIIIIIIIIIHHIIDHHHHIIIIIIGHGIIIH@@DA@
@HWI-D00621:464:HFY7KBCXY:1:1103:12843:63521 1:N:0:AAGAGGCAAGTCAACA
AAGTCGTAACAAGGTTTCCGTAGGTGAACCTGCGGAAGGATCATTACTGAAAAACTTTTTCAAGTTTTTTTAAATCCCATTGTCTACCTACCATGTTGCTTCCACTGGGCATGTCTTACCTTGTGTAAGACCTTTGGCTTATGTGAATAACCCAAGTCAGGGAGTTGCCGGTGGCAAGACCATCTACCAAAACTTGATTAAAATACAGTGTCTGAATCTTTTGCTTCAATGAAATAAAACTTTCAACAACGGATCTCTAGGCTCTTGCATCGATGAAGAACGCAGC
+
HIIIIIIHIHHIIGHIIIIIIIIHIIIGIIIIIGIIIHIIIIIIIIHIIHHIIIIIIIIIIHIIIIIIIIIIIIIIIIIHGIHIIIIIIIIIIIIIIIIIIIIIIIIIIIIHFHHIIIIIIIIIIIIIHIIIIIIIIIIIIIIIIIHHIIIIIIHIIIIIIHIIGHIIIIIIHHIHGHIIIIIIIIIIIIIIIIIIIIIIIIIIIIIIHIIIIIIIIIGIIIIIIHIIIHCHG@HF@HIHIIIIIIIIIHH@IHHEHHHIHHGIIIHHFCHHEHEIHIHDC@@@BD
@HWI-D00621:464:HFY7KBCXY:1:1103:19185:65937 1:N:0:AAGAGGCAAGTCAACA
AAGTCGTAACAAGGTCTCCGTTGGTGAACCAGCGGAGGGATCATTACAGAGTTGCAAAACTCCCAACCATTGTGAACCTACCTCACCGTTGCTTCGGCGGGTGGCCAGGGGCAACCCAGGCCACGCCGGCGCCTCCCTTCGGGGCCCGGCAAACCCGTCAGAAGACCGAAACTCTTCGTCATCAGTGGCCTCTCTGAGTAACTTATACAATAAGTCAAAACTTTCAACAACGGATCTCTTGGTTCTGGCATCGATGAAGAACGCAGC
+
IIHIIHIIIIIIIIIIIHIIIIIIIIHIIIIIIIIIIIIIIIIIIIIIIIIIIIIIIIHIIHIIIIIIIIIIIIIIIIIHHIIIIIIIIIIIIIIIHIIIHIIIHHIHIIIIIIIIIHIIIIIIIIIIIIIIIIIIIIHIIIIIIIIIIIIIHIIIIIIIIIIIIIIIIIIIHIIIIIGIIHIIIHIHIIIHHHIIIIIIIIIHIIIIIIIIIIIHIIIHIHIIIIIIHIIIIIIGIHHIIIIIIIIIIIIIIIIIIIIIHHDDD?D
@HWI-D00621:464:HFY7KBCXY:1:1103:5416:66028 1:N:0:AAGAGGCAAGTCAACA
AAGTCGTAACAAGGTTTCCGTAGGTGAACCTGCGGAAGGATCATTAACATATTCCATTCCACGCGTCTTGAGGAGACCGTTAACCGACCCTTCACTGGGTTGGGACACGCCTTCTCGTATAAGGACAAATCTTTTAACCTTTGACAAACAACCATCAGTTCTCTTATTGAGAGTTCTGTTTTCATAATCATATATGAAAAACAACTTTTAACAATGGATCTCTTGGCTCTTGCATCGATGAAGAACGCAGC
+
IIIIIIIIIIIIIIIIIHIIIIIIIIIIIIIIIIIIIIIIIIIIIIIIIIIIIIIIIIIIIIIIIIIHIHIIHIIIIIIIIIIIIIHIIIIIIIIIIIIIIIIIIIIIIIIIIIIIIIIIIHIIIIIIHIIIIIIIIIIIIIIIIIIIIIHIHHIIIIIIIIIIIIIIIIIIIIIIIIIIIIIIIIIIIIIIIHIIIIHIIIIIIIIIIIIHIIIIIIIIIIIHIIIIIIHHIIIIHIIHHGEIIIDDDAD
@HWI-D00621:464:HFY7KBCXY:1:1103:9298:67042 1:N:0:AAGAAGCAAGTCAACA
AAGTCGTAACAAGGTCTCCGTTGGTGAACCAGCGGAGGGATCATTACCGAGTTTACAACTCCCAAACCCCTGTGAACATACCATTTGTTGCCTCGGCGGTGCCTGCTTCGGCAGCCCGCCAGAGGACCCAAACCCTTGATTTTATACAGTATCTTCTGAGTAAATGATTAAATAAATCAAAACTTTCAACAACGGATCTCTTGGTTCTGGCATCGATGAAGAACGCAGC
+
IIIIIIIIHHHIIIIIIIIIIIIIIIIIIIIIIGIIIHIIIIIIIIIIIIIIIIIIIHIIHHIIHIHIIIIHIIIIIIIFIIIIHIIIIIIIIIIHHIHIHIIIIIIIIIIIIIIIIIIIHIHIIIIIHIIIIIIIIIHIIHIIIIIIIIIIIIIIIIIIIIIIIIIIIHIIHHIIHIHIIIIIIIIGIIIIIIIHIHIIIIHHHIIIIHIIHHHHFHHHIIIIHI@CD
@HWI-D00621:464:HFY7KBCXY:1:1103:5433:67663 1:N:0:AAGAGGCAAGTCAACA
AAGTCGTAACAAGGTTTCCGTAGGTGAACCTGCGGAAGGATCATTACAGAGTTCATGCCCTCACGGGTAGATCTCCCACCCTTTGAGTACTATACTTTTGTTGCTTTGGCAGGCCGCTTCGGCTACCGGCTTCGGCTGGTGAGTGCCTGCCAGAGGACCCCAAATTCTGAATTATAGTGTCGTCTGAGAACTATATAATAGTTAAAACTTTCAACAACGGATCTCTTGGTTCTGGCATCGATGAAGAACGCAGC
+
@CHIIIIIIIFIIHIIIIHHIIIIIIIEHIIIIHIHHIIIIIHHHIHHIIIHHHHIIIHHIIIIIIIIIIIHIIIIIIIIIIIIIIIIIIIIIIIIIIIIIIHHIIIIIIIHHIIIIIIIIIIIIIHHIIIIIIIIIIIIIIHIIIIIIIIIHIIIHGIIIIIIIIIIIIIIIIIIIIHHIIIIGIIIIIIHIIIIIIIHIHIIIIIIIIHIIIIIIIIIHGIIIHHGHIIIIH@EHFIIIIGIIHIHD@@D@D
@HWI-D00621:464:HFY7KBCXY:1:1103:10006:67629 1:N:0:AAGAGGCAAGTCAACA
AAGTCGTAACAAGGTTTCCGTAGGTGAACCTGCGGAAGGATCATTATAGATTGGCCGAAAGGCCGTGTCTCATCCACACACACCGTGAACACAACACAGTCTGGCCCTTGAATCGACCCTGTCGTTACCTGGACCGGACTCACACCAAACGAAATGTAACGAATGTAAATCAATGTAACAAAAACAAAACTTTCAACAACGGATCTCTTGGCTCTCGCATCGATGAAGAACGCAGC
+
IIIHIIIIIIIIIIIIIIIIIIIHHIIIIIIIIIIIIIIIHIIIIIIIIIIIIIIIIIIIIIIIIIIIIIIHIIIHHIHHHHIIIHIIIIHIIIIIIIHIIIIIIHIIIIIIIIIIIIIIIIIIHIIIIIIIIIIIIIIIHIIIIHHHHHIIIIIIIIIIIIIIIIIIIHHIIIIHHHIIIGIHIHHIIHHHHHHIIIHIIIHHIIIIIHGHHIIIIIIIIIHGHIIIIHCCDDAD
@HWI-D00621:464:HFY7KBCXY:1:1103:10129:68744 1:N:0:AAGAGGCAAGTCAACA
AAGTCGTAACAAGGTTTCCGTAGGTGAACCTGCGGAAGGATCATTACCTAGAGTTTGTGGGCTTTGCCCACTGTCTCTTACCCATGTCTTTTGAGTACTTACGTTTCCTCGGTGGGCTCGCCCGCCGGTTGGACAATTTAAACCATTTGCAGTTGCAATCAGCGTCTGAAAAACATAATAGTTACAACTTTCAACAACGGATCTCTTGGTTCTGGCATCGATGAAGAACGCAGC
+
IIIIIIIIIIIIIIIIIIIIIIIHIIIIIIIIIIIIIIIIHIIIIIIIIIIIIIIIIIIIHIIIIIIIIIIIIIIIIIIIHIIIIIIIIIIIIIIIIIIIIIIIIIIIIIIIIIIHIIIIIIIHIIIIIIIIHIIIIIIIIIHIIIIIIIIHIIIIIIIIIIIIHIHII1IIIIIIIIIIIIIIIIIIIIIIIIIIIIIIIHIIIIIIIIIIHIIIIIIIIIIIIIIIIDDDDD
@HWI-D00621:464:HFY7KBCXY:1:1103:9770:68922 1:N:0:AAGAGGCAAGTCAACA
AAGTCGTAACAAGGTTTCCGTAGGTGAACCTGCGGAAGGATCATTACCGAAGTACAGGCCCTTTTATAGGGCTAAACTTCCACCCTTTGTTTACTATTCTTTGTTGCTTTGGCGGGACGTCTTCGGACCACCGGCTCTCGGGCTGGTGAGCGCTCGCCAGAGGAAAATCAAACCCAAACCTTTTTTAGTGTTGTCTGAGAAACAAGTTTAATTATTAAAACTTTCAACAACGGATCTCTTGGCTCTGGCATCGATGAAGAACGCAGC
+
IIIIEHHHHHHIHHHIIIIHHIHHHIIGIIIHIIIHHFIIIIIHIHIIIIIHHIHIIHHIIIIIIIIIHHIHHIHIHIIHHHIIIIIIIIHIIHHFHHIIIIIIIHIHIIIIIIHIIIIIIIIIIIIIIIIIHIIHHIIIIIIIHIIIIIIIIIIIIIIIIGIIIHIIIIIIHHHCIHIHHHHHIIIIIHIIHIIIIHHIIIIIIIHIIIHHIIHGIIIHIIIHIHIIIIIIIIIIIIIIIHIHIIIHHHHHHIIIHHEHGC@@D@D
@HWI-D00621:464:HFY7KBCXY:1:1103:9215:69734 1:N:0:AAGAGGCAAGTCAACA
AAGTCGTAACAAGGTCTCCGTTGGTGAACCAGCGGAGGGATCATTACCGAGTTTACAACTCCCAAACCCCTGTGAACATACCTTAATGTTGCCTCGGCGGATCAGCCCGCGCCCCGTAAAACGGGACGGCCCGCCAGAGGACCCAAACTCTAATGTTTCTTATTGTAACTTCTGAGTAAAACAAACAAATAAATCAAAACTTTCAACAACGGATCTCTTGGTTCTGGCATCGATGAAGAACGCAGC
+
IIIIIIIIIIIIIIIIIIIIIIIIIIIHIIIIIIIIIIIIIIIIIHHIIIIIIIIIIIIIIIIIIGHIIIIIIIIIIIIHIIIIHIIIIIIIIIIIIIIIIIIIHIIIIIIIIIIIIIIIIIIIIIIIIIIIIIIIIIIIIIIIHIIHIIIIIIIIIHIIIIIIIIIIIIIIIIIIIIIIIIIHHIIIIIIIIHIHIIIIIIIIIHHHIIIIIHIIIIIHHIIHIIIIIIIIIIHIHHHHHBBD@D
@HWI-D00621:464:HFY7KBCXY:1:1103:15760:69611 1:N:0:AAGAGGCAAGTCAACA
AAGTCGTAACAAGGTTTCCGTAGGTGAACCTGCGGAAGGATCATTACAGAGTTCATGCCCGAAAGGGTAGACCTCCCACCCTTGTGTATTATTACTTTGTTGCTTTGGCGAGCTGCCTTCGGGCCTTGTATGCTCGCCAGAGAAAACCAAAACTCTTTTTATTAATGTCGTCTGAGTACTATATAATAGTTAAAACTTTCAACAACGGATCTCTTGGTTCTGGCATCGATGAAGAACGCAGC
+
IFHHHIIHHGHIFHEHHHHHHIIHHHIEHGHIIIIIIIHHIHHIIIIHHIIIIHIIIIIIIHIHIIIIIHFHHHIIIHHGHHIIIIHHHIIIIIIIIIIIHIIIIIIIIIIIIIIIIIIIIIIIIIIIIIIIIIIIIIHHHIIIHHHHIIIIIIIHIIHIIIIHIIIIIIIIIIIIIIIIIIIIHIHIIIHHHIHHIHIIIIIIIIIHHHHHIHIHHHIIIIEHHIHHHEHIHHG@HDBB?D
@HWI-D00621:464:HFY7KBCXY:1:1103:11305:70447 1:N:0:AAGAGGCAAGTCAACA
AAGTCGTAACAAGGTTTCCGTAGGTGAACCTGCGGAAGGATCATTCATAATAAGTGTTTTATGGCACTTTTTAAATCCATATCCACCTTGTGTGCAATGTCAGTCGATCTTCTTCATGGAGATCGGCCAAACATCAACCTTATTTTTTAACTCTTTGTCTGAAAAATATTATGAATAAACAATTCAAAATACAACTTTCAACAACGGATCTCTTGGCTCTCGCATCGATGAAGAACGCAGC
+
IIIIIIIIIIIIHHIHIIIIIIIHIIIIIIIIIHIIIIIIIIIIIIIIIIIIIIIIIIIIIHHEHIIHIHHIIIIIIIIIIIIIIIHIIIIIIIIIHIIIIIIIIIIIIIIIIIIIIIIIIIIIIIIIIIIIIHIIIIHIIIIIIIIIHIIIHIIIHHIIIIIIIIIIIIIIIIHHIIIIIIHHIHHHIIHFHHGIIHIHIHIIIIIIEHHIIIIIIHGIHIHIIIIHIIIIIIIIDDDDD
@HWI-D00621:464:HFY7KBCXY:1:1103:8274:70906 1:N:0:AAGAGGCAAGTCAACA
AAGTCGTAACAAGGTTTCCGTAGGTGAACCTGCGGAAGGATCATTAGTGAATTGAATATGTTAGCGGACCTCTTCGGAGTCCCTAGCATCAAATCATATCCATAACACCTGTGAACTGTAAGGCTGTCTTGAAAACGAAAGTGATTAGAGCGCCTGCCCATTTTATACAAACATTAAAGTAACAAACGTAGTCTTATTATAATCTAATAAAACTTTCAACAACGGATCTCTTGGCTCTCGCATCGATGAAGAACGCAGC
+
IIIIIIIIIIIIIIIIIIIIIIIIHIIIIIIIIIIIIIIIIIIIIIIIIIIIIIIIIIIIIIIIIIIIIIIIGHIIIIIIHIIIIIIIIIIIIIIIIIIIIIIIIIIIIIIIIIIIIIIIIIIIIIIIIIIIIIIIIIIIIIIIIIIIIHIIIIHIIHIIIIHIIIIIIIIHIIIIIIIHIIHIIIIIHHIIHIIIIIHHIIIIHIIGIIIIIIIIIIIIIIIIIIIIIIIIIIIIHIIIIIIIIIIIIIIIIIDDDDD
@HWI-D00621:464:HFY7KBCXY:1:1103:13098:71021 1:N:0:AAGAGGCAAGTCAACA
AAGTCGTAACAAGGTTTCCGTAGGTGAACCTGCGGAAGGATCATTACCAATTTTAATCCATATCTCAAACCCATGTGCACGATGATATTGTCTGTCCTTGGGGTGAATTGATTTTTGCTAAGCAATAATTGTATTCACCCCAAATATTTTGTTAAAACCCTTTTATTTCTTTACCATGGCATCTATTGTCTTAATAAATAAAATAAAGGACAACTTTTAACGGTGGATCTCTTGGCTCGTGCATCGATGAAGAACGCAGC
+
IIIIHIHIIIIIIIIHHIHHIIIHHIIIIIIIIIIIHHIIIIIIIHIIIIIHIIIIIIHIIIIIHHHIIIIIIIIIIHIHHHIIIHIIIIIIIIIIIIIIIHIIIIIIIIIIIIIIIIIIIIIIIIIIIIIIIIIIGIHIIHIIIIIIIIIIIIHIGIHIIIIIIIIIIIIIIIIHIIIHIIIIIIIIIIIIHIIIIIIIIIIIIIIIIIIIIIIIIIIHIIIHHHHIIIHIIIIHIHIIIHIIIIIIIIHGIIIDDDAA
@HWI-D00621:464:HFY7KBCXY:1:1103:10430:71259 1:N:0:AAGAGGCAAGTCAACA
AAGTCGTAACAAGGTCTCCGTTGGTGAACCAGCGGAGGGATCATTATAGAGTTTACTCTTATAACCATGTGAATTTACAGTTGCTTCGTGTACGCTAGTACACGGAATACTCCTTCTATATTTTTTTATACTGAGTCCAAAAAATAAACGTGAAAACTTTCAACAACGGATCTCTTGGTTCTGGCATCGATGAAGAACGCAGC
+
IIIHIIIIIIIIIIIIIIIIIIIIHIIIIIIIIIIHHIIIIIIIIIIIIHIIIIIIIIIIIHHGIIIIIIIIIIIIIIIHHIIIIIIIIIIIIIIIIIIIIIIIIIIIIIIIIIIIIHIIIIIIIIIIIIIIIHIIHIIIIHIIIIIIIIIIIIIIIHIIIIIIIIIIIIIIIIIIIIIIIIIHIIIIIIIIIIIIIIIIIHA
@HWI-D00621:464:HFY7KBCXY:1:1103:11876:71702 1:N:0:AAGAGGCAAGTCAACA
AAGTCGTAACAAGGTTTCCGTAGGTGAACCTGCGGAAGGATCATTCATAATAAGTGTTTTATGGCACTTTTTAAATCCATATCCACCTTGTGTGCAATGTCAGTCGATCTTCTTCATGGAGATCGGCCAAACATCAACCTTATCTTTTAACTCTTTGTCTGAAAAATATTATGAATAAACAATTCAAAATACAACTTTCAACAACGGATCTCTTGGCTCTCGCATCGATGAAGAACGCAGC
+
IIIIIIIIIIIIIIIIIIIIIIIHIIHHGHIIIIHHIIIIIIIHIIHIIIIIIIIIIIIIHHIIIIIIIIIIIIHIIIIIIIIIIIIIIIIIIIIIIIIIIIIIIIIIIIIIIIIIIIIIIIIIHIIIIIIIIIIIIIIIIIIIHHIIIGIIIIIHIIIIIIIHIIIIIIIIIHIIIIHIIIIHHIIIHIIIIIIIIIIIIIIIHIIHGIHIIIIHIIIIIHHHIIHIIHHE0HHCBDDDD
@HWI-D00621:464:HFY7KBCXY:1:1105:10756:99490 1:N:0:AAGAGGCAAGTCAACA
AAGTCGTAACAAGGTCTCCGTTGGTGAACCAGCGGAGGGATCATTACCGAGTTTACAACTCCCAAACCCAATGTGAACGTTACCAAACTGTTGCCTCGGCGGGGTCACGCCCCGGGTGCGTAAAAGCCCCGGAACCAGGCGCCCGCCGGAGGAACCAACCAAACTCTTTCTGTAGTCCCCTCGCGGACGTATTTCTTACAGCTCTGAGCAAAAATTCAAAATGAATCAAAACTTTCAACAACGGATCTCTTGGTTCTGGCATCGATGAAGAACGCAGC
+
HIHIIIIIIIIIIIIIIIIIHIIIIIIHHIIHIIIIIHIIIIIIIIIIIIIHHIIIHIIIIIIGIIIIIIHIIIHIIIHIHHIIIIIIHIIIDIIIIIIIIIIHHIIIIIIIIIIIIIIIIIIIIIIIIIIIIIIIIIIIIIIIHIIIIHIIHIIIHIIIIIIIHHIIHHIIIIHIGIIIIIIIIIIIIIIIIIIIIIIIHIHIIIIIIIIIIIHGHIHHHHIIIGHIHHDH?HIIIIIIHIIIIGIIGIIHHIIIIIIHIIIIIHC@HIHHCDDDDD
@HWI-D00621:464:HFY7KBCXY:1:1105:7406:99632 1:N:0:AAGAGGCAAGTCAACA
AAGTCGTAACAAGGTTTCCGTAGGTGAACCTGCGGAAGGATCATTAAAGAGTAAGGGTGCTCAGCGCCCGACCTCCAACCCTTTGTTGTTAAAACTACCTTGTTGCTTTGGCGGGACCGCTCGGTCTCGAGCCGCTGGGGATTCGTCCCAGGCGAGCGCCCGCCAGAGTTAAACCAAACTCTTGTTAATTAAACCGGTCGTCTGAGTTAAAATTTTGAATAAATCAAAACTTTCAACAACGGATCTCTTGGTTCTCGCATCGATGAAGAACGCAGC
+
HHIIIIIIIIIIIHIIIIIIIIIIIIIIIIIIIIIIHIIHHIIIIIIIIIIIIIIIIIIIIIIIIIIIIIIIIIIIIIIHIIIIIIIIIIIIIIIIIIIIIIIIIIIIIIHIIIIIIIIIIIIIIHHIIIIIIIIHIIIIIIIHHHIHIIIIIIIIIIIHIIIIIHIIIIIIEIIHHHIIIIIIIIIIIIIIIIIIIIIIIIIIHIIIIIIIIIIIIIIIIHIIIIIIIIIIIIHHIIIIIIIHIIIHGIHEIIGIHEIIIIIIHIHHHIGDBDDD
@HWI-D00621:464:HFY7KBCXY:1:1106:15816:48715 1:N:0:AAGAGGCAAGTCAACA
AAGTCGTAACAAGGTTTCCGTAGGTGAACCTGCGGAAGGATCATTCATAATAAGTGTTTTATGGCACTTTTTAAATCCATATCCACCTTGTGTGCAATGTCAGTCGATCTTCTTCATGGAGATCGGCCAAACATCAACCTTATTTTTTAACTCTTTGTCTGAAAAATATTATGAATAAACAATTCAAAATACAACTTTCAACAACGGATCTCTTGGCTCTCGCATCGATGAAGAACGCAGC
+
IIIHIIIHHIIHIIHIIIIIIIHHHIIIIIIIIHHIIIIHIIIIIIIIIIIIIIIHHIIIIIIIIIIIIIIIIIIIIIIHHIIIIIIIIIIIIIIIIHIIIIIIIIIIIIIIIIIIIIIIIIIIIIIIIIIIIIIIIIIIIIHIIIIIIGHHIIIIHIHHIHHHIIIIIIGHHHIIIIIIIIHHIIIIHIHGIIIIIIIIIIIHHIIIIHIIIIIIHGIIIIGHHGIIIIIHIIHIDDACD
@HWI-D00621:464:HFY7KBCXY:1:1106:13144:59962 1:N:0:AAGAGGCAAGTCAACA
AAGTCGTAACAAGGTTTCCGTAGGTGAACCTGCGGAAGGATCATTAGTGAATTGAGCTGGCTTCGGCCGCTCTGATCTATACACACCTGTGAACTGTTGGCCTTCGGGTCTTTAAATACAACTGTGACGAACGTAAATTATTATAACAAATAAAACTTTTAACAACGGATCTCTTGGCTCTCGCATCGATGAAGAACGCAGC
+
IIIIIIIIIIIIIHIIIIIIIIIIIIIHIIHIIIIIIIIIIIIIIIIIIIIIIIHIIHHIIIIIIIIIIGIIIIIIIIIIHII9IIIIIHIIIIIIIIIIIIIIIIIIHHIIIIIHIIIHIIIIIIIIIIIIIIIIIIIIIIIIIIHIIIIIIIIIIIIIHHIIIIIIIHIIHIIHHIHIIIIIIIIIIIIIIIIIIHHIHD
@HWI-D00621:464:HFY7KBCXY:1:1106:14642:61884 1:N:0:AAGAGGCAAGTCAACA
AAGTCGTAACAAGGTTTCCGTAGGTGAACCTGCGGAAGGATCATTCATAATAAGTGTTTTATGGCACTTTTTAAATCCATATCCACCTTGTGTGCAATGTCAGTCGATCTTCTTCATGGAGATCGACCAAACATCAACCTTTATCTTTTAACTCTTTGTCTGAAAAATATTATGAATAAACAATTCAAAATACAACTTTCAACAACGGATCTCTTGGCTCTCGCATCGATGAAGAACGCAGC
+
HHIIIIIIIIIIIIIIIIIIIIIIIIIHHIIIIIIIIIIIIIIIIIIIIIIIIIIIIIIIHHHIIIIIIHIIIIIIIIIIIIIIIIIIIIIIIIIIIIIIIIIIIIIIIIIIIIIIIHIIIII9IIIIIIIIIIIIIIIIIIIIIIIHIIIIIIIIIIIIHHHIIIIHIIIIIIHHIIIIIIIIHIIIIIIIIHIHIHIIIIIIIIIIIIIIIIIIIIHIIIIIIIIIIIIIIIIGIDDDD@
@HWI-D00621:464:HFY7KBCXY:1:1106:9801:64459 1:N:0:AAGAGGCAAGTCAACA
AAGTCGTAACAAGGTTTCCGTAGGTGAACCTGCGGAAGGATCATTACCGAGTTCATGCCCTTCGGGGTAGATCTCCCACCCTTTGTATACTATACCTCTGTTGCTTTGGCGGGCCGCCTAGCTACTGGCTTCGGCTGGTAAGTGCCCGCCAGAGGACCCAAAACCCTGAATATTAGTGTCGTCTGAGTAAAAAGTTTAATATTTAAAACTTTCAACAACGGATCTCTTGGCTCTGGCATCGATGAAGAACGCAGC
+
IIIIIIIIIIIIHIIIIIIIIIIIIIHIIIIIIIIIIIIIIIIIIIIIIIIIIIIIIIIIIIIIIIIIIIHIIIIIIHIIIIIIIIHIIIIIIIIIIIIIIIIIIIIIIIIIIIIIIIIIIIIIIIIIIHIIIIIIIIIIIIIIIIIIIIIIHIIIIIIIIIHIIIIIHIHHIIIIIIIIHGEGIIIHIIIIIIIIIIIIIIIIIIIIIIIIIHIIIFIIIIIIIIIIIIIGIIIIHHHHIIIIIIIIIIDDDDD
@HWI-D00621:464:HFY7KBCXY:1:1106:9159:66151 1:N:0:AAGAGGCAAGTCAACA
AAGTCGTAACAAGGTTTCCGTAGGTGAACCTGCGGAAGGATCATTAGCAAGTCCTGCGCGCAATCCGTTGCGCACACCCGTCCCGCGCCCCGTGCGCAGACATTCCTGCGAGTCGTCTGATTGTCGCGAACGAATACAAACTTTTAACAATGGATCTCTAGGCTCTCGCATCGATGAAGAACGCAGC
+
IHHHIIIIIIIIIIIIIIIIIIIIHHHIIIIIIIHIIIIHIIHIEHIIIIHIIIIIIHHHIIIIIIIIIIIHIIIIIIIHHIIIIHHHHIIIIIIIIIII9IIIIIIIIIIIIIIIIIIIIIIIIIIIIIIIIIIIIIHHIIIIIIIIIIIIIIIIIIIHIIIGIIIIIIIIIIIHIIIIHIHHHI<
@HWI-D00621:464:HFY7KBCXY:1:1106:14994:68089 1:N:0:AAGAGGCAAGTCAACA
AAGTCGTAACAAGGTCTCCGTAGGTGAACCTGCGGAGGGATCATTACACAAATATGAAGGCGGGCTGGAACCTCTCGGGGTTACAGCCTTGCTGAATTATTCACCCTTGTCTTTTGCGTACTTCTTGTTTCCTTGGTGGGTTCGCCCACCACTAGGACAAACATAAACCTTTTGTAATTGCAATCAGCGTCAGTAACAAATTAATAATTACAACTTTCAACAACGGATCTCTTGGTTCTGGCATCGATGAAGAACGCAGC
+
IIIIIIIIIIIIIIIIIIIIIIIIHIIIIIIIIIIIIIIIIIIIIIIIIIIIIIIHIHIIHIIIIIIIIIIIIIIIIIIHIIIIIIIIIIIIIIHIIIIIIIIIIIIIIIIIIIIIIIIIIIIIIIIIIIIIIIIIHIIIIIIHIIIIIIIIIIIIIIIIIIIIIIIIIIIIIIIIHIIIHIIHGIIIIIIIIIIIIIIIIHIIIIIIIIIIIIIGIIIHIIIIIIIIIIIIIIIHIIIIGIIGIHHGHIIIIHIDDDDD
@HWI-D00621:464:HFY7KBCXY:1:1106:7667:68487 1:N:0:AAGAGGCAAGTCAACA
AAGTCGTAACAAGGTTTCCGTAGGTGAACCTGCGGAAGGATCATTCATAATAAGTGTTTTATGGCACTTTTTAAATCCATATCCACCTTGTGTGCAATGTCAGTCGATCTTCTTCATGGAGATCGACCAAACATCAACCTTTATTTTTTAACTCTTTGTCTGAAAATATTATGAATAAACAATTCAAAATACAACTTTCAACAACGGATCTCTTGGCTCTCGCATCGATGAAGAACGCAGC
+
IIIIIIIIIIIIIIIIIIIIIIHIIIIHIIIIIIIIIIIIIIIIIIIIIIIIIIIIIIIIIIIHHIIIIIIIIIIIIIIIIIIIIIIIIIIIIIIIIIIIIIIIIIIIIIIIIIIIIIIHIIIIIIIIIIIIIIIIIIIIIIIIIIIIIIHIIHIIIIIIIHIIIIIIIIHIIHGIIIIIIIIIHIIIIIIIIIIIIIIIIIIIIIIIIIIHIIIHHIGIIIIIIIIIIIIIIIIIDBDD?
@HWI-D00621:464:HFY7KBCXY:1:1106:10530:71405 1:N:0:AAGAGGCAAGTCAACA
AAGTCGTAACAAGGTTTCCGTAGGTGAACCTGCGGAAGGATCATTCATAATAAGTGTTTTATGGCACTTTTTAAATCCATATCCACCTTGTGTGCAATGTCAGTCGATCTTCTTCATGGAGATCGACCAAACATCAACCTTTATCTTTTAACTCTTTGTCTGAAAAATATTATGAATAAACAATTCAAAATACAACTTTCAACAACGGATCTCTTGGCTCTCGCATCGATGAAGAACGCAGC
+
IIIIIIIIIIIIIIIIIHIIIIIIIIHGHIIIIIIIIHIIIIIIIIIIIIIIIIIIIIIIIIIIIIIIIIIIIIIIIIIHHIIIIIIIIIIIIIIIIIIIIIIIIIIIIIIIIIIIIIIIIIIIIIIIIIIIIIIIIIIIIIIIIIIIIIIIIIIIIIIIIIIIIIIIIIIIIIIIIIIIIIIIIIHIIIIIIIIIHIIIIIIHIHIIIIIIIIIIIIIIIIIIIIIHHIIIIHIIIDDDDD
@HWI-D00621:464:HFY7KBCXY:1:1106:16148:73525 1:N:0:AAGAGGCAAGTCAACA
AAGTCGTAACAAGGTTTCCGTAGGTGAACCTGCGGAAGGATCATTCATAATAAGTGTTTTATGGCACTTTTTAAATCCATATCCACCTTGTGTGCAATGTCAGTCGATCTTCTTCATGGAGATCGACCAAACATCAACCTTTATCTTTTAACTCTTTGTCTGAAAAATATTATGAATAAACAATTCAAAATACAACTTTCAACAACGGATCTCTTGGCTCTCGCATCGATGAAGAACGCAGC
+
IIIIIIIIIIIIIGGHIIIIIIIIIIHHHHIIIIIIIIIIIIIIIIIIIIIIIIIIIIIIIIHHIIIIIIIIIIIIIIIHHIIIIIIIIIIHIIIIIIIIIIIIIIIIIIIIIIHIIIIHIIIIIIIIIIIIIIIIIIIIIIIIIIIIIIIIIIIIIHIIIIIIIIIIIIIIIIIIIIIIHIIHIIIIIIIIIIIIIIIIIIIIIIIIIIIIIIIIHHHIIIHIIIIHHCHIIIIIIDDD@B
@HWI-D00621:464:HFY7KBCXY:1:1106:16515:74982 1:N:0:AAGAGGCAAGTCAACA
AAGTCGTAACAAGGTTTCCGTAGGTGAACCTGCGGAAGGATCATTACTGAAAAACTTTTTCAAGTTTTTTTAAATCCCATTGTCTACCTACCATGTTGCTTCCACTGGGCATGTCTTACCTTGTGTAAGACCTTTGGCTTATGTGAATAACCCAAGTCAGGGAGTTGCCGGTGGCAAGACTATCTACCAAAACTTGATTAAAATACAGTGTCTGAATCTTTTGCTTCAATGAAATAAAACTTTCAACAACGGATCTCTAGGCTCTTGCATCGATGAAGAACGCAGC
+
IHIIIIIIIIIIIIIIIIIIIIIIIIIIIIIIIIIIIIIHIIIIIIIIHHIIIIIIIIIIIIIIIIIIIIIIIIIIIIIEIHIIIIIIIIIIIIIIIIIIIIIIIIIIIIIIIIIIIIIIIHIIIIIHIIIIIIIIIIIIIIIIIIIIIIIIIIIIIIIIIIIIHHHHIIIIIIIIIIIIIIIIIIHGHHHHIIIIIIIIIIIIIIIIIIIIIIIIIIIIIIIIIIIIH?HEIIIIIIIIIHHIIIIIIIIIIIIIIIIIIIGIIIIIH?IIIHHIIIIIHDCDDA
@HWI-D00621:464:HFY7KBCXY:1:1106:10562:78193 1:N:0:AAGAGGCAAGTCAACA
AAGTCGTAACAAGGTTTCCGTAGGTGAACCTGCGGAAGGATCATTCATAATAAGTGTTTTATGGCACTTTTTAAATCCATATCCACCTTGTGTGCAATGTCAGTCGATCTTCTTCATGGAGATCGACCAAACATCAACCTTTATCTTTTAACTCTTTGTCTGAAAAATATTATGAATAAACAATTCAAAATACAACTTTCAACAACGGATCTCTTGGCTCTCGCATCGATGAAGAACGCAGC
+
IIIIIIIIIIIGIGIIIHIIIIIIIIHHHHHHIIIIIIHGIIIIIHIIIIIHIIIIIIIIIIIIHIIIIHIIIIIIIIIIHIIIIIIIIIIIIIIIIIIIIIIIIIIIIIIIIIIIIIIIIIHIIIIIIIHHIIIIIIIIIIIIIHHIIIHHIIIIIHIIHHHIHIIIIIIIIHGHHIIIHIIHIIIIIHIIIHIIIGIIIIIIIIIIIIIIHIIIIIIIIIIIIIIIIIHIHIIIHDDDBD
@HWI-D00621:464:HFY7KBCXY:1:1106:11198:78089 1:N:0:AAGAGGCAAGTCAACA
AAGTCGTAACAAGGTTTCCGTAGGTGAACCTGCGGAAGGATCATTACTGAAAAACTTTTTCAAGTTTTTTTAAATCCCATTGTCTACCTACCATGTTGCTTCCACTGGGCATGTCTTACCTTGTGTAAGACCTTTGGCTTATGTGAATAACCCAAGTCAGGGAGTTGCCGGTGGCAAGACTATCTACCAAAACTTGATTAAAATACAGTGTCTGAATCTTTTGCTTCAATGAAATAAAACTTTCAACAACGGATCTCTAGGCTCTTGCATCGATGAAGAACGCAGC
+
IHHHIIIHHIIIIHIHHIIHIIHIHIIHIIIIIIIIIHIIIIHIIIHIHHGHIIIIIIIIIIIIHIIHHIIIIIIIIIIHHIIIIHIHIIIIIIIIIIIIIIIIIIIIIIIIHHIIIIIIIIIIIIIIIIIIIIIIHHIIIIIIIHIIIIIHIHIIIHIIIIIIIIIIIIIIIIIIIIIIIIHHHIIIIIIHIIIIIIIIIIIHHIIIIIIIIIIIIIIIIIIIIIIIIGIIIIIHGIHIIIIIGHIIIIIIHHCIIIHIIIIIIIIIIIGIIIIIIIIHGCDA?D
@HWI-D00621:464:HFY7KBCXY:1:1106:9722:78856 1:N:0:AAGAGGCAAGTCAACA
AAGTCGTAACAAGGTTTCCGTAGGTGAACCTGCGGAAGGATCATTCATAATAAGTGTTTTATGGCACTTTTTAAATCCATATCCACCTTGTGTGCAATGTCAGTCGTTCTCTTATGAGAATGACCAAACATCAACCTATTTTTTAACTCTTTGTCTGAAAATATTATGAATAAATAATTCAAAATACAACTTTCAACAACGGATCTCTTGGCTCTCGCATCGATGAAGAACGCAGC
+
IIIIIIIIHHIIIGCHHHIHIIIIIIIIIIIIIIIIIIIHIHIIIIIIIIHIIIIHHIIIHIIIHIIIIIIHIIIIIIIHIHIIIIIIIIIHHIHIIIIIIIIIIIIIIIIIIIIIIIIIIIIIIIHIIIIIIIIIIIIIIHIIIIIIIIIIHIHHIIHIIIIIIIIHIHHIIIIIIIIHIIIIHIIIIIIIIIIIIIIIIIIIHIIIIHGHHIIHEGIHHHIIHIIIIHGDDDDD
@HWI-D00621:464:HFY7KBCXY:1:1106:10239:78759 1:N:0:AAGAGGCAAGTCAACA
AAGTCGTAACAAGGTTTCCGTAGGTGAACCTGCGGAAGGATCATTCATAATAAGTGTTTTATGGCACTTTTTAAATCCATATCCACCTTGTGTGCAATGTCAGTCGATCTTCTTCATGGAGATCGACCAAACATCAACCTTTATCTTTTAACTCTTTGTCTGAAAAATATTATGAATAAACAATTCAAAATACAACTTTCAACAACGGATCTCTTGGCTCTCGCATCGATGAAGAACGCAGC
+
IHIIIIIIHIIIHHIIIIIIIIIIIIIHIIIIIGIIIIIHHHHIIHIIIIIIIIIHHHIIHHHIIGIIIIIIIIIIIIIIIIIIHIIIIIIIIIIIIHIIIIIIIIIIIIIIIIIIIIIIIIIIIIIIIIIIIIIHIIIHIIIIIIIIIIIIIIIIIHIIIIHHIIIHHIIIIIIHHIIIIIIIGIIIIIIIIIIIIIIIIIIIIIIIIIIIIIIIIHIIIIIHHIIIIGIIIIIIIDDDDD
@HWI-D00621:464:HFY7KBCXY:1:1106:15882:79885 1:N:0:AAGAGGCACGTCAACA
AAGTCGTAACAAGGTTTCCGTAGGTGAACCTGCGGAAGGATCATTCATAATGAGTGTTTATGGCACTTTTAAAAATCCATACCCACCTTGTGTGCATCGTTAGTCATGTTCCTTGTTCTCTCTTGAGAGAGCGAGGAGGCAGACTTCAAATTAATCTATCTTTAACCAGTTTGTCTGAAGCAATGTATCATGAGTTAACATAATTCTAAAATACAACTTTCAACAACGGATCTCTTGGCTCTCGCATCGATGAAGAACGCAGC
+
IIHIIIIIIIIHICHHIIIIIIIEHIIIIIIIIIIIIIIIIIIIIIHIIIIIIIIIIIIIIIHHIIIIIIIIIIIIIIIIIIIIIIIIIIIIIIIIIIIIIIIIIIIIIIIIIIIIIIIIIIIIIIIIIIIIIIIIIIIIIIIIHIIIIIIIIIIIIIIIHIIIIIIIIIIIIIHIIIIIIIIIIIHGHIIIIHIIIIIIHHIIIHIIHHHHHHHIIIHHIHIHIFIIIIIHIIIIGIHCIIIIHED1HHIGIIIIH?DBDDD
@HWI-D00621:464:HFY7KBCXY:1:1106:9747:80635 1:N:0:AAGAGGCAAGTCAACA
AAGTCGTAACAAGGTCTCCGTTGGTGAACCAGCGGAGGGATCATTACCGAGTTTACAACTCCCAAACCCATGTGAACATACCTACTGTTGCTTCGGCGGGATTGCCCCGGGCGCCTCGTGTGCCCCGGATCAGGCGCCCGCCTAGGAAACTTAACTCTTGTTTTATTTTGGAATCTTCTGAGTAGTTTTTACAAATAAATAAAAACTTTCAACAACGGATCTCTTGGTTCTGGCATCGATGAAGAACGCAGC
+
IHIIIIIIIIIIHIIIIIHIIIIIIIIIIIIIIIIIIIIHIIIIIIIIIIIIIIIIIIIIIIIIIIIIIIIIIIIIIIIIIIIHIIIIIIIIIIIIIIIIIHIIIIIIIIHIIIIIIIIHIIIIIIIIIIIHIIIIIIIIIIIIIIIIIIHIHIIIIIIIIIIIIIIIIIIHIIIIIIIIIIHHIIIIIIIIIIIIIIIIIIIIIHIIIIIIIIIIIIIIHIIIIIIHEIIIHIIIFHHGIIIIIIIDDDDD
@HWI-D00621:464:HFY7KBCXY:1:1106:15394:81108 1:N:0:AAGAGGCAAGTCAACA
AAGTCGTAACAAGGTTTCCGTAGGTGAACCTGCGGAAGGATCATTACTGAAAAACTTTTTCAAGTTTTTTTAAATCCCATTGTCTACCTACCATGTTGCTTCCACTGGGCATGTCTTACCTTGTGTAAGACCTTTGGCTTATGTGAATAACCCAAGTCAGGGAGTTGCCGGTGGCAAGACTATCTACCAAAACTTGATTAAAATACAGTGTCTGAATCTTTTGCTTCAATGAAATAAAACTTTCAACAACGGATCTCTAGGCTCTTGCATCGATGAAGAACGCAGC
+
IHIIIIIIIIIIIIIIIIIIIIIIHIIIIIIIIIIHIIIIIIIIIGIIIIIIIIIIIIIIHIIIIIIIIIIIIIIIIHIIIIIIIIIIIIIHIIIIIIIIIIIIIIIIIIIIIIIIIIIIIIIIIIIIIHHIIIIIIIIIIIIIIIHIIIIIHHHIIIIIIHIIHIIIIIFHIIIIIHIHIIHGHIIIIIIIIIIIIIIIIIIIIIIIIGHIIIIIHIIIIIHIIIIIIIIIIHHIIIIIIIIIIIIIIIIIIIIIIIIIIIIIIIIHIIIHHIHIIIIIIDDDDD
@HWI-D00621:464:HFY7KBCXY:1:1106:9635:82419 1:N:0:AAGAGGCAAGTCAACA
AAGTCGTAACAAGGTCTCCGTTGGTAAACCAGCGGAGGGATCATTACCGAGTTATTCTACTCCCAAACCCCTGTGAACTTATACCTTTACTGTTGCTTCGGCGGGTTAACGCCCCGGAAGGCCCGCGAGGGCCGCCGGAACCAGGCGCCCGCCGGGGGACCCAAACTCTTGTATCTTTTTTATAGCATGTCTGAGTGGAATCATAAACAAATGAATCAAAACTTTCAACAACGGATCTCTTGGTTCTGGCATCGATGAAGAACGCAGC
+
IIIIIIIHIIIIIIIIIIIIIIIIIIIIHIIIIIIIIIIIIIIIIIIIIIIHHIHIHIIIIHHHGHIIIIIIIIIIIIIIIIIIIIIIIIIIIIIIIIIIIIIIIIIIIIIIIIIIIIIIIIIIIIIIIIIIIIIIIIIIIIIIIIIIIIIIIIIIIIIIIIIHIIIIIIIIIIIIHIIIIIIIIIIIIIIIIIIHHIIIIIIIIIIIIIIIHIIIIIIIIIHGIIIIIIIIIIHHGIIIIIIIGHEHGEIIIIIIFIIIIHHDDCDD
@HWI-D00621:464:HFY7KBCXY:1:1106:10454:82542 1:N:0:AAGAGGCAAGTCAACA
AAGTCGTAACAAGGTTTCCGTAGGTGAACCTGCGGAAGGATCATTACTGAAAAACTTTTTCAAGTTTTTTTAAATCCCATTGTCTACCTACCATGTTGCTTCCACTGGGCATGTCTTACCTTGTGTAAGACCTTTGGCTTATGTGAATAACCCAAGTCAGGGAGTTGCCGGTGGCAAGACCATCTACCAAAACTTGATTAGAATACAGTGTCTGAATCTTTTGCTTCAATGAAATAAAACTTTCAACAACGGATCTCTAGGCTCTTGCATCGATGAAGAACGCAGC
+
IIIIIIIIIIIIGIHIIIIIIIIIHIHIIIIIIIIIIIIIIHIHIIIIIIIIIGHIIIIIIIIIIIIIIIIIIIIIIIIIHIIIIIIIIIIIIIIIIIIIIIIIIIIIIIIIIIIIIIIIIHIIIIIIIIIIIIIIIIIIIIIIIIIIIIIHEHHIIIIIIIIHHHIIIIIIIIIIIIIIIIIHIIIHIIIIIIIIIIIIIIIIIIIIIIHIIIIIIIIIIIIIIIIIIIIHIIIHHHFIIIIIHHIIHIIIIHHGHIIIHHIIIIGIIIIGIIIIIIIIGDAAAD
@HWI-D00621:464:HFY7KBCXY:1:1106:10513:83085 1:N:0:AAGAGGCAAGTCAACA
AAGTCGTAACAAGGTTTCCGTAGGTGAACCTGCGGAAGGATCATTACAAATCCATCCACGTCTCATTCTTGAGACCACGTTGAAATGTTCCCTAGTGAGCCTCCTCGACACGCTTTTCAGCCTTTACCGGCAGTCAGGTCCGTCTTGGGGCGCGCTAGGCTTGTAAACTAGTACCATCTGTTGCTCAAAAGTATTTTCTTGATGTTATCATCAAGGCAAACAAAGTACAACTTATAACAATGGATCTCTAGGCTCTTGCATCGATGAAGAACGCAGC
+
IIIIIIHHIHIIIHIHHHFHHIIIEEHIIIHHHEIHGFHHIIIIIIIIIIIIIIHIIIIHIHIIIIIIIIHHIIIIIIIIIIIIIIIIIHIIIIHIIIIIHHHIIIIIIIIIIIIIIIIIIIIIIIIIIIIIIIIIIIIIIIIIHHIIIIHGHGIIIIIIIIIIIIIHIIIIIHIIIIIIHIHHHHIIIIIIHIIIIIIIHIHIIIHIIIIIIHHIIIIIIIHIIIIFHHH@EHIIHIIIIHHIGIGIHEIHFFHIIHFEEIIHHEH?IIHDB@ADD
@HWI-D00621:464:HFY7KBCXY:1:1106:13145:83479 1:N:0:AAGAGGCAAGTCAACA
AAGTCGTAACAAGGTTTCCGTAGGTGAACCTGCGGAAGGATCATTACTGAAAAACTTTTCAAAAATAGTTTTTTTATATCCCATTGTCTACCTACCATGTTGCTTCCACTGGACATGTTTTACCCTATGTGTGAGACCTTTGGCTTGAGTGAGTAACTCAAGTCAGGGAGTTGCCGGTGGCAAGACCATTTACCAAAATTTGATTAAAAACACATTATCTGAATCTTTTGCTTCAATATAATAAAACTTTCAACAACGGATCTCTAGGCTCTTGCATCGATGAAGAACGCAGC
+
IIIIIIIIIIIIIIIIIIIIIIIHHHIHIIIIIIIIIIIIIIIIIHIIHHHHIIIIIIIIIIIIIHIHIIIIIIIIIIIHIIIIIIIIIIIIIIIIIIIIIIIIIIIIIIIIIIIIIIIIIIIIIIIIHIHIIIIIIIIIIIIIIIIIIIIIIIIIIIIIIIIIIIIIIHIIHIIIHIIIIIIIIIIIIIIHIIIIIIIIIIGIIIIIHIIIIIIIIIIIIHHIHHHIHHHHHIIIIHFIIIIIIIIHIIIIIHFHIIIIIIIIIIIIIIIIIIIIGIHHIIIIHHHHDDBBB
@HWI-D00621:464:HFY7KBCXY:1:1106:7951:84420 1:N:0:AAGAGGCAAGACAACA
AAGTCGTAACAAGGTTTCCGTAGGTGAACCTGCGGAAGGATCATTCATAATAAGTGTTTTATGGCACTTTTTAAATCCATATCCACCTTGTGTGCAATGTCAGTCGATCTTCTTCATGGAGATCGACCAAACATCAACCTTTATCTTTTAACTCTTTGTCTGAAAAATATTATGAATAAACAATTCAAAATACAACTTTCAACAACGGATCTCTTGGCTCTCGCATCGATGAAGAACGCAGC
+
HIIIIIIIIIIIHHHIIIIIIIIHHHGGHHIIIIIIIGIIIIIIIIIIIIIIIIGHIIIIHIIHIHIIIIIIIIIIHIIHHHIIIIIIIIIIIIIIIIIIIIIIHIIIIIIIIIIIIIIIIIIIIIIIIIIIIIIIIIIIHIIIIIIIIIIIIIIIIIIHIIIIIIIIIIIHIIIHHIIIIIIIIIIIIIIIIIIHIIHHHIIIIIIIIIGIIIIIHIIIIIIHHIIIIHHIIIIIGCDCCD
@HWI-D00621:464:HFY7KBCXY:1:1106:11866:85431 1:N:0:AAGAGGCAAGTCAACA
AAGTCGTAACAAGGTCTCCGTTGGTGAACCAGCGGAGGGATCATTACCGAGTTTACAACTCCCAAACCCCTGTGAACATACCATTTGTTGCCTCGGCGGTGCCTGCTTCGGCAGCCCGCCAGAGGACCCAAACCCTTGATTTTATACAGTATCTTCTGAGTAAATGATTAAATAAATCAAAACTTTCAACAACGGATCTCTTGGTTCTGGCATCGATGAAGAACGCAGC
+
HHIIIIIIIIIIIIIHIIIIIIIIIIIIIIIIIIIIIIIIIIIIIIIIIIIIIIIIIIIIIIIIIIIIIIIIIIIIIIIHIHIIIIIIIIIIIIIHHIIIIIIIIIIIIIIIIIIIIIIIIIIIIIIIIIHIIIIIIIIHIIIIIIIIIIIIIIIIIIIIIIIIIIIIIIIIIIIHHHIIIIHHHHHGHHIIIIIHIIIIIIHIIIHIIHIIIIIIIIIHHHIIIHIID
@HWI-D00621:464:HFY7KBCXY:1:1106:14724:86398 1:N:0:AAGAGGCAAGTCAACA
AAGTCGTAACAAGGTCTCCGTTGGTGAACCAGCGGAGGGATCATTACCGAGTTTACAACTCCCAAACCCCATGTGAACCTTACCTCAACGTTGCTTCGGCGGTCACGCCCCGGCGCCCCAGTGGCCCGGACCCAGGCGCCCGCCGGAGGACCTCCAAACCATTGTGTTATTTAGTGGCATTGTCTGAGTGGCGTAAAGCAAAATAAATCAAAACTTTCAACAACGGATCTCTTGGCTCTGGCATCGATGAAGAACGCAGC
+
IIIIIIIIIIIIIIIIIIIIIIIIIIIIIIIIIIIIIIIIIIIIIIIIIIIIIIIIIIIIIIIIIIHHIIIIIIIIIIIHIIIIIIIIIIIIIIIIIIIIIIIIIIIIIIIIIIIIIIIIIIIIIIIIIIIIIIIIIIIIIIIIIIIIIIIIIIIIIIIIIIIIIIIIIIIIIIIIIIIIIIHIIIIIIIIIIIIIIIHIIIIIIIIIIIIIIIIIIIIHIHHIIIIIIIIIIIIIGIIIIIIIHIIGIIIIIIIDDDDD
@HWI-D00621:464:HFY7KBCXY:1:1106:15169:86478 1:N:0:AAGAGGCAAGTCAACA
AAGTCGTAACAAGGTCTCCGTAGGTGAACCTGCGGAGGGATCATTACACAAATATGAAGGCGGGCTGGAACCTCTCGGGGTTACAGCCTTGCTGAATTATTCACCCTTGTCTTTTGCGTACTTCTTGTTTCCTTGGTGGGTTCGCCCACCACTAGGACAAACATAAACCTTTTGTAATTGCAATCAGCGTCAGTAACAAATTAATAATTACAACTTTCAACAACGGATCTCTTGGTTCTGGCATCGATGAAGAACGCAGC
+
IIIIIIIIIIIIIIIIIIIIIIIIIIIIIIIIIIIIIIIHIIIIIIIIIIIIIIIIIIHIIIIIIIIIIIIIIIIIIIIHIIIIIIIIIIIIIIIIIIIIIIIIIIIIIIIIIIIIIIIIIIIIIIHIIIIIIIIIIIHHHIIHIIIIIIIIIIIIIIIIIIIIIIIIHIIIIIIIIHIIIIHHHGHGHIIIIIIIIIIIIIIIIIIIHIIIIIIIIIIIIIGIIIIIIIIIIIIIIIIIIIIHHGG1EIIIIH?DDD@D
@HWI-D00621:464:HFY7KBCXY:1:1106:7630:86673 1:N:0:AAGAGGCAAGTCAACA
AAGTCGTAACAAGGTTTCCGTAGGTGAACCTGCGGAAGGATCATTCACAATAAGTGTTCAATGGCACTTTTAAATCCATTACCCACCTTGTGTGCACTGTAAGGAGGAGGCAGACTTTCTGTCTCTTTCATTATATACATACCCACAATCTTCTTTCTTGTCTACTTTATTCGAGTACAAAACTCTAATACAACTTTCAACAACGGATCTCTTGGCTCTCGCATCGATGAAGAACGCAGC
+
IIIIIIIIIIIIIIIIIIIIIIIIHHIIIIIIIIIIIHHIIIIIIIIIIIHHHIHIIIIHIIIIIHHIIIIIIIIIIIIIHIIIIIIIIIIIIIIIIIIIIIIIIIIIIIIIIIIIIIIIIIIIIIIHIIIIIIIIIIIIIIIIHIIIIIIIIIIIIIIIIIIIIIIIIIIIGHHIIIIIIIIHHIIIIIGIIIIIIIHHIHHIIIIIGIIIIIHHHHIIIGHIIIIHGIHIHE<BD?AB
@HWI-D00621:464:HFY7KBCXY:1:1106:13092:87484 1:N:0:AAGAGGCAAGTCAACA
AAGTCGTAACAAGGTCTCCGTTGGTGAACCAGCGGAGGGATCATTACTGAGTTACCGCTCTACAACCCTTTGTGAACATACCTTAACTGTTGCTTCGGCGGGCAGGAGGACAACCCCCCTCGGGGGGCGGTCCCCCTCCCGGCCGCGCCCTCACGGGCGTGGCGCCCGCCGGAGGATACCAAAACTCTATTTTAACGACGTTTCTTCTGAGTGGCACAAGCAAATAATTAAAACTTTTAACAACGGATCTCTTGGTTCTGGCATCGATGAAGAACGCAGC
+
IIIIIIIIIIIIIGIIIIIIIIIIIIIIIIIIIIIIIIIIIIIIIIIIIIIIIIIIIIIIIIIIIIIIIIIIIIIIIIIHIIIIIIIIIIIIIIIIIIIIIHIIIIIIIIIIIIIIIIIIIIIIIIIIHIHIIIIIIIIIIIIIIIHIIIIIHIIIHHIIHIIIIIIIIIIIIIIIHIIIIIIIIIIIIIIIIIIIHDIIIHIHIIIIIIIIIIIIIIIIIIIIIIIIIIGIIHIHHHHHIHHIIHIHFIIIHIIIIIIIIIIHIIIIIIIIIIHDDDBD
@HWI-D00621:464:HFY7KBCXY:1:1106:8891:88473 1:N:0:AAGAGGCAAGTCAACA
AAGTCGTAACAAGGTTTCCGTAGGTGAACCTGCGGAAGGATCATTCATAATAAGTGTTTTATGGCACTTTTTAAATCCATATCCACCTTGTGTGCAATGTCAGTCGATCTTCTTCATGGAGATCGACCAAACATCAACCTTTATCTTTTAACTCTTTGTCTGAAAAATATTATGAATAAACAATTCAAAATACAACTTTCAACAACGGATCTCTTGGCTCTCGCATCGATGAAGAACGCAGC
+
IGIIIIIIIIIIIIIHIHIIIIIHIIIIHIIIIIIIIIIIIIIIIIIIIIIIIIHIIIIIIIHIIHIIIIIIIIIIIIIIIIIIIIIIIIIIIIIIIIIIIIIIIIIIIIIIIIIIHIIIIIIIIHIHIIIIIIIIIIIIIIIIIIIIIHIIIIIIIIHIHIHHIIIIIIIIIIIIGIIIIIIIHHIIIIIIIIIIIIIIHIIIIIIIIIIIIIIIIIIIIIIIIIIIIIIIIIIHIDDDAD
@HWI-D00621:464:HFY7KBCXY:1:1106:9711:88275 1:N:0:AAGAGGCAAGTCAACA
AAGTCGTAACAAGGTTTCCGTAGGTGAACCTGCGGAAGGATCATTACTGAAAAACTTTTTCAAGTTTTTTTAAATCCCATTGTCTACCTACCATGTTGCTTCCACTGGGCATGTCTTACCTTGTGTAAGACCTTTGGCTTATGTGAATAACCCAAGTCAGGGAGTTGCCGGTGGCAAGACTATCTACCAAAACTTGATTAAAATACAGTGTCTGAATCTTTTGCTTCAATGAAATAAAACTTTCAACAACGGATCTCTAGGCTCTTGCATCGATGAAGAACGCAGC
+
IIIIHIIIIIIIIIIIIGIIIIIIIIIIIIIIIHIIIIIIIIIIIGIHIIIIIIIIIIIIIIHHIIIIIIIIIIIIIIIHIIIIIIIIIIIHIIIIIIIIIIIIIIIIIIIIHIIIIIIIIIIIIIHIIIIIIIIIIIIIHIIIIIIHIIIHIIIIIIIIIHIHHHIIIGIIIHIIIIIIIIIHHHIIIIHIIIIIIIIIIIIHIIIIHIIHIIHHHHIIIIIIIIIIHHEIHG@EGIIHFHIIIHIIIIIHIHIIIHFHGIIHIIHC@CIHHE1ECIIIHD@ADD
@HWI-D00621:464:HFY7KBCXY:1:1106:12921:89284 1:N:0:AAGAGGCAAGTCAACA
AAGTCGTAACAAGGTTTCCGTAGGTGAACCTGCGGAAGGATCATTCATAATAAGTGTTTTATGGCACTTTTTAAATCCATATCCACCTTGTGTGCAATGTCAGTCGATCTTCTTCATGGAGATCGACCAAACATCAACCTTCATCTTTTAACTCTTTGTCTGAAAAATATTATGAATAAACAATTCAAAATACAACTTTCAACAACGGATCTCTTGGCTCTCGCATCGATGAAGAACACAGC
+
IIIIIIIIIIIIIIIIIIIIIIIIIIIIIIIIIIIIIIIIIIIIIIIIIIIIIIIIIIIIIIIIIIIIIIIIIIIIIIIHHIIIIIHIIIIIIIIIIIIIIIIIIIIIIIIIIIIIIIIIIHIIIHIIIIIIIIHIIIIIIIIIIIIIIHIGIIIIIIIIIIIIIIIIIIIIIIIIIIIHIIIIHIHIIIIIGHHIHHIIIIIIHIIIIHIIIIIIHIHIIIHHHHHIHGHHC@IHHDDDAD
@HWI-D00621:464:HFY7KBCXY:1:1106:10688:89927 1:N:0:AAGAGGCAAGTCAACA
AAGTCGTAACAAGGTCTCCGTTGGTGAACCAGCGGAGGGATCATTACCGAGTTTACAACTCCCAAACCCCTGTGAACATACCTTAATGTTGCCTCGGCGGATCAGCCCGCGCCCCGTAAAACGGGACGGCCCGCCAGAGGACCCAAACTCTAATGTTTCTTATTGTAACTTCTGAGTAAAACAAACAAATAAATCAAAACTTTCAACAACGGATCTCTTGGTTCTGGCATCGATGAAGAACGCAGC
+
IIHIIIIIIIIIHIIHIIIIHIIIIIIHIIIIIIIIIIIIIIIIHIHIIIIIIIIIIIIIIIIIHHIIIIIIIIIIIIIHHIIIIIIHHIHIIIIIIIIIHIIIIIIIIIIIIIIIIIIIIIIIIIIIIIIIIIIIIIIIIIIIIIHIIIIIIIIIIIIIIIIIIIIIIIIIIIIIFHIHHIIIIIIIIIIIHIIIIIHHIIIHIIIIIIIIIIIIHIIIIIHIIIIIIIGIIIIIIIIIHDDDDD
@HWI-D00621:464:HFY7KBCXY:1:1106:13334:89852 1:N:0:AAGAGGCAAGTCAACA
AAGTCGTAACAAGGTTTCCGTAGGTGAACCTGCGGAAGGATCATTAACGAGATAGGCCCTCACGGGTCGACCTCCCACCCTTTGTCTACCATACCTCTTGTTGCTTTGGCGGGCCGCATCGCTACCGGCTTCGGCTGGTAAGTGCCCGCCAGAGGAAAACATAAACCTTTATTTTTGATGTCTTGTCTGAATAAATTATAATATTTAAAACTTTCAACAACGGATCTCTTGGCTCTGGCATCGATGAAGAACGCAGC
+
IGIIIIHIIIIIHHIHIHIIIHHIHHHIIIIIIIIIIIIIIIIIIIIIIIIIIIIIIHIIIIIIIIIIIGIIHIIIHIIHHHIHIIIIIIHIIIIIIIIIIIIIIIIHIIIIIIIHIIIIIIIIIIIIIIIHIIIIHIHIIIIIIIIIIIIIIIIHIIIIIHIIIIIHIIIIIIIIIIIIHHIIIHIIIIIIIIIIIIIIIIIIHIIIIIIIIHIIHHHIIIIIIIIHIIIIHHIIHGHIIIHHIIIHCIIHCDDDD
@HWI-D00621:464:HFY7KBCXY:1:1106:14157:92482 1:N:0:AAGAGGCAAGTCAACA
AAGTCGTAACAAGGTTTCCGTAGGTGAACCTGCGGAAGGATCATTAAAACAAATGAATTTGTCGGGGCGGATATTCTTCTGCCCCGCGTATTCAACCAACCCGCTCTTGTATTTGGATCAAACGTCAAACAAAACTTTTGTATATTATAATAAAAAATAAACTTTCAACAACGGATCTCTTGGCTCTCGCATCGATGAAGAACGCAGC
+
HIIHIIIIIIIIHIIIIIIIIIIIIIIIIIIIIIIIIIIIIIIIIIIIIIIIIIIIIIIIIIIIIIIIIHIIIIIIIIIIHIIIIIIIIIIIIIIIIIIIIIIIIIIIIIIIIIIIIIIIIIIIIIIIIIIIIIIIIIIIIIIIIIIIIIIIIIIIIIIIIIIIIIIIIIIIIIIIIIIIIIIIIIIIIHHIHIIIIIIHIHHIIIHD
@HWI-D00621:464:HFY7KBCXY:1:1106:6936:92580 1:N:0:AAGAGGCAAGTCAACA
AAGTCGTAACAAGGTTTCCGTAGGTGAACCTGCGGAAGGATCATTACTGAAAAACTTTTTCAAGTTTTTTTAAATCCCATTGTCTACCTACCATGTTGCTTCCACTGGGCATGTCTTACCTTGTGTAAGACCTTTGGCTTATGTGAATAACCCAAGTCAGGGAGTTGCCGGTGGCAAGACTATCTACCAAAACTTGATTAAAATACAGTGTCTGAATCTTTTGCTTCAATGAAATAAAACTTTCAACAACGGATCTCTAGGCTCTTGCATCGATGAAGAACGCAGC
+
HHHHIIIIIIIIFHHIHIIIIIIHIIIIIIIHIIIIIIIIIIIIIIIIHHIIIIIIIIIIIIIIHIIIIIIIIIIIIIIIHIIIIIIIIIIIIIIIIIIIIIIIIIIIIIIIIIIIIIIIIIIIIIIIIIIIIIIIIIIIIIIIIIIIIIIIHIIIIIIIIIIIHHHIIHIIIGIIIIIHIIIIHHIIIIIIIIIIIIIIIIIHIIIIIIIIIIIHHHIIIIIIIIIIHIHHHHHHFCDCGIIIGIIIIIIHHGCIHIIIHGHIIHDHCHHHIIHIHIIHDDDBAD
@HWI-D00621:464:HFY7KBCXY:1:1106:9558:92791 1:N:0:AAGAGGCAAGTCAACA
AAGTCGTAACAAGGTCTCCGTTGGTGAACCAGCGGAGGGATCATTACAGAGTTTACAACTCCCAAACCCAAATGTGAACATACCTACTGTTGCTTCGGCGTGCTCGCCCCGGCGTCCGGCTGGCCTCGTGCTGGTCGCGGCCCGGAACCAGGTGGCCGCCGGAGAAAACCAAAACTCTTTGTATTATCAGCTTCTTCTGAATCCGCCGCAAGGCAAAACAAATGAATCAAAACTTTCAACAACGGATCTCTTGGTTCTGGCATCGATGAAGAACGCAGC
+
IIIIIIIIHGHIIIIIHIIIEHIIEHIHIIIIIIIIIIIIIIIIGIIIIIIHIIIIIIIIIHIIHIIIIIIIIIIIIIHHHHIIIGIHIIIHIIIIIIIIIIIIIIIIIIIIIIHIIIIIIIIIIIIIIIIIIIIIIIIIIIIIIIIIIIHIIIIIIIIIIIHIIHIIIIIIIHIIHIIIIIIIHIIIIIIIIIIIIIHIIIIIIHHIIIIIHHHIIIIIIIIHHHHHEEHIIIIIIIIIIHIIIIIIIHHGIGIIIIHEHHHHDD1EHHHHH?D@ABD
@HWI-D00621:464:HFY7KBCXY:1:1106:14090:93054 1:N:0:AAGAGGCAAGTCAACA
AAGTCGTAACAAGGTTTCCGTAGGTGAACCTGCGGAAGGATCATTACTGAAAAACTTTTTCAAGTTTTTTTAAATCCCATTGTCTACCTACCATGTTGCTTCCACTGGGCATGTCTTACCTTGTGTAAGACCTTTGGCTTATGTGAATAACCCAAGTCAGGGAGTTGCCGGTGGCAAGACCATCTACCAAAACTTGATTAAAATACAGTGTCTGAATCTTTTGCTTCAATGAAATAAAACTTTCAACAACGGATCTCTAGGCTCTTGCATCGATGAAGAACGCAGC
+
IIIIIIIGIIIIIIIIIIIIIIIIIIIIIIIIIIIIIIIIIIIIIIIIIIIIIIIIIIIIIIIIIIIIIIIIIIIIIIIHHIIIIIIHIIIIIIIIIIIIIIIIIIIIIIIIIIIIIIIIIIIIIIIIHIIIIIIIIIIIIIIIIIIIIIIIHIIIIIIIIIIIIIIHIIHIIIIIIIIIIIIIHHHIIIIIIIIIIIIIIIIHHIIIHIIIIIIIIIIIIIIIIIIIIIHFIIIIIIHIIIIIHIIHEIIIIIGIIIIIIIHIIIIIIHIIIIIIIIIIGDDDDD
@HWI-D00621:464:HFY7KBCXY:1:1106:6877:93565 1:N:0:AAGAGGCAAGTCAACA
AAGTCGTAACAAGGTCTCCGTAGGTGAACCTGCGGAGGGATCATTACAAGTGACCCCGGTCTAACCACCGGGATGTTCATAACCCTTTGTTGTCCGACTCTGTTGCCTCCGGGGCGACCCTGCCTTCGGGCGGGGGCTCCGGGTGGACACTTCAAACTCTTGCGTAACTTTGCAGTCTGAGTAAACTTAATTAATAAATTAAAACTTTTAACAACGGATCTCTTGGTTCTGGCATCGATGAAGAACGCAGC
+
IIIIIIIGIIIIIHHHIHIIIIIHIIIIIIIIIIIIHHHIIIIIIIHIIHIHIIIIIHIIIIHHIIIIIIIHHIHIHIIHGHIIIIIIIIIIIIIIIIIIIIIIIIIIIIIIIIIIIIIIIIIIIIIIIIIIIIHIIIIIIIIIIIIIIIIIGIIIIIIIIIIIIIIIIIIIIIHIIIIIIIIIIIIIIIIIIIIIIHIIIIIIIIIHIHIIIIIIHIIIIIIIEHGHHHIIIIHIHHHCF?IIHED@?@@
@HWI-D00621:464:HFY7KBCXY:1:1106:14764:93822 1:N:0:AAGAGGCAAGTCAACA
AAGTCGTAACAAGGTCTCCGTTGGTGAACCAGCGGAGGGATCATTAAAGAGTTGCAAAACTCCCAAACCATTGTGAACATACCTTCAACGTTGCTTCGGCGGGTTGGCCCCGGTCTCCGGGGTCCCGGCCCTACTCGGGCGCCCGCCGGAGGTATCTAACTCTTGAACTTTTATGGCCTCTCTGAGTCTTTGTACTTAATAAGTCAAAACTTTCAACAACGGATCTCTTGGTTCTGGCATCGATGAAGAACGCAGC
+
IIIIIIIHIIIIIIIIIIIIIIIIIIIIIIIIIIIIIIIIIIIIIIIIIIIIIIIIIIIIIIIIIIIIHIIIIIIIIIIHHIIIIIIIIIIIIIIIIIIIIIIIIIIIIIIIIIIIIIIIIIIIIIIIIIIIIIIIIIIIIHIIIIIIIIIIIHIIIIIIIIIIIIIIIIIIIIHHHHHIIIIIIIIIIIIIIIIIIIIIIIIIIIHIIIIIIIIIIIIIIIIIIIIIIIIIIIIIIIIIHIIHIIIIIHCCDDAD
@HWI-D00621:464:HFY7KBCXY:1:1106:14116:95498 1:N:0:AAGAGGCAAGTCAACA
AAGTCGTAATAAGGTCTCCGTTGGTGAACCAGCGGAGGGATCATTACAGAGTTTACAACTCCCAAACCCAAATGTGAACATACCTACTGTTGCTTCGGCGTGCTCGCCCCGGCGTCCGGCTGGCCTCGTGCTGGTCGCGGCCCGGAACCAGGTGGCCGCCGGAGAAAACCAAAACTCTTTGTATTATCAGCTTCTTCTGAATCCGCCGCAAGGCAAAACAAATGAATCAAAACTTTCAACAACGGATCTCTTGGTTCTGGCATCGATGAAGAACGCAGC
+
IIIIIIIIIIIIIIIIIIIHIIIIIIIHIIIIIIIIIIIIIIIIIIIIIIIHIIIIIIIIHIIIIIIIIIIIIIIIIIIHIIIIIIIIIIIIIIIIIIIIIIIIIIIIIIIIIIIIIIIIIIIIIIIIIIIIIIIIIIIIIIIIIIIIIIIIIIIIIIIIIIHIIIIIHIIIIHIIIIIHIIHIIIIIIIIIIIIIIIIIIIIIIIIIIIIIIIIIIIIIIIIIFIIIIHHFHIIIIIHIHGHIIGIIIIIIIIIIIIIIIIIFHG1HIIIIHCDDDDD
@HWI-D00621:464:HFY7KBCXY:1:1106:12915:95889 1:N:0:AAGAGGCAAGTCAACA
AAGTCGTAACAAGGTCTCCGTAGGTGAACCTGCGGAGGGATCATTACAAGTGACCCCGGTCTAACCACCGGGATGTTCATAACCCTTTGTTGTCCGACTCTGTTGCCTCCGGGGCGACCCTGCCTTCGGGCGGGGGCTCCGGGTGGACACTTCAAACTCTTGCGTAACTTTGCAGTCTGAGTAAACTTAATTAATAAATTAAAACTTTTAACAACGGATCTCTTGGTTCTGGCATCGATGAAGAACGCAGC
+
IIIIIIIIIIIIIIIIIIIIIIIIIIIIIIIIIHIIIIIIIIIIIIIIIIIIIIIIIIHIIIIIGIIHIIIIIIIIIIIIHIIIIIIIIIIIIIIIDHIIIIIIIIIIIIIIIIIIIIIIIIIIIIIIIIIIIHIIIIIIIIIIIIIIIIIIIIIHIIIIIIIIIIIIIIIIIHIIHIIIIIIIIIIIIIIIIHIIIIIIIIIIIIHIHIIIIIIIIIIIIIIIIIHIIIIIIIIIHHGIIIIIIIDDDDD
@HWI-D00621:464:HFY7KBCXY:1:1106:10586:96842 1:N:0:AAGAGGCAAGTCAACA
AAGTCGTAACAAGGTTTCCGTAGGTGAACCTGCGGAAGGATCATTACAGTAGTCACCCAGGTTGCCGCAAGGCCTCCTGGGTAACCTACCACCCTTTGTTTATTACACTTTGTTGCTTTGGCAAGCCTGCCCTCGGGCTGCTGGCTCCGGCCGGCGAGCGCTTGCCAGAGGACCTAAACTCTGTTTGTCTATACTGTCTGAGTACTATATAATAGTTAAAACTTTCAACAACGGATCTCTTGGTTCTGGCATCGATGAAGAACGCAGC
+
IIIIIIIHIHIIHIIHIIIIIIIIHIIIIIIIIIIIIIIIIIIIIIHIIIIHIIIIIIIIIIIIIIIIIIIHHIIIIIIHIIIIIIIIIIIIIIIIIIIIIIIIIIHIIIIIIIIIIIIIHIIIIIIIIIIIHIHHIIIIIIHIIIIIIIIIIIIIGIIIIIIIIIIIIIIIIIIIIIIIIHIIIIIIHHIIIIIIIIIIIIIIIIIIIIIIIIIIIIIIIIIIHIIHIIIIIIIIHIIIIIHIIIIIHIGIIIHHHIIIIIHDDDDD
@HWI-D00621:464:HFY7KBCXY:1:1106:13604:100686 1:N:0:AAGAGGCAAGTCAACA
AAGTCGTAACAAGGTTTCCGTAGGTGAACCTGCGGAAGGATCATTCATAATAAGTGTTTTATGGCACTTTTTAAATCCATATCCACCTTGTGTGCAATGTCAGTCGATCTTCTTCATGGAGATCGACCAAACATCAACCTTTATTTTTTAACTCTTTGTCTGAAAAATATTATGAATAAACAATTCAAAATACAACTTTCAACAACGGATCTCTTGGCTCTCGCATCGATGAAGAACGCAGC
+
IIIIIIIIIIIIIIIIIIIIIIIIIIIIHIIIIIIIIIIIHIIHIIIIIIIIIIIIIIIIIIHIHIIIIIIIIIIIIIIHHIIIIIIIIIIIIIIIIIIIIIIIIIIIIIIIIIIIIIIIIHIIIIIIIIIIIIIIIIIIIHIIIIIIIIHHHIIIIIIIIHHIHIIIIIIIIHIIIIIIIIIIHIHHHHIIIIIIIIIIHIIIIIIIIIHIIIIIIIIIIHGIHHHGD1IIIIIIIDDCBD
@HWI-D00621:464:HFY7KBCXY:1:1108:8399:54748 1:N:0:AAGAGGCAAGTCAACA
AAGTCGTAACAAGGTTTCCGTAGGTGAACCTGCGGAAGGATCATTCATAATAAGTGTTTTATGGCACTTTTTAAATCCATATCCACCTTGTGTGCAATGTCAGTCGATCTTCTTCATGGAGATCGACCAAACATCAACCTTTATCTTTTAACTCTTTGTCTGAAAAATATTATGAATAAACAATTCAAAATACAACTTTCAACAACGGATCTCTTGGCTCTCGCATCGATGAAGAACGCAGC
+
IIHIIIIIIIIIIIIIIIIIIIIIIIIIIIIIIIIIIIIIIIIIIHIIIIIIIIIIIIIIHIIIIIIIIIIHIIIIIIIHIIIIIIIIIIIIIIIIIIIIIIIIIIIIIIIIIIIIIIIIHIIIIIIIIIIIIIIIIIIHIIIIIIIIIIIIIIIIIIIHIIIIIIIHIIIIIIIIIIIIIIHIIIIIIIIIIIIIIHIIIIHIIIIIIIIIIIIIIIIIIIIIIHIIHGIIIIIHDDD@AD
@HWI-D00621:464:HFY7KBCXY:1:1108:6372:55565 1:N:0:AAGAGGCAAGTCATCA
AAGTCGTAACAAGGTTTCCGTAGGTGAACCTGCGGAAGGATCATTCATAATAAGTGTTTTATGGCACTTTTTAAATCCATATCCACCTTGTGTGCAATGTCAGTCGATCTTCTTCATGGAGATCGACCAAACATCAACCTTTATCTTTTAACTCTTTGTCTGAAAAATATTATGAATAAACAATTCAAAATACAACTTTCAACAACGGATCTCTTGGCTCTCGCATCGATGAAGAACGCAGC
+
IIDIIIIIIIIIIIIIIIIIIIIIIIIIIHIIIIIHIIIGIIIIIIIIIIIIIIHHHIIIHGHCHHIIIIIIHHIIIIIIHHIIIIIIIIIIIIIIIIIIIIIIIIIIIIIIIIIIIIIIIIIIIIIIIHIIIIIIIIIIIIIIIIIIIIIIIIIHIHHIIIIHHIIIIIIIIIHHIIHHHIIIIIIIIIIIIIHIIIIIIIIIIIIIIIIHIIIIIIHHIIIIIIIIIIIIIIIIHDDDDD
@HWI-D00621:464:HFY7KBCXY:1:1108:7283:55940 1:N:0:AAGAGGCAAGTCAACA
AAGTCGTAACAAGGTTTCCGTAGGTGAACCTGCGGAAGGATCATTCATAATAAGTGTTTTATGGCACTTTTTAAATCCATATCCACCTTGTGTGCAATGTCAGTCGATCTTCTTCATGGAGATCGACCAAACATCAACCTTTATCTTTTAACTCTTTGTCTGAAAAATATTATGAATAAACAATTCAAAATACAACTTTCAACAACGGATCTCTTGGCTCTCGCATCGATGAAGAACGCAGC
+
HHIEHIHIIIIIIIIIIIIIIIIIIIIHHIIIIIIIIHGHIIIIIIIIIIIIHIIIIIIIHIIIIIIIIIIIIIIIIIIIIHIHHHHIIIIIIIIIIIIIIIIIIIHIIIIIIIIIIIHIIIIIIIIIIIIIIIIHIIIIHIHIIIIIIIIHIIIIIHHHHHHHHEIHIIIIIIHHIIFHIIIIIHIHIIHHHHHHIHHIIIIIHIIIIIIIIIIIIHIIIIIIHHIHHCHHIIIIHDD?@D
@HWI-D00621:464:HFY7KBCXY:1:1108:8257:62946 1:N:0:AAGAGGCAAGTCAACA
AAGTCGTAACAAGGTCTCCGTAGGTGAACCTGCGGAGGGATCATTACTGAATGATCATCCTTGATCTTCTTACCCTCAAACCACTGTGGAACGTAAGATGTGCTTCGGCGCCCGTTGGCGCCGCCTTTATGCTTCAAAAATGTCATTTTTGTCTGAAGAATCAAAATGTCAAAACTTTCAACAAAGGATCTCTTGGCTCTCGCATCGATGAAGAACGCAGC
+
IIIIIIIHIIIIIHIIHHIIIIIIIIIIHIIIIIIIIHIIIIIIIIIIIIIIIIIIIIIIIIIIIIHIHHIIIIIIIIHGHIIIIIIIIIIIIIIIIIIIIIIIIIIIIIIIIIIIIIIIIIIIIIIIIIIIIIIIIIIIIIIIIIIIIIHIIIHHIIIIIIIIIIIIIIIIIIIIIIIIIIHIIIIIIIIIIIIIIIIIHIGIIIIIIIIIIIIHHHDHH
@HWI-D00621:464:HFY7KBCXY:1:1108:10011:62781 1:N:0:AAGAGGCAAGTCAACA
AAGTCGTAACAAGGTTTCCGTAGGTGAACCTGCGGAAGGATCATTCATAATAAGTGTTTTATGGCACTTTTTAAATCCATATCCACCTTGTGTGCAATGTCAGTCGATCTTCTTCATGGAGATCGACCAAACATCAACCTTTATCTTTTAACTCTTTGTCTGAAAAATATTATGAATAAACAATTCAAAATACAACTTTCAACAACGGATCTCTTGGCTCTCGCATCGATGAAGAACGCAGC
+
IIIIIIIIIIIIIIIIIHIIIIIIIIHHIIIIIIIIIIIGIIHIIIIIIIIIIIIIIIIIHIIIHHIIIIIIIIIIIIIHIIIIIIIIIIIIIIIIIIIIIIIIIIIIIIIIIIIIIIIIIIIIIIIIIIIIIIIIIIIIIIHIIIIIIHIIIIIIIIIHIIIIIIIHIIIIIHIHIIIIIIHHHIIIIIIHHHHIIIIIIIIIIIIHHHHHEIIHHIIIIIIIIIIIHGGIIIIHHDDADD
@HWI-D00621:464:HFY7KBCXY:1:1108:6745:63566 1:N:0:AAGAGGCAAGTCAACA
AAGTCGTAACAAGGTTTCCGTAGGTGAACCTGCGGAAGGATCATTACTGAAAAACTTTTTCAAGTTTTTTTAAATCCCATTGTCTACCTACCATGTTGCTTCCACTGGGCATGTCTTACCTTGTGTAAGACCTTTGGCTTATGTGAATAACCCAAGTCAGGGAGTTGCCGGTGGCAAGACTATCTACCAAAACTTGATTAAAATACAGTGTCTGAATCTTTTGCTTCAATGAAATAAAACTTTCAACAACGGATCTCTAGGCTCTTGCATCGATGAAGAACGCAGC
+
IIIIIIIGIIIIIGIIIIHIIIIIIIHIGIIIIIIIIIHFHIIIIIIHIHHIIIIIIIIIIIHIHIIIIIIIIIIIIIIHFHHIIIIIIIIIIIIIIIIHIIIIIIIIIIIIIIIIIIIIIIHIIIIHHHIHIIHIIHIIIIIIIIIIIIIIIHHIIHIIIIIIIIIIIIIIIGIIIHIIIIIIIIIHIIIIIIIIIIHHHIIHIIIIIIIIIIIIHIIIIIIIHIIIIHHIIIIIIIIIIHIIIIIIIIIIIHIIIIIIIIIIIIIIIIIIIIHIIIIIHDDDDD
@HWI-D00621:464:HFY7KBCXY:1:1108:14922:65846 1:N:0:AAGAGGCAAGTCAACA
AAGTCGTAACAAGGTTTCCGTAGGTGAACCTGCGGAAGGATCATTCATAATAAGTGTTTTATGGCACTTTTTAAATCCATATCCACCTTGTGTGCAATGTCAGTCGATCTTCTTCATGGAGATCGACCAAACATCAACCTTTATCTTTTAACTCTTTGTCTGAAAAATATTATGAATAAACAATTCAAAATACAACTTTCAACAACGGATCTCTTGGCTCTCGCATCGATGAAGAACGCAGC
+
IIIIIIIIIHIIIIIIIIHIIIIIIIIIIIIIIHHIIIIHIIIIIIIIIHIIIIIIIIIIHHIHHIIIIHIIIIIIIIIIHIIIIIIIIIIIIIIIIIIIIIIIIIHIIIIIIIIIIIIIIIHIHIIIIIIIIHIIHIIIIIHIIIIIIIHIIHIIIHHHIIIHIHHHFIIIIHCHHIHIIIGIHIIIIIIHIIIIHHIIIIIIIIIIIIHHHHIHCIIIIIIIHHHHIHHIIHGC<DDDDD
@HWI-D00621:464:HFY7KBCXY:1:1108:6165:67319 1:N:0:AAGAGGCAAGTCAACA
AAGTCGTAACAAGGTTTCCGTAGGTGAACCTGCGGAAGGATCATTAATGGTGCTTGCAGAAATGCTTGCACGGCGGCGGCCTTAAAACGCGCCAAATGGCACCCTTTGTTTACGAGTACCGTTCGTTTCCTCGGTGGGCTTGCCTGCCATGAGGACCAACAAAAACCTTTTGTAGTAGCAGTATCTTCAGTAAAAACAAATATTAAAACTTTCAACAACGGATCTCTTGGTTCTGGCATCGATGAAGAACGCAGC
+
IIIIIIIIIIIIGHHIIHHIIIIIIIIIIIIIIIIHHIHIHIHIIIHIIIHIIIIIIIIIIIIIIIIIHIIIIIIIIIHHHGHHIIIIIHIIIIIIIIIHIIIIIIGIHHIIIIIIIIIIIIIIIIIIIIIIIIIIIIHIIIIIIIIIIIIIIHHIIIIIIIIIHIIIIIIIIIIIIIIIIIIHIIIIHIIHIIIIIIIIIIIIIIIHHHHIIHHIIIIIIHHHEHHIEHHIIIIIIIFIIHIIHHIIHHDDABD
@HWI-D00621:464:HFY7KBCXY:1:1108:8174:68526 1:N:0:AAGAGGCAAGTCAACA
AAGTCGTAACAAGGTTTCCGTAGGTGAACCTGCGGAAGGATCATTCATAATAAGTGTTTTATGGCACTTTTTAAATCCATATCCACCTTGTGTGCAATGTCAGTCGATCTTCTTCATGGAGGTCGGCCAAACATCAACCTTATCTTTTAACTCTTTGTCTGAAAAATATTATGAATAAACAATTCAAAATACAACTTTCAACAACGGATCTCTTGGCTCTCGCATCGATGAAGAACGCAGC
+
IIIIIIIIHIIIIIIIIIIIIIIIIIIHIHHHIIIIIIIIIHIIIIIIIIIIIIIIIIIIIIIIIIIIIIIIHIIIIIIIIIIIIIIIIIIIIIIIIIIIIIIIIIIIIIIIIIIIIIIIIIIIIIHIIHIIIIIIIIIHHIIIIIIIIIIIIIIIIIIIIIIIIIIIIIIIIIHHIIIIIHIIHIHIIIIIIIIIIIIIIIIIIIIIIIIIIIIIIIIIIIIIIIIIIIIIIIHCDDDD@
@HWI-D00621:464:HFY7KBCXY:1:1108:7402:69033 1:N:0:AAGAGGCAAGTCAACA
AAGTCGTAACAAGGTCTCCGTAGGTGAACCTGCGGAGGGATCATTACTGAGTGAGGGAGCAATCCCGACCTCCAACCCTTTGTGAACACATCTTGTTGCTTCGGGGGCGACCCTGCCGTTCGCGGCATTCCCCCCGGAGGTCATCAAAACACTGCATTCTTACGTCGGAGTAAAAAGTTAATTTAATAAAACTTTCAACAACGGATCTCTTGGTTCTGGCATCGATGAAGAACGCAGC
+
IIIIIIIIIIIIIIIIIIIIIIIIIIIIIIIIIIIIIIIIIIIIIIIIIIIIIIIIIIIIIIIIIIIIIIIIIIIIIIIIIIIIIIIIIIIIIIIIIIIIIIIIIIIIIIIIIIIIIIIIIIIIIIIIIIIIIIIIIIIIIIIIIIIIHIIIIIIIIIIIIIIIIIIHHIIIIIIIIIIIIIIIIIHIIIIIIIIIIIIIIIIIIIIIIIIIIIIIIIIIIIIIIIIIIIIIIDDDDD
@HWI-D00621:464:HFY7KBCXY:1:1108:5304:71983 1:N:0:AAGAGGCAAGTCAACA
AAGTCGTAACAAGGTCTCCGTTGGTGAACCAGCGGAGGGATCATTACAGAGTTGCAAAACTCCCAACCCTTTGTGAACGAACCTACCAGTTGCTTCGGCGGCAGACCCCTCTGGGGCCTAGCCTTTACGGGTACCCGCCGGAGTCCTACAAACTCTTGATTTTTTGGCATCTCTGAGTAGCTTATAAATAAGTTAAAACTTTCAACAACGGATCTCTTGGTTCTGGCATCGATGAAGAACGCAGC
+
IIIIIIIHHHIIIIIIIIIIIIIIIIIIGIIIIGIHIIIGGHEHIIHIIIIIIIIIHIIIIIIIHIIIIIIIFIIHIIIHHIIIIGIIIIIIIIIIIIIIIIIIIIIIIIIIIHIIIIIIIIIIIIIIIIIIIIIIIIIIHIIIIIIIIIHIIIIIIIIIIIIIIIIHIIIIIIIHHHIIHIIIIIIIIIIIGIIIIHIIIIIIHIIIIIIIIIIIIIHIIIIIIIIIHHIIIGIIIIIHDDDDD
@HWI-D00621:464:HFY7KBCXY:1:1108:12448:72729 1:N:0:AAGAGGCAAGTCAACA
AAGTCGTAACAAGGTTTCCGTAGGTGAACCTGCGGAAGGATCATTACCGAAGTACAGGCCCTCTCGAGGGCTAAACTTCCACCCTTTGTTTATTATACTATGTTGCTTTGGCGGATCGCCCTTGGGCCACCGGCTTCGGCTGGTGCGTGTCCGCCAGAGACCTCAAACCCAAACCATTATACGTAATTGTCTGAAAACAAGTTTAAATTATTAAAACTTTCAACAACGGATCTCTTGGCTCTGGCATCGATGAAGAACGCAGC
+
IIIIIIIIIIIIIGIIIIIIIIIIIIIIIIIIIIIIIIIIIIIIIIIIIIIHIIIIIIIIIIIIIIHIIIIIHIIIIIIIIIIIIIIIIIIIIIIIIIIIIIIIIIIIIIIIIIIIIIIIIIIIIIIIIIIIIIIIIIIIIIIIIIIIIIIIIIIIIIIHIIIIIIHIIIIHIIIHIIIIIIIIIIIIIIIIIIIIIIIIIIIIIIIIIIIIIIIIIIIIHIIIIIIIHIIIIIIIIGIIIIIHIIIIIIIHIIIIHHDDDDD
@HWI-D00621:464:HFY7KBCXY:1:1108:13149:73109 1:N:0:AAGAGGCAAGTCAACA
AAGTCATAACAAGGTTTCCGTAGGTGAACCTGCGGAAGGATCATTAATAGTGCTCTCTGATGCAAATCATTGAGTTAGATCTGCTCTCCTCGCAAGAGGAGGGTTTCCATACACACCGTGAACTGTGGCTTCGGCCATCACAAACTGTTAGTAATGAATGTAATATCATAACAAAAACAAAACTTTTAACAACGGATCTCTTGGCTCTCGCATCGATGAAGAACGCAGC
+
IIIIIIIIIIIIIIIIIIIIIIIIIIIIIIIIIIIIIIIIIIIIIIIIIIIIIIIIIIIIHIIIIIIIIIIIIIIIIIIIIIIIIIIIIHIIIIIIIIIIIIIIIIIIIIIIIIIIIIIIIIIIIIIIIIIIIIIIIIIIIIIIIIIIIIHIIIIIIIIIIIIIIIIIIIIIIIIIIIIIIIIIIIHIIIIIIIIIIIIIIHIIIIIIHIIIIIIHHIIIIIIIIHIID
@HWI-D00621:464:HFY7KBCXY:1:1108:10692:75568 1:N:0:AAGAGGCAAGTCAACA
AAGTCGTAACAAGGTTTCCGTAGGTGAACCTGCGGAAGGATCATTACTGAAAAACTTTTTCAAGTTTTTTTAAATCCCATTGTCTACCTACCATGTTGCTTCCACTGGGCATGTCTTACCTTGTGTAAGACCTTTGGCTTATGTGAATAACCCAAGTCAGGGAGTTGCCGGTGGCAAGACCATCTACCAAAACTTGATTAAAATACAGTGTCTGAATCTTTTGCTTCAATGAAATAAAACTTTCAACAACGGATCTCTAGGCTCTTGCATCGATGAAGAACGCAGC
+
IIIIIIIIIHHIIGIIIIIIIIIHHIIHIIIIIIIIIIGIHIHGHIIIIEHHIIIIIIIIIHIIHIIIIIIIIIIIIIIIIIIIIHIIIIIIIIIIIIIIIIIIHHIIIIIIIIIIIIIIIIIIIIIIHIHEHIIIIIIIIIHIHIIIHIIIIIHFIIIIIHIIIIIIIIIIIIIIIIIIIIIIIIIHHICCGIIIIIHIHIHIIIIIIIHHIIIIIIIIIIIIIEIIIIIIIIIIIIHIIHEHGIIIIIIIIIIIIIIIHIIIIIIIIIIIIIIIIGIHHDDD?D
@HWI-D00621:464:HFY7KBCXY:1:1108:8968:76495 1:N:0:AAGAGGCAAGTCAACA
AAGTCGTAACAAGGTTTCCGTAGGTGAACCTGCGGAAGGATCATTACCGAAGTCAAGGCCCCTTCGGGGGCTAAACTTCCACCCTTTGTTTACCTTACCATTGTTGCTTTGGCGGGCCGCCTTAGGCCACCGGCTCTCGAGCTGGTGCGTGCCCGCCAGAGACCCCCAAACCCAAACCATATTTAGTGTCGTCTGAAAACAAGTTTAAATTATTAAAACTTTCAACAACGGATCTCTTGGCTCTGGCATCGATGAAGAACGCAGC
+
IIIIIIIIIIIIIIIIIIIIIIIIGHIIIIIIIIIIIIIIIIIIIIIIIIIHHHIIIIIIIIIIIIIIIIIIHHIHIIIIHIIIIIIIIIIIIIIIIIIHIIIIIIHIIIIHIIIIIIIIIIIHIIIIIIIIIIIIIIIIIIIHIIIIIIIIIIIIIIIIIIHHIIIHHGHIIIIIIIHHIIIIIHIIIIIGIGHIIIHIIIIIIHIIIIIIIIIIIHIIIIIIIIIIIIIIIIIIIIIIIIIIIIIIIIIIIFIIIIIIDDDDD
@HWI-D00621:464:HFY7KBCXY:1:1108:11823:76830 1:N:0:AAGAGGCAAGTCAACA
AAGTCGTAACAAGGTTTCCGTAGGTGAACCTGCGGAAGGATCATTCATAATAAGTGTTTTATGGCACTTTTTAAATCCATATCCACCTTGTGTGCAATGTCAGTCGATCTTCTTCATGGAGATCGACCAAACATCAACCTTTATCTTTTAACTCTTTGTCTGAAAAATATTATGAATAAACAATTCAAAATACAACTTTCAACAACGGATCTCTTGGCTCTCGCATCGATGAAGAACGCAGC
+
IIIIHIIHIIIIIIIIIIIIIIIIIIHHIIIIIHIIIIHIIIIHIIIIIIIIIIIIIIIIIIIIIIIIIIIIIIHIIIIHHIIIIIIIIIIIIIIIIIIIIIIIIIIIIIIIIIIIIHHHIIIIHIIIIIIIIIIIIIIIIIIIIIIIIIIIIIIIHIIIIIHIHIIHIIIIIHHHIIIIIIIIHCIHHIIIHIIIIHIIHHIIIIIHIHIIIIIIIIIIIIIIIIIIIIIIIIIIIDDDDD
@HWI-D00621:464:HFY7KBCXY:1:1108:15172:77377 1:N:0:AAGAGGCAAGTCAACA
AAGTCGTAACAAGGTTTCCGTAGGTGAACCTGCGGAAGGATCATTCATAATAAGTGTTTTATGGCACTTTTTAAATCCATATCCACCTTGTGTGCAATGTCAGTCGATCTTCTTCATGGAGATCGACCAAACATCAACCTTTATTTTTTAACTCTTTGTCTGAAAAATATTATGAATAAACAATTCAAAATACAACTTTCAACAACGGATCTCTTGGCTCTCGCATCGATGAAGAACGCAGC
+
IIIIIIIIIIIIIIIIIIIIIIIIIIHIIIIIIIIIIHIIIIIIIIIIIIIIIIIIIIIIIIIIGEHIIIIIHIIIIIIHHIIIIIHIIIIIIIIIIIIIIIIIIIIIIIIIIIIIIIIIIIIIIGIIIIIIIIIGIIIIIIIIIIIIIIHIIIIIIHHIHHIIIIIIHIIIIIIIIIIIIIIIHHIIIIIIHIIIIIIIIHIIIIIIIIIIIIIIIHIIIHIIIIHIIIHIIIHHDDD?DD
@HWI-D00621:464:HFY7KBCXY:1:1108:6878:78347 1:N:0:AAGAGGCAAGTCAACA
AAGTCGTAACAAGGTTTCCGTAGGTGAACCTGCGGAAGGATCATTCATAATAAGTGTTTTATGGCACTTTTTAAATCCATATCCACCTTGTGTGCAATGTCAGTCGATCTTCTTCATGGAGATCGACCAAACATCAACCTTTATCTTTTAACTCTTTGTCTGAAAAATATTATGAATAAACAATTCAAAATACAACTTTCAACAACGGATCTCTTGGCTCTCGCATCGATGAAGAACGCAGC
+
IIIIIIIHIIIIIIIIIIIIIIIIIIIIHHIIIIIIIIIIIIIIIIIIIIHIEHIIIIIIIHGIIIIIIIHIIIIIIIIHIIIIIHHIIIIIIIIIIIIIIIIIIIIIIIIIIIIIIHHHHIIIIIIIHHHHIIIIIIIIIIIIIIIIIIIIIIIIIIIIIIIIIIIHIIIIHEHHEIIIIIIIGHHHIIIIIIIIHIEHIIIIIIIIIGIIIHIHIIIIGIHIIHHHIHIIIIIIHDDDDD
@HWI-D00621:464:HFY7KBCXY:1:1108:6415:78888 1:N:0:AAGAGGCAAGTCAACA
AAGTCGTAACAAGGTCTCCGTTGGTGAACCAGCGGAGGGATCATTACCGAGTTTACAACTCCCAAACCCCTGTGAACATACCTATTGTTGCCTCGGCGGTGCCTGTTCCGACAGCCCGCCAGAGGACCCAAACCCTTGAATACATTAAAGAATTTCTTCTGAGTAACCGATTAAATAAATCAAAACTTTCAACAACGGATCTCTTGGTTCTGGCATCGATGAAGAACGCAGC
+
IIIIIIIIIIIIIIIIIIIIIIIIIIIIIIIIIIIIIIIIIIHIIIIIIIIIIIIIIIIIIIIIIIIIIIIIIIIIIIIIHIIIIIHIIIIIIIIIIIIIIIIIIIIIIIIIIIIIIIIIIIIIIIIIIIIIIHIIIIIIIIIIIIIHIIIIIIIIIIIIIIIIIIHIIIIIIIIIIIIIHIIIIIIIHGIIIIIIIIIIIIIIIHIIIIIIIIIIIIIIIIIIIIIIDDDD
@HWI-D00621:464:HFY7KBCXY:1:1108:8054:79035 1:N:0:AAGAGGCAAGTCAACA
AAGTCGTAACAAGGTTTCCGTAGGTGAACCTGCGGAAGGATCATTACTGAAAAACTTTTTCAAGTTTTTTTAAATCCCATTGTCTACCTACCATGTTGCTTCCACTGGGCATGTCTTACCTTGTGTAAGACCTTTGGCTTATGTGAATAACCCAAGTCAGGGAGTTGCCGGTGGCAAGACTATCTACCAAAACTTGATTAAAATACAGTGTCTGAATCTTTTGCTTCAATGAAATAAAACTTTCAACAACGGATCTCTAGGCTCTTGCATCGATGAAGAACGCAGC
+
IIIIIIIIIIIIIIIIIIIIIIIIIIHIIIIIIIIIIIIIIIIIIIIIIIIIIIIIIIIIIIIIIIIIIIIIIIIIIIIIHIIIIHIIIIIIIIIIIIIIIIIIIIIIIIIIIIIIIIIIIIIIIIIIIIIIIIIIIIIIIIIIIIIIIIIHIIIIIIIIIIIIIHIIIIHIIIIIIIIIIIIIIHIIIIIIIIIIIIIIIIIIIIIIIIIIIIIIIIIIIIIIIIIIIHIIIIIIIIIIIIIHIIIIIIIHIIIIIIIGIIHIIIIIIIIIIIIIIIIIHDDDDD
@HWI-D00621:464:HFY7KBCXY:1:1108:9025:79124 1:N:0:AAGAGGCAAGTCAACA
AAGTCGTAACAAGGTTTCCGTAGGTGAACCTGCGGAAGGATCATTACTGAAAAACTTTTTCAAGTTTTTTTAAATCCCATTGTCTACCTACCATGTTGCTTCCACTGGGCATGTCTTACCTTGTGTAAGACCTTTGGCTTATGTGAATAACCCAAGTCAGGGAGTTGCCGGTGGCAAGACCATCTACCAAAACTTGATTAAAATACAGTGTCTGAATCTTTTGCTTCAATGAAATAAAACTTTCAACAACGGATCTCTAGGCTCTTGCATCGATGAAGAACGCAGC
+
IIIIIIIIIIIIIIIIIIIHIIIIIIIIIIIIIHIIIIIIIIIIIIIIIIIIIIIIIIIIHHIIIIIIIIIIHIIIIIIIIIIIIIIIIIIIIIHHIIIIIIIIIIIIIIIIHIIIIIIIIIIIHIIIIHIIHIIIIIIIIIHIIIIHHIIIGIIIHIIIIIIIIIHIIHHHIIIIIIIIIHHIIIIIIIIIIIIIIIIIIIHHIIIIIIIIIHIIIIIIIIIIIIIIIIIIIIHIIIIIIIIIIIIIIIIIIIIIIIIIIIIIIIIIIIIIIIIIIIIIICDDCD
@HWI-D00621:464:HFY7KBCXY:1:1108:7480:79270 1:N:0:AAGAGGCAAGTCAACA
AAGTCGTAACAAGGTTTCCGTAGGTGAACCTGCGGAAGGATCATTACCAAAATATATAAATCTCCAAACCCTTGTGCACTGTTGTGAATGTCCTGGTTTTTGGGGTGGGCTGTTTATGGTTTACCCCAGCCATTTTGTCAAACAACTTTATATTTTTCATGGCATCGTAACTTGTCTTAATAAATGATTATGACAACTTTTAACGGTGGATCTCTTGGCTCGTGCATCGATGAAGAACGCAGC
+
IIIIIIIIIIIIIIIIIIIIIIIIIIIIIIIIIIIIIIIIIIIIIIIIIIIIIIIIIIIIIIIIIIIIIIIIIIIIIIIHIIIIIIIIIIIIIIIIIIIIIIIIIIIIHIIIIIIIIIIIIIIIIIIIIIIIIIIIIIIIHHIIIIIIIIIIIIIIIHIIIHHHIIIIIHIIIIIIIIIIIIIIIIHHIIIIIHHHIIIIIIHIIIIIIIIIIIIIIIIHIIIIIIIIIIIIIIIIHDDDDDD
@HWI-D00621:464:HFY7KBCXY:1:1108:10346:80294 1:N:0:AAGAGGCAAGTCAACA
AAGTCGTAACAAGGTTTCCGTAGGTGAACCTGCGGAAGGATCATTCATAATAAGCGTTTTATGGCACTTTTTAAATCCATATCCACCTTGTGTGCAATGTCAGTCGATCTTCTTCATGGAGATCGGCCAAACATCAACCTTATCTTTTAACTCTTTGTCTGAAAAATATTATGAATAAACAATTCAAAATACAACTTTCAACAACGGATCTCTTGGCTCTCGCATCGATGAAGAACGCAGC
+
IIIIIIIIIIIIIIIIIIIIIIIIIIIHHHHIIIIIIIIIIIIIIIIIIIIIIIIIIIIIIIIIHIIIIIIIIIIIIIIHIIIIIIIIIIIIIIIIIIIIIIIIHIIIIIIIIIIIIIIIIIIIIIIHIIIIIIIIIIIIIIIIIIIIIIIIIIIIHIHIIIIIIHIIIIIIIIIIIIIIIIHIIIGIIHIIIIIIIIIIIIIIIIIIIIIIIIIIIIIIHIIIIGIIIIIIIIIGDDDDD
@HWI-D00621:464:HFY7KBCXY:1:1108:8695:80782 1:N:0:AAGAGGCAAGTCAACA
AAGTCGTAACAAGGTCTCCGTTGGTGAACCAGCGGAGGGATCATTACAGAGTTTACAACTCCCAAACCCAAATGTGAACATACCTACTGTTGCTTCGGCGTGCTCGCCCCGGCGTCCGGCTGGCCTCGTGCTGGTCGCGGCCCGGAACCAGGTGGCCGCCGGAGAAAACCAAAACTCTTTGTATTATCAGCTTCTTCTGAATCCGCCGCAAGGCAAAACAAATGAATCAAAACTTTCAACAACGGATCTCTTGGTTCTGGCATCGATGAAGAACGCAGC
+
IIIIIIHIIIIIIIIIIIIIIIIIIIIIIIIIIIIIIIIIIIIIIIIIHIIIIIIIIIIIIIIIIIIIIIIIIIIIIIIHHIIHHIIIIIIIIIIIIIIIIIIIIIIHIIIIIIIIIIIIIIIHIIIIIIIIIIIIIIIIIIIIIIIIIIIIIIIIIHIIIIHIIIIIIIIIIIIHIHIIIIIIIIIIIIIIIHIIIIIIHIIIIIIIIHIIIIHGIHHHIIHIIIIIIHIHIIIIHHGHGDGIGIHIIIIIIIIIIIIIIIIIIIIIIIIIIIDDCDD
@HWI-D00621:464:HFY7KBCXY:1:1108:7221:81609 1:N:0:AAGAGGCCAGTCAACA
AAGTCGTAACAAGGTTTCCGTAGGTGAACCTGCGGAAGGATCATTCATAATAAGTGTTTTATGGCACTTTTTAAATCCATATCCACCTTGTGTGCAATGTCAGTCGATCTTCTTCATGGAGATCGACCAAACATCAACCTTTATTTTTTAACTCTTTGTCTGAAAAATATTATGAATAAACAATCCAAAATACAACTTTCAACAACGGATCTCTTGGCTCTCGCATCGATGAAGAACGCAGC
+
IIIIIIIIIIIIIIIIIIIIIIIIIIIIIIIIIIIIIIIIIIIIIIIIIIIIIHIIIIIIIIIIIIIIIIIIIIIIIIIIHIIIIIIIIIIIIIIIIIIIIIIIIIIIIIIIIIIIIIHHIIIIIIIIIIIIIIIIIIIIIIIIIIIIIIIIIIIIIIIIIHHIIIIIIIIIIIHIIIIIIIHIIIIIIIIIIIIIIIIIIIIIIIIIIIIHIIIIIIHIIIHIIIIIIIIIIIIIIDDDDD
@HWI-D00621:464:HFY7KBCXY:1:1108:5882:81984 1:N:0:AAGAGGCAAGTCAACA
AAGTCGTAACAAGGTCTCCGTAGGTGAACCTGCGGAGGGATCATTACACAAATATGAAGGCGGGCTGGAACCTCTCGGGGTTACAGCCTTGCTGAATTATTCACCCTTGTCTTTTGCGTACTTCTTGTTTCCTTGGTGGGTTCGCCCACCACTAGGACAAACATAAACCTTTTGTAATTGCAATCAGCATCAGTAACAAATTAATAATTACAACTTTCAACAACGGATCTCTTGGTTCTGGCATCGATGAAGAACGCAGC
+
IIIIIIIHIIIIIIIIIIIIIIIIIIIIIIIIIIIHHIIIIIHIIIIIIIIIIIHIHIHIIHHHIIIIIIIIIHIIIIIIHHIIIIIIIIIIIIIIIIIIIIIIIIIIIIIIIIIIIIIIIIIIIIIIIIIIIIIIHIIIIIIIIIIIIIIIIIIIIIIIIIIIIIIIIIIIIIIIIIIHIIIIIIIIIHIIIIIIIIIIIIIIIIIIIIIIIIIHHIHIIIIIIIIIHHIIHGIIIIIIIIIHFEIIGIIIIIIDDDAD
@HWI-D00621:464:HFY7KBCXY:1:1108:13313:81849 1:N:0:AAGAGGCAAGTCAACA
AAGTCGTAACAAGGTTTCCGTAGGTCAACCTGCGGAAGGATCATTACTGAAAAACTTTTTCAAGTTTTTTTAAATCCCATTGTCTACCTACCATGTTGCTTCCACTGGGCATGTCTTACCTTGTGTAAGACCTTTGGCTTATGTGAATAACCCAAGTCAGGGAGTTGCTGGTGGCAAGACCATCTATCAAAACTTGATTAAAATACAGTGTCTGAATCTTTTGCTTCAATGAAATAAAACTTTCAACAACGGATCTCTAGGCTCTTGCATCGATGAAGAACGCAGC
+
IIIIIHIIHIIIHIII1FHIIIIHHHIIIIHIIHIIIIIIIIIIIIIIIIIIIIIIIIIIIIIIIIIIIIIIIIIIIIIFHHIIIIIIIIIIIIIIIIIIIIIIIIIIIIIIIIIIIIIIIIIIIIIIIHIIIIIIIIIIIIIIIIIIIIIIIIIIIIIIIIIIIIIIIIIIIHHIIIHIIIIIIIIIIIIIIIIIIIIIIIIHIIIIIIIIIIIIIIIIIIIIIIIIIHHIIIIIIIHIIIIIIHIIIIIIIHEIIHHIGIIIIIIIIIHIIIIIIIIIHDDDDD
@HWI-D00621:464:HFY7KBCXY:1:1108:13379:82624 1:N:0:AAGAGGCAAGTCAACA
AAGTCGTAACAAGGTCTCCGTAGGTGAACCTGCGGAGGGATCATTACTGAATGGCCCTTGGGCCTTCAACCCTCAAAACCCGTGGAAGCAATTGTGCTTCGGCGCCTCGGCGTCGCCTTTATGTCGAAGCCTGTATTTGTCTGATTGTACATTGAAGAATAAAACTTTCAACAAAGGATCTCTTGGCTCTTGCATCGATGAAGAACGCAGC
+
IIIIIIIIIIIIIIIIIIHIIIIIIIIIIIIHIIIIIIIIIIIIIIIIIIIIIIIIIIIIHIIIIIIIIIIIHIHIIIIHIIIIIIIIIIIIIIIIIHIIIIIIIIIIIIIIIIIIIIIIIHIIIIIGHHIIIIHIHIIIIIHIIIIHIIIIIIGIIIIIIIIIIHII9IIIIHIIGIIIIIIIIHGHIIIIIIIIHHHIIIIHGHHHHID
@HWI-D00621:464:HFY7KBCXY:1:1108:8155:83340 1:N:0:AAGAGGCAAGTCAACA
AAGTCGTAACAAGGTTTCCGTAGGTGAACCTGCGGAAGGATCATTCATAATCAAGTGTTTTTATGGCACTTTCAAAAATCCATATCCACCTTGTGTGCAATGTCATCTCACTGGAGGTCAACGGCTGTAAAAATCCGTTTGGTCACCTTTGGGATTTATATCTACTCAGAACTTTAGTGATTTTGTCTGAAACATATTATGAATACTTAATTCAAAATACAACTTTCAACAACGGATCTCTTGGCTCTCGCATCGATGAAGAACGCAGC
+
IHIIIIIIIIIIIIHHHHIIIIIIHHIIHHHIIIIIIIHHIHIHHHHHHIIIHIIHIHHHHIIHIIIIIIIIIIIIIIIHHIIIIHIIIIIIIIIIIIIIIIIIIIIIIIIIIHHHFIHIHIIGIIIIIIIIIIIIIIIIIIIIIIIIIHIIIIIIIIIHIHIIIIIIIHIIIIIIIIIIHIIIIIIIIHHIIIHIIIFIIIIIIIHGHHIIIIHIIIIIIHIIIHIIHIHEIIHHHHEGGIIHHDHHDHG@IHIIIIIIIHE/DDCDD
@HWI-D00621:464:HFY7KBCXY:1:1108:4182:84069 1:N:0:AAGAGGCAAGTCAACA
AAGTCGTAACAAGGTTTCCGTAGGTGAACCTGCGGAAGGATCATTCATAATAAGTGTTTTATGGCACTTTTTAAATCCATATCCACCTTGTGTGCAATGTCAGTCGATCTTCTTCATGGAGATCGACCAAACATCAACCTTTATCTTTTAACTCTTTGTCTGAAAAATATTATGAATAAACAATTCAAAATACAACTTTCAACAACGGATCTCTTGGCTCTCGCATCGATGAAGAACGCAGC
+
IIIIIIIIIHIIIIIIIIIIIIIIIIIIHHIIIIIIIIIIIIIIIIIIIIIIIIIIIIIIIIIHIIIIIIIIIIIIIIIHHIIIIIIIIIIIIIIIIIIIIIIIIIIIIIIIIIIIIIHHIIIIIIIIIIIIIIIIHIIHIIIIIHIIIHIIIIIIIIIHIIIIIIIIIIIIIHIIIIIIIIIHHIIIIHIIHIIIIHIIIIIIIIIIIIIIIHHHGHGHHIIIIIIIIHFIIIHHGDDDDD
@HWI-D00621:464:HFY7KBCXY:1:1108:12158:84119 1:N:0:AAGAGGCAAGTCAACA
AAGTCGTAACAAGGTTTCCGTAGGTGAACCTGCGGAAGGATCATTCATAATAAGTGTTTTATGGCACTTTTTAAATCCATATCCACCTTGTGTGCAATGTCAGTCGATCTTCTTCATGGAGATCGACCAAACATCAACCTTTATCTTTTAACTCTTTGTCTGAAAAATATTATGAATAAACAATTCAAAATACAACTTTCAACAACGGATCTCTTGGCTCTCGCATCGATGAAGAACGCAC
+
IIIIIIIIIIIIIIIIIIIIIIIIIIHHHHIIIHIIIIIIIIIIIIIIIIIIIIIIIIIIIIIIGIIIIIIIHIIIIIIIHHIIIIIIIIIIIIIIIIIIIIIIIIIIIIIIIIIIIIIIIHIIIGHHIIIIIIIIIIIIIIIIIIIIIIIIIIIIIIIIIIIIIIIIHIIIIIIHHIIIIIHHHHIIHIHIHHIIIIIIIIHIIIDIIIIIHIIIHHHHIHIIIIIIDCIIIIHGDDD<D
@HWI-D00621:464:HFY7KBCXY:1:1108:10612:84449 1:N:0:AAGAGGCAAGTCAACA
AAGTCGTAACAAGGTTTCCGTAGGTGAACCTGCGGAAGGATCATTCATAATAAGTGTTTTATGGCACTTTTTAAATCCATATCCACCTTGTGTGCAATGTCAGTCGATCTTCTTCATGGAGATCGACCAAACATCAACCTTTATCTTTTAACTCTTTGTCTGAAAAATATTATGAATAAACAATTCAAAATACAACTTTCAACAACGGATCTCTTGGCTCTCGCATCGATGAAGAACGCAGC
+
IIIIIIIIIIIIHIIIIIIIIIIIIIHHHHHIIIIIIIIIIIGIIIIIIIIIIIHIIIIIIIIIIIIIIHIIIIIIIIIIIIIIIIIHIIIIIIIIIIIIIIIIIIIIIIIHIIIIIIIIIIIIIIIIIIIIIHIIHIIIIIHIIIIIIIIIIIIIIIIIIIIIIIGIIIIIIIIHHIIIIIIHHIIIIIIIIIIHIIHIIIIIHIIIIIIHIIIIIIIIIHIIIIIIIIIIIGIIHDDDDD
@HWI-D00621:464:HFY7KBCXY:1:1108:7620:85531 1:N:0:AAGAGGCAAGTCAACA
AAGTCGTAACAAGGTTTCCGTAGGTGAACCTGCGGAAGGATCATTACTGAAAAACTTTTTCAAGTTTTTTTAAATCCCATTGTCTACCTACCATGTTGCTTCCACTGGGCATGTCTTACCTTGTGTAAGACCTTTGGCTTATGTGAATAACCCAAGTCAGGGAGTTGCCGGTGGCAAGACCATCTACCAAAACTTGATTAAAATACAGTGTCTGAATCTTTTGCTTCAATGAAATAAAACTTTCAACAACGGATCTCTAGGCTCTTGCATCGATGAAGAACGCAGC
+
IIIIIIIIIIGIIIIIIIIIIIIHHIIIIIIIIIHIIIIHIIIIIIIIIHIIIIIIIIIIIIIIIIIIIIIIIIIIIIIIHIIIIIIIIIIIIIIIIIHIIIIIIIIIIHIIIIIIIIIIIIIIIIIIHIIIIIIIIIIIIIIIIIIIIHIIIIIIIHIIIIIIIIIIIIIIIIIIIIIIIIIIIIIIIIIHIIIIIIIIIHIIIIHIIIIIIIIIIIIIIIIIIIIIIIHIIIIIHHHIIHE@GIIIIIIIIIIIIIIIIHHIIHIIIIHIIIIIIIIIIDDDDD
@HWI-D00621:464:HFY7KBCXY:1:1108:12363:85976 1:N:0:AAGAGGCAAGTCAACA
AAGTCGTAACAAGGTTTCCGTAGGTGAACCTGCGGAAGGATCATTCATAATAAGTGTTTTATGGCACTTTTTAAATCCATATCCACCTTGTGTGCAATGTCAGTTGATCTTCTTTATGGAGATCGACCAAACATCAACCTATTTTTTTAACTCTTTGTCTGAAAAATATTATGAATAAATAATTCAAAATACAACTTTCAACAACGGATCTCTTGGCTCTCGCATCATGAAGAACGCAGC
+
IHIIIHIHIIIIIIIIIIIIIIIIHIIIIIIIIIIIIIIIIIIHIIIIIIIIIIIIIIIIIIIIIHIIIIIIIIIIIIIHIIIIIIHIIIIIIIIIIIIIIIIIIIIIIIIIIIIIIIIIIIIIHIIIIIIIIIIIIIIIIIIIIIIIIIIIIIIIIIIIIIIIIIIIIIIIIIIIIIIIIIIIIIIHIIIIHIIIHIIIIIIHHIIHHHHHHHIIHHIHIIIIIIHHCIIIIIHAD@?D
@HWI-D00621:464:HFY7KBCXY:1:1108:10516:86480 1:N:0:AAGAGGCAAGTCAACA
AAGTCGTAACAAGGTTTCCGTAGGTGAACCTGCGGAAGGATCACTAGTGAATAAACCGGGGAGCGTCTTAACTGACCTCCCCATCCCTTCACAATCCACATACACCTGTGCACTGTTTTGGCTTTTGAGCAATCGAAAGCCAATCATTTTATACAAACTCTTAGTTTAATGAATGTAACCGTTTTATATAAACAAAATAAAACTTTCAACAACGGATCTCTTGGTTCTCGCATCGATGAAGAACGCAGC
+
IHIIIIIIIIHIHIIIIIHHIIIIIIIIIIIIIIHHIIHIIHHIIIIIIIIHIIIIIIIHEHIHHHHHIIIHHHHIHIIHHIIIIIHHIIIIIIHIIHIIIIIIIIIIIIIGIIIIIIIIIIIIIIIIIIIGHIHHIIIHHIIIIHHIHIIIHHHHFGHHHIIHIIIHIIIIIIIIIIIIHIIIIIHHHHHIIIIHIHIIIIIHHIIHIIIIIHHHHHIIIHIIIIHHDHHIHEIIIHIIIIIICDDDD
@HWI-D00621:464:HFY7KBCXY:1:1108:12941:86337 1:N:0:AAGAGGCAAGTCAACA
AAGTCGTAACAAGGTTTCCGTAGGTGAACCTGCGGAAGGATCATTACTGAAAAACTTTTTCAAGTTTTTTTAAATCCCATTGTCTACCTACCATGTTGCTTCCACTGGGCATGTCTTACCTTGTGTAAGACCTTTGGCTTATGTGAATAACCCAAGTCAGGGAGTTGCCGGTGGCAAGACTATCTACCAAAACTTGATTAAAATACAGTGTCTGAATCTTTTGCTTCAATGAAATAAAACTTTCAACAACGGATCTCTAGGCTCTTGCATCGATGAAGAACGCAGC
+
IIIIIIIHIIIIIIIIIGHIIIIIIIIIIIHIIGIHIIIIIIHHHIHHIIIIIHIIIIIIIIIIIIIIIIIIIIIIIIIIHHHIIIIIIIIIIIIIIIIHIIIIIIIIIIIIHIIIIHIIIIIIIIIIHIIIIIIIIIIIIIIIIIHHHIIHIIHIIIIIIIIIIIIIIIIHIHHIIIIIIIIHHHHIIIHIIIIIIIIIIIIIIHIIHIIIIIIIIIIIIIIIIIIIIHIHHHHIIIIIIIHIIIIIIIHHIIIIIHHIIIIHHHHIIIIIIIIIIIIIICDD?D
@HWI-D00621:464:HFY7KBCXY:1:1108:6764:86691 1:N:0:AAGAGGCAAGTCAACA
AAGTCGTAACAAGGTTTCCGTAGGTGAACCTGCGGAAGGATCATTACTGAAAAACTTTTTCAAGTTTTTTTAAATCCCATTGTCTACCTACCATGTTGCTTCCACTGGGCATGTCTTACCTTGTGTAAGACCTTTGGCTTATGTGAATAACCCAAGTCAGGGAGTTGCCGGTGGCAAGACCATCTACCAAAACTTGATTAAAATACAGTGTCTGAATCTTTTGCTTCAATGAAATAAAACTTTCAACAACGGATCTCTAGGCTCTTGCATCGATGAAGAACGCAGC
+
IIIIIIIIIHIIIIIIIIIIIIIIHHHIHI1GHHHIIIIIIIHIIIIIIHHIIIIIIIIIIIIIIIIIIIIIIIIIIIIHIIIIIIIIIIIIIIIIIIIIIIIIIIIHIIIIIIIIIIIIIIIHIHIIIIIIIIIIIIIIIIIHIIIIIHIIIIIIIHIIIIIIIIIIIIIIIHIIIIIIIIIHIIIIIIHIIIIIIIIIIIIIIIIIIIIIHIIIIHIIIIHIIIIIIIIIIIIIIIHIIIIIIIIIIIIIIIIIIIHIIIIIIIIIIIIHIIHIIIIIHCDAAD
@HWI-D00621:464:HFY7KBCXY:1:1108:10915:86843 1:N:0:AAGAGGCAAGTCAACA
AAGTCGTAACAAGGTTTCCGTAGGTGAACCTGCGGAAGGATCATTCATAATAAGTGTTTTATGGCACTTTTTAAATCCATATCCACCTTGTGTGCAATGTCAGTCGATCTTCTTCATGGAGATCGACCAAACATCAACCTTTATCTTTTAACTCTTTGTCTGAAAAATATTATGAATAAACAATTCAAAATACAACTTTCAACAACGGATCTCTTGGCTCTCGCATCGATGAAGAACGCAGC
+
IIIHIIIIIIIIIIIIIIIIIIIIIIHIHHIIIIIIIIHIIHIIHIIIIIIIIIIIIIIIIIIIHIIIIIIIIIIIHIIIIIIHHIIIIIIIIIIIIIIIIIIIIIIIIIIIIIIIIIIIIIIIIIIIIIIIIHHIIIHHIIIIHHIIIIGIIIIIIIIIIIIIHIIIIIIIIHIIIIIIHIIIIIIIIIIIIIIIIHHIIIIIIIIIIIIIIHIIIIHHHHIIIIFHHF1HHIIHHBDD0D
@HWI-D00621:464:HFY7KBCXY:1:1108:11130:86774 1:N:0:AAGAGGCAAGTCAACA
AAGTCGTAACAAGGTTTCCGTAGGTGAACCTGCGGAAGGATCATTATAGATTGGCCGAAAGGCCGTGTCTCATCCACACACACCGTGAACACAACACAGTCTGGCCCTTGAATCGACCCTGTCGTTACCTGGACCGGACTCACACCAAACGAAATGTAACGAATGTAAATCAATGTAACAAAAACAAAACTTTCAACAACGGATCTCTTGGCTCTCGCATCGATGAAGAACGCAGC
+
IIIIHIIIIIIIIIIIIIIIIIIIHHIIIIIIIIIIIIIIIIIIIIIIIIHIIIIIIIIIIIHIIIIIIIIIIIIIIHIIHIIIIIIIIIIIIIIIIIHHIIIIIIIIIIIIIIIIIIIIIIIIHIIIIIIIIIIIIIIHIIIIIIIIIIIIIHIIHIIIIIIIHIIIIIIHIIIIIIIIIHHIHIIIIIIIHHHHIHHHHHHHHIIHHHIIIIIIIIIIIHHHHIIIIHGDDD?D
@HWI-D00621:464:HFY7KBCXY:1:1108:8231:87210 1:N:0:AAGAGGCAAGTCAACA
AAGTCGTAACAAGGTTTCCGTAGGTGAACCTGCGGAAGGATCATTCATAATAAGTGTTCTACTGCACTTTTTAAACAAGTACTCACCTTGTGTGCAATGTTTGCTGGCGTGTCGTTCATTCGTCGCGTCGGCATAATACCAACCTTTTTTATTTTAATCTTTTGTCTTAAGCTATTTTGAATAACATAATTCTTAATACAACTTTCAACAACGGATCTCTTGGCTCTCGCATCGATGAAGAACGCAGC
+
IIIIIIIIIIIIIIIIIIIIIIIIIIIIIIIIIIIIIIIIIIIIIIIIIIIIIIIIIIIIIIIIIIIIIIIIIIIIIIIIHIIIIIIIIIIIIIIIIIIIIIIIIHHIIIIIIIIIIIIIIIIIIIIIIIIIIHIIIIIIIIIIIIIIIIIIIIIHHIIIIIIIIIIIIIIHIIIIIIIIIIIIIIIIIIIIIIIIIIIIIIIHIGIIIHIIIIHIHIIIIIHHIHIIIHIIHIIHIIHIIIIDDDDD
@HWI-D00621:464:HFY7KBCXY:1:1108:10141:87640 1:N:0:AAGAGGCAAGTCAACA
AAGTCGTAACAAGGTTTCCGTAGGTGAACCTGCGGAAGGATCATTAACACGTATCCAACGTTAAACCCCCCCGTGAATATTAAGCGTGCTCTTACATCCTTGCACAACAGCAATCTCTGGTAAATCATGTCGAACGGTTTGATTCAGAGACCTCTGGCTTGTGCGATGACGGCGGAAGCTAAAGGTGTAATCGAGCGCTAGGTTCAGTGGTTTGGTCTTCCCCTCAAACCACTTCAATGAATGTCAGTGTCATTGAAGTGTGATGGGGAAGTCGCTTAACGACGCTGTAGGCACACACGGGCCGGCGTCCAAATCACCAGGCGCAAGCCTCCCTAAAACCACATGTCAGCGTAGGCCCTTCTGTCGTGGTTGGGCGTAAAAACGAACAACTGTTAACAATGGATATCTTGGTTCTCGCATCGATGAAGAACGCAGC
+
IIIHHIIIIIIIIIIIIIIIIHHHIIIHHIGIIIIIIIIIIIIIIIIIIIIIIIIIIIIIIIIIHIIIIIIIIHCDGHIHGHIGHIIIIIIIIIIIIIIIIHIIIIIIIHHIIIIIIHHIIIIIIIIIIIIIIHIIIHHIIIIHIHHHHIIIIIIHIIIHIIIIIIIIIIHIIIIIIIIHHIIIHFHHHHHIIIIHHHHIHIIHIHHHHIIHIHHIHIIIIIHGHIHH@EEHHFEECFHHHHHCG@HIIIIIIIIHHIIIIHHIIIIIIHHHHHHHHGHHHHIIHHIIGIHHHIIHHIIIIIHHHHHEHHHIIIHHIIIIIIHHIIHHIIIIHHEIHFGIIIIIIIIIIIIIHIGHF<DDDIIIIIIIIIHIIIIIIIHHHGHHIHIHGHIIHFGIIIIHHHIIHIIIIIIIHGIIIIIIIIIIIIIIIIHDDDDD
@HWI-D00621:464:HFY7KBCXY:1:1108:4707:87913 1:N:0:AAGAGGCAAGTCAACA
AAGTCGTAACAAGGTCTCCGTTGGTGAACCAGCGGAGGGATCATTACCGAGTTTACAACTCCCAAACCCCTGTGAACATACCTTAATGTTGCCTCGGCGGATCAGCCCGCGCCCCGTAAAACGGGACGGCCCGCCAGAGGACCCAAACTCTAATGTTTCTTATTGTAACTTCTGAGTAAAACAAACAAATAAATCAAAACTTTCAACAACGGATCTCTTGGTTCTGGCATCGATGAAGAACGCAGC
+
IIIIIIIIGIIIIIIIIHIIIIIIIIIIHIIIIIIIIIIIIIIIIHIIIIIIIHIIGIIIIIIIIIIIIIIHIIIIIIHHIIIIIHIIHIIIIIIIIIIIIIIIIIIIIIIIIIIIIIIIIIIIIIIIIIIIIIIIIIHHIIIIIIIIIIIIIIHIIIIIIIIIIIIIIIIIIIIGHIHIIIIIIIIIIIIIIHIIIIHIIIIIIIHIGHIHIHHIIIIIIIIIIIHIHIHHHHFHEIIIHDDDDA
@HWI-D00621:464:HFY7KBCXY:1:1108:8419:87854 1:N:0:AAGAGGCAAGTCAACA
AAGTCGTAACAAGGTTTCCGTAGGTGAACCTGCGGAAGGATCATTACCTAGAGTTTGTGGGCTTTGCCCACTGTCTCTTACCCATGTCTTTTGAGTACTTACGTTTCCTCGGTGGGCTCGCCCGCCGGTTGGACAATTTAAACCATTTGCAGTTGCAATCAGCGTCTGAAAAACATAATAGTTACAACTTTCAACAACGGATCTCTTGGTTCTGGCATCGATGAAGAACGCAGC
+
IIIIIIIIIIIIIIIIIIIIIIIIHIIIIIIIIIIIIIIIIIIIIIHIIIIIHIIIIIIIHIIIIHHHIIIIIIIIIIIHHIHHHIIIIIIIIIIIIIHIIIHIIIIIIIIIIIIHIIIIIIIHIIIIIHHHIHIIIIIHIIIIIIIIIIIIIIIIHIIIIHIHIIIIIIIIIIIIIIIIIIIHHHHIIIIHIIIIIIIIIHIIIIIIIIIIIIIIHIHIIIIIIIIHHDDDD@
@HWI-D00621:464:HFY7KBCXY:1:1108:13344:88604 1:N:0:AAGAGGCAAGTCAACA
AAGTCGTAACAAGGTTTCCGTAGGTGAACCTGCGGAAGGATCATTCATAATAAGTGTTTTATGGCACTTTTTAAATCCATATCCACCTTGTGTGCAATGTCAGTCGATCTTCTTCATGGAGATCGACCAAACATCAACCTTTATCTTTTAACTCTTTGTCTGAAAAATATTATGAATAAACAATTCAAAATACAACTTTCAACAACGGATCTCTTGGCTCTCGCATCGATGAAGAACGCAGC
+
IIIHHIIIIIIIIIIIIIIIIIIIIHGHHHIIIHIIIIIIIIIIIIIIIIIIIIIIIIIIHHHIIHIIIIIIIIIIIIIHIIIIIIIIIIIIIIIIIIIIIIIIIIIIIIIIIIIIIIIIIIIIIIIIIIIIIIIIIIIIIIIIIIIIIIIIIIIIIIIIIIIIIIHIIIIIIIIIIIIHIIIHGHIHHHIIIIIIIIIIIIIIIIIHHHIHHIIIIIIIIIIHIIHHHF1IIIIIHDD<0D
@HWI-D00621:464:HFY7KBCXY:1:1108:9485:89338 1:N:0:AAGAGGCAAGTCAACA
AAGTCGTAACAAGGTTTCCGTAGGTGAACCTGCGGAAGGATCATTCATAATAAGTGTTTTATGGCACTTTTTAAATCCATATCCACCTTGTGTGCAATGTCAGTCGATCTTCTTCATGGAGGTCGGCCAAACATCAACCTTATCTTTTAACTCTTTGTCTGAAAAATATTATGAATAAACAATTCAAAATACAACTTTCAACAACGGATCTCTTGGCTCTCGCATCGATGAAGAACGCAGC
+
IIIIIIIIIIIIIIIIIIIIIIIIIIIIIHIIIIIIIIIIIIIIIIIIIIIIIIIIIIIIIIIIIHIIIIIIIIIIIIIIIIIIIIIIIIIIIIIIIIIIIIIIIIIIIIIIIIIIIIIIIIIIIIIIIIIIIIIIIIIIIIIIIIIIIIIIIIIIIIIIIIIIIIIIIIIIIIHIIIIIIIIIIIIIIIIIIIIIIIIIIIIIIIIIIIIIHIIIIIIIHIIIIIIIIIIIIIIHDDD?D
@HWI-D00621:464:HFY7KBCXY:1:1108:5851:90673 1:N:0:AAGAGGCAAGTCAACA
AAGTCGTAACAAGGTTTCCGTAGGTGAACCTGCGGAAGGATCATTCATAATAAGTGTTTTATGGCACTTTTTAAATCCATATCCACCTTGTGTGCAATGTCAGTCGATCTTCTTCATGGAGATCGACCAAACATCAACCTTTATCTTTTAACTCTTTGTCTGAAAAATATTATGAATAAACAATTCAAAATACAACTTTCAACAACGGATCTCTTGGCTCTCGCATCGATGAAGAACGCAGC
+
HIIIHIIIHIIIIIGIIIIHIIIIIIHHIIHIIIIIIIIHIIIIHIHIGHIIGIHHHHIIHIIIIIIIIIIIIIHIIHIIIHIIIIIIIIIIIIIIIIIIIIIIIIHIIIIIIIIIIIIIIIIIIIIIIIIIHHIIIIIIIIIIIIIIIIIIIIIIIIHIIIIHIIIIIIIIIIHHHHIHHHIHHHIIIIHHHIIIIIIIIIHIIIIIIIIHIIIIIHHIIIIIIIIIIIIIIIIHGCDDAD
@HWI-D00621:464:HFY7KBCXY:1:1108:10861:91405 1:N:0:AAGAGGCAAGTCAACA
AAGTCGTAACAAGGTTTCCGTAGGTGAACCTGCGGAAGGATCATTCACAATGAGTGTTCAATGGCACTTTAAATCCATTACCCACCTTGTGTGCACTGTAAGGAGGAGGCAGAACGGGTTGCCGTTCTGTCACTTTCATTATACATATACTATCTTCATTTCTCGTCTATTTTTGTATGAGTATCAAAACTCTAATACAACTTTCAACAACGGATCTCTTGGCTCTCGCATCGATGAAGAACGCAGC
+
IIIIIIIIIIIIIIIIIIIIIIIIHIIIIHIIIIIIIIIIIIIIIIIIIIIIIIIIII,IIIIIIIIIIIIIIIIIIIIIIIIIIIIIIIIIIIIIIIIIIIIIIIIIIIIIIIIIIIIIIIIIIIIIIIIIIIIIIIIIIIIIIIIIIIIIIIIHIIIIIHIIIIIIIIIIIIIIIIIIIIIIIIIIIIIIIIHIIIHIIIHGEHHIIIIIIIIIIIIIIIIIIIIIIIIHIIIIIIIIIIDBDAD
@HWI-D00621:464:HFY7KBCXY:1:1108:13704:91857 1:N:0:AAGAGGCAAGTCAACA
AAGTCGTAACAAGGTTTCCGTAGGTGAACCTGCGGAAGGATCATTCACAATAAGTGTTCAATGGCACTTTAAAATCCATTACCCACCTTGTGTGCACTGTAAGGAGGAGGCAGACTTTCTGTCTCTTTCATTATATACATACCCACAATCTTCTTTCTTGTCTACTTTATTCGAGTACAAAACTCTAATACAACTTTCAACAACGGATCTCTTGGCTCTCGCATCGATGAAGAACGCAGC
+
IIIIIIIIIIIHIHIIIHIIIIIIIIIIIIIIIIIIIIIIIIIHIIIIIIIIIIHIIIIIIIIIIHHIIIIIIIIIIHIIIIIIIIHIIIIIIIIIIIIIIIIIIHIIIIIIIIIIIIIIIIIIIIIIIIIIIIIIIHIIHIHIIIIIIIIIIIIHIHIIIIIHHIIIIIIIIIIIIIIIHHHHHIIHIIHIIIIIIIHHIIIIIIIIIIIHIIIIIIIIIHIIIIIHIIIIIIIDDDBD
@HWI-D00621:464:HFY7KBCXY:1:1108:8701:92866 1:N:0:AAGAGGCAAGTCAACA
AATTACCAGCAATTGCCGATGCACCCGTTAACTTTCATATGCGCAGTAATACACCTGTTTATACCCAGGATGTGCGGTCGACAAAAACCACCATACCGTTTTATAAGAATAACGAGTTTGATTATGGAAAGGTTTTAAAGTTTATTGGAGCTAAAACAGATCATTACGCGCTGCTGGTATTCATGTTTTTTGTGATCATTATCATCACATTTATATCAAACGGGGCAAACATAACGGATGGCATCGATGAAGAACGCAGC
+
HIIIIGIIHIIIIIIIIIIIIIIIIIIIIIIIIIIIIIIIIIIIHIIIIIIIIIIIIHHIIIIIIIHIIIIIIIIIIIIHIHHIIIIIIIIIIIIIIIIIIIIIIIIIIIIIIIIIGIIHHHIIIIHIHIIIIGIIHIIIIIIHIIIIIIIIIIIIIIIIIIIIIIHIHIIHIIIIIIIIIIIIIHIIIIIIHHIHIIIIIIIIHIIHIIIIHIIIIIHIIIHHDHIIIIIIHIIIIIIIIIIHEIIIIIHIIHGDDCDD
@HWI-D00621:464:HFY7KBCXY:1:1108:10022:92875 1:N:0:AAGAGGCAAGTCAACA
AAGTCGTAACAAGGTTTCCGTAGGTGAACCTGCGGAAGGATCATTAAAGAGTAAGGGTGCTCAGCGCCCGACCTCCAACCCTTTGTTGTTAAAACTACCTTGTTGCTTTGGCGGGACCGCTCGGTCTCGAGCCGCTGGGGATTCGTCCCAGGCGAGCGCCCGCCAGAGTTAAACCAAACTCTTGTTAATTAAACCGGTCGTCTGAGTTAAAATTTTGAATAAATCAAAACTTTCAACAACGGATCTCTTGGTTCTCGCATCGATGAAGAACGCAGC
+
IIIIIIIIIIIIIIIIIIIIIIIIIIIIIIIIIIIIIHIIIIIIIIIIIGHIIIHHHIIIIIIIIIIIIIIIIIIIIIIHHIHIIIIIIIIIIIIIIIIIIIIIIIIIIHHHIIIIIIIIIIIIIIIIIIIIHIIIIIIIIHIIIIIIIIIIHHIHIIIIHHIIIIIIIIIIIHHIIIIHHHIIHIIIIIIIIIIHIIIIIIIIIIHIIIIIIIIIIIIIIHIIIHIIHIIIIIIIIIHIIIIIIHHG?EHIIIIIHIIIIIIIGIIIIHDDDD@D
@HWI-D00621:464:HFY7KBCXY:1:1108:8043:93043 1:N:0:AAGAGGCAAGTCAACA
AAGTCGTAACAAGGTTTCCGTAGGTGAACCTGCGGAAGGATCATTCATAATAAGTGTTTTATGGCACTTTTTAAATCCATATCCACCTTGTGTGCAATGTCAGTCGATCTTCTTCATGGAGATCGACCAAACATCAACCTTTATCTTTTAACTCTTTGTCTGAAAAATATTATGAATAAACAATTCAAAATACAACTTTCAACAACGGATCTCTTGGCTCTCGCATCGATGAAGAACGCAGC
+
IIIIIIIIIIIIIIIIIIIIIIIIIIHHHHIIIIIIIIIIIIIIIIIIIIIIIIHIIIIIIIIIIIIIIIIIIIIIIIIIIIIIIIIIIIIIIIIIIIIIIIIIIIIIIIIIIIIIIIIIIIIIIIIIIIIIIIIIIIIIIIIIIIIIIIIIIIIIIIIIIIIIIIIHIIIIIIIIIIIIIIIIIIIIIIIIIIIIIIIIIIIIIIIHIIIIIIIIIIIIIIIIIIHIIIIIIIIHIDDADD
@HWI-D00621:464:HFY7KBCXY:1:1108:11877:93058 1:N:0:AAGAGGCAAGTCAACA
AAGTCGTAACAAGGTCTCCGTAGGTGAACCTGCGGAGGGATCATTACAAGTGACCCCGGTCTAACCACCGGGATGTTCATAACCCTTTGTTGTCCGACTCTGTTGCCTCCGGGGCGACCCTGCCTTCGGGCGGGGGCTCCGGGTGGACACTTCAAACTCTTGCGTAACTTTGCAGTCTGAGTAAACTTAATTAATAAATTAAAACTTTTAACAACGGATCTCTTGGTTCTGGCATCGATGAAGAACGCAGC
+
IIIIIIIIIIIIHIIIIIIHHIIIIIIIIIIIIIIIIHIIIIIIIIHHIIIHHIIIIIIIIIIIIIIIIIIIIIIIIIIHHHIIIIIIIIIIIIHIHIIIIIIIIIIIIIIIIIII;IIIIIIIIIIIIIIIIIIHIIIIIIIIIIIIIIIIIIIIIIIIIIIIIIIIIIIIIIIIIIIIIIIIIIIIIIIIIIIIIIIIIIIIIIHHHIHIHHIIHIIIIIIIHIIIIIIIIIIIIIIGIIIIIHDDDBA
@HWI-D00621:464:HFY7KBCXY:1:1108:13282:93776 1:N:0:AAGGGGCAAGTCAACA
AAGTCGTAACAAGGTTTCCGTAGGTGAACCTGCGGAAGGATCATTACCGAAGTCAAGGCCCCTTCGGGGGCTAAACTTCCACCCTTTGTTTACCTTACCATTGTTGCTTTGGCGGGCCGCCTTAGGCCACCGGCTCTCGAGCTGGTGCGTGCCCGCCAGAGACCCCCAAACCCAAACCATATTTAGTGTCGTCTGAAAACAAAGTTTAAATTATTAAAACTTTCAACAACGGATCTCTTGGCTCTGGCATCGATGAAGAACGCAGC
+
IIIIIIIHIIIIIIIHIIIIIIIIIIIIIIIIIIIIIIIIIIIIIIIIIIIHIIHIIIIIIIIIIIIHIIIHIIIIIIIIHIIIIIIIIIIIIIIIIIIIIIIIIIIIIIHHHIHHIIIIIHIIIIIIIIIIIIIIIIIHIIHIIIIIIIIIIIIIIIIIHHHIIIIIIIIIIIFHIHIIIIHHIIIHIIIIIIIIIIIIIIIIIIIIIIIIIIIIIIHIIHIHHIIIIIIIIIGIHG?HCGIHIIIIIIGIIIGIIIIIHBD@0D
@HWI-D00621:464:HFY7KBCXY:1:1108:10346:94823 1:N:0:AAGAGGCAAGTCAACA
AAGTCGTAACAAGGTTTCCGTAGGTGAACCTGCGGAAGGATCATTCATAATAAGTGTTTTATGGCACTTTTTAAATCCATATCCACCTTGTGTGCAATGTCAGTCGATCTTCTTCATGGAGATCGACCAAACATCAACCTTTATCTTTTAACTCTTTGTCTGAAAAATATTATGAATAAACAATTCAAAATACAACTTTCAACAACGGATCTCTTGGCTCTCGCATCGATGAAGAACGCAGC
+
IIIIIIIIIIIHIIIIIIIIIIIIIIHGHHIIIIIIIIHIIIIIHHIIIHIIIIHHHHIIIIIHFFIIIHIIIIIIIIIIIIIIIIIIIIIIIIIIIIIIIIIIIIIIIIIIIIIIIIIIIIHIIIIIIIIIIHIIIIIHHIIIIIIIIIIIIIIIIHHIIIIIIIIHIIIIIIIIIHIIIHHHGIHEHCIIIIIIIIEEIIIIIIIIIIIIHHHIIHHIIHIIIIHHHH?IIIHIIDDD0D
@HWI-D00621:464:HFY7KBCXY:1:1108:8203:98079 1:N:0:AAGAGGCAAGTCAACA
AAGTCGTAACAAGGTCTCCGTAGGTGAACCTGCGGAGGGATCATTACAAGTGACCCCGGTCTAACCACCGGGATGTTCATAACCCTTTGTTGTCCGACTCTGTTGCCTCCGGGGCGACCCTGCCTTCGGGCGGGGGCTCCGGGTGGACACTTCAAACTCTTGCGTAACTTTGCAGTCTGAGTAAACTTAATTAATAAATTAAAACTTTTAACAACGGATCTCTTGGTTCTGGCATCGATGAAGAACGCAGC
+
IHIIIIIIIIIIIIHHIIIIIIIIIIIIIIHIIIIHIIIIIIIIHIIIIHIIIIIIIIIIIIIIIIIIIIIIIIIIIIIIHIIIIIIIHIIIIIIIIIIIIIIIIIIIIIIIIIIIIIIIIIIIHIIIIIIIIIIIIIIIIIIIIIIHIIIIHIIIIIIIIIIIIIIIIIHIIIIIIIIIIIIIIIIIIIIIIIHIIIHIIIIIIIIIIHIIIIIIIIIHIIIIIIIIIIIIIIIHIIIIIIIIHHDDDDD
@HWI-D00621:464:HFY7KBCXY:1:1108:13924:99524 1:N:0:AAGAGGCAAGTCAACA
AAGTTGTAACAAGGTTTCCGTAGGTGAACCTGCGGAAGGATCATTAACAAATCCTGCTGCAGTGCCCTCCCGGGGGTGCTGTAGTATATTAACTCGGTCCAGGCCGCAAGGCTTGGGCTGACAAATTAATGTGTGTGTAATGTTGACAATGTGTGTGAGATTAATTAGTAGACAACTTTTAACAATGGATCTCTAGGCTCTTGCATCGATGAAGAACGCAGC
+
IIHIIIIIIIIIIIIIIIIIIIIIIIIIIIIIIIIIIIIIIIIHIIIIIIIIIIIIIIIIIHIIIIIIIIIIIIIIIIIIHHIIIIIIIIIIIIIIIIIIIIIIIIIIIIIIIIIIIIIIIIIIIIIIIIIIIIIIIIIIIIIIIIIIIIIIIIIIIIIIIIIIIIIIIIIIIIIIHIIHIIIIIIIIIHHHHHIIIIIIIIIIIIIIHHHIIIIIIHHHHH
@HWI-D00621:464:HFY7KBCXY:1:1108:7262:100065 1:N:0:AAGAGGCAAGTCAACA
AAGTCGTAACAAGGTTTCCGTAGGTGAACCTGCGGAAGGATCACTAGTGATTAAATCGAGCGTGTCTTCATTGACCGCTCACCCTTCTCACCATCCACATACACCTGTGCACTGTTTAGCCTGAGCCGTTTCGGTTCAGGTTATCATTTCATACAAACTCTAGTCTTATGAATGTAAACGTTTTAATAACATAATAAAACTTTCAACAACGGATCTCTTGGTTCTCGCATCGATGAAGAACGCAGC
+
IIIIIIIIIIIIIIIIIHHIIHIIHIIHIIIIIIIIIIIIIIIIHHHHIIIIIIIHIIHIIIIIIIIIIIIIIIIIIIIIIIIIIIIIIIIIIIIIIIIIIIIIIIIIIIIIIIIIIIIIIIIIIIIIIIIIIIIIIIIIIIIIIIIIIIIIIIIIIIIIHGHGIIIIHIIIIIHIIIIIIIIIIIIIIIIIIIIIIIIIIIHIIIIIHIIIIHIIIIIIIIIIIIIIGIIHIIHIIIHHHDBADD
@HWI-D00621:464:HFY7KBCXY:1:1108:6807:100708 1:N:0:AAGAGGCAAGTCAACA
AAGTCGTAACAAGGTCTCCGTTGGTGAACCAGCGGAGGGATCATTACCGAGTTTACAACTCCCAAACCCAATGTGAACGTTACCAAACTGTTGCCTCGGCGGGGTCACGCCCCGGGTGCGTAAAAGCCCCGGAACCAGGCGCCCGCCGGAGGAACCAACCAAACTCTTTCTGTAGTCCCCTCGCGGACGTATTTCTTACAGCTCTGAGCAAAAATTCAAAATGAATCAAAACTTTCAACAACGGATCTCTTGGTTCTGGCATCGATGAAGAACGCAGC
+
IIIIIIHIIIIIIGIIIHIIIIIIIIIIIIIIIIIIIHHIIHIIHIIIIHIIIIIIIIIIIIIIHHIIIIIIIIIHIIHIIIIIIIIIIIIIIIIIIIIIIIIIIIIIIIIIIIIIIHHIIIIIIHHIIIIIIIIIIIIIIIIIIIIIIHIIHHHICIIIHHIIIIIIIIIIIIIIIIIIIIIIIIIIIIIIIIHHHHIIIIIIIIIIIIIIIIIIIIIIHGIIIIIIHIIHIIIHIHIHHIIIHHHGF<1IIIIIIIIIHHHHFD1IHIHIH@@D?D
@HWI-D00621:464:HFY7KBCXY:1:1109:10203:54609 1:N:0:AAGAGGCAAGTCAACA
AAGTCGTAACAAGGTTTCCGTAGGTGAACCTGCGGAAGGATCATTACTGAAAAACTTTTTCAAGTTTTTTTAAATCCCATTGTCTACCTACCATGTTGCTTCCACTGGGCATGTCTTACCTTGTGTAAGACCTTTGGCTTATGTGAATAACCCAAGTCAGGGAGTTGCCGGTGGCAAGACTATCTACCAAAACTTGATTAAAATACAGTGTCTGAATCTTTTGCTTCAATGAAATAAAACTTTCAACAACGGATCTCTAGGCTCTTGCATCGATGAAGAACGCAGC
+
IHHHIIIGHIIIHIHIIIIIIIIIIIIIIIIIIHIHIHIIIIIHIIIIIIHIHIIHIIIHIHIIIIIIIIIIIIIIIIIHIIIIIIIHIIIIIIIIIIIIIIIIIIIIIHIIHIIIIIIIIHIIIIIIIIIIIIIIIIIHIIIIIIIIIIIIIIIIIIIIIIIIIHIIIIIIIIIIIIIIHIIIIIIIHFHIIIIIIIIIIIIIIIIIHIIIIIIHIIIIIIIHIIIIHEHFIIIIHHCIIHIIIHHGHIIIHHIIIIHHHCCIIIHGIHHHHIHHEIIIIDDD@?
@HWI-D00621:464:HFY7KBCXY:1:1109:9311:72903 1:N:0:AAGAGGCAAGTCAACA
AAGTCGTAACAAGGTTTCCGTAGGTGAACCTGCGGAAGGATCATTAATGAGTTGTGATAGGGTTTGATGCTGGCAGCCAGTTTTTTTGGATGCATGTGCTCACCCTAGCAATCATCTTCCCAAACACCATGTGCACATTTTGAGGGAATTTTGAGTAGGTCCCCACCGCTTTGGGGGGTGATTTTCTTGTTATTCCCTTTAAATCATTACACACTATTAACAATGTTGAACGTGCTCTGTGCCGCAAGGCCACTAATATATACAACTTTTAACAACGGATCTCTTGGCTCTCGCATCGATGAAGAACGCAGC
+
HIIHHIIHHIHIGECHHHGIIIIGHGHFHHIHIGIIIIIGHIHHIIHIIIIHIIHHHIIGHIHHHIIIHHIHGIIIIHGIHIIIIIIIHIIIIIIIIIIIHIHHIIIIIIIIHIIIIIIIIIIIIIIIIIIIIIIIIIIIIIIIIIIIHIIIIIIIIIHIIIIIIIIIIHIIIIHIIIIIHIIIIIHIHIIIIHIGGIIIIIGHHHHIIIHIHHHHHIHHIIHHHIIIEHHGHGGCEFHIIIIIIIHHHIIIHIHIHCHHHHHHHHHHHECDIIHHIIFEGGIHIIHIHIHCHHIHCCGF?HG@HE<AD@0D
@HWI-D00621:464:HFY7KBCXY:1:1109:13276:76184 1:N:0:AAGAGGCAAGTCAACA
AAGTCGTAACAAGGTTTCCGTAGGTGAACCTGCGGAAGGATCATTACTGAAAAACCTTTTCAAGTTTTTTTAAATCCCATTGTCTACCTACCATGTTGCTTCCACTGGGCATGTCTTACCTTGTGTAAGACCTTTGGCTTATGTGAATAACCCAAGTCAGGGAGTTGCCGGTGGCAAGACTATCTACCAAAACTTGATTAAAATACAGTGTCTGAATCTTTTGCTTCAATGAAATAAAACTTTCAACAACGGATCTCTAGGCTCTTGCATCGATGAAGAACGCAGC
+
IIIIIIIIIIIIIIIIIIIIIIIIIIIIIIHIIIIIIHIIIIIIIIIIIIIIIIIIIIIIIIIIIIIIIIIIIIIIIIIGIIIIIIIIIIIIIIIIIIIIIIIIIIIIIIIIIIIIIIIIIIIIIIIIIIIHIIIIIIIIIIIIIIIIIIIIIIIIIIIIIIIIIIIIIIIIIIIIIIIIIIHIIIIIHHIHIIIIIIIIIIHHIIIIIIIIIIIIHHIIIIIIIIIIHEIIIIIIHHFIHIIIIHHCIIIIIIIIIIHHHIIIIIIIIIIHEIIHHIIIIDDDDD
@HWI-D00621:464:HFY7KBCXY:1:1109:13616:78048 1:N:0:AAGAGGCAAGTCAACA
AAGTCGTAACAAGGTCTCCGTAGGTGAACCTGCGGAGGGATCATTACAAGTGACCCCGGTCTAACCACCGGGATGTTCATAACCCTTTGTTGTCCGACTCTGTTGCCTCCGGGGCGACCCTGCCTTCGGGCGGGGGCTCCGGGTGGACACTTCAAACTCTTGCGTAACTTTGCAGTCTGAGTAAACTTAATTAATAAATTAAAACTTTTAACAACGGATCTCTTGGTTCTGGCATCGATGAAGAACGCAGC
+
IIIIIIIIIIHIIIIIIIIIIIIIIIIIIIIIIIIIIIIIIIIIIIIIIIIIIIIIIIIIIHIIIHIIIIIIIIGHIIIHHHIIIIIIIIIIIIIIHIIIIIIIIIIIIIIIIIIIIIIIIIIIIHIIIIIIIIIIIIIIIIIIIIIIHIIIIIIIIIIIIIIIIIIIIIIIIIIIIIIIIIIIIIIIIIIIIIIIIIIIIIIIIIIIIIHIIHIIIIIIIIIIIIIIIIIHHHHEIIIIIHHIIHDDAAD
@HWI-D00621:464:HFY7KBCXY:1:1109:20277:80035 1:N:0:AAGAGGCAAGTCAACA
AAGTCGTAACAAGGTTTCCGTAGGTGAACCTGCGGAAGGACCATTCATAATAAGTGTTTTATGGCACTTTTTAAATCCATATCCACCTTGTGTGCAATGTCAGTCGATCTTCTTCATGGAGATCGACCAAACATCAACCTTTATCTTTTAACTCTTTGTCTGAAAAATATTATGAATAAACAATTCAAAATACAACTTTCAACAACGGATCTCTTGGCTCTCGCATCGATGAAGAACGCAGC
+
IIIIIIIIIIIIGHIIIIIIIIIIIIIHHIIHIIHIIIIIIIIIHIIIIIIIIIIIIIIIIIIGHIIIIIIHIIIIIIIHIIIIIIIIIIIIIIIIHIIIIIIIIIIIIIIIIIIIIIIIIIIIIIIIIIIIIIGHHIIHIHIIIIHIIIIIIIIIIHIIIIHHHHIIIIIIIHHHIIHIHFIIIHIIIIIHHIIHIHHHHHIIIIIIIHIIHIIIIIIIIHHGIIIIIIHIIIIIIDADDD
@HWI-D00621:464:HFY7KBCXY:1:1109:14675:82669 1:N:0:AAGAGGCAAGTCAACA
AAGTCGTAACAAGGTTTCCGTAGGTGAACCTGCGGAAGGATCATTCATAATAAGTGTTTTATGGCACTTTTTAAATCCATATCCACCTTGTGTGCAATGTCAGTCGATCTTCTTCATGGAGATCGACCAAACATCAACCTTTATCTTTTAACTCTTTGTCTGAAAAATATTATGAATAAACAATTCAAAATACAACTTTCAACAACGGATCTCTTGGCTCTCGCATCGATGAAGAACGCAGC
+
GIIIIIIIIIIIIIIIIHIIIIIIIIHHHHIIIIIIIIIIIIIIIIIIIIIIIIIIIIIIIIIIGIIIIIIIIIIIIIIIIHIIIIIIIIIIIIIIIIIIIIIIIIIIIIIIIIIIIIIIIIIIIHIIIIIIIIIIIIIIIIIIHIIIIIIIIIIIIIHHIIGIIIIIHIIIIHHHHIIIIIIIIHHIIIIIIIIIIIIIIIHEIIIIHHHIIIIHIHGIIIIHIIIIIIHHEIHFIDDB0@
@HWI-D00621:464:HFY7KBCXY:1:1109:12984:83322 1:N:0:AAGAGGCAAGTCAACA
AAGTCGTAACAAGGTTTCCGTAGGTGAACCTGCGGAAGGATCATTCACAATGAGTGTTTAATGGCACTTTAAATCCATTACCCACCTTGTGTGCACTGTAAGGAGGAGGCAGAACGGGTTGCCGTTCTGTCACTTTCATTATACATATACTATCTTCATTTCTCGTCTATTTTTGTATGAGTATCAAAACTCTAATACAACTTTCAACAACGGATCTCTTGGCTCTCGCATCGATGAAGAACGCAGC
+
IIIIIIIIIIIHIIIIIIIIIIIIIIIIIIIIIIIIIIIIIIIIIIIIIIIIIIIIIIHHIIIIIIIIIIIIIIIIIIIHHIIIIIIIIIIIIIIIIIIIIIIIIIIIIIIIIIIIIIIIIIIIIIIIIIIIIIIIIIIIIIIIIIIIIIIIIIIIIIIIIIIIIIIIIIIIIIIIIIIIIIIIIIHIIIIIIIIIIIGIIIIIIIHIIIIIIIIIIIIIIIIIIIIIIIHIHHIHG<0IHIDDD?D
@HWI-D00621:464:HFY7KBCXY:1:1109:12413:83888 1:N:0:AAGAGGCAAGTCAACA
AAGTCGTAACAAGGTTTCCGTAGGTGAACCTGCGGAAGGATCATTAACACACCTAAAACGTGGGAGTTGTGCTTACTGTTAAAAAGGTATACACACTGCCTCGCTTTTATCCACTCGTACGAATTTGTTGCGCATTCCCATATGCGGGGAAGCCGTTGTGTTCGCACTTCGCCAAAAAGGGACATCCAACCCCGTCTCTGCTTCTCTGCACACATTTTGTCCCATCTGTAACCTTCAGACATTCTAAAAATCATAACAAACAAAGAGAAAACAATTCTCAGCAACGGATATCTTGGTTCTCGCATCGATGAAGAACGCAGC
+
IIIIIIIIIIIIIIIIIIIIIIIIIIIIIIIIIIIIHHIIIIIIIIIIIIIIIIHHHIIIIIIIIIIIIIHHHHIIIIIIIIIIIIIIIIIIIIIIIIIIIIIIIIIIIIIIIIIIIIIIHEHIIIIIIIIIIIIIIIIHHHIIIIIIIHIIIIIIIHIIIIIIIIIIIIIIIHIIIIFHHHIIIIIIIIIIIIIIIIIHIIIIIIIIIIIIIIIIIIHIIIIIIIIIHIIIHIIHEHIIIFHIIHIGIIIIIHHIIIHHIIIIIIIIIHGGHHIHIIIIIIIIIIIIIIHIIIIIIIIGIGIIGIIIIIIHIIIIDDDDD
@HWI-D00621:464:HFY7KBCXY:1:1109:8049:88560 1:N:0:AAGAGGCAAGTCAACA
AAGTCATAACAAGGTTTCCGTAGGTGAACCTGCGGAAGGATCATTATTGAATTCGGCCTCCTGGCCTTATACATTAAAACACTGTGAACCGTGGCTTCGGCCCAAACTTGAAGTCTAGAATGTAACATATCATAACAAAATACAACTTTTAACAACGGATCTCTTGGCTCTCGCATCGATGAAGAACGCAGC
+
HHIIHHHFHHIIIHIIIIIIIIIHEHIHHEIIIIIIIIIIHHIIIIIIIHHIIIIIIIIIIIIHHGHIIIHFHHHIIIIIHIHIIIIIHIIIHIIIIIIIIIIIHIIIIIIHIIIIIIIIIIHIIIIIIIIIIIIIIIIIIHIIIIIIIIIIIHIIHCGEHIIIIIGIIIIHIGHHHIHIIIIIIIHHCHID
@HWI-D00621:464:HFY7KBCXY:1:1109:13155:90225 1:N:0:AAGAGGCAAGTCAACA
AAGTCGTAACAAGGTTTCCGTAGGTGAACCTGCGGAAGGATCATTCATAATAAGTGTTTTATGGCACTTTTTAAATCCATATCCACCTTGTGTGCAATGTCAGTCGATCTTCTTCATGGAGATCGACCAAACATCAACCTTTATCTTTTAACTCTTTGTCTGAAAAATATTATGAATAAACAATTCAAAATACAACTTTCAACAACGGATCTCTTGGCTCTCGCATCGATGAAGAACGCAGC
+
IIIIIIIIIIIIIIIIIIIIIIIIIIHHHHIIIIIIIIIIIIIIIIIIIIIIIIIIIIHIIHIIIIIIIIIIIIIIIIIHHIIIIIIIIIIIIIHHIIIIIIIIIIIIIIIIIIIIIIIIIIIIIIIIIIIIHIIIIIIIIIIIIIIIIIIIIIIIIIIIIIIIIHIIHIIIIIIGHIIHIIHHHIIIIIIIIIIIIIIIIIIIIHIIIIGIIIIIIIIIIIIIIGIIIIHIHIIIHCDDAD
@HWI-D00621:464:HFY7KBCXY:1:1109:5076:91209 1:N:0:AAGAGGCAAGTCAACA
AAGTCGTAACAAGGTTTCCGTAGGTGAACCTGCGGAAGGATCATTACCGAGTTCATGCCCTTCGGGGTAGATCTCCCACCCTTTGTATACTATACCTCTGTTGCTTTGGCGGGCCGCCTAGCTACTGGCTTCGGCTGGTAAGTGCCCGCCAGAGGACCCAAAACCCTGAATATTAGTGTCGTCTGAGTAAAAAGTTTAATATTTAAAACTTTCAACAACGGATCTCTTGGCTCTGGCATCGATGAAGAACGCAGC
+
IIIIIIIIIIIIIIIIIIIIIIIIHIIIIIIIIIIIIIIIIIIIIIIIIIIIHIIIIIIIIIIIIIIIIIIIIIIIIIIIIHIIIIIIIIIIIIIIIIIIIIIIIIIIIIIIIIIIIIIIIIIIIIIIIIHIIIIIIIIIIIIIIIIIIIIIIIIIIIIHIIIIIIIIIHIHIIIHIIIIIIIIIIIIIIIIIIIIIIIIIIIIIHGIIIHIIIIIHHIHHIIIIIIIHIHGIIIIIIIIIIHIHIIHECCDDAD
@HWI-D00621:464:HFY7KBCXY:1:1109:11242:93065 1:N:0:AAGAGGCAAGTCAACA
AAGTCGTAACAAGGTTTCCGTAGGTGAACCTGCGGAAGGATCATTCATAATAAGTGTTTTATGGCACTTTTTAAATCCATATCCACCTTGTGTGCAATGTCAGTCGATCTTCTTCATGGAGATCGACCAAACATCAACCTTTATCTTTTAACTCTTTGTCTGAAAAATATTATGAATAAACAATTCAAAATACAACTTTCAACAACGGATCTCTTGGCTCTCGCATCGATGAAGAACGCAGC
+
IIIHIIIIIIIIIIIIIIIIIIIIIIHHIIIIIIIIIIIIIIIIIIIIIIHIIIIIIIIIIIIIIIIIIIIIIIIIIIIHHHIIIIIIIIIIIIIIIIIIIIIIIIIHIIIIIIIIIIIIIIIIIIIIIIIIIIIIIIIIIIIIHIIIHHHIIIIIIIIIIIIIIIIIIIIIIHHHIIIIIIIIIHIIIIIIIIIIIIIIIIIHIIIIIHIIIHHIHDGIHIIGIIIIIHHHE@IHDADD@D
@HWI-D00621:464:HFY7KBCXY:1:1109:4392:97798 1:N:0:AAGAGGCAAGTCAACA
AAGTCGTAACAAGGTTTCCGTAGGTGAACCTGCGGAAGGATCATTCATAATAAGTGTTTTATGGCACTTTTTAAATCCATATCCACCTTGTGTGCAATGTCAGTCGATCTTCTTCATGGAGATCGACCAAACATCAACCTTTATCTTTTAACTCTTTGTCTGAAAAATATTATGAATAAACAATTCAAAATACAACTTTCAACAACGGATCTCTTGGCTCTCGCATCGATGAAGAACGCAGC
+
HHIIIIIIIIIIGHIIHIIIIIIIIIHHIHIIIIIIIIIIIIIIIIIIIIIIHHIIIIIIIIIHIIIIHIIIIIIIIIIIHHIIIIIIIIIIIIIIIIIIIIIIIIIIIIIIIIIIIIHHHHHIIIHHIIIIHIIIIIHIIIIIIIIIIIIIIIIIIEHIIIIIIIIIIIIIIIIHIIIIIIIIIIIIIIIIIIIIIIIIIIIHIIIIIIHIIIHIIIIIIIHHHHHHIIIHIIHHHDDBDD
@HWI-D00621:464:HFY7KBCXY:1:1109:10627:98715 1:N:0:AAGAGGCAAGTCAACA
AAGTCGTAACAAGGTTTCCGTAGGTGAACCTGCGGAAGGATCATTCATAATAAGTGTTTTATGGCACTTTTTAAATCCATATCCACCTTGTGTGCAATGTCAGTCGATCTTCTTCATGGAGATCGACCAAACATCAACCTTTATCTTTTAACTCTTTGTCTGAAAAATATTATGAATAAACAATTCAAAATACAACTTTCAACAACGGATCTCTTGGCTCTCGCATCGATGAAGAACGCAGC
+
IIIIIIIIIIIIIIIIIIIIIIIIIIHHIHIIIIIIIIIIIIIIIIIIIIIIIIIIIIIIIIHIHIIIIIIIIIIIIIIIIIIIIIIIIHIIIIIIIIIIIIHIIIIIIIIIIIIIIIIIIIIIIIIIIIHIIIIIIIIIIIIIIIIIIIHIIIIIIIIIIIIIIIIIIIIIIHHHIHIIIIIIHIIIIIIIIIIIIIIIIIIIIIIIIIIHHHHHIIIIIIHIIIIHIHIIHIH@HDD@@B
@HWI-D00621:464:HFY7KBCXY:1:1109:11814:100105 1:N:0:AAGAGGCAAGTCAACA
AAGTCGTAACAAGGTTTCCGTAGGTGAACCTGCGGAAGGATCATTACCGAGTTCATGCCCTATAAACGGGTAGATCTCCCACCCTTTGTATACCTTTACCTTTGTTGCTTTGGCGGGCCGCCTAGCTACTGGCTTCGGCTGGTAAGTGCCCGCCAGAGAACCCAAAACCCTGAATTATTAGTGTCGTCTGAGTAAAATATTTAATATTTAAAACTTTCAACAACGGATCTCTTGGCTCTGGCATCGATGAAGAACGCAGC
+
IHIIIIIHIIIIIIIIIIIIIIIIIIIIIIIIIIIIIHIIIIIIIIIIIIIIIIIIIIIIIIHIIIIIIIIIHIIIIIIHHIIIIIIIIIIIIIIIIIIIIIIIIIIIIIIIIIIIIIIIIIIIIIIIIIIIIIIIIIIIIIIIIGIHIIIIIIIIIIIIIIIIIIIIIIIIHHIIIIIIIIIIGIHIIIIIIIIHIIIIIIIIIFIIIIIIIIIIIHIIHIIIIIIIHIIIIIHHIIIIIGIHHG@IHIHFIIGDB@?D
@HWI-D00621:464:HFY7KBCXY:1:1110:11597:48413 1:N:0:AAGAGGCAAGTCAACA
AAGTCGTAACAAGGTTTCCGTAGGTGAACCTGCGGAAGGATCATTCATAATAAGTGTTTTATGGCACTTTTTAAATCCATATCCACCTTGTGTGCAATGTCAGTCGATCTTCTTCATGGAGATCGACCAAACATCAACCTTTATCTTTTAACTCTTTGTCTGAAAAATATTATGAATAAACAATTCAAAATACAACTTTCAACAACGGATCTCTTGGCTCTCGCATCGATGAAGAACGCAGC
+
HHHIIIIIIIIIIIIIIIIIIIIIIIHIIIIIIIIHIIIIIIIIIIIIIIIIIIIIIIIIHIIIIIIIIIIIIIIIIIIIHIIIIIIIIHIIIIIIIIIIIIIIIIHIIIIIIIIIIIIIIIIIIIIIIIIIIIIIIIIIIHIIIIIIIIIIIIIIIIIIIIIIIIIIIIIIIIHHHIIIIIHIHGIIIIIIIIHIIHIIHIIIHIIHGIIIIIIIIIHIHIHHHEHHHHGIIIIHHDAD@?
@HWI-D00621:464:HFY7KBCXY:1:1110:8664:50623 1:N:0:AAGAGGCAAGTCAACA
AGTCGTAACAAGGTTTCCGTAGGTGAACCTGCGGAAGGATCATTCATAATAAGTGTTTTATGGCACTTTTTAAATCCATATCCACCTTGTGTGCAATGTCAGTCGATCTTCTTCATGGAGATCGACCAAACATCAACCTTTATCTTTTAACTCTTTGTCTGAAAAATATTATGAATAAACAATTCAAAATACAACTTTCAACAACGGATCTCTTGGCTCTCGCATCGATGAAGAACGCAGC
+
HHHHIIIIIIIIIHIIHHGHIIIIHHHIHICHIHHHHHIIHIIHHIIIIIIIIHIIIIIIIIHIIIIIIHHIIIIIIIIGIIIIIIIIIIIIIIIIIIIIIIIIIHIIIIIIIIIIIIIIIIIIIIIIIIIEIIIIIHIHIIIIIIIIIGIIIIIIIHHHHIHIIIGIIIIIIIHHIIIIIIIIGIIIIIIHIIIIHHIIIIIIIIHHHHIIIIIIHHIIIHGIHIIIHIIHIIIIDDD?@
@HWI-D00621:464:HFY7KBCXY:1:1110:13810:51178 1:N:0:AAGAGGCAAGTCAACA
AAGTCGTAACAAGGTTTCCGTAGGTGAACCTGCGGAAGGATCATTCATAATAAGTGTTTTATGGCACTTTTTAAATCCATATCCACCTTGTGTGCAATGTCAGTCGATCTTCTTCATGGAGATCGACCAAACATCAACCTTTATTTTTTAACTCTTTGTCTGAAAAATATTATGAATAAACAATTCAAAATACAACTTTCAACAACGGATCTCTTGGCTCTCGCATCGATGAAGAACGCAGC
+
IIIIIIIHIIIIHIIIIIIIIIIIIIIIIIIIIIIIIIIIIIIIIIIIIIIIIIHIIIIIIIIIIIIIIIIIIIIIIIIHHIIIIIIIIIIIIIIIIIIIIIIHIIIIIIIIIIIIIIIIIIIIIIIIIIIIIIHIIIIIIIGIIIIIII9IIIIIIIIHHIHHIHIIIIIIIHIHHIIIIIHIHIIHIIIIHHHIGHHHHIIIIIIIGHHGHHIIIHHIIIIIHIIIIFHHEHEEDDDA@D
@HWI-D00621:464:HFY7KBCXY:1:1110:14501:55490 1:N:0:AAGAGGCAAGTCAACA
AAGTCGTAACAAGGTTTCCGTAGGTGAACCTGCGGAAGGATCATTCATAATAAGTGTTTTATGGCACTTTTTAAATCCATATCCACCTTGTGTGCAATGTCAGTCGATCTTCTTCATGGAGATCGACCAAACATCAACCTTTATCTTTTAACTCTTTGTCTGAAAAATATTATGAATAAACAATTCAAAATACAACTTTCAACAACGGATCTCTTGGCTCTCGCATCGATGAAGAACCAGC
+
IIIIIIIIIIIIIHIIIHIIIIIIIIHHIHIIIIIIIIIIIIIIGIIIIIIIIIIIIIIHHIIIIHIIIHIIIIIIIIIHHIIIIIHIIIIHIIIIIIIIIIHIIIHIIIIIIIIIIIIIIIIIIIIIIIHHIIIIIIIIIIIIHIHIIIHHIHIIIHIIIIIIIIHIIIIIIHIIIIIIHHGHGIIIIHHIIIHHHFGHIIIIIHHHHEIIHIHHC?GHHHIIIHGIIIHHHGC1ADAAD
@HWI-D00621:464:HFY7KBCXY:1:1110:12732:56002 1:N:0:AAGAGGCAAGTCAACA
AAGTCGTAACAAGGTCTCCGTAGGTGAACCTGCGGAGGGATCATTACACAAATATGAAGGCGGGCTGGAACCTCTCGGGGTTACAGCCTTGCTGAATTATTCACCCTTGTCTTTTGCGTACTTCTTGTTTCCTTGGTGGGTTCGCCCACCACTAGGACAAACATAAACCTTTTGTAATTGCAATCAGCGTCAGTAACAAATTAATAATTACAACTTTCAACAACGGATCTCTTGGTTCTGGCATCGATGAAGAACGCAGC
+
IIIIIIIIIIIIIIIIIIIIIIIIIIIHIIHIIIIIIIIIIIIIIIIIIIIIIIIIIIIIIIIIIIIIIIGHIIGIIIIHIIIIIIIIIIIIIIIIIIIIIIIIIIIIHIIIIIIIIIIIIIIIIIIIIIIHIIIHIIIIIIIIIIIIIIIIIIIIHHHHIIIIIHHIIHIIIIIIIIIIHIIIIIIIIIIIGIIIHIIIHIIIIIHGGHGIIIIIIIIHIHHIIIHHIIIIHIHIGIIIIIIHIIIIIIIIHEIDDDAD
@HWI-D00621:464:HFY7KBCXY:1:1110:17550:58487 1:N:0:AAGAGGCAAGTCAACA
AAGTCGTAACAAGGTTTCCGTAGGTGAACCTGCGGAAGGATCATTCATAATGAGTGTTTATGGCACTTTTAAAAATCCATACCCACCTTGTGTGCATCGTTAGTCATGTTCCTTGTTCTCTCTTGAGAGAGCGAGGAGGCAGACTTCAAATTAATCTATCTTTAACCAGTTTGTCTGAAGCAATGTATCATGAGTTAACATAATTCTAAAATACAACTTTCAACAACGGATCTCTTGGCTCTCGCATCGATGAAGAACGCAGC
+
IIIIIIHIIIIIIIIIIHIIIIIIIIIIIIIIIIIIIIIIIIIIIIIIIIIIIIIIIIIIIIIHIIIIIIIIIIIIIIIIIIIIIIIIIIIIIIIIIIIIIIIIIIIIIIIIIIIIIIIHIIIIIIIIIIIIIIIIIIIIIHIIHIIIIIIIIIIIIIIIIIIIIIIIIIIIIIIIIIIIIIIIIIIIIIIIIIHIIIIIIIIHHHIIIIIIIIIIHIHIHHIHIHIHG<IIHIIHH?C/IIIIHIIIIHHIIIIHEHD<0BD
@HWI-D00621:464:HFY7KBCXY:1:1110:13993:59251 1:N:0:AAGAGGCAAGTCAACA
AAGTCGTAACAAGGTTTCCGTAGGTGAACCTGCGGAAGGATCATTAAAGATTCGACCTTCGGGTCTATCTTCTCTTCAGCTGTGCGCTTCGGCTGCACGCTGTTGAACTTCACACACCTGTGCACACTTCGGTTGTGGCTAGTTTACTGGTCACTACCGCTTTTACATTTAACAACCAAGTCTAGAATGTCAATTACAATAAAAATAACAACTTTCAACAACGGATCTCTTGGCTCTCGCATCGATGAAGAACGC
+
IIIIIIIIIIIIIIIIIIIIIIIIIIIIIIIIIIIIIIIIIIIIIIIIIIIIIIIIIIIIIIIHHIIIIIIIIIIIIIIHHIIIIIIIIIIIIIIIIIIIIIIIIIIIIIIIIIIIIIIIIIIIIIIIIIIIIIIIIIIIIIIIIIIIIIIIIIIIIIIIIIIIHIHIIIIIIIIIIIHIIIIIIIIIIIIIIIIIIIIIIIIIIIIGIIIIHHIIIIIHHIIIHHHH1GHHIHFHIHIIHEIIIHHIHHDDDDD
@HWI-D00621:464:HFY7KBCXY:1:1110:11521:61702 1:N:0:AAGAGGCAAGTCAACA
AAGTCGTAACAAGGTTTCCGTAGGTGAACCTGCGGAAGGATCATTATTGAATTTTAATGAAGAGTTTGGTTGTAGCTGGTCTATTAATTTGGGCATGTGCACACCTTTCTCTTTCATCCACACACACCTGTGAACCTGTGAGACAGATGGGAAATTTATTTGTTGTTTTTTGTAACAGAAAGACAATGAATTATTGGACCCTCTGTCTACTCAATTTATATAAACTCAATTTATTTTAAAATGAATGTAATGGATGTAACGCATCTAATACTAAGTTTCAACAACGGATCTCTTGGCTCTCGCATCGATGAAGAACGCAGC
+
IIIIIIIIIIIIIIIIIIIIIIIIIIIIIIIIIIIIIIIIIIIIIIIIIIIIIHIIIIIHHFHIIIIIHHIIIIHHIIIIHHIIIIIIIIIIIIIIIIIIIIIIIIIIIIIIIIIIIIIIIIIIIIIIIIIIIIIIIIIIIIIIIIIIHGHGIIIIIIIIIIIIIIIIIIIIIIIIHIIIIIIIHHIIIIIIIIIIIHIHHIIHHIIIIIIIIIIIHHHHIHIHHHIIIHIHIHHIIIIIIIIIIIIIIIIIIIIIIHHIIHIHHIIIHIHEIIIIIHHEIIIIIIIHIIIIIHIIIHIHIIIIIHIIIIIIIIIGBDBDD
@HWI-D00621:464:HFY7KBCXY:1:1110:11015:62361 1:N:0:AAGAGGCAAGTCAACA
AAGTCGTAACAAGGTTTCCGTAGGTGAACCTGCTGAAGGATCATTCATAATAAGTGTTTTATGGCACTTTTTAAATCCATATCCACCTTGTGTGCAATGTCAGTCGATCTTCTTCATGGAGATCGACCAAACATCAACCTTTATCTTTTAACTCTTTGTCTGAAAAATATTATGAATAAACAATTCAAAATACAACTTTCAACAACGGATCTCTTGGCTCTCGCATCGATGAAGAACGCAGC
+
IIIIIIIIIIIIIIHIIIIIIIIIHIIIIIIIIIIIIHIIIIIIIIHHIIIIIIIIIIIIHHHHIIIIIIIIIIIIIIIIIHIIIIIIIIIIIIIIIIIIIGIIIIIIIIIIIIIIIIIIHIIIIHIHHIIIIIIIIHGHIIIIHIIIIHIIIHIIIIIHIIHIIIIIIIIIIHHIIIHIIIHIHIIIIIIIIIHEHFHIHIIIIIIIHIGIIIIIIIHIIHIIHEHIHFFHHIHFIDDB@@
@HWI-D00621:464:HFY7KBCXY:1:1110:18216:62544 1:N:0:AAGAGGCAAGTCAACA
AAGTCGTAACAAGGTTTCCGTAGGTGAACCTGCGGAAGGATCATTCATAATAAGTGTTTTATGGCACTTTTTAAATCCATATCCACCTTGTGTGCAATGTCAGTCGATCTTCTTCATGGAGATCGACCAAACATCAACCTTTATCTTTTAACTCTTTGTCTGAAAAATATTATGAATAAACAATTCAAAATACAACTTTCAACAACGGATCTCTTGGCTCTCGCATCGATGAAGAACGCCAGC
+
HEHHHHIIIIIIIIHHIIIIIIIIIIIIIIIIIIIHIIIIIIIIIIIIIHIIIIIIIIIIIIIIIIIIHIIIIIIIIIIIIIIIIIHIIIIIIIIIHIIIIIIIIIIIIIIIIIIIIIIIIIIIIIIIIIIIIIIIIIIIHIIIIIIIIIIIIIIIIIIIIIIIIIIIIIIIIIIHIIIIIIHHHIHIHIIIIIHIIHHHIHIIFHHIIHHII@IIIIIHIHIIIHIIIIIIIIHEHHBDDDD
@HWI-D00621:464:HFY7KBCXY:1:1110:13574:64180 1:N:0:AAGAGGCAAGTCAACA
AAGTCGTAACAAGGTTTCCGTAGGTGAACCTGCGGAAGGATCATTAAAGATTCGACCTTCGGGTCTATCTTCTCTTCAGCTGTGCGCTTCGGCTGCACGCTGTCGAACTTCACACACCTGTGCACACTTCGGTTGTGGCTAGTTAACTCTGGTCACTGCCGCTTTTACATTTAACAACCAAGTCTAGAATGTCAATTACAGTAAAAATAACAACTTTCAACAACGGATCTCTTGGCTCTCGCATCGATGAAGAACGCAGC
+
IIIIIIIIIIIIIIIIIGIIIIIIIIIIIIIIIIIIIIIIIIIHIHIIIIIIIIIIIIIIHIIIIIIIIIIIIIIIIIGIHIIIIIHIIIIIIIIIIIIIIIIIIIIIIIIIIIIIIIIIIIIIIIIIIIIIIIIIIIIIIIIHIIIIIIIIIIIIIIIIIIIIIIIIHHIIIIHIIHHHHHHHIIIIIIIIIIIIIHHI$IHHHIIHIIIIHIIHGHGHIHIIIIIHIHIHIHHHCIIIIIHFGIIGIHHIHHHDBBDB
@HWI-D00621:464:HFY7KBCXY:1:1110:17537:64777 1:N:0:AAGAGGCAAGTCAACA
AAGTCGTAACAAGGTTTCCGTAGGTGAACCTGCGGAAGGATCATTCATAATAAGTGTTTTATGGCACTTTTTAAATCCATATCCACCTTGTGTGCAATGTCAGTCGATCTTCTTCATGGAGATCGACCAAACATCAACCTTTATCTTTTAACTCTTTGTCTGAAAAATATTATGAATAAACAATTCAAAATACAACTTTCAACAACGGATCTCTTGGCTCTCGCATCGATGAAGAACGCAGC
+
IIIIIIIIIIIIIIIIIIIIIIIIIIHHIIIIIIIIIIIIIIIIIIHIIIIIIIIIHIIIIIIHIIIIIIIIIIIIIIIHHIIIIIIIIIIIIIIIIIIIIIIIIIIIIIIIIIIIIIHHIHIIIIIIIIHIIIIIIIIHGHIIIIIIIIIIIIIIIIIIIIIHIIIIIIIIIIIIIIIIIIIII%IIIIIIIIHHHGHIGIIIHIIIIHIHIIHIIHGHIIHHHIIIHIIIIHHG<DD@AD
@HWI-D00621:464:HFY7KBCXY:1:1110:15244:65115 1:N:0:AAGAGGCAAGTCAACA
AAGTCGTAACAAGGTTTCCGTAGGTGAACCTGCGGAAGGATCATTACCGAGTTCATGCCCTTCGGGGTAGATCTCCCACCCTTTGTATACTATACCTCTGTTGCTTTGGCGGGCCGCCTAGCTACTGGCTTCGGCTGGTAAGTGCCCGCCAGAGGACCCAAAACCCTGAATATTAGTGTCGTCTGAGTAAAAAGTTTAATATTTAAAACTTTCAACAACGGATCTCTTGGCTCTGGCATCGATGAAGAACGCAGC
+
IIIIIHIIIIIIIIHIIIIGIIIHIHIIHIIIIIIIIIIHIIIIIIIIIIIIIIIIIHHIIIIIIHHIHIIIIIIIIIIIIIIIIIIIIIIIIIIIIIIIIIIIIIIIIIIIIIIIIIIIIIIIHIIIIIIIIIIIIIIIIIIIIIIIIIIIIHIIIIIIIIIIIIIIIIIIIIIIIIIHHHIIIIIIIIIIHIIIIIIIIIIIIIIIIHIIHIIIIHHIGIIHIIHIHIHHHIIIHHECIHIIIIIHG<DDDAD
@HWI-D00621:464:HFY7KBCXY:1:1110:16731:66976 1:N:0:AAGAGGCAAGTCAACA
AAGTCGTAACAAGGTCTCCGTTGGTGAACCAGCGGAGGGATCATTACAGGGCTTCAATACCCCTAAACCCACTGTCAAATATACCTGTCCGTTGCTTCGGCAGGCGGCTCCAGGGCGGAGCCTCTGGCCCCTTTCGGGGGGTGCCTGCCGGAAGTCAATTACAACTCTTCTGTATTACTGTTATCTGAGTCCTTAAGCAAATTCTTAAAAAACTTTCAACAACGGATCTCTTGGCTCTGGCATCGATGAAGAACGCAGC
+
IIIIIIIIIIIIIIIIIIIIIIIIIIIIIIIIIIIIIIIIIIIIIIIIIIIIIIIIIIIIIIIIIIIIIIIIIIIIHHIIHHHIIIIHHIIIIIIIIIIIIIIIIIIIIIIIIIIIIIIIIIIIIIIIIIIIIIIIIIIIIIIIIHIIIIIIIIIIHIIIIIHHIIIIHIIIIHIHIIIHIIIIIIIIIIIIIIIHIIIIIHHIIIIIIHIIIIHIHHHHGHHIIIIIGIIIIIIIIIIIIIIHIIHIIIIHHIDDDCD
@HWI-D00621:464:HFY7KBCXY:1:1110:11728:68178 1:N:0:AAGAGGCAAGTCAACA
AAGTCGTAACAAGGTTTCCGTAGGTGAACCTGCGGAAGGATCATTCATAATAAGTGTTTTATGGCACTTTTTAAATCCATATCCACCTTGTGTGCAATGTCAGTCGATCTTCTTCATGGAGATCGACCAAACATCAACCTTTATCTTTTAACTCTTTGTCTGAAAAATATTATGAATAAACAATTCAAAATACAACTTTCAACAACGGATCTCTTGGCTCTCGCATCGATGAAGAACGCAGC
+
IIHIIIIIIIHIIIIIIIIIIIIIIIHIHIIIIIIIIIHHIIIIIIIIIIIIIIIIIIIIIIIIIIIIIIIIIIIIIIIHHIIIIIHIIIIIIIIIIIIIIIIIIIIIIIIIIIIIIIIIIIIIIIIIIIIIIIIHIIIIIIIIIIIIIIIIIIIIIIIHIIHIGIIIIIIIIIIIHIIIIIIHHGIIIIIIIIIIIIIIIIIIIIIIHIIIIIIHHIHIIIIIIIHIIIIIIIIIHDDDAD
@HWI-D00621:464:HFY7KBCXY:1:1110:18070:68245 1:N:0:AAGAGGCAAGTCAACA
AAGTCGTAACAAGGTCTCCGTTGGTGAACCAGCGGAGGGATCATTATCGAGTTTACAACTCCCAAACCCTTATGTGAACATACCTACTGTTGCTTCGGCGGACTCGCCCCGGCGTCCGGACGGCCTCGCGCCGCCCGCGGCCCGGACCCAGGCGGCCGCCGGAGACCCACAAACTCTGTATTATCAGCATCTTCTGAATTCGCCGCAAGGCAAAACAAATGAATCAAAACTTTCAACAACGGATCTCTTGGTTCTGGCATCGATGAAGAACGCAGC
+
IIIIIIIIIIIIIIIIIIIIIIGIIIIIIIIIIIIIIIIHIIHIIIHHIHIHHIIIIIIIIIIIIIIIHIIIIIIIIIIEHIIIIIIIIIIIIIIIIIIIIIIIIIIIIIHIIHIIIIIIIIIIIIIIIIIIIIIIIIIIIIIIIIIIIIIIIIIIIIIIIIIIIIIIIIIIIIIIGIIIHIIIIIIIIIIIIIHGIIHHHHIIHIIIHIIIHIIIIIIFHIIGHIIIHIIIIIHHIHEIIIIIIIIIIHHHCIIIIHIIIIIIIIIIIHHDB0DD
@HWI-D00621:464:HFY7KBCXY:1:1110:17283:70137 1:N:0:AAGAGGCAAGTCAACA
AAGTCGTAACAAGGTTTCCGTAGGTGAACCTGCGGAAGGATCATTACTGAAAAACTTTTTCAAGGTTTTTTAATTCCCATTGTCTACCTACCATGTTGCTTCCACTGGGCATGTCTTACCTTGTGTAAGACCTTTGGCTTATGTGAATAACCCAAGTCAGGGAGTTGCCGGTGGCAAGACCATCTACCAAAACTTGATTAAAATACAGTGTCTGAATCTTTTGCTTCAATGAAATAAAACTTTCAACAACGGATCTCTAGGCTCTTGCATCGATGAAGAACGCAGC
+
HHIIIIIIIIIIIIIIIIIHIHIIHHIIIIIIIHIHIIHHHIIHIHIIIIIIIIIIIIIIIIIIIHIIHIIIHIHHIIIEHIIIIIIIHHIHIIIIIIIIIIHIIIIGIIIIIIIIIIIIIIIIIIIHIIIIIIIIIIIIIIIIIIIIHIIHIIIIIIIHIIIIHIIIIIHHIHIIIHHIIIHIIIIIIIHHIIIIIIIIIIIIIHIIIIIIIIIIIIIIIIIHIHIIHHIHIIIIIIIIIIIIIIIIHIIIHIGIIIGIHIIIIIIIIIIIIIIIIHHCHDDDDD
@HWI-D00621:464:HFY7KBCXY:1:1110:16729:70575 1:N:0:AAGAGGCAAGTCAACA
AAGTCGTAACAAGGTCTCCGTAGGTAAACCTGCGGAGGGATCATTACACAAATATGAAGGCGGGCTGGAACCTCTCGGGGTTACAGCCTTGCTGAATTATTCACCCTTGTCTTTTGCGTACTTCTTGTTTCCTTGGTGGGTTCGCCCACCACTAGGACAAACATAAACCTTTTGTAATTGCAATCAGCGTCAGTAACAAATTAATAATTACAACTTTCAACAACGGATCTCTTGGTTCTGGCATCGATGAAGAACGCAGC
+
HHHHIIIGIIIHIIIIHHHHHHIIIIIHHIIIIIIHIHHHIIIIIIIIIHIIIHHIGHHIIIHIHHHHHIIIHIIIIHIIIIIIHIIHIIIIIIIIIIHIIIIIIIIIIIIIIIIIGIIIIIIIIIIIIIIIIIIHIIIIIIIIIIIIHIIIIIIHIHIIIHIIIHHIIIIIIIIHIIIIIHHHHHIIGIIIIIIIIIIIIHGGIHHGIIHIHIIIIHIIIHHHHHDHEC?H?1EHEHHIIIIGIIIIIIIIHEHDDADD
@HWI-D00621:464:HFY7KBCXY:1:1110:13006:72477 1:N:0:AAGAGGCAAGTCAACA
AAGTCGTAACAAGGTTTCCGTAGGTGAACCTGCGGAAGGATCATTACCGAGTGCTACGAGCGAGAGCTCGTTACCTCCCACCCTTTGTGAACATACCTCTGTTGCTTTGGCGGCTCTCGCCGCGAGGGGAGGCCCTGAAAAGGGCCCGCCCCCCTCGCGCGCCCTCCGCCAGAGGACCTTCAAACTCCAGTCAGTAAACGTCGACGTCTGATACACAAGTTAATAAACTAAAACTTTCAACAACGGATCTCTTGGTTCTGGCATCGATGAAGAACGCAGC
+
IIIIIIIIIIIIIIIIIHHHIIIIIIIIIHIIIIIIIIIIIIIIIIIIIIIIIIIIIIIHIIHIIIIIIIIIIIIIIIIGHIIIIIIIIIIIIIIIIIIIIIIIIIIIHIIIIIIIIIHIIIIHHIIIIIIIIIIIIIIIIIIIIIIIIIIIIIIIIIIIIIIIIIIIIIHIIIIIIHIIIIHFHIIIIIIIIIHIHHIIHIIHIIHHIIIIIIIIIIIIHHIIIIHIIIIHHHIIIHHEIHHHIIIIIIIHIIIIIIIIIIIIIIIIIIIIIIIDDDDC
@HWI-D00621:464:HFY7KBCXY:1:1110:13290:72734 1:N:0:AAGAGGCAAGTCAACA
AAGTCGTAACAAGGTTTCCGTAGGTGAACCTGCGGAAGGATCACTAGTGATTAAATCGAGCGTGTCTTCATTGACCGCTCACCCTTCTCACCATCCACATACACCTGTGCACTGTTTAGCCTGAGCCGTTTCGGTTCAGGTTATCATTTCATATAAACTCTAGTCTTATGAATGTAAACGTTTTAATAACATAATAAAACTTTCAACAACGGATCTCTTGGTTCTCGCATCGATGAAGAACGCAGC
+
IIIIIIIIIIHIIHIIIHIIIIGGHIIIHIIIIHIIIIIIIIHIIIIIIIIIIIIIGIIIHIIIIIIIIIIIGIIIIIHIIIIIIHHIIHIIIHIIIIIHHIIHIIIIIIIIIHIIIIIIIIIHIIIIIIIIIIIIHIGIIIIIIIIIIIIIIIIIGHIIIIIIIIIIIIIIIIIIIIIIIIIIIIIHIIIIIIIIHIIIIIIIIIIIIIIIHHIIIHHIIHIIIIHIIIIIIIIIIIIHEDDDDD
@HWI-D00621:464:HFY7KBCXY:1:1110:18779:74197 1:N:0:AAGAGGCAAGTCAACA
AAGTCGTAACAAGGTTTCCGTAGGTGAACCTGCGGAAGGATCATTACTGAAAAACTTTTTCAAGTTTTTTTAAATCCCATTGTCTACCTACCATGTTGCTTCCACTGGGCATGTCTTACCTTGTGTAAGACCTTTGGCTTATGTGAATAACCCAAGTCAGGGAGTTGCCGGTGGCAAGACTATCTACCAAAACTTGATTAAAATACAGTGTCTGAATCTTTTGCTTCAATGAAATAAAACTTTCAGCAACGGATCTCTAGGCTCTTGCATCCATGAAGAACGCAGC
+
IIIIIIIIIIIIFEHHIIIIIHHHIHIGHIIIIIIIIHIIIIIHHHGGHFHHIIIIIIIIIIIIIIIIIIIIIIIIIIIIIHHIIIIIIIIIIIIIIIIIIHHIIIIHHHIIHIIHIIIIIIIIIIHIHIIIIIIIIIIIIIIIIIHIIIIIIIIIIIIIIIIIIHIIIIHIIIIIIIIIIIHHHIIIIIIIIHHIIIIIIIIHIHIIHIIIIIIIIIIIIIIIIHIIHCIIIIIIIIIIHHGIIHHHHIHGCHFHIHIHHGGIIIIIHHIIHIHIIHE0IDDDDD
@HWI-D00621:464:HFY7KBCXY:1:1110:12001:75485 1:N:0:AAGAGGCAAGTCAACA
AAGTCGTAACAAGGTCTCCGTTGGTGAACCAGCGGAGGGATCATTACAGAGTTTACAACTCCCAAACCCAAATGTGAACATACCTACTGTTGCTTCGGCGTGCTCGCCCCGGCGTCCGGCTGGCCTCGTGCTGGTCGCGGCCCGGAACCAGGTGGCCGCCGGAGAAAACCAAAACTCTTTGTATTATCAGCTTCTTCTGAATCCGCCGCAAGGCAAAACAAATGAATCAAAACTTTCAACAACGGATCTCTTGGTTCTGGCATCGATGAAGAACGCAGC
+
IIIIIIIIIIIIIIIIIIIIIIIIIIIIIIIIIIHIIIIIIIIIIIIIIHIIIIIIIIIIIIIIIIHIIIIIIIIIHIIHHIIIIIIIIIIIIIIIIIIIIIIIIIIIIIIIHIIIIIIHIIHIIIIIIIIIIHIIIIIIIIIIIIIIIIIIIHIIHIIIIIIHIIIIIHIIIIIIIIIIIIIIIIIIIIIIIIIIHIHIIIIIIIIIIIIIIHIHIIIIIHHHIHHEEIHHIIHHHHHIHHHIIGIIIIIIHIIHIIIIIIIHGIIIIIIIHHDDCDD
@HWI-D00621:464:HFY7KBCXY:1:1110:17318:75648 1:N:0:AAGAGGCAAGTCAACA
AAGTCGTAACAAGGTTTCCGTAGGTGAACCTGCGGAAGGATCATTACTGAAAAACTTTTTCAAGTTTTTTTAAATCCCATTGTCTACCTACCATGTTGCTTCCACTGGGCATGTCTTACCTTGTGTAAGACCTTTGGCTTATGTGAATAACCCAAGTCAGGGAGTTGCCGGTGGCAAGACTATCTACCAAAACTTGATTAAAATACAGTGTCTGAATCTTTTGCTTCAATGAAATAAAACTTTCAACAACGGATCTCTAGGCTCTTGCATCGATGAAGAACGCAGC
+
IHIIIIIIIIIIIIIIIIIIIIIIIIIIIIIIIIIIIIIIIIIIIIIIIIIIIIIIIIIIIIIIIIIIIIIIIHIIIIIIHHIIIIIHIIIIIIIIIIHIIHIIIIHHIIIIHIIIIIIIIIIIIIIIIIIIIIIIIIIIIHHIIIIIIIIIIIIIIIIIHIIIIIIHIIIIIIIIIIIIIIIIIIIIIIIIIIIHIIIIIHHHIIHIIIHHIIIHIIIIIIIIIIIIHCIIIIIIIIIHGIIIIIIIIIIHEHIHIIIHIHHIIIIIIIIIIIIIIIHCIDDDDC
@HWI-D00621:464:HFY7KBCXY:1:1110:14452:76052 1:N:0:AAGAGGCAAGTCAACA
AAGTCGTAACAAGGTTTCCGTAGGTGAACCTGCGGAAGGATCATTCATAATAAGTGTTTATGGCACTTTTTAAATCCATATCCACCTTGTGTGCAGTGTCAGTCGTTCTCTCTTTTGGGAACGTCCAAACATCAACCTATTCTTTAACTCTTTGTCTGAAAAATATTATGAATACAATAATTCAAAATACAACTTTCAACAACGGATCTCTTGGCTCTCGCATCGATGAAGAACGCAGC
+
IIIIIIIIHIIIIIIIIIIIIIIIIIIIIIIIIIIIIIIHIIIIIIIIIIIIIIIIIIIIIIHIHIIIIIIIIIIIIIIIIIIIIIIIIIIIIIIIIIIIIIIIIIIIIIIIIIIIIIIIIHIIIIIHIIIIIIHIIIIIIIIIIIIIIIIIIHIIIIIIIIHIIIIIIIIHIIIIIIIIIHHIIIIIIIIIIIIIIIIIIIIIIIIHIHII2HIIHIIIIIIH=IIIIIIIHICDDDD
@HWI-D00621:464:HFY7KBCXY:1:1110:14507:76202 1:N:0:AAGAGGCAAGTCAACA
AAGTCGTAACAAGGTTTCCGTAGGTGAACCTGCGGAAGGATCATTAGTGAACGCCCTCACGGGCTTATAACTATTCCAAACCTCTGTGAACCGTGCCCTTCGGGGCTATTTTACAAACATGGTGTAATGAACGTCATATATCATAACAAAACAAAACTTTCAACAACGGATCTCTTGGCTCTCGCATCGATGAAGAACGCAGC
+
IIIIIIIIIIIIIIIIIIIIIIIIIIIIIIIIIIIIIIIIIIIIIIIIIIIIIIIIIIIIIIIIIIIIHHIIIIIIIIIIIIIIIIIIIIIIIII9IIIIIIIIIIIIIIIIIIIIIIIIIIIIIIIIIIIIIIIIIIIIIIIIHI9IIIIIIIIIIIIIHIIIIHIHIIIIIIIIIIIIIIIIIIIIIIIIIIIHIIIIHID
@HWI-D00621:464:HFY7KBCXY:1:1110:8876:76673 1:N:0:AAGAGGCAAGTCAACA
AAGTCGTAACAAGGTTTCCGTAGGTGAACCTGCGGAAGGATCATTCATAATAAGTGTTCTACTGCACTTTTTAAACAAGTACTCACCTTGTGTGCAATGTTTGCTGGCGTGTCGTTCATTCGTCGCGTCGGCATAATACCAACCTTTTTTATTTTAATCTTTTGTCTTAAGCTATTTTGAATAACATAATTCTTAATACAACTTTCAACAACGGATCTCTTGGCTCTCGCATCGATGAAGAACGCAGC
+
IIIIIIIIIHIIIIIIIIIIIIIIIIIIIIIIIIIIIHIIIIIIHIIIIIIIIIIIIIIHIIIIIIIIIIIIIIIIIIIIHHIIIIIIIIIIIIIIIIIIIIIIIIHIIIIIIIIIIIIIIIIIIIHIIIIHIIIHIIIIIIIIIIIIIIHIIIIIIIIIIIIIIIIIIFHIIIHIIIIIHIIIIIIIIIIIIIIIIIIIIIIIIIIIIIIIIIIIIIIIIHIIIIIIIGIIIHIIHIIHIHHDDDDD
@HWI-D00621:464:HFY7KBCXY:1:1110:6185:76902 1:N:0:AAGAGGCAAGTCAACA
AAGTCGTAACAAGGTTTCCGTAGGTGAACCTGCGGAAGGATCATTACCAAATCTATGGCCGAAAGGCCTTGCCCTAGGTGGGGAAACCCACCGACGGTAAACCCTTTGTGAAAACCTTTCGTTTGCCTCGGCGGCACCCTTTCGTTAGGGATCAGCCCGCCGACGGCACCCAACCAAAACTCTTTTTTTAAGAATTGAAGCTAGTCTGAATCAATGGTCGAATGACTATAAAACTTTCAACAACGGATCTCTTGGTTCCCGCATCGATGAAGAACGCAGC
+
HIIIIIIIIIIIIHIIIIIIIIHGHHHIIIIIIIIHIHHHIIIIIIIIIIIIHIIIHHHIIHIIIIIIIIIIIIIIIIHHIIIIIIHIIIIIIIIIHIHHIIIIIIHIIIIIIIIIIIIIIIIIIIIIIIIIIIIIIIIIIIIIIIHIIIIIIIIIIIIIIIIIIHHIIIIIIIIIGIHIIIIIIIHHIIIIIIIIIIIIIIIIIIIIHIIIIIIIIHHIHIIIHIIIIHFGFHIHHD<CIIHIIIIIIIIHF??HGIIIHEEFHHHHFHHIIHDB@@?D
@HWI-D00621:464:HFY7KBCXY:1:1110:18631:77203 1:N:0:AAGAGGCAAGTCAACA
AAGTCGTAACAAGGTTTCCGTAGGTGAACCTGCGGAAGGATCATTAACACGTATCCACGTTAACCACCCGTGCACCTTCATCTTATACCGTCGTTCCACGGAACTTCGAGCCACCCGATTGTTCATTGGGGTTCCTCTTGTGCAGTCTTGTTGGGAGACCGTGGGGGCTCTGCCACCATAATGCGTCTTCGGGAAGACGGCTTGAGGGCGTCGTGTGCTCAACGAAGTGGCTCGGAGCTTCTGTGTGCGTCTAAAAGTGGTTTTTTCCCACTGCTGCAAAACTTGACTAAACCCAACCAGCGCAAGCCTAACAAGCTGAGCGCCGGAAAACCCGCACAACTGTTAACAATGGATATCTTGGCTCTCGCATCGATGAAGAACGCAGC
+
HIIIIIHIHIIIIIHIIIIGIIIIIGIIIIIHIGIIIIIIIIIIIIIIIIIIHIHIIIIIHFHIHIIIIIIGHHIFHHHHHHIIIIIIIIIIIIIIIIIIIIIIIIIIIHHIIIIIIGHIIIIIIIIIIIIIIIIGHIIIIHIIIIIIIIIIIIIIHIIIHIIIHHIHHHIIIIHIIIIIIIIIHHIIIIIIIIIHHIHHHIIIHIIIIIHIIHIIIIIHHIIIIIIIIIIHIIHIIIIIHIIHIIIIGHIIIIIIIIIIIHIIIGIIHIHIIIIIIIIHHHHHCHHHHHHHDHHHHECDDCCHHCHIIIIGGHGIIIIHHGIIIIIHHCHIIIIIIIIIHHGC<HIIHCHG@IHIIHG?IIIIIIIIIIIIIIIIIHHEHCDDDD
@HWI-D00621:464:HFY7KBCXY:1:1110:17675:77255 1:N:0:AAGAGGCAAGTCAACA
AAGTCGTAACAAGGTTTCCGTAGGTGAACCTGCGGAAGGATCATTACTGAAAAACTTTTCAAGTTTTTTTATATCCCATTGTCTACCTACCATGTTGCTTCCACTGGGCATGTTTTACCTATGTAAAACCTTTGGCTTGTGTGAATAACACAAGTTAAGGAAGTTGCCGGTGGCAAGACCATCTACCAAAACTTGATTAAAAATACTGTGTCTGAATCTTTTGCTTCAATGAAATAAAACTTTCAACAACGGATCTCTAGGCTCTTGCATCGATGAAGAACAGC
+
IIIIIIIIHIIIHHIIIIIIIIIGIIIIIIIIIIIIIIIIIIIHIIIIIHHIIIIIIIIIIHIIIIIIIIIIIIIIIIIGHIIIIIIIIIHIIIIIIIIIIIIIIIHHHIIIIIIIIHIIHIIIIIIIIHIIIIIIIIIIIIIIIIIIIIIIIIIIIIIIIIIIIIIIIIIIIIIIHIIIIIIIIIIIIHIIIIIIIIIIIIIIHHIIIIIIIIIIIIIIIIIIIIIHHIIIIIIIHG@HIIIIIHHHHHIIIIIIIIIIIHHHGIHEHCHIHCHIIIHDDADD
@HWI-D00621:464:HFY7KBCXY:1:1110:10769:77842 1:N:0:AAGAGGCAAGTCAACA
AAGTCGTAACAAGGTTTCCGTAGGTGAACCTGCGGAAGGATCATTACCGAAGTCAAGGCCCCTTCGGGGGCTAAACTTCCACCCTTTGTTTACCTTACCATTGTTGCTTTGGCGGGCCGCCTTAGGCCACCGGCTCTCGAGCTGGTGCGTGCCCGCCAGAGACCCCCAAACCCAAACCATATTTAGTGTCGTCTGAAAACAAGTTTAAATTATTAAAACTTTCAACAACGGATCTCTTGGCTCTGGCATCGATGAAGAACGCAGC
+
IIHIIIIIIIIIHIIIIIIIIIIIIIIIIIIIIIIIIIIIIIIIIIIIIIGIIIIIIIIIIIIIIIIIIIIIIIIIIIIHIIIIHHHIIIIIIIIIIIIIIIIIIIIIIIIIIIHHIIIIIIIHIIIIIIIIIIIIIIIIIIIIIIIIIIIIIIIHIIIIHIIIIIIHIHIIIIGIIIEIIIIIHIHIIIIIIIIIIIIIIIIHHIIIIIIIIIIIIIIIIIIIIIIIIIHHH@IHHG1IIHHIIIIIHHHIIIIIIIHEDDDDD
@HWI-D00621:464:HFY7KBCXY:1:1110:6890:79198 1:N:0:AAGAGGCAAGTCAACA
AAAGTCGTAACAAGGTTTCCGTAGGTGAACCTGCGGAAGGATCATTATTGATTTAGCAAACCGAGCGTTAGCGAGGTTTTGCGATCGTTTATATTTAAAACCCACTCTTGAATGTATAAAATTTATGTATTAATGATAAAATTAAAGATCACTTTCAACAACGGATCTCTTGGTTCTCGCATCGATGAAGAACGCAGC
+
IIIIIIIHIIIIIIIIIIIIIIIHIIIIHIIIIIIHIIIIHIIIHHIIIIIIIIHIIIIIIIIIHHIIIIIGHIIIHIIHHGIIIIIIIIIIIIIIIIIIIIHIIIIIIIIIIIIIIIIIIIIIIIIIIIIIIIIIIIIIIHIIIIIIIIIHIIIIIIIIIIIIIIIIIIIIIIIIIIIIIIIIIIIIIIIIIIDHHA
@HWI-D00621:464:HFY7KBCXY:1:1110:7415:79268 1:N:0:AAGAGGCAAGTCAACA
AAGTCGTAACAAGGTTTCCGTAGGTGAACCTGCGGAAGGATCATTCATAATAAGTGTTTTATGGCACTTTTTAAATCCATATCCACCTTGTGTGCAATGTCAGTCGGTCTTCTTTATGGAGATCGGCCAAACATCAACCTAATTTTTTAACTCTTTGTCTGAAAAATATTATGAATAAAATAATTCAAAATACAACTTTCAACAACGGATCTCTTGGCTCTCGCATCGATGAAGAACGCAGC
+
IIIIIIIIIIIIIIIIIIIIIIHIIIHHHIIIIIIIGIIIIIIIIIIIIIIIIIIIIIIIIIIIIIIIIIIIIIIIIIIHIIIIIIIIIIIIIIIIIIIIIIIIIIIIIIIIIIIIIIIIIIIIIIIIIIIIIIIIIIIIIIIIIIIIIIIIIIIIIIIIIIIIIIIIIIIIIIIIIIIIIIIIIIIIIIIIHIIIIIIIIIIIIIIIIIIIIIHHIIGHIIHIIIIHIIIIIIIIIDDDCD
@HWI-D00621:464:HFY7KBCXY:1:1202:8972:71913 1:N:0:AAGAGGCAAGTCAACA
AAGTCGTAACAAGGTTTCCGTAGGTGAACCTGCGGAAGGATCATTAACAGATTCTGCTAGCCAGATATCTTACCCCGTGTGAACTGTTCTTTAGACTTGGTGCTCAAGACTCGCAGGGTCTACCCGTCAGAGGGGTCTCGCGAAGGCTGTAAAAGGCTAACGCGGTACCTTTCTGGAGGGTGCTCTGGAGCCTAGGCACCGCCATTTTTACCCTCTAACTTTGAATGCCGAGTAACTAAACAAAAGACTAGAAAACTTTTAGCAACGGATCTCTAGGCTCTTGCATCGATGAAGAACGCAGC
+
IIIIIIIIIIHIIHIIIIIIIIIIIIIIIIIIIIIIIIIIIIIIIIIIIIIIIIIIIIIIHIIIIIIIIIIIIIIIIIIIHHIIIIIIIIIIIIIIIIIIIIIIHIIIIIIIIIHIIIIIHHIIIIIIIHIIIIIIIIIIIIIIIIIIIIHIIIIIIIIIIIIIIIIIIIIIIIIIIIIIIIIIIIIIIHIIIIIIIIHHIHHHHIHHHIIIIHHHIIIIIIIIIIHIIIIIIHIGIIIIIIIIIIIIIIIIIIIIIIIIIIHIIIIIIHIIHIIEIIIIIIIIIIHHFIIIHIIIHDDD@D
@HWI-D00621:464:HFY7KBCXY:1:1202:9540:72523 1:N:0:AAGAGGCAAGTCAACA
AAGTCGTAACAAGGTTTCCGTAGGTGAACCTGCGGAAGGATCATTCATAATAAGTGTTTTATGGCACTTTTTAAATCCATATCCACCTTGTGTGCAATGTCAGTCGATCTTCTTCATGGAGATCGACCAAACATCAACCTTTATCTTTTAACTCTTTGTCTGAAAAATATTATGAATAAACAATTCAAAATACAACTTTCAACAACGGATCTCTTGGCTCTCGCATCGATGAAGAACGCAGC
+
IIIIIIIIIIIIIIIIIHIIIIIGIIHHHHHIIIIIIIIIIIIIIIIIIIIIIIIIIIIIHHIIIIIIIIIIIIIIIIIIIIIIIHIIIIIIIIIIIIIIIHIHIIIIIIIIIIIIIIIHIIIIHIIIIIIIIIIIIIIIIIIIIIIIIIHHIIIIIIIHHIIIIIHHIIIIIIHIIIIIHIIIIIIIIIIIIIIIHIHIHIIIIIIHH@EIIHHEIIHIIIHIIIHFIIIIIIHHHADD?D
@HWI-D00621:464:HFY7KBCXY:1:1202:12480:73031 1:N:0:AAGAGGCAAGTCAACA
AAGTCGTAACAAGGTTTCCGTAGGTGAACCTGCGGAAGGATCATTATTAGGGAGTTGTTTTGATTTTATTTACTGGTGGCATTAATGCAATCAGCAGAGAGATTTAACAATTACAAATTAAAAGATTACATAAGCACCTTGCTGCAATGGATCTCTCGGCTCTTGCATCGATGAAGAACGCAGC
+
IIIIIIIIIHIIIIIIIIIIIIIIIIIIIIIIIIIIIIIIIIIIHIIIIIIIIHIIIIIIIIIIIIIIIIIIIIIIIIIHHIIIIIIIIIIIIIIIIIIIIIIIIIIIIIIIIIIIIIIIIIIIIIIIIIIIIIIIIIIIIIIIIIIIIIIIIIIIIIIIIIIIIIIIIIIIIIIIIIIGIHID
@HWI-D00621:464:HFY7KBCXY:1:1202:8374:73547 1:N:0:AAGAGGCAAGTCAACA
AAGTCGTAACAAGGTTTCCGTAGGTGAACCTGCGGAAGGATCATTCATAATAAGTGTTTTATGGCACTTTTTAAATCCATATCCACCTTGTGTGCAATGTCAGTCGATCTTCTTCATGGAGATCGACCAAACATCAACCTTTATCTTTTAACTCTTTGTCTGAAAAATATTATGAATAAACAATTCAAAATACAACTTTCAACAACGGATCTCTTGGCTCTCGCATCGATGAAGAACGCAGC
+
IIIIIIIIIIIIIIIIIIIIIIIIIIIIIHIIIIIIIIIIIIIIIIIIIIIIIIIIIIIIIIIIIIIIIIIIIIIIIIIHHIIIIIIIIIIIIIIIIIIIIIIIIIIIIIIIIIIIIIIIIIIIIIIIIIIIIIIIIIIIIIIIIIIIIIIIIIIIIIIIIIIIIIIIIIIIIIIIIIIIIIIIIGIIIIIIIIIIIIIIIIIIIIIIIIIIIIIIIIIIIIIIIIIIIIIIIIIIIDDDDD
@HWI-D00621:464:HFY7KBCXY:1:1202:13234:74705 1:N:0:AAGAGGCAAGTCAACA
AAGTCGTAACAAGGTTTCCGTAGGTGAACCTGCGGAAGGATCATTACTGAAAAACTTTTTCAAGTTTTTTTAAATCCCATTGTCTACCTACCATGTTGCTTCCACTGGGCATGTCTTACCTTGTGTAAGACCTTTGGCTTATGTGAATAACCCAAGTCAGGGAGTTGCCGGTGGCAAGACTATCTACCAAAACTTGATTAAAATACAGTGTCTGAATCTTTTGCTTCAATGAAATAAAACTTTCAACAACGGATCTCTAGGCTCTTGCATCGATGAAGAACGCAGC
+
IIIIIIIIIIIIIIIIIIIIIIIIIIIIIIIIIIIIIIHIIIIIIIIHIIIIIIIIIHIIIIIIHIIIIIHIIIIIIHGFFHHIIIIHIGIIIIIIIIIIIIIIIIIIIIIIIIIIIIIIIIIIIIIIHIIIIIIIIIIIIHIIIIIHHIHHGIHIIIIIIIHIIIIIIIIIIIIIIIIIIIGHFHHIIIIIIIHHIIIIIHIIIGIIIIIIIIIIIIIIIHHHIIIIIIIIIIIIIIIIIIIIIIIIIIIIIIIIIIIIIIIIIIIIIIIIIIIIIIIIIDDDDD
@HWI-D00621:464:HFY7KBCXY:1:1202:15551:74714 1:N:0:AAGAGGCAAGTCAACA
AAGTCGTAACAAGGTTTCCGTAGGTGAACCTGCGGAAGGATCATTATTGAATTTTAATGAAGAGTTTGGTTGTAGCTGGTCTATTAATTTGGGCATGTGCACACCTTTCTCTTTCATCCACACACACCTGTGAACCTGTGAGACAGATGGGAAATTTATTTGTTGTTTTTTGTAACAGAAAGACAATGAATTATTGGACCCTCTGTCTACTCAATTTATATAAACTCAATTTATTTTAAAATGAATGTAATGGATGTAACGCATCTAATACTAAGTTTCAACAACGGATCTCTTGGCTCTCGCATCGATGAAGAACGCAGC
+
IIIIIIIIIIIIIIIIIIIIIIIIIIIIIIIIIIIIIIIIIIIIIIIIIIIIIIIIIIIIIIIIIIIIIIIIIIGIIIIIIIHHIIIIIIIIIIIIIIIIIIIIIIIIIIIIIIIIIIHIIIIIIIIIIIIIIIIIIIIIIIIIIIIIIIIIIIIIHIIIIIIIIIIIIIIIIIIIIHIIIIIIIIIIIIIIIIIIIIIIIIIIIIIIHIIIIIIIIHIIIIFHIIIIHEIIIIIIIIIIIIIIIIIIIIIIIIIIIHHIIIIHIIIIIIIIIHIIIIIIIIIIIIIIIIIIIIIIIHIIIIIIIIIIIIHIIIIIDDDDD
@HWI-D00621:464:HFY7KBCXY:1:1202:9863:75813 1:N:0:AAGAGGCAAGTCAACA
AAGTCGTAACAAGGTTTCCGTAGGTGAACCTGCGGAAGGATCATTATCACGTATCCACGTATAAACCACTGCGAACTGTTTCCCTTTGGAGGTTCTAGGTTTGGCTTGATCAATCTTTCCAATGTCGTGATGGGAAAGCGATCTCTGCCGTGAAAGGCGCGCTTCGGCGTTCCTCTCCGCCTGAATCTTTGAAGCGGTTATTCATCACGTCTACCATTTAACATTAACCCCTTTAAACTTTTTGAACTGAAACTTAAGCGTGATGTAAAGTCTGCCTTCGGGCTCACTTGATCATGTCTTTACTTACGAAACTACGAACAATTCTTAACAACGGATATCTTGGCTCTGATATCGATGAAGAACGCAGC
+
IIIIIIIIIIIIIIIIIIIIIIIIIIIIIIIIIIIIIIIHIIIGFHIHIIIGHIIIIIIIHGGHIIICGHIIIIIIIIIFHIIIIIIIHHIHEHIIIIIIHIHIIIIIEHIIHIIIIIIIIIIIIIIIIIHIIIIIIHIIIIIIIIIIIHHHHIHIIIHIHIIIIIIIIHHHHIIIIHIIHHHHHIIIIIIIIGIIIIIIIIIIIIIIIHIIIIIIIIIIIIIIIHHHCIIIIIIIIIHHIIHHHHIIIIIIHFIIIHHIIIIIHFGIIIHIIGHHGHDHIHHIHIIGIHIHHIIIIIIIIIIIIIHIIIIIHIIIIHIIIHHHIIIIIIIIHHEFCIIIIIIHIIIIIIIIGIIIIIIIIHHDDDDD
@HWI-D00621:464:HFY7KBCXY:1:1202:12228:76167 1:N:0:AAGAGGCAAGTCAACA
AAGTCGTAACAAGGTTGCCGTAGGTGAACCTGCGGCAGGATCATTACAGTAGGGCTTCGGCTCTTAAGATACCACCCTTTGCTTTTAGTACTCTTGTTTCCTCGGCGGCGGGATAACCCGCCGCCAATATGAGGACGTATACACCCTTGTTAAGCAGTCTTGTCTGATATAAACATAATAATCAAAACTTTCAACAACGGATCTCTTGGTTCTGGCATCGATGAAGAACGCAGC
+
IIIIIIIIIIIIIIIIIIIIIIIIIIIIIIIIIIIIIIIIIIIIIIIIIIIIIIIIIIIIIIIIIIIHHHHIIIIIIIIHHIIIIIIIIIIIIIIIIIIIIHHIIIIIIIIIIIHIIIIHIIIIIIHIIIIIIIIIIIIHIIIIIIIIIHIIHIIIIIIIIIGIIIIIIIIIHHIIHIIIIIIIIIIIIIIHIIIIHIIIIIIIIIIIIIIIIIIIIIIIIIGIIIIIGDDDDD
@HWI-D00621:464:HFY7KBCXY:1:1202:7991:76619 1:N:0:AAGAGGCAAGTCAACA
AAGTCGTAACAAGGTAACCGTAGGTGAACCTGCGGTTGGATCATTAAAAAATGACTAGTGCTTCAGGAATCCTTTGACTCTCGGGTCATTAAGGACTGATTCACTAACCAACCCTTTGTGCAACAGCTAGTATTTTGGGTCAGGTCGAGCCCTTTTGGGAATCCCTGGCCCGCATGTTAAAACACGCCATTTGAACTTTGTCTGATTTTATAAATTAATAACTTATAAACAACTTTTGACAACGGATCTCTTGGTTCTCGCATCGATGAAGAACGCAGC
+
IIIIIIIIIIIIIIIIIIHIIIIIIIHIIIHHIIIIHIIIIIIIIIIIIIIIIIIIIIIHIIIIIIIHHHIHIIIHIIIHHIHIIIIIIIIIIIIIIIIIIIIIIIIIIIIIIIIIIIIIIIIIIIIIIIIIIIIIIIIIIIIIIIIIIIIIIIIIIIIIIIIIIIIIHHIHIIIHHIIIIHHIIHHIIIHIHIIIIIIHIIIIIIIIIIIIIIIHIIIIIIIIIIIIHIIHIIIHIIIIIIIIIIIIIIIHIIIHIHDIIIIIIIIIIIIIIHDDDAB
@HWI-D00621:464:HFY7KBCXY:1:1202:11901:77612 1:N:0:AAGAGGCAAGTCAACA
AAGTCGTAACAAGGTTTCCGTAGGTGAACCTGCGGAAGGATCATTCATAATAAGTGTTTTATGGCACTTTTTAAATCCATATCCACCTTGTGTGCAATGTCAGTCGATCTTCTTCATGGAGATCGACCAAACATCAACCTTTATCTTTTAACTCTTTGTCTGAAAAATATTATGAATAAACAATTCAAAATACAACTTTCAACAACGGATCTCTTGGCTCTCGCATCGATGAAGAACGCAGC
+
IIIIIIIIIIIIIIHIIIIIIIIIIIGFIIIIIIIIIIIIIIIIIIIIIIIIIIIHIIIIIIIIIIIIIIIIIIIIIIIIHIIIIIIIIIIIIIIIIIIIIIIIIIIIIIIIIIIIIIIIIIIIHIIIIIIIIIIIIIIIIIIIIIIIIIIIIIIIIIIIIIIIIIIIIIIIIHHIIIIIIIIHHIIIIIHIHIIHIIIIIIHIIIIIIIHIIIIIIIIIIIIIIIIIIIIIIIIIHADDAD
@HWI-D00621:464:HFY7KBCXY:1:1202:14870:77613 1:N:0:AAGAGGCAAGTCAACA
AAGTCGTAACAAGGTCTCCGTTGGTGAACCAGCGGAGGGATCATTACCGAGTTTACAACTCCCAAACCCAATGTGAACGTTACCAAACTGTTGCCTCGGCGGGGTCACGCCCCGGGTGCGTAAAAGCCCCGGAACCAGGCGCCCGCCGGAGGAACCAACCAAACTCTTTCTGTAGTCCCCTCGCGGACGTATTTCTTACAGCTCTGAGCAAAAATTCAAAATGAATCAAAACTTTCAACAACGGATCTCTTGGTTCTGGCATCGATGAAGAACGCAGC
+
IGIHHIHHEEEHHHHIHHIIHHIHHIIHHHIIIIIIIIIHHIFHFHHIHIIIIIIIIHIIIIIIHIHHIICHHHIIIIHHIHIIIIIIIIIIIIIIIIHIIIIIIIIIIIIIIHHHIIIIIHIIIIIIIIIIIIIIIHIIIIIIIIIIIIIIIHHHIIIIHIIHHIHHIIHIIIIIIIIIIIIIIIIHIIHHIHIIIIIIIHIIIIIIIIHIIIIHIIIIIIIIIIIIFCFEHCHIHIIHEHHEIIHIIHCCEHHIIHCEFCHHHGCHEHHDC@@D@D
@HWI-D00621:464:HFY7KBCXY:1:1202:15991:77573 1:N:0:AAGAGGCAAGTCAACA
AAGTCGTAACAAGGTTTCCGTAGGTGAACCTGCGGAAGGATCATTCATAATAAGTGTTTTATGGCACTTTTTAAATCCATATCCACCTTGTGTGCAATGTCAGTCGATCTTCTTCATGGAGATCGGCCAAACATCAACCTTATCTTTTAACTCTTTGTCTGAAAAATATTATGAATAAACAATTCAAAATACAACTTTCAACAACGGATCTCTTGGCTCTCGCATCGATGAAGAACGCAGC
+
HIIIIIIIIIIIIIIIIIIIIIIIIIIGIIIIIIIIIIHIIIIIIIIIIIIIIIIIHIIIIIHIHIIIIIIIIIIIIIIIHIIIIIIIIIIIIIIIHIIIIIIIIIIIIIIIIIIIIIIIIIIIIIIIHIIIIIIIIIIIIIIIIIIIIIIIIIIIIIIIIHIHIIIIIIIIIIHHIIIIIIIIHIIIIIIIIIIIIIIIHIIIIIIIIIIIIIHHHIIIIGIIIIIIIIIHIHEHDDD@D
@HWI-D00621:464:HFY7KBCXY:1:1202:9625:77812 1:N:0:AAGAGGCAAGTCAACA
AAGTCGTAACAAGGTCTCCGTAGGTGAACCTGCGGAGGGATCATTACTGAGTGAGGGCCTCCGGGCTCGACCTCCAACCCTTTGTGAACACAACTTGTTGCTTCGGGGGCGACCCTGCCGTTTCGACGGCGAGCGCCCCCGGAGGCCTTCAAACACTGCATCTTTGCGTCGGAGTTTAAGTAAATTTAAACAAAACTTTCAACAACGGATCTCTTGGTTCTGGCATCGATGAAGAACGCAGC
+
IIIIIIIIIIIIIIIHIIIHIIHIHIIIHHIIIIIIIHIGHIIIIHIIIIIIHIIIIIIIIIIIIIIIIIIIIIIIIIIIHIIIIIIIIGHIIIIIIIIIIIIIIHHIIIIIIIIIIIHIIIHHIIIIIIIIIIIIIIIIHHHIIIIIIIIIIIIIIIIIIIIIIIIIIIIHHIHIIIIIIIIIIIHIIIIIIIIIIIIIIIIIIIIHIHIIIIIIIIIIIIHIIHHIIHGIIIIHICDDAD
@HWI-D00621:464:HFY7KBCXY:1:1202:17644:78001 1:N:0:AAGAGGCAAGTCAACA
AAGTCGTAACAAGGTTTCCGTAGGTGAACCTGCGGAAGGATCATTCATAATAAGTGTTTTATGGCACTTTTTAAATCCATATCCACCTTGTGTGCAATGTCAGTCGATCTTCTTCATGGAGATCGACCAAACATCAACCTTTATCTTTTAACTCTTTGTCTGAAAAATATTATGAATAAACAATTCAAAATACAACTTTCAACAACGGATCTCTTGGCTCTCGCATCGATGAAGAACGCAGC
+
IIIIIIIIIIIIIIIIIIIIIIIIIIGHHIIIIIIIIIIIIIHHIIIIIIIIIIIIIIIIIIIIIIIIIIIIIIIIIIIIIIIIIIIIIIIIIIIIIIIIIIIIIIIIIIIIIIIIIHIIIIIIIIIIIIIIIIIIIIIIIIIIIIIIIIIIIIIIIIIIIIHHHIIIIIIIIIIHIIIIIIIIIIIIIIIIIIIIIIIIIIIIIIIIIIIIIIIIIIIIIIIIIIIIIIIIIIIIIDDDDD
@HWI-D00621:464:HFY7KBCXY:1:1202:10666:78371 1:N:0:AAGAGGCAAGTCAACA
AAGTCGTAACAAGGTTTCCGTAGGTGAACCTGCGGAAGGATCATTATTGAATGAATTTAGGAGTTGGTTTGATGCTGGCCGACAACCCCAAGGGCATGTGCACGCCTTCTCCTTCATCCACACACACCTGTGCACTTGTGAGACGGAGGATTAATTTCCTCCGTCTACTAATCACACAAACTCATTGTAATTGAACTGAATGTAATTGATGTAACACATCATTTGAACTAAGTTTCAACAACGGATCTCTTGGCTCTCGCATCGATGAAGAACGCAGC
+
IIIIIIIIIIIIIIIIIIIIIIIIIHIIIIIIIIIIIIIIIIIIIIIIIIIIIIIIIIGIHIHIIIIIHIIIIIIIIIIHHHIIHIIIIIHIIIIIIIIIIIIIIIIIIIIIIIIIIIIIIIIIIIIIIIIIIIIIIIIIIIIIIIIIIIIIIIIIIIIIIIIIIIIIIIIIIIIHIIIHIIIIIIIIIIIIHHIIIIIIIIIIIIIIIHIIIIIIIIIIIIIIIIIIIIIIIIIHEGIIIIIIHIHIHIIIIIIIIIIIIIIIIIIIIIIIIDDDDD
@HWI-D00621:464:HFY7KBCXY:1:1202:10613:78627 1:N:0:AAGAGGCAAGTCAACA
AAGTCGTAACAAGGTCTCCGTAGGTGAACCTGCGGAGGGATCATTACTGAGTGAGGGCCTTCGGGCTCGACCTCCAACCCTTTGTGAACACAACTTGTTGCTTCGGGGGCGACCCTGCCGTTTCGACGGCGAGCGCCCCCGGAGGCCTTCAAACACTGCATCTTTGCGTCGGAGTTTAAGTAAATTAAACAAAACTTTCAACAACGGATCTCTTGGTTCTGGCATCGATGAAGAACGCAGC
+
IIIIIIIIIIIIHIIIIIIIIIIIIIIIIIIIIIIHIIIIIIIIIIIIIHIIIIIHIIIIIIHHHIHHIIIIIIIIIIIHIIIIIIIIIIIIIIIIIIIIIIIIIIIIIIIIIIIIIIIIIHIIIIIIIIIIIIHIIIIIIIIIIIIIIIIIHHIIIIHHIIIIIIIIIIIIIIIIIIIIIIIIIIIIIIIIIIIIIIIIIIIHHIIIHIIIIIIIIIIIIIIIIIIIIIIIIIIIDDDCD
@HWI-D00621:464:HFY7KBCXY:1:1202:12506:78724 1:N:0:AAGAGGCAAGTCAACA
AAGTCGTAACAAGGTCTCCGTTGGTGAACCAGCGGAGGGATCATTACTGAGTGTAAAAACTCCCAAACCCATTGTGAACATACCACTGTTGCTTCGGCGGATGCGCCCCGGGCGCGCCCTCACAGGCGTGCCCCGGACCAAGGCGCCCGCCGGGGGACCGAAACTCTTGTTTTCTTACAGAATCTCTGAGTCTGATTTTAAATCAAATCAAAACTTTCAACAACGGATCTCTTGGCTCTAGCATCGATGAAGAACCAGC
+
IIIIIIIIIIIIIIIIIIIIIIIIIHIIIIIIIIIIIIIIIIIIIIIIIIIIIIIIIIIIIIIIIIIIIIIIIIIIIHIHHIIIIIIIIIIIIIIIIIIIIIIIIIIIIIIIIIIIIIIIIIIIIIIIIIIIIIIIIIIIIIIIIIIIIIIIIIIIHHIIIHHHHIHIIIIIIIIIHIIIIIIIIIIIIIHIIIIIIIIIIIIIIIIIIIIIIIHHIHIIIHHIIIIIIIIIHIIIIIIIIIIIIIIIIIIIIICDADD
@HWI-D00621:464:HFY7KBCXY:1:1202:9173:79095 1:N:0:AAGAGGCAAGTCAACA
AAGTCGTAACAAGGTTTCCGTAGGTGAACCTGCGGAAGGATCATTAATGAGAACTTGCCCTTCGGGGTAGATCTCCCACCCTTTGTGAACCATTCCTTTGTTGCTTTGGCAGGCCCGTCTCCGGACCGCCGGCTTCGGCTGGCCAGCGCCTGCCAGAGGATTTTCAAAACCTTCTGTTAGTGTTGTCTGAGTATAAATCAAATCGTTAAAACTTTCAACAACGGATCTCTTGGTTCTGGCATCGATGAAGAACGCAGC
+
IIIIIIIIIIIIIIIIIIIIIIIIIIIIIIIIIIIHHIIIIIIIIIIIIIIIIIIIIIIIIIIIIIIIIIIIIIIIIIIIHIIIIIIIIIIIIIIIIIIIIIIIIIIIHIIIIIIIIIIIIIIIIIIIIIIIIIIIIIIIIIIIHIIIIIIIIIIHHIIIIIIIIIIIIIIIIIIIIIIIHIIIIIIIIIIIIIIIIIIIIIIIIIIIIIIIIIIIIIIIIIIIIHIIIIHHIIIIIIIIIIIIIIIIIIIIIDDDDD
@HWI-D00621:464:HFY7KBCXY:1:1202:6718:79440 1:N:0:AAGAGGCAAGTCAACA
AAGTCGTAACAAGGTTTCCGTAGGTGAACCTGCGGAAGGATCATTATCCATCTCAACCAGGTGCGGTCGCGGCCCTCGGGGGTTCTCTCCCGTGTGGTAGGGGTAACACCCTCACGCGCCGCATTCCTGCATCCTTTTTTTACGAGCACCTTTCGTTCTCCTTCGGCGGGGCAACCTGCCGCTGGAACTTAACAAAACCTTTTTTGCATCTAGCATTACCTGTTCTGATACAAACAATCGTTACAACTTTCAACAATGGATCTCTTGGCTCTGGCATCGATGAAGAACGCAGC
+
IIIIIIIIIIIIIIIIIIIIIIIIIIIIIIIIIIIIIIHIIIIIGFIIIIIIIIIIIIIIHIIIIIHIIIIIIIIIIIIHIHHIIIIIIIHIIIIIIIIIIHIIIIIIIIIIIIIIIIIIIHIIIIIIIIIIIIHHHHHHHHIHIIIIIHIHIIIIIIIIIIIIHCIIIIIIIIIHIGIIIIIHHIIHIIIIIIIIHIIIIIIIIIIIIIIHIIIIIIIIIIIIIHHIIIIIIIIIHGIIIIIIIIIIIHHIIIIIIIIIIIIIIIIIIIIIIIGIIIIIIIIIHHIIDDDDD
@HWI-D00621:464:HFY7KBCXY:1:1202:6070:79590 1:N:0:AAGAGGCAAGTCAACA
AAGTCGTAACAAGGTTTCCGTAGGTGAACCTGCGGAAGGATCATTACTGAAAAACTTTTTCAAGTTTTTTTAAATCCCATTGTCTACCTACCATGTTGCTTCCACTGGGCATGTCTTACCTTGTGTAAGACCTTTGGCTTATGTGAATAACCCAAGTCAGGGAGTTGCCGGTGGCAAGACCATCTACCAAAACTTGATTAAAATACAGTGTCTGAATCTTTTGCTTCAATGAAATAAAACTTTCAACAACGGATCTCTAGGCTCTTGCATCGATGAAGAACGCAGC
+
IHHIIIIGIIIIIIII1DHHIHIIIIGIIIIIIIIIIIIIIIIIIHIIIIIIIIIIHIIIIGHHIHIIIIIIIIIIIHIHIIIIIIIIHIIIHIIIIIIIIIHIIIHIHIIIIIIIIIIIIIIIIIIIHIIIIIIIGIHHIIIIIIIIIIIIIIIIHIIHHIHHIHIIIIIIHHHIIIIIHHHHIIIIIIHIIIIIIIIIIHGHIIIIIIIIHIIIIIHIIIIIIIIIHEIIIIHHFIHIHGGHHEFHIIIHH@HG@G@IIIHIIHHEHIHIIIIIIIIIIDDBAD
@HWI-D00621:464:HFY7KBCXY:1:1202:12005:80329 1:N:0:AAGAGGCAAGTCAACA
AAGTCGTAACAAGGTCTCCGTTGGTGAACCAGCGGAGGGATCATTACCGAGTTTACAACTCCCAAACCCCTGTGAACATACCTTAATGTTGCCTCGGCGGATCAGCCCGCGCCCCGTAAAACGGGACGGCCCGCCAGAGGACCCAAACTCTAATGTTTCTTATTGTAACTTCTGAGTAAAACAAACAAATAAATCAAAACTTTCAACAACGGATCTCTTGGTTCTGGCATCGATGAAGAACGCAGC
+
IIIIIIIIIIIIIIIIIIIIIIIIIHIIIIIIIIIIIIIIIIIIIIIIIHIIIIIIIIIIIIIIIIIIIIIIIIIIIIIIIIIIIIIIIIIIIIIIIIIDIIIIIIIIIIIIIIIIIIIIIIIIIIIIIIIIIIIIIIIIIIIIIIIIIIIIHIHIIIIIIIIIIIIIIIIIIIIIIIIIIIIIIIIIIIIIIIIIIIIIIIIIIIIIIIIIIIIIIIIIIIIIIIIIIIIIIHIIIIIIIDDDDD
@HWI-D00621:464:HFY7KBCXY:1:1202:14554:80301 1:N:0:AAGAGGCAAGTCAACA
AAGTCGTAACAAGGTTTCCGTAGGTGAACCTGCGGAAGGATCATTACTGAAAAACTTTTTCAAGTTTTTTTAAATCCCATTGTCTACCTACCATGTTGCTTCCACTGGGCATGTCTTACCTTGTGTAAGACCTTTGGCTTATGTGAATAACCCAAGTCAGGGAGTTGCCGGTGGCAAGACCATCTACCAAAACTTGATTAAAATACAGTGTCTGAATCTTTTGCTTCAATGAAATAAAACTTTCAACAACGGATCTCTAGGCTCTTGCATCGATGAAGAACGCAGC
+
IIIIIIIIIIIIIIIIIIIIIIIIIIIIIIIIIIIIIIIIIIIIIIIIIIIIIIIIIIIIIIIIIIIIIIIIIIIIIIIHHIIIIIIIIIIIIIIIIIIIIIIIIIIIIIIIIIIIIIHHIIIIIIIHIIIIIIIHIHIIIIIIIIIIIIIIHIIIIIIIIIIIIIIIIIIIIIIIHIIIIIIIIIIIIIIIIIIIIIIIIIIIIIIIIIIIIIIIIIHIIIIIIIHIIIIIIIIIIIIIIIIIIIIIIIIIIIIIIIIIIIIIIIIIIIIIIHIIIIIIIDDDDA
@HWI-D00621:464:HFY7KBCXY:1:1202:17080:80518 1:N:0:AAGAGGCAAGTCAACA
AAGTCGTAACAAGGTCTCCGTTGGTGAACCAGCGGAGGGATCATTACAGAGTTGCAAAACTCCCAAACCATTGTGAACGTTACCTATCCCGTTGCTTCGGCGGGCGGCCCGGGCCCCGTGCCCGGCGCCCCCCGGCCCCTCGCGGGCGCCCGCCGGAGGTAAACCAAACCCTTGAATTGTATGGCCTCTCTGAGTCTTCTGTACTGAATAAGTCAAAACTTTCAACAACGGATCTCTTGGTTCTGGCATCGATGAAGAACGCAGC
+
IIIIIIIIIIIIIIHIIIIIIIIIIIIIIIIIIIIIIIIIIIHIIIIIIIIIIIIIIIIIIIIIIIIIIHIIIIIHIIIIIIIIIIIIIIIIIIIIIIIIIIIIIIIIIIIIIIIIIIIIIIIIIIIIIIIIIIIIIIIIIIIIIIIIIIIIIIIIIIHIIIIHHIIIIIIIIIIIHHIIIIIIIIIIIIIIIIIIIIIIHIHIIIIIIIIIIIIGIIIIIIIIIIIIIIHIHIIIIHIHIIIIHG?GEIHHFHIHIIHH?@BAD
@HWI-D00621:464:HFY7KBCXY:1:1202:6257:81241 1:N:0:AAGAGGCAAGTCAACA
AAGTCGTAACAAGGTCTCCGTTGGTGAACCAGCGGAGGGATCATTACCGAGTTTACAACTCCCAAACCCCTGTGAACATACCACTTGTTGCCTCGGCGGATCAGCCCGCTCCCGGTAAAACGGGACGGCCCGCCAGAGGACCCCTAAACTCTGTTTCTATATGTAACTTCTGAGTAAAACCATAAATAAATCAAAACTTTCAACAACGGATCTCTTGGTTCTGGCATCGATGAAGAACGCAGC
+
IIIIIIIHHIIIIIIIIIIIIIIIIIIIIIIIIIIIIIIIIIIIIIIHIIIIIIIHHIIIIIIIIIIIIIIIIIIIIIIHIIIIHIHIHHIIIIIIIIHIIIIIIIIIIIIIIIIIIIIIIIIIIHIIIIIIIIIIIIIIIIIIIIHIIIIIIHIIIIIIHIIIIIIIIIIIIIIIIIIIIIIIIIIIIIIHHIIHIIIHIHIIIHIIIIIIIIIIIIHIIIIIIHIIHIHIIIIIHHDDDDD
@HWI-D00621:464:HFY7KBCXY:1:1202:15433:81005 1:N:0:AAGAGGCAAGTCAACA
AAGTCGTAACAAGGTCTCCGTTGGTGAACCAGCGGAGGGATCATTACAGAGTTTAACCACTCAAAACCATTGTGAACCTTACCTCAATCGTCGCTTCGGCGGGCGGGCCCCAAAAGCCCCCCCGGCCCCTCGCGGGCGCCCGCCGGAGGTTAACCGAACCCTTGAATTGTATGGCCTCTCTGAGTCTTCTGTACTGAATAAGTCAAAACTTTCAACAACGGATCTCTTGGTTCTGGCATCGATGAAGAACGCAGC
+
IIIIIIIIIHIIIIIIIIIIIIIIIIIIIIIIIIIIIIIIIIIIIIIIIIIIIIIIIIIIIIIIIIIIIIIIIIHIIIIHHIIIIIIIIII$HHIIIHHIHHIIIIIIIIIIIIHIIIIIIIIIIIIIIIIIIIIIIIIIIIIIIIIIIIIIIIIIIIIIIIIIIIIIIIIIIIHIHIIIIIIIIIIIIIIIIIIIIIIIIIIIIIIIIIIIIIIHIHIIIIIIIIIIHIIIIIIGIIHIHIIIIIIIIIDDDA@
@HWI-D00621:464:HFY7KBCXY:1:1202:4137:82044 1:N:0:AAGAGGCAAGTCAACA
AAGTCGTAACAAGGTTTCCGTAGGTGAACCTGCGGAAGGATCATTACCAAATCTATGGCCGAAAGGCCTTGCCCTAGGTGGGGAAACCCACCGACGGTAAACCCTTTGTGAAAACCCCCTTGTTTGCCTCGGCGGCACCCTCTAACGAGTGTGGTCAGCCCGCCGACGGCACCAACCAAAACTCTTTTTTGAATTGAAGCTAGTCTGAATCAATGGTCGAATGACTATAAAACTTTCAACAACGGATCTCTTGGTTCCCGCATCGATGAAGAACGCAAC
+
IIIIIIIIIIIIIIHHIIIIIIHHIHIIIIIIIIIIIIGIIIIIIIIIIIHIIIIIIIIIIHIIIIIIIIIIIHIHIIIHIIIIIIIIIIIIIIIIIIIIIIIIIIIIIIIIIIIIIIIIIIIIIIIIIIIIIIIIIIIIHIIIIIIIHIIIIHHHIIIIHIIIIHIIIIIIIIHIIIHIIIIGIIIIIIIIIIIIIHHHIIIIIIIIGIIIIHIIIIIIHHIIIIIIIIIIIIIHIIIIHHIIHIIGIIIIIHDCEHIHGHGIHIIIIIIHHCDD<0B
@HWI-D00621:464:HFY7KBCXY:1:1202:8028:82203 1:N:0:AAGAGGCAAGTCAACA
AAGTCGTAACAAGGTTTCCGTAGGTGAACCTGCGGAAGGATCATTACCTAGAGTTGCGGGCTTTGCCTGCCATCTCTTACCCATGTCTTTTGAGTACCTTCGTTTCCTCGGTGGGTTCGCCCGCCGGTTGGACAACACTTAAACCCTTTGTAATTGAAATCAGCGTCTGAAAAAACTTAATAGTTACAACTTTCAACAACGGATCTCTTGGTTCTGGCATCGATGAAGAACGCAGC
+
IIIIIIIIIIIIIIIIIIIIIIIIIIIIIIIIIIIIIIIIIIIIIIIIIIIIIIIIIIIIIIIIIIIIIIIIIIIIIIIIIIIIIIIIIIIIIIIIIIIIIIIIIIIIIIIIIIIIIIIIIIIIIIIIIIIIIIIIIIIIIIIIIIIIIIIIIIIIIIIIIIIIIIIIIIIIIIHIIIIIIIIIIHIIIIIIIIIIIIIIIIIIIIIIIIIIIIIIIIIIIIIIIIIIIIIDDDDD
@HWI-D00621:464:HFY7KBCXY:1:1202:9215:82108 1:N:0:AAGAGGCAAGTCAACA
AAGTCGTAACAAGGTTTCCGTAGGTGAACCTGCGGAAGGATCATTCATAATAAGTGTTTTATGGCACTTTTTAAATCCATATCCACCTTGTGTGCAATGTCAGTCGATCTTCTTCATGGAGATCGACCAAACATCAACCTTTATCTTTTAACTCTTTGTCTGAAAAATATTATGAATAAACAATTCAAAATACAACTTTCAACAACGGATCTCTTGGCTCTCGCATCGATGAAGAACGCAGC
+
IIIIIIIIIHIIIIIIHHIIIIFIHHGHHHIIIIIIIHIIIIIIIIIIIIIIIIIIIIIIIIEHIIIIIIIIIIIIIIIIIIIIIIIIIIIHIIIIIIIIIIIIIIIIIIIIIIIIIIIIHIIIIIHIIIIIIIIIIIIIHIIIIIIIIHHIIIIIIIIIIIHIIIIIHIIIIHGHIIIIIIIIHIIIIIIHIIIIIIIHHIIIIIIHIIIIIIIIIIIIIIIIIIIIIIHIIIIIIBBD0D
@HWI-D00621:464:HFY7KBCXY:1:1202:10049:82066 1:N:0:AAGAGGCAAGTCAACA
AAGTCGTAACAAGGTTTCCGTAGGTGAACCTGCGGAAGGATCATTAAAACAAATGAATTTGTCGGGGCGGATATTTTTCTGCCCCGCGTATTCAACCAACCCGCTCTTGTATTTGGATCAACAAACAAACAAAACTTTTATATCTTATAATAAAAAATAAACTTTCAACAACGGATCTCTAGGCTCTTGCATCGATGAAGAACGCAGC
+
IIIHHIIIIIIIIIIIIIIIIIIIHHIHIIIIIIIIIIHIHIIHIIIHIIIIIIIIIIIIHIIIIIIIIIIGIIIIIIIIIIIIIIIIHIIHHIIIIIIIIHHIIIIIIIIIIIIIIIIIIIHIIIHHHIIIIIIIIIIIHHIIIIIHIIHIIHIIIHIIIIIIIHIIIIIIIIHIIHIHIHIIIIIIIIIIHIIIIIIIIIIDHDHD
@HWI-D00621:464:HFY7KBCXY:1:1202:11615:82320 1:N:0:AAGAGGCAAGTCAACA
AAGTCGTAACAAGGTTTCCGTAGGTGAACCTGCGGAAGGATCATTACTGAAAAACTTTTTCAAGTTTTTTTAAATCCCATTGTCTACCTACCATGTTGCTTCCACTGGGCATGTCTTACCTTGTGTAAGACCTTTGGCTTATGTGAATAACCCAAGTCAGGGAGTTGCCGGTGGCAAGACCATCTACCAAAACTTGATTAAAATACAGTGTCTGAATCTTTTGCTTCAATGAAATAAAACTTTCAACAACGGATCTCTAGGCTCTTGCATGATGAAGAACGCAGC
+
IIIHIIIIIIIIIIIIIIIIIIIIIIIIIIIIIIIIIIIIHHIHIIIHIHIIIIIIIIIIHHHIHIIIIIIIIIIIIIIIIIIIIIIIIIIIIIIIIIIIIIIHIHIIIIIIIIIIIIIIIIIIIIIIIIIIIIIIIIIIIIIIIIIIIIIIIIIHIIIIIIIIIIIIIIIIIIIIIIIIIIIHIIIIIIIIIIIIIIIHIIIIIIIIIIHHIIIIIIIIIIIIIIIIIIIIHIIHHHGIHIHFIIIHHHHIIIIHIIIIIGHIIIHHIHIIIIIIIIHHBADDD
@HWI-D00621:464:HFY7KBCXY:1:1202:10249:82522 1:N:0:AAGAGGCAAGTCAACA
AAGTCGTAACAAGGTCTCCGTTGGTGAACCAGCGGAGGGATCATTACCGAGTTTACAACTCCCAAACCCCTGTGAACATACCACTTGTTGCCTCGGCGGATCAGCCCGCTCCCGGTAAAACGGGACGGCCCGCCAGAGGACCCCTAAACTCTGTTTCTATATGTAACTTCTGAGTAAAACCATAAATAAATCAAAACTTTCAACAACGGATCTCTTGGTTCTGGCATCGATGAAGAACGCAGC
+
IIIIIIIHIIIIIIIIIIIIIIIIIIIIIIIIIIIIIIIIIIGHIIIIIIIIIIIIHIIIIIIIIIIIIIIIIIIIIIIHHIIIIHIIIIIIHIIIIIIIIIHHIIIIIHIIIIIIIHIIIIIIIIIIIIIIIIIIIIHHIIIIIIIIIIIIIIIIIIIIIIIIIIIIIIIIIIIIIIIIIIIIIIHIIIIIIIIIIIIIIIIIIIIIIHIIIIIIIIIIIIIIIIHHIIIIIIIIIIDDD?D
@HWI-D00621:464:HFY7KBCXY:1:1202:9520:82980 1:N:0:AAGAGGCAAGTCAACA
AAGTCGTAACAAGGTCTCCGTAGGTGAACCTGCGGAGGGATCATTACACAAATATGAAGGCGGGCTGGAACCTCTCGGGGTTACAGCCTTGCTGAATTATTCACCCTTGTCTTTTGCGTACTTCTTGTTTCCTTGGTGGGTTCGCCCACCACTAGGACAAACATAAACCTTTTGTAATTGCAATCAGCGTCAGTAACAAATTAATAATTACAACTTTCAACAACGGATCTCTTGGTTCTGGCATCGATGAAGAACGCAGC
+
IIIIIIIHIIIIIIIIIHIIIIIIIIIIIIIIIIIIIIIGIIIIIIIIIIIIIIIIIIIIIHHIIIIIIIIIIIIIIIIIIIIIIIIIIIIIIIIIIIIIIIIIIIIIIIIIIIIIIIIIIIIIIIIIIIIIIIIIIIIGHIIIIIIIIIIIIIIIIIHIIIIIIHHIIHIIIIIIHIIHIHHIIIIIIIIIIIIIIIIIIIIIIIHIHIIIIIIIIIHHIHHIHHGHHIHIIIHHHIIIIIIHIHIIHIIIIIIDD@?@
@HWI-D00621:464:HFY7KBCXY:1:1202:11019:83035 1:N:0:AAGAGGCAAGTCAACA
AAGTCGTAACAAGGTTTCCGTAGGTGAACCTGCGGAAGGATCATTCATAATAAGTGTTTTATGGCACTTTTTAAATCCATATCCACCTTGTGTGCAATGTCAGTCGATCTTCTTCATGGAGATCGGCCAAACATCAACCTTATCTTTTAACTCTTTGTCTGAAAAATATTATGAATAAACAATTCAAAATACAACTTTCAACAACGGATCTCTTGGCTCTCGCATCGATGAAGAACGCCAGC
+
IIIIIIIIIIIIIIIIIIIIIIIIIIFHHIIHIIIIIIIIIIIIIIIIIIIIIIIIIIIIIIIHIIIIIIIIIIIIIIIIIIIIIIIIIIIIIIIIIIIIIIIIIIIIIIIIIIIIIIIIIIIIIIIIIIIIIIIIIIIIHIIIIIIIIIIIIIIIIIIIIIIIIHIIIIIIIIIIIIIIIIHIIIIIIIIIIIIIIIIIIIIIIIIIIHHIIIIIIIIIIIIIIIIHHIIIIIIIIDDD?D
@HWI-D00621:464:HFY7KBCXY:1:1202:10180:83327 1:N:0:AAGAGGCAAGTCAACA
AAGTCGTAACAAGGTCTCCGTAGGTGAACCTGCGGAGGGATCATTAAACGAAACAAACCCTCCCCCCCGGGAGGGCCAGTCTCAAAACCCTTTGTCGTCCGACTATGTTGCCTCGGGGGAGACCCTGCCTCCGGGCGGGTGGCACCCCGGTGGACCAAACCAAACTCTTGCGTAACATGTCGTCTGAGTCGATTTAAAAGAATAAATCAAAACTTTCAACAACGGATCTCTTGGTTCTGGCATCGATGAAGAACGCAGC
+
IIIIIIIIIIIIIIIIIIIIIIIIIIIIIIIIIIIIIIIHIIIIIIIIIIIIIIIIIHIIIIIIIIIIIIIIIIIIIIIIIIIIIIIIIIIIHHHIIIIIHIIIIIIIIIIIIIIIIIIIIHIIIIIIIIIIIIIIIIIIIIIIIIIIIIIIIIIHHIIIIIHIIIIIIHIIIIIIIIIIIIIIIIIIIIIIIIIIIIIIIIIIIIIIIIIIIIIHHHHHIIIIIIIIIIIIIIIIIIIIIIIIIIIIIIIIIHDDBAD
@HWI-D00621:464:HFY7KBCXY:1:1202:11719:83612 1:N:0:AAGAGGCAAGTCAACA
AAGTCGTAACAAGGTTTCCGTAGGTGAACCTGCGGAAGGATCATTACTGAAAAACTTTTTCAAGTTTTTTTAAATCCCATTGTCTACCTACCATGTTGCTTCCACTGGGCATGTCTTACCTTGTGTAAGACCTTTGGCTTATGTGAATAACCCAAGTCAGGGAGTTGCCGGTGGCAAGACCATCTACCAAAACTTGATTAAAATACAGTGTCTGAATCTTTTGCTTCAATGAAATAAAACTTTCAACAACGGATCTCTAGGCTCTTGCATCGATGAAGAACGCAGC
+
IIIIIIIIIHIIIIIIIIIIIIIIIIIIIIIIIIIIIIIIIIIIIHIIHHHIIIIIIIIIIHHIIIIIIIIIIIIIIIIIHGHIIIIIIIIIIIIIIIIIIIIIIIIIIIIIIIIIIHHHIIIIIIIIIHIIIIIIIIIIIIIIIHHIIIIIEIIIIIIIIIIIIIHIIIIIIIIIIHHHHIIIIIIIIIIHHIIIIIIIIIIHGHIIIIIIIIIIIIIIIIIIIIIIIIIIIIIIIIIIIIIIIIIIIIIIIIIIIHEIHHHIIIIIIIIIIIIIIIIIICDDDD
@HWI-D00621:464:HFY7KBCXY:1:1202:19260:83561 1:N:0:AAGAGGCAAGTCAACA
AAGTCGTAACAAGGTCTCCGTTGGTGAACCAGCGGAGGGATCATTACCGAGTTTACAACTCCCAAACCCCTGTGAACATACCTTAATGTTGCCTCGGCGGATCAGCCCGCGCCCCGTAAAACGGGACGGCCCGCCAGAGGACCCAAACTCTAATGTTTCTTATAGTAACTTCTGAGTAAAACAAACAAATAAATCAAAACTTTCAACAACGGATCTCTTGGTTCTGGCATCGATGAAGAACGCAGC
+
IHIHGHIHHIHIIIIIIIIIIIIHIIIHIIIIIIIIHIIHIIHGHIIIIIIIIHIIIIIIIIIHIIIIIIIIIIIIIIIHHIIIIIIIIIIIIIIHIIIIHIIIIIIIIIIIIIIIHIIIIIIIIIIIIIIIIIIIIIIIIIIIIIIIIIIIIIIIIIIIIIIIIIIHIIIIIIIIIIIIIIIHIIIIIIIIIIIHHIIIIIIIIIIIIIIHHHIEIIIIIIIIIIIHIIIIIIIIIIHHCDBADD
@HWI-D00621:464:HFY7KBCXY:1:1202:4270:84245 1:N:0:AAGAGGCAAGTCAACA
AAGTCGTAACAAGGTTTCCGTAGGTGAACCTGCGGAAGGATCATTACTGAAAAACTTTTTCAAGTTTTTTTAAATCCCATTGTCTACCTACCATGTTGCTTCCACTGGGCATGTCTTACCTTGTGTAAGACCTTTGGCTTATGTGAATAACCCAAGTCAGGGAGTTGCCGGTGGCAAGACTATCTACCAAAACTTGATTAAAATACAGTGTCTGAATCTTTTGCTTCAATGAAATAAAACTTTCAACAACGGATCTCTAGGCTCTTGCATCGATGAAGAACGCAGC
+
IIIIIIIIIIIIIIIIIIHHIIGIIIIIIIIIIIIHIIHHIHIHIIIIIIHIIIIIIIIIHIIIIIIIIIIIIIIIIIIIIIIIIIIIIIIIIIIIIHIIIIIIIIIIHIIIIIIIIIIIIHIIIIIHIHHIHIIIIIIIIIIIIHIIIIIIIIIIIIIIIIIIIIIIIIIIIIIIIIIIIIIIIHIIIHIIIIIIIIIIIIIIIIIIIHHIIIIIHIHIIIIIIIIIIHHIIHIHC@IHIHFHIIHIIIIIIIHHGHHHHIIIIHC1CHCHHECHIHIHEDBADC
@HWI-D00621:464:HFY7KBCXY:1:1202:11746:84178 1:N:0:AAGAGGCAAGTCAACA
AAGTCGTAACAAGGTCTCCGTTGGTGAACCAGCGGAGGGATCATTACCGAGTTTACAACTCCCAAACCCCTGTGAACATACCTTAATGTTGCCTCGGCGGATCAGCCCGCGCCCCGTAAAACGGGACGGCCCGCCAGAGGACCCAAACTCTAATGTTTCTTATTGTAACTTCTGAGTAAAACAAACAAATAAATCAAAACTTTCAACAACGGATCTCTTGGTTCTGGCACGATGAAGAACGCAGC
+
IIIIIIHIIIIIIIIIIIIIIIIIIIIIIIIIIIIIIIIIIIIIIIIIIIIIIIIIIIIIIIIIIIIIIIIIIIIIIIIIIIIIIIIIIIIIIHIIIIIIIHIIIIIIIIIIIIHIIIIHIIIIIIIIIIHIHIIIIIIIIIIIIIIIIIIIHIIHIIIIIIIIIIIIIIIHIIIIIIIIIIIHIIIIIIIIIIIIIIIIHHHHIIIIHIIIHIIHHIHIIHIIHIIIIIIHIHIHIIIIDDDDD
@HWI-D00621:464:HFY7KBCXY:1:1202:9175:84758 1:N:0:AAGAGGCAAGTCAACA
AAGTCGTAACAAGGTTTCCGTAGGTGAACCTGCGGAAGGATCATTAAAATAATAATGAATGTCGGGGGAGGGTGCTTCGGTGCTTTTCCCCCGTGTATTCAACCAAACCCGCTCGTGTATTTGGATCAACCAAAAAAAACAAATAAAATTTTTAACGATAATAATTAAACAAACTTTCAACAACGGATCTCTTGGCTCTCGCATCGATGAAGAACGCAGC
+
IHIIIIIIIIIIIIIIIIIIIIIIGHIIIIIIIIIIIIIIIIIIIIHIIIIIIIIIIIIIIIIIIIHIIIIIIIIIIIIIIIIIIIIIIIIIIIIIIIIHIIIHIIIIIIIIIIIIIIIIIIIIIIIIIIIIIIIIIIIIIIIIIIIIIIIIIIIIIIIIIIIIIIIIIHIIIIHHHHHHHHIIIIIIIIIIHIHIIIIIHIIIIIIIHIHIIIIIFDDH
@HWI-D00621:464:HFY7KBCXY:1:1202:10186:84939 1:N:0:AAGAGGCAAGTCAACA
AAGTCGTAACAAGGTCTCCGTAGGTGAACCTGCGGAGGGATCATTACAAGTGACCCCGGTCTAACCACCGGGATGTTCATAACCCTTTGTTGTCCGACTCTGTTGCCTCCGGGGCGACCCTGCCTTCGGGCGGGGGCTCCGGGTGGACACTTCAAACTCTTGCGTAACTTTGCAGTCTGAGTAAACTTAATTAATAAATTAAAACTTTTAACAACGGATCTCTTGGTTCTGGCATCGATGAAGAACGCAGC
+
IIIIIIIIIIIIIIIIIIIIIIIIIIIIIIIIIIIIIIIIIIIIIIIIIIIHHIIIIIIIIHIIIHIIIIIIIIIHIIIHEHIIIIIIIIIIIIIIGIIIIIIIIIIIIIIIIIIIIIIIIIIIIIIIIIIIIIIIIHHIIIIIIIIIIIIIIIIIIIIIIIIIHIIHIIIIIIIIIIIIIIIIIIIIIIIIIIIIIIIIIIIIIIIHIIIIIIIIIIIIIIIIIIIIIIIIIIIHEHHCIIIIIGDDDDD
@HWI-D00621:464:HFY7KBCXY:1:1202:13573:85244 1:N:0:AAGAGGCAAGTCAACA
AAGTCGTAACAAGGTTTCCGTAGGTGAACCTGCGGAAGGATCATTCATAATCAAGTGTTTTTATGGCACTTTCAAAAATCCATATCCACCTTGTGTGCAATGTCATCTCACTGGAGGTCACGGCTGTAACAATCCGTTGGTCACCTTTGGGATTTATATCTACTCAGAACTTTAGTGATTTTGTCTGAAACATATTATGAATAACTTAATTCAAAATACAACTTTCAACAACGGATCTCTTGGCTCTCGCATCGATGAAGAACGCAGC
+
IIHHIIIIIIIIIIIIHIIIIIIIIIIIIIIIIIIIIIIIIIIIIGIHIIIIIIIIIHIHIIIIIIIIIIIIIIIHIHHHHIIIIIIIIIIIIIIIIIIIIIIIIIIIIIIIIIIIIIHIIIIIIIIIIIIIIIIIHIIIIIIIHIHIIHHIIIIIIIIIIIIIIIHIIIIIIIIIIIIIHHHIIIHHIIIIIIIIHIHIIIIIIIIIIIIIIIHHIHHIIIIHIIIIIIHIIIIIIIIIIIIHHHIIIIIIIIIIIIIIIIIDBBDB
@HWI-D00621:464:HFY7KBCXY:1:1202:17373:85701 1:N:0:AAGAGGCAAGTCAACA
AAGTCGTAACAAGGTTTCCGTAGGTGAACCTGCGGAAGGATCATTACTGAAAAACTTTTTCAAGTTTTTTTAAATCCCATTGTCTACCTACCATGTTGCTTCCACTGGGCATGTCTTACCTTGTGTAAGACCTTTGGCTTATGTGAATAACCCAAGTCAGGGAGTTGCCGGTGGCAAGACTATCTACCAAAACTTGATTAAAATACAGTGTCTGAATCTTTTGCTTCAATGAAATAAAACTTTCAACAACGGATCTCTAGGCTCTTGCATCGATGAAGAACGCAGC
+
IGIIIIIIIIIIIHHIIIIHIIGHHIIHHHIIIIIIIIIHIIIIIIHIIHIIIIIIIIIIIIIIHHIIIIIIIIIIIIIFHHIIIIIIIIIIIIIIIIIIIIHIIIIIIIIIHIIIIIIIIIIIIIIIIHIIIIIIIIIIIIIIIIIIIIIIIIIHHIIIIIIIHHIIIIIIIIHIIIIIIIIIHIIIIIIIIIIIIHIIIIIIIIIIIIIIIIIIIIIIHIHHIIIIIIIIIHHH@EHHIHIHIIIIHHIHHHHIIHFIHHGIIIHEHFHEEG?IHHHCC@@@BD
@HWI-D00621:464:HFY7KBCXY:1:1202:15509:86107 1:N:0:AAGAGGCAAGTCAACA
AAGTCGTAACAAGGTTTCCGTAGGTGAACCTGCGGAAGGATCATTACTGAAAAACTTTTCAAGTTTTTTTATATCCCATTGTCTACCTACCATGTTGCTTCCACTGGGCATGTTTTACCTATGTAAAACCTTTGGCTTGTGTGAATAACACAAGTTAAGGAAGTTGCCGGTGGCAAGACCATCTACCAAAACTTGATTAAAAATACTGTGTCTGAATCTTTTGCTTCAATGAAATAAAACTTTCAACAACGGATCTCTAGGCTCTTGCATCGATGAAGAACGCAGC
+
IIIIIIIIIIIIIIIIIIIIIIIIIIIIIIHIIIIIIIHHIIIIHIIHIHIIIHIIIIIIIIIIIIIIIIIIIIIIIIIIIIIIIIIIIIIIIIIIIHIIIIIIIIIHIIIIIHIIIIHHHIIIIIIIIIIIIHIIIIIIIIIIIIIIIIIIIIIIIIIIIIIIIIIIIIIIIIIIIIIIIIHIIIIIHHHIIHHIIIIIIIIIIIIIIIIIIIIHIIIIIIIIIIIIIIHIIHIIIIIIIIIIIIIIIIIIIIIIIHHFHGIIIIHFIIIHIHIIIIIIIDDB@D
@HWI-D00621:464:HFY7KBCXY:1:1202:12043:86395 1:N:0:AAGAGGCAAGTCAACA
AAGTCGTAACAAGGTTTCCGTAGGTGAACCTGCGGAAGGATCATTAACATATTCCATTCCACGCGTCTTGAGGAGACCGTTAACCGACCCTTCACTGGGTTGGGACACGCCTTCTCGTATAAGGACAAATCTTTTAACCTTTGACAAACAACCATCAGTTCTCTTATTGAGAGTTCTGTTTTCATAATCATATATGAAAAACAACTTTTAACAATGGATCTCTTGGCTCTTGCATCGATGAAGAACGCAGC
+
IIIIIIIIIIIIIIIIIIIIIIIIIIIIIIIIIIIIIIIIIIIIIIIIIIHIIIIIIIIIHIIIIIIIIIHIIIIHIIIIIIIIIIIIIIIIIIIIIIIIIIIIIIIIIIIIIIIIIIIIIIIIIIIIIIIHIIIIIIIIIIIGIIIHIIIIIIHIIIIGIIIIIIIIHIIIIIIIIIIIIIIIIIIIIIIIIIIIIHIIIIIIIIIIIIIIIIIIHIHIIIIHIIIIIHIIIIIIIIIIHIIIIIDDD?D
@HWI-D00621:464:HFY7KBCXY:1:1202:14664:86598 1:N:0:AAGAGGCAAGTCAACA
AAGTCGTAACAAGGTTTCCGTAGGTGAACCTGCGGAAGGATCATTACTAGAGCAAAGGATAGACAGCGCCCGCGGAGCTCGCTCCCGGGGCTACCCTACTCCCGTAGGGTTTAGAGTCGTCGGGCCTCTCGGAGAAGCTCGGTCCTGAACTCCACCCTTGAATAAACTACCTTTGTTGCTTTGGCGGGCCGCCTCGTGCCAGCGGCTTCGGCTGTTGAGTGCCCGCCAGAGGACCCCAACTCTTGTTTTTAGTGATGTCTGAGTACTATATAATAGTTAAAACTTTCAACAACGGATCTCTTGGTTCTGGCATCGATGAAGAACGCAGC
+
IHIIIIHHHIIIIIIIIIIIIIIIIIIIIIIIIIIIIIIIIIIIIIIIIIHHIIIIIIIIHIIIIIIIIIIIIIIIIIIHHIIIIIIIIIIIIIIIIIIIIIIIIIIIIIIIIIHIHIIIIIIHIIIIIIIIIIIIIIIIIIIIIIIIIIIIIIIIIIIIIIIIIIHIIIIIIHIIIIIIIIIHIIIIIIIIIIIIIIIIIIIIHIIHHIIIIIIIIIIIIIIIIIHHIIIHIHHIIIHHEHGIIIIIHIIIIIIIIGIIIIIIIIIIIIIIIIIIIIIHHHIIIIIIIIHIIHCIIIIIIIIIIIIIIIIIIIIIFIHIIIIIBDDDD
@HWI-D00621:464:HFY7KBCXY:1:1202:11321:87473 1:N:0:AAGAGGCAAGTCAACA
AAGTCGTAACAAGGTTTCCGTAGGTGAACCTGCGGAAGGATCATTACTGAAAAACTTTTTCAAGTTTTTTTAAATCCCATTGTCTACCTACCATGTTGCTTCCACTGGGCATGTCTTACCTTGTGTAAGACCTTTGGCTTATGTGAATAACCCAAGTCAGGGAGTTGCCGGTGGCAAGACCATCTACCAAAACTTGATTAAAATACAGTGTCTGAATCTTTTGCTTCAATGAAATAAAACTTTCAACAACGGATCTCTAGGCTCTTGCATCGATGAAGAACGCAGC
+
IIIIIIIIIIIIIIIIIIIIIIIIIIIHIIIIIIIIIIIHIIIHIIIIHIIHIIIIIIIIIIIIIIIIIIIIIIIIIIIHHIIIIIIIIIIIIIIHIIIIIIHIIIIIHIIIIIIIIIHIIHIIIIIHHIIIIIIICIIHIIGHIIIIIIHIIIIIIIIIIIIIIIHIIIIIHIIIIIIIIIIHIIIIIIIHIIIIIIIIIIIHIIIHIIIIIIIIIIIIIIIIIIIIIHIIIIIHIIIIIIIIIIIIIIIIHIIIIIIIIHHIIIIIIIIIIIIIIIIIIADD?D
@HWI-D00621:464:HFY7KBCXY:1:1202:15127:87733 1:N:0:AAGAGGCAAGTCAACA
AAGTCGTAACAAGGTTTCCGTAGGTGAACCTGCGGAAGGATCATTACTGAAAAACTTTTCAAGTTTTTTTATATCCCATTGTCTACCTACCATGTTGCTTCCACTGGGCATGTTTTACCTATGTAAAACCTTTGGCTTGTGTGAATAACACAAGTTAAGGAAGTTGCCGGTGGCAAGACCATCTACCAAAACTTGATTAAAAATACTGTGTCTGAATCTTTTGCTTCAATGAAATAAAACTTTCAACAACGGATCTCTAGGCTCTTGCATCGATGAAGAACGCAGC
+
IIIIIIIIIIIIIIIIIIIIIIIIIIIIIIIIIIIIIIIHIIIIIIIIIIIIIIIIIIIIIIIIIIIIIIIIIGIIIIIHHHIIIIIIIIIIIIIIIIIHIIIIIIIIIIIIIIIIIHHIIIIIIIIIIIIIHHIIIIIIIIIHHIIIIIIIIIIIIHIIIIIIIIIIIIHIIIIIIIIIIIHHHIIIHIHIIIIIIIIIIIIIIIIIIIIIIIIIIIIIIIIIIIIIIIIIIIIIIIHHIHHHIHIIIIIIIIIIIIFIHHIHIIIIIIHIIGIIIIIIIDCDCD
@HWI-D00621:464:HFY7KBCXY:1:1202:10802:87942 1:N:0:AAGAGGCAAGTCAACA
AAGTCGTAACAAGGTTTCCGTAGGTGAACCTGCGGAAGGATCATTAAAACAAAATGAATTTGTCGGGGCGGATATTCTTCTGCCCCGCGTATTCAACCAACCCGCTCTTGTATTTGGATCAAACGTCAAACAAAAACTTTTATATATTATAATAAAAAATAAACTTTCAACAACGGATCTCTTGGCTCTCGCATCGATGAAGAACGCAGC
+
IGHIIIIIIIIGIIHHIIIIIIIIIHIIIHIIIIIIIIIIHIIIIIIIIIIIIIIIIIIHIIIIIIGHIHHHIHIIIIIIIIIIIIHIIIIIHHHHIIIHIIHIIHIIIIIIIIIIHIHIIHIIIIIIHIIIIIIGHIHIIIIIIIIIIIIIIIIIIIIIIIIIIIHIHHHGIIIHHIIIIIIIIHIHIIIIIIIIIIIIIIIHIHGHHA
@HWI-D00621:464:HFY7KBCXY:1:1202:8580:88044 1:N:0:AAGAGGCAAGTCAACA
AAGTCGTAACAAGGTTTCCGTAGGTGAACCTGCGGAAGGATCATTCATAATCAAGTGTTTTTATGGCACTTTCAAAAATCCATATCCACCTTGTGTGCAATGTCATCTCACTGGAGGTCACGGCTGTAACAATCCGTTGGTCACCTTTGGGATTTATATCTACTCAGAACTTTAGTGATTTTGTCTGAAACATATTATGAATAACTTAATTCAAAATACAACTTTCAACAACGGATCTCTTGGCTCTCGCATCGATGAAGAACGCAGC
+
IIIIIIIIIIIIIIIIIIIIIIIIIIHIIIIIIIIIIIHIIIIIIIIIIIIHIIIIIHIIIIIIIIIIIIIIIIIIIIIIIIIIIIGIIIIIIIIIIIIIIIIIIIIIIIIIIIIIIIIIIIHIHHIHIIIIIIIIIIIIHIIIHIIIIIIIIIIIIIIIIIIIIIHIIIIIIIIIIIIIIIIIHIIHIHIIIIIIIIIIIIIIIIHIIIHIIIIIHIIIIIIIIIIIIIIIIIIIIIIIIIIIGIIHIIIIIIIIIIIIIIIDDDDD
@HWI-D00621:464:HFY7KBCXY:1:1202:10676:88095 1:N:0:AAGAGGCAAGTCAACA
AAGTCGTAACAAGGTTTCCGTAGGTGAACCTGCGGAAGGATCATTCATAATAAGTGTTTTATGGCACTTTTTAAATCCATATCCACCTTGTGTGCAATGTCAGTCGATCTTCTTCATGGAGATCGACCAAACATCAACCTTTATTTTTTAACTCTTTGTCTGAAAAATATTATGAATAAACAATTCAAAATACAACTTTCAACAACGGATCTCTTGGCTCTCGCATCGATGAAGAACGCAGC
+
IIIIIIIIIIIIIIIIIIIIIIIIIIIIIIIIIIIIIIIIIIIIIIIIIIIIIIIIIIIIIIIIIIIIIIIIIIIHIIHHIIIIHIIIIIIIIIIIIIIIIIIIIIIIIIIIIIIIIIIIIIIIIIIIIIIIIIIIIIIIIIIIIIIIIIIIIIIIIIIIIIIIHHHIIIIIIIIIIIIIIIHIIIIIIIIIIIIIIHIHHHIIIIIIIHHIIIIIIIIIIIIIIIHHIIIIIIIIIDDDAD
@HWI-D00621:464:HFY7KBCXY:1:1202:12562:88462 1:N:0:AAGAGGCAAGTCAACA
AAGTCGTAACAAGGTTTCCGTAGGTGAACCTGCGGAAGGATCATTAATGCTTAGCATAAGCAGAAGCGTCTTCTGATGCCCTGCTCAATGCATTGCCTTATTCCAAACTCTCGAAGCTTTTTTCTCTTGGAAAAAGTCTTCGACGTCACAAGTAACTTGAGGACGTTTCTCTTTGGAGAGATGTTCCTCTACCTTTTTATTACCATCATTACCCTACTTAAACTTATTAGACTGATATCACAAAACATTTATTTCTGATAAATGGAAAAAACAACTCTTAGCAATGGATATCTAGGCTCTCGCATCGATGAAGAACGCAGC
+
IIIIIIIIIIIIIIIIIIIIIIIIIIIIIIIIIIIIIIIIIIIIIIIIIIIGHIIIIHGHHHHHIIIIIIIGIIIIIIIIIHIIIIIIIIIIIIIIIIIIIIIIIIIIIHIIIIIIIIIIIIIIIIIIHIIIIIIIIIIIHIIIIIIIIIIIIIIIIIHIIIIIIHIIIIIIIIHHIIIIIIIIIIIIIIIHIHHIHIGIIHHHHHHIIIGHHHIIHIIHIHIIFHIIIIIHHIIIIHIIIIIIHIIIIIIIIIHHIIHIIHIHGIHGIIHEIIIHHHEHGIIIHIIIIIIIIIIIIGIIIIIIIIIIIIHIIIIIDDDDD
@HWI-D00621:464:HFY7KBCXY:1:1202:14414:88284 1:N:0:AAGAGGCAAGTCAACA
AAGTCGTAACAAGGTTTCCGTAGGTGAACCTGCGGAAGGATCATTACCTAGAGTTGCGGGCTTTGCCTGCCATCTCTTACCCATGTCTTTTGAGTACCTTCGTTTCCTCGGTGGGTTCGCCCGCCGGTTGGACAACACTTAAACCCTTTGTAATTGAAATCAGCGTCTGAAAAAACTTAATAGTTACAACTTTCAACAACGGATCTCTTGGTTCTGGCATCGATGAAGAACGCAGC
+
IIIIIIIIIIIIIIIIIIIIHIIIIIIIIIIIIIHIIIHIIIIHIIIIIHIIIIIIIIIIIIIIIIIIIIIIIIIIIIHIIIIIIIIIIIIIIIIIIIIIIIIIIIIIIIIIIIIIIIIIIIIIIIIIIIIIIIHIIIIIIIIIIIIIIIIIHHIIIIIIIIIIIIIIIIIIIIIIIIIIIIHIIIIIIIIHIIIIIIIIIIIIIIIIIIIIIIIIIIIIIIIIIIIIIIIDDDBD
@HWI-D00621:464:HFY7KBCXY:1:1202:17347:88278 1:N:0:AAGAGGCAAGTCAACA
AAGTCGTAACAAGGTTTCCGTAGGTGAACCTGCGGAAGGATCATTCATAATAAGTGTTTTATGGCACTTTTTAAATCCATATCCACCTTGTGTGCAATGTCAGTCGATCTTCTTCATGGAGATCGACCAAACATCAACCTTTATCTTTTAACTCTTTGTCTGAAAAATATTATGAATAAACAATTCAAAATACAACTTTCAACAACGGATCTCTTGGCTCTCGCATCGATGAAGAACGCAGC
+
IIIIIIIIIIIIIIIIIIIIIIIIIHHHHHIIIHIIIIIIIIIIIIIIIIIIIIIIIIIIIIIIIIIIIIIIIIIIIIIIIIIIIIIIIIIIIIIIIIIIIIIIIIIIIIIIIIIIIIHIIIIIIIIIIIIIIIIIIIIIIIIIIIIIIIIIIIIIIIIIIHGHIIIIIIIIIIIIIIIIIIIHIHIIIIHHHHIIIIIIIIIIIIIHIIIIIIIIIIIIIHEHEEHHIHIIIIHHGD?@DD
@HWI-D00621:464:HFY7KBCXY:1:1202:13850:89081 1:N:0:AAGAGGCAAGTCAACA
AAGTCGTAACAAGGTTTCCGTAGGTGAACCTGCGGAAGGATCATTACAAATCCATCCACGTCTCATTCTTGAGACCACGTTGAAATGTTCCCTAGTGAGCCTCCTCGACACGCTTTTCAGCCTTTACCGGCAGTCAGGTCCGTCTTGGGGCGCGCTAGGCTTGTAAACTAGTACCATCTGTTGCTCAAAAGTATTTTCTTGATGTTATCATCAAGGCAAACAAAGTACAACTTATAACAATGGATCTCTAGGCTCTTGCATCGATGAAGAACGCAGC
+
IIIIIIIIIIIIIIIIIIIIIIIIIIEHHHIHIIIIIIIIIIIIIIIIIIIIIIIIIIHHHIHIIIIIIIHIIIIIIIIIIIIHIIIIIHHIIIIIIIIIIIIIIIHIIIIIIIIIIIIIIIIIIIIIIIIIIIIIIIIIIIIIIIIIIIHIIIIIIIIIIIIIIIIIIIIIHHIIIIIIIHIIIIIIIIIIIIIIIIIIIGIIIIIIIHHIIIIIIIIIIIIIIIIIIHHIIIIIHIIIIIIIIIIIIIIIHIIIIIIIIIIIHIIIIIIIDDDDB
@HWI-D00621:464:HFY7KBCXY:1:1202:14638:89604 1:N:0:AAGAGGCAAGTCAACA
AAGTCGTAACAAGGTTTCCGTAGGTGAACCTGCGGAAGGATCATTACAGAGTTCATGCCCTTACGGGTAGATCTCCCACCCTTTGAGTACTATACTTTTGTTGCTTTGGCAGGCCGCTTCGGCTACCGGCTTCGGCTGGTGAGTGCCTGCCAGAGGACCCCAAATTCTGAATTATAGTGTCGTCTGAGAACTATATAATAGTTAAAACTTTCAACAACGGATCTCTTGGTTCTGGCATCGATGAAGAACGCAGC
+
IIIIIIIIIIIIIIIIIIIIIIIIIIIIIIIIIIIIIIIIIIIIIIHIHHIHIHIIIIIIIIIIIIIIHIIIIIIIIIIHHIHIIIIIHIIIIIIIIIIIIIIIIIIHIIIIIIIIIIIIIIIIIIIIIIIIIIIIIIIIIIIIIIIIIIIHIIIIIIIIIIIIIIIIIIIIIIIIIIIIIIIIIIIIIIIIIIHHHHIIIIIIHIIIIHIHHHIIIIIIIIHIIIIIIIIIIIIHIHEIHHIIHIHGIDDDDB
@HWI-D00621:464:HFY7KBCXY:1:1202:7651:90112 1:N:0:AAGAGGCAAGTCAACA
AAGTCGTAACAAGGTTTCCGTAGGTGAACCTGCGGAAGGATCATTCATAATAAGTGTTTTATGGCACTTTTTAAATCCATATCCACCTTGTGTGCAATGTCAGTCGATCTTCTTCATGGAGATCGACCAAACATCAACCTTTATCTTTTAACTCTTTGTCTGAAAAATATTATGAATAAACAATTCAAAATACAACTTTCAACAACGGATCTCTTGGCTCTCGCATCGATGAAGAACGCAGC
+
IIIIIIIIIIIIIIIIIIIIIIIHIIHFIHIIIGIIIIIIIIHIIIIIIIIIIIIIIIIIIIIIIIIIIIIIIIIIIIIIIIIIIIIIIIIIIIIIIIHIIIIIIIIIIIIIIIIIIIIHIIIIIIIIIIHIIHIHIHHHIIIIIIIIIIIIIIIIIIIIIIIIIIIIIIIIIIIIIIIIHIIHHIIIHHIIHIIIHHIIIIIIIIIIIIIIIIHHHHIIIIIIIIIIIIIIIIIHHDDDDD
@HWI-D00621:464:HFY7KBCXY:1:1202:7885:90102 1:N:0:AAGAGGCAAGTCAACA
AAGTCGTAACAAGGTTTCCGTAGGTGAACCTGCGGAAGGATCATTCACAATGAGTGTTTAATGGCACTTTAAATCATTACCCACCTTGTGTGCACTGTAAGGAGGAGGCAGAACGGGTTGCCGTTCTGTCACTTTCATTATACATATACTATCTTCATTTCTCGTCTATTTTTGTATGAGTATCAAAACTCTAATACAACTTTCAACAACGGATCTCTTGGCTCTCGCATCGATGAAGAACGCAGC
+
IIIIIIIIIIIIIIIIIIIIIIIIIIIIIIIIIIIIIIIIIIIHHIIIIIIIIIIIIIIHIIIIIIIIIIIIIIIIIIIIHIIIIIIIIIIIIIIIIIIIIIFIIIIIIIIIIIIIIIIIIIIIIIIIIIIIIIIIIIIIIIIHHIIIHIIIFIHIHHIIIIIHHIIHIIIIIIIIIHIIIIIIIIHHIHIIIIIIIIIIHIIHIHIIIIIIIIIHIIIIIHIHIIIIIIIIIIIIIIIIIDDD@B
@HWI-D00621:464:HFY7KBCXY:1:1202:9908:90057 1:N:0:AAGAGGCAAGTCAACA
AAGTCGTAACAAGGTTTCCGTAGGTGAACCTGCGGAAGGATCATTACCGAAGTACAGGCCCTCTCGTAGGGCTAAACTTCCACCCTTTGTGAACTACACTTTGTTGCTTTGGCGAGACGCCCTCGTGGCCACCGGCTCCGGCTGGTGCGCGCTCGCCAGAGAAAACCCAAACCCAAACCATATTTAGTGATTTGTCTGAAAACAAGTTTAATTATTTAAAACTTTCAACAACGGGTCTCTTGGCTCTGGCATCGATGAAGAACGCAGC
+
IIIIIIIHIIIIIIIIIIIIIIIHHIIIIIHHIIIIIIIIIIHIIFHIIIHIIIIIIIIIIIIIIIIIIIIIIIIIIIIHIIIIIIIIIIIHIIIIIIHIIIHIIIIIIIIIIIIIHIIIIIIIIHGHIIIIIIIIIIIIIIIIIIIIIIIIHHIIIIIIIHHIIIIHIIIIIIIIIHIIIIIIHIHIIIHIIHGHHIIIIIIHIIIIIIIHIHHIIIHIIIHIIIHIIIIIIIIIHHIIIIIIIIIIHGIIIIIIIIGIIIIADD?D
@HWI-D00621:464:HFY7KBCXY:1:1202:16869:90199 1:N:0:AAGAGGCAAGTCAACA
AAGTCGTAACAAGGTTTCCGTAGGTGAACCTGCGGAAGGATCATTACCGAGTTCATGCCCTTACGGGTAGATCTCCCACCCTTTGTATACTATACCTTTGTTGCTTTGGCGGGCCGCCTAGCTACTGGCTTCGGCTGGTAAGTGCCCGCCAGAGGACCCAAAACCCTGAATTATTAGTGTCGTCTGAGTAAAATATTTAATATTTAAAACTTTCAACAACGGATCTCTTGGCTCTGGCATCGATGAAGAACGCAGC
+
IHIIHIIIIIIIIIIIIIHIIIIIIIIIHHIIIIIIIIIHIIIIIIIIIIIIIIIIIIIIIIIIIIIIIIHGIIIIIIIIHIIIIIIIIIIIIIIIIIIIIIIIIIIIIIIIIIIIIIIIIIIIIIIIIIII<IIIIIIIIHIIIIIIIIIIHHIIHIHIIIIIIIIIHHHHHIIIIHHHIIIIIIIIIIIIIIIIIIIHIIIHIIIIIIIIIIGIIHHIIIIIIIIIIIIIHIIIIIIIHIIGIIIIIIIDDDDD
@HWI-D00621:464:HFY7KBCXY:1:1202:10938:90457 1:N:0:AAGAGGCAAGTCAACA
AAGTCGTAACAAGGTTTCCGTAGGTGAACCTGCGGAAGGATCATTCATAATAAGTGTTTTATGGCACTTTTTAAATCCATATCCACCTTGTGTGCAATGTCAGTCGATCTTCTTCATGGAGATCGACCAAACATCAACCTTTATCTTTTAACTCTTTGTCTGAAAAATATTATGAATAAACAATTCAAAATACAACTTTCAACAACGGATCTCTTGGCTCTCGCATCGATGAAGAACGCAGC
+
IIIIIIIIIIIIIIIIIIIIIIIIHIFHFHHHIIIIIIIIIIIIIIIIIIIIIIIIIIIIIIIIIIIIIIIIIIIIIIIHHIIIIIIIIIIIIIIIIIIIIIIHIIIIIIIIIIIIIIIIIIIIHIIIIIIIIIIHIIHIHIIIIIIIIIIIIIIIIIIIIIIIIIIIIIIIIIIIIIIIIIIIGIIIIIIIIIHIIIIIIIIIHIIIIHIIIIIIHIHIIIIIIIIIIIIIIIIIIDDDDD
@HWI-D00621:464:HFY7KBCXY:1:1202:12305:90254 1:N:0:AAGAGGCAAGTCAACA
AAGTCATAACAAGGTTTCCGTAGGTGAACCTGCGGAAGGATCATTAATGATGCCCTCGAAGTCTTTGGACTGGTAGGGTTTGTGTCGGTCTCTTCGGAGTCGACCTTATCTCACACACCGTGAACTGTGGCTTCGGCCATTTACACAAACTGTTAGTAATGAATGTAATATCATAACAAACATAAAACTTTTAACAACGGATCTCTTGGCTCTCGCATCGATGAAGAACGCAGC
+
IIIIIIIIIIIIIIIIIIIIIIIIIIIIIIIIIIIIIIIIIIIIIIIIIIIIIIHIIIIIIIHIIIHHHHIHIIIIIHIIIIIIIIIIIIIIIIIIIIIIIIIIIIIIIIIIIIIIIIIIIIIIIIIIIIIIIIIIIIIHIHIIHIIIIIIIIIIIHIIIIIIIIIIIIIIIIIIIIIIIIIIIIIIIIIHIIIIIIIIIIIIIIIIIIIHIIIIIIIIIIIIIIIIIIDDD@D
@HWI-D00621:464:HFY7KBCXY:1:1202:6586:90773 1:N:0:AAGAGGCAAGTCAACA
AAGTCGTAACAAGGTTTCCGTAGGTGAACCTGCGGAAGGATCATTACTGAAAAACTTTTTCAAGTTTTTTTAAATCCCATTGTCTACCTACCATGTTGCTTCCACTGGGCATGTCTTACCTTGTGTAAGACCTTTGGCTTATGTGAATAACCCAAGTCAGGGAGTTGCCGGTGGCAAGACTATCTACCAAAACTTGATTAAAATACAGTGTCTGAATCTTTTGCTTCAATGAAATAAAACTTTCAACAACGGATCTCTAGGCTCTTGCATCGATGAAGAACGCAGC
+
IIIHGHIIHIHIHEFHIHHHIIFHIIIIIHIIIIIIIIIHHIIIIHIIIIIIIIIIIIIIIIIIIIIIIIHIIIIIIIHHHHHIIIIIHIIHIIIIIIIIIIIIIIIIIIIHHHIIIIIHIIIIIHHHHHIHIIIIHIIIIIHHIIIIHHIHIIIIIIIIIIIHIIHIIIIIIIHIHIIIIIIHGHHHHHHHIHIHHHHIIIIIHIIIIIIIIIIIIHIIIIIIHHIIIHGIIHIHHIIIIIIIIIIIIIHCEIHIHH@HGHEEHGECHIIHHEHIHIHEC?DB@?
@HWI-D00621:464:HFY7KBCXY:1:1202:8791:91179 1:N:0:AAGAGGCAAGTCAACA
AAGTCGTAACAAGGTCTCCGTTGGTGAACCAGCGGAGGGATCATTACCGAGTTTACAACTCCCAAACCCCTGTGAACATACCATATTGTTGCCTCGGCGGTGCCTGTTTCGGCAGCCCGCCAGAGGACCCAAACCCTAGATTACATTAAAGCATTTTCTGAGTCAATGATTAAATCAATCAAAACTTTCAACAACGGATCTCTTGGTTCTGGCATCGATGAAGAACGCAGC
+
IIIIIIIIIIIIIIIIIIIIIIIIIIIIIIIIIIHIHIIIIIIIIIIIHHIIIIIIIIIIIIIIIIIIIIIIIIIIIIIIIIIIIIIIIIIIIIIIIIIIIIIIIIIIIIIIIIHIIIIIIHIIIIHIIIIIIIIIIIIIHIIIIIIIIIIIIIIIIIIHIIIIIIIIIIIIIIIIIIIIIIIIIIIIIIIIIIIIIIIIIIIIIIIIIIIIIIIIIIIIIIIIIIGFDDD
@HWI-D00621:464:HFY7KBCXY:1:1202:13451:91228 1:N:0:AAGAGGCAAGTCAACA
AAGTCGTAACAAGGTCTCCGTTGGTGAACCAGCGGAGGGATCATTACTGAGTTACTACTCTCAACCCTTTGTGAACTTTTTACCTAGTGTTGCTTCGGCAGGTTTTCCCAGGGAGGGAAAAGTCGCCCTTCGGGGCAGCCTGCCAGAGGCATTTTTACTCTGATTTTTTTGGATTCTGAGTTTCTTTAAAAAAGAAAAAAAACTTTCAGCAACGGATCTCTTGGTTCTGGCATCGATGAAGAACGCAGC
+
IIIIIIIIIIIIIIIIIIIIIIIIIIIIII=IIIIIIIIIIIIIIIIIIHIHIIIIIIIIIIIIIIIIIIIHIIHIIIIHHIIIIIIIIIIIIIIIIIIIIIIIIIIIIIIIIIIIIIIIIIIIIIIIIIIIIIIIIIIIIIIIIIIIIIIIIIIIIIIIIIIIIIIIIIIIIIIIIIIIIIIIIIIIIIIIIIIIIIIIIIIIIIIIIIIIIIIIIIIIIIIIIIIIIIIIIIIIIIIIIIIIDDDDD
@HWI-D00621:464:HFY7KBCXY:1:1202:11990:91761 1:N:0:AAGAGGCAAGTCAACA
AAGTCGTAACAAGGTTTCCGTAGGTGAACCTGCGGAAGGATCATTACTGAAAAACTTTTTCAAGTTTTTTTAAATCCCATTGTCTACCTACCATGTTGCTTCCACTGGGCATGTCTTACCTTGTGTAAGACCTTTGGCTTATGTGAATAACCCAAGTCAGGGAGTTGCCGGTGGCAAGACTATCTACCAAAACTTGATTAAAATACAGTGTCTGAATCTTTTGCTTCAATGAAATAAAACTTTCAACAACGGATCTCTAGGCTCTTGCATCGATGAAGAACGCAGC
+
IIIIIIIIIIIIIIIIIIHIIIIIIIIIIIIIIIIIIIIIIIIIIIIIIHIHIGIIIIIHIIIIIIIIIIIIIIIIIIIIHIHHIIIIIIIIIIIIIIIIIIIIIIIIIIIIIIIIIHHGHIIIIIIIHIHIIIIIIIIIIIIIIIIIIIIIHIIIIIIIIHIHHIIIIIIIIIIIIIIIIIGIIIIIIHHHIIIIIIIIIIIIIIIIHIIIIIIIIIIIHIIIIIIIIIIIIIIIIIIIIIIIIIIIIIIHIIIIIIHHIHIHIIIIIIIIIIIIIIIIIDDD0B
@HWI-D00621:464:HFY7KBCXY:1:1202:12018:92250 1:N:0:AAGAGGCAAGTCAACA
AAGTCGTAACAAGGTTTCCGTAGGTGAACCTGCGGAAGGATCATTCATAATAAGTGTTTTATGGCACTTTTTAAATCCATATCCACCTTGTGTGCAATGTCAGTCGATCTTCTTCATGGAGATCGACCAAACATCAACCTTTATCTTTTAACTCTTTGTCTGAAAAATATTATGAATAAACAATTCAAAATACAACTTTCAACAACGGATCTCTTGGCTCTCGCATCGATGAAGAACGCAGC
+
IIIIIIIIIIIIIIIIHIIIIIIIIIHGGIIIIIIIIIIIIIIIHIIIIIIIIIIIIIIIHIIIGIIIIIIIIIIIIIIIIHIIIIIIIIIIIIIIIIIIIIIIIIIIIIIIIIIIIIHHHIIIIIIIIHHIIHIIIIIIHHIIIIIIIIIIIIIIIIIIHHIIIIIHIIIIIIIHHIIIIIIIIIIIIIIIIIIIIIIIIIIIIIIIIIIIIIIIIIHIHIIIIIIIIHEIIIIHCDDDCD
@HWI-D00621:464:HFY7KBCXY:1:1202:15559:92297 1:N:0:AAGAGGCAAGTCAACA
AAGTCGTAACAAGGTTTCCGTAGGTGAACCTGCGGAAGGATCATTACCGAAGTACAGGCCCTCTCGTAGGGCTAAACTTCCACCCTTTGTGAACTACACTTTGTTGCTTTGGCGAGACGCCCTCGTGGCCACCGGCTCCGGCTGGTGCGCGCTCGCCAGAGAAAACCCAAACCCAAACCATATTTAGTGATTTGTCTGAAAACAAGTTTAATTATTTAAAACTTTCAACAACGGATCTCTTGGCTCTGGCATCGATGAAGAACGCAGC
+
IIIIIIIIIIIIIIIIIIIIIIIIIIIIIIIIIIIIIIIIIIIIIIIIIHIIIGIIIIIIIIIIIIIIHIIIIIIIIIIIHIIIIIIIIIIIIIIIIIIIIIIIIIIIIIIHIIIIIIIIIIIIIIIIIIIIIIIIIIIIIIIIIIIIIIIIIIIIIIIHHIIIHIHIIIHIIIIIIIIIIIIIIIIIIIIIIIIIIIIIHHIIIIIIIIIIIIIIIIIIIIIIIIIIIIIIIIIIIIIIIIIIIIIIHHIIIIIHIIIIIIHDADDD
@HWI-D00621:464:HFY7KBCXY:1:1202:8997:92953 1:N:0:AAGAGGCAAGTCAACA
AAGTCGTAACAAGGTTTCCGTAGGTGAACCTGCGGAAGGATCATTACCGAGTGAGGGCCCTCTGGGTCCAACCTCCCACCCGTGTTTATCGTACCTTGTTGCTTCGGCGGGCCCGCCTCACGGCCGCCGGGGGGCACCTGCCCCCGGGCCCGCGCCCGCCGAAGACACCATTGAACTCTGTCTGAAGATTGCAGTCTGAGCGATTAACTAAATCAGTTAAAACTTTCAACAACGGATCTCTTGGTTCCGGCATCGATGAAGAACGCAGC
+
IHIIIIIIIHIIIHIIIIIIIIIHIHIIIIIIIIIIHIIIIIIIIIIIIGIIIIIEHIIIIIIIIHIIIIIIIIIIIHIIHIIIIIIIIIIIIIIIIIIIIIIIIIHIIIIIIIIHIHIIIIHIIIIHIIIHHEHIIGHIIIIIIIIHIHIIIHGHIIIIIIIIIHHHIIIIHHDIIIIIHIIIIIIIIIHHHHHIIIIIIHHIIIIIIIIIIIIIIIIIIIIIIHHGHHIIIIIIHIIHIIIIIHHHIHIIIGIIIHIIIIIHDDDAD
@HWI-D00621:464:HFY7KBCXY:1:1202:4383:93173 1:N:0:AAGAGGCAAGTCAACA
AAGTCGTAACAAGGTTTCCGTAGGTGAACCTGCGGAAGGATCACTAGTGAATAAACCGGGGAGCGTCTTAACTGACCTCCCCATCCCTTCACAATCCACATACACCTGTGCACTGTTTTGGCTTTTGAGCAATCGAAAGCCAATCATTTTATACAAACTCTTAGTTTAATGAATGTAACCGTTTTATATAAACAAAATAAAACTTTCAACAACGGATCTCTTGGTTCTCGCATCGATGAAGAACGCAGC
+
IIIIIIIIIIIIIIIIIIIIIIIIIIIIIIIIIIIHIIHIIIIIIIIIIHHIIIIIIIIIIIHIIHHIIIIIIIIIIIIHIIIIIIIIHIIIIIIIIIIIIIIIIIIIIIIIIIIIIIIIIIIIIIIIIIIIIIIIIIIIIIIIIIIIIIIIIIIIHIIIIIIIIHIIIIIIIIIIHIIIIIIIIIIIIIIIIIIIIIIIIIIIIIHIIIIIIIIIIIIIIIIIIIIIIIIIIIIIHIIIIHHCDCDDD
@HWI-D00621:464:HFY7KBCXY:1:1202:9877:93013 1:N:0:AAGAGGCAAGTCAACA
AAGTCGTAACAAGGTTTCCGTAGGTGAACCTGCGGAAGGATCATTCATAATAAGTGTTTTATGGCACTTTTTAAATCCATATCCACCTTGTGTGCAATGTCAGTCGATCTTCTTCATGGAGATCGACCAAACATCAACCTTTATCTTTTAACTCTTTGTCTGAAAAATATTATGAATAAACAATTCAAAATACAACTTTCAACAACGGATCTCTTGGCTCTCGCATCGATGAAGAACGCAGC
+
IIIIIIIIIIIIIIIIIIIIIIIHIHGHHIIIIIIIIIIIIIIIIIIIIIIIIIIIIIIIHIIHIIIIIIIIIIIIIIIIIIIIIIIIIIIIIIIIIIIIIIIIIIIIIIIIIIIIIIIIHIIIIIIIIIIIIIIIIIIIIIIIIIIIIIIIIIIIIIIIIIIIIIIIIIIIIIIIIIIIIIIIHIIIIIIIIIIIIIIHIIIIIIIIIIIIIIIIIIIIIIIIIIIIIIHIIIIIIDDDDC
@HWI-D00621:464:HFY7KBCXY:1:1202:12299:93366 1:N:0:AAGAGGCAAGTCAACA
AAGTCGTAACAAGGTTTCCGTAGGTGAACCTGCGGAAGGATCATTCATAATAAGTGTTTTATGGCACTTTTTAAATCCATATCCACCTTGTGTGCAATGTCAGTCGATCTTCTTCATGGAGATCGACCAAACATCAACCTTTATCTTTTAACTCTTTGTCTGAAAAATATTATGAATAAACAATTCAAAATACAACTTTCAACAACGGATCTCTTGGCTCTCGCATCGATGAAGAACGCAGC
+
IIIIIHIIIIIIIIIIIIIIIIIIIIHFHIIIIIIIIIIIIIIIIIIIIIIIHIIIIIIIHIHIIIIIIIIIIIIIIIIHIIIHIIIIIIIIIIIIIIIIIIIIIIIIIIIIIIIIIIIIIIIIIIIIIIIIIIIIIIHIIIIIIIHIIIIIIIIHIIIIIIIIIIIIIIIIIIIIIIIIIIIIHIIHIIIIIIIIIHIIIIIIIIIIIIIIIIIIHIIHIIIHIHIIIIIIIIIIIDDDAD
@HWI-D00621:464:HFY7KBCXY:1:1202:15781:93264 1:N:0:AAGAGGCAAGTCAACA
AAGTCGTAACAAGGTCTCCGTAGGTGAACCTGCGGAGGGATCATTACAAGTGACCCCGGTCTAACCACCGGGATGTTCATAACCCTTTGTTGTCCGACTCTGTTGCCTCCGGGGCGACCCTGCCTTCGGGCGGGGGCTCCGGGTGGACACTTCAAACTCTTGCGTAACTTTGCAGTCTGAGTAAACTTAATTAATAAATTAAAACTTTTAACAACGGATCTCTTGGTTCTGGCATCGATGAAGAACGCAGC
+
IIIIIIIIIIIIIIIIIIIIIIIHIIIIIIIIIIIIIIGIIIIIIIIIHHIIIIIIIIIIIIIIIIIIIIIIIIIIIIIGHIIIIIIIIIIIIIIHIIIIIIIIIIIIIIIIIIIIIIIIIIIIIIIIIHIIIIIIIIIIIHIIIIIIIIIIIIIIIIIIIIIIIIIIIIIIIIIIIIIIIIIIIIIIIIIIIIIIIIHIIHIIIIIIIHHHIIIIIIIIIIIIIIIIHIIIIIIIIIGIIIIIIIDDACD
@HWI-D00621:464:HFY7KBCXY:1:1202:15990:93410 1:N:0:AAGAGGCAAGTCAACA
AAGTCGTAACAAGGTTTCCGTAGGTGAACCTGCGGAAGGATCATTACTGAAAAACTTTTCAAGTTTTTTTATATCCCATTGTCTACCTACCATGTTGCTTCCACTGGGCATGTTTTACCTATGTAAAACCTTTGGCTTGTGTGAATAACACAAGTTAAGGAAGTTGCCGGTGGCAAGACCATCTACCAAAACTTGATTAAAAATACTGTGTCTGAATCTTTTGCTTCAATGAAATAAAACTTTCAACAACGGATCTCTAGGCTCTTGCATCGATGAAGAACGCAGC
+
IHIIIIIIGIIIIHHIIIIIIIIFIIIIIIIIIGIIIHIIIIIIHIIIHHGHIIIIHIIIIIIIIIIHHIIIIIIIHIIIIIIIIIIIIIIIIIIIHIIIIHHIIIIHIIIIIIIIIIIIIHIIIIIHIIIIIIHHHHIIIIIIIIIIIIIIIIIIIIIIIIIIHIHIIIIIIIIIIIHIIIIIHIIIIIIIHIHHIIIIIIIIHIIIIIIIIIIIIIIIHIIIIIIIIHIIIIIIIIIIIIIIHIIIIIIIIIIIIIHHGIIIIHHGIIIIIIHIIIIIIDBDDD
@HWI-D00621:464:HFY7KBCXY:1:1202:14724:93620 1:N:0:AAGAGGCAAGTCAACA
AAGTCGTAACAAGGTCTCCGTAGGTGAACCTGCGGAGGGATCATTACAAGTGACCCCGGTCTAACCACCGGGATGTTCATAACCCTTTGTTGTCCGACTCTGTTGCCTCCGGGGCGACCCTGCCTTCGGGCGGGGGCTCCGGGTGGACACTTCAAACTCTTGCGTAACTTTGCAGTCTGAGTAAACTTAATTAATAAATTAAAACTTTTAACAACGGATCTCTTGGTTCTGGCATCGATGAAGAACGCAGC
+
IIIIIIIIIIIIHIIIIIIIIIHIIIIIIIHIIIIIIIIIIIIIIIIIIIIIHHIIIIHIIHIIIIIIIIIIIIIIIIIHHIIIIIIIHIIIIIIIIIIIIIIIIIIIIIIIIIIIIIIIIIIIIIIIIIIIIIGHIIIIIIIIIIHHHIIIIIIIIIIIHIIIIHHIIIIIIIIHIIIIIIIIHIIIIIIIIIIHIIIIIIIIIHIIIIIIHIIIIIIHIIIIIIIIHIIIIIIIIIIIIIIIIGCDDDC
@HWI-D00621:464:HFY7KBCXY:1:1202:10812:93769 1:N:0:AAGAGGCAAGTCAACA
AAGTCGTAACAAGGTCTCCGTTGGTGAACCAGCGGAGGGATCATTACCGAGTTTACAACTCCCAAACCCCTGTGAACATACCACTTGTTGCCTCGGCGGATCAGCCCGCTCCCGGTAAAACGGGACGGCCCCCCAGAGGACCCCTAAACTCTGTTTCTATATGTAACTTCTGAGTAAAACCATAAATAAATCAAAACTTTCAACAACGGATCTCTTGGTTCTGGCATCGATGAAGAACGCAGC
+
IIIIIIHIIIIIIIIIIIIIIIIIIIIIIHIIIIIIIIIIIIIIIIHIIIIIIIHIIIIIIIIIIIIIIIIIIIIIIIIIIIIIIIIIIIIIIIIIIIIIIIIIIIIIIIIIIIIIIIIIIIIIIIIIIIIIIIIIIIIIIIIIIIIIIIIIIIIIIIIIIIIIIHIIIIIIIIIIIIIIIIIIIIIIIIIIIHIHIIHIIIIIIHIIIIHIIIIIIIIIIIIIIIIIHIIHIIIIIIDDDDD
@HWI-D00621:464:HFY7KBCXY:1:1202:12085:93793 1:N:0:AAGAGGCAAGTCAACA
AAGTCGTAACAAGGTTTCCGTAGGTGAACCTGCGGAAGGATCATTACTGAAAAACTTTTTCAAGTTTTTTTAAATCCCATTGTCTACCTACCATGTTGCTTCCACTGGGCATGTCTTACCTTGTGTAAGACCTTTGGCTTATGTAAATAACCCAAGTCAGGGAGTTGCCGGTGGCAAGACCATCTACCAAAACTTGATTAAAATACAGTGTCTGAATCTTTTGCTTCAATGAAATAAAACTTTCAACAACGGATCTCTAGGCTCTTGCATCGATGAAGAACGCAGC
+
IIIIIHIIIIIIIIIIIIIIIIIIIIIIIIIIIIIIIIIIIIIIIHIIIIIIIHIIIIIIIIIIIIIIIIIIIIIIIIIIIIIIIIIHHIIIIIIIIIIIIIIIIIIIIIIIIIIIIIIIIIIIIIIIIIIIIHHIIIIIIIIIIIIIIIIIHIIIIIIIIIIIIIIIIIIIIIIIIIIIIIIIIIIHHIIIIIIHHIIIIIHIIIIIIIHIIIIIHIIIIIIIIIIIHEIIIIIIIHGHIIGIIIIIIIIIIIIIIIIIIIIIIIHIIIIIIHHIIIIIIDDDDD
@HWI-D00621:464:HFY7KBCXY:1:1202:13291:94180 1:N:0:AAGAGGCAAGTCAACA
AAGTCGTAACAAGGTTTCCGTAGGTGAACCTGCGGAAGGATCATTAAAGAGTAAGGGTGCTCAGCGCCCGACCTCCAACCCTTTGTTGTTAAAACTACCTTGTTGCTTTGGCGGGACCGCTCGGTCTCGAGCCGCTGGGGATTCGTCCCAGGCGAGCGCCCGCCAGAGTTAAACCAAACTCTTGTTAATTAAACCGGTCGTCTGAGTTAAAATTTTGAATAAATCAAAACTTTCAACAACGGATCTCTTGGTTCTCGCATCGATGAAGAACGCAGC
+
IIIIIIIIIIIIIIIIIIIIIIIIIIIIIIIIIIIIIIIIIIIIIIIIIIIIIIGFHHIIIIIIIIIIIIHIIIIIIIIHHIHIIIIIIIIIIIIIIIIIIIIIIIIIIIHIIIIIHIHIIIIIIIIIHHIIIIIIIIIIIIIIIHIIIIIIIIIIIIIIIIIIIIIIHIIIIIHIIIIIIIIIIHIHIIHIIIIIIIIIIIIIIIIIIIIIIIIIIIIIIIIIIHHIIIIIIIIHIHIIIIIIIIIIIIIIIIIIIIIIIIIIIIIIIIIDDDDC
@HWI-D00621:464:HFY7KBCXY:1:1202:11114:94908 1:N:0:AAGAGGCAAGTCAACA
AAGTCGTAACAAGGTTTCCGTAGGTGAACCTGCGGAAGGATCATTCACAAACGAGTGTTTTATGGCACTCTTTAAAAATCCATATCCACCTTGTGTGCAATGTTTGTTGGGAAAGTCTTTTCTTTCCCTTCATAAATATCAACCTATATCTTTAACAACATTCGTCTGATAACATATTATGAATATACTTAATTCAAAATATAACTTTCAACAACGGATCTCTTGGCTCTCGCATCGATGAAGAACGCAGC
+
IIIIIIIIIIIIIIIIIIIIIIIIIIHHHHHHIIIIIIIIIIIIIIIIIIIIIICHEHHIIIIIIIIIIIIIIIIIHIIHIHIIIIIIIIIIIIIIIIIIIIIIIIIIIIIIIIIIIIIIIIIIIIIIIIIIIIHIIIIIIIHIIIIIIIIIIIIIIIIIIIIIIIIIIIIIIIIIIIIIIIIIIIIIIIIIIIIIIIIIIIIIIIIIIIIHIIIIIIIIIIIIIIHHIIIHIIIHFIIIIIIIIICDADB
@HWI-D00621:464:HFY7KBCXY:1:1202:18401:94897 1:N:0:AAGAGGCAAGTCAACA
AAGTCGTAACAAGGTCTCCGTTGGTGAACCAGCGGAGGGATCATTACCGAGTTTACAACTCCCAAACCCCTGTGAACATACCTTAATGTTGCCTCGGCGGATCAGCCCGCGCCCCGTAAAACGGGACGGCCCGCCAGAGGACCCAAACTCTAATGTTTCTTATTGTAACTTCTGAGTAAAACAAACAAATAAATCAAAACTTTCAACAACGGATCTCTTGGTTCTGGCATCGATGAAGAACGCAGC
+
IHIIIIIIIIIIIIIIIIIIIIIIIIIIIIIIIIIIIIIIIIIIIIIIHIIIIIIIIIIIHIIIHIIIIIIIIIIIIIIIIIIIIIIIIIIIIIIIIIIIIIIIIIIIIIIIIIIIIIIIIIIIIIIIIIIIIIIIIIIIIIIIHIIIIIIIIIIHIIIIIIIIIIIIIIIIIIIIIIIIIIIIIIIIIIIIIIIIIIIIIIIIIHIIIIIIIIIIIIIGIIIIIIIIIIIIHEIIIIIIHDDDDD
@HWI-D00621:464:HFY7KBCXY:1:1202:8977:95154 1:N:0:AAGAGGCAAGTCAACA
AAGTCGTAACAAGGTCTCCGTTGGTGAACCAGCGGAGGGATCATTACCGAGTTTACAACTCCCAAACCCCTGTGAACATACCTTAATGTTGCCTCGGCGGATCAGCCCGCGCCCCGTAAAACGGGACGGCCCGCCAGAGGACCCAAACTCTAATGTTTCTTATTGTAACTTCTGAGTAAAACAAACAAATAAATCAAAACTTTCAACAACGGATCTCTTGGTTCTGGCATCGATGAAGAACGCAGC
+
IIIIIIIIIIHIHIIIIIIIIIIIHIHHIIIIIIIIIHIIIIIHIIIIIIIGGHIHEHIIIHHHHIIHHIIIIIIIIIIHIIIIIIIIIIIIIIIIIIIIHIIIIIHIIIIIIIIIIIHIIHIHIIIIIIIIIIIIIIIIIIIIHIFHIIIIIHIHHFHIIIIIIIIIIHIIIIIIHIIIIIIIHIIIIIHHIHFIIIHHHHHIIHHIHIIIIIIIIIIIIIHIIIIIIIIHIIIIIIHIIADDBD
@HWI-D00621:464:HFY7KBCXY:1:1202:14565:95224 1:N:0:AAGAGGCAAGTCAACA
AAGTCGTAACAAGGTTTCCGTAGGTGAACCTGCGGAAGGATCATTACTGAAAAACTTTTTCAAGTTTTTTTAAATCCCATTGTCTACCTACCATGTTGCTTCCACTGGGCATGTCTTACCTTGTGTAAGACCTTTGGCTTATGTGAATAACCCAAGTCAGGGAGTTGCCGGTGGCAAGACTATCTACCAAAACTTGATTAAAATACAGTGTCTGAATCTTTTGCTTCAATGAAATAAAACTTTCAACAACGGATCTCTAGGCTCTTGCATCGATGAAGAACGCAGC
+
IIIIIIIIIIIIIIIIHIIIIIIIIIIIIIIIIIIIIIIIIIIIIIIIHIIIIIIIIIIIIHIIHHIIIIIIIIIIIIIIIIIIHIIHIIIIIIIIIIIIIIIIHIIIIIIIIIIIIIIIIIIIIIIIIIIIIIIIIIIIIIIIIIIIIIIIIIIIIIIIIIIIIIIIIIIIIIIHIIIIIIHDHIIIIIIIIIIIIIIIIIHIIIIIIIIIIIIIIIIIIIIIIIIIIHIIIIIIIIHIIIIIIIIIIIIIIIIIIIHIHIGIIIIIIIIIIIIIIIIIIDDDBD
@HWI-D00621:464:HFY7KBCXY:1:1202:15687:95137 1:N:0:AAGAGGCAAGTCAACA
AAGTCGTAACAAGGTCTCCGTTGGTGAACCAGCGGAGGGATCATTACAGAGTTTACAACTCCCAAACCCAAATGTGAACATACCTACTGTTGCTTCGGCGTGCTCGCCCCGGCGTCCGGCTGGCCTCGTGCTGGTCGCGGCCCGGAACCAGGTGGCCGCCGGAGAAAACCAAAACTCTTTGTATTATCAGCTTCTTCTGAATCCGCCGCAAGGCAAAACAAATGAATCAAAACTTTCAACAACGGATCTCTTGGTTCTGGCATCGATGAAGAACGCAGC
+
IIIIIIIIIIIIIIIIIIIIIIIIIIIIIIIIIIIIIIIIIIIIIIIIIIIIIIIIIIIIIIIIIIIIIIIIIIIIIIIHIIIIIIIIIIIIIIIIIIIIIIIIIIIIIIIIIIIIIIHIIIIIIIIIIIIIIIIIIIIIIIIIIIIIIIIIIIIIIIIIIIHIIIIIIIIIIIIIIIIIIIIIIHHIIHIIIIIIIIIIIIIIIIIIIIIIIIIIIIIIIIIIIIIIIIIIIHIIIIIIIIIIIIIIIIIIIIIHIIIIIIIIIIIIIIIIIIDDDDD
@HWI-D00621:464:HFY7KBCXY:1:1202:4780:95494 1:N:0:AAGAGGCAAGTCAACA
AAGTCGTAACAAGGTTTTCGTAGGTGAACCTGCGGAAGGATCATTAGTGAAGTCTTTAAGAACGCTCGCAAGAGGTTCGACTACACTTTATCATAACACTGTGAACTTGAAATTCGTAACTTGTCTTTCGGGACTCGTTCGAAACCCTTAGTCTTATTAAACCAGTCTTGAATGTAAACCTTTGATTAAACGAAAGTAACAACTTTCAGCAACGGATTTCTTGGCTCTCGCATCGATGAAGAACGCAGC
+
IIIIIIIIH;IIIIIHIIIIIIIHIHHIIIIIIHIIIHIEHHHGIIIIIIIIIIIIIIIIIIHHHIIIIIIIIIIIIIIIIIIIIIIIIIIIIIIIIIIIIIIIIIIIIIIIIIIIIIIIIIIIIIIIIIHIIHHHIIIIIIIHIIIIIIIIIIIIHHHHIIIIIIIIIIIIIIIIIIIIIIIIE@IIIHIIIHHIHIIIHIHHIHIHGGHIIIIIIHHHHHIIIIIIIHIIIIIIIIIIIHHDADD?D
@HWI-D00621:464:HFY7KBCXY:1:1202:7524:95512 1:N:0:AAGAGGCAAGTCAACA
AAGTCGTAACAAGGTTTCCGTAGGTGAACCTGCGGAAGGATCATTACCTAGAGTTGCGGGCTTTGCCTGCCATCTCTTACCCATGTCTTTTGAGTACCTTCGTTTCCTCGGTGGGTTCGCCCGCCGGTTGGACAACACTTAAACCCTTTGTAATTGAAATCAGCGTCTGAAAAAACTTAATAGTTACAACTTTCAACAACGGATCTCTTGGTTCTGGCATCGATAAGAACGCAGC
+
IIIIIIIIIIIIIIIIIIIIIIIIIIIIIIIIIIIIIIIIIIIIIIIIIIIIIIIIIIIIIIIIIIIIIIIIIIIIIIIHIIIIIIIIIIIIIIIIIIIIIIIIIIHIIIIIIIIIIIIIIIIIIIHIHIIIIIIIIIIIIIIIIIIIIIIIIHIIIIIIIIIIIIIIIIIIIIIIIIIIIIIIIIIHIIIIHIIIIIIIIHIIIIIIIIIIIIIIHIHHHHHIIIIIIIDDDDA
@HWI-D00621:464:HFY7KBCXY:1:1202:7231:96190 1:N:0:AAGAGGCAAGTCAACA
AAGTCGTAACAAGGTTTCCGTAGGTGAACCTGCGGAAGGATCATTCACAATAAGTGTTCAATGGCACTTTAAAATCCATTACCCACCTTGTGTGCACTGTAAGGAGGAGGCAGACTTTCTGTCTCTTTCATTATATACATACCCACAATCTTCTTTCTTGTCTACTTTATTCGAGTACAAAACTCTAATACAACTTTCAACAACGGATCTCTTGGCTCTCGCATCGATGAAGAACGCAGC
+
IIIIIIIIIIIIIIIIIIIIIHIIIIHIIIIIIIIIIIIIIIIIIIIIIIIIIIIIIIIIIIIIIIIIIIIIIIIIHHIHHIIIIIIIIIIIIIIIIIIIIIIIIIIIIIIIIIIIIIIIIIIIIIIIIIIIIIIIIIIIIIIIIIIIIIIIIIIIIIIIIIIIIIIIIIIIIIIIIIIIIIIHIIIIIIIIIIIIIHHIIIIIIIIIIIIIIIIIIIIIIHIHCIIIIIIIIIIDDDDD
@HWI-D00621:464:HFY7KBCXY:1:1202:13895:96129 1:N:0:AAGAGGCAAGTCAACA
AAGTCGTAACAAGGTTTCCGTAGGTGAACCTGCGGAAGGATCATTATTGAAACTTCATCCGGGGCGCCGCGGCCCTCAGCACCGGTGGAAACGCCGTGTTGCGGGGGCCGCGCGTGCACTCGTCCAAACCAAACCCCCCCTGTGAACCTTACGGGATGGCCTGGGTTAGCGCCCGGTGCCGTTCCGCTTTATACAAACACTTATCAAAGAATGAACTGAAGGCGGTCTGACCGCTGGATAACAAACTGAAACAACTTTCAACAACGGATCTCTTGGCTCTCGCATCGATGAAGAACGCAGC
+
IIHHIIIIIIIIIIHIIFHIIIIIIIIIIHIIIIIIIIIIGHIIIGGHHIIIIIGIIIIIIHHIIIIIIIGIIIIIIIIHIIIIIIIIIIIIIIIIIIIIIIIIIIIIIIIIIIIIIIIIIIIIIIGHIIIIIIHHGIIIIHIIHHIIIHIIIIIIIIIIIIIIIIIIIIIIIIIIIHIIIIIIIIIGHIIHHHHHHIIIIIIHHHHIIIIIIIIIIIIGIHIIIIIIIIIIIIIHHIIHIIIIIHHHHHGHHIIIIHIIIIHHHIHEHGIIIIIIIGIIIIIIIHEIHHHHIIHCDBAAD
@HWI-D00621:464:HFY7KBCXY:1:1202:10533:96452 1:N:0:AAGAGGCAAGTCAACA
AAGTCGTAACAAGGTCTCCGTTGGTGAACCAGCGGAGGGATCATTACTGAGTGTAAAAACTCCCAAACCCATTGTGAACATACCACTGTTGCTTCGGCGGATGCGCCCCGGGCGCGCCCTCACAGGCGTGCCCCGGACCAAGGCGCCCGCCGGGGGACCGAAACTCTTGTTTTCTTACAGAATCTCTGAGTCTGATTTTAAATCAAATCAAAACTTTCAACAACGGATCTCTTGGCTCTAGCATCGATGAAGAACGCAGC
+
IIIIIIIIIIIIIIIIIIIIHIIIIIIIIIIIIIIIIIIIIHIIIIIIIHIIIIIIIIIIIIIIIIHIIIIIIIIIIIIIHIIIIIIIIIIIHIIIIIIIIIIHHHHIIHHIIIIIIIHIIIIIIIIIIIIIIIIIIIIIIIIIIIIIIIIIIIIIHHHIIHHIHIIIIIHHIIIIIIIIIIHHGIIIIIIIIIHIIIHIIIIIIIIIIHIIIHGGGHIHHIHIIIIIIIIIIIHGIIIIIIIGIIIIHIIIIIHDDDDB
@HWI-D00621:464:HFY7KBCXY:1:1202:11932:96318 1:N:0:AAGAGGCAAGTCAACA
AAGTCGTAACAAGGTCTCCGTTGGTGAACCAGCGGAGGGATCATTACAGAGTTTACAACTCCCAAACCCAAATGTGAACATACCTACTGTTGCTTCGGCGTGCTCGCCCCGGCGTCCGGCTGGCCTCGTGCTGGTCGCGGCCCGGAACCAGGTGGCCGCCGGAGAAAACCAAAACTCTTTGTATTATCAGCTTCTTCTGAATCCGCCGCAAGGCAAAACAAATGAATCAAAACTTTCAACAACGGATCTCTTGGTTCTGGCATCGATGAAGAACGCAGC
+
IIIHHIIIIHIHIIIIHHIIIFHHHHIIIIIHIIIIIIIIIIIIIIIIIIIIIIIIIIHHIIIIIHIIIHIIIIIIHHIHIIHIIHIIIIIIHIIIIIIIIIIIIIHIIIHIHIHIIIIHIIIHIIIIIIIIIIIIIIIIIIIIIIIIIIIIIIIIIIIIHIIIIIIHHIIIIIIIIIHIIIIIIIIIIIIIIIIHIIIIIHIIIIIIIIIIIHIHHHHIIIIIIIIIIIIIIIIIIIIIHHHIIIIIIIIIIIIIIIIIIIIIIIIIIIIIIIDDDDD
@HWI-D00621:464:HFY7KBCXY:1:1202:10551:96694 1:N:0:AAGAGGCAAGTCAACA
AAGTCGTAACAAGGTCTCCGTAGGTGAACCTGCGGAGGGATCATTACAAGTGACCCCGGTCTAACCACCGGGATGTTCATAACCCTTTGTTGTCCGACTCTGTTGCCTCCGGGGCGACCCTGCCTTCGGGCGGGGGCTCCGGGTGGACACTTCAAACTCTTGCGTAACTTTGCAGTCTGAGTAAACTTAATTAATAAATTAAAACTTTTAACAACGGATCTCTTGGTTCTGGCATCGATGAAGAACGCAGC
+
IIIIIIIIIIIIIIIIIIIIIIIIIIIIIIIIIIIIIIIIIIIIIIIIIIIHHIIIIIHHIIIIIIIIIIIIIIIIIIIHHIIIIIIIIIIHIIIIIIIIIIIIIIIIIIIIIIIIIIIIIIIIIIIIIIIIIIIIIIIIIIIIIIIIIIIIIIIIIIIIIIIIIIIIIIIIIIIIIIIIIIIIIIIIIIIIIIIIIIIIIIIIIIIIHHHIHIIIIIIIIIIIIIIIIIIIIIIIIIIIIIIIIIDDDAD
@HWI-D00621:464:HFY7KBCXY:1:1202:12349:96522 1:N:0:AAGAGGCAAGTCAACA
AAGTCGTAACAAGGTCTCCGTTGGTGAACCAGCGGAGGGATCATTACCGAGTTTACAACTCAAACCCAATGTGAACGTTACCAAACTGTTGCCTCGGCGGGATCTCTGCCCCGGGTGCGTCGCAGCCCCGGACCAAGGCGCCCGCCGGAGGACCAACCAAAACTCTTATTGTATACCCCCTCGCGGGTTTTTTTATAATCTGAGCCTTCTCGGCGCCTCTCGTAGGCGTTTCGAAAATGAATCAAAACTTTCAACAACGGATCTCTTGGTTCTGGCATCGATGAAGAACGCAGC
+
IIIIIIIIIHIIIIIIIIIIIHIIIIIIIIIIIIIIIIIIIHIIIIIIIIIIHIIIIIIIIIIIIIIIIIIHIIIIIIIIHIIIIIIIIIIIIIIIIIIIIIIIIIIIIIIIIIIIIIIHIIIIIIIIIIIIIIIIIIIIIIIIIIIIIIIIIIIIIIIIIIIIIIIHIIIIIIIHHIIIHIIIIIIIIIHHHHIIIHIIIIIIIIIIIIIIIIIIIIIIHIIIIIIIIIIIIIIIIIIIIIIIIIIIIIHIIIIIIIIIIIIIIIIIIIHIIIIIIIIIIIIIIIIIIDDDDD
@HWI-D00621:464:HFY7KBCXY:1:1202:5076:97230 1:N:0:AAGAGGCAAGTCAACA
AAGTCGTAACAAGGTTTCCGTAGGTGAACCTGCGGAAGGATCATTCATAATAAGTGTTTTATGGCACTTTTTAAATCCATATCCACCTTGTGTGCAATGTCAGTCGATCTTCTTCATGGAGATCGACCAAACATCAACCTTTATTTTTTAACTCTTTGTCTGAAAAATATTATGAATAAACAATTCAAAATACAACTTTCAACAACGGATCTCTTGGCTCTCGCATCGATGAAGAACGCAGC
+
IIIIIIIHIIIIGIIIIIIIIIIIIIIIIIIIIIIIIIIIIIHIIIIIIIIIIIIIIIIIIIIIIIIIIIIIIIIIIIIIIIIIIIIIIIIIIIIIIIIIIIIIIIIIIIIIIIIIIIIIIIIIHIIIIIIIIIIIIIIIIIIIIIIIIIIIIIIIIIIIIIIHIIHHHIIIIIIIHIHIHIIIIIIIIIIIIIIIIIIIIIIIIIIIIIHIIIIIIIIIIIIIIIIIIIIIIIIHDDDB?@
@HWI-D00621:464:HFY7KBCXY:1:1202:6994:97215 1:N:0:AAGAGGCAAGTCAACA
AAGTCGTAACAAGGTTTCCGTAGGTGAACCTGCGGAAGGATCATTACCGAATCGTCAAACACGGGTTGTTGCTGGCCTCCCAAACGGGGCATGTGCACGCTCTGTTTACGCATCCACTCACACCTGTGCACCCTCTGTAGTCCTATGGTTCGGAAGACCCTGTCTTCCTTCTGTAGCTCTACGTCTTTACACACACGCCGTAGCGATGTCTCATGGAATGTTTTTATGCGTTTAACGCAATACAATACAACTTTCAGCAACGGATCTCTTGGCTCTCGCATCGATGAAGAACGCAGC
+
IIIIIIIIIIIIIIIIIIIIIIIHIIIIIIIIIIIIIIHIIIIIIGIIIIIIIIIIIHHIIIIIIIIHHHHIIIIIIIIHHII>IIIIIHIIHHIIIIIIIIIIIIIIIIIIIIIIIIIIIIIIIHIIIIIIIIIIIIIIIIIIIHIIIIIIIHIIIIIIIIIIIIIIIIIIIIIHIIIIIIIIIIIIIIIIIIIIIIIIIIIIIIIIIIIIIIIIIHHIIIIIIIIIHHIIIHHIHGIIIIIIIHGHIHHIIIIHIIIIIIIIHHHIIIIIHIHIHIHIHEIIIIIIIIIIDDCDD
@HWI-D00621:464:HFY7KBCXY:1:1202:12196:97202 1:N:0:AAGAGGCAAGTCAACA
AAGTCGTAACAAGGTTTCCGTAGGTGAACCTGCGGAAGGATCATTCATAATAAGTGTTTTATGGCACTTTTTAAATCCATATCCACCTTGTGTGCAATGTCAGTTGATCTTCTTTATGGAGATCGACCAAACATCAACCTATTTTTTTAACTCTTTGTCTGAAAAATATTATGAATAAATAATTCAAAATACAACTTTCAACAACGGATCTCTTGGCTCTCGCATCGATGAAGAACGCAGC
+
IIHHHHHHIEHHHHIIIHIIIIIIIIIIIIIIIIIIIIIIIIIIIIIHIIIIHIIHIHIIHIIIIIIIIIIIIIIIHIIIIIHHHIHIIIIIIIIIIIIIIIIIIIIIIIIIIIIIIIHIIIIIIIHHIIIIIIIIHIHIIIIIIIIIIIIIIIIIIIIIHIIIHIHHIIIIIIIIIHIIIIIIIIIHHHIFHHIHIHHIIIIIIIIIIIIIIIIIHIIIIIIIIIIIIHHIIIIIDDDDD
@HWI-D00621:464:HFY7KBCXY:1:1202:10983:97483 1:N:0:AAGAGGCAAGTCAACA
AAGTCGTAACAAGGTTTCCGTAGGTGAACCTGCGGAAGGATCATTATTGAAACTTCATCCGGGGCGCCGCGGCCCTCAGCACCGGTGGAAACGCCGTGTTGCGGGGGCCGCGCGTGCACTCGTCCAAACCAAACCCCCCCTGTGAACCTTACGGGATGGCCTGGGTTAGCGCCCGGTGCCGTTCCGCTTTATACAAACACTTATCAAAGAATGAACTGAAGGCGGTCTGACCGCTGGATAACAAACTGAAACAACTTTCAACAACGGATCTCTTGGCTCTCGCATCGATGAAGAACGCAGC
+
IIIHIIIIIIIIIIIIIIIIIIIIIGIIIIIIIIIIIIIIIIIIIIIIIIIIIIIHHIIIHHHEHHIIIIIIIIIIIIHHIIIIIIIIIIIIIIIIIIIIIIIIIIIIIIIIIIIIIIIIIIIIIIIIIIIIIIIIIIIIIIIIIIIIIHIIIIIIIIHIIIIIIIIIIIIIIIIIIHIIIIIIIIHIHIIIIIIIIIIHIIIIIIIIIIIIHIHHIIIHHHHIIIIIIHIIIIIIIIIIIIIIHHEIIHGHIIIHHHHHIIIIIIIIHIIIIIIIHIIIIIIIIHIIIIIIIIIIDDDDD
@HWI-D00621:464:HFY7KBCXY:1:1202:6433:97703 1:N:0:AAGAGGCAAGTCAACA
AAGTCGTAACAAGGTCTCCGTAGGTGAACCTGCGGAGGGATCATTACAAGTGACCCCGGTCTAACCACCGGGATGTTCATAACCCTTTGTTGTCCGACTCTGTTGCCTCCGGGGCGACCCTGCCTTCGGGCGGGGGCTCCGGGTGGACACTTCAAACTCTTGCGTAACTTTGCAGTCTAAGTAAACTTAATTAATAAATTAAAACTTTTAACAACGGATCTCTTGGTTCTGGCATCGATGAAGAACGCAGC
+
IIIIIIIIIIIIIIIIIIIIIIIIIIIIIIIIIIIIIIIIIIIIIIIIIIIIIIIIIIIIIIIIIIIIIIHHIIIIIHIIIIIIIIIIIIIIIIIIIIIIIIIIIIIIIIIIIIIIIIIIIIIIIIIIIIIIIIIIIIIIIIIIIHIIIIIIIIIIIIIIIIIIIIIIIIIIIIIIII$IIIIIIIIIIIIIIIIIIIIIIIIIIIIIIIIIIIIIIIIIIIIHHHIIIIIGIIHHIIIIIIIIHCDDD?D
@HWI-D00621:464:HFY7KBCXY:1:1202:9790:98021 1:N:0:AAGAGGCAAGTCAACA
AAGTCGTAACAAGGTTTCCGTAGGTGAACCTGCGGAAGGATCATTAGTGAATTGCTCTCTGAGCGTTAAACTATATCCATCTACACCTGTGAACTGTTGATTGACTTCGGTCAATTACTTTTACAAACATTGTGTAATGAACGTCATGTTATTATAACAAAAATAACTTTCAACAACGGATCTCTTGGCTCTCGCATCGATGAAGAACGCAGC
+
IIIIIIIIIIIIIIIIIIIIIIIHHIIIIIIHIIIIIIIIIIIIIIHIIIIIIIIIIIIIIIHIIIIIIIIIIIIIIIIIIIHIIIIIIIIIIIIIIIIIIIIIIIHIIIIIIIIIIIIIIIIIIIIIIIIIIIIIIIIIIIIHIIIIIIIIIIIIIIIIIIIIIIIIIIHIIIIIIIIIIIIIIIIIIIIIIIIIIIIIIHIIHIIIIDHHD
@HWI-D00621:464:HFY7KBCXY:1:1202:11210:98495 1:N:0:AAGAGGCAAGTCAACA
AAGTCGTAACAAGGTTTCCGTAGGTGAACCTGCGGAAGGATCATTAAAGAAATGCGGCGGAGGGGCCCAAAAGGCCCCCGAGCCAACACTTTCTACCCTGTCTTTTCGATACCTCTACCTCCTCCCCGGCCCCCGGGCCGGGATGGCTACTTCAAAAAAACCTTGCAGTTTACAGTCAATTCAGTACTTTGTAACAAAATTACAACTTTCAACAATGGATCTCTTGGCTCTGGCATCGATGAAGAACGCAGC
+
IIIIIIIIIIIIIIIIIIIIIIIIIIIIIIIIIIIIIIIIIIIIIIHIIIIIIIIIIHIIIIIHHIIIIIIIIHIIIIIIIIIIIIIIIIIIIIIIIIIIIIIIIIIIIIIIIIIIIIIHIIIIIIIIIIIIIIIHHIIIIIIIIIIIIHIIIIIIHHIHIIIIIIIIIIIIIIHIIHIIIIIIIIIIIIIIIIIIIIIIIIIIIIIIHHHHIIIIIIIIIIIIIFEHIIIIIIIHIHIIIIIIIIIADD?D
@HWI-D00621:464:HFY7KBCXY:1:1202:8772:98693 1:N:0:AAGAGGCAAGTCAACA
AAGTCGTAACAAGGTTTCCGTAGGTGAACCTGCGGAAGGATCATTAAATTCAGTAGCTTGCTACTGTTAGGGGGGTCCGTTAGTCTGTATAGTATCACTACTGATGAGCAGCACGACCCTCTGTCTATACCCTTGTCTTTTGCGCACTCATGTTTCCTCGGCGGCTTGATACCCGCCGGCTGGATCAATCTATAACCTTTTTAATTTTCAATCAGCGTCTGAAAAACCTAATAATTACAACTTTCAACAACGGATCTCTTGGTTCTGGCATCGATGAAGAACGCAGC
+
IIIIIHIHIIIIIIHIIIIIIIIIIIIIIIIIIIIIIIIIIIIHIIIHIIIIIIIIIIIIIHIIIIIIHIIIIIGHHHIIIIIIIIIIIIIIIIIIIIIIIIIIIIIIIIIIIIIIIIIIIIIHHIHHHIIHIIIIIIIIIIIHIIIIIIIHIIIIIIIIIIIIIIIIHIHIIIIIIIIIIIIGIHIIIIHHHHHHIIIIIHIIIIIHIIHIIHHHIIIIIIIIIHIIIIIIHHEHFFHDIIHGFCEIHCIIIIHGIIIIIIIIIIIIIIIIIIIIIHIIIIDDDDC
@HWI-D00621:464:HFY7KBCXY:1:1202:10606:98611 1:N:0:AAGAGGCAAGTCAACA
AAGTCGTAACAAGGTTTCCGTAGGTGAACCTGCGGAAGGATCATTACTGAAAAACTTTTTCAAGTTTTTTTAAATCCCATTGTCTACCTACCATGTTGCTTCCACTGGGCATGTCTTACCTTGTGTAAGACCTTTGGCTTATGTGAATAACCCAAGTCAGGGAGTTGCCGGTGGCAAGACCATCTACCAAAACTTGATTAAAATACAGTGTCTGAATCTTTTGCTTCAATGAAATAAAACTTTCAACAACGGATCTCTAGGCTCTTGCATCGATGAAGAACGCAGC
+
IIIIIIIIIIIIIIIIIIIIIIIIIIIHIIIGIIIIIIIIIIIIIHIIIIIIIIIIIIIIHIIIIIIIIIIIHIIIIIIHHIIIIIIIIIIIIIIHIIIIIIIIIIIIIIIHFHHIIIIIIIIIIIIHIIIIIIIIIIIIIHIIIIIIIIIIIHIGHHIIIHIIIIIIIIIHIIIIIIIIHIHIHIIIIIIHIIIHIHIHIIHIHIIHIIIIIIIIIIIIIIIIIIIIIHIIIIHIIIHIIIIHHIIIHIIIIIIIIIHHHHIHHFIIIIGIIIIIIIIIIDDDDD
@HWI-D00621:464:HFY7KBCXY:1:1202:16700:98670 1:N:0:AAGAGGCAAGTCAACA
AAGTCGTAACAAGGTTTCCGTAGGTGAACCTGCGGAAGGATCATTACACGTATTACGGGGGGTCAGGATCAGGTATATGTAACCCATGTGCTTTGGTTCTGTCCTTCTGAATATTCTACCCATGTCTTTTGCGTACTATTTGTTTCCTTGGTGAGCTTGCTTGCCGATAGGACACTATAAAACCTTTTGTAATTGCAGTCAGCGTCAGAAATAACTTAATAGTTACAACTTTCAACAACGGATCTCTTGGTTCTGGCATCGATGAAGAACGCAGC
+
IHIIIIIIIIIIIIIIIIIIIIIHIIIIIIHIIIIIIIIIIIIIIIIIIIIIIIIIIIIIIHHIIIIIIIIIIIIIIIIHGHIHIIIIIIIHIIIIIIIIIIIIIIIIIIIIIIIIIIIIIIIIIIIIIIIHIIIIIIIIIIIIIIIIIIIIIHIIIIIIIIIIIIIIIIIIIIHHIIIIIIIHHIIIIIIIHHIGIIIIIHIIIIIHIIIIHIIIIHIIIIIIIIIIHIHIHHHIHGIIHGIHIIIIIIIIIIIIIIIIIIIIIIIIHGDCDCD
@HWI-D00621:464:HFY7KBCXY:1:1202:11398:99098 1:N:0:AAGAGGCAAGTCAACA
AAGTCGTAACAAGGTCTCCGTAGGTGAACCTGCGGAGGGATCATTATCGAACGGCGCGAGCCGCCCTCGACACACAAACCAGGTGGAAGCGACCCGTGCTTCGGCGCTCCGGCGCCGCCTCGACGCATGAATCCGTCTGAAGTCTGAACACGAAATTTGAATCAAAACTTTCAACAAAGGATCTCTTGGCTCTCGCATCGATGAAGAACGCAGC
+
IIIIIIIIIIIIIIIHIIIIIIIIHIIIIIIIIIIIIHIIIIHIIIIIIHIIIIIIIIIIIIIIIIIIIIIHHIHIIHHHIHIIIIIIIIIIIIIIIIIIIIIIIIHIIIIIIIIIIIIIIIIIIIIHIHGHHHHIIIIIIHHIIIHHIIIIIIIIIIIIIIIIHIIIIIIIIIHIIIIIIIIIIIIIIIIIIIIIIIIHIIIIIIIIIHIIGA
@HWI-D00621:464:HFY7KBCXY:1:1202:13639:99460 1:N:0:AAGAGGCAAGTCAACA
AAGTCGTAACAAGGTTTCCGTAGGTGAACCTGCGGAAGGATCATTACAGAAAGTAAACGCGGGTCAAACCGCGAACTTCTAAACCTTTGACGATTGACTCATGTTGCCTCGGCGGGCTCGCCCGCCAGAGGATACATCAAAACTCCTGTTTTAACGGTGTTGTCTGAGCTACAAGCAACGAATCAAAACTTTCAACAACGGATCTCTTGGTTCTGGCATCGATGAAGAACGCAGC
+
IIIHHHIIIIIHIIIIIIIIIIIIIIIIIIHIIIIIIIIIHIIHIIIIHIIHIIIIIIIIIHFEIIIIIIHIIIIIIIIHHHIIIIIIIIHHIHIIIIIIIIIIIHGIIIIIIIIIIIIGIIIHHHHIHHIIIIIIIIIIIIIIIIIIIIIIHHIIIIIIIIIIIIIIIIHIIIIIIIIIIIIIIIIIHIHHIIIIIHIIIIIIIIHIHIHHHIIIIHIIHIIIIIIIIIDAADD
@HWI-D00621:464:HFY7KBCXY:1:1202:14935:99375 1:N:0:AAGAGGCAAGTCAACA
AAGTCGTAACAAGGTTTCCGTAGGTGAACCTGCGGAAGGATCATTAAAACAATAATGAATGTCGGGGGAGGGCGCTTCGGTGCTCTTACCCGTGTATTCAACCAAACCCGCTCGTGTATTTGGATCAAAAAAACAAACAAAATTTTTAACGATAATAATTTTAAACAAACTTTCAACAACGGATCTCTTGGCTCTCGCATCGATGAAGAACGCAGC
+
IHIGHIIHHIIIIIIIIIIIIIIIIIHIIIIIIIIIIIIIIIIIIIIIHIIIIIIIIIIHIIIIIIIIIIIIIIIIIIIIIIIIIIIIIIIIIIIIIIIIIIIHHGHHIIIIIHIIIIIIIHIIIIIIIIIIIIIIIIIIIIIIIIIIIIIIIIIIIHHHHHIIIIIIIIIHHHHHIIIIIHHIIIIIIHIHIIIIIIIIIIIIIIIIIIHCDDHH
@HWI-D00621:464:HFY7KBCXY:1:1202:13018:99626 1:N:0:AAGAGGCAAGTCAACA
AAGTCGTAACAAGGTCTCCGTTGGTGAACCAGCGGAGGGATCATTACCGAGTTTACAACTCCCAAACCCCTGTGAACATACCTTAATGTTGCCTCGGCGGATCAGCCCGCGCCCCGTAAAACGGGACGGCCCGCCAGAGGACCCAAACTCTAATGTTTCTTATTGTAACTTCTGAGTAAAACAAACAAATAAATCAAAACTTTCAACAACGGATCTCTTGGTTCTGGCATCGATGAAGAACGCAGC
+
IIIIIIIIIIIIIIIIIIHIIIIIIIIIIIIIIIIIIIIIIIHHIIIIIIIIIIIIIHIIIIIIIIIIIIIHIIIIIIIIIIIIIIIIIIIIIIIIIIIIIIIIIIIIIIIIIIIIIIIIIIIGIIIIIIIIIIIIIIIIIIIIIIHIIIIIIIIIIIIIIIIIIIIIIIIIIIIIIIIIIIIIIIIIIIIIIIIIIIIIIHHIIIHIIIIIIIIIIIIIHIHIIIIIIIIIIIHIIIIIIDDDBD
@HWI-D00621:464:HFY7KBCXY:1:1202:17762:99613 1:N:0:AAGAGGCAAGTCAACA
AAGTCGTAACAAGGTTTCCGTAGGTGAACCTGCGGAAGGATCATTACTGAAAAACTTTTTCAAGTTTTTTTAAATCCCATTGTCTACCTACCATGTTGCTTCCACTGGGCATGTCTTACCTTGTGTAAGACCTTTGGCTTATGTGAATAACCCAAGTCAGGGAGTTGCCGGTGGCAAGACTATCTACCAAAACTTGATTAAAATACAGTGTCTGAATCTTTTGCTTCAATGAAATAAAACTTTCAACAACGGATCTCTAGGCTCTTGCATCGATGAAGAACGCAGC
+
[truncated: 31,608,352 more chars]
