# Supplementary material for: The effect of short-term fallowing on the microbial communities in forest soil cultivated with ginseng: Preliminary research
Source: PeerJ. 2023 Jan 31;11:e14758. doi: 10.7717/peerj.14758 (PMC9897065; doi:10.7717/peerj.14758)
Supplement: Supplemental Information 6 [file peerj-11-14758-s006.gz › Hx0ks_E.fastq]

@HWI-D00621:464:HFY7KBCXY:1:1103:14464:49117 1:N:0:AAGAGGCATGAACCTT
AAGTCGTAACAAGGTTTCCGTAGGTGAACCTGCGGAAGGATCATTACCGTAATTGGGTTGTCGCTCAAAGTAGCACGCCCTCCATACATACACACCTTGTGCACTCTATCTATCTATTACAGCCTGTCTCTAATGCATGTCTCTTGATAATTCTACGGAATAGAATACAACTTTCAACGACGGATCTCTTGGCTTTCGCATCGATGAAGAACGCAGC
+
IIHIIIIIIIIIIIIHHIIIIIIIIIIIIIIIIIIIIIIIIIIIIIIIIIIHIIIHHIIHHHIIIIIIIIIIIHIIIIIHIIIIIIIIIIICHHIIIIIIHIIIIIIHHIIIIHIIIIIIIIIIIIIIIIIIIIIIIIIIIIIIIIIIIHIIIIIIIIIIIIIIIIIIIIIIIHIIIIIIIIIIIIIIIIIIIIIIHIIIIIIIIIIIIIIIGIIGH
@HWI-D00621:464:HFY7KBCXY:1:1103:17732:58586 1:N:0:AAGAGGCATGAACCTT
AAGTCGTAACAAGGTTTCCGTAGGTGAACCTGCGGAAGGATCATTACAGAAAGTAAACGCGGGTCAAACCGCGAACTTTTAAACCTTTGACGATTGACTCATGTTGCCTCGGCGGGTTCGCCCGCCAGAGGATACATCAAAACTCCTGTTTTAACGGTGTTGTCTGAGCTACAAGCAACGAATCAAAACTTTCAACAACGGATCTCTTGGTTCTGGCATCGATGAAGAACGCAGC
+
IIIHIIIIIIIIIIIIIIIIIIIIIIIIIIIIIIIIIIIHIIIIIIIIIIIIIIIIIIIIHIIIIIIIIIHIIIIIIIIGIIIIIIIIIIIIIIIIIIIIIIIIIIIIIIIIIIIIIIIIIIIIIIIIIIIIIIIIIIIIIHIIIIIIIIIIIIIIIIIIIIIIIIIHIIIIIIIIIIIIIIIIIIIIIIIIIIIIIIIIIIIIIIIIIIIIIIIIIIIIIIIIIIIIIIDDDAB
@HWI-D00621:464:HFY7KBCXY:1:1103:12624:83606 1:N:0:AAGAGGCATGAACCTT
AAGTCGTAACAAGGTTTCCGTAGGTGAACCTGCGGAAGGATCATTAGTGGATTTACAGAGGGTTGATGCTGGCAGTTTTAGCTGCATGTGCTTGCTCTTCTGATTTATTTACACCTGTGCACTTAATTTTTCAAAGGGAGGGTAGAACCTGCCTTTGGAACTTATAAACTCCTTGTAATTGAACTAATGGATGTTTATCTGCCACAAGGCAAATTTTAATACAACTTTTAACAACGGATCTCTTGGCTCTCGCATCGATGAAGAACGCAGC
+
IIIIIIIIIIIIIIIIIIIIIIIIIIIIIIIIIIIIIIIIIIIIIIIIIIIIIIIIIIHIHHIIIIIIHHHIIHIIIIIIIIIIIIIIIIIIIIIIIIIIIIIIIIIIIIIIIIIIIIIIIIIIIIIIIIIIHIIIIIIIIIIIIIIIIIIIHIIIIIIIIIIIIIIIIIIHHIIIIHIIIIIIIIIIIIHHIIIIIIIIHIIIIIIIIIIIIIIIIIIIIIHIIIIIIIIIIHIIIIIIIIIIIIIHIIIIIIIGIIIEIIHIIIDDDDA
@HWI-D00621:464:HFY7KBCXY:1:1103:14703:99853 1:N:0:AAGAGGCATGAACCTT
AAGTCGTAACAAGGTCTCCGTAGGTGAACCTGCGGAGGGATCATTAACGAATGGTCTCCGTACCTTCAAACCCCTCAAACCAGTGGACATTTGAAAATGTGCTTCGGCGCTCTTGCGTCGTCTTTATGCCATGAATCTGTCGTTTGTGTCTGAATGCAAAGCAAAACAATGAAAACTTTCAACAAAGGATCTCTTGGCTCTCGCATCGATGAAGAACGCAGC
+
IIIIIIIIIIIIIIIIIIIIIIIIIIIIIIIIIIIIIIIIIIIIIIIIIIIIIIHIIIIIIIIIIIIIIIIIIIIIIIIIIIIIIIIIIIIIIIIIIIIIIIHIIIIIIIIIIIIIIIIIIIIIIIIHIIIIIIIIIIIIIIIIIIIIIIIIIIIIIIIIIIIIIIIIIIIIIIIIIIIIIIIIIIIIIIIIIIIIIIIIIIIIIIIIIIIIIIIIIIEHHH
@HWI-D00621:464:HFY7KBCXY:1:1104:12028:57510 1:N:0:AAGAGGCATGAACCTT
AAGTCGTAACAAGGTTTCCGTAGGTGAACCTGCGGAAGGATCATTATCGTACTACAGAGGTGCTCAGGTTGTCGCTGACCTTTTGGTCGTGCACGCCTGAGTGCTCTCAATCCATTTCACCCATTGTGCATCACCGCGCGGGGTCTCCCCCCTCTTGAGAGGGGGAGGCTCGCGTTTTTCACACGAACACCCTTCTAGTTTAGAATGTCATTCATTTGCGATCATACGCAATCAATACAACTTTCAACAACGGATCTCTTGGCTCTCGCATCGATGAAGAACGCAGC
+
IIIHIIIIIIIIGIIIHHHIIIIIIIIIIIIIIIIIIIIIIIIIIIIIIIIIIIIIIHIIIIIIIIIIHIIIIIIIHGHHHIIIIIIIIIIIIIIIIIIIIIIIIIIIIIIIIIIIIIIIIIIIIIIIIIIHIIIIIIIIIIIIIIIHIIIIHIIIIHIHIIIIIFIIIIIIIIIIIIIIIIHHIGIIHIIIIHHHIIIIIIIIHIIIIIIIIIIIIIIIHHHIIIIIIIIIIIIIIIIIIIIIIIIIIIIIIIIHIIIIIHHGIIIIIIIIIIIIIIIIIGDDDCD
@HWI-D00621:464:HFY7KBCXY:1:1104:14339:79335 1:N:0:AAGAGGCATGAACCTT
AAGTCGTAACAAGGTTTCCGTAGGTGAACCTGCGGAAGGATCATTAATGATTGCGAATCGTTGTCTGCAGTGCTGGCCGGGTCGCTCTGGCAAGTGCACGCAGACAGCTTTCATCCAATACCCTGTGAACCTTTGGCCTCTTGCTAGCTTCGGCCAGCAGAGGATTTTACACACTCAAATGTAATGAAATTATTGTTGTGCGCAGCACTACTATACAACTTTCAACAACGGATCTCTTGGCTCTCGCATCGATGAAGAACGCAGC
+
IIHIIIIIIHIIIIHIIIIIIIIIIIIIIIIIIIIIIIIIIIIIIIIHHHIIIIIIIIIHIIIIIIIIIIIIIIIIIIIHIIIIIIIIIIIIIIIIIIIIIIIIIIIIIIIIIIIIIIIIIIIIIIIIIIIIIIIIIIIIIIIIIIIIIIIIIIIIIIIIIIIIIIIIIIIIIIIIIIIIIIIIIIIIIIIIIIHHIEIIIIIIIIIIIIIIIIIIIIIIIIIIIIIIGIIIIIHIHIHHHDHHHIHHIIIIHHHHIIHHABB@D
@HWI-D00621:464:HFY7KBCXY:1:1106:14271:74634 1:N:0:AAGAGGCATGAACCTT
AAGTCGTAACAAGGTCTCCGTTGGTGAACCAGCGGAGGGATCATTACCGAGTTTACAACTCCCAAACCCCTGTGAACATACCATTTGTTGCCTCGGCGGTGCCTGCTTCGGCAGTCCGCCAGAGGACCCAAACCCTTGATTTTATACAGTATCTTCTGAGTAAATGATTAAATAAATCAAAACTTTCAACAACGGATCTCTTGGTTCTGGCATCGATGAAGAACGCAGC
+
IHIIIIIIIIIIIIIIIIIIIIGIIHIHIIIIIIIIIIIIIIHIIIIIIIIIIIIIIIIIIIIIHIIIIIIIIIIIIIIHIIIIIIIIIHIIIIIIIIIHIIIIIIHIIHIIIIIIIIIIIIIIIIHIIIIIIHIIIIIIIIIIIIIHIIIIIIIIIIIIIIIIIIIIIIIIIHIIIIIIIIIIIHIHIIIIIIIIIIIIIIIIHHIIIIIIIIIIIIIIIIIIHHHHD
@HWI-D00621:464:HFY7KBCXY:1:1108:5257:74881 1:N:0:AAGAGGCATGAACCTT
AAGTCGTAACAAGGTTTCCGTTGGTGAACCAGCGGAAGGATCATTACAGAGTTCATGCCCTCACGGGTAGATCTCCCACCCTTGAATAACATACAATGTTGCTTTGGCGAGCGCTTCGGCGGCCGCCAGAGGACCCTAAACTCTTGTTTACAGTGTCGTCTGAGTACTATACAATAGTTAAAACTTTCAACAACGGATCTCTTGGTTCTGGCATCGATGAAGAACGCAGC
+
HIIIIIIIIIIIIIIIHIIIIIIIIIIHHIIIIIIIIIIIIIIHHIIIIIIIIIIIHIIIIIIIIIIIIIIIIIIIIIIIHIIIIIIIIIIIIIIIIIIIIIIIIHHIIIIIIIIIIIIIIIIIIIIIIIIIIIIIIHIHIIIIIIHIIIIIIIIIIIIHIIIIIIIHIIIIIIIIIIIIHIIIIHIHHEIIIIIIHHIIIIIIIIIIIIIIHIIIIIIIIIIIIIIIDB
@HWI-D00621:464:HFY7KBCXY:1:1110:11582:91211 1:N:0:AAGAGGCATGAACCTT
AAGTCGTAACAAGGTCTCCGTAGGTGAACCTGCGGAGGGATCATTACCAAACGGCCCTCTAGGCCTTGGACCTTGTCAACCCGAGGAAGATGAAATGTGCCTCGGCGCGGCCCGGTCATCCCCGGGGGCGCCGCCCTTTATGCTCAAATCAGTCTTTGAGTCTGAATATGAAACAAGAATCAAAACTTTCAACAAAGGATCTCTTGGCTCTCGCATCGATGAAGAACGCAGC
+
IIIIIIIIIIIIIIIIIIIIIIIIIIIIIIIIIIIIIIIIIIIIIIIIIIIIIIIIIIIIIIIIIIIIIIIIIIIIIIIIIIIHIIIIIIIIIIIIIIIIIIIIIIIIIIIIIIIIIIIIIIIIIIIIIIIIIIIIIIIIIIIIIIIIHIIIIIIIIIIIGIIIIIIIIIIIIIIIIIIIIIIIIIIIIIIIIIIIIIIHIIIIIIIIIIIIIIIIIIIIIIIIIIIHDDDD
@HWI-D00621:464:HFY7KBCXY:1:1201:20840:55719 1:N:0:AAGAGGCATGAACCTT
AAGTCGTAACAAGGTTTCCGTAGGTGAACCTGCGGAAGGATCATTATCGTACTACAGAGGTGCTCAGGTTGTCGCTGACCTTTTGGTCGTGCACGCCTGAGTGCTCTCAATCCATTTCACCCATTGTGCATCACCGCGCGGGGTCTCCCCCCTCTTGAGAGGGGGAGGCTCGCGTTTTTCACACGAACACCCTTCTAGTTTAGAATGTCATTCATTTGCGATCATACGCAATCAATACAACTTTCAACAACGGATCTCTTGGCTCTCGCATCGATGAAGAACGCAGC
+
IIIIIIIIIIIIIIIIIIIIIIIIIIIIIIIIIIIIIIIIIIIIIIHHIIIIIIIIIIIHIIIIIIIIIIIIIIIIIIIHIIIIIIIIIIIIIIIIIIIIIIIIIIIIIIIIIIIIIIIIIIIIIIIIIIIIIIIIIIIIIIIIIIIIIIIIIIIIIIIIIIIIIIIIIIIHIHIHIIIIIIIHHIIIIIIIIIIIIIIIIIIIIIIIIIIIIIIIIHHIIIIIIIIIIIIIGIIIIIIIIIIIIIIIIIIIIIHIHIIIIIIGIIIIIIIIHEIHIIIIIIDDCDD
@HWI-D00621:464:HFY7KBCXY:1:1201:12324:72335 1:N:0:AAGAGGCATGAACCTT
AAGTCGTAACAAGGTTTCCGTAGGTGAACCTGCGGAAGGATCATTATCGTACACCGGGGGTGCGAGGGCTGTCGCTGACCCTTCAAAAAGGTTGTGCACGCCCGAGCGCTCTCAAACATCCATCTCACCCCTTTGTGCATCACCGCGTGGGTCCCCTTTGCGGGGGGCTTGCGTTTTCACATAAAACCCCACACTGTGTAGAATGTTTTCTTTTGCGCTCACACGCAATCAATACAACTTTCAACAACGGATCTCTTGGCTCTCGCATCGATGAAGAACGCAGC
+
IIIIIIIIIIIIIIIIIIIIIIIIIIIIIIIIIIIIIIIIIIIIIIIIIIIIIIIIIIIIIIIIIIIIIIIIIIIIHIIIHIIIIIIIIIIIIIIIIIIIIIIIIIIIIIIIIIIIIIIIIIIIIIIIIIIIIIIIHIIIIIIIIIIIIIIIIIIIIIIIIIIIIIIIIIIIIHIIIIIIHIHIIIIIIIIIIIIIIIIIIIIIIIIIIIIIIIIIHHIIIIIIIIIIHIIIIIIIHIIIIIIIIIIIIIIIIIIIIIIIIIIIIIIIIIIIIIIIIIIDDDDD
@HWI-D00621:464:HFY7KBCXY:1:1201:12299:76283 1:N:0:AAGAGGCATGAACCTT
AAGTCGTAACAAGGTTTCCGTAGGTGAACCTGCGGAAGGATCATTCATAATAAGTGTTTTATGGCACTTTTTAAATCCATATCCACCTTGTGTGCAATGTCAGTCGATCTTCTTCATGGAGATCGGCCAAACATCAACCTTATTTTTTAACTCTTTGTCTGAAAAATATTATGAATAAACAATTCAAAATACAACTTTCAACAACGGATCTCTTGGCTCTCGCATCGATGAAGAACGCAGC
+
IIIHIIIIIIIIIIIIIIIIIIIIIIIIIIIIIIIIIIIIIIIIIIIIIHIIIIIIIIIIIIIIIIIIIIIIIIIIIIIGIHIIIIIIIIIIIIIIIIIIIIIIIIIIIIIIIIIIIIIIIIIIIIIIIIIIIIIIIIIIIIIIIIIIIIIIIIIIIIIIIIIIIIIHIIIIIIIIIIIIIIIIIIIIHIIIIIIIIIIIIIIIIIIHHIIIIIIIIIIIIIIGIIIIIIIHIIHHDDDDD
@HWI-D00621:464:HFY7KBCXY:1:1201:12014:79331 1:N:0:AAGAGGCATGAACCTT
AAGTCGTAACAAGGTTTCCGTAGGTGAACCTGCGGAAGGATCATTATCGTACAACTGAGGTGCGAAGGCTGTCGCTGACCCTCAAAGGTCGTGCACGCCTGAGTGCTCTCACACAATCCATCTCACCTTTGTGCATCACCGCGTGGGTCCCCCTTTGCGGGGAGGGCTTGCGTTTTCACATAAAACTCGATACGGTGTAGAATGTTTCTTTTGCGGTCACACGCAATCAATACAACTTTCAACAACGGATCTCTTGGCTCTCGCATCGATGAAGAACGCAGC
+
IHIHIIIIIHIIIIIIIGIIIIIIIIIIIIIIIIIIIIIIIIIIIIIIIIIIIIIIIIIIIIIIIIIIIIIIHIIIIHIGIIIIIIIIIIIIIIIIIIIIIIIIIIIIIIIIIIIIIIIIIIIIIIIIIIIIIIIIIIIIIIIIIIIIIIIIIIIIIIIIHIIIIIIIIIIIIIIIIIIHGIIIIIIIIIIIIIIIIIIIIIIIIIIIIIIIIIIIHIIIIIIIIIIIIIIIIIIIIIIIIIIIIIIIIHHIHIIHGHHIHGIIIIIIIIIIIIIIIDDDDD
@HWI-D00621:464:HFY7KBCXY:1:1201:12641:84268 1:N:0:AAGAGGCATGAACCTT
AAGTCGTAACAAGGTTTCCGTAGGTGAACCTGCGGAAGGATCATTATCGTACTACAGAGGTGCTCAGGTTGTCGCTGACCTTTTGGTCGTGCACGCCCGAGTGCTCTCAATCCATTTCACCCTTTGTGCATCACCGCGCGGGGTCTCTTCCTCTTGGCTTGCTTCGAGAGGGGGAGGCTCGCGTTTTTCATACGAACACCCTTCTAGTTTAGAATGTCATTCATTTGTGATCATACGCAATCAATACAACTTTCAACAACGGATCTCTTGGCTCTCGCATCGATGAAGAACGCAGC
+
IIIIIIIIIIIIIIIIIIIGIIIIIIIIIIIIIIIIIIIIIIIIIIIIIIIIIIIIIIIIIIIIIIIIIIIIIIIIIIIIIIIIIIIIIIIIIIIIIIIIIIIIIIIIIIIIIIIIIIIIIIIIIIIIIIIIIIIIIIIIIIIIIIIIIIIIIIIIIIIIIIIIIIHIHHIIIIIIIIIIIIIIHIIIIHHHHIHIIIIHIIIIHIIIIHHIHIIIIIIIIIIIIIIIHHGHIIIIIHHHHIIIIHEIIIIIIIIIIIIIIIIIIIIIIIIHIIIIHIIIIIIIIIIIIIHDDADD
@HWI-D00621:464:HFY7KBCXY:1:1201:10764:85197 1:N:0:AAGAGGCATGAACCTT
AAGTCGTAACAAGGTTTCCGTAGGTGAACCTGCGGAAGGATCATTATCGTACTACAGAGGTGCTCAGGTTGTCGCTGACCTTTTGGTCGTGCACGCCTGAGTGCTCTCAATCCATTTCACCCATTGTGCATCACCGCGCGGGGTCTCCCCCCTCTTGAGAGGGGGAGGCTCGCGTTTTTCACACGAACACCCTTCTAGTTTAGAATGTCATTCATTTGCGATCATACGCAATCAATACAACTTTCAACAACGGATCTCTTGGCTCTCGCATCGATGAAGAACGCAGC
+
IIIIIIIIIIIIIIIIHIIIIIGIHIIIIIIIIIIIIIIIHIIIIIIIIIHIIHIIIIIIIIIIIIIIIIIHIIIHHGHGHIIIIIIIIIIIIIIIIIIHHIIIIIIIIIIIHIIIIIHIIIIIIIIIIIIHIIIIIIHIIIIIIIIIIIIIIIIIIIIHIIIIIHIIIIIIIIIIIIIIIIHHIHIIIIIIIHIHHIIIIIIIIIIIIIIIIIIIIIIIIIHIIIIIIIIHIIIIIGIIIIIIIIIIIIIIIIIIIIIIIIIIIIIHIIIIIIIIIIIIIIDDDDD
@HWI-D00621:464:HFY7KBCXY:1:1201:12782:86647 1:N:0:AAGAGGCATGAACCTT
AAGTCGTAACAAGGTTTCCGTAGGTGAACCTGCGGAAGGATCATTACAGAGTTCATGCCCTCACGGGTAGACCTCCCACCCTTGAATATACTACCTTCGTTGCTTTGGCGAGCCGCTTCGGCTACCGACCTTGGTTGGTACGCGCTCGCCGGAGAACACCAAACTCTGAATTAATTTGTCGTCTGAGTACTATATAATAGTTAAAACTTTCAACAACGGATCTCTTGGTTCTGGCATCGATGAAGAACGCAGC
+
IIIIIIIIIIIIIIIIIIIIIIIIIIIIIIIIIIIIIIIIIIIIIIIIIHIIIIIIIIIIIIIIIIIIIIIIIIIIIIIIIIIIIIIIIIIIIIIIIIIIIIIIIIIIIIIIIIIIIIIIIIIIIIIIIIIIIIIIIIIIIIIIIIIIIIHIIIIIIIIIIIIIIIIIIIIIIIIHHIIIIHIIIIIIIIIIIIIIIIIIIIIIIIIIIIIIIIIIIIIIIIIIIIIIIIIIIIIIIIIIIIIIIIIIDDDDB
@HWI-D00621:464:HFY7KBCXY:1:1201:8145:87055 1:N:0:AAGAGGCATGAACCTT
AAGTCGTAACAAGGTTTCCGTAGGTGAACCTGCGGAAGGATCATTCATAATAAGTGTTTTATGGCACTTTTTAAATCCATATCCACCTTGTGTGCAATGTCAGGTTGTCCTCTTTTCTGGAGAGGATGACCCAAACATCAACTTATCCTTGAACTCTTTGTCTGAAAAATATTATGAATAAAATAATTCAAAATACAACTTTCAACAACGGATCTCTTGGCTCTCGCATCGATGAAGAACGCAGC
+
IIIIIIIIIIIIIIIIIIIIIIIIIIIHHIIIIIIIIIIIIIIIIIIIIIIIIIIIIIIIIIIIIIIIIIIIIIIIHIIIIIIIIIIIIHIIIIIIIIIIIIIIIIIIIIIIIIIIIIIIIIIIIIIIIIIIIIHIIIIIIIIIIIIIIIIIIIIIIIIIIHHIIIIIIIIIIIIIIIIIIIIHIIIIIIIIIIIIIIIHIIIIIIIIIIIIIIIIIIHGHIIIHIIHIIIIIIIIIIHHDDACD
@HWI-D00621:464:HFY7KBCXY:1:1201:9785:87889 1:N:0:AAGAGGCATGAACCTT
AAGTCGTAACAAGGTTTCCGTAGGTGAACCTGCGGAAGGATCATTAATGGATTTGCAGAGGGTTGATGCTGGCAGTTTATCTGCATGTGCTTGCTCTTCTGATTTATTTACACCTGTGCACTTAATTTTTTTCAAAGGGAGGGTAGAACCTGCCTTTGGAACTTATAAACTCCTTGTAATTGAACTAATGGATGTTTATCTGCCACAAGGCAAATTTTAATACAACTTTTAACAACGGATCTCTTGGCTCTCGCATCGATGAAGAACGCAGC
+
IIIHIIIIIIIIIIIIHIIIIIIIIIIIIIIIIIIHHIIIIIIIIHIIIIIIIIIIIIHIIIIIIIIIIIIIIIIIIIIIIIIIIIIIIIIIIIIIIIIIHIIIIIIIIIHIIIIIIIIIIHIIIIIIIIIIIIIIIIIIIIIIIIIIIIIIIIIIIIIIIIIIIIIIIHIIIIIIIIIIIIIIIIIIIIIIIIIIIHHHIIIIIIIIIIIIIIIIIIIIIIIIIIIIIIIIIIIIIIIIIIIIIIHDIIIIIIIIHHHIGIIIIIHDDDDD
@HWI-D00621:464:HFY7KBCXY:1:1201:19357:88098 1:N:0:AAGAGGCATGAACCTT
AAGTCGTAACAAGGTTTCCGTAGGTGAACCTGCGGAAGGATCATTATCGTACTACAGAGGTGCTCAGGTTGTCGCTGACCTTTTGGTCGTGCACGCCTGAGTGCTCTCAATCCATTTCACCCATTGTGCATCACCGCGCGGGGTCTCCCCCCTCTTGAGAGGGGGAGGCTCGCGTTTTTCACACGAACACCCTTCTAGTTTAGAATGTCATTCATTTGCGATCATACGCAATCAATACAACTTTCAACAACGGATCTCTTGGCTCTCGCATCGATGAAGAACGCAGC
+
IIIIIIIIIIIIIIIIIIIIIIIIIHIIIIIIIIIIIIIIIIIIIIIIIIIIIHIIIIIIIIIIIIIIIIIIIIIIIIIIIIIIIIIIIIIIIIIIIIIIIIIIIIIIIIIIIIIIIIIIIIIIIIIIIIIHIIIIIIIIIIIIIIIIIIIIIIIIIHIHIIIIIIIIIIIIIIHIIIIIIIIHIHIIIIIIIIIHHIIIIIIIIIIIHIIIIIIIIIIIIIIIIIIIIIHG?IIIIIIIIIIIIIIIIIIIIIIIIIIIIIIIIIIIIIIGIIIIIIIIHIDDDDD
@HWI-D00621:464:HFY7KBCXY:1:1201:7248:92178 1:N:0:AAGAGGCATGAACCTT
AAGTCGTAACAAGGTTTCCGTAGGTGAACCTGCGGAAGGATCATTCACAATGAGTGTTTTATGGCACTCTTTAAAAATCCATATCCACCTTGTGTGCAATGTTTGTTGGGAGAGAGGCAACTCTTTCCCTTCACAAATATCAACCTATATCTTTAACAACATTCGTCTGATAACATATTATGAATATACTTAATTCAAAATATAACTTTCAACAACGGATCTCTTGGCTCTCGCATCGATGAAGAACGCAGC
+
IIIIIIIIIHIIIIIIIHIIIIIIIIGHHIIIIIIIIIIIIIIIIIIIIIIIIIIIIIIIIIHGIHIIIIIIIIIIIIIHHIIIIIIIIIIIIIIIIIIIIIIIIIIIIIIIIIIIIIIIIIIIIIIIIIIIIIIIIIIIIIIIIIIIIIIIIIIIIIIIIIIIIHHIIIIIIIIIIIIIIIIIIIIIIIIIIIIIIIIIIIIIIIIIIIIIIIIIIIIIIIIIHIIIIIIIHIIIIIIIIIIIIIHDDADA
@HWI-D00621:464:HFY7KBCXY:1:1201:17165:92135 1:N:0:AAGAGGCATGAACCTT
AAGTCGTAACAAGGTCTCCGTAGGTGAACCTGCGGAGGGATCATTACCGAATGGCCCTCGGGCCGTCGACCCTTCAAACCCGTGGAAGACAGAAGATTGTGCTTCGGCGCCCCGGCGTCGTGTTTATGCAGTGCCCAGTCCGTCGTCTGAACTTGAAACAAAAGATTAAAACTTTCAACAAAGGATCTCTTGGCTCTCGCATCGATGAAGAACGCAGC
+
IIIIIIIIIIIIIIIIIIIIIIIIIIIIIIIIIIIIIIIIIIIIIIIIIIIIHIIIIIIIHIIIIIIIIIIIIIIIIIIHIIIIIIIIIIIIIIIIIIIIIIIIIIIIIIIIIIIIIHIIIIIIIIIIIIIIIIIIIIIIIIIIIIIIIIIIIIIIIIIIIIIIIIIIIIIIIIIIIIIIIIIIIIIIIIIIIIIIIIIIIIIIGIIIIIIIIHIIII
@HWI-D00621:464:HFY7KBCXY:1:1201:10399:92359 1:N:0:AAGAGGCATGAACCTT
AAGTCGTAACAAGGTTTCCGTAGGTGAACCTGCGGAAGGATCATTATCGTACAACGGGGGTGCAAAGGCTGTCGCTGACCTTCCAAAAGGTCGTGCACGCTCGAGCACTCCCATACATCCGTCTCACCTTTGTGCATCACCGCGTGGGTCCCCTTTGCAAGGAGGGCTCACGTTTTCACACAAAAACTTGATACAGTGTAGAATGTTATTTTTGCGGTCACACGCAATCAATACAACTTTCAACAACGGATCTCTTGGCTCTCGCATCGATGAAGAACGCAGC
+
GHHIIIIIIIIIHIIIIGIHHIIIIIIIIIIIIGIIIIIHIIIHHIIIIIIIIGIHHIIIIIHIFIIHIIIGIIIIIIIHIIIIIIHIIIHIIIIIIIIIIIIIIIIIIIIIIIIIIIIIIIIIIIIIIIIIIIIIIIIIIIIIIIIHIIIIIIIIIIIIIIIIHHHHHHIIHIIIIIIHIIIIIIIIIIHHIIIHIIIIIIIIIHIHIIIIIIIHHHHIIIIIIIHHIIIIIHIIGIIIIHIIIIIIIIIHIIIHHFIGIHDGGIIIIIHGIHIIHDDD?AD
@HWI-D00621:464:HFY7KBCXY:1:1201:10611:97307 1:N:0:AAGAGGCATGAACCTT
AAGTCGTAACAAGGTTTCCGTAGGTGAACCTGCGGAAGGATCATTACAGAAAGTAAACGCGGGTCAAACCGCGAACTTTTAAACCTTTGACGATCGACTCATGTTGCCTCGGCGGGTTCGCCCGCCAGAGGATACGTCAAAACTCCTGTTTTAACGGTGTTGTCTGAGCTACAAGCAACGAATCAAAACTTTCAACAACGGATCTCTTGGTTCTGGCATCGATGAAGAACGCAGC
+
IIIIIIIIIIIIIIIIIIIIIIIIIIIIIIIIIIIIIIIIIIIIIIIIIIIIIIIIIIIIIIIIHIIIIIIIIIIIIIIHIIIIIIIIIIIIIIIIIIIIIIIIIIIIIIIIIIIIIHIIIIIIIIIIIIIIIHIIIIIIIHIIIIIIIIIIIIIIIIIIIIIIIIIIIHIIIIIIIIIIIIIIIIIIIIIIIIIIIIIIIIIIIIIGIIIHIIIIIIIIIIIIIIIIIIDDDDD
@HWI-D00621:464:HFY7KBCXY:1:1201:12475:98922 1:N:0:AAGAGGCATGAACCTT
AAGTCGTAACAAGGTCTCCGTTGGTGAACCAGCGGAGGGATCATTACAGAGTTATCTAACTCCCAAACCATTGTGAACTTACCATATGTTGCCTCGGCAGAACCTACCCTGTAGCGGGCTGCCGGCGGACCTCTAAACTCTTGTTATACTATTGTAATCTGAGCGTCTTATTTTAATAAGTCAAAACTTTCAACAACGGATCTCTTGGTTCTGGCATCGATGAAGAACGCAGC
+
IIIIIIIIIIIIIHIIHIIIIIIIIIIIIIIIIIIIIIIIIIIIIIIIIIIHHIIIIIIIIIIIIIIIIIIIIIIHIHIHIIIIIIIIIIIIIIIIIIIIIIIIIIIIIIIIIIIIIIIIIIIIIIIIIIIIIIIIHIIIIHIIIHIIIIIIIIIIIIIIIIIIIIIIIHIIIIIIIGIIHHIHHHIIHIIIIIIIIIIIIIIIIIIIIIIIIIIIIIIIIIIIIIIIDDDDD
@HWI-D00621:464:HFY7KBCXY:1:1202:11985:27789 1:N:0:AAGAGGCATGAACCTT
AAGTCGTAACAAGGTTTCCGTAGGTGAACCTGCGGAAGGATCATTAGTGATTATGAACGGTTGTCTTCTGTGCTGGCTGCGGCAAGTGCACGGAGGTGACTTTCATCCAACACCCTTGTGAACCTTTGGCCTCTTGCTGGCTTCGGCTGGCTGAGGATTTACACAAACTCGCATGTATTGAGGACCCATTATGTGCGCAAGCACTACTATAATACAACTTTCAACAACGGATCTCTTGGCTCTCGCATCGATGAAGAACGCAGC
+
IIIGHIIIIIIIIIIIIIIIIIIIHIIIIIIIIIIIIIIIIIIIIHHIIHIIHIIIIIIIIIIIIIIIIIIHIIIIIIIHIIIIIIIIIIIIIIIIIIIIIIIIIIIIIIIIIIIIIIIIIIIIIIIIHIIIIIIIIIIIHIIIIIIIIIIIIIIIIIIIIIIIIIIIIIIIIIIIIIIIIIIIIIIIIIIIIIIIIIIIIIIIIIHIIIIHIIIIIIIIIIIIIIIIIIIIIIIIHIIHDIHDIHIIHHHHHIIIIIIDCDBA
@HWI-D00621:464:HFY7KBCXY:1:1202:13020:43154 1:N:0:AAGAGGCATGAACCTT
AAGTCGTAACAAGGTTTCCGTAGGTGAACCTGCGGAAGGATCATTATCGTACTACAGAGGTGCTCAGGTTGTCGCTGACCTTTTTGGTCGTGCACGCCCGAGTGCTCTCAATCCATTTCACCCTTTGTGCATCACCGCGCGGGGTCTCTTCCTCTTGGCTTGCTTCAAGAGGGGGAGGTTCGCGTTTTTCATACAAACACCCTTCTAGTTTAGAATGTCATTCATTTGCGATCATACGCAATCAATACAACTTTCAACAACGGATCTCTTGGCTCTCGCATCGATGAAGAACGCAGC
+
IIIIHIIIIIIIIIIIIIIIIIIIIIIIIIIIIIIIIIIIIIIIIIIIIIIIIIIIIIIIIIIIIIIIIIIHIIIIIIIHHIIIIHIIIIIIIIIIIIIIIIIIIIIIIIIIIIIIIIIIIIIIIIIIIIIIIHIHIIIIIIHIIIIIIIIIIIIIIIIIIIIIIIIIIIIIIIIHHIIHIIIIIIIIIIIIIHIIIIIIIIIIIIIIIHIIIIIIIIIIIIIIIIIIIIIIIHIIIIIHIIIIIHHHIIIIHIIIIHIIIHIIHIIIIIIHIIIIIIIIHIIIIIIIIIIGDDDDD
@HWI-D00621:464:HFY7KBCXY:1:1202:7852:44645 1:N:0:AAGAGGCATGAACCTT
AAGTCGTAACAAGGTTTCCGTAGGTGAACCTGCGGAAGGATCATTATCGAATACCACTTCGAGGAAAGGTTGTGCTGGTCGTTCTTTTTACTGAGACAGCATTCGTGCACACCTTTCTGACCCTCTTCTTTCAAAAACCTGTGAACCTCTTGTAGGCCAAGAGATTGGTCTACGTTTTTTGTTTACAAACCCCCTGTTGCATGTACATGAACGATTGTTGATAATAATAACACAACTTTCAACGATGGATCTCTTGGCTCTCGCATCGATGAAGAACGCAGC
+
IIHIIIIIIIIIIIIIIIIIIIIIHIIIIIIIIIIIIIIIIIIIIIIIIIHIIIIIIIIIIIHIIIIIIIIIIIIIIIHHHHHHIIIIIIIIIIIHIIIIIIIIIIIIIIIIIIIIIIIIIIHIIIIIIIIIIIIGIIHIIIIIIIIIIIIIIIIIIIIIIIIIIIIIIIIHIIIIHIIIIIIIIIIIIIIHIIIIIIIIIIIIIIIIIIHIIIIIIIIIIIIIHHIIHIHIHG@IIIIIIHIIIIIHHCHIIHIHIIIHHHHIIIIHHIIIHIIHHDDDBD
@HWI-D00621:464:HFY7KBCXY:1:1202:15628:46865 1:N:0:AAGAGGCATGAACCTT
AAGTCGTAACAAGGTTTCCGTAGGTGAACCTGCGGAAGGATCATTATTGAATAAAAACTTGAACAGGCTGTTTTTTGCTGGCCCTCCTCTCAGAGGGCATGTGCACGCTTGTCATTTTTTGTTTCTCCAACTGTGTGCACACATTGTAGACCTGCCCCCCTGGTGTAGAGTCTCGTATGGGATTTGATTGAGGATTGCTTATGCTTTCCTTGCAGGTGGTCTATATTCTTCACTACCTTTTTATGTTTTGAATGGGATAATAAAGTTTATACAACTTTCAGCAACGGATCTCTTGGCTCTCGCATCGATGAAGAACGCAGC
+
IIIIIIIIIIIIIIIIIIIIIIIIIIIIIIIIIIIIIIIIIIIIIIHHHIIIIIIIIIIIIIIIIIIIIIHIIIIIIIIIIIIIIIIIIIIIIIIIIIIIIIIIIIIIIIIIIIIIIIIIIIIIIIHIIIIIIIIIIIIIIIIIIIIIIIIIIIIIIIIIIIIIIIIIHIIIIIIIIIIHIIIIIIIIIHIIIHIIIHIIIIIIIIIIIIIIIIIIIHIIIIIIHIIIIIHIIHFIHGIIIIIIIIIIIIIIIHIIIIIIIIIIHGIHHIHIIIIIGIIIIIIIIIIIGIIIIIIIIIIIIIIIIIIIIIIIIIIIDDDDD
@HWI-D00621:464:HFY7KBCXY:1:1202:10548:55674 1:N:0:AAGAGGCATGAACCTT
AAGTCGTAACAAGGTTTCCGTAGGTGAACCTGCGGAAGGATCATTATTGATTGCGAATCGTTGTCTTCAGTGCTGGCCAGCTCTTGGCAAGTGCACGTTGGCGGCCTTTCATCCACACCCTGTGCACCTTTGGCCTCTTGCTAGCTTCGGTCGGCAGAGGATTTTTATACCTACTCGAATGTAATGAAATTATTGTCGTGCGCAAGCACTAATGTACAACTTTCAACAACGGATCTCTTGGCTCTCGCATCGATGAAGAACGCAGC
+
IIIIIIIIIIIIIIIIIHHHIIIIIIIHHHIIIHIIIHHHIIHIIIHIIHHHHIHIIIIGIIIIIIIHGIIHHIIIIIHHHIIIIIIIIIIIIIHIIIIIIIIIIIIIIIIIIIIIIIIIIIIIIIIIIIHIIIIHIIIIIIIIIHIIIHIIIHIIIIIIHHHHIIIIIIHHHIIIIIIIIIIIIIIIIIIIIIIIHHIIIIIIIIIIIIGHIHIIIIIIIIIIIIIIIIIIHIIIIIHFIIIGIIIHHHHHGIIIIIIHDCBD?D
@HWI-D00621:464:HFY7KBCXY:1:1202:11491:56320 1:N:0:AAGAGGCATGAACCTT
AAGTCGTAACAAGGTTTCCGTAGGTGAACCTGCGGAAGGATCATTATCGTACAACTGAGGTGCAAGGGCTGTCGCTGACCTTCAAAGGTTGTGCACGCCCAAGCACTCTTACACATCATCCATCTTACCCCTTTGTGCATCACCGCGTGGGCCCCCCCTTTGCAGGAGGGCTTGCGTTTTCACATAAAACTTGATATAGTGTAGAATGGTTTCTTTTGCGGTCACACGCAATTAATACAACTTTCAACAACGGATCTCTTGGCTCTCGCATCGATGAAGAACGCAGC
+
HHHIIIIHIIIIIIIIIHIIIIHIHIIIIIIIIIIIIIIHIIIFHIIIIIIIIIIIIIIIIIHIIIIHIIIIIIIIIHIHIIIIHFGHHIIIIIIIIIIIIIIIIIIIIIIIIIIIIIIIIIIIIIIIIIIIIIIIIIIIIIIIIIIIIHIIIIIIIIIIIIIIIIHHIIIIIIIHHIIIIIIIHHIIIIIIIIIIIIIIIIIIIIIIHHIIIIIIIIIHHHIIIIIIIIHHIIIHG?IIIIHIIIIIIIIIIIIIIIIIIIIGIIIIIIGIHHGIIIIIIIDDADD
@HWI-D00621:464:HFY7KBCXY:1:1202:13486:56988 1:N:0:AAGAGGCATGAACCTT
AAGTCGTAACAAGGTTTCCGTAGGTGAACCTGCGGAAGGATCATTATCGTACTACAGAGGTGCTCAGGTTGTCGCTGACCTTTTGGTCGTGCACGCCTGAGTGCTCTCAATCCATTTCACCCATTGTGCATCACCGCGCGGGGTCTCCCCCCTCTTGAGAGGGGGAGGCTCGCGTTTTTCACACGAACACCCTTCTAGTTTAGAATGTCATTCATTTGCGATCATACGCAATCAATACAACTTTCAACAACGGATCTCTTGGCTCTCGCATCGATGAAGAACGCAGC
+
IIIIIIIIIIIIHHIIIHIIIIIIIHIIIIIIIIIIIIIIIIIHIIIIIIIIIIIIIIIHGHHIIIIIIIHHHIIIIHHIHIIIIIIIIIIIIIHIIIIHIIIIIIIIIIIIIIIIIIIIIIIIIIIIIIIIIIIIIIIIIIIIIIIIIIIIIIIHIIIIIIIIIIIIIHIIIIIIIIIHIIHIIHIIIHIIHIIHHIIHIIHIHHIIIIIIIIIIIHIIHHIIIIIIIIIHHIIIIIIHHIIIIIIIIIHIIIIIIIHHIIHHIIIHEHIEHHGHIIIIHD@@DBD
@HWI-D00621:464:HFY7KBCXY:1:1202:9955:61338 1:N:0:AAGAGGCATGAACCTT
AAGTCGTAACAAGGTTTCCGTAGGTGAACCTGCGGAAGGATCATTATCGTACTACAGAGGTGCTCAGGTTGTCGCTGACCTTTTGGTCGTGCACGCCTGAGTGCTCTCAATCCATTTCACCCATTGTGCATCACCGCGCGGGGTCTCCCCCCTCTTGAGAGGGGGAGGCTCGCGTTTTTCACACGAACACCCTTCTAGTTTAGAATGTCATTCATTTGCGATCATACGCAATCAATACAACTTTCAACAACGGATCTCTTGGCTCTCGCATCGATGAAGAACGCAGC
+
IIIIIIIIIIIIIIIIIIIIIIIIHIIIIIIIIIIIIIIIIIIIIIIIIIIIIIIIIHIIIHIIHIHGHIHIIIIIHHIHHIIIIIIIIIIIIIIIIIIIIIIIIIIIIIIIIIIIIIIIIHIIIIIIIIIIIIIIIIIIIHIIIHIIIIIIIIIIIHIHIIIIIHIIIIIIIIHIIIIHIIIIIIIIIIIIIIIHIIHHIIIIHIIIIHHIIIHIIHHIHHHIIIIIIIIIGIIIHEIIIIIIIIIIIIIHF?IIIIIIIIIIIIHGIIIIIIGIIIIIIIDDDDB
@HWI-D00621:464:HFY7KBCXY:1:1202:10549:76684 1:N:0:AAGAGGCATGAACCTT
AAGTCGTAACAAGGTTTCCGTAGGTGAACCTGCGGAAGGATCATTATCGTACAACGGGGGTGCAAAGGCTGTCGCTGACCTTCCAAAAGGTCGTGCACGCTCGAGCACTCCCATACATCCGTCTCACCTTTGTGCATCACCGCGTGGGTCCCCTTTGCAAGGAGGGCTCACGTTTTCACACAAAAACTTGATACAGTGTAGAATGTTATTTTTGCGGTCACACGCAATCAATACAACTTTCAACAACGGATCTCTTGGCTCTCGCATCGATGAAGAACGCAGC
+
IIIIIIIIIIIIHIIIIIIIIIIIIIIIIIIIIIIHIIHIIIIIIIHIHIIIIIIHIIHHIIHIHHIIHHIHIIIIIHIIIIIIIIIHIHGIIIHIIIIIIIIIIIIIIIIIIIIIIIIHHIIIIIIIIIIIIIIIIIIIIIIIIIIIIIIIIIIIIIIHIIIIIIIHIIIIHIIIIIIHHHIHHHIHIIHIIIIIIIIHIIIIIIIIIIIIIIIIIHHIIIHIIIIHHHHEHIIHFHIGHHIIIIIIFIIIHHHHGIIIIIIIHGHCFIIHHIIHIHBDDAD
@HWI-D00621:464:HFY7KBCXY:1:1202:16119:79939 1:N:0:AAGAGGCATGAACCTT
AAGTCGTAACAAGGTTTCCGTAGGTGAACCTGCGGAAGGATCATTAATGAAATATATATGAAAGAGGGAGGGGATTGAGGTGTAGTAGTTGTTGCTGGCTTTATGCATGTGCACACACTTCACTTTATCTTCTTCTTCTTTCTTCCATATATTTACACCTTTGTGCACTTACTGTAGCTCTCTGTCTGAGCTATGATTTTTCTACACACACTTGATAAAATATTTTTGGGATTATACATATATGAAATTATACAACTTTCCGCAACGGATCTCTTGGCTCTCGCATCGATGAAGAACGCAGC
+
IIIIIIIIIIIIIIIIIIIIIIIIIIIIIIIIIIIIIIIIIIIIIIHIIIIIIIIIIIIIIIIIIIIHHIGIIHHIHIIHHHIIIIIIIIIIIIIIIIIIIIIIIIIIIIIIIHIIIIIIIIIIHIIIIIIIIIIIIIIIIIIIIHHIHIIIIIIIIIIIIIIIIIIIIHIIIIIIIIIIIIIIIIIIIIIIIIIIIIHIHHIIIHIIIIIIIIIIIHIIIIIIIIIHIIIIHIIIIIIIIIIIIIIHHHIIGIIIIIIIIIIIIIIIIIHIIIIIHIIIIIHHIIIHH@IIIIIHHDBDAD
@HWI-D00621:464:HFY7KBCXY:1:1202:10837:83599 1:N:0:AAGAGGCATGAACCTT
AAGTCGTAACAAGGTTTCCGTAGGTGAACCTGCGGAAGGATCATTCATAATAAGTGTTTTATGGCACTTTTTAAATCCATATCCACCTTGTGTGCAATGTCAGTCGATCTTCTTCATGGAGATCGACCAAACATCAACCTTTATCTTTTAACTCTTTGTCTGAAAAATATTATGAATAAACAATTCAAAATACAACTTTCAACAACGGATCTCTTGGCTCTCGCATCGATGAAGAACGCAGC
+
IIIIIIIIIIIIIIIIIIIIIIIIIIHIHHIHIIIIIIIIIIIIIIIIIIIIIIIIIIIIIHIIHIIIIIIIIIIIIIHIIIIIIIIIIIIIIIIIIIIIIIIIIIIIIIIIIIIIIHIIIIIIIIIIIIIIIIIIIIHIHIIIIIIIIIIIIIIIIIIIIIIIIFHIIIIIIIIIIIIIIIIIIIIIIIIIIIIIHHIHIIIIHIIIIIIIIIIIIIIIIIIIIIIHIIIIIIIIIDDDCD
@HWI-D00621:464:HFY7KBCXY:1:1202:8959:87123 1:N:0:AAGAGGCATGAACCTT
AAGTCGTAACAAGGTTTCCGTAGGTGAACCTGCGGAAGGATCATTAAAGAATTCGGCCTCCGGGTCTTTTCTTCTCCCACAGCTGTGCGCTTCGGCTGCACGCTCGTGGGATAAACCTCACACACCTGTGCACACTTCGGTTGCGAACGTCCTCACGGTCGAACGCTTCCGCTTTTACATCCAACCACAGAAGTCCAGAATGTCTAATACCATAAACAATAACAACTTTCAACAACGGATCTCTTGGCTCTCGCATCGATGAAGAACGCAGC
+
IIIIIHIIIIIIIIIIIIIIIIIHIHIIIIIIIIIIIIIIIIIIIIHIIIIIIIIIIIIIIIIIIIIIIIIIIIIIIIIHIIIIIIIIIIIIIIIIIIIIIIIIIIIIIIIIIIIIIIIIIIIHIIIIIIIIIIIIIIIHIIIIIIIHIIIIIIIIIIHHIIHHIIIIIHIIIIIIIIIIIIIIIIIIIHHIIIIIIIHIIIHIIIIIIIIIIIIIIIIIHGIIIIHHGHGIHHHIIIIIIIIHIIGIIIIIIIIIHIIIIIIIIIHDDD?D
@HWI-D00621:464:HFY7KBCXY:1:1202:5934:92590 1:N:0:AAGAGGCATGAACCTT
AAGTCGTAACAAGGTCTCCGTAGGTGAACCTGCGGAGGGATCATTAACGAAAGGTCGTGTACCTTCCGCCCTTCAACTCTGTGGAAGCAAAACCGTGCTTCGGCGTCCCGACGCCGTATTTATGACCAAAATCTGTCTGCAGTCTGAATGTATTATCTAGAATCAAAACTTTCAACAAAGGATCTCTTGGCTCTCGCATCGATGAAGAACGCAGC
+
IIIIHIIIIIIIIIIIIHIIIIIIIIIIIIIIIIIIIIIIIIHIIIIIIIIIIIIIIIIIIIIIIIIIIIIIIIIIIIIIIIIIIIIIIIHIIIIIIIIIIIIIIIIIIIHIIIIIIIIIIIIIIIIIIIIIIIIIIIIIIIIIIIIIIIIIIIIIIIIIIIIIIIIIIIIIIIIIIIIIIIIIIIIIIIIIIIIIIHGIIIIIIIHIIIGHIID
@HWI-D00621:464:HFY7KBCXY:1:1202:10850:93494 1:N:0:AAGAGGCATGAACCTT
AAGTCGTAACAAGGTTTCCGTAGGTGAACCTGCGGAAGGATCATTATCGTACACCGGGGGTGCGAGGGCTGTCGCTGACCCTTCAAAAAAGGTTGTGCACGCCCGAGCGCTCTCAAACATCCATCTCACCCCTTTGTGCATCACCGCGTGGGTCCCCTTTGCGGGGGGCTTGCGTTTTCACATAAAACCCCACACTGTGTAGAATGTTTTCTTTTGCGCTCACACGCAATCAATACAACTTTCAACAACGGATCTCTTGGCTCTCGCATCGATGAAGAACGCAGC
+
IIIIIIIIIIIIIHIHIIIIIIIIIIIIIIIIIIIIIIIIIIIIIIIIIIIIIIIHIIHIIIIIIIIIHIIHIIIIIIIIIIHIIIHIIIIIIIIIIIIIIIIIIIIIIIIIIIIIIIIIHIIIIIIIIIIIIIIIIIIIIIIIIIIIHIIIHIIIIIIIIIIIIIIIIIIIIIHIIHHIIIIHIIHIHHIIIIIIHIIIIIIIIIIIIIIIIIIIIIHGHHHHIIIIIHIIIHGHIHIIHHIIIIIIIIIIIIIIIIIIIGIIGIIIIIIIIIIIIIIIDDCDD
@HWI-D00621:464:HFY7KBCXY:1:1202:13205:94943 1:N:0:AAGAGGCATGAACCTT
AAGTCGTAACAAGGTTTCCGTAGGTGAACCTGCGGAAGGATCATTCATAATAAGTGTTTTATGGCACTTTTTAAATCCATATCCACCTTGTGTGCAATGTCAGTCGATCTTCTTCATGGAGATCGACCAAACATCAACCTTTATCTTTTAACTCTTTGTCTGAAAAATATTATGAATAAACAATTCAAAATACAACTTTCAACAACGGATCTCTTGGCTCTCGCATCGATGAAGAACGCAGC
+
IIIIIIIIIIIIIIIIIIIIIIIIIIHHHIIIIIIIIIIIIIIIIIIIIIIIIIIIIIIIHIHIIIIIIIIIIIIIIIIIIIIIIIIIIIIIIIIHIIIIIIIIIIIIIIIIIIIIIIIIIIIIIIIIIIIIIIIIHIIIIIIIIIIIIIIIIIIIIIIIIIIIIIIIIIIIIIIIIIIIIIIIIIIIIIIIHIIIIIIIIIIIIHIIIIIIIIIIIIIIIIIIIIIIIIIIIIIIIDDDDD
@HWI-D00621:464:HFY7KBCXY:1:1202:6654:97621 1:N:0:AAGAGGCATGAACCTT
AAGTCGTAACAAGGTCTCCGTAGGTGAACCTGCGGAGGGATCATTGTTGAATGGCCCTCGGGCCTTTGCCATCAAACCCGTGGTAGCAAGATGTGCTTCGATGCCCCTGGGCATCGCCCCAATGCTTTATATGTGTCTGTCGTCTGAAATGGAATTGAGAATTAAAACTTTCAACAAAGGATCTCTTGGCTCTCGCATCGATGAAGAACGCAGC
+
IIIIIIIIIIIIIIIIIIIIIIIIIIIIIIIIIIIIIIIIIIIIIIIIIIIIIIIIIIIIIIIIIIIIIIIIIIIIIIIIIIIIIIIIIIIIIIIIIIIIIIIIIIIIIIIIIIIIIIIIIIIIIIIIIIIIIIIIIIIIIIIIIIIIIIIIIIIIIIIIIIIIIIIIIIIIIIIIIIIIIIIIIIIIIIIIIIIIIIIIIIIIIIIIIIHHID
@HWI-D00621:464:HFY7KBCXY:1:1202:7122:98303 1:N:0:AAGAGGCATGAACCTT
AAAGTCGTAACAAGGTTTCCGTTGGTGAACCAGCGGAAGGATCATTACAGAGATCATGCCCTCACGGGTAGACCTCCCACCCTGTTTAAATACCATTGTTGCTTTGGCAGGCCCGCCCTTGGGCACTCGGCTCCGGCTGAGCAGCGCCTGCCAGAGGACCCCAACCCTAATGTTTACGTGTCGTCTGAGTACTATATAATAAGTTAAAACTTTCAACAACGGATCTCTTGGTTCTGGCATCGATGAAGAACGCAGC
+
IIIIIIIIIIIIIIIIIIIIIIIIIIIIIIIIIIIIHIIIHHHIIIIIIIIIIIIIIIIIIIIIIIIIIIIIIIIIIIIIIIIIIIIHIIIIIIIIIIIIIIIIIIIIIIIIIIIIIIIIIIIIIIIIIIIIIIIIIIIIIIIIIIIIIIIIHHIIIIIIIIHIIIIIIIIIIIIIIIIIIIIIIIIIHIIIIIIIIIIIIIIIIIIIIIIIIIHIIIIIIIIIIIIIIIIIIIIIIIIIIIIIIIIIIIIDDDDD
@HWI-D00621:464:HFY7KBCXY:1:1203:12797:86562 1:N:0:AAGAGGCATGAACCTT
AAGTCGTAACAAGGTTTCCGTAGGTGAACCTGCGGAAGGATCATTATCGTATAACTGAGGTGCTAGGGTTGTCGCTGACCCTTCGAAGGGTCGTGCACGCCCAAGTGCTCTCTCTCAATCCATCTCACCCCTTTGTGCACCACCGCGTGGGCCACCTTTTTGGCTTGTTTCAAAGAGGTTGGTTCGCGTTTTTACACATGCCTTTATGTATAGAATGTCTTACTTTTTGCGGTCACACGCAATAAATAAATACAACTTTCAACAACGGATCTCTTGGCTCTCGCATCGATGAAGAACGCAGC
+
IIIIIIIIIIIIIIIIIIIIIIIIIIIIIIIIIIIIHIIIIIIIIIIIIIIIIIIIIHIIIHIIIIIIHIHHIIIIIIIIHIIIIIIIIIIHHHHIIIIIIIIHIIIIIIIIIIIIIHIIIIIIIIIIIIIIIIIIIIIIIIIIIIIIIIIIIHIIIIIIIIIHIIIIHIIIIHHHIIIIIIIIIIIIHIIIIIIIIIIIIIIIIHHHIIIIIHIIIIIIIHIIHIIIIIIIHHIIIIIHIIIIIIIIIIIIIIIIIIIIIIIIIIIIIIIIIIIIHHIIIIIIIIIIIIIIIIIIIDDDDD
@HWI-D00621:464:HFY7KBCXY:1:1204:7618:55381 1:N:0:AAGAGGCATGAACCTT
AAGTCGTAACAAGGTTTCCGTAGGTGAACCTGCGGAAGGATCATTATTGAAATAAACCTGATGGGTTGTTGCTGGTTCTCTAGGGAGCATGTGCACGCCTTGTCATCTTTATATCTCCACCTGTGCACTCTTTGTAGACCTTTCAGGTCTATGTTGCTTCATTTACTCCAATGTATGTCAATAGAATGTTGTGCCTATATTAATATATACAACTTTCAGCAACGGATCTCTTGGCTCTCGCATCGATGAAGAACGCAGC
+
IIIIIIIIIIIIIIIIIIIIIIIIIIIIIIIIIIIIIIHIIIIIIIHIHIIIIIIIIIIIIIGIIIIIIIIHHIIIIIIHIIIIIIIIIIIIIIIIIIIIIIIIIIIIIIIIIIIIIIIIIIIIIIIIIIIIIIIIIIIIIIIIIIIIIIIIIIIIIIIIIIIIIIIIIIIIIIIIIIIIIHIIIIIIIIIIIIIIIIIIIIIIIIIIIHIIHIIIIIIIIIIIIIIIIIHIIIIIIIIIHHHIIIIHIIIHHDBBDDD
@HWI-D00621:464:HFY7KBCXY:1:1204:18192:56953 1:N:0:AAGAGGCATGAACCTT
AAGTCGTAACAAGGTTTCCGTAGGTGAACCTGCGGAAGGATCATTAGTGGATTTACAGAGGGTTGATGCTGGCAGTTTTAGCTGCATGTGCTTGCTCTTCTGATTTATTTACACCTGTGCACTTAATTTTTCAAAGGGAGGGTAGAACCTGCCTTTGGAACTTATAAACTCCTTGTAATTGAACTAATGGATGTTTATCTGCCACAAGGCAAATTTTAATACAACTTTTAACAACGGATCTCTTGGCTCTCGCATCGATGAAGAACGCAGC
+
IIIIIIIIIHIIIIIIIIIIIIIIIIIIIIIIIIIIIIIIIIIIIHIIIHHIIIIIIIIIIIIHIIIIHIIIIIIIIIIIIIIIIIIIIIIIIIIIIIIIIIIIIIIIIIIIIIIIIIIIIIIIIIIIIIIIIHHIIIIIIIIIIIIIIIIIIIIIIIIIIIIIIIIIIIIIIIIIIIIIIIIIHIIIIIIHHIIIFHHIIIIIIIIIIIIIIIHIIIHGIHIIIIIIHIIHHHHIIIIIIIHEIIIIIIHIIIIIIIIIIIIIIIDDDDD
@HWI-D00621:464:HFY7KBCXY:1:1204:3024:64468 1:N:0:AAGAGGCATGAACCTT
AAGTCGTAACAAGGTTTCCGTAGGTGAACCTGCGGAAGGATCATTAATGGATTTACAGAGGGTTGATGCTGGCAGTTTATCTGCATGTGCTTGCTCTTCTGATTTATTTACACCTGTGCACTTAATTTTTTTCAAAGGGAGGGTAGAACCTGCCTTTGGAACTTATAAACTCCTTGTAATTGAACTAATGGATGTTTATCTGCCACAAGGCAAATTTTAATACAACTTTTAACAACGGATCTCTTGGCTCTCGCATCGATGAAGAACGCAGC
+
HHIIIHIHIHHIIIIIIHHIIIIIIIIIIIIHIHIIIFHFIIIIIIIHHIIIIHIIIIIIIIIIHIIIIIHIHHHIIIHIIIIIIIIIIIIIIIIHHIIIIIIIIIIIIGIHIIIIHIIIIIIIIHHHI@HIIIIIIIIHIIIIIIIHIIIIIIIIIIIIIIIIIHFIIIIIIIIHIHHHGIHIIIIIIIHIIIHHIEHHIHGIIIIIIGIIHIIIIIIIIIIIIIIHHHHHHHEEIIIIIHHHIIIHHHIIIHIIGIIIIIIIHDHDDDDD
@HWI-D00621:464:HFY7KBCXY:1:1204:17331:71472 1:N:0:AAGAGGCATGAACCTT
AAGTCGTAACAAGGTTTCCGTAGGTGAACCTGCTGAAGGATCATTCATAATAAGTGTTTTATGGCACTTTTTAAATCCATATCCACCTTGTGTGCAATGTCAGTCGATCTTCTTCATGGAGATCGACCAAACATCAACCTTTATCTTTTAACTCTTTGTCTGAAAAATATTATGAATAAACAATTCAAAATACAACTTTCAACAACGGATCTCTTGGCTCTCGCATCGATGAAGAACGCAGC
+
IIIIIIIIIIIIIIIIIIIIIIIIIIIIIIIIIIIIHHIIIIIIIIIIIIIIIIIIIIIIIIIIGIIIIIIIIIIIIIIIIIIIIIIIIIIIIIIIIIIIIIIIIIIIIIIIIIIIIIIIIIIIIHIIIIIIIIIIIIIIHIIIIIIIIIIIIIIIIIIIIIIIIIIIIIIIIIIIIIIIIIIIIIIIIIIIIIIIIIIIIIIIIIIIIIIIIIIIIIHIIIIIIIIIIIIIIIIIIDDDDC
@HWI-D00621:464:HFY7KBCXY:1:1204:14925:72710 1:N:0:AAGAGGCATGAACCTT
AAGTCGTAACAAGGTTTCCGTAGGTGAACCTGCGGAAGGATCATTATCGTACTACAGAGGTGCTCAGGTTGTCGCTGACCTTTTGGTCGTGCACGCCTGAGTGCTCTCAATCCATTTCACCCATTGTGCATCACCGCGCGGGGTCTCCCCCCTCTTGAGAGGGGGAGGCTCGCGTTTTTCACACGAACACCCTTCTAGTTTAGAATGTCATTCATTTGCGATCATACGCAATCAATACAACTTTCAACAACGGATCTCTTGGCTCTCGCATCGATGAAGAACGCAGC
+
IIIIHIIIIIIHHIIIIHIIIIIIIIIIIIIIIIIIIIIIIIIIIIIIIIIIIIIIIIIHIHIIIIIIIIIIIIIIIIIIIIIIIIIIIIIIIIIIIIIIHIIIIIIIIIIIHIIIIIIIIIIIIIIIIIIIIIIIIIIIIIIIIIIIIIIIIIIIIIIIIIIIIIIIHIIIIIIHIIHIIIIIIHIIHIIIIIIIIIIIIIHHIIIIIIIIIIIIIIHGIIIIIHIIIIIIIIIHIIIIIIHIIIIIIIIIHEIGIIIIHIIHIIIIIIIIHIIIIIIIIIDDDDD
@HWI-D00621:464:HFY7KBCXY:1:1204:9904:74153 1:N:0:AAGAGGCATGAACCTT
AAGTCGTAACAAGGTTTCCGTAGGTGAACCTGCGGAAGGATCATTCATAATAAGTGTTTTATGGCACTTTTTAAATCCATATCCACCTTGTGTGCAATGTCAGGTTGTCCTCTTCATTTTCTGGAGAGGATGACCCAAACATCAACTTATCCTTGAACTCTTTGTCTGAAAAATATTATGAATAAAATAATTCAAAATACAACTTTCAACAACGGATCTCTTGGCTCTCGCATCGATGAAGAACGCAGC
+
IIIIIIIIIIIIHIIIIIIIIIIIIIGHHHHIIIIIIIHIIIIIIIIIIHIIIIIIIIIIIHFHHIIIIIIIIIIIIIIHGHIIIIIIIIIHIIIIIIIIIIIIIIIIIIIIIIIIIHIIIIIIIIIIIIIIIIIIIIIIIIIIIIIIIIIIHIIHIIIIIIIIIIIHIIIIIIIIIIIIIIIIIIIIIIIIFHIIIIIIIIIIIIIIIIIIIIIIIIIIIIIIIIIIIIIIIHHIIIIIIIIIDDDDD
@HWI-D00621:464:HFY7KBCXY:1:1204:13393:81333 1:N:0:AAGAGGCATGAACCTT
AAGTCGTAACAAGGTTTCCGTAGGTGAACCTGCGGAAGGATCATTCATAATAAGTGTTTTACTGCACTTTTTAAACAAGTACTCACCTTGTGTGCAATGTTTGCTGTCATGACGTTCACCCGTCGCGACAGTATAATACCAACTTTTTATTGTAAATATTTTGTCTGAAGCTATTTCGAATATATAATTCTAAATACAACTTTCAACAACGGATCTCTTGGCTCTCGCATCGATGAAGAACGCAGC
+
IIIIIIIIIIIIIIIIIIIIIIIIIIIIIIIIIIIIIIIIIIIIIIIIIIIIIIIIIIIIIIIIIIIIIIIIIIIIIIIHIIIIIIIIIIIIIIIIIIIIIIIIIIIIIIIIIIIIIIIIIIIIIIIIIIIIIIIIIIIIIIIIHIIIIIIIIIIIIIIIIIIIIIIIIHIIIIIIIIIIIIIIIIIIIIIIIIIIGIIIIIIIIIIIHIIIIIIIIIIIIHIIIIIIIIIIIIIIIIIIIDDDDC
@HWI-D00621:464:HFY7KBCXY:1:1204:14835:85063 1:N:0:AAGAGGCATGAACCTT
AAGTCGTAACAAGGTTTCCGTAGGTGAACCTGCGGAAGGATCATTACAAATCTTGGGGGCCAGTCGCTCTGCGCTGGTCTCACATTAGCACAAGGTCGCAAGGCCTTGATGTTTACGCTTGTTTGTTTGACAGAGTTAGTTGAGAATTAAATAAAGACAACTTTTAACAATGGATCTCTTGGCTCTTGCATCGATGAAGAACGCAGC
+
IIHIIIIIIIIIIIIIIIIIIIIIIIIIIIIIIIIIIIIIIIIIIIIIIIIIIIHHIIIIIIIIIIIIIIIIIIIIIHIHHIIIIIIIIIIIIIIIIIIIIIIIIIIIIIIIIIIIIIIIIIIIIIIIIHIIIHIIIIIIIIIIIIIIIIIIIIIIIIIIIIIIIIIIIIIIIIIIIIIHIIIIIIIIIIIIIIIIIIIIIIHIHID
@HWI-D00621:464:HFY7KBCXY:1:1204:9683:85913 1:N:0:AAGAGGCATGAACCTT
AAGTCGTAACAAGGTTTCCGTAGGTGAACCTGCGGAAGGATCATTATCGTACAACTGAGGTGCGAAGGCTGTCGCTGACCCTCAAAGGTCGTGCACGCCTGAGTGCTCTCACACAATCCATCTCACCTTTGTGCATCACCGCGTGGGTCCCCCTTTGCGGGGAGGGCTTGCGTTTTCACATAAAACTCGATACGGTGTAGAATGTTTCTTTTGCGGTCACACGCAATCAATACAACTTTCAACAACGGATCTCTTGGCTCTCGCATCGATGAAGAACGCAGC
+
IIIIIIIIIIIIIIIIIIIIIIIIIIIIIIIIIIIIIIIIIIIHIIIIIIIIIIIIIIIIIIIIIIIIIIIIIIIIIIIHHIIIIIIIIIIIIIIIIIIIIIIIIIIIIIIIIIIIIIIIIIIIIIIIIIIIIIIIIIIIIIIIIIIIIIIIIIIIIIIIIIIIIIIIIIIIIIIIIIIIIIIIIIIIIIIIIIIIIIIIIIIIIIIIIIIIIIIIIIIIIIIIIIIIIIIIIIIIIIIIIIIIIIIIIIIIIIIIIIIIIIIIIIIIIIIIIIIIIDDDDD
@HWI-D00621:464:HFY7KBCXY:1:1204:11780:89751 1:N:0:AAGAGGCATGAACCTT
AAGTCGTAACAAGGTTTCCGTAGGTGAACCTGCGGAAGGATCATTATCGTACTACAGAGGTGCTCAGGTTGTCGCTGACCTTTTGGTCGTGCACGCCTGAGTGCTCTCAATCCATTTCACCCATTGTGCATCACCGCGCGGGGTCTCCCCCCTCTTGAGAGGGGGAGGCTCGCGTTTTTCACACGAACACCCTTCTAGTTTAGAATGTCATTCATTTGCGATCATACGCAATCAATACAACTTTCAACAACGGATCTCTTGGCTCTCGCATCGATGAAGAACGCAGC
+
IIIIIIIIIIIIIIIIIIIIIIIIIHIIIIIIIIIIIIIIIIIIIIIIIIIIIIIIIIIIIIIIIIIIIIIIIIIIIIIIHIIIIIIIIIIIIHIIIIIIIIIIIIIIIIIIIIIIIIIIIIIIIIIIIIIIIIIIIIIIIIIIIIIIIIIIIIIIIIIIIIIIIIIIIIIIHIIIIIIIIIIIIHIHIIIIIIIIIIIIIIIIIIIIIIIIIIIIIIIIIIIIIIIIIIIIIIIIIIIIHIIIIIIIIIIIIIIIIIIIIIIIIIIIIIIIIIIIIIIIIIDDDDD
@HWI-D00621:464:HFY7KBCXY:1:1204:3195:93530 1:N:0:AAGAGGCATGAACCTT
AAGTCGTAACAAGGTTTCCGTAGGTGAACCTGCGGAAGGATCATTATCGTACAACTGAGGTGCAAGGGCTGTCGCTGACCTTCAAAGGTTGTGCACGCCCAAGCACTCTTACACATCATCCATCTTACCCCTTTGTGCATCACCGCGTGGGCCCCCCTTTGCAGGAGGGCTTGCGTTTTCACATAAAACTTGATATAGTGTAGAATGGTTTCTTTTGCGGTCACACGCAATTAATACAACTTTCAACAACGGATCTCTTGGCTCTCGCATCGATGAAGAACGCAGC
+
IIIIIIIIIIIIIIIIIIIIIIIIIIIIIIIIIIIIIIIIIIIIIIIIIIIIIIIIIIIIIIIIIIHIIIIIIIIIIIIIIIIIHIIIHIIIIIIIIIIIIIIIIIIHIIIIIIIIIIIIIIIIIIIIIIIIIIIIIIIHIIIIHIIIIIIIIIIIIIIHIIIIIIIIIHIIIHIIIIIIIIIHHIIIIIIIIIIIIIIIIIIIIHIIIIIIIHHHIIIHIIIIIIIIIIIIIIIIHIIIIIHIIIIIIIIIIIHIIIIIIIIIIIIHIIIIIIGIIIIIHDDDAD
@HWI-D00621:464:HFY7KBCXY:1:1204:18243:95452 1:N:0:AAGAGGCATGAACCTT
AAGTCGTAACAAGGTTTCCGTAGGTGAACCTGCGGAAGGATCATTATTGAATAAAACTTGGTTGGGCTGTTGCTGATCCCTCGGGGTATGTGCACGCCTTTCCACCTTTTTCAACCACCTGTGCACCTTTGTAGACCCTGGATATCTCTCGAGTTGTTAAAACTTGGTTTGAGGACTGCTGTGCTTGCAAGAGTCAGCTTTCCTTGCATTTCTGGGTCTATGTCTTTCATATACACTGTATGTCACAGAATGTTATTGATAAGGCTTTGCCTTTTAAATTAATACAACTTTCAACAACGGATCTCTTGGCTCTCGCATCGATGAAGAACGCAGC
+
HHIIIIIGIHIIHIHIIIIIIIIIIIIIIIIIIGHIIGGHIIGHHIIIIHIIIIIIIIIFHIIIIIIIIIIGIIIHIIIFHIIIIIIIHIIHIIGIIIIIIIIIIIIIIIIIHHIIIIIIIIIIIIIIIIIIHHIIIHHHIIIIIIIIHIIIIIHIIIIDHFHHIIIIIHIIIIHIIIHHHIHIIIHIIIIIIHIIIIHIIIIIIIIHIIIIIIIIHHHHIIHIIIIIHEHHHIHIIIHIIHEIIIHIIIIIIIIIIIIIIIIHHIHIGHHIIIHIIIIIIIIHIIIHHIHIIIHECIIHIIIHHIHIGIIIIIHEIGGHIHFIIIIHDDDBB@
@HWI-D00621:464:HFY7KBCXY:1:1204:16344:95698 1:N:0:AAGAGGCATGAACCTT
AAGTCGTAACAAGGTTTCCGTAGGTGAACCTGCGGAAGGATCATTATCGTACTACAGAGGTGCTCAGGTTGTCGCTGACCTTTTGGTCGTGCACGCCTGAGTGCTCTCAATCCATTTCACCCATTGTGCATCACCGCGCGGGGTCTCCCCCCTCTTGAGAGGGGGAGGCTCGCGTTTTTCACACGAACACCCTTCTAGTTTAGAATGTCATTCATTTGCGATCATACGCAATCAATACAACTTTCAACAACGGATCTCTTGGCTCTCGCATCGATGAAGAACGCAGC
+
IIIIIIIIIIIHIIIIIIIIIIIIIIIHIIIIIIIIIIIIIHIIIIIIIIIIIIIIIIIIIIIIIIIIIIIIIIIIIHIIIIIIIIIIIIIIIIIIIIIIIIIIIIIIIIIIIIIIIIIIIIIIIIIIIIIIIIIIIIIHIIIIIIIIIIIIIIIIIIIIIIIIIIIIIIIIIIIIIIIIIIIIHIHIHIIIIIIIIIIIIIIIIIIIIIIIIIIIIIIHIIIIIIIIIIIIIIHIHHIIIIIIIIIIIIIIIIIIIIIIIIIIIIIIIHIIIIIIIIIIIIDDDDD
@HWI-D00621:464:HFY7KBCXY:1:1204:9448:98620 1:N:0:AAGAGGCATGAACCTT
AAGTCGTAACAAGGTTTCCGTAGGTGAACCTGCGGAAGGATCATTACTGAGAAACTGCCCTTTGGGTAGATCTCCCACCCTTTGTTTACATTACCTTTGTTGCTTTGGCAGGCCTGTCTTTGGACCACTGGCTTAGGCTGGTCTGTGCCTGCCAGAGGATCTTAAACTCTTGATTTTTGTATTGTCTGAGTAATATTATAATAAGTTAAAACTTTCAACAACGGATCTCTTGGTTCTGGCATCGATGAAGAACGCAGC
+
IIIIIIHHIIIIIIIIIIIIIIIIIIIIIIIIIIIIIIIIIIIIIIIIIHIIIIIIIHIIIIIIIIIIIIIIIIIIIIIGHIIIIIIIIIIIIIIIIIIIIIIIIIIHIIIIIIIIIIIIIIIIIIIIIIIIIIIIIIIIIIIIIIIIIIIIIIIIHHIIIIIIHIIIIIIIHIIIIIIIIIIIIIIIIIIIIIIHHIIIIIIIIIIIIIIIIIIIIIIIIIIIIIIIIIHIIIGIIIHIIHIIIIGIIIIIHDDBCD
@HWI-D00621:464:HFY7KBCXY:1:1204:15219:99842 1:N:0:AAGAGGCATGAACCTT
AAGTCGTAACAAGGTTTCCGTAGGTGAACCTGCGGAAGGATCATTATCGTACAACGGGGGTGCAAAGGCTGTCGCTGACCTTTCAAAAGGTCGTGCACGCTCGAGCACTCCCATACATCCGTCTCACCTTTGTGCATCACCGCGTGGGTCCCCTTTGCAAGGAGGGCTCACGTTTTCACACAAAAACTTGATACAGTGTAGAATGTTATTTTTGCGGTCACACGCAATCAATACAACTTTCAACAACGGATCTCTTGGCTCTCGCATCGATGAAGAACGCAGC
+
IIIIIIIIIIIIIIIIIIIIIIIIIIIIIIIIIIIIIIIHIIIIIIIIIIIIIIIHIIHIICHIIIIIIIIIIIIIIIIHIIIIIIIIIIIIIIIIIIIIIIIIIIIIIIIIIIIIIIIIIIIIIIIIIIIIIIIIIIIIIIIIIIIIIIIIIIIIIIIIIIIIIIIIIIIIIIIIIIIIIIIIIIIIIIIIIIIIIIIIIIIIIIIIIIIIIIIIHIIIIIIIIIIIIIIHIIHIIIIIIIIIIIIIIIIIIIIIIIIIIIIIIIIIIIIGIIIIIIDDDDD
@HWI-D00621:464:HFY7KBCXY:1:1204:4068:100011 1:N:0:AAGAGGCATGAACCTT
AAGTCGTAACAAGGTTTCCGTAGGTGAACCTGCGGAAGGATCATTAGTGATTATGAACGGTTGTCTTCTGTGCTGGCTGCGGCAAGTGCACGGAGGTGACTTTCATCCAACACCCTTGTGAACCTTTGGCCTCTTGCTGGCTTCGGCTGGCTGAGGATTTACACAAACTCGCATGTATTGAGGACCCATTATGTGCGCAAGCACTACTATAATACAACTTTCAACAACGGATCTCTTGGCTCTCGCATCGATGAAGAACGCAGC
+
IIIIIIIIIIHIIIIIIIIIIIIHIIIIIIIIIIIIIIIIHIHIIHIIIIIIIIHHIIIGIIIIIIIIIIIIIIHHIIIIHHIIIIIIIIIIIIIIIIIIIIIIIIIIIIIIIIIIIIIIIIIIIIIIIIIHIIIIIIIIIIIIHIIIIIIIIIIIIIIIHIIIIIHIIIHHIIIIIIIIIIIIIIIIIIIIIIIIIIIIIIHIIGHIIIIIIIIIIIIIIIIIIHHIIIIIIIIIIIHGIIIIIIIIIIIIIIIIIHCDDD?D
@HWI-D00621:464:HFY7KBCXY:1:1205:14064:49983 1:N:0:AAGAGGCATGAACCTT
AGTCGTAACAAGGTTTCCGTAGGTGAACCTGCGGAAGGATCATTATCGTACTACAGAGGTGCTCAGGTTGTCGCTGACCTTTTGGTCGTGCACGCCTGAGTGCTCTCAATCCATTTCACCCATTGTGCATCACCGCGCGGGGTCTCCCCCCTCTTGAGAGGGGGAGGCTCGCGTTTTTCACACGAACACCCTTCTAGTTTAGAATGTCATTCATTTGCGATCATACGCAATCAATACAACTTTCAACAACGGATCTCTTGGCTCTCGCATCGATGAAGAACGCAGC
+
IIIIIIIIIIIIIIIIIIIIIIIIIIIIIIIIIIIIIIIIIIIIIIIIIIIIIIIIIIIIIIIIIIIIIIIHIIIIIIIIIIIIIIIIIIIIIIIIIIIIIIIIIIIIIIIIIIIIIIIIIIIIIIIIIIIIIIIIIIIIIIIIIIIIIIIIIIIIHIIIIIIIIIIIIIIIIIHIIIIIIIHIIIIIIIIIIIIIIIIIIIIIIIIIIIIIIIIIIIIHIIIIIIIIIHHIIIIIIIIIIHIIIIIIHIIIIHIHHFIHIHGIHIIIIIIIIIIIIIIHDDDDCD
@HWI-D00621:464:HFY7KBCXY:1:1205:11696:61437 1:N:0:AAGAGGCATGAACCTT
AAGTCGTAACAAGGTTTCCGTAGGTGAACCTGCGGAAGGATCATTAATGGATTGTAATGGGAGCTGATGCTGTGTGGCCAAATTTTCTTTGACTACAATGTGCTCGCTTCTAGCAACATTTTTTCTAAACACCTGTGCACCTTGTGGGGGGGAATTATCTTTTCCCCCTTCTCTCACAAACATTTTTCAATGTTGAATGTTCATTGTGCCTAATGCATGGCCTTAATAAAATATAATACAACTTTTAACAACGGATCTCTTGGCTCTCGCATCGATGAAGAACGCAGC
+
IIIHIIIIIIIIIIIIIIIIIIIIIIIIIIIIIIIIIIIIIIIIIIIIIIHIIIIIIIIIIHIIIIIIIIIIIIIIHIIIIIIIIIHIIIIIIIIIIIIIIIIIIIIIIIIIIIIIIIIIIIIIIIIIIIIIIIIIGIIIIIIIIIIIIIIIIIIIIIIIIIIIHIHIIIIIIIIIIIIIIHIIHIHHIIIIIIIIIIHIIIIIIIIIIIIIIIIIIIIIIIIIIIIIIIIGIIIIHIIIHIIIIIIIIHIIIIIIIIIIIIIIIIIIIIIIIIIHIIIIIIHDDD?D
@HWI-D00621:464:HFY7KBCXY:1:1205:8408:70139 1:N:0:AAGAGGCATGAACCTT
AAGTCGTAACAAGGTTTCCGTAGGTGAACCTGCGGAAGGATCATTCATAATAAGTGTTTTATGGCACTTTTTAAATCCATATCCACCTTGTGTGCAATGTCAGGTTGTCCTCTTCATTTTCTGGAGAGGATGACCCAAACATCAACTTATCCTTGAACTCTTTGTCTGAAAAATATTATGAATAAAATAATTCAAAATACAACTTTCAACAACGGATCTCTTGGCTCTCGCATCGATGAAGAACGCAGC
+
IIIIIIIIIIIIIIIIIIIIIIIHIIIHHHIIIIIIIIIIIIIIIIIIIIIIIIIIIIIIIIIIIIIIIIIIIIIIIIIIIIIIIIIIIIIIIIIIIIIIIIIIIIIIIIIIIIIIIIIIIIIIIIIIIIIIHIIIIIIIIIIIIIIIIIIIIIIIIIIIIIIIIHIIIIIIIIIIIIIIIIIIIIIIIIIIHIIIGIIHIIIIIIIIIIIIIIIIIIIIIIIIIIIIIIIIIIIIIIIIIIIHBDDAD
@HWI-D00621:464:HFY7KBCXY:1:1205:11607:82228 1:N:0:AAGAGGCATGAACCTT
AAGTCGTAACAAGGTTTCCGTAGGTGAACCTGCGGAAGGATCATTATAGTACAATAGAGGCACCTGGGCTGTCGCTGTCCTTAAAAGGATGTGCACGCCCAGAGTGCTCTCTCACATCCATCTCACCCCTTTGTGCATCACCGCGTGGGGCCCTCTCTTTTGGCTTGTTCCAGAGGGAGGGGTTCACGTTTTTACAAAAACAACCCATTAATGCATGTAGTAGAATGTCTTACTTTTTTGCGGTCACACGCAATCAATACAACTTTCAACAACGGATCTCTTGGCTCTCGCATCGATGAAGAACGCAGC
+
IIIIIIIIIIIIIIIIIIIIIIIIIIIIIIIIIIIIIIIIIIIIIIIIIHIIIIIIIIIIIIIIIHIHHIIIIIIIIHIDHHHIIIIHIIIIHIIIIHIIIHIIFHIIIIIIIIIIIIIIIIIIIIIIIHHGIIIIIIIIIIIIGIIIIIIIIIIIIIIHIIIIIHHIHIIIHHIHIHIIIHIIIHIIIIHHHHIIIIIIIIHHHHIIIIIIIIIIIHIHIHIIIIIIIIIHIGIIIIIIHHFHHIIHHGCHFGIIIIHHIHIIIIIIIHIIIIIIIIIIIIIIIIIIIIIIIIIIIIIIIIHIDDDAD
@HWI-D00621:464:HFY7KBCXY:1:1205:13420:82614 1:N:0:AAGAGGCATGAACCTT
AAGTCGTAACAAGGTCTCCGTAGGTGAACCTGCGGAGGGATCATTACCAAACGGCCCTCTAGGCCTTGGACCTTGTCAACCCGTGGAAGATGAAATGTGCCTCGGCGCGGCCCGGTCATCCCCGGGGGCGCCGCCCTTTATGCTCAAATCAGTCTTTGAGTCTGAATATGAAACAAGAATCAAAACTTTCAACAAAGGATCTCTTGGCTCTCGCATCGATGAAGAACGCAGC
+
IIIIIIIIIIIIIIIIIIIIIIIIIIIIIIIIIIIIIIHIIIIIIIIIIIIIIIIIIIIIIIIIIIIIIIIIIIIIIIIIIIIIIIIIIIIIIIIIIIIIIIIIIIIIIIIIIIIIIIIIIIIIIIIIIIIIIIIIIIIIIIIIIIIIIIIIIIIIIIIIIIIIIIIIIIIIIHIIIIIIIIIIIIIIIIIIIIIIIIIIIIIIIIIIIIIIIIIIIIIIIIIIIIIIDDDD
@HWI-D00621:464:HFY7KBCXY:1:1205:10148:83092 1:N:0:AAGAGGCATGAACCTT
AAGTCGTAACAAGGTTTCCGTAGGTGAACCTGCGGAAGGATCATTACTGAAGTGATTTGGGGATGTTGCTGGCCTCTTCTTAGGGGCAAATGTGCACTCCCTGAACAATTCACAATTTCCATCACACCCTTGTGCACATCTTGTAGGCACACCCCCCTCTCCAAGGGGTTGGGTTGTCCTATGTATTCTTTCATCTCACACTTTTTTGAATGGTGCTCTTGAATGCATCTTATGGATTATTTGTAAACAAAGTAATCACAGAAACAACTTTCAACAATGGATCTCTTGGCTCTCGCATCGATGAAGAACGCAGC
+
IIIIIIIIIIIIIIIIIIIIIIIIIIIIIIIIIIIIIIIHIIIHIIIIIIIIIIIIII?EHIIIIIIIIIIIIHHIHIIIIIIIIIIIIIIIIHHIIIIIIIHIIIIIIIIIIIIIIIIIIIIIIIIIIIIIIIIIIIIIIIIIIIIIIIIIIIIIIIIIIIIHIIHIIIIIIIIIIIHHIIIIIIIIIIIIHIIIHHIHHIHIIIIIIIIHGIIIIHIIIIHIHIIIHIHGIIIHIIIIIIIIIIIIIIIIIIIIIIIIIIIHHIIIIIIIIIIIIIIIIIIIIIHIIIHIIIIIIIIIIIIIIIIIGDDDDD
@HWI-D00621:464:HFY7KBCXY:1:1205:12156:85842 1:N:0:AAGAGGCATGAACCTT
AAGTCGTAACAAGGTTTCCGTAGGTGAACCTGTGGAAGGATCATTAATGATTGCGAATCGTTGTCTGCAGTGCTGGCCGGGTCGCTCTGGCAAGTGCACGCAGACAGCTTTCATCCAATACCCTGTGAACCTTTGGCCTCTTGCTAGCTTCGGCCAGCAGAGGATTTTACACACTCGAATGTAATGAAATTATTGTTGTGCGCAGCACTACTATACAACTTTCAACAACGGATCTCTTGGCTCTCGCATCGATGAAGAACGCAGC
+
IIIIIIIIIHIIIIIIHIIIIIIIIIIIIIIIIIIIIIIIIIIIIIIIIHIIIIIIIIIIIIIIIIIIIIIIIIIIIIIIIIIIIIIIIIIIIIIIIIIIIIIIIIIIIIIIIIIIIIIIGIIIIIIIIIIIIIIIIIIIIIIIIIIIIIIIIIIIIIIIIIIIIIIIIIIIIIIIIIIIIIIIIIIIIIIIIIIIIHIIHIIIIIIIIIIHHHIHIIIHHIIIIIIIIIIIIIIIIIIIIGHIGIIIIIIIGHIIIIIIDDDDD
@HWI-D00621:464:HFY7KBCXY:1:1205:8553:87690 1:N:0:AAGAGGCATGAACCTT
AAGTCGTAACAAGGTCTCCGTAGGTGAACCTGCGGAGGGATCATTGTTGAATGGCCCTCGGGCCTTTGCCATCAAACCCGTGGTAGCAAGATGTGCTTCGATGCCCCTGGGCATCGCCCCAATGCTTTATATGTGTCTGTCGTCTGAAATGGAATTGAGAATTAAAACTTTCAACAAAGGATCTCTTGGCTCTCGCATCGATGAAGAACGCAGC
+
IIIIIIIHIIIIIIIIHIIIIIIIHIIIIIIIIIIIIIIIIIIIIIIIIIIIIIIIIIIIIIIIIIIIIIIIIIIIIIIIIHHIIIIIIIIIIIIIIIIIIIIIIIIIIIIIIIIIIIIIIIIIIIIIIIIIIIIIIIIIIIHIIIIIIIIIIIIIIIIIIIHIIIIIIIIIIIIIIIIIIIIIIIIHHIIIIIIIIIIIIIIHIIIIIIIIIB
@HWI-D00621:464:HFY7KBCXY:1:1205:14350:87768 1:N:0:AAGAGGCATGAACCTT
AAGTCGTAACAAGGTTTCCGTAGGTGAACCTGCGGAAGGATCATTATCGTACAACGGGGGTGCAAAGGCTGTCGCTGACCTTCCAAAAGGTCGTGCACGCTCGAGCACTCCCATACATCCGTCTCACCTTTGTGCATCACCGCGTGGGTCCCCTTTGCAAGGAGGGCTCACGTTTTCACACAAAAACTTGATACAGTGTAGAATGTTATTTTTGCGGTCACACGCAATCAATACAACTTTCAACAACGGATCTCTTGGCTCTCGCATCGATGAAGACCGCAGC
+
IIIIIIIIIIIIIIIIIIIIIIIIIIIIIIIIIIIIIIIIIIIIIIIIIIIIIIIIIIHIIIIIIIIIIIIIIIIIIIIHHIIIIIIIIIIIIIIIIIIHIIIIIIIIHIIIIIIIIIIIIIIIIIIIIIIIIIIIIIIIIIIIIIIIIIIIIIIIIIIIIIIIIIIIIIIIIIIIIIIIIIIIIIIIIIHIIIIIIIIIIIIIIIIIIIIIIIIIIIIIIIIIIIIHIIIIIIIIIIIIIIIIIIIIIIIHIIIIIIIIIIIIIIIIIIIIIIIIHIDDDDD
@HWI-D00621:464:HFY7KBCXY:1:1205:8470:90422 1:N:0:AAGAGGCATGAACCTT
AAGTCGTAACAAGGTTTCCGTAGGTGAACCTGCGGAAGGATCATTCATAATAAGTGTTTTATGGCACTTTTTAAATCCATATCCACCTTGTGTGCAATGTCAGGTTGTCCTCTTTTCTGGAGAGGATGACCCAAACATCAACTTATCCTTGAACTCTTTGTCTGAAAAATATTATGAATAAAATAATTCAAAATACAACTTTCAACAACGGATCTCTTGGCTCTCGCATCGATGAAGAACGCAGC
+
IIIIIIIIIIIIIIIIIIIIIIIIIIHHHIIIIIIIIIIIIIIIIIIIIIIIIIIIIIIIIIIIIIIIIIIIIIIIIIIIIIIIIIIIIIIIIIIIIIIIIIIIIIIIIIIIIIIIIIIIHHIIIIIIIIIIIIIIIIIIIIIIIIIIIIIIIIIIIIIIIIIIIIIIIIIIIIIIIIIIIIIIIIIIIIIIIIIIIIIIIIIIIIIIIIIIIIIIIIIIIIIIIIIIIHIIIIIIIIHHDDDDD
@HWI-D00621:464:HFY7KBCXY:1:1205:12154:94321 1:N:0:AAGAGGCATGAACCTT
AAGTCGTAACAAGGTTTCCGTAGGTGAACCTGCGGAAGGATCATTATAGTACAATAGAGGCACCTGGGCTGTCGCTGTCCTTAAAAGGATGTGCACGCCCAGAGTGCTCTCTCACATCCATCTCACCCCTTTGTGCATCACCGCGTGGGGCCCTCTCTTTTGGCTTGTTCCAGAGGGAGGGGTTCACGTTTTTACAAAAACAACCCATTAATGCATGTAGTAGAATGTCTTACTTTTTTGCGGTCACACGCAATCAATACAACTTTCAACAACGGATCTCTTGGCTCTCGCATCGATGAAGAACGCAGC
+
IIIIIIIIIIIIIIIIIIIIIIIIIIIIIHIIIIHIIIIIIIIIIIIIIIIIIIHIIIIIHIIIIIIHIIIIIIIIIIIHHHIIIIIIIIIIIIIIIIIIIIIIIIIIIIIIIIIIIIIIIIIIIIIIIIIIIIIIIIIIIIIIIIIIIIIIIIIIIIIIIIIIIIIIIIIIIIIIIIIIIIIIIIIIIIIIIIIIIIIIIIIIIHIIIIIIIIIIIIIIIIIIIIIIIIIIIIIIIIIIIIIIIIIIIIIIHFIIIIIIIIIIIIIIIIIIIIIIIHIIIHFIIIIHIIH@IHHIHIIIIIIIDDDDD
@HWI-D00621:464:HFY7KBCXY:1:1205:13237:100771 1:N:0:AAGAGGCATGAACCTT
AAGTCGTAACAAGGTTTCCGTAGGTGAACCTGCGGAAGGATCATTAGTGGATTTACAGAGGGTTGATGCTGGCAGTTTTAGCTGCATGTGCTTGCTCTTCTGATTTATTTACACCTGTGCACTTAATTTTTCAAAGGGAGGGTAGAACCTGCCTTTGGAACTTATAAACTCCTTGTAATTGAACTAATGGATGTTTATCTGCCACAAGGCAAATTTTAATACAACTTTTAACAACGGATCTCTTGGCTCTCGCATCGATGAAGAACGCAGC
+
IIIIIIIHHIIIIGIIIGHHIIIHIHHHIIIIIIIIIHIIIIHHIHIIIIIIIIIIIIIHIHIIIIIIIIEEHIHHHIIIIIIIIIIIIIIIIIIIIIIIIIIHIIIIIIIHIIIIIIIIIIIIIIIIIIIIIIIIIIIHHIIIIIIIIIIIIIIIIIHHIIIIIIIIIIIIHIHIIIIIIIIIIIIIIIIIIIIIHHIIIIIHGHIIIIIIIIIIIIHHHGIIIIHIIHEHFHHIIIHHIIIHEHHHIGIHHHHEGIIIIIIIIICDD@D
@HWI-D00621:464:HFY7KBCXY:1:1206:13485:81836 1:N:0:AAGAGGCATGAACCTT
AAGTCGTAACAAGGTTTCCGTTGGTGAACCAGCGGAAGGATCATTACAGAGTTCATGCCCTCACGGGTAGATCTCCCACCCTTGAATAACATACAATGTTGCTTTGGCGAGCGCTTCGGCGGCCGCCAGAGGACCCTAAACTCTTGTTTACAGTGTCGTCTGAGTACTATACAATAGTTAAAACTTTCAACAACGGATCTCTTGGTTCTGGCATCGATGAAGAACGCAGC
+
IIIIIIIIIIIIIIIIIIIIIIIIIIHHIIIIIIIIIIIIIIIIIIIIIIIIIIIIIIIIIIIIIIIIIIHIIIIIIIIIIIIIIIIIIIIIIIIIIIIIIIIIIIIIIIIIIIIIIIIIIIIIIIIHIIIIIIIIIIIIIHIIIIIIIIIIIIIIIIIIIIIIIIIIIIIIIIIIIIIIIIIIIIIIHIIIIIIIIIIIIIIIIIIIIIIIIIIIIHHHHIIIIIGIDB
@HWI-D00621:464:HFY7KBCXY:1:1207:9359:58516 1:N:0:AAGAGGCATGAACCTT
AAGTCGTAACAAGGTTTCCGTAGGTGAACCTGCGGAAGGATCATTCATAATAAGTGTTTTATGGCACTTTTTAAATCCATATCCACCTTGTGTGCAATGTCAGTCGATCTTCTTCATGGAGATCGGCCAAACATCAACCTTATTTTTTAACTCTTTGTCTGAAAAATATTATGAATAAACAATTCAAAATACAACTTTCAACAACGGATCTCTTGGCTCTCGCATCGATGAAGAACGCAGC
+
IIIIIIIIGIIIHIIIIHIIIIIIIIHHIHIIIIIIIIIHIIIIIIIIIIIIIIIIIIIIIIHIFHIIHIIIIIIIIIIHIIIIIIIIIIIIIIIIIIIIIIIIIIHIIIIIIIIIIIIIIIHIIIIIIIIIIIIIIIIIIIIIIIIIIIIIIIIIIIIIIIIIIIIHIIIIIIIIIIIIIIHIIIIIIIIIHIIIIIIIHIIHIIIIHIIIIHIIIIIIIIIIHIGIIIIIIIFHDD@@D
@HWI-D00621:464:HFY7KBCXY:1:1207:11780:70407 1:N:0:AAGAGGCATGAACCTT
AAGTCGTAACAAGGTTTCCGTAGGTGAACCTGCGGAAGGATCATTATCGTACTACAGAGGTGCTCAGGTTGTCGCTGACCTTTTGGTCGTGCACGCCTGAGTGCTCTCAATCCATTTCACCCATTGTGCATCACCGCGCGGGGTCTCCCCCCCTCTTGAGAGGGGGAGGCTCGCGTTTTTCACACGAACACCCTTCTAGTTTAGAATGTCATTCATTTGCGATCATACGCAATCAATACAACTTTCAACAACGGATCTCTTGGCTCTCGCATCGATGAAGAACGCAGC
+
IIIIIIIIIIIIIIIIIIHIIIIIIIIIIIIIIIIIIIIIIIIIIIIIIIIIIIIIIHHHIIIIIIIIIIHIIIIIIIIHHIIIIIIIIIIIIIIIIIIIIIIIIIIIIIIIHIIIIIIIIIIIIIIIIIIIIIIIIIIIIIIIIIIIIIIIIIIIIIIIIIHIIIIHIIIIIIIIIIIIIIIIIHHIIHIIIIIIIIIIIIIIIIIIIHIIIIIIIIIIIIIIIIIIIIIIHIIIIIIIIIIIIIIIIIIHIIIIIIIIIIIIHHIHIIIIIIIIIIIIIIIDDDDD
@HWI-D00621:464:HFY7KBCXY:1:1207:5420:73613 1:N:0:AAGAGGCATGAACCTT
AAGTCGTAACAAGGTTTCCGTAGGTGAACCTGCGGAAGGATCATTCATAATAAGTGTTTTATGGCACTTTTTAAATCCATATCCACCTTGTGTGCAATGTCAGGTTGTCCTCTTCATTTTCTGGAGAGGATGACCCAAACATCAACTTATCCTTGAACTCTTTGTCTGAAAAATATTATGAATAAAATAATTCAAAATACAACTTTCAACAACGGATCTCTTGGCTCTCGCATCGATGAAGAACGCAGC
+
IIIIIIIIIHIIIIIIIIIIIIIIIIHIIIHHIIIIIIIIIIIIIIIIIIIIIIIIIIIIIIIIIIIIIIIIIIIIIIIIIIIIIIIIIIIIIIIIIIIIIIIIIIIIIIIIIIIIIIIIIIIIIIIIIIIIIIIIIIIIIIIIIIIIIIIIIIIIIIIIIIIIIHHIIIIIIIIIIIIIIIIIIIIIIIIIIIIIIHIIIIIIIIIIIIIIIIIIIIIIIIIIIHIIIIIIIIIIIIIIIIIIDDDDD
@HWI-D00621:464:HFY7KBCXY:1:1207:6006:73694 1:N:0:AAGAGGCATGAACCTT
AAGTCGTAACAAGGTTTCCGTAGGTGAACCTGCGGAAGGATCATTATCGTACTACAGAGGTGCTCAGGTTGTCGCTGACCTTTTGGTCGTGCACGCCTGAGTGCTCTCAATCCATTTCACCCATTGTGCATCACCGCGCGGGGTCTCCCCCCTCTTGAGAGGGGGAGGCTCGCGTTTTTCACACGAACACCCTTCTAGTTTAGAATGTCATTCATTTGCGATCATACGCAATCAATACAACTTTCAACAACGGATCTCTTGGCTCTCGCATCGATGAAGAACGCAGC
+
IIIIIIIIIIIIIIIIIIIIIIIIIIIIIIIIIIIIIIIIIIIIIIIIIIIIIIIIIIIIIIIIIIIIIIIIIIIIIHIHIIIIIIIIIIIIIIIIIIIIIIIIIIIIIIIIIIIIIIIIIIIIIHIIIIIIIIIIIIIIIIIIIIIIIIIIIIIIIHIIIIIIIIIIIIIIIIHIIIIIIIIIIHIIIIIIIIIIIIIIHIIIIIIIIIIIIIIIIIIIIIIIIIIIIIIHIIIIIIIIIIIIIIIIIIIIIIIIIIH?IIIIIIIIIIGIIIIIIIIIIIDDDDD
@HWI-D00621:464:HFY7KBCXY:1:1207:13260:77346 1:N:0:AAGAGGCATGAACCTT
AAGTCGTAACAAGGTCTCCGTAGGTGAACCTGCGGAGGGATCATTACCGAATGGCCCGATGGGCCTTCGAACCCCAAACCCGTGGAAGAGATATGTGCCTCGGCGTCCCCAGATGGGGGCGTCGCCCAAATGCGTCATCTCTGTGTCTGAACATGAAATTGAGGATAAAACTTTCAACAAAGGATCTCTTGGCTCTCGCATCGATGAAGAACGCAGC
+
IIIIIIIIIIIIIIIIIIIIIIIIIIIIIIIIIIIIIIIIIIIIIIIIIIIIIIIIIIIIIIIIIIIIIIIIIIIIIIIIIIIIIIIIIIIIIIIIIIIIIIIIIIIIIIIIIIIIIIIIIIIIIIIIIIIIIIIIIIIIIIIIIIIIIIIIIIIIIIIIIIIIIIIIIIIIIIIIIIIIIIIIIIIIIIIHIIIIIIIIIIIIIIIIIIIIIIIIH
@HWI-D00621:464:HFY7KBCXY:1:1207:13110:81720 1:N:0:AAGAGGCATGAACCTT
AAGTCGTAACAAGGTTTCCGTAGGTGAACCTGCGGAAGGATCATTATCGTACTACAGAGGTGCTCAGGTTGTCGCTGACCTTTTTGGTCGTGCACGCCCGAGTGCTCTCAATCCATTTCACCCTTTGTGCATCACCGCGCGGGGTCTCTTCCTCTTGGCTTGCTTCAAGAGGGGGAGGTTCGCGTTTTTCATACAAACACCCTTCTAGTTTAGAATGTCATTCATTTGCGATCATACGCAATCAATACAACTTTCAACAACGGATCTCTTGGCTCTCGCACGATGAAGAACGCAGC
+
IIIIIIIIIIIIIIIIIIIIIIIIIIIIIIIIIIIIIHIIIIIIIIIIIIIIIIIIIIIIIIIIIIIIIIIIIIIIIIIHIIIIIIIIIIIIIIIIIIIIIIIIIIIIIIIIIIIIIIIIIIIIIIIIIIIIIIIIIIIIIIIIHIIIIIIIIIIIHIIIIIIIIIIIIIIIIIIHIIIIIIIIIIIIIIIIHHIHIIHIIIIIHIIIHIHIIIIIIIIIIHIIIIIIIIIIIIIIIGIIIIIIIIIIIIIIHIIIIIIIIIIIIIIIIHIGIIIHIHHG?IIIIIIIIIIDDDDD
@HWI-D00621:464:HFY7KBCXY:1:1207:9435:83618 1:N:0:AAGAGGCATGAACCTT
AAGTCGTAACAAGGTTTCCGTAGGTGAACCTGCGGAAGGATCATTATTGAATAAAACTTGGTTGGGCTGTTGCTGATCCCTCGGGGTATGTGCACGCCTTTCCACCTTTTTCAACCACCTGTGCACCTTTGTAGACCCTGGATATCTCTCGAGTTGTTAAAACTTGGTTTGAGGACTGCTGTGCTTGCAAGAGTCAGCTTTCCTTGCATTTCTGGGTCTATGTCTTTCATATACACTGTATGTCACAGAATGTTATTGATAAGGCTTTGCCTTTTAAATTAATACAACTTTCAACAACGGATCTCTTGGCTCTCGCATCGATGAAGAACGCAGC
+
IIIIIIIIIIIIIIIIIIIIIIIIIIIIIIIIIIIIIIIIIIIHIIIIIIIIIIIIIIIIIIIIIIIIIIIIIIIIHIHGHIHIIIIIIIIIIIIIIIIIHIIIIIIIIIIIIIIIIIIIIIIIIIIIIIIIIIIIIIIIIIIIIIIIIIIIIIIIIIIIIHIIIIIIIIIIIHIIIIIHIIIIIIIIIIIIIIIIIIIIIIIIIIIIIIHIIIIIIIIHIIIHIIHIIIIIIIIIIHEHIHIIIIIIIIIIHGGHHIIIIIIIIIIIIIIIIHIIIIIIIIIHHIIIIHGHIIIGHIIIIIIIIGGIIIIIIIIIIIIIIGIIIIIIHDDDDD
@HWI-D00621:464:HFY7KBCXY:1:1207:6593:85954 1:N:0:AAGAGGCATGAACCTT
AAGTCGTAACAAGGTTTCCGTAGGTGAACCTGCGGAAGGATCATTCATAAATGAGTGTTTTATGGCACTCTTTAAAAATCCATATCCACCTTGTGTGCAATGTTTGTTGGGAAAGCTTCTTGCTTTCCCTTCATAATATCAACCTATATCTTTAACAACATTCGTCTGATAACATATTATGAATATACTTAATTCAAAATATAACTTTCAACAACGGATCTCTTGGCTCTCGCATCGATGAAGAACGCAGC
+
IIIIIIIIIIIIIIIIIIIIIIHIIIGGDFHHIGIIIIIIIIIIIIIIIIIIIIHHIIIIIIIIIIIIIIIIIIIIIIIIIIIIIIIHIIIIIIIIIIIIIIIIIIIIHIIIIIIIIIIIIIIIIIIIIIIIIIIIIIIIIIIIIIIIIIIIIIIIIIIIIIIIIIIIIHIIIIIIIIIIIIIIIIIIIIIIIIIIIIIIIIIIIIIIIIIIIIIIIIIIIIIIIIIIIIIIGIIIIIIIIIIIIIDDDDD
@HWI-D00621:464:HFY7KBCXY:1:1207:8474:85818 1:N:0:AAGAGGCATGAACCTT
AAGTCGTAACAAGGTTTCCGTAGGTGAACCTGCGGAAGGATCATTAACAAATCCAATACTTGCGAGGAGGGGGTATCCCTCTCTATTGCAAATATTAATCCTCTAGCCTATGCCTTATCGGGTGTAGGTTAGTAGATATATAAATGTGTGTTATGTTGACAGTGTGTGAGATAATTTAATTTATTGACAACTTTTAACAATGGATCTCTAGGCTCTTGCATCGATGAAGAACGCAGC
+
IIIIIIIIIIIIIIIIHIIIIIIIIIIIIIIIIIIIIIIIIIIHIIHHIIIHIIIHIIIIIIIIHIIIIIIIIIIIIIIHHHIIIIIIIIIIIIIIIIIIIIIIIIIIIIIIIIIIIIIIIIIIIIIIHIIIIIIIIIIIIIIIIIIIIIIIIIIIIIHIIIIIIIIIIIIIIIIIIIHIIIIIIIIHIIHIIIIIIIIIIIIIIIIIHHHGIIIIIIIHIIIIIIIIIIIGDDDDC
@HWI-D00621:464:HFY7KBCXY:1:1207:17740:86642 1:N:0:AAGAGGCATGAACCTT
AAGTCGTAACAAGGTTTCCGTAGGTGAACCTGCGGAAGGATCATTATCGTACTACAGAGGTGCTCAGGTTGTCGCTGACCTTTTGGTCGTGCACGCCTGAGTGCTCTCAATCCATTTCACCCATTGTGCATCACCGCGCGGGGTCTCCCCCCTCTTGAGAGGGGGAGGCTCGCGTTTTTCACACGAACACCCTTCTAGTTTAGAATGTCATTCATTTGCGATCATACGCAATCAATACAACTTTCAACAACGGATCTCTTGGCTCTCGCATCGATGAAGAACGCAGC
+
IIIIIIIIHHIIIIHIIIIIIIIIIIIHIIIIIHIIIHIGIIIIIIIIIIIIIHGIIIIIIIIIIIIIIIIIIIIIIIIHHIIIIIIIIIIIIIIIIIIIIIIIIIIIIIIIIIIIHIIIIIIIIIIIIIIIIIIIIIIIIIIIIIIIIIIIIIIIIHIHIIIIIIIIIIIIIIHHIIIIIIIIIHHHHIHIIIIIHIIIIIIIIIIIIIIIIIIIIIIIHIIIIIIIIIHIIIIIHIIIIIHIIIIIIIIIIIIIIIIIIHGIIIIHHIIIIIHFIIIIIGDDDDB
@HWI-D00621:464:HFY7KBCXY:1:1207:4157:93089 1:N:0:AAGAGGCATGAACCTT
AAGTCGTAACAAGGTTTCCGTAGGTGAACCTGCGGAAGGATCATTCATAATCAAGTGTTTTTATGGCACTTTCAAAAATCCATATCCACCTTGTGTGCAATGTCATCTCACTGGAGGTCACGGATGTAACAATCCGTTGGTCACCTTTGGGATTTATATCTACTCAGAACTTTAGTGATTTTGTCTGAAACATATTATGAATAACTTAATTCAAAATACAACTTTCAACAACGGATCTCTTGGCTCTCGCATCGATGAAGAACGCAGC
+
IIIIIIIIIHIIIIIIIIIIIHIIIIHIIIIIIIIIIHIHHIHIIIIIGHHHIIIIIGIIIIIHIIIIIIIIIIIEIIIHIHIIIIIIIIIIIIIIIIIHIIIIIIHHIIIIIIIIIIIIIIIIIIIIIIIIIIIIIIIIIIHHIIIIIIIIIIIIIHIIIIIIIHHIHHIIIIIIIIIIIIIIIIIIIIIIIIIIIIIIIIIIIIIIIIIIIIIIIIIIIIIIIIIIHIHIIHIIIIIIIIHHGGIIIIIIIIIIIIIIIHIDDDDD
@HWI-D00621:464:HFY7KBCXY:1:1207:4525:97311 1:N:0:AAGAGGCATGAACCTT
AAGTCGTAACAAGGTTTCCGTAGGTGAACCTGCGGAAGGATCATTATCATACAACAGAGGTGCGAGGGCTGTCGCTGACCTTTTAAAGGTCGTGCACGCCCGAGTGCTCTCACACATCCATCTCACCCCTTTGTGCACAACCGCGTGAGTTCCCCTGGAAGGGGGGGCCCACGTTTTTTTCACACAAACCTTAAAGCAGTGTAGAATGTATTTTCTTTTTGCGGTGATACGCGATCAATACAACTTTCAACAACGGATCTCTTGGCTCTCGCATCGATGAAGAACGCAGC
+
IIIIIIIIIIIIIIIIIIIIIIIIIIIIIIIIIIIIIIIIIIIIIIIIIIIIIIIIIIIIIIIIIIIIIIIIIIIIIIIHIIIIIIIIIIIIIIIIIIIIIIIIIIIIIIIIIIIIIIIIIHIIIIIIIIIIIIIIIIIHIIHIIIIIIIIIIIIIIIIIIIIIIHIIIIIIIIIIIIIIIGIIIIIIIIIIIIIIIIIIIIIIIIIHIIIIIIIIIIIIIIIIIIIIIIIIIIIIIIIIIIIIIGIHHHIHHIIIIIIIIIIIIIGIIIIIIIIIIIIIIIIIIDDDDA
@HWI-D00621:464:HFY7KBCXY:1:1207:8971:97893 1:N:0:AAGAGGCATGAACCTT
AAGTCGTAACAAGGTTTCCGTAGGTGAACCTGCGGAAGGATCATTATCGAAGAGCAACTCTTCAAATACACCCTGTGAACCGTCGTCTTCGGACGCTTACTCAAACTCCATGTCAACGAATGTATATGTTATTCATAACAAAGCATAACTTTTAGCAACGGATCTCTTGGCTCTCGCATCGATGAAGAACGCAGC
+
IHHIHIIHIIIIGIHIHIIIIIHIIIIIIIHIIIIIHHIGIIIIHIIIIIIIIIIIIIIIIIIIIIHHCHIIIIIIHIIIIHHHHIIIIIIIHIIHIIIIHIIIHIHIIIIIIIIIIIIIIIIIIIIIIIIIIIIIIIIIIIIIIIIIIIIIIIIIIIIIIIIIIIIIIIIIIIIIIIHIIIIHIIIIIIIIIID
@HWI-D00621:464:HFY7KBCXY:1:1207:8868:99276 1:N:0:AAGAGGCATGAACCTT
AGTCGTAACAAGGTTTCCGTAGGTGAACCTGCGGAAGGATCATTATCGTACTACAGAGGTGCTCAGGTTGTCGCTGACCTTTTGGTCGTGCACGCCTGAGTGCTCTCAATCCATTTCACCCATTGTGCATCACCGCGCGGGGTCTCCCCCCTCTTGAGAGGGGGAGGCTCGCGTTTTTCACACGAACACCCTTCTAGTTTAGAATGTCATTCATTTGCGATCATACGCAATCAATACAACTTTCAACAACGGATCTCTTGGCTCTCGCATCGATGAAGAACGCAGC
+
IIIIHIIIIIIIIIIIIHHIIIIIIIIIIIIIIIIIIIIIIIIIIIIIIIIIIHIIIIHIIIIIHIIIIIIIIIIIHIIIIIIIIIIIIIIIIIIIIIIIIIIIIIIIIIIIIIIIIIIIIIIIIIIIIIIIIIIIIIIIIHHHIIIIIIIHIIIIHIIIIIIIIIIIIIIIIIIIIIIIIHGIIIIIIIIHIIIHIIIIIHIIIIIIIIIIIIIIIHIIIIIHIHIHHHIIIIHHHIIIIIIIIIIIIIIIIIIIIIIIIIIIIIIIIIHIIIHIIIIIIDDDDD
@HWI-D00621:464:HFY7KBCXY:1:1207:14420:100000 1:N:0:AAGAGGCATGAACCTT
AAGTCGTAACAAGGTTTCCGTAGGTGAACCTGCGGAAGGATCATTATCGTACAACTGAGGTGCAAGGGCTGTCGCTGACCTTCAAAGGTTGTGCACGCCCAAGCACTCTTACACATCATCCATCTTACCCCTTTGTGCATCACCGCGTGGGCCCCCCCTTTGCAGGAGGGCTTGCGTTTTCACATAAAACTTGATATAGTGTAGAATGGTTTCTTTTGCGGTCACACGCAATTAATACAACTTTCAACAACGGATCTCTTGGCTCTCGCATCGATGAAGAACGCAGC
+
IIIIIIIIIIIIIGHIIIIIIIIIIIIIIIIIIIIIIIIIGIHIIIIIIIHIIIIIIIIIIIIIIIIIIIHIHIHIIIIIIIIIIHIHIIIIIIIIIHIIIIIIIIIIIIIIIIIIIIIIIIHIIIIIIIIIIIIIIIIIIIIIIIIIIIIIIIIIIIIIIIIIIIIIIIIIIIIIIIIIIIIIIHIIHIIIIIIIIIIIIIIIIIIIIIIIIIIIIIIIIIIIIIIIIIIIIIIIHIIIIIIIIIIIIIIIIIIIIIIIIIIIIIIIIHIIIIIHIIIIIIDDDDD
@HWI-D00621:464:HFY7KBCXY:1:1207:12631:100592 1:N:0:AAGAGGCATGAACCTT
AAGTCGTAACAAGGTTTCCGTAGGTGAACCTGCGGAAGGATCATTCATAATAAGTGTTTTATGGCACTTTTTAAATCCATATCCACCTTGTGTGCAATGTCAGTTGTTCTCTTTTTTGAGAATGACCAAACATCAACTTAAATTTTAACTCTTTGTCTGAAAAATATTATGAATAAAATAATTCAAAATACAACTTTCAACAACGGATCTCTTGGCTCTCGCATCGATGAAGAACGCAGC
+
IIIIIIIIIIIIIIIIIIIIIIIIIIHHHHIIIIIIIIIIIIIIIIIIIIIIIIIIIIIIIIIIHIIIIIIIIIIIIIIIIHIIIIIIIIIIIIIIIIIIIIIIIIIIIIIIIIIIIIIIIIIIIIHIIIIIIIIIIIIIIIIIIIIHIHIIIIIIIIIIIIIIIIIIIIIIIIIIIIIIIIHIIIIIIIIIIIIIIIIIIIIIIIIIIIIIIIIIHIIIIIIIIIIIIIIIIIIDDDDD
@HWI-D00621:464:HFY7KBCXY:1:1208:8126:49520 1:N:0:AAGAGGCATGAACCTT
AAGTCGTAACAAGGTTTCCGTAGGTGAACCTGCGGAAGGATCATTAGTGATTATGAACGGTTGTCTTCTGTGCTGGCTGCGGCAAGTGCACGGAGGTGACTTTCATCCAACACCCTTGTGAACCTTTGGCCTCTTGCTGGCTTCGGCTGGCTGAGGATTTACACAAACTCGCATGTATTGAGGACCCATTATGTGCGCAAGCACTACTATAATACAACTTTCAACAACGGATCTCTTGGCTCTCGCATCGATGAAGAACGCAGC
+
ECGHIIIIIIIIHGHIIIIIIIIIHIIIIIIIIIIIIIIIIIIIIIIIIIIIIIHHGHIIIIIIIIIIIIIIIIIIIIIHIIIIIIIIIIIIIHIIIIIIIIIIIIIIIIIIIIIIIIIIIIIIIIIIHIIIIIIHIIIIIIIIIIIIIIIHIIIIIIIIHIIIIIHIIIHHIIIIIIIIIIIIIIGIIIIIIIIIIIHIIIIIIIHHHIIIIIIIIHIIIIIIIIIIIIIIHHHEH?IIIIIIHFHHHIIIHIIIIIHDDDDD
@HWI-D00621:464:HFY7KBCXY:1:1208:12668:57365 1:N:0:AAGAGGCATGAACCTT
AAGTCGTAACAAGGTTTCCGTAGGTGAACCTGCGGAAGGATCATTCATAAATGAGTGTTTTATGGCACTCTTTAAAAATCCATATCCACCTTGTGTGCAATGTTTGTTGGGAAAGCTTCTTGCTTTCCCTTCATAATATCAACCTATATCTTTAACAACATTCGTCTGATAACATATTATGAATATACTTAATTCAAAATATAACTTTCAACAACGGATCTCTTGGCTCTCGCATCGATGAAGAACGCAGC
+
IIIIIIIIIIIIIHIIIIIIIIIIIIHEDGHHIIIIIIIIIIIIIIIIIIIIHIHIIIIIIIIIHIIIIIIIIIIIIIIHHIIIIIIIIIIHIIIIIIIIIIIIIIIIIIIIIIIIIIIIIIIIIIIIIIIIIIIIIIIIIIIHHIIIIHIIIIIIIIIIIIIIIIIIIIIIIIIIIIIIIIIIIIIIIIIIIIIIIIIIIIIIIIIIIIIIIIIIIGHIIIIHIIIHIIIIHCCIIHHHHEIIIHBDDAD
@HWI-D00621:464:HFY7KBCXY:1:1208:4682:77876 1:N:0:AAGAGGCATGAACCTT
AAGTCGTAACAAGGTTTCCGTAGGTGAACCTGCGGAAGGATCATTCATAATAAGTGTTTTATGGCACTTTTTAAATCCATATCCACCTTGTGTGCAATGTCAGGTTGTCCTCTTCATTTTCTGGAGAGGATGACCCAAACATCAACTTATCCTTGAACTCTTTGTCTGAAAAATATTATGAATAAAATAATTCAAAATACAACTTTCAACAACGGATCTCTTGGCTCTCGCATCGATGAAGAACGCAGC
+
IIIIIIIIIIIIIIIIIIIIIIIIHHGHHIHHIIIIIIIIIIIIIIIIIIIIIIIIIHIIIIIIIIIIIIIHIIIIIIIIIIIIIIIIIIIIIIIIIIIIIIIIIIIIIIIIIIIIIIIIIIIIIIIIIIIIIIIIIIIIIIIIIIIIIIIIIIHHIIIIIIIIIIIIIIIIHIIIIIIHIIIIIIIIIIIIIIIIIIIIIIIIIIIIIIIIHIHIIHIIIIIIIHIIHIHHHHIIHHIIIFIIBADDD
@HWI-D00621:464:HFY7KBCXY:1:1208:4121:79336 1:N:0:AAGAGGCATGAACCTT
AAGTCGTAACAAGGTTTCCGTAGGTGAACCTGCGGAAGGATCATTATAGTACAATAGAGGCACCTGGGCTGTCGCTGTCCTTAAAAGGATGTGCACGCCCAGAGTGCTCTCTCACATCCATCTCACCCCTTTGTGCATCACCGCGTGGGGCCCTCTCTTTTGGCTTGTTCCAGAGGGAGGGGTTCACGTTTTTACAAAAACAACCCATTAATGCATGTAGTAGAATGTCTTACTTTTTTGCGGTCACACGCAATCAATACAACTTTCAACAACGGATCTCTTGGCTCTCGCATCGATGAAGAACGCAGC
+
IIIHHIIIIIIIGHIIIIIIIIIIIIIIIIIIIIIIIIIIIIHHIIHIIIIIIIHIIIHHIIIHIIIIIIIIIIIIIHIIIIIIIIIIIIIIIIIIIIIIIIIIIIIIIIIIIIIIIIIIIIIIIIIIIIIIIIIIIIIIIIIIIHIIIIIIIIIIIIIIIIIIIIIIIIIIIIIIIIIIIIIIIHHIHIIIIIIIIIIIIIHIIHIIIIIIIIIIIHIIIIHIIIIIIIIIIIIGIIIIIHIIIIIHEIIIIIIIIIIIIIIIIIIIIIIIIIIIIIIIIIHIIIIHDIHGIIHIIIIIIIIIDDBCB
@HWI-D00621:464:HFY7KBCXY:1:1208:9707:82828 1:N:0:AAGAGGCATGAACCTT
AAGTCGTAACAAGGTTTCCGTAGGTGAACCTGCGGAAGGATCATTACAGAAAGTAAACGCGGGTCAAACCGCGAACTTTTAAACCTTTGACGATCGACTCATGTTGCCTCGGCGGGTTCGCCCGCCAGAGGATACGTCAAAACTCCTGTTTTAACGGTGTTGTCTGAGCTACAAGCAACGAATCAAAACTTTCAACAACGGATCTCTTGGTTCTGGCATCGATGAAGAACGCAGC
+
IIIIIIIIIIIIIIIIIIIIIIIIIIIIIIIIIIIIIHIIIIIIIIIIIIIIIIIIIIIIIIIIIIIIIIIIIIIIIIIFHIIIIIIIIIIIIIIIIIIIIIIIIIIIIIIIIIIIIIIIIIIIIIIIIIIIIIIIIIIIIIIIIIIIIIIIIIIIIIIIIIIIIIIIIIHIIIIIIIIIIIIIIIIIIIIIIIIIIIIIIIIIIIIIGIIIIIIIIIIIIIIIIIIIIIDDDAD
@HWI-D00621:464:HFY7KBCXY:1:1208:3807:83912 1:N:0:AAGAGGCATGAACCTT
AAGTCGTAACAAGGTTTCCGTAGGTGAACCTGCGGAAGGATCATTATCGTACTACAGAGGTGATCAGGTTGTCGCTGACCTTTTGGTCGTGCACGCCTGAGTGCTCTCAATCCATTTCACCCATTGTGCATCACCGCGCGGGGTCTCCCCCCTCTTGAGAGGGGGAGGCTCGCGTTTTTCACACGAACACCCTTCTAGTTTAGAATGTCATTCATTTGCGATCATACGCAATCAATACAACTTTCAACAACGGATCTCTTGGCTCTCGCATCGATGAAGAACGCAGC
+
IIIIIIIIIIIIIHIIIIIIIIIIIIIIIIIIIIIIIIIIIIIIIIIIIIIIIIIIIIIIIIIIIHIIIIIIIIIIIIIIIIIIIIIIIIIIIIIIIIIHIIIIIIIIIIIIIIIIIIIIIIIIIIIIIIIIIIIIIIIIIIIIIIIIIIIIIIIIIIIHIIIIIIIIIIIIIIIIIIIIIIIIIHIIHIIIIIIIIIIIIIIHIIIIIIIIIIIIIIIIIIIIIIIIIIHHIHIIIIIIIHHIIIIIIIIIIIIIIIIIIIIGIIIIIIIIIIGIIIIIIIDCDDD
@HWI-D00621:464:HFY7KBCXY:1:1208:10826:88071 1:N:0:AAGAGGCATGAACCTT
AAGTCGTAACAAGGTTTCCGTAGGTGAACCTGCGGAAGGATCATTCACTGTATACAGTCTGTTGTATAGTGCAGACTATAATACCTACTATGCAAATAAAACTAAAACTCCGCGTTGCAGATTACTGGCGCGATAAACAAGCCGGTGGTGGGAGGGGCTCAAGTCTCCCACTAAATATAAATTAGATTTTTACAAATGCGAAATGCACAATTTATGTACAACTTATTGCAGTGGATAAATTGGCTCTCGCATCGATGAAGAACGCAGC
+
IIIIIIIIIIIIIIIIIIHIIIIIHIIIIIIIIIIIIIHIIIIHIIIIIIIIIIIIIIIIIIIIIIIIIIIIIIIIIIIIIIIIIIIIIIIIIIIIIIIIIIIIIIIIIIIIHIIIIIIIIIIIIIIIIIIIIIIIIIIHIIIIIIIIIIIIIIIIIIIIIIIIIIIIIIIIIIIIIIHIIIIIIIIIIIIIIIGIHIIIIIIIIIIIIIIIIIIIIIIIIIIIIIHIHIIHIIIHIIHHH?IHIHHIIIIIHGIIIHHIIIHDDDDD
@HWI-D00621:464:HFY7KBCXY:1:1208:14837:93297 1:N:0:AAGAGGCATGAACCTT
AAGTCGTAACAAGGTCTCCGTAGGTGAACCTGCGGAGGGATCATTACCGAGTGAGGGCCCCCGGCCCGACCTCCAACCCTTTGTGAACACAATCTCGTTGCTTTGGGGGCGACCCTGCCGTTCCGGCACCGGCGCCCCCGGAGGACACCCAACACTGCATCCATGCGTCGGAGTGATTTTGTAAATCAAAACAAAACTTTCAACAACGGATCTCTTGGTTCTGGCATCGATGAAGAACGCAGC
+
IIIIIIIIHIIIIHHIIIIIIIIIIIIIIIIIIIIIIIIIIIIIIIIIIIIIIIIIIIIIIIIIIIIIIIIIIIIIIIIHIIIIIIIIIIIIIIIIIIIIIIIIIIIIIHHIIIIIIIIIHIIIIIIIIIIIIIIIIIIIIIIIIIIIIIIIIIIIIIIIIIIIIIIIIIIIIIIIIIIIIIIIIIIIIIIIIIIIIIIIIIIIIIIIIIIIIHIIIIIIIIIIIHHI?IIHHHHIIHDDDDD
@HWI-D00621:464:HFY7KBCXY:1:1208:9621:94755 1:N:0:AAGAGGCATGAACCTT
AAGTCGTAACAAGGTTTCCGTAGGTGAACCTGCGGAAGGATCATTCATAATAAGTGTTTTATGGCACTTTTTAAATCCATATCCACCTTGTGTGCAATGTCAGTCGATCTTCTTCATGGAGATCGACCAAACATCAACCTTTATCTTTTAACTCTTTGTCTGAAAAATATTATGAATAAACAATTCAAAATACAACTTTCAACAACGGATCTCTTGGCTCTCGCATCGATGAAGAACGCAGC
+
IIIIIIHHIIIIIIIIIIIIIIIIIIHHHIIIIHIIIHIIIIIIIIIIIIIIIIIIIIIIIIIIIIIIIIHIIIIIIIIIIIIIIIHHIIIIIIIIIIHIIIHHIHIIIIIIIIIIIIIIIIIIIHIIIIIIIIIIIIHIIIIIIIIIIIIHIIIIIIIIIIIIIIIIIIIIIIIIIIIIIIIIIIIIIIIIIIIIIIHIIIIIIIIIHIIIIIIIIIHIIIIIIIIIIIIIIIIIHDDBDD
@HWI-D00621:464:HFY7KBCXY:1:1208:13206:99016 1:N:0:AAGAGGCATGAACCTT
AAGTCGTAACAAGGTTTCCGTAGGTGAACCTGCGGAAGGATCATTAGTGGATTTACAGAGGGTTGATGCTGGCAGTTTTAGCTGCATGTGCTTGCTCTTCTGATTTATTTACACCTGTGCACTTAATTTTTCAAAGGGAGGGTAGAACCTGCCTTTGGAACTTATAAACTCCTTGTAATTGAACTAATGGATGTTTATCTGCCACAAGGCAAATTTTAATACAACTTTTAACAACGGATCTCTTGGCTCTCGCATCGATGAAGAACGCAGC
+
IIIHIIIIIIIIIIIIIIIIIIIIIIIIIIIIIIIIIIIIIIIIIIIIIIIIIIIIIIIIIGHHIIIHHHHHIIIIIIIHHIIIIIIIIIIIIIIIIIIIIIIIIIIIIIIIIIIIIIIIIIIIIIIIIIIIIIIIIIIIIIIIIIIIIIIIIIIIIIIIIIIIIIHHIIIIIIIIIIIIIIIIIIIIIIIIIIIIIIHIHHIHIIIIIIIIIIIIIIIIIIIIIIIIIIIIHGIIIIHIIIIIIIHGIIIIIHIHIIIIIIIIHHDDDDB
@HWI-D00621:464:HFY7KBCXY:1:1209:8818:66855 1:N:0:AAGAGGCATGAACCTT
AAGTCGTAACAAGGTTTCCGTAGGTGAACCTGCGGAAGGATCATTATTGAATCCAAAGGATGTTGCTGGTACTTGTAAAAAAAGTGCATGTGCACTCCGCCTTTCAAACCCACCTGTGCACTCACTGTAGGCTCAGATTAAGTTCCGAGTCTATGCTTTTTCATACACACTTATATAAAATTTATGGAATGTCCTTGGGCTTTCATTGCCTAAAAAATTAATACAACTTTCAACAACGGATCTCTTGGTTCTCGCATCGATGAAGAACGCAGC
+
IGIIIIIIIIIIIIIIIHIIIIHHIIIIIIIIIIIIIHIGIIIIIIHIHIHIIIIIHIIIIIIIIHIIHIIIIIIIIIIHHIIIIIIIIIHIIIIIIIIIIIIHIIIIIIIIIIIIIIIIIIIIIIIIIIIIIIIIIIHIIIIIIIIIIHIIIIIGIIIIIIIIIIIIIIIIIIIIIIIIIIHIIIGIIHIIIIIIIIHIIIIIIIIIIIIIIHHHHHIHHIIIIIIIHEIIIIHHIIIIIIIIIIIGIIIIIIIIGHIIIHIIIIIHDADCD
@HWI-D00621:464:HFY7KBCXY:1:1209:10075:80003 1:N:0:AAGAGGCATGAACCTT
AAGTCGTAACAAGGTTTCCGTAGGTGAACCTGCGGAAGGATCATTATCGTACTACAGAGGTGCTCAGGTTGTCGCTGACCTTTTGGTCGTGCACGCCTGAGTGCTCTCAATCCATTTCACCCATTGTGCATCACCGCGCGGGGTCTCCCCCCTCTTGAGAGGGGGAGGCTCGCGTTTTTCACACGAACACCCTTCTAGTTTAGAATGTCATTCATTTGCGATCATACGCAATCAATACAACTTTCAACAACGGATCTCTTGGCTCTCGCATCGATGAAGAACGCAGC
+
IIIIIIIIIIIIIIIIIIIIIIIIEHIIIIIIIIIIIIIIIIIIIIIIIIIIIIIIIHHIIIHIIIIIHIIIIIIIHIIHHHIIIIIIIIIIIIIIIIIIIIIIIHHIIIIIIIIIIIIIIIIIIIIIIIIIHIIIIIIIIIIIIIIIIIIIIIIIIIIHIIIIIIIIHIIIIIIIIIHIIIIIIHIHIIIIIIIIIIIIIIIIIIIIIIIIIIIIIIHHHIHIIIIIIIIIIIIHHCIIIIIIIIIIIIIIHIIIIIIGIIIIIIHHCHHIIIIIIIIIIIDDDDB
@HWI-D00621:464:HFY7KBCXY:1:1209:10468:94725 1:N:0:AAGAGGCATGAACCTT
AAGTCGTAACAAGGTTTCCGTAGGTGAACCTGCGGAAGGATCATTACCGAGTGAGGGTCTTTAATGGCCCAACCTCCCAACCCCTTGAATATCACCAAGTGTTTTATTGTTGCTTCGGTGGGTCAAATGTACCCACCGAAGCCCAACATAAATCTTAGTAATAGTGTTGTCTGAGTTATTGAAAATAATAAAAACTTTCAACAACGGATCTCTTGGTTCCCGCATCGATGAAGAACGCAGC
+
IIIIIIIIIIIIIIIIIIIIIIIIIIIIIIIIIIIIIIIIIIIIIIIIIIIIIIIIIIIIIIIIIIHIIIIIIIIIIIIHIIIIIIIIIIIIIIIIIIIIIIIIIIIIIIIIIIIIIIIIIIIIIIIIIIIIIIIIIIIIIIIIIIIIIIIIIIIIIIIIIIIIIIIIIIIIIIIIIIIIIIIIIIIIIIIIIIIIIIIIIIIIIIIIIIIIIIIIHIHIIIIIIIIIIIIIIIIIDDDDD
@HWI-D00621:464:HFY7KBCXY:1:1210:11372:84062 1:N:0:AAGAGGCATGAACCTT
AAGTCGTAACAAGGTTTCCGTAGGTGAACCTGCGGAAGGATCATTATTGAATAAAAACTTGAACAGGCTGTTTTTTGCTGGCCCTCCTCTCAGAGGGCATGTGCACGCTTGTCATTTTTTGTTTCTCCAACTGTGTGCACACATTGTAGACCTGCCCCCCTGGTGTAGAGTCTCGTATGGGATTTGATTGAGGATTGCTTATGCTTTCCTTGCAGGTGGTCTATATTCTTCACTACCTTTTTATGTTTTGAATGGGATAATAAAGTTTATACAACTTTCAGCAACGGATCTCTTGGCTCTCGCATCGATGAAGAACGCAGC
+
IIIIIIIIIIIIIIIIIIIIIIHIIIIIIIIIIIIIIIIIIIIIIIIIHHIIIHIIIIIHHIIIHIIIIIHIIIIIIIIIIHIIIIHHHIIIIIIIIIIIIIIHIIIIIIIIIIIIIIIIIIIIIIIIIIIIIIIIIIIIIIIIIIHGHHHHIIIIHHIHIIIIIIIHHHHIIIIIIIIIIIIIIIIIIIIIIIIIIIIIIIIIIIIIIIHIIIIIIIIHIIHHFHHEHHHHHHEIIIIIIIIIIIIGIIHIIIIIIIIIIIHH?HHHIHHHIIIHIIIIIIHIIIHCIIHHEIIIHIIIIIIIIIHIIHHGIIIIDDBDD
@HWI-D00621:464:HFY7KBCXY:1:1211:13476:68388 1:N:0:AAGAGGCATGAACCTT
AAGTCGTAACAAGGTTTCCGTAGGTGAACCTGCGGAAGGATCATTCATAATAAGTGTTTTATGGCACTTTTTAAATCCATATCCACCTTGTGTGCAATGTCAGTCGATCTTCTTCATGGAGGTCGGCCAAACATCAACCTTATCTTTTAACTCTTTGTCTAAAAAATATTATGAATAAACAATTCAAAATACAACTTTCAACAACGGATCTCTTGGCTCTCGCATGATGAAGAACGCAGC
+
IIIIIIIIIIIIIIIIIHIIIIIIIIIIIIIIIIIIIHIIIIIIIIIIIIIIIIIIIIIIIIIIGIIIIIIIIIIIIIIIIIIIIIIIIIIIIIIIIIIIIIIIIIGIIIIIIIIIIIIIIIIIIIIIIIIIIIIIIIIIIIIIIIIIIIIIHIIIIIIIIIIIIIIIIIHIHHHIIIIIIIIHIEIIIIIIIIIIIIIIIIIIIIIIIIHIIIIIIIHHIGHIIIIIIIIIIIIDDDCD
@HWI-D00621:464:HFY7KBCXY:1:1211:7909:81464 1:N:0:AAGAGGCATGAACCTT
AAGTCGTAACAAGGTTTCCGTAGGTGAACCTGCGGAAGGATCATTATCGAATACCACTTCGAGGAAAGGTTGTGCTGGTCGTTCTTTTTACTGAGACAGCATTCGTGCACACCTTTCTGACCCTCTTCTTTCAAAAACCTGTGAACCTCTTGTAGGCCAAGAGATTGGTCTACGTTTTTTGTTTACAAACCCCCTGTTGCATGTACATGAACGATTGTTGATAATAATAACACAACTTTCAACGATGGATCTCTTGGCTCTCGCATCGATGAAGAACGCAGC
+
IIIHIIIIIIIIIHHIIIIIIIHIIIIIIHIIIIIIIIIIIIIIIIIIIIIIIIHIIIIIIEHHIIIIIIIIIIIIIIIIIHHHIHIIIIIIIIIIIIIIIIIIIIIIIIIIIIIIIIIIIIIIIIIIIIIHHIIIIIIIIIHIHIIIIIIIIHIHIIIIIIIIIIIHHIIIIIIIIIIHIIIEHIHHIIIIIIIIHIIIIIIIIIIHIIIIIIIIIIIIIIIIIIIIIIIIIIIIIIHIIIIIIIIIIIIIIIGIGIHIIIHIIIIIIIIHIIHH?ADDCD
@HWI-D00621:464:HFY7KBCXY:1:1211:11858:82068 1:N:0:AAGAGGCATGAACCTT
AAGTCGTAACAAGGTTTCCGTAGGTGAACCTGCGGAAGGATCATTAGTGGATTTACAGAGGGTTGATGCTGGCAGTTTTAGCTGCATGTGCTTGCTCTTCTGATTTATTTACACCTGTGCACTTAATTTTTCAAAGGGAGGGTAGAACCTGCCTTTGGAACTTATAAACTCCTTGTAATTGAACTAATGGATGTTTATCTGCCACAAGGCAAATTTTAATACAACTTTTAACAACGGATCTCTTGGCTCTCGCATCGATGAAGAACGCAGC
+
IIIHIIIIIIIIIIIHIHHIIIIHHIIIIIIIIIIIIHIGIIIIIIHHIIHIIIIIIIHHIIIIHIIIIIIGHHIIIIIHHIIIIIIIIIIIIIIIIIIIIIIIIIIIIIIIIIIIIIIIIIIIIIIIIIIIIIIIIIIIIIIIIIIIIIIHIIIIIIIIIIIIIIIIIIIIIIIIIIIIIIIIIIIIIIIIIIIIHHIIIIIIHHIIIIIIIIIIIIIIIIIIIIHIIHIIIIIIIIIIIIIHIIIIIIIHFIIIIHFIIIIIIIDDDDD
@HWI-D00621:464:HFY7KBCXY:1:2112:10745:60137 1:N:0:AAGAGGCATGAACCTT
AAGTCGTAACAAGGTTTCCGTAGGTGAACCTGCGGAAGGATCATTCATAATAAGTGTTTTATGGCACTTTTTAAATCCATATCCACCTTGTGTGCAATGTCAGTCGATCTTCTTCATGGAGATCGGCCAAACATCAACCTTATTTTTTAACTCTTTGTCTGAAAAATATTATGAATAAACAATTCAAAATACAACTTTCAACAACGGATCTCTTGGCTCTCGCATCGATGAAGAACGCAGC
+
IIIIIIIIIIIIIHIIIIIIIIIIIIHHHHIIIIIIIIIIIIIIIIIIIIIIIIIIIIIIIIHIIIIIHIIIIIIIIIIIIIIIIIHIIIIIIIIIIIIIIIIIIIIIIIIIIIIIIIIIIIIIIIHHIIIHIIIIIIIIIIIIIIIIIIIIHIIIIIIIIIIIIIIHIIIIIIIHIIIIIIHIHIIIIIIIIIIIHIIIIIHHIIIIIIIIIHHIHGIIHIEIIIIIIIIIIHEHDDDDD
@HWI-D00621:464:HFY7KBCXY:1:2201:17199:74788 1:N:0:AAGAGGCATGAACCTT
AAGTCGTAACAAGGTTTCCGTAGGTGAACCTGCGGAAGGATCATTATCGTACTACAGAGGTGCTCAGGTTGTCGCTGACCTTTTTGGTCGTGCACGCCCGAGTGCTCTCAATCCATTTCACCCTTTGTGCATCACCGCGCGGGGTCTCTTCCTCTTGGCTTGCTTCAAGAGGGGGAGGTTCGCGTTTTTCATACAAACACCCTTCTAGTTTAGAATGTCATTCATTTGCGATCATACGCAATCAATACAACTTTCAACAACGGATCTCTTGGCTCTCGCATCGATGAAGAACGCAGC
+
IIIIIIIIIIIIIHIIIIIIIIIIIIIIIIIIIIIIIIIIIIIIIHIIIIIIIIIIIIIIIIIIIIIIIIIIIIIIIHIIIIIIIIIHIIIHIIIIIIIIIIIIIIIIIIIIIIIIIIIHIIIIIIIIIIIIIIIIIIIIIIIIIIIIIIIIIHIIIHIIIIIIIIHIIIIIIHIIIIHIIHIIIIIIHIHIIHIIIIIIIIIIIIIIIIIIIIIIIIIIIIIIIIIIHGHIIIIIIIIIHEIIIIIIIIIIIIIIIIIIIIIIIIHIIIIIIIIIHHHIIHIIIIIIIIIIDDDDD
@HWI-D00621:464:HFY7KBCXY:1:2201:15078:79541 1:N:0:AAGAGGCATGAACCTT
AAGTCGTAACAAGGTTTCCGTAGGTGAACCTGCGGAAGGATCATTATCGTACAACGGGGGTGCAAAGGCTGTCGCTGACCTTCCAAAAGGTCGTGCACGCTCGAGCACTCCCATACATCCGTCTCACCTTTGTGCATCACCGCGTGGGTCCCCTTTGCAAGGAGGGCTCACGTTTTCACACAAAAACTTGATACAGTGTAGAATGTTATTTTTGCGGTCACACGCAATCAATACAACTTTCAACAACGGATCTCTTGGCTCTCGCATCGATGAAGAACGCAGC
+
IHIIIIIIIIIIIIIIIIIGIIIHHIIIIIIIIIIIIIIIIIIIIIIHHHIIHIIHIIIIIHHIIIIIIHIIIIIIIGIHIIIIIIIHIIHIIIIIIIIIIIIIIIIIIIIIIIIIIIIHIIIGIIIIIIIIIIIIIIIIIIIIIIIIIIIIIIIIIIIIIIIIIIIIIIIHHHIHHIIIIIIIHIIHHHIIIIIIIIIIHIIIIIIIIIIIIIIIIHHIIIIIIIIHIIIGIIIIIIIIIHIIIIIIIGIIIIIIHGHHIHHIHGIIIIIIIIIIIHDDDDD
@HWI-D00621:464:HFY7KBCXY:1:2201:13443:87557 1:N:0:AAGAGGCATGAACCTT
AAGTCGTAACAAGGTTTCCGTAGGTGAACCTGCGGAAGGATCATTATCGTACAACTGAGGTGCGAAGGCTGTCGCTGACCCTCAAAGGTCGTGCACGCCTGAGTGCTCTCACACAATCCATCTCACCTTTGTGCATCACCGCGTGGGTCCCCCTTTGCGGGGAGGGCTTGCGTTTTCACATAAAACTCGATACGGTGTAGAATGTTTCTTTTGCGGTCACACGCAATCAATACAACTTTCAACAACGGATCTCTTGGCTCTCGCATCGATGAAGAACGCAGC
+
IIIIIIIIIIIIIIIIIIIIIIIIIIHHIIIIIIIIIIIIIIIIIIHHIIIIIIIIIIIIIIIIIIIHIIIIHFHHHHIIHIIIIIIIHIIIIIIIIIIIIHIIIIIIIIIIIIIIIIHIIIIIIIIIIIIIIIIIIIIIIIIIIIIIIIIIHIIIIIIIIIIIHHHIIIIIIIIIIIHIHIIIIIIIIIIIIIIIIIIIIIIIIIIIIIIIIIIIIIIIIIIIIIIIIIIIHIIIIIIIIIIIIIIIIIIHGHIIIIIIIIIIIIIIIIIIIIIIIDADDD
@HWI-D00621:464:HFY7KBCXY:1:2201:14245:91660 1:N:0:AAGAGGCATGAACCTT
AAGTCGTAACAAGGTTTCCGTAGGTGAACCTGCGGAAGGATCATTATCGTACTACAGAGGTGCTCAGGTTGTCGCTGACCTTTTGGTCGTGCACGCCTGAGTGCTCTCAATCCATTTCACCCATTGTGCATCACCGCGCGGGGTCTCCCCCCTCTTGAGAGGGGGAGGCTCGCGTTTTTCACACGAACACCCTTCTAGTTTAGAATGTCATTCATTTGCGATCATACGCAATCAATACAACTTTCAACAACGGATCTCTTGGCTCTCGCATCGATGAAGAACGCAGC
+
IIIIIIIIHIIIIIIIIIIIIIIIIIIIIIIIIIIIIIIIIIHIIIIIIIIGIIIIIIIHIIIIHIIHIIIIHIIIIIIIIIIIHIIIIIIIIIIIIIIIIIIIIIIIIHIIIIIIIIIIIIIIIIIIIIIHIIHIIIIHIIIIIHIIHIIIIIHIIIIIIIIIIIIHHHIIIIHIIIIIIIIIIHHIHHIHHHIIIIIIIHIIIIIIIIIIIIIIIIIIHIHIIIIIIIHFIIIIIIIIIIIIIIIHHHHIIIIGIIIIHHHHHGIIIIIIIIIIIIIIIIDDDDB
@HWI-D00621:464:HFY7KBCXY:1:2202:11926:71171 1:N:0:AAGAGGCATGAACCTT
AAGTCGTAACAAGGTTTCCGTAGGTGAACCTGCGGAAGGATCATTCATAATCAAGTGTTTTTATGGCACTTTCAAAAATCCATATCCACCTTGTGTGCAATGTCATCTCACTGGGGGCCACCGGCTGTCAAAAGCCGTCTGGTCACCTTTGGGATTTATATCTACTCAGAACTTTAGTGATTTTGTCTGAAACATATTATGAATACTTAATTCAAAATACAACTTTCAACAACGGATCTCTTGGCTCTCGCATCGATGAAGAACGCAGC
+
IIIIIIIIHIIIIHIIIIIIIIIIIIHHHHHIIIIIIIIHIIIIIIIIHHIIIIIIHHHIIIIIIIIIIIIIIIIIIIIIHIIIIIIIIHIIIIIIIIIIIIIIIIIIIIIIIIHIIIIIIIIIIIIIIIIIIIIIIIIIIIIIIIIIIIIIIIIIIIIIIIIIIIIIIIIIIIIIIIIIIIIIIHHIIIIGIIIIIIGIIIIIIIIIIIIIIIIIIIIIIIHIHIIIIIIIIIHIIIIHHIIIIIIIHHCIHIIIGIIIIIIIDDCCD
@HWI-D00621:464:HFY7KBCXY:1:2205:8038:75612 1:N:0:AAGAGGCATGAACCTT
AAGTCGTAACAAGGTTTCCGTAGGTGAACCTGCTGAAGGATCATTCATAATAAGTGTTTTATGGCACTTTTTAAATCCATATCCACCTTGTGTGCAATGTCAGGTTGTCCTCTTCATTTTCTGGAGAGGATGACCCAAACATCAACTTATCCTTGAACTCTTTGTCTGAAAAATATTATGAATAAAATAATTCAAAATACAACTTTCAACAACGGATCTCTTGGCTCTCGCATCGATGAAGAACGCAGC
+
IIIIIIIIIIIIIIIIIIIIIIIIIIIIIIIIIIIIIIIIIIIIHIIIIIIIIIIIIIIIIIIIIIIIIIIIIIIIIIIHIIIIIIIIIIIIIIIIIIIIIIIIIIIIIIIIIIIIIIIIIIIIIIIIIIIIIIIIIIIIHIIIIIIIIIIIIIIIIIIIIIIIIIIHIIIIIIIIIIIIIIIIIIIIIIIIIIIIIIHHIIIIIIIIIIIIIIIHIIHIIIHIIIIIIIIIIIIIGIIIIIHIDDD@B
@HWI-D00621:464:HFY7KBCXY:1:2205:6535:77827 1:N:0:AAGAGGCATGAACCTT
AAGTCGTAACAAGGTTTCCGTAGGTGAACCTGCGGAAGGATCATTCATAATAAGTGTTTTATGGCACTTTTTAAATCCATATCCACCTTGTGTGCAATGTCAGTTGTTCTCTTTTTTGAGAATGACCAAACATCAACTTAAATTTTAACTCTTTGTCTGAAAAATATTATGAATAAAATAATTCAAAATACAACTTTCAACAACGGATCTCTTGGCTCTCGCATCGATGAAGAACGCAGC
+
IIIIIIIIIIIIIIIIIIIIIIIIIIIIIIIIIIIIIIIIIIIIIIIIIIIIIIIIIIIIIIIIIIIIIIIIIIIIIIIIIIIIIIIIIIIIIIIIIIIIIIIIIIIIIIIIIIIIIIIIIIIIIIHIIIIIIIIIIHIIIIIIIIIIIIIIIIIIIIIIIIIIIIIIIIIIIIIIHHIIIIHHIIIIHIHIIIIIIIIIIIIIIIIHIIIIIHIIIIIIIIIIIIIIIIIIIIHDDCDD
@HWI-D00621:464:HFY7KBCXY:1:2205:15984:86751 1:N:0:AAGAGGCATGAACCTT
AAGTCGTAACAAGGTTTCCGTAGGTGAACCTGCGGAAGGATCATTATCGTACTACAGAGGTGCTCAGGTTGTCGCTGACCTTTTGGTCGTGCACGCCTGAGTGCTCTCAATCCATTTCACCCATTGTGCATCACCGCGCGGGGTCTCCCCCCTCTTGAGAGGGGGAGGCTCGCGTTTTTCACACGAACACCCTTCTAGTTTAGAATGTCATTCATTTGCGATCATACGCAATCAATACAACTTTCAACAACGGATCCCTTGGCTCTCGCATCGATGAAGAACGCAGC
+
IIIIIIIIIIIIIIIIIIIIIIIIIIIIIIIIIIIIIIIIIIIIIIIIIIIIIIIIIIIIIIIIIIIIIIIIIIIIIIIIIIIIIIIIIIIIIIIIIIHIIIIIIIIIIIIIIIIIIIIIIIIIIIIIIIIIIIIIIIIIIIIIIIIIIIIIHIIIIIIIIIIIIIIIIIIIIIIHIIIIIIIIGIIIIIIIIIIIIIIIIIIIIIIIIIIHIIIIIIIIIIIIIIIIIIIIIIIIIIIIIIIIIIIIIIIIIIIH?IIIHIIIIIIIIIIIIIIIIIIIIIDDDDD
@HWI-D00621:464:HFY7KBCXY:1:2206:10411:29361 1:N:0:AAGAGGCATGAACCTT
AAGTCGTAACAAGGTTTCCGTAGGTGAACCTGCGGAAGGATCATTATTGAAATAGCATGACGAGTTGTCGCTGGCCTCTTTCAAGTTGGCTGTGCACGCTCCGTCGTTCTTTTATTTCTCCATCTATTTGTGCACATCTTGCGTGGTTCTCAAGGGGAGTGGGTTTTGTTCCAGGGGCTTCCTTGGATTCCATTAGGTCTGCTTTGCAAACATCTGTATTTGCGGGCTTTCCTTGCCATTTCTCTTGGGACCATGTCATTATCACATACATATATATACCATGAATGAAAACATTTGATGCATGACACAACTTTCAGCAACGGATCTCTTGGCTCTCGCATCGATGAAGAACGCAGC
+
IIIIIIIIIIIIGGHIIIIIIIHHIIIHIIIIIIIIIHIIIIIIIGFGHHHIHHHIIIIIIIIIIIIIIIIHGIHIIIIIHIIIIIHHIIIIIIIIIIIIIIIHIIHIIIIIIIIIIIIIIIIIIIIIIIIHIIIIIIIIIIIIIIIHIIHIIIIIIFHGHIIHIIIIIIIHIHIGIIIIHIIIIIHHIFIIIIIIHHHHIIIIIIIIIHIIIIIIIHIIIIIIIGHHHIIIHHHHHGHGHIIHGIIIIIHGIHFDHIIIHGHHFIGIHHHHIGHGFHHHHIIIIIIIHIHEHHIIIIIIIIIIIGIHHFEHHIIIGIIIIIIIIIHIIIIIIIIIGIIIHIIIIIIIIIIIDDDDD
@HWI-D00621:464:HFY7KBCXY:1:2206:12684:31863 1:N:0:AAGAGGCATGAACCTT
AAGTCGTAACAAGGTTTCCGTAGGTGAACCTGCGGAAGGATCATTATCGAATACCACTTCGAGGAAAGGTTGTGCTGGTCGTTCTTTTTACTGAGACAGCATTCGTGCACACCTTTCTGACCCTCTTCTTTCAAAAACCTGTGAACCTCTTGTAGGCCAAGAGATTGGTCTACGTTTTTTGTTTACAAACCCCCTGTTGCATGTACATGAACGATTGTTGATAATAATAACACAACTTTCAACGATGGATCTCTTGGCTCTCGCATCGATGAAGAACGCAGC
+
IIIIIIIIIIIIIIIIIIIIIIIIIIIIIIIIIIIIIIIIIIIIIIIIIIIIIIIIIIIIIIIIIIIIIIIIIIIIIIIIHIIIIIIIIIIIIIIIIIIIIIIIIIIIIIIIIIIIIIIIIIIIIIIIIIIIIIIHIIIIIIIIIIIIIIIIIIIIIIIIIIIIIIIIIIIIIIIIIIIIHIIIHIIIIIIIIIIIHIIIIIIIHHIIIIIIIIIIIHIIIIIIIIHHIIIIIIHIGIIIIIIIIIIIIIIIIIIIIIIHHIIIIIIIIIIIIIIIIDDDDD
@HWI-D00621:464:HFY7KBCXY:1:2206:9464:32141 1:N:0:AAGAGGCATGAACCTT
AAGTCGTAACAAGGTTTCCGTAGGTGAACCTGCGGAAGGATCATTAATGATTGCGAATCGTTGTCTGCAGTGCTGGCCGGGTCGCTCTGGCAAGTGCACGCAGACAGCTTTCATCCAATACCCTGTGAACCTTTGGCCTCTTGCTAGCTTCGGCCAGCAGAGGATTTTACACACTCGAATGTAATGAAATTATTGTTGTGCGCAGCACTACTATACAACTTTCAACAACGGATCTCTTGGCTCTCGCATCGATGAAGAACGCAGC
+
IGIIIIIIIIIIIIIIIIIIIIIIIIIIIIIIIIIIIIIIIIIIIIIIIHIIIIIIIIIIIIHIIIIIIIIIIIIIIIIIIIIIIIIIIIIIIIIIIIIIIIIIIIIIIIIIIIIIIIIIIIIIIIIIIIIIIIIIIIIIIIIIIIIIIIIIIIIIIIIIIIIIIIIIIIIIIIIIIIIIIIIIIIIIIIIIHIIIIIIIIIIIIIIIIIIIIIIHIIIIIIIHIIIIIIIIIIIIIIIIIIIIIIGIIIIIHHIIIIIIDDDDD
@HWI-D00621:464:HFY7KBCXY:1:2206:15693:53767 1:N:0:AAGAGGCATGAACCTT
AAGTCGTAACAAGGTTTCCGTAGGTGAACCTGCGGAAGGATCATTAGTGAAATCTCGACGGCTGTGCGCCTTCGGGCCGCACGTCGTCGCTCCACACATTTGTGCACCTTCGACGGGAGGGGGAGACCTTTCCTGTCGCTTCATTAACAAAAGTTAGTCCTGAATGTAATCATATCATAAAAATACAACTTTCAGCAACGGATCTCTTGGCTCTCGCATCGATGAAGAACGCAGC
+
IIIHIIIIHIIIIIIIIIIIIIIIHIIIIIIIIIIIIIIIIIIIIIIIHIIHIIIIIIIIIIIIIIIIIIHHIIHIIIIIHIIHIIIHIIIIIIIIIIIIIIIIHIIIIIIIIIIIIIIIIIHHIIIIIIIIIIIIIIIIIIHIIIIIIIIIIIIIIIIHIIIIIIIIHIIIIIIIIIIIIIIIIIIIIIIIIIIIIHIIGHIIIIIIHIIIIIHHIHGIIIIIIHIHEDBDBDD
@HWI-D00621:464:HFY7KBCXY:1:2206:8049:54160 1:N:0:AAGAGGCATGAACCTT
AAGTCGTAACAAGGTTTCCGTAGGTGAACCTGCGGAAGGATCATTAATGATTGCGAATGGCTACCTTTGGTGCTGGCTCTCGCGAGCAAGTGCACGCTGGTGGCTTTCATCCACTACTACCCTTGTGAACCTTTGGCCTCTTGCTAGCTTCGGCTGGCAGAGGATTTTTACACACACTCGAATGTAATGAAAACGTTTGTCGTGCGCAAGCACTAATGTACAACTTTCAACAACGGATCTCTTGGCTCTCGCATCGATGAAGAACGCAGC
+
IIIIIIIIIIIIIIIIIIIIIIIIIIIIIIIIIIIIIIHIIIIIIIIIIIIIIIIHIIIIIIIIIIIIHIIIIIIIIIIHIIIIIIIIIIIIHIIIIIIIIHIIIIIIIIIIIIIIIIIIIIIIIIIIIIIIIIIIIIIIIIIIIIIIIIIIIIIIIIIIIIIIIIIIIIIIIIIIIIIIIHIIIIIIIIIHIIIIIIIIIIIIIIIIIIIIIIIIIIIIIIIIIIIIIIIIIIIIIIIIIIIIIIIIHIIIIIIIIIIIIIIIIDDDDD
@HWI-D00621:464:HFY7KBCXY:1:2206:8898:68982 1:N:0:AAGAGGCATGAACCTT
AAGTGGTAACAAGGTTTCCGTAGGTGAACCTGCAGAAGGATCATTATCGAAAGCTTTGGCTTTTGTTGTGCCTTGAACCCTTTGATGTCTGAACCTTTCTTGCTTCCGTTGGCCGACAACCCCGAACGGGGGCTTCGACCGACGGTGGGTATTTGGGAACTCGGTTGTTTAGATGTTGTCAGTCTGAAAATATTTGAGATTAAATGCTCAAAAAACAAAACTTTCAACAACGGATCTCTTGGCTCCTGGATCGATGAAGAACGCAGC
+
IIIIIIIIIIIIIIIIIIIIIIIIIIIHIHHIIIIIIIIIIIIIIIIIIIIIIIIIIIIIIIHIIIIIIIIIIIIIIIIIIIIIIIIIIIIIIIIIIIIIIIIIIIIIIIIIIIIIIIIIIIIIIIIIIIIIIIIIIIIIIIIIIIIIIIIIIIIIIIIIIIIIIHIIIIIIIIIIIIIIIIIIIIIIIIIIIIIIIIIIIIIIIIIIIIIIIIIIIIIIIIIIIIIIIIIIIIIIIIIIIIIHHHIIIIIIIIIIIIIIIIDDDDD
@HWI-D00621:464:HFY7KBCXY:1:2206:8458:70483 1:N:0:AAGAGGCATGAACCTT
AAGTCGTAACAAGGTTTCCGTAGGTGAACCTGCGGAAGGATCATTCATAATAAGTGTTTTATGGCACTTTTTAAATCCATATCCACCTTGTGTGCAATGTCAGTCGATCTTCTTCATGGAGATCGGCCAAACATCAACCTTATTTTTTAACTCTTTGTCTGAAAAATATTATGAATAAACAATTCAAAATACAACTTTCAACAACGGATCTCTTGGCTCTCGCATCGATGAAGAACGCAGC
+
IIIIIIIIIIIIIIIIIIIIIIIIIIIIIIIIIIIIIIIIIIIIIIIIIIIIIIIIIIIIIIIIIIIIIIIIIIIIIIIIIIIIIIIIIIIIIIIIIIIIIIIIIIIIIIIIIIIIIIIIIIIIIIIIIIIIIIIIIIIIIIIIIIIIIIIIIIIIIIIIIIHIIIIIIIIIIIIHIIIIIIIHIIIIIIIIIIIIIIIIIIIIIIIIIIIIIIIIIIIIIHHIIIIIIIIIIIIIDDDDC
@HWI-D00621:464:HFY7KBCXY:1:2206:11469:83185 1:N:0:AAGAGGCATGAACCTT
AAGTCGTAACAAGGTTTCCGTAGGTGAACCTGCGGAAGGATCATTATCGTACTACAGAGGTGCTCAGGTTGTCGCTGACCTTTTTGGTCGTGCACGCCCGAGTGCTCTCAATCCATTTCACCCTTTGTGCATCACCGCGCGGGGTCTCTTCCTCTTGGCTTGCTTCAAGAGGGGGAGGTTCGCGTTTTTCATACAAACACCCTTCTAGTTTAGAATGTCATTCATTTGCGATCATACGCAATCAATACAACTTTCAACAACGGATCTCTTGGCTCTCGCATCGATGAAGAACGCAGC
+
IIIIIIIIIIIHIIIIIIIIIIIIIIIIIIIIIIIIIIIIIIHIIIIIIIIIIIIIIIIIIIIIIIIIHIIIIIIIIHIIHIIHIIIIIIIIIIIIIIIIIIIIIIIIIIIIIIIIIIIHIHIIIIIIIIIIIIIIIIIIIIIIIIIIIIIIIIIIIIIIIIIIIIIIIIIIIIIIIIIIIIIIIIIIIIIIIHIIHIIIIIIIIHIIHHIHHIIIIIIIIIIIIIIIIHIIHIIIIIIIIIIIIIIIIIIIIIIIIIIIIIIIIIIIIIIIIIIIIIIIIIIIIIIIIIIIDDDDD
@HWI-D00621:464:HFY7KBCXY:1:2206:13598:83217 1:N:0:AAGAGGCATGAACCTT
AAGTCGTAACAAGGTTTCCGTAGGTGAACCTGCGGAAGGATCATTAATGGATTGTAATGGGAGCTGATGCTGTGTGGCCAAATTTTCTTTGACTACAATGTGCTCGCTTCTAGCAACATTTTTTCTAAACACCTGTGCACCTTGTGGGGGGGAATTATCTTTTCCCCCTTCTCTCACAAACATTTTTCAATGTTGAATGTTCATTGTGCCTAATGCATGGCCTTAATAAAATATAATACAACTTTTAACAACGGATCTCTTGGCTCTCGCATCGATGAAGAACGCAGC
+
HIIIIIIIIIIIIIIIIIIIIIIIIIIIIIIIIIIIIIIIIIIIIIHIIIHIIIIIIIIIIIIIIIIIIIIIIHIIIIIGHIIIIIHIHIIIIIIIIIIIIIIHIIIIIIIIIIIIIIIIIIIIIIIIIIIIIIIIIIIIIIIIIIHHIIIIIIIIIIIIIIIIIHHIIIIIHIIHIIIIIIIIIIIIIIIIIIIIIIIIIIIIIIIIIIHIIIIHIIIIIIIIIIIIIIIHIIIIHHGIIIIHIIIIIIIIIIIIIIIIIIIIGIIIIIIIIHHIIIIIIIIDDDCD
@HWI-D00621:464:HFY7KBCXY:1:2206:14268:84201 1:N:0:AAGAGGCATGAACCTT
AAGTCGTAACAAGGTTTCCGTAGGTGAACCTGCGGAAGGATCATTCATAATAAGTGTTTTATGGCACTTTTTAAATCCATATCCACCTTGTGTGCAATGTCAGTCGATCTTCTTCATGGAGATCGGCCAAACATCAACCTTATTTTTTAACTCTTTGTCTGAAAAATATTATGAATAAACAATTCAAAATACAACTTTCAACAACGGATCTCTTGGCTCTCGCATCGATGAAGAACGCAGC
+
IIIIIIIIIIIIIIIIIIIIIIIIIIIIIIIIHIIIIIIIIIIIIIIIIIIIIIIIIIIIIIIIIIIIIIIIIIIIIIIIIIIIIIIIIIIIIIIIIIIIIIIIIIIIIIIIIIIIIIIIIIIIIIIIIIIIIIIIIIIIIIIIIIIIIIIIIIIIIIIIIIIIIIIIIIIIIIIIIIIIIIIHIIIIIIIIIIIIIIIIIIIIIIIIIIIIIIIIIIIIIIIIIIIIIIIIIIIIDDDDD
@HWI-D00621:464:HFY7KBCXY:1:2206:10910:85197 1:N:0:AAGAGGCATGAACCTT
AAGTCGTAACAAGGTTTCCGTAGGTGAACCTGCGGAAGGATCATTACCGAATTGTCAACATGGGTTGTTGCTGGTCTCCAAACAGGGGGCATGTGCACACTCTGTTTACACATCCACCCACACCTGTGCACCCTCTGTAGTTCTATGGCGTGGGCGACTTTGTCCCCTCACTGTGGTTCTACATATTTACACACACACTGCCGTAAAGTCTCATGGAATGTTTTCCGCGTTTAACGCAATACAATACAACTTTCAGCAACGGATCTCTTGGCTCTCGCATCGATGAAGAACGCAGC
+
IIIIIIIIIIIIIIIIIIIIIIIIHIIIIIIIIIIIIIIIIIIIIIIIIIIIIIIIIIIIIIIHIIIIIIIIIIIIIIIIIIIIIIIIHHHHHHIIIIIIIIIIIIIIIIIIIIIIIIIIIIIIIIIIIIIIIIIIIIIIIIIIIIIIIIIIIIIIIIIIIIIIIIIIIIIIIIIIIHIIIIHIIIIIIIIIIIHIIIIIIIHHIIIIIIHIIIIIIIIIIIIIIIIIIIIIIIIIIIIIIIIIIHIIIIIIIIIIIIIIIIIIIIIIIIIIIIIIIIIIIIIIIIIIIHIDDDDD
@HWI-D00621:464:HFY7KBCXY:1:2206:11746:85931 1:N:0:AAGAGGCATGAACCTT
AAGTCGTAACAAGGTTTCCGTAGGTGAACCTGCGGAAGGATCATTAGTGATTATGAACGGTTGTCTTCTGTGCTGGCTGCGGCAAGTGCACGGAGGTGACTTTCATCCAACACCCTTGTGAACCTTTGGCCTCTTGCTGGCTTCGGCTGGCTGAGGATTTACACAAACTCGCATGTATTGAGGACCCATTATGTGCGCAAGCACTACTATAATACAACTTTCAACAACGGATCTCTTGGCTCTCGCATCGATGAAGAACGCAGC
+
IIIIIIIIIIIIIIIIIIIIIIIIIIIIIIIIIIIIIIIIIIIIIIIIIIIIIIIIIIHIIIIIIIIIIIIIIIIIIIIHIIIIIIIIIIIIIIIIIIIIIIIIIIIIIIIIIIIIIIIIIIIIIIIIIIIIIIIIIIIIIIIIIIIIIIIIIIIIIIHIIIIIIIIIIIIIIHIIIIIIIIHIIIIIIIIIIIIIIIIIIIIIIIIIIIIIIIIIIIIIIIIIIGIIIIIIIIIIIIIIIIIIIIIIIIIIIIIIIIIDDDDD
@HWI-D00621:464:HFY7KBCXY:1:2206:13948:88364 1:N:0:AAGAGGCATGAACCTT
AAGTCGTAACAAGGTTTCCGTAGGTGAACCTGCGGAAGGATCATTACCGAATTGTCAACACGAGTTGTTGCTGGTCCTCAAACGGGGACATGTGCACGCTCTGTTCACACATCCACTCACACCTGTGCACTCTCTGTAGTTCTATGGCCTGGGGGACACTGTCCCTCTTGCTGTGGTTCTATGTCTTTACACACACACTGTAATAAAGTCTCATGGAATGTAGTCGCGTTTAACGCAATACAATACAACTTTCAGCAACGGATCTCTTGGCTCTCGCATCGATGAAGAACGCAGC
+
IIIIIIIIIIIIIIIIIIIIIIIIIIIHIIIIIIIIIIIIIIIHIIIIIIIIIIIIIIIIIIIIIIIIIIIIIIIIIIIFHHIIIHIIIIIIHIIIIIIIIIIHHIIIIIIIIIIIIIIIIIIIHIIIIIIIIIIIIIIIIIIIIIIIIIIIIIIIHIIIIIIIIIIIIIIIIIIIIIIHIIIIIIIIIHIIHIIIIIIHIIIIIIIIIIIIIIIIIIIIIIIIIIIHIHHHHIIIIIIHIIIIHIIIIIIIIHIIIIIIIIIIIIIIIHIIIIIIHIIIIIIIIHIIHHDDDDD
@HWI-D00621:464:HFY7KBCXY:1:2206:11533:93501 1:N:0:AAGAGGCATGAACCTT
AAGTCGTAACAAGGTTTCCGTAGGTGAACCTGCGGAAGGATCATTCATAATAAGTGTTTTATGGCACTTTTTAAATCCATATCCACCTTGTGTGCAATGTCAGTCGATCTTCTTCATGGAGATCGGCCAAACATCAACCTTATCTTTTAACTCTTTGTCTGAAAAATATTATGAATAAACAATTCAAAATACAACTTTCAACAACGGATCTCTTGGCTCTCGCATCGATGAAGAACGCAGC
+
IIIIIIIIIIIIIIIIIIIIIIIIIIFHHHIIIIIIIIIIIIIIIIIIIIIIIIIIIIIIIHIIIIIIIIIIIIIIIIIIIIIIIIIIIIIIIIIIIIIIIIIIIIIIIIIIIIIIIIIIIIIIIIIIIIIIIIIHIIIIIIIIIIIIIHIIIIIIIIIIHIIIIIIIIIIIIIIIIIIIIGIIIIIIIIIIIIIIIIIIIIIIIIIIIIIIIIIIIIIIIIIIIIIIIIIIIIIIDDDDD
@HWI-D00621:464:HFY7KBCXY:1:2206:14377:95133 1:N:0:AAGAGGCATGAACCTT
AAGTCGTAACAAGGTTTCCGTAGGTGAACCTGCGGAAGGATCATTATTGAATAAAACTTGGTTGGGCTGTTGCTGATCCCTCGGGGTATGTGCACGCCTTTCCACCTTTTTCAACCACCTGTGCACCTTTGTAGACCCTGGATATCTCTCGAGTTGTTAAAACTTGGTTTGAGGACTGCTGTGCTTGCAAGAGTCAGCTTTCCTTGCATTTCTGGGTCTATGTCTTTCATATACACTGTATGTCACAGAATGTTATTGATAAGGCTTTGCCTTTTAAATTAATACAACTTTCAACAACGGATCTCTTGGCTCTCGCATCGATGAAGAACGCAGC
+
IIIIIIIIIIIIIIIIIIIIIIIIIIIIIIIIIIIIIIIIIIIIIIIIIIIIIIIIIIIIIIHIIIIIIIIIIIIHIIIFFHIIIIIIIIIIHIIIIIIIHIIIIIIIIIIIIIIIIIIIIIIHIIIIIIIIIHIHHIIIIIIHHHIIIIIIHIHIIIIHHIIIIIIIIIIIIIIIIIHIIIIIIIIIIHIIIIHIIIIIIIIIIIIIIIIIIIIIIIIIIIIIIIIIIIIIIIHIIIIIIIGIIIIIIIIIHIHIIIIIIIIHIIIIHEIIIIIIIIIIIIIIIIIIIIIIIIIIHIIIIIIIIIIIIIIIIIHHIIIIIIIIIIIIIDDDDD
@HWI-D00621:464:HFY7KBCXY:1:2207:9576:72188 1:N:0:AAGAGGCATGAACCTT
AAGTCGTAACAAGGTCTCCGTAGGTGAACCTGCGGAGGGATCATTATTGAATGGGCCCCTCGGGCCCTTCTACCCCCTCAAACCTGTGGAAGCTATCTGTGCTTCGGCGCCAGAAGGGCGCCGCCTTTATGCTGGAATCTGCTTTGTGTCTGAATATTAAATGGAATTGAAAACTTTCAACAAAGGATCTCTTGGCTCTCGCATCGATGAAGAACGCAGC
+
IIIIIIIIIIIIIIIIIIIIIIIIIIIIIIIIIIIIIIIIIIIIIIIIIIHIIIIIIIIIIHIIIIIIIIIIIIIIIIIIIIIIIIIIIIIIIIIIIIIIIIIIIIIIIIIIIIIIIIIIIIIIIIIIIIIIIIIIIIIIIIIIIIIIIIIIIIIIIIIIIIIIIIIIIIIIIIIIIIIIIIIIIIIIIIIIIIIIIIIIIIIIIIHIIIIIIIIIIIII
@HWI-D00621:464:HFY7KBCXY:1:2207:5997:81903 1:N:0:AAGAGGCATGAACCTT
AAGTTGTAACAAGGTTTCCGTAGGTGAACCTGCGGAAGGATCATTAACAAATCCAATACTTGCGAGGAGGGTAACCCTCTCTATTGCAAATATTAATCCTCTAGCCTATGCCTTATCGGGTGTAGGTTAGTAGATATATAAATGTGTGTTATGTTGACAGTGTGTGAGATAATTTAATTTATTGACAACTTTTAACAATGGATCTCTAGGCTCTTGCATCGATGAAGAACGCAGC
+
IIIIHIIHIIIIIHIIIIHIIIIHIIIIIIIIIIIIHIIIHIIGIHHIHFIIHHHIIIIIIIIIIHIIIIIIIIIIIIIHHIIHHIGIIIIIIIIIIIIIIIHIIIIIHIIIIIIGIIIIIHIIIIIHIIIHIHIIIIIIIIIIIHHIIIIIIIIIIIIIHIIHIIIIIIIHIIIIIIIIIIIIIIIIIIIIIIIIHHHIIGIIIIIIIHIIIIIIHHHIIIIIIIIICGCDDDA
@HWI-D00621:464:HFY7KBCXY:1:2209:11822:86740 1:N:0:AAGAGGCATGAACCTT
AAGTCGTAACAAGGTTTCCGTAGGTGAACCTGCGGAAGGATCATTAATGATTGCGAATCGTTGTCTGCAGTGCTGGCCGGGTCGCTCTGGCAAGTGCACGCAGACAGCTTTCATCCAATACCCTGTGAACCTTTGGCCTCTTGCTAGCTTCGGCCAGCAGAGGATTTTACACACTCGAATGTAATGAAATTATTGTTGTGCGCAGCACTACTATACAACTTTCAACAACGGATCTCTTGGCTCTCGCATCGATGAAGAACGAAGC
+
IIIIIIIIIIIIIIIIIIIIIIIIHIIIHIIIIIIIIIIIIIIIIIIIIIIIIIHHHIIIIIIIIIIHIIIIIIIIIIIIIHIIIIIIIIIIIIIIIIIIIIIIIIIIIIIIIIIIIIIIIIIIIIIIIIIIIIIIIIIIIIIIIIIIIIIIIIIHIIIIIIHIIIIIIIIIIIIHIIIIIIIIIIIIIIIIIIIIIIIIIIHIHIIIIIIIIIIIIIIIIIIIIIIIIIIIIIIIIIIIIIIHIIIIIHIIIIIIIIIIDDDDD
@HWI-D00621:464:HFY7KBCXY:1:2209:8225:91089 1:N:0:AAGAGGCATGAACCTT
AAGTCGTAACAAGGTTTCCGTAGGTGAACCTGCGGAAGGATCATTCACAATGAGTGTTTTATGGCACTCTTTAAAAATCCATATCCACCTTGTGTGCAATGTTTGTTGGGAGAGAGGCAACTCTTTCCCTTCACAAATATCAACCTATATCTTTAACAACATTCGTCTGATAACATATTATGAATATACTTAATTCAAAATATAACTTTCAACAACGGATCTCTTGGCTCTCGCATCGATGAAGAACGAAGC
+
IIIIIIIIIIIIHIIIIIIIIHIIIIIHHIIIIIIIIIHIIIIIIIIIIIIIIIIIIIIIIIIIIIIIIIIIIIIIIIIIIIIIIIIIIIIIIIIIIIIIIIIIIIIIIIIIIIIIIIIIIIIHHIIHIIIIIIIIIIIIIIIIIIIIIIHIIIIIIIIIIIIIIIIIIIIIIIIIIIIIIIIIIIIIIIIIIIIIIIIIIIIIIIHIIIIIIIIIIIIIIIIIIIIHIIIIHIIIIIIIHIIIIIHDDDDD
@HWI-D00621:464:HFY7KBCXY:1:2209:11083:99837 1:N:0:AAGAGGCATGAACCTT
AAGTCGTAACAAGGTTTCCGTAGGTGAACCTGCGGAAGGATCATTATCGTACAACGGGGGTGCAAAGGCTGTCGCTGACCTTCCAAAGGTCGTGCACGCTCGAGCACTCCCATACATCCGTCTCACCTTTGTGCATCACCGCGTGGGTCCCCTTTGCAAGGAGGGCTCACGTTTTCACACAAAAACTTGATACAGTGTAGAATGTTATTTTTGCGGTCACACGCAATCAATACAACTTTCAACAACGGATCTCTTGGCTCTCGCATCGATGAAGAACGAAGC
+
IIIIIIIIIIIIIIIIIIIIHHIIIIIIIIIIIIIIIHIIIIIIIIIIIIIIIIIIIIIIIIIIIIIIIIIIIIIIIIIHIIIIIIIIIIIIIIIIIIIIIIIIIIIIIIIIIIIIIIIIIIIIIIIIIIIIIIIIIIIIIIIIIIIIIIIIIIIIIIIIIIIIIIIIIIIIIIIIIIIIHIIHIIIIIIIIIIIIIIIIIIIIIIIIIIIIIIHIIIIIIIIIIIIIIIIIIIIHIIIIIIIIIIIIIIIIIIIHGHIIIIHIIIIIIIIIIIIIIDDBAD
@HWI-D00621:464:HFY7KBCXY:1:2210:12102:82574 1:N:0:AAGAGGCATGAACCTT
AAGTCGTAACAAGGTTTCCGTAGGTGAACCTGCGGAAGGATCATTCATAATAAGTGTTTTATGGCACTTTTTAAATCCATATCCACCTTGTGTGCAATGTCAGTCGATCTTCTTCATGGAGATCGGCCAAACATCAACCTTATCTTTTAACTCTTTGTCTGAAAAATATTATGAATAAACAATTCAAAATACAACTTTCAACAACGGATCTCTTGGCTCTCGCATCGATGAAGAACGCAGC
+
IIIIIIIIIIIIIIIIIIIIHIIIIIIIIIHIIIIIIIIIIIIIIIIIIIIIIIIIIIIIIIIIIIIIIHIIIIIIIIIHHHIIIIIIIIIIIIIIIIIHIIIIIIIIIIIIIIIIIIIIIIIIIIIIIIIIIIIIIIIIIIIIIIHIIIIIIIIIIIIIIHIIIHHHIIHIIHIIIIIIIIIHIIIIIIIIIIIHHHIIIIIHIIIIHIIHIIIIIIIIIHHHIIIIIIIIIIIIDDDDD
@HWI-D00621:464:HFY7KBCXY:1:2211:10343:2260 1:N:0:AAGAGGCATGAACCTT
AAGTCGTAACAAGGTCTCCGTTGGTGAACCAGCGGAGGGATCATTACCGAGTTTACAACTCCCAAACCCCTGTGAACATACCATTTGTTGCCTCGGCGGTGCCTGCTTCGGCAGCCCGCCAGAGGACCCAAACCCTTGATTTTATACAGTATCTTCTGAGTAAATGATTAAATAAATCAAAACTTTCAACAACGGATCTCTTGGTTCTGGCATCGATGAAGAACGCAGC
+
IIIIIIIIIIIIIIIIIIIIIIIIIIIIIIIIIIIIIIIIIIIIIIIIIHIIIIIIIIIIIIIIIIIIIIIIIIIIIIIIIIIIIIIIIIIIIIIIIIIIIIIIIIIIIIIIIIIIIIIIIIIIIIIIIIIIIIIIIIIIIIIIIIIIIIIIIIIIIIIIIIIIIIIIIIIIIIIIIIIIIIIIIIIIIIIIIIIIIIIIIIIIIIIIIHIIIIIIIIIIIIIIIIII@
@HWI-D00621:464:HFY7KBCXY:1:2211:10853:3360 1:N:0:AAGAGGCATGAACCTT
AAGTCGTAACAAGGTTTCCGTAGGTGAACCTGCGGAAGGATCATTATCGTACAACGGGGGTGCAAAGGCTGTCGCTGACCTTTCAAAAGGTCGTGCACGCTCGAGCACTCCCATACATCCATCTCACCTTTGTGCATCACCGCGTGGGTCCCCTTTGCAAGGAGGGCTCACGTTTTCACACAAAAACTTGATACAGTGTAGAATGTTATTTTTGCGGTCACACGCAATCAATACAACTTTCAACAACGGATCTCTTGGCTCTCGCATCGATGAAGAACGCAGC
+
IIIIIIIIIIIIIIIIIIIIIIIIIIIIIIIIIIIIIIIIIHIIIIIIIIIIIIIIIIIIIIIIIIIIIIIIIIIIHHIIIIIIIIIIHIHIIIIIIIIIIIIIIIIIIIIIIIIIIIIIIIIIIIIIIIIIIIIIIIIHIIIIIIIIIIIIIIIIIIIIIIIIIIIIIIHIHHIIIIIIIIIIIIIIHIHIIIIIIIIIIIIIIIIIIIHIIIIIIIIIIIIIIIIIGIIIHFHIHIIHIIIIIIIIIIIIIIIIIHIIIIIHIIGIIIIIIIIIIHCDDDD
@HWI-D00621:464:HFY7KBCXY:1:2211:12903:28772 1:N:0:AAGAGGCATGAACCTT
AAGTCGTAACAAGGTCTCCGTAGGTGAACCTGCGGAGGGATCATTACTGAGTGAGGGCCTTCGGGCTCGACCTCCAACCCTTTGTGAACACAACTTGTTGCTTCGGGGGCGACCCTGCCGTTTCGACGGCGAGCGCCCCCGGAGGCCTTCAAACACTGCATCTTTGCGTCGGAGTTTAAGTAAATTAAACAAAACTTTCAACAACGGATCTCTTGGTTCTGGCATCGATGAAGAACGCAGC
+
IIIIIIIIIIIIIIIIIIIIIIIIIIIIIIIIIIIIIIIIIIIIIIIIIIIIIIIIIIIIIIIIIIIIIIIIIIIIIIIIIIIIIIIIIIIIIIIIIIIHIIIIIHIIIIIIIIIIIIIIIIIIIIIIIIIIIIIIIIIIIIIIIHIIHIIIIIIIIIIIIIIIHIIIIIIIIIIIIIIIIIIIIIIIHIIIIIIIIIIIIIHHHIIIHIHIIIIIIIIIIIIIIIIIIIHIIIIHDDDDB
@HWI-D00621:464:HFY7KBCXY:1:2211:9048:31200 1:N:0:AAGAGGCATGAACCTA
AAGTCGTAACAAGGTTTCCGTAGGTGAACCTGCGGAAGGATCATTATCGTACTACAGAGGTGCTCAGGTTGTCGCTGACCTTTTTGGTCGTGCACGCCCGAGTGCTCTCAATCCATTTCACCCTTTGTGCATCACCGCGCGGGGTCTCTTCCTCTTGGCTTGCTTCAAGAGGGGGAGGTTCGCGTTTTTCATACAAACACCCTTCTAGTTTAGAATGTCATTCATTTGCGATCATACGCAATCAATACAACTTTCAACAACGGATCTCTTGGCTCTCGCATCGATGAAGAACGCAGC
+
IIIIIIIIIIIIIIIIIIHIIIIIIIIHIIIIIIIIIIHHIIHIIHHIIIHHIIIIIGHIIHIIIIIHIIIIIIIIIHIHIIHIIHIIIIIIIIIIIIIIHIIIIIIIIIIIIIIIIIIIIHIIIIIIIIIIIIIIIIIIIIIIIIIIIIIIIIIIIIIIIIIIIIIIIIIHIIIIIIIIIIIIIIIIIIIIIHHIIIIIIIGIIIIHGHIIIIIIIIIIIHIIIIIIIIIIIIIIIIIIIIIIIIIIIIIIIIIIIIIIIIIIIIIIIIIHIIIIIIIIIIIIIIIIIIIIDDDDD
@HWI-D00621:464:HFY7KBCXY:1:2211:12099:33733 1:N:0:AAGAGGCATGAACCTT
AAGTCGTAACAAGGTTTCCGTAGGTGAACCTGCGGAAGGATCATTAGTGGATTTACAGAGGGTTGATGCTGGCAGTTTTAGCTGCATGTGCTTGCTCTTCTGATTTATTTACACCTGTGCACTTAATTTTTCAAAGGGAGGGTAGAACCTGCCTTTGGAACTTATAAACTCCTTGTAATTGAACTAATGGATGTTTATCTGCCACAAGGCAAATTTTAATACAACTTTTAACAACGGATCTCTTGGCTCTCGCATCGATGAAGAACGCAGC
+
IIIHIIIIIIHIIIIIIIIIIIIIIHIIIIIIIIIIIIIHIIIIIIIIIIHHIIIIIIHHIHHHHHIIIIGEHIIIIIIIIIIIIHIIIIIIIIIIIIIIIIIIIIHIIIIIIIIIIIIIIIIIIIIIIIIIIIIIIIIHIIIIIIIIIIIIHIIIHIHIIIIIIIIIIIIIIIIIIIIIIIIIIIIIIIHIIIIIIIIIIIGIIIIIIIIIIIIIIIIHHHIHIIIHGHHIHHHIIIIIIIIHIHIIIIIIIIIIIIIIIIIIHDDDCDD
@HWI-D00621:464:HFY7KBCXY:1:2211:9319:40180 1:N:0:AAGAGGCATGAACCTT
AAGTCGTAACAAGGTTTCCGTAGGTGAACCTGCGGAAGGATCATTATTGAATGAAGCTTCTGGCTGGATGCTCTTGTGCTGGCCCTTTGGGGCAATGTGCACACACCCCTCTGGTCATTTGTTTCTTCTGTTCCACCTGTGCACTGCCTGTAGACACTCTGTGTCTATGATATATATGTCACACACACATACAGTTGTTAAGGAATATCACATATTTATGTATAAAAATACAACTTTCAACAATGGATCTCTTGGCTCTCGCATCGATGAAGAACGCAGC
+
IIIIIIIIIIIIIIIIIIIIIIIIIIIIIIIIIIIIIIIIIIIIIIIIIHIIIIIIIIIIIIIIIIIGIIIIIIIIIIIIIHIIIIIIIIIIIIIIIIIIIIIIIIHIIIIIIIIIIIIIIIIIIIIIIIIIIIIIIIIIIIIIIIIIIIIIIIIIIIIIIIIIIIIIIIIIIIIIIIIIIIIIIIIHIIIIIIIIIIIIIIIIIIIIIIIIIIIIIIIIIIIIIIIIIIGIIIIIIIIIIIIIIIIIIIIIIHIIIIIIIIIIIIIIHIIIIHIDDDD?
@HWI-D00621:464:HFY7KBCXY:1:2211:13377:43804 1:N:0:AAGAGGCATGAACCTT
TGGAAAGTGTCCGGCTTCCTGGACTGAGTCCATAGCCCGCAGTTCGTGGGTTCGAGTTGACTGACGACGCTTAACTTTACCGCACATCGGTTTGCAGGTTTCCCCGCTTTACGTTAAGGTTGTTGGCATCGATGAAGAACGCAGC
+
IHIIIIIIIIIIIIIIIIHIIIIIIIIIIIIIIIIIIIIHIHHFGHIIIIIIIIIIIIIIHIIHIHHIIIIIIIIIIIIIIIIIIIIIIIIIIIIIIIIIIGIIIIIIIIHIIIIIIIHIIIIIIIIIIIIIIIIIIIIIIIIID
@HWI-D00621:464:HFY7KBCXY:1:2211:8911:49876 1:N:0:AAGAGGCATGAACCTT
AAGTCGTAACAAGGTTTCCGTAGGTGAACCTGCGGAAGGATCATTATCGTACTACAGAGGTGCTCAGGTTGTCGCTGACCTTTTGGTCGTGCACGCCTGAGTGCTCTCAATCCATTTCACCCATTGTGCATCACCGCGCGGGGTCTCCCCCCTCTTGAGAGGGGGAGGCTCGCGTTTTTCACACGAACACCCTTCTAGTTTAGAATGTCATTCATTTGCGATCATACGCAATCAATACAACTTTCAACAACGGATCTCTTGGCTCTCGCATCGATGAAGAACGCAGC
+
IIIIIIIIIIIIIIIIIIIIIIIIIIIIIIIIIIIIIIIIIIIIIIIIIIIIIIIIIIIHHHIIIIIIIIIHIIIIIHIIHIIIIIIIIIIIIIIIIIIIIIIIIIIIIIIIIIIIIIIIIIIIIIIIIIIIIIIIIIIIIIIIIIIIIIIIIIIIIIIIIIIIIHIIIIIIIIIIIIIIIIIIIIIIIIIIIIIIIIHIIIIIIHIIIIIIIIIIIIIIIIIIIIIIIIIIIIHHHHIIIIIIIIIIIIIIIIIIIIIIIIIIIIIIIIIIIIIIIIIIIIDDDDD
@HWI-D00621:464:HFY7KBCXY:1:2211:7610:54019 1:N:0:AAGAGGCATGAACCTT
AAGTCGTAACAAGGTTTCCGTAGGTGAACCTGCGGAAGGATCATTAATGATTGCGAATCGTTGTCTGCAGTGCTGGCCGGGTCGCTCTGGCAAGTGCACGCAGACAGCTTTCATCCAATACCCTGTGAACCTTTGGCCTCTTGCTAGCTTCGGCCAGCAGAGGATTTTACACACTCGAATGTAATGAAATTATTGTTGTGCGCAGCACTACTATACAACTTTCAACAACGGATCTCTTGGCTCTCGCATCGATGAAGAACGCAGC
+
IIIIIIIIIIIIIIIIIHIIIIIIIIIIIIIIIIIIIIIIIIIIIIIIIIIIIIIIIIIIIIIIIIIIIIIIIIIIIIIIIIIIIIIIIIIIIIIIIIIIIIIIIIIIIIIIIIIIIIIIIIIIIIIIIIIIIIIIIIIIIIIIIIIIIIIIIIIIIIIIIIIIIIIIIIIHIIIIHIIIIIIIIIIIIIIIIIIIIIIIIIIIIIIIIIIIIIIIIIIIIIIIIIIIIIIIIIIIIHIIIIIIIIIIIIIIIHIIIIIIDDDCD
@HWI-D00621:464:HFY7KBCXY:1:2211:11691:55360 1:N:0:AAGAGGCATGAACCTT
AAGTCGTAACAAGGTTTCCGTAGGTGAACCTGCGGAAGGATCATTATCGTACACCGGGGGTGCGAGGGCTGTCGCTGACCCTTCAAAAAAGGTTGTGCACGCCCGAGCGCTCTCAAACATCCATCTCACCCCTTTGTGCATCACCGCGTGGGTCCCCTTTGCGGGGGGCTTGCGTTTTCACATAAAACCCCACACTGTGTAGAATGTTTTCTTTTGCGCTCACACGCAATCAATACAACTTTCAACAACGGATCTCTTGGCTCTCGCATCGATGAAGAACGCAGC
+
IIIIIIIIHIIIIIIIIIIIIIIIIIIIIIIIIIHIIIIHIIIIIIIIIIIIIIIIIIIIIIIIIIIIIIIIIIIIHHIIHHIIIIIIIIIIIIIIIIIIIIIIIIIIIIIIIIIIIIIIIIIIIIHIIIIIIIIIIIIIIIIIIIIIIIIIIIHIIIIIIIIIIIIIIIIIIIHIIIIIIIIHIIIIIHIIIIIIIIIIIIIIIIHIIIIIIIIHIIIIIIIIIIIIIIIIIIIIIIIHHIIIIIIIIIIIIIIIIIIIIIIIIIIIIIIIIIIGIIIIDDDD?
@HWI-D00621:464:HFY7KBCXY:1:2211:7427:55706 1:N:0:AAGAGGCATGAACCTT
AAGTCGTAACAAGGTCTCCGTAGGTGAACCTGCGGAGGGATCATTACTGAGTGAGGGCCTTCGGGCTCGACCTCCAACCCTTTGTGAACACAACTTGTTGCTTCGGGGGCGACCCTGCCGTTTCGACGGCGAGCGCCCCCGGAGGCCTTCAAACACTGCATCTTTGCGTCGGAGTTTAAGTAAATTAAACAAAACTTTCAACAACGGATCTCTTGGTTCTGGCATCGATGAAGAACGCAGC
+
IIIIIIHIIIIIIIIIIIIIIIIIIIIIIIIIIIIIIIIIIIIIIIIIIIIIIIIIIIIIIIIIIIIIIIIIIHIIIIIIIIIIIIIIIIIIIIIIIIIIIIIIIIIIIIIIIIIIIIIIIIIIIIIIIIIIIIIIIIIIIIIHIIIIIIIIIIIIIIIIIIIIIIIIIIIIIIIIIIIIIIIIIIIIIIIHHIIIIIIIIIIIIIIIIIIIIIIIIIIIIHIHIIIIH@HHHIHDDD@AD
@HWI-D00621:464:HFY7KBCXY:1:2211:6448:60599 1:N:0:AAGAGGCATGAACCTT
AAGTCGTAACAAGGTTTCCGTAGGTGAACCTGCGGAAGGATCATTAGTGGATTTACAGAGGGTTGATGCTGGCAGTTTTAGCTGCATGTGCTTGCTCTTCTGATTTATTTACACCTGTGCACTTAATTTTTCAAAGGGAGGGTAGAACCTGCCTTTGGAACTTATAAACTCCTTGTAATTGAACTAATGGATGTTTATCTGCCACAAGGCAAATTTTAATACAACTTTTAACAACGGATCTCTTGGCTCTCGCATCGATGAAGAACGCAGC
+
HIIIIIIIIIIIIIIIIIIIIIIIIIIHIIIIIIIIIIIIIIIIIIHIIIIIIIIIIIIIIIIIIIIIIHHIIIIIIIIHIIIIIIIIIIIIIIIIIIIIIIIIIIIIIIIIIIIIIIIIIIIIIIIHIIIIIIIIIIIIIIIIIIIIIIIIIIIIIIIIIIIIIIIIIIIIIIIIIIIIIIIIIIIIIIIIIIIIIIIIIIIIIIIIIIIIIIIIIIIIIIIIIIIIIIHIIIIIIIIIIIIIIGIIIIIIIIGIIIIIIIIIIIDDDDB
@HWI-D00621:464:HFY7KBCXY:1:2211:7542:60597 1:N:0:AAGAGGCATGAACCTT
AAGTCGTAACAAGGTTTCCGTAGGTGAACCTGCGGAAGGATCATTATCGTATAACTGAGGTGCTAGGGTTGTCGCTGACCCTTCGAAGGGTCGTGCACGCCCAAGTGCTCTCTCTCAATCCACCTCACCCCTTTGTGCATCACCGCGTGGGCCACCTTTTTGGCTTGTTTCAAAGAGGTTTGGTTCGCGTTTTTACACACGCCTTTATGTATAGAATGTCTTACTTTTTGCGGTCACACGCAATAAATAAATACAACTTTCAACAACGGATCTCTTGGCTCTCGCATCGATGAAGAACGCAGC
+
HIIIIIIIIIIIIIIIIIIIIIIIIIIIIIIIIIIIIHIIIIIIIIIIIIHIIIIIIIIIIIIIIIIIIIIIIIIIIIIHIIIIIIIIIIIIIIIIIIIIIIIIIIIIIIIIIIIIIIIIIIIIIIIIIIIIIIIIIIIIIIIIIIIIIIHIIIIIIIIHIIIIIIIIIIIIIIIHIIIHIIHHIIIIIHHIHIHIIIHIIIIIIIIIIIIIIIIHIIIIIIIIIIIIIIIIIIIIIIIIIIIIIIIIIIIIIIIIIIIIIIIIIIIIIIIIIIIIIIIIIIIIIIIIIIIIIIIIIIDDDDD
@HWI-D00621:464:HFY7KBCXY:1:2211:13639:64678 1:N:0:AAGAGGCATGAACCTT
AAGTCGTAACAAGGTTTCCGTAGGTGAACCTGCGGAAGGATCATTATCGTACTACAGAGGTGCTCAGGTTGTCGCTGACCTTTTGGTCGTGCACGCCTGAGTGCTCTCAATCCATTTCACCCATTGTGCATCACCGCGCGGGGTCTCCCCCCTCTTGAGAGGGGGAGGCTCGCGTTTTTCACACGAACACCCTTCTAGTTTAGAATGTCATTCATTTGCGATCATACGCAATCAATACAACTTTCAACAACGGATCTCTTGGCTCTCGCATCGATGAAGAACGCAGC
+
IIIIIIIIIIIIIIIIIIIIIIIIIIIHIIIIIIIIIIIIIIIIIIHIIIIIIIIIIIIIIHHIIIIIIIIIIIIIIIIHHIIIIIIIIIIIIIIIIIIIIIIIIIIIIIIIIIIIIIIIHIIIIIIIIIIIIIIIIIIIIIIIIIIIIIIIIIIIIIIIIIIIIIIIIIIIIIIIIIIIIIIIHEIIIIIIIIIIIIIIIIIIIIIIIIIIIIIIIIIIIIIIIIIIIIIIIIIIIIIIIIIIIIIIIIIIIIIIIIIHIIIIIIIIIIIIIIIIIHIHIHADDBD
@HWI-D00621:464:HFY7KBCXY:1:2211:12697:69977 1:N:0:AAGAGGCATGAACCTT
AAGTCGTAACAAGGTTTCCGTAGGTGAACCTGCGGAAGGATCATTATCGTACTACAGAGGTGCTCAGGTTGTCGCTGACCTTTTGGTCGTGCACGCCTGAGTGCTCTCAATCCATTTCACCCATTGTGCATCACCGCGCGGGGTCTCCCCCCTCTTGAGAGGGGGAGGCTCGCGTTTTTCACACGAACACCCTTCTAGTTTAGAATGTCATTCATTTGCGATCATACGCAATCAATACAACTTTCAACAACGGATCTCTTGGCTCTCGCATCGATGAAGAACGCAGC
+
IIIIIIIIIIIIIIIIIIIIIIIIIIIIIIIIIIIIIIIIIIIIIIIIIIIIHIIIIIIIIIIIIIIIIIIIIIIIHHIIHIIIIIIIIIIIIIIIIIIIHHIIIIIIIIIIIIIIIIHIHIIIIIIIIIIIIIIIIIIIIIIIIIIIIIIIIIIIIHIIIIIIIIIIIIIIIIHHHIIIIIHIIHIIIIIIIIIIIIIIIHIHIIIIIIIIIIIIIIIIIIIIIIIIIIIIIIIIIIIIIIIIIIIIIIIIIIIIIIIIIIIIIIHIIIIIIIIIIIIIIIDDDDD
@HWI-D00621:464:HFY7KBCXY:1:2211:15460:74807 1:N:0:AAGAGGCATGAACCTT
AAGTCGTAACAAGGTTTCCGTAGGTGAACCTGCGGAAGGATCATTATCGTACAACTGAGGTGCGAAGGCTGTCGCTGACCCTCAAAGGTCGTGCACGCCTGAGTGCTCTCACACAATCCATCTCACCTTTGTGCATCACCGCGTGGGTCCCCCTTTGCGGGGAGGGCTTGCGTTTTCACATAAAACTCGATACGGTGTAGAATGTTTCTTTTGCGGTCACACGCAATCAATACAACTTTCAACAACGGATCTCTTGGCTCTCGCATCGATGAAGAACGCAGC
+
IIIIIIIIIIIIIIIIIIIIIIIIIIIIIIIIIIIIIIIIHIIIIIIIIIIIIIIIIIIIIIIIIIIIIIIIIIIIIIIHIIIIIIIIIIIHIIIIIIIIIIIIIIIIIIIIIIIIIIIIIIIIIIIIIIIIIIIIIIIIIIIIIIIIIIIIIIIIIIIIIIIIIIIIIIIIIIHIIIIIGIIIIIIIIIIIIIIIIIHIIIIIIIIIIIIIIIIIIIIIIIIIIIIIIIIIIIHIIIIIIIIIIIIIIIIIIIIIIIIIIIIIIIIIIIIIIIIIHDDDDD
@HWI-D00621:464:HFY7KBCXY:1:2211:15281:78100 1:N:0:AAGAGGCATGAACCTT
AAGTCTTAACAAGGTTTCCGTAGGTGAACCTGCGGAAGGATCATTAATGGATTGTAATGGGAGCTGATGCTGTGTGGCCAAATTTTCTTTGACTACAATGTGCTCGCTTCTAGCAACATTTTTTCTAAACACCTGTGCACCTTGTGGGGGGGAATTATCTTTTCCCCCTTCTCTCACAAACATTTTTCAATGTTGAATGTTCATTGTGCCTAATGCATGGCCTTAATAAAATATAATACAACTTTTAACAACGGATCTCTTGGCTCTCGCATCGATGAAGAACGCAGC
+
IIHIIIIIIIIIIIIIIIIIIIIIIIIIIIIIIIIIIIIIIIIIIIIIIIIHHIIIIIIIIIIIIIIIIIIIIIIIIIIHIIIIIIIIIIIIIIIIIIIIIIIIIIIIIIIIIIIIIIIIIIIIIIIIIIIIIIIIIIIIIIIIIIIIIIIIIHHHIIIIIIIIIIIIIIIIIIIIIIIIIIIIIHIIHHIHHIIIIIIIIIIIIIIIIIHIIIIIIIIIIIIIIIIIIIIIIIIIIHHIHIIHIHIHIHIIIIIIIIIIIIHIIIIIIIIIIIIIIIIIIIHDADDA
@HWI-D00621:464:HFY7KBCXY:1:2211:13981:78334 1:N:0:AAGAGGCATGAACCTT
AAGTCGTAACAAGGTTTCCGTAGGTGAACCTGCGGAAGGATCATTATTGAATAAAAACTTGAACAGGCTGTTTTTTGCTGGCCCTCCTCTCAGAGGGCATGTGCACGCTTGTCATTTTTTGTTTCTCCAACTGTGTGCACACATTGTAGACCTGCCCCCCTGGTGTAGAGTCTCGTATGGGATTTGATTGAGGATTGCTTATGCTTTCCTTGCAGGTGGTCTATATTCTTCACTACCTTTTTATGTTTTGAATGGGATAATAAAGTTTATACAACTTTCAGCAACGGATCTCTTGGCTCTCGCATCGATGAAGAACGCAGC
+
IIHIIIIIIIIIIIIIIIIIIIIIIIIHIIIIIIIIIIIIIIIIIIHHHIIIIIIIIIIIIIIIIIHIIIHIIIIIIIIIIIIIIIIIIIIIIIIIIIIIIIIIIIIIHIIIIIIIIIIIIIIIIIIIIIIIIIIIIIIIIIIIIIIIGIIIIIIIHIHIIIIIIIIIIIIIIIIIHIHHIIHHIHIIIIHIIIHIIIIIIIIIIIIIIIIIIIIIHHHHHIIHIIIIHHHHIHHHHIIHIIGIIHIIHIIIIIIIIIIIIHIHIHHIIHHHIIIIIIIIIIIIIIIIIHHIIIIHIIIIIIIIIIIIIIIIIIIIDDDDA
@HWI-D00621:464:HFY7KBCXY:1:2211:12280:81285 1:N:0:AAGAGGCATGAACCTT
AAGTCGTAACAAGGTTTCCGTAGGTGAACCTGCGGAAGGATCATTATCGTACTACAGAGGTGCTCAGGTTGTCGCTGACCTTTTTGGTCGTGCACGCCCGAGTGCTCTCAATCCATTTCACCCTTTGTGCATCACCGCGCGGGGTCTCTTCCTCTTGGCTTGCTTCAAGAGGGGGAGGTTCGCGTTTTTCATACAAACACCCTTCTAGTTTAGAATGTCATTCATTTGCGATCATACGCAATCAATACAACTTTCAACAACGGATCTCTTGGCTCTCGCATCGATGAAGAACGCAGC
+
IIIIIIIIHHIIIIIIIIIIIIIIHIIIIIIIIIIIIIIIIIIIHIIIIIIIIIIIIIIIIIHIIIIHIIIIIIIIIIIIIIIIIIHHIIIIIIIHIIIIIIIIIIIIIIIIIIIIIIIIIIIIIIIIIIIIIIIIIIIIIHIIIIHIIIIIIIIIIIIIIIIIIIIIIIIIIIIIIIIHIIIIIIIIIIIIIHIIIIHIIIIIIIIIIHHHIIIIIIIIIIIIIIIIIIIIIHIIIIIIIIIIIIIIIIIIIIIIIIIIIIIIIIIIIIIIIIIIIIIIIIIIIIIIIIIIDDDDD
@HWI-D00621:464:HFY7KBCXY:1:2211:8165:85623 1:N:0:AAGAGGCATGAACCTT
AAGTCGTAACAAGGTTTCCGTAGGTGAACCTGCGGAAGGATCATTATCGTACAACTGAGGTGCGAAGGCTGTCGCTGACCCTCAAAGGTCGTGCACGCCTGAGTGCTCTCACACAATCCATCTCACCTTTGTGCATCACCGCGTGGGTCCCCCTTTGCGGGGAGGGCTTGCGTTTTCACATAAAACTCGATACGGTGTAGAATGTTTCTTTTGCGGTCACACGCAATCAATACAACTTTCAACAACGGATCTCTTGGCTCTCGCATCGATGAAGAACGCAGC
+
IIIIIIIIIIIIIIIIIIIIIIIIIIIIIIIIIIIIIIIIIIHIIIIIIIIIIIIIIIIIIIIIIIIIIIIIIIIIIIIIIIIIIIIIIIIIIIIIIIIIIIIIIIIIIIIIIIIIIIIIIIIIIIIIIHIIIIIIIIIIIIIIIIIIIIIIIIIIIIIIIIIIIIIIIIIIIIIIIIIIIIIIIIIIIIIIIIIIIIIIIIIIIIIIIIIIIIIIIIIIIIIIIIIIIHGHGIIHIIIIIIIIIIIIIIGIIIIIIIIIIIIIIIIIIIHIGIIIIDDCBD
@HWI-D00621:464:HFY7KBCXY:1:2211:9275:89593 1:N:0:AAGAGGCATGAACCTT
AAGTCGTAACAAGGTTTCCGTAGGTGAACCTGCGGAAGGATCATTATCGTACACCGGGGGTGCGAGGGCTGTCGCTGACCCTTCAAAAAAGGTTGTGCACGCCCGAGCGCTCTCAAACATCCATCTCACCCCTTTGTGCATCACCGCGTGGGTCCCCTTTGCGGGGGGCTTGCGTTTTCACATAAAACCCCACACTGTGTAGAATGTTTTCTTTTGCGCTCACACGCAATCAATACAACTTTCAACAACGGATCTCTTGGCTCTCGCATCGATGAAGAACGCAGC
+
IIIHIIIIIIIIIIIIIIIIIIIIIIIIIIIIIIIIIIIIIIIIIIIIIIIIIIIIIIIIIIIIIIIHIIIIIIIIIIIIIIHIIIIIIIIIIIIIIIIIIIIIIHIIIIIIIIIIIIIIIIIIIIIIIHIIHIIIHIIIIIIIIIIIIIIIIIIIIIIIIIIIIIIIIIIIIIIIIIIIIIIHIIIIIIIIIIIIIIIIIIIIIIIIHIIIIHIIIIIIIHIIIIIIIIIIHHHGIIIIIHIIIIIIIIIIIIIIIIIIIIIIIIIIIIIIIIIIIIIIDDDDD
@HWI-D00621:464:HFY7KBCXY:1:2211:12958:90640 1:N:0:AAGAGGCATGAACCTT
AAGTCGTAACAAGGTTTCCGTAGGTGAACCTGCGGAAGGATCATTATCGTACAACTGAGGTGCAAGGGCTGTCGCTGACCTTCAAAGGTTGTGCACGCCCAAGCACTCTTACACATCATCCATCTTACCCCTTTGTGCATCACCGCGTGGGCCCCCCTTTGCAGGAGGGCTTGCGTTTTCACATAAAACTTGATATAGTGTAGAATGGTTTCTTTTGCGGTCACACGCAATTAATACAACTTTCAACAACGGATCTCTTGGCTCTCGCATCGATGAAGAACGCAGC
+
HIIIIIGHIIIIIIIIIIIIIIIIHHIIIIHIIIIIIIIIIIIIIIIIIIIIHHIIIIHIIIIIIIIIHIIIIIIIIHIGIIIIIIHHHIHHIIIIIIIIIIIIHIIIIIIIIIIIIIHIIIIIHIIIIIIIIIHIIIIIIHIIIIIIIIIIIIIIIIIIIIIHIIIIHIIIIIIIIIIIIIIHHHEHIIIIIIIIIIIIIHIIIHIIIIIIIIIIIIIIIIIIIIIIIIIIIIIIHIIIIIGIIIIGIIIIIIIIIIIIIIIIIIHIHIIIIIIIIIIIICDDDD
@HWI-D00621:464:HFY7KBCXY:1:2211:13462:90640 1:N:0:AAGAGGCATGAACCTT
AAGTCGTAACAAGGTTTCCGTAGGTGAACCTGCGGAAGGATCATTATCGTACAACTGAGGTGCAAGGGCTGTCGCTGACCTTCAAAGGTTGTGCACGCCCAAGCACTCTTACACATCATCCATCTTACCCCTTTGTGCATCACCGCGTGGGCCCCCCCTTTGCAGGAGGGCTTGCGTTTTCACATAAAACTTGATATAGTGTAGAATGGTTTCTTTTGCGGTCACACGCAATTAATACAACTTTCAACAACGGATCTCTTGGCTCTCGCATCGATGAAGAACGCAGC
+
IIIIIIIHIIIIIIIIIIIIIIIIHHIIIIIIIIIIIHIIIIIIIIIIIIIIIIIIHIIIIIIIIIIIHIIIIIIIIIIHIIIIIIIIHHIIIIIIIHIIIIIIIIIIHHIIIIIIIIIIIIIIIIIHIHIIIIIIIIIIIIIIIIIIIIIHIIHIIIIIIIIIIIIIIIIIIIIIHIIIIIIIIIFHHIIIIIIIIIIIIIIIIIIIIIIIIIIIIIIIHHHIIIIIIHHHIIIIIIIIIHHHIIIIIIIIIIIIIIIIIIIIIIIIIIIIIIIIIIIIIIDDDDD
@HWI-D00621:464:HFY7KBCXY:1:2211:15040:98778 1:N:0:AAGAGGCATGAACCTT
AAGTCGTAACAAGGTTTCCGTAGGTGAACCTGCGGAAGGATCATTACTGAGTTGTCGACACGAGCTGTTGCTGGTCCTCAAAACAAGGGGACATGTGCACGCTCTGTTCACACATCCACTCACACCTGTGCACCCCCCGTAGTTCTATGGTCCGGAGGACTTTGCCGTCTTCTTCCTGTAGTTCTACGTCTTTACACATACACCCTAGCAAAGTCTTATGGAATGTGTGCAGCGTTTAACGCAATAAAATACAACTTTCAGCAACGGATCTCTTGGCTCTCGCATCGATGAAGAACGCAGC
+
IIIIIIIIIHIIIIIIIIIIIIIIIIIIIIIIIIIIIIIHIIIHIIIIIIIIIIIIIIIIHIIIIIIIIHIIIIIIIIIHIIGIIIIIIIIIIIIIIIIIIIIIIHIIIIIIIIIIIIIIIIIIIIIIIIIIIIIIIIIIIIIIIIIHHIIIIIIIIIIIIIIIIIIIIIIIIIIIIIIIIIIHIIIIIIIIIIIIIIIIIIIIIIHIIIIIIIIIIIIIIIIIIIIIIIIIIIIIIIIIIIIIIIIIIIIGIIIIGIIIHHIIIIIIIIIIIHIIIIIIIIIIIIIIHIIHHIIIDDBAD
@HWI-D00621:464:HFY7KBCXY:1:2213:8976:68818 1:N:0:AAGAGGCATGAACCTT
AAGTCGTAACAAGGTTTCCGTAGGTGAACCTGCGGAAGGATCATTACCGTAATTGGGTTGTCGCTCAAAGTAGCACGCCCTCCATACATACACACCTTGTGCACTCTATCTATCTATTACAGCCTGTCTCTAATGCATGTCTCTTGATAATTCTACGGAATAGAATACAACTTTCAACAACGGATCTCTTGGCTTTCGCATCGATGAAGAACGCAGC
+
IIIIIIIIIIIIIIIIIIIIIIIIIIIIIIIIIIIIIIIIIIIIIIIIIIIIIIIIIIIIIIIIIIIIIIIIIIIIIIIIIIIIIIIIIIIIIIIIIIIIIIIIIIIIIIIIIIIIIIIIIIIIIIIIIIIIIIIIIIIIIIIIIIIIHIIHHIIIIIIIIIIIIIIIIIIIIIIHHIIIIIIIIIIIIIIIIIIIIIIIIIIIIIIIIIIIIHIIH
@HWI-D00621:464:HFY7KBCXY:1:2213:16712:77970 1:N:0:AAGAGGCATGAACCTT
AAGTCGTAACAAGGTCTCCGTAGGTGAACCTGCGGAGGGATCATTACTGAGTGAGGGAGCAATCCCGACCTCCAACCCTTTGTGAACGCATCATGTTGCTTCGGGGGCGACCCTGCCGCTTTCGCGGCATTCCCCCCGGAGGTCATCAAAACACTGCATTCTTACGTCGGAGTAAAAAGTTAATTTAATAAAACTTTCAACAACGGATCTCTTGGTTCTGGCATCGATGAAGAACGCAGC
+
IIIIIIIIIIIIIHIIIIIIIIIHHIIGHIGHIIIHIGIGIIIIIIIIIIIIIIIIIIIIIIIIIIIHIIIIHIIHIIIIHIIIIIIIIIIIIIIIIIIIIHIIIIIIIIIIIIIIIIIIIIIIIIIIIIIIIIIIIIIIIIIIIIIIIIIIIIHIIIIIIIIIIIIIIIIIIIIIIIIIIIIIIIIIIIIIIIIIIIIIIIIIIIIIIIIIHIIIIIHIIHIIIHIHGIIHHCH@ADDD
@HWI-D00621:464:HFY7KBCXY:1:2213:13267:84338 1:N:0:AAGAGGCATGAACCTT
AAGTCATAACAAGGTTTCTGTAGGTGAACCTGCAGAAGGATCATTAAAGAAATTAAAGGATGTGCTGGCTTCATTGCATGTGCACTCCTAACCTCATACCCATCCACCTGTGCACATTCTGTAGGCAAGAAAGCAAGAAAGGGCTTCATTGTCCCTCCTGCTCATTGCCTATGATTTTTAACTACCCCAAAGTACAAGTTGAAGAATGTAATAAAAGAATTTTAAACAACTTTCAACAATGGATCTCTTGGTTCTCGCATCGATGAAGAACGCAGC
+
IIIHIIIIIIIIIIIIIIIIIIIIHIIIIIIIIIIIIIIIIIIIIIIIIIIIIIHIIHGHHHHIHIGHHIIIIIHIIIIIIHIIIIIIIIIIIIIIIIIIIIIHHHIHIIIIIIIIIIIIIIIIHIIIIIIIIIIIIIIIIIIIIIIIIIIIIIIIIIIIGIIIIFIIIIHIIHHHIIIIIIIHIIIIGHIIHHIIHHHIIIIIIIIIIIIIIIIHIIIIIIHIIIIIIIIIIHEGHIHIIHHIIIHG?IIHIIIIIHGGGIIHFGHIIHCDDBAD
@HWI-D00621:464:HFY7KBCXY:1:2213:12267:86027 1:N:0:AAGAGGCATGAACCTT
AAGTCGTAACAAGGTTTCCGTAGGTGAACCTGCGGAAGGATCATTCATAATAAGTGTTTTATGGCACTTTTTAAATCCATATCCACCTTGTGTGCAATGTCAGTCGATCTTCTTCATGGAGATCGACCAAACATCAACCTTTATCTTTTAACTCTTTGTCTGAAAAATATTATGAATAAACAATTCAAAATACAACTTTCAACAACGGATCTCTTGGCTCTCGCATCGATGAAGAACGCAGC
+
IIIIIIIIIIIIIIIIIIIIIIIIIIIIHIIIIIIIIIIIIIHIIIIIIIIIIIIIIIIIIIIIHIIIIIIIIIIIIIIIIIIIIIIIIIIIIIIIIIIIIIIIIIIIIIIIIIIIIIHIIIIIIIIIIIIIIIIIIIIIHIIIIIIIIIIIIIIIIIIIIIIIIIIHIIIIIIIHHIIIIIIIIIIIIIIIIIIIIIIIIIIIIIIIHIIIIIIIIIIIIIIIIIIIIIIIIIIIHDDDDD
@HWI-D00621:464:HFY7KBCXY:1:2213:14773:92538 1:N:0:AAGAGGCATGAACCTT
AAGTCGTAACAAGGTTTCCGTAGGTGACCTGCGGAAGGATCATTATCGTACAACTGAGGTGCAAGGGCTGTCGCTGACCTTCAAAGGTTGTGCACGCCCAAGCACTCTTACACATCATCCATCTTACCCCTTTGTGCATCACCGCGTGGGCCCCCCCTTTGCAGGAGGGCTTGCGTTTTCACATAAAACTTGATATAGTGTAGAATGGTTTCTTTTGCGGTCACACGCAATTAATACAACTTTCAACAACGGATCCCTTGGCTCTCGCATCGATGAAGAACGCAGC
+
IIIIIIIIIIIIIIIIGHIIIIIIIIIIIIIIIHIIIIIIIIIIIIIIIIIIIIIIIIIIIIIIIIIIIIIIIIIIIIIIIIIIIIIIIIIIIIIIIIIIHIIIIIIIIIIIIIIIIIIIIIIIIHIIIIIIIIIIIIIIIIIIIIIIHIIIIIIIIIIIIIIIIIHIIIIIIIIIIIIIIIIIHIIIIIIIIIIIIIIIIIIIIIIHIIIIIIIIIIIIIIIIIIIHIIIIIIIIIIIIIIIIIIIGIIIIIIIIIIIIIIIIIIIIIIIIIIIIIIIIIDDDDC
@HWI-D00621:464:HFY7KBCXY:1:2213:10397:94070 1:N:0:AAGAGGCATGAACCTT
AAGTCGTAACAAGGTTTCCGTAGGTGAACCTGCGGAAGGATCATTACAGAAAGTAAACGTGGGTCAAACCGCGAACTTCTAAACCTTTGACGATTGACTCATGTTGCCTCGGCGGGTTCTCCCGCCAGAGGATACATCAAAACTCCTGTTTTAACGGTGTTGTCTGAGCTACAAGCAACGAATCAAAACTTTCAACAACGGATCTCTTGGTTCTGGCATCGATGAAGAACGCAGC
+
IIIIIIIIIIIIIIIIIIIIIIIIIIIIIIIIIIIIIIIIIIIIIIIIIIIIIIIIIIIIIIIIIIIIIIIIIIIIIIIHIIIIIIIIIIIIIIIIIIIIIIIIIIIIIIIIIIIIHIIIIIIIIIIIIIIIIIIIIIIIIIIIIIIIIIIIIIIIIIIIIIIIIIIIIIIIIIIIIIIIIIIIIIIIIIIIIIIIIIIIIIIIIIIIIIIIIIIIIIIIIIIIIIIIIHDDDDD
@HWI-D00621:464:HFY7KBCXY:1:1101:14316:55280 1:N:0:AAGAGGCATGAACCTT
AAGTCGTAACAAGGTTTCCGTAGGTGAACCTGCGGAAGGATCATTCACAAACGAGTGTTTTATGGCACTCTTTAAAAATCCATATCCACCTTGTGTGCAATGTTTGTTGGGAAAGTCTTTTCTTTCCCTTCATAAATATCAACCTATATCTTTAACAACATTCGTCTGATAACATATTATGAATATACTTAATTCAAAATATAACTTTCAACAACGGATCTCTTGGCTCTCGCATCGATGAAGAACGCAGC
+
IGHIIIIHIIHIGHIIHFHHIIIIIIHHHHIIIIIIIIIIIIIIIIHHIIIIIIHIHIIIIHIHHHIIIHIHHHIIIIIHHHIIIIIHIIIIIIIIIIIIIIIIIIIIIHHIIIIIIIIIIIIIIIIIIIIHIIIGIHIIIIIIIIIIIIIIIIHIIIIHIIIGHIIIHIIIIIIIIIIIIIIIHHHHIIIIIIHIIIIIHIIIIIIIIIHHIIIIHIHHIIIIIIIIHHHIIIIGIIIIIIIHIHBDDB<
@HWI-D00621:464:HFY7KBCXY:1:1101:6103:61107 1:N:0:AAGAGGCATGAACCTT
AAGTCGTAACAAGGTTTCCGTAGGTGAACCTGCGGAAGGATCATTCATAATAAGTGTTTTATGGCACTTTTTAAATCCATATCGACCTTGTGTGCAATGTCAGTCGATCTTCTTCATGGAGATCGGCCAAACATCAACCTTATTTTTTAACTCTTTGTCTGAAAAATATTATGAATAAACAATTCAAAATACAACTTTCAACAACGGATCTCTTGGCTCTCGCATCGATGAAGAACGCAGC
+
IIIIIIHFHIIIIIIIIHIIIIIIIIIGIIIIIIIIIIIIIIHIIIIHIHHIIIHIIIIIIIIIIIIIIHIIIIIIIIIHFHCIHIIHHIIIIIIIIHIIHIIIIIIIIIIIIIIIIIIIIIIHHIHHIIIHHHHIIIHHHHHIHHHIHGHHIIIIIIHHIHHHIHHHHHIIIHIIHEIGIIIIHHIIHIIIIIHHHHIHHIIHIIIIIIIIIIIHIIIHHIHIHIIIIIIIIIIHDADDB
@HWI-D00621:464:HFY7KBCXY:1:1101:7301:61787 1:N:0:AAGAGGCATGAACCTT
AAGTCGTAACAAGGTTTCCGTAGGTGAACCTGCGGAAGGATCATTATCGTACTACAGAGGTGCTCAGGTTGTCGCTGACCTTTTGGTCGTGCACGCCTGAGTGCTCTCAATCCATTTCACCCATTGTGCATCACCGCGCGGGGTCTCCCCCCTCTTGAGAGGGGGAGGCTCGCGTTTTTCACACGAACACCCTTCTAGTTTAGAATGTCATTCATTTGCGATCATACGCAATCAATACAACTTTCAACAACGGATCTCTTGGCTCTCGCATCGATGAAGAACGCAGC
+
IIIIIIIIIIIIIIIIIIIIIIIIIIIIIIIIIIIIIIIHIIIIIHIIIIIIIIIIIIIIIIIIIIIGHIHHHIIIHHHHHIHIIIIIIIIIIIIIIIIIIIIIIIIIIIIIIIIIIIIIIIIIIIIIIIIIIIIIIIIIIIHIHIIIIIIIIIIIIHHHIIIIIIIHHIIIIIIIIIIIIIHIIIIIHIIHIIIIIIIIIIIIIIIIIIIIIIIIIIIIIIIHIIHIIIIHEIHHIIIIIIIIIHIIIIIIIIIHHIHIIIIIIIIIIIHGIIIHIIIIIGCDDDD
@HWI-D00621:464:HFY7KBCXY:1:1101:6929:65623 1:N:0:AAGAGGCATGAACCTT
AAGTCGTAACAAGGTTTCCGTAGGTGAACCTGCGGAAGGATCATTATTGAATGAATTTAGGAGTTGGTTTGATGCTGGCCGACAACCCCAAGGGCATGTGCACGCCTTCTCCTTCATCCACACACACCTGTGCACTTGTGAGACGGAGGATTAATTTCCTCCGTCTACTGATCACACAAACTCATTGTAATTGAACTGAATGTAATTGATGTAACACATCATTTGAACTAAGTTTCAACAACGGATCTCTTGGCTCTCGCATCGATGAAGAACGCAGC
+
IIICHHHIGGIIHHHIIIIIIIIHIEHEHHIIIHIIIHIIIIHHHIHIIIIIIIIIHIIIHIIIHIIIIIIIIHIIIIIHFHIIIIIIIIIIHIIIIIIIIIIHIIIIIIHIIIIIIIIIIIIIIIIIIIIIIIIIIIIIIIIIIIIIIIIIIHIIIIIIIIIIIIIIIIIHHHIIIIIIHHHHHIIIIIIIIIIHHIHHHIIIIIIIIHIIIHHIIHHIIIIHHHIIIIIIIHIHHIHHGIIHHHFHHHFGIIIIIIIHFFIIGHIHHHG0HCDDDD
@HWI-D00621:464:HFY7KBCXY:1:1101:7982:65667 1:N:0:AAGAGGCATGAACCTT
AAGTCGTAACAAGGTTTCCGTAGGTGAACCTGCGGAAGGATCATTCATAAATGAGTGTTTTATGGCACTCTTTAAAAATCCATATCCACCTTGTGTGCAATGTTTGTTGGGAAAGCTTCTTGCTTTCCCTTCATAATATCAACCTATATCTTTAACAACATTCGTCTGATAACATATTATGAATATACTTAATTCAAAATATAACTTTCAACAACGGATCTCTTGGCTCTCGCATCGATGAAGAACGCAGC
+
IIIHIIHIIIIIIIIIIHIIIIHHIHDDFHIIIHIIIHIIIIIIIIIIIIIHFHHIHIIIIIIIHIIHIIIIHHIIIIIIIHIIIIIIIIIIIIIIIIIIIHIIIIII@FHHHIHIIIIIIIIIIIIIIIIIIIIIIIIIHIIIIIIIIIIIIIIIIIIIIIIIHEHIIIIIIIIIIIIIIIHIIIIIIIIHIIHIIHIIIIIIIIIIHIHHIIIIHHHGIIIIIIIIIIHHIIHGHIIHIIIIHHDDDCD
@HWI-D00621:464:HFY7KBCXY:1:1101:7323:67133 1:N:0:AAGAGGCATGAACCTT
AAGTCGTAACAAGGTTTCCGTAGGTGAACCTGCGGAAGGATCATTATCGTACAACGGAGGTGCGAGGGCTGTCGCTGACTTTCAAAAGGTCGTGCACGCCCAAGCGCTCTCTCACACATCCATCTCACCCCCTTTGTGCATCACCGCGTGGGTCCTCCTCACGGAGGGCTCGCGTTTTCACATAAAACTGGATACTGTATAGAATGTTTTCTTTTTTGTTTGCGGTCACACGCAATCAATACAACTTTCAACAACGGATCTCTTGGCTCTCGCATCGATGAAGAACGCAGC
+
IIIIIIIIIIIIIIIIIIIIIIIIIIIIIIIIIIIIIIIIIIIIIIHIIIIIIIIHHIIHHIIIIIIIIIHIIIIIIIIHIIIIIIIIIIIIIIIIIIIIIIIIIIIIIIIIIIIIIIIIIIIIIIIIIIIIIIIIIIIIIIIIIIHIIIIIIIIIIIIHIIIIIIHHIIIIIHIIIIIIIIIIIIHIIIIIIIIIIIIHIIIIIIIIIIIIHHIIIIIIIIIIIIIIIIIIHHHHHIHIIGIIIIHIIIIIIIIIIIIIIIIIIIHIIIIIIIIIIIIIIIIIIHDDDDA
@HWI-D00621:464:HFY7KBCXY:1:1101:15036:68228 1:N:0:AAGAGGCATGAACCTT
AAGTCGTAACAAGGTTTCCGTAGGTGAACCTGCGGAAGGATCATTCACAAACGAGTGTTTTATGGCACTCTTTAAAAATCCATATCCACCTTGTGTGCAATGTTTGTTGGGAAAGTCTTTTCTTTCCCTTCATAAATATCAACCTATATCTTTAACAACATTCGTCTGATAACATATTATGAATATACTTAATTCAAAATATAACTTTCAACAACGGATCTCTTGGCTCTCGCATCGATGAAGAACGCAGC
+
IHIIIIIHIIIIIIIIIIIIIIIIIIHHHIIIIIIIIIIIIIIIIIIIIIIIIIIIIIIIIHIIIIIIIIIIIIIIIIIIIIIIIIIIIIIIIIIIIIIIIIIIIIIIIIHHIIIIIIIIIIIIIIIIIIIIIIIHIIIIIIIIIHIIIIIIIIIHIIIIIIIIIIIIIIIIIHIIIIIIIIIIIIIIIIIIIIIIIIIIIIIIIIIIHIIIIIIIIHIIIIIIIHHHIHIIHGIHIIIIIIIIIHDDDDD
@HWI-D00621:464:HFY7KBCXY:1:1101:11696:69587 1:N:0:AAGAGGCATGAACCTT
AAGTCGTAACAAGGTTTCCGTAGGTGAACCTGCGGAAGGATCATTATCGTATAACTGAGGTGCTAGGGTTGTCGCTGACCCTTCGAAGGGTCGTGCACGCCCAAGTGCTCTCTCTCAATCCACCTCACCCCTTTGTGCATCACCGCGTGGGCCACCTTTTTGGCTTGTTTCAAAGAGGTTTGGTTCGCGTTTTTACACACGCCTTTATGTATAGAATGTCTTACTTTTTGCGGTCACACGCAATAAATAAATACAACTTTCAACAACGGATCTCTTGGCTCTCGCATCGATGAAGAACGCAGC
+
GIHHHIIIIIIIIIIHIIIIIIIIHIIIIIIIIIIIIIIIIIIIHIIIIIIIIIIIIHIIIIIIIIIIIIIIIIIIIHIHHHIIIIIHIIIIIIIIIIIIIIIHIIIHIIIIIIIIIIIIIIIIIHIIIIIHHIIIIIIIIIIIIIIIIIHIIIIIIIIIIHIIIIIIIIIIIIIEIIIIHHGEHIHIIHIHIIIHIHIIHIIIHIIIIIIIIIIIHEIIIIIIIIIIIHHIIHHEIHIIIIIIIHIIIIIIIIIIIIIIIIIIIIIIIIIIIIHCIHIIIIIIHFEIIIIIIHIIIHDDDDD
@HWI-D00621:464:HFY7KBCXY:1:1101:12694:70301 1:N:0:AAGAGGCATGAACCTT
AAGTCGTAACAAGGTTTCCGTAGGTGAACCTGCGGAAGGATCATTACAGTAGTCACCCAGGTTGCCGCAAGGCCTCCTGGGTAACCTACCACCCTTTGTTTATTACACTTTGTTGCTTTGGCAAGCCTGCCCTCGGGCTGCTGGCTCCGGCCGGCGAGCGCTTGCCAGAGGACCTAAACTCTGTTTGTCTATACTGTCTGAGTACTATATAATAGTTAAAACTTTCAACAACGGATCTCTTGGTTCTGGCATCGATGAAGAACGCAGC
+
IIIIIIHIIIIIIIIIIIIIIIIIIII;IIIIIIIIIIIIIIIIIIIIIIIHIIIIIIIIIIIIIIIIIIIIIIIIIIIIIIIIIIIIIIIIIIIIIIIIIIIIIIIIIIIIIIIIIIIIIIIIIIIIIIIIIIIIIIIIIIIIIIIIHIIIHIIIIIIIIIIIIIIHIIIIIIIIHIIIIIIIIIIIHIIIHIIHHIIIIIIIIIIIIIIIIIIIIIIIIIIIIIIIIIIIIIIIGIIHCIHIIIHHHIIGIHIIIIIGIIIDDDDD
@HWI-D00621:464:HFY7KBCXY:1:1101:10306:72101 1:N:0:AAGAGGCATGAACCTT
AAGTCGTAACAAGGTTTCCGTAGGTGAACCTGCGGAAGGATCATTATCGTACTACAGAGGTGCTCAGGTTGTCGCTGACCTTTTGGTCGTGCACGCCTGAGTGCTCTCAATCCATTTCACCCATTGTGCATCACCGCGCGGGGTCTCCCCCCTCTTGAGAGGGGGAGGCTCGCGTTTTTCACACGAACACCCTTCTAGTTTAGAATGTCATTCATTTGCGATCATACGCAATCAATACAACTTTCAACAACGGATCTCTTGGCTCTCGCATCGATGAAGAACGCAGC
+
IIIHIIIIIIIIIIIHIHIIIIIIIIIIIIIIIIIHIIIGHHHIIIIIIIGIIIIIIIIIIHHIIIIIIIHGIHIIIIIHHIIIIIIIIIIIIIHIIIIIIIIIIIIIIIHIIIIIIIIIIIIIIIIIIIHIIIIIIIIIIIIIIIIIIIIIIIIHIIIIIIIIIIIIIIIIHIIIIHIIIIIIIHHHHIIHIFHHIIIIIHIIIIIIIIIIIIIIIIIHFHIIIHIIIHIIIIIHHHIIIIIIIIIHIIIIHCC?IIIIIIIIIIHEHEIIHIIIIGIIHIDDDDD
@HWI-D00621:464:HFY7KBCXY:1:1101:13834:72653 1:N:0:AAGAGGCATGAACCTT
AGGCGCTGCGATACGTTCGCCGCGAAGCAATCCGGGCACTGGGGCATGTTCGCAAGCCTGTCATTCGGAAGGAAAAGACGATCGTGGCAGAGCCGGCGCTGTGGCTGCTCCGCGTCGCATCGATGAAGAACGCAGC
+
IIIIIGHHIIIIIIIIIIHHHIIIIIIIIIIIHIHHIIIIIIIIIIIIIIIIIIIIIIIIIIIIIIIIIIIIIIIIIIIIIIIIIIIIIIIIIIIIIIIIIIIIIIHIIIIIIIIIIIIIIIIIIIIIIIIIIIIB
@HWI-D00621:464:HFY7KBCXY:1:1101:9431:74233 1:N:0:AAGAGGCATGAACCTT
AAGTCGTAACAAGGTTTCCGTAGGTGAACCTGCGGAAGGATCATTATCGTACTACAGAGGTGCTCAGGTTGTCGCTGACCTTTTTGGTCGTGCACGCCCGAGTGCTCTCAATCCATTTCACCCTTTGTGCATCACCGCGCGGGGTCTCTTCCTCTTGGCTTGCTTCAAGAGGGGGAGGTTCGCGTTTTTCATACAAACACCCTTCTAGTTTAGAATGTCATTCATTTGCGATCATACGCAATCAATACAACTTTCAACAACGGATCTCTTGGCTCTCGCATCGATGAAGAACGCAGC
+
IIIHIIIIIIIIIIIIIIIIIIIIIIIIIIIIIIIIIIIIIIGIIIIIIIIIIIIIIHIIIIIIIHIIIIIIIIIIIIIHIIIIIIIIIIIIHIIIIHIIHIHIIIIIIIIIIIIIIIIIIIIIIIIIIIIIIIIIIIIIIIIIIIIIIIHIIIIIIIIIIIIIIIIIIIIIIIIHIIIIIIIIIHIIIIHIIHHEDIIIIIIEIIHIHHHHIIIIIIIIIIIHIIIIIIHGHHHHHIIIIIIIIIIIIIIHHIIIIIIIIIIIHIIIIIIIIGIIIIIHIIIIHIHIHIIIDDDDA
@HWI-D00621:464:HFY7KBCXY:1:1101:13227:75214 1:N:0:AAGAGGCATGAACCTT
AAGTCGTAACAAGGTTTCCGTAGGTGAACCTGCGGAAGGATCATTCATAATAAGTGTTTTATGGCACTTTTTAAATCCATATCCACCTTGTGTGCAATGTCAGGTTGTCCTCTTCATTTTCTGGAGAGGATGACCCAAACATCAACTTATCCTTGAACTCTTTGTCTGAAAAATATTATGAATAAAATAATTCAAAATACAACTTTCAACAACGGATCTCTTGGCTCTCGCATCGATGAAGAACGCAGC
+
IIIIIIIIIIIIIIIIIIIIIIIIIIHIHHIIIIIIIIIIIIIIIIIHHHIIIIIIIIIIIIIHIIIIIIIIIIIIIIIIIIIIIIIIIIIIIIIIIIIIIIIIIIIIIIIIIIIIIIIIIIIIIIIIHIIIIIIIIIIIIIIIIIIIIIHIIIIGIIIIIIIIIIIIIIIIIIIIIIIIIIIIIIIIIIIIIIIIIIIIIIIIIIIIIIIIIIIIIHIHHHIHIIIIIIIHGIIIIHIIIIHHDDADD
@HWI-D00621:464:HFY7KBCXY:1:1101:9060:75581 1:N:0:AAGAGGCATGAACCTT
AAGTCGTAACAAGGTTTCCGTAGGTGAACCTGCGGAAGGATCATTAGTGATTATGAACGGTTGCCTTCTGTGCTGGCTGCGGCAAGTGCACGTTGGTGACTTTCATCCAACACCCTTGTGAACCTTTGGCCTCTTGCTAGCTTCGGCTGGCTGAGGATTTACACAAACTCGCATGTATTTGAGGACCCATTATGTGCGCAAGCACTAATTATATACAACTTTCAACAACGGATCTCTTGGCTCTCGCATCGATGAAGAACGCAGC
+
HHH@FHHFIHHIIHIIIHHHHHIHIIIIIIIIHHHHHIIHIIIIIGHGHGHIIIIIIIIHIIIIIIIIIHIIIIIIIIIHHIIGIIIIIIIIIIIIIIIIIIIIIIIIIIIIIIIIIIIIIIIIIIIIIIIIIIIIIIIIIIIIIIIIIHIIIIIIHIIIIIIIIIIIIIIIIIIIIIIIIIIIIIIIIIIIIGIHIIHHHHIIIIIIIHIHHIIHIIIIIHHHIIIHIHF@@?GIHHCGHGHHHDHFHHHHHIHFIH@HAB@@@
@HWI-D00621:464:HFY7KBCXY:1:1101:8523:77630 1:N:0:AAGAGGCATGAACCTT
AAGTCGTAACAAGGTTTCCGTAGGTGAACCTGCGGAAGGATCATTACCGAACTGTCAACACGAGTTGTTGCTGGTCCTCAAACGGGGGCATGTGCACGCTCTGTTTGTACATCCACTCACACCTGTGCACCCTCCATAGTTCTATAGCCCTGGGGGCTCTGTCCCCCCTGTGCCGTGGTCCTATGTATTTACACACACACGCTGTAATAAAGTCTCATGGAATGTATGCCGCGTTTAACGCAATACAATACAACTTTCAGCAACGGATCTCTTGGCTCTCGCATCGATGAAGAACGCAGC
+
IIIIIIIIIIIIIIIIIIIIIIIHIIIIIIIIIIIIIIIIIIIIIIIIIIIIIIIIIIIHHIIIIIIIIIIIIIIIIIIGFHHIIIIIIIIIIIIIIIIIIIIIIIIIIIHIIIHIIIIIIIIIIIIIIIIIIIIIIIIIIIIIIHHIIIIIIIIIIIIIIIIIIIIIIIIHIIIIIIIIIIIIIIHIIIIHHHIIIIIIIIIIHHHHHIHGHIIIIIIIIIIIHIHIIIIHFIIHIIIGFIHHHIIIIIIIIIHHHIIGHIIIIIIHIIIIIIIIIIIIIIIIIIIIIIIHIIIDDDDD
@HWI-D00621:464:HFY7KBCXY:1:1101:12989:77606 1:N:0:AAGAGGCATGAACCTT
AAGTCGTAACAAGGTTTCCGTAGGTGAACCTGCGGAAGGATCATTATCGTACTACAGAGGTGCTCAGGTTGTCGCTGACCTTTTGGTCGTGCACGCCTGAGTGCTCTCAATCCATTTCACCCATTGTGCATCACCGCGCGGGGTCTCCCCCTCTTGAGAGGGGGAGGCTCGCGTTTTTCACACGAACACCCTTCTAGTTTAGAATGTCATTCATTTGCGATCATACGCAATCAATACAACTTTCAACAACGGATCTCTTGGCTCTCGCATCGATGAAGAACGCAGC
+
IIIIIIIIIIIIIIIIIIIIIIIIIHIEHIIIIIIIIIIHIHEHIIIIIIHHHHIIIHIGHHHIHHIIHIHEHIIHIIHIHIIIIIIHIIIIIIIIIIHHIIHIIIIIIIIIHIIIIIIIIIIIIIIIIIIHIIIIIIIIIHHIIIIIIIIIIIIHIIHIIIIIIIIIIIIIIIIIIIHHHHIIGHIHIIHIIIIIIIIIIIIHIIHIIIIIHIIIHIHHHIIIIHIIIIIIHIIIIIIIIIIIIIIIIIIIHHCHFD1IFIIIIIIIHGHHHGGIIHIIIAABDD
@HWI-D00621:464:HFY7KBCXY:1:1101:14325:78055 1:N:0:AAGAGGCATGAACCTT
AAGTCGTAACAAGGTTTCCGTAGGTGAACCTGCGGAAGGATCATTAATGATTGCGAATCGTTGTCTGCAGTGCTGGCCGGGTCGCTCTGGCAAGTGCACGCAGACAGCTTTCATCCAATACCCTGTGAACCTTTGGCCTCTTGCTAGCTTCGGCCAGCAGAGGATTTTACACACTCGAATGTAATGAAATTATTGTTGTGCGCAGCACTACTATACAACTTTCAACAACGGATCTCTTGGCTCTCGCATCGATGAAGAACGCAGC
+
IIIHIIIIIIIIIHIIIIIIIIIIIIIHIIIIIIIHIIIIIIIIIIIIIIIIIIIIIIIHFHIIIIIIIIIIIHIIIHIHIIIIIIIIIIIIIIIIIIHIIIIIIHIIIIIIIIIIIHHIIIHIIIIIIIIIIHIIIIIIIIIIIIIIIIIHIIIIIIIIIHHIHIIIIIIIIIIIIIIIIIIIIIHHIIIIIHGGIHHIIHHIIHHIIIIIIIHIIHIHIIIIIIIIIIIIIHHEHHIGIIHHHCHIIIIHIHIIIIIIDDBDD
@HWI-D00621:464:HFY7KBCXY:1:1101:11632:80317 1:N:0:AAGAGGCATGAACCTT
AAGTCGTAACAAGGTTTCCGTAGGTGAACCTGCGGAAGGATCATTATCGTACTACAGAGGTGCTCAGGTTGTCGCTGACCTTTTGGTCGTGCACGCCTGAGTGCTCTCAATCCATTTCACCCATTGTGCATCACCGCGCGGGGTCTCCCCCCTCTTGAGAGGGGGAGGCTCGCGTTTTTCACACGAACACCCTTCTAGTTTAGAATGTCATTCATTTGCGATCATACGCAATCAATACAACTTTCAACAACGGATCTCTTGGCTCTCGCATCGATGAAGAACGCAGC
+
IIIIIIIIIIIIIHIIIIIIIIIIHHIHIHIIIHIIIIIIIIIIIIIIIIIIIIIIIHIIIIIIIIIIIHIHHIIIIIIIIIHIIIIIIIHIIIIIIIIIIIIIIIIIIIIIIIIIIIIIIIIIHIIIIIIIIIIIIIIIIIIIIHIIIIIIIIIIIHHEIIIIIIIIIIIIIIIHIIIIIIIIIIHHHIIIIHIIIIIIIIIIHHHHIIIIIIIIHIHHHIIIIIIIIHHHIIHHGHIIIIIIIIIIIIIIIHIIHF<1IHIIIHIHIIIIIIIIHG@IHIDDDDD
@HWI-D00621:464:HFY7KBCXY:1:1101:5099:80806 1:N:0:AAGAGGCATGAACCTT
AAGTCGTAACAAGGTTTCCGTAGGTGAACCTGCGGAAGGATCATTATCGTACTACAGAGGTGCTCAGGTTGTCGCTGACCTTTTGGTCGTGCACGCCTGAGTGCTCTCAATCCATTTCACCCATTGTGCATCACCGCGCGGGGTCTCCCCCCTCTTGAGAGGGGGAGGCTCGCGTTTTTCACACGAACACCCTTCTAGTTTAGAATGTCATTCATTTGCGATCATACGCAATCAATACAACTTTCAACAACGGATCTCTTGGCTCTCGCATCGATGAAGAACGCAGC
+
IIIIIIIIIGIIIIIIIHIIIIIIIIIIHIIIIGIIIIIIIIIIIIIIIIIIIHIIIHIIIIIIIIIIIIIHIIIIHIIGHIIIIIIIEHIIIIIIIIHIIIIIIIIIIIIIIIIIIIIIIIIIIHIHIIIIIIIIIIIIHGIIIIIIIIIIIIIIIHIHIIIIIIIIIIIIIIIIIIIIIHGHIHHIIIIIIIGHIIHHIHIIIHIIIIIIIIIIIIHIIIIIIHIIIIHEGIIHIIIIIIIIIIHIIIIIIIIIIIIFIIIIIHIIIIIHIIIIIIIIIGDDDDD
@HWI-D00621:464:HFY7KBCXY:1:1101:6953:80924 1:N:0:AAGAGGCATGAACCTT
AAGTCGTAACAAGGTTTCCGTAGGTGAACCTGCGGAAGGATCATTATCGTACAACGGGGGTGCAAAGGCTGTCGCTGACCTTCCAAAAGGTCGTGCACGCTCGAGCACTCCCATACATCCGTCTCACCTTTGTGCATCACCGCGTGGGTCCCCTTTGCAAGGAGGGCTCACGTTTTCACACAAAAACTTGATACAGTGTAGAATGTTATTTTTGCGGTCACACGCAATCAATACAACTTTCAACAACGGATCTCTTGGCTCTCGCATCGATGAAGAACGCAGC
+
IIIIIIIIIIIIIIIIIIIIIIIIIIIIIIIIIIIIIIIIIIIIIHIIIIIIIIIIIHIIIIIIIIIIIIIIIIIIIIIHIIIIIIIIIIIIIHHIIIIIIIIIIIIIIIIIIIIIIIIIIIIIIIIIIIIIIIIIIIIIIIIIIIIIIIIIIIIIIIIIIIIIIIIIIIIIGIIIIIIIIIHIIIIIIIIIIIIIIIIIIIIIIIIIIIIIIIIIIIIHIHIIIIHGIIIIIIIIIIIIIIIIIIIIIIIIIIIIIHIIIIIIIIIG1IIIIIIIIIDDDCD
@HWI-D00621:464:HFY7KBCXY:1:1101:10787:82409 1:N:0:AAGAGGCATGAACCTT
AAGTCGTAACAAGGTTTCCGTAGGTGAACCTGCGGAAGGATCATTATTGATTGTGAATCGGTTGCCGCCTGTGCTGGCTTTTGCAAGTGCACGGTGGTGACTTTCATCCACTCCCCCTTGTGAACCTTTGGCCTCTGCTGGCCTTGGTCAGCAGAGGATTTTTACACAAACTTGAATGTAATGAGAAATGCTGTTGTGCGCAAGCACGAATGTACAACTTTCAACAACGGATCTCTTGGCTCTCGCATCGATGAAGAACGCAGC
+
II@HIIIIIIIIIIIHIIIIHHIIHIIIIIIIIIIIIIIHIIIIIIIIIEHHHHIIIIIIIIIIIIIIIIIHHIHIIIIIHHIIIIIIIIIIIIIIIIIIIIIIIIIIIIIIIIIIIIIIIIIIIIIIIIIIIIIIIIIIIIIIIIIIIHIIIIIIIIIIIIIIIIIIIIIIHIIIIIIIIIIIIIIIIIHIIHIHHIHIIIIIIIIIIIIIIHHIHIIHIIHIIIIIIGIIIHGD1G?IIIIHCG?FIIIHGFHHHCD@DD?D
@HWI-D00621:464:HFY7KBCXY:1:1101:5865:82787 1:N:0:AAGAGGCATGAACCTT
AAGTCGTAACAAGGTTTCCGTAGGTGAACCTGCGGAAGGATCATTAATGAGAACTTGCCCTTTGGGGTAGATCTCCCACCCTTTGTGAACCATTCCTTTGTTGCTTTGGCAGGCCCGTCTCCGGACCGCCGGCTTCGGCTGGCCAGTGCCTGCCAGAGGATTTTCAAAACCTTCTGTTAGTGTTGTCTGAGTATAAATCAAATCGTTAAAACTTTCAACAACGGATCTCTTGGTTCTGGCATCGATGAAGAACGCAGC
+
IGHIIIHIIHIIIIIIIIIIIIIIIIIIIIIIIIIIIIIIIIIIIIIIIIIIIIIIIIIIIIIIIIIIIIHIIHIIIHIIIIIIIIIIIIGHHHIIIIHIIIIIIIIIHIHIHIIIIIIIIIIIIIIIIIIIIIIIIIIIIIIIIIIIIIIIIIIIIIIIIIIIIIIHIIIIHIIHIIIIIIIIIIIIIIIHIIIIIIIIIIIIIIIIIIIIIIIIHHIIIIIIIIIIIIGIIIIIIIIHIIHIIIHHGIIIIDDDAD
@HWI-D00621:464:HFY7KBCXY:1:1101:12512:83891 1:N:0:AAGAGGCATGAACCTT
AAGTCGTAACAAGGTTTCCGTAGGTGAACCTGCGGAAGGATCATTATCGTACAACGGGGGTGCAAAGGCTGTCGCTGACCTTCCAAAAGGTCGTGCACGCTCGAGCACTCCCATACATCCGTCTCACCTTTGTGCATCACCGCGTGGGTCCCCTTTGCAAGGAGGGCTCACGTTTTCACACAAAAACTTGATACAGTGTAGAATGTTATTTTTGCGGTCACACGCAATCAATACAACTTTCAACAACGGATCTCTTGGCTCTCGCATCGATGAAGAACGCAGC
+
IHIIIIIIIIIIIIIIIIIIIIIIIIIIIIIIIHIIIIIIIIIIIHHIIIHIIIIIIIIIIHIIHIIIIIIIIIIIIHIIHIIIIIIIIIIIIIIIIIIIIIHHIIHIHIIIIIIIIIIIIIIIIIIIIIIIIIIIIIIIIIIIIIIIIIIIIIIIIIIIIIIIHIIIIIIIHIIIIIIIIIIIIIIIIIIIIIIIIIIIIIIHIIIIIIIIIIHHHIIIIIIIHIIHIIIIIIIIIHIIIIIIIIIIIIIIIHH@IFIIIIIIIIIIIIIHHGIIHHBDDDD
@HWI-D00621:464:HFY7KBCXY:1:1101:15552:84877 1:N:0:AAGAGGCATGAACCTT
AAGTCGTAACAAGGTTTCCGTAGGTGAACCTGCGGAAGGATCATTATCGTACTACAGAGGTGCTCAGGTTGTCGCTGACCTTTTGGTCGTGCACGCCTGAGTGCTCTCAATCCATTTCACCCATTGTGCATCACCGCGCGGGGTCTCCCCCCTCTTGAGAGGGGGAGGCTCGCGTTTTTCACACGAACACCCTTCTAGTTTAGAATGTCATTCATTTGCGATCATACGCAATCAATACAACTTTCAACAACGGATCTCTTGGCTCTCGCATCGATGAAGAACGCAGC
+
IIIIIIIIIIIIIIIIIIIIIIIIIIIIIIIIIIIIIIIIIIIIIIIIIIIIIIIIIHIIIHHIIIIIIIIHIIIIIGHHHIHIHHIIIIIIIIIIIIIIIIIIIIIIIIIIIIIIIIIIIIIIIHIIIIIIIIIIIIIIIIIIIIIIIIIIIIIIIHIIIIIIIIHHIIIIIIHIIIIIIIIIIIHIIIIIHHIHIIIIIIIIIIIIHIIIIIIIIIHGIHIIIIHIIIIIIIIIIIIIIIIIIIIHHHGIIIIIIIHCHIIIIIIIIIIIIIIIIIIIIIDDDDC
@HWI-D00621:464:HFY7KBCXY:1:1101:17535:85874 1:N:0:AAGAGGCATGAACCTT
AAGTCGTAACAAGGTTTCCGTAGGTGAACCTGCGGAAGGATCATTATTGAAATAAACCTGATGGGTTGTTGCTGGTTCTCTAGGGAGCATGTGCACGCCTTGTCATCTTTATATCTCCACCTGTGCACTCTTTGTAGACCTTTCAGGTCTATGTTGCTTCATTTACTCCAATGTATGTCAATAGAATGTTGTGCCTATATTAATATATACAACTTTCAGCAACGGATCTCTTGGCTCTCGCATCGATGAAGAACGCAGC
+
IIIIIIIIIIIIIIIIIIIIIIIIIIIIIIIIIIIIIIHHIIIIIIIIIIIIIIIIIIIIHHIIIIIIIIIIIIIIIIIIIIIIIIIIIIIIIIIIIIIIIIIIIIIIIIIIIIIIIIIIIIIIIIIIIIIIIIIIIIIIIIIIIIIIIIIIIIIIHIIIIIIIHHIIIIIIIIIIIIIIIHIIIIIHIIIHHHIIFIIIIIIHHHIIIIIIIIIIIHIIIIIIIHIHHHHHIHHGIIIIIIIHIIIIIIIIIIDDDDB
@HWI-D00621:464:HFY7KBCXY:1:1101:9217:87230 1:N:0:AAGAGGCATGAACCTT
AAGTCGTAACAAGGTTTCCGTAGGTGAACCTGCGGAAGGATCATTAATGGATTGTAATGGGAGCTGATGCTGTGTGGCCAAATTTTCTTTGACTACAATGTGCTCGCTTCTAGCAACATTTTTTCTAAACACCTGTGCACCTTGTGGGGGGGAATTATCTTTTCCCCCTTCTCTCACAAACATTTTTCAATGTTGAATGTTCATTGTGCCTAATGCATGGCCTTAATAAAATATAATACAACTTTTAACAACGGATCTCTTGGCTCTCGCATCGATGAAGAACGCAGC
+
HIIHIIIIIIIIIGHIIGIIIIIIIIIIIIIIIIIHIIIGIIIIIIHIIIGHIHIIIIIIIHIIIIIIIIIHHHIIIIIIIIIIIIIIIIIHIIIIIIIIIIIIIIIIIIIIIIIIIIIIIIIIIHIHIIIIIIIIIIIIIIIIIIIIIIHIIIIIIIIIIIIIIHHIIIIIHIHHIIIIIIIIIIIIIIIIIIIIIIIIIIIIIIIIHHIIIIIIIIIIHIIIIHHIIIIFIIIIHHFIIIIHIHGHIIIHIHGHHHHIIIIIIIIIIIIIIIIIIHIIIIGDDBAA
@HWI-D00621:464:HFY7KBCXY:1:1101:19290:87043 1:N:0:AAGAGGCATGAACCTT
AAGTCGTAACAAGGTTTCCGTAGGTGAACCTGCGGAAGGATCATTAAAGAATGCTCGGGGATGTTGCTGGCCTGTTTAACGGGCAAGTGCACTCCTTGAAAACACAATATTCTGACCCTTTTCTCACACCTGTGCACCTTTGTAGGGCGGCGCCATGCTGTGCCCCCTATGTATTTTTCTCCTTACAAACTCCATTCGAATGTCTTTTAAAGAAGTAAAACTGGCCTTGTGGAGCATTTCAGAAATGGAATCTCTGTTGGGCAAAGTTATTAATTAACACAACTTTCAACAATGGATCTCTTGGCTCTCGCATCGATGAAGAACGCAGC
+
IIIIIIIIIIIIGHIIHIIIIIIIIIIIIIIIIIIIIIIIIIIIIIIIIIIIIIIIIIIIIIIHHIIIIIIIIIIIIIIHIIIIIIIIIIHIIIIIIIIIIIIIIIHIIIIIIIIIIIIIIIIIIIIIIIIIIIIIIIIIIIIHIIIIIIIIIIIIIIIIIIHIIIIIIIIIHIIIIIIIIIIIIHIHFHIIIIIIIIEIHIIIIIHIIIIIIHIIIIIHIIIIIIIIHHIIIIIIHEHIIIHIHIIIIIHHIIIHHIIIIHIIIIIHIIIIIHHHHEHGIIIIIIIIHIIIGIIHHIHHIIIHIHHHIIHHCIIIIIIIIIIHDDDAD
@HWI-D00621:464:HFY7KBCXY:1:1101:10977:87383 1:N:0:AAGAGGCATGAACCTT
AAGTCGTAACAAGGTTTCCGTAGGTGAACCTGCGGAAGGATCATTATTGAATAAAAACTTGAACAGGCTGTTTTTTGCTGGCCCTCCTCTCAGAGGGCATGTGCACGCTTGTCATTTTTTGTTTCTCCAACTGTGTGCACACATTGTAGACCTGCCCCCCTGGTGTAGAGTCTCGTATGGGATTTGATTGAGGATTGCTTATGCTTTCCTTGCAGGTGGTCTATATTCTTCACTACCTTTTTATGTTTTGAATGGGATAATAAAGTTTATACAACTTTCAGCAACGGATCTCTTGGCTCTCGCATCGATGAAGAACGCAGC
+
IIIHIIIIIIIIIIIIIIIIIIIIIIIIIIIIIIIIIIIIIIIIIIHIIIIIIIIIIIIIIIIIIIHIIIHIIHHIIIII;IIIIIIHIIIIIIIIIHIIIIIIFIIIICHIIIIIIIIIIIIIIIHHIIIIIHHIIIHIIIIIIIIIIIIIIHHHIIIIIIIHIIHHHHIHIIIIIIHIIIGIIHGIIHHHIIIHIIIIIIIHIIHHFHHGCHIHIIIHHIIIIIIIHHHHHIHIIIIIIIHHIIIHIIIIIIHIIIHIIIIIGHIIIIHHIIHIHIIHIIIIIIIIIIIIIIIHDIIIIHIIHIIIIIIIIIHHDDDDD
@HWI-D00621:464:HFY7KBCXY:1:1101:6871:88925 1:N:0:AAGAGGCATGAACCTT
AAGTCGTAACAAGGTTTCCGTAGGTGAACCTGCGGAAGGATCATTACCGAATTGTCAACAAGAGTTGTTGCTGGTCCCTGTATGGGGGCATGTGCACGCTCTGTTTACACATCCACTCACACCTGTGCACCCTCTGTAGTTCTGTGGCCTGGGGGGCTCTGTCCTCTTGCTGTGGTTCTACGTCTTTACACACACACTGTAATGAAGTCTTATGGAATGTATGTCGCGTTTAAAGCAATGAAATACAACTTTCAGCAACGGATCTCTTGGCTCTCGCATCGATGAACAACGCAGC
+
IHIIIHIIHIIIIIIIIIIIIIIIHIIIIIIIIGIIIIIIIIIIHIIIIHIGHIIHIIIHIHIIIIIHIFHIHHIIHIHIIHHHHHIIIIIIHIIIIIIIIIIHHIIIIIIIIIHIIIIIIIIIIIIIIIIIHIIIIIHIIIIIIIIIIIIIIIHIIIIHHIIIIIIIIIIIHIHHIIIIIHHIIIIIHHIIIIIHHIIIIIIIIHEHIHIIIIIIIIIIIHIGIIIIIIIHEDIIIIIIIIIIHIIIHGHHIIIIIIIIIIIIIHH@HCHHHHIGIHHIIHF@D</HHF@DDD@
@HWI-D00621:464:HFY7KBCXY:1:1101:8517:88886 1:N:0:AAGAGGCATGAACCTT
AAGTCGTAACAAGGTTTCCGTAGGTGAACCTGCGGAAGGATCATTAAAGATTCTCTAAGGATGTGCTGGCATTGCTTGCAATGTATGTGCACTCTGCCTTTATAACCCCTGTGCACATTATGTAGGCAGGATCGGAATCACATTCTGATCCTTGTCTATGTTTTTCAACACCTTTTATCAAAAAAACATACTATTGATTTATAAATAAAACAACTTTCAACAATGGATCTCTTGGTTCTCACATCGATGAAGAACGCAGC
+
IIIHIIIIIIIIIIIIIIIIIIIIIIIIIIIIIIIHHIIIIIIIIIIIIIIHIIIHIGHHIHGIIIIIIIIIIIIIIIHIIIIIIIIIIIIIIIIIIIIIIIIIIIHHIIIIIIIIIIIIIIIIIIIIIIIIIIIIIIIIIIIIIIIIIIIIIIIIIIIIIHIIIIIIIIIIIIIIIIIIIIIIIIIIIIIIIIIIIIIIIIIHGHIIIIIIIIIIHHIIIHIIIIIHIIIIHIIGIIIIIHIIHIIIGIIIIIICDCDD
@HWI-D00621:464:HFY7KBCXY:1:1101:15048:89769 1:N:0:AAGAGGCATGAACCTT
AAGTCGTAACAAGGTTTCCGTAGGTGAACCTGCGGAAGGATCATTATCGTACTACAGAGGTGCTCAGGTTGTCGCTGACCTTTTGGTCGTGCACGCCTGAGTGCTCTCAATCCATTTCACCCATTGTGCATCACCGCGCGGGGTCTCCCCCCTCTTGAGAGGGGGAGGCTCGCGTTTTTCACACGAACACCCTTCTAGTTTAGAATGTCATTCATTTGCGATCATACGCAATCAATACAACTTTCAACAACGGATCTCTTGGCTCTCGCATCGATGAAGAACGCAGC
+
IIIIIIIIIIIIIIIIIIIIIIIIIIIIIIIIIIIIIIIIIIIIIIIIIIIIIIIIIIIHIIIIIIIIIIIIIIIIIHIGIIIIIIIIIIIIIIIIIIHIIIIIIIIIIIIIIIIIIIIIIIIIIIIHIIIIIIIIIIIIIHIIIIIIIIIIIIIIIHGIIIIIIIIIIIIIIIIIIIIIHIIIIIIIIIIIIIIIHIIIIHIIIIIIIIIIIIIIIIIIIHHIIIIIIIHEHHIHHHIIIIIIIIHIIIIIIIIHHIIGIIIHHGIIIIHIIIIHGFIIHICDDDD
@HWI-D00621:464:HFY7KBCXY:1:1101:10391:90914 1:N:0:AAGAGGCATGAACCTT
AAGTCGTAACAAGGTTTCCGTAGGTGAACCTGCGGAAGGATCATTAATGATTGCGAATCGTTGTCTGCAGTGCTGGCCGGGTCGCTCTGGCAAGTGCACGCAGACAGCTTTCATCCAATACCCTGTGAACCTTTGGCCTCTTGCTAGCTTCGGCCAGCAGAGGATTTTACACACTCGAATGTAATGAAATTATTGTTGTGCGCAGCACTACTATACAACTTTCAACAACGGATCTCTTGGCTCTCGCATCGATGAAGAACGCAGC
+
HIIIIIHHHGHIIIIIIIIIIIIIHIIIIIHIIIIIIIIGIIIIIIIIIIIIIIEHIIIHIIIIIIIIIIIIIIIIIHHHIIIIIIIIIIIIIIIIIIIIIIIIIIIIIIIIIIIIIIIIIIIIIIIIIGIIIIIIIIIIIIIIIIIIIIIIIIIIIIIIIIIHHIIIIIIIIHIIIIIIIIIIHIIIIIIIIHIIIHIIHIIIIIIIIIIIIIIIIIIIHIIHIIHIIIHGGIIHH?IHHHIIHIIIIIIIIIIIHIHDBAAAD
@HWI-D00621:464:HFY7KBCXY:1:1101:13052:91765 1:N:0:AAGAGGCATGAACCTT
AAGTCGTAACAAGGTTTCCGTAGGTGAACCTGCGGAAGGATCATTATCGAATACCACTTCGAGGAAAGGTTGTGCTGGTCGTTCTTTTTACTGAGACAGCATTCGTGCACACCTTTCTGACCCTCTTCTTTCAAAAACCTGTGAACCTCTTGTAGGCCAAGAGATTGGTCTACGTTTTTTGTTTACAAACCCCCTGTTGCATGTACATGAACGATTGTTGATAATAATAACACAACTTTCAACGATGGATCTCTTGGCTCTCGCATCGATGAAGAACGCAGC
+
IIIIIIIIIIIIIIIIIIIIIIIIIIIIIIIIIIIIIIIIIIIIIIIIIIIHIIIIIIIIHIIIHIIIIIIHIIIIIHIGHHIIIIIIIIIIIIIIIIIIIIIIIIIIIIIIIIIIIIIIIIIIIIIIIIIIIIIIIIIIIIIIIIIIIIIIIIIIIIIIIIIIIIIIIIIIIHIIIIIIGIIIIIIHHIHIIIIIIIIHHIIIIIIIIIIIIIIIIIIIIIIIIIIIIIIIIIIIIIIIIIHHHIIIIIIIIIIIIHHIIIIIIHIIIIIHHIIIICDDDD
@HWI-D00621:464:HFY7KBCXY:1:1101:9287:92499 1:N:0:AAGAGGCATGAACCTT
AAGTCGTAACAAGGTTTCCGTAGGTGAACCTGCGGAAGGATCATTAATGGATTGTAATGGGAGCTGATGCTGTGTGGCCAAATTTTCTTTGACTACAATGTGCTCGCTTCTAGCAACATTTTTTCTAAACACCTGTGCACCTTGTGGGGGGGAATTATCTTTTCCCCCTTCTCTCACAAACATTTTTCAATGTTGAATGTTCATTGTGCCTAATGCATGGCCTTAATAAAATATAATACAACTTTTAACAACGGATCTCTTGGCTCTCGCATCGATGAAGAACGCAGC
+
IIIHIIIIIIIIIIIIIIIIIIIIHIIIIIIIIIIHIIIIIIIIIIHIIIHIIHIIIHIIHIIIIIIIIIIIIIIIIHIIIIIIIIIIIIIIIIIIIIIIIIIIIIIIIIIIIIIIIIIIIIIIIIIIIIIIHIIIIIIIIIIIIIIIIGEHIIIIIIIIIIIHHDHHIIIIIIGIIIIIIIIIIIIIIIIIIIIIHIIHIIIIIIIHIIHIIIIHIIIIIHIIIIIIIIIHHIIHGDFIIIIIIIHGHHIIIHGHIIIIIIIHIIIIHIIIIIIIIIHIIIIDDDAD
@HWI-D00621:464:HFY7KBCXY:1:1101:7088:94377 1:N:0:AAGAGGCATGAACCTT
AAGTCGTAACAAGGTTTCCGTAGGTGAACCTGCGGAAGGATCATTATCGTACTACAGAGGTGCTCAGGTTGTCGCTGACCTTTTGGTCGTGCACGCCTGAGTGCTCTCAATCCATTTCACCCATTGTGCATCACCGCGCGGGGTCTCCCCCCTCTTGAGAGGGGGAGGCTCGCGTTTTTCACACGAACACCCTTCTAGTTTAGAATGTCATTCATTTGCGATCATACGCAATCAATACAACTTTCAACAACGGATCTCTTGGCTCTCGCATCGATGAAGAACGCAGC
+
IIIIIIIHIIIIIIIIIIIIIIIIIIIIHIIIIIIIIIIIIIIIIIIIIIIIIIIIIIIGIIIIIIIIIHGIIIIIIGHHHIIIIHIIIIIIIIIIIIIIIIIIIIIIIIIIIIIIIIIIIIIIIIIHIIIIIIIIIIIIIIIIIIIIIIIIIIIIIIIIIIIIIIIIIIIIIHIHHIIIIIIHHHHHHHIIIHHIIIHIIIIIIIIIIIIIIIIIIIIHHHIHHHIIIIIGIIIIIIIIIIIIIIIIIIIIHHIIIHIIHGIIIIIIHIHHIIIIIIIIIHCDDDD
@HWI-D00621:464:HFY7KBCXY:1:1101:8780:95024 1:N:0:AAGAGGCATGAACCTT
AAGTCGTAACAAGGTTTCCGTAGGTGAACCTGCGGAAGGATCATTCATAATAAGTGTTTTATGGCACTTTTTAAATCCATATCCACCTTGTGTGCAATGTCAGTCGATCTTCTTCATGGAGATCGGCCAAACATCAACCTTATTTTTTAACTCTTTGTCTGAAAAATATTATGAATAAACAATTCAAAATACAACTTTCAACAACGGATCTCTTGGCTCTCGCATCGATGAAGAACGCAGC
+
IHIIIIIIIIIIIHIIIIIIIIIIIIHHHIIIIIIIIIIIIIGIIIIHIIHIIHHIIIIIIIIHIIIIIIIIIIIIIHIHHIIIIIHIIIIIIIIIIIIIIIIIIIIIIIIIIIIIIIIIIIIIIIIHIIIIIHIIIIIIIIIIIIIIIIHIIIIIIIHIIHHHIIIIIIIIIIIIIIIIIIIGHGIIIIIIIIIIIHIHHIIIIIIHIIHGIIHEHHHIIIIHIIIIIHHHIHHDAD@D@
@HWI-D00621:464:HFY7KBCXY:1:1101:11839:95193 1:N:0:AAGAGGCATGAACCTT
AAGTCGTAACAAGGTTTCCGTAGGTGAACCTGCGGAAGGATCATTATCGTACAACGGGGGTGCAAAGGCTGTCGCTGACCTTCCAAAAGGTCGTGCACGCTCGAGCACTCCCATACATCCGTCTCACCTTTGTGCATCACCGCGTGGGTCCCCTTTGCAAGGAGGGCTCACGTTTTCACACAAAAACTTGATACAGTGTAGAATGTTATTTTTGCGGTCACACGCAATCAATACAACTTTCAACAACGGATCTCTTGGCTCTCGCATCGATGAAGAACGCAGC
+
IIIIIIIIIIIIIIIIIIIIIIIIIIHIIIIIIHIIIIIIIIIIIIIIIIHIIIIHIIIHIHIIIIIIIHHIIIIIIIIIIIIIIIIIIIIIIHIIIIIIIIIIIIIIIIIIIIIIIIIIIIIIIIIIIIIIIIIIIIIIIIIIIIIIIIIIIIIIIIIIIIIHHIHIIIIIHIIIIIIIIIIIIIIIIIIIIIIIIIIIIIIIIIIIIIIIIIIIIIIIIIIIIHIHIIHHGGIIIIIIIIIIIIIIIHIIIIIIIIIIIIIIIIHIIIIIIIIIHDDDDDD
@HWI-D00621:464:HFY7KBCXY:1:1101:12927:95200 1:N:0:AAGAGGCATGAACCTT
AAAGTCGTAACAAGGTTTCCGTAGGTGAACCTGCGGAAGGATCATTATTGAATAAAAACTTGAACAGGCTGTTTTTTGCTGGCCCTCCTCTCAGAGGGCATGTGCACGCTTGTCATTTTTTGTTTCTCCAACTGTGTGCACACATTGTAGACCTGCCCCCCTGGTGTAGAGTCTCGTATGGGATTTGATTGAGGATTGCTTATGCTTTCCTTGCAGGTGGTCTATATTCTTCACTACCTTTTTATGTTTTGAATGGGATAATAAAGTTTATACAACTTTCAGCAACGGATCTCTTGGCTCTCGCATCGATGAAGAACGCAGC
+
IIIIHIIIIIIIHIHHIIIIIHIIIIIIHIIIIIIHHHIIHHHIIIIIIIGIHHIIIIIIIIIIIIIIIIGIIIHIIHHEHHIIIIIIIIIIIIIIIIIIIIIIIIIIIIIIIIIIIIIIIHIIIHIIIIIIIIHIIIIIIIIIIIIIIGHIIIIIIHIIIIIIHHHIIIIIHGIIIIIIHIIIIIIHIIIIIIIIIHIIIIIHGIIIICIIHIIIIHIHFHIIIHIIIHHHFHHHHIIIIIIIIIIIIIIIHIIIIIIIIIIIHH@HHCFDGIIIIIIIIIIIIIIIIHEIHH@HHGIIIIIIIIIIIIIIHIIIHDDDD?
@HWI-D00621:464:HFY7KBCXY:1:1101:8735:95526 1:N:0:AAGAGGCATGAACCTT
AAGTCGTAACAAGGTTTCCGTAGGTGAACCTGCGGAAGGATCATTAGTGATTATGAACGGTTGTCTTCTGTGCTGGCTGCGGCAAGTGCACGGAGGTGACTTTCATCCAACACCCTTGTGAACCTTTGGCCTCTTGCTGGCTTCGGCTGGCTGAGGATTTACACAAACTCGCATGTATTGAGGACCCATTATGTGCGCAAGCACTACTATAATACAACTTTCAACAACGGATCTCTTGGCTCTCGCATCGATGAAGAACGCAGC
+
IIIHHIIIIIIIHIIIIIIIIIIIIIIIIIIIIIIIIIIIIIIIIIIIIIIIIIIHIIIIIIIIIIIIIHHHIHIHIIIIIIIIIIIIIIIIIIIIIIIIIIIIIIIIIIIHIIIIIIIIIIHIIIIIIIIIIIIIIIIHIIIIIIIIIIIIIIIIIIIIIIIIIIIIIIIHIIIIIIIIIIIIIIIIIIIIIIIIHIIIIIIHIIIIIHIIIIHIIIIIIIIIIIHIIIIIIGIIIIIIIIIIIIIHIIIIIIIIIIHDDDDB
@HWI-D00621:464:HFY7KBCXY:1:1101:11626:95955 1:N:0:AAGAGGCATGAACCTT
AAGTCGTAACAAGGTTTCCGTAGGTGAACCTGCGGAAGGATCATTAATGGATTGTAATGGGGGCTGATGCTGGTGGCCATTTTCCTATGGCTGCATTGTGCTCGCTTCTAGCAATTATTTGTCCAAACACTTGTGCACCTTTCGAGGGTTTTCCAATCTTGGATTTCCCTCTCACATATATACACTCATTTATAATGTTGAACGTGCTTGTGCCATGCATTGTGGCCATAATATATAATACAACTTTTAACAACGGATCTCTTGGCTCTCGCATCGATGAAGAACGCAGC
+
IIIIIIIIIIIIIIIIIIIIIIIIHIIIIIIIIIIIIIIIIIIIIIIIIIHIIHIIIIHHIIIIIIIIIIIIIIIIIIIHHIIIIIIIIIIIIIIIIIIIIIIHIIIIIIIIIIIIIIIIIIIIIIIIIIIIIIIIIIIIIIIIIIIIHIIIIIIIIIIIIIIIIIHIHIIIIIIIHIIIIIIHIIIHIIIIIIIIIIIIIIIIIIHIIIIIHIIIIIIIIIIIIIIIIIIIIIIHHE@DFIIIIIIIIIIIIIIIIIIIIIIIIGIIIGIIIHIIIIIIIIIIHDDDDD
@HWI-D00621:464:HFY7KBCXY:1:1101:16899:97984 1:N:0:AAGAGGCATGAACCTT
AAGTCGTAACAAGGTTTCCGTAGGTGAACCTGCGGAAGGATCATTATTGAATAAAAACTTGAACAGGCTGTTTTTTGCTGGCCCTCCTCTCAGAGGGCATGTGCACGCTTGTCATTTTTTGTTTCTCCAACTGTGTGCACACATTGTAGACCTGCCCCCCTGGTGTAGAGTCTCGTATGGGATTTGATTGAGGATTGCTTATGCTTTCCTTGCAGGTGGTCTATATTCTTCACTACCTTTTTATGTTTTGAATGGGATAATAAAGTTTATACAACTTTCAGCAACGGATCTCTTGGCTCTCGCATCGATGAAGAACGCAGC
+
IIIIIIIIIIIIGIIIIIIIIIIIIIIIIIIIIIIIIIHIIIGIIHDHHFIIIGIIIIIIHHIIHIIIIIHIIIGIIIII;IIIIIIGIIGIIIIHIIIIIIIIIIIIIIIIIIIIIIIIHIIIIIIHIIIIIIIIIIHIIIIIIIHIHHIIHIIIIIIIIHIIIIIIIHIIIIIIIIIHIIIIIIIIIHHHIHIIIIIIIIIIIIIIHIIIIIIHIIHIHIIIIGIIHHHHHGFHEIIIGIHIIIHIIIHIIIIIGIIHIIIHHHIIIHFHIIIHHIIIIIIIIIIHHHHC<1HCHDHHIIHHFIIIHEHDEHHCDD@DD
@HWI-D00621:464:HFY7KBCXY:1:1101:19420:98226 1:N:0:AAGAGGAATGAACCTT
AAGTCGTAACAAGGTTTCCGTAGGTGAACCTGCGGAAGGATCATTCATAATAAGTGTTTTATGGCACTTTTTAAATCCATATCCACCTTGTGTGCAATGTCAGTCGTTCTCTTTTTTGAGAGCGACCAAACATCAACTTATTCTTTAACTCTTTGTCTGAAAAATATTATGAATAAAATAATTCAAAATACAACTTTCAACAACGGATCTCTTGGCTCTCGCATCGATGAAGAACGCAGC
+
IIIIHHIIIIIIIIIIIIIIIIIIIIIIIIIIHIIIIIIIIIIIIIIIIIIIIIIIIIIIIIHIIIIIIIIIIIIIIIIIIIIIIIIIIIIIIIIIIHIIIIIIIIIIIIIIIIIIIIHIIIIIIIIIIIIIIIIHIIIIIIIIIIIIHIIIIIIIHIIIIIIIIIIIIIIHHEIIIHHIHIIIIIIIIIIIIIIIIIIIIIIIIIIIHHGHIIHIGIIIHIHHIIIIIHHHHHGCDDDD
@HWI-D00621:464:HFY7KBCXY:1:1101:12066:98762 1:N:0:AAGAGGCATGAACCTT
AAGTCGTAACAAGGTTTCCGTAGGTGAACCTGCGGAAGGATCATTATCGTACAACGGGGGTGCAAAGGCTGTCGCTGACCTTCCAAAAGGTCGTGCACGCTCGAGCACTCCCATACATCCGTCTCACCTTTGTGCATCACCGCGTGGGTCCCCTTTGCAAGGAGGGCTCACGTTTTCACACAAAAACTTGATACAGTGTAGAATGTTATTTTTGCGGTCACACGCAATCAATACAACTTTCAACAACGGATCTCTTGGCTCTCGCATCGATGAAGAACGCAGC
+
IHIIIIHIGHHIIIIHIIIIIIIIIHIIIIIIIIIIIIIIIIIHIIIIIIIIIHIHIIHIHHIIIHIIIHHHIIIIIIIHHHIIIIIIIIIIIIIIIIIIIIIIIIIIIIIIIIIIIIIIIIIIIIIIIIIIHIIHHHIIIIIIIIIIIIIIIIIIIIIIIIIIIHIIIIIHHIIHHIIIIIIIIIIIIHIHIIIHIHHHHIIHHIIIIIIIIIHHIIIIIIIIIIIHIIHHGHIHIHIIIIIIIIHIIIIIIIIHIHIHIHHGIIIIIIIGIIIIHDBDD?D
@HWI-D00621:464:HFY7KBCXY:1:1101:18342:98854 1:N:0:AAGAGGCATGAACCTT
AAGTCGTAACAAGGTTTCCGTAGGTGAACCTGCGGAAGGATCATTATTGATTGCGAATCGTTGCCTTCAGTGCTGGCCGGCTTTCGGCAAGTGCACGTTGGTGACTTTCATCCAATACCCTGTGAACCTTTGGCCTCTTGCTAGCTTTGGCCGGCAGAGGATTTTTACACAAACTCGAATGTAATGAAATTTACTGTCGTGCGCAAGCACTAATGTACAACTTTCAACAACGGATCTCTTGGCTCTCGCATCGATGAAGAACGCAGC
+
EHHIIIIIIIIIHIIIIIIIIIIIHHHIIIIHIIIIIIIIIIIHIHIIHHHIHIHHIIIIIIIIIIIIIIHIIIIGHIIIIIIIIIIIIIIIIIIIIIIIIIIIIIIIIIIIIIIIIIIIIIIIHIIIIIIIIIIIIIIIIIIIIIIIIHIIIIIIIIIIIIIHIIIIIIIIIIIIIIIIIIIIIIIIIIIIIIIIIHHIHIIIIIIIIIIIIIHIIIIIIHIIIIIIIIIIHIIIIIIIHHHHHIIIIGHIIHIHF<0IHHDBD@D
@HWI-D00621:464:HFY7KBCXY:1:1101:7708:99481 1:N:0:AAGAGGCATGAACCTT
AAGTCGTAACAAGGTTTCCGTAGGTGAACCTGCGGAAGGATCATTCATAATAAGTGTTTTATGGCACTTTTTAAATCCATATCCACCTTGTGTGCAATGTCAGTCGATCTTCTTCATGGAGATCGACCAAACATCAACCTTTATCTTTTAACTCTTTGTCTGAAAAATATTATGAATAAACAATTCAAAATACAACTTTCAACAACGGATCTCTTGGCTCTCGCATCGATGAAGAACGCAGC
+
IIIIIIIIIIIIIIIIIIIIIIIIIIIIHHIIIIIIIIIIIIIIIIIIIIIIIIIIIHIIIIHHIIIIIHIIIIIIIIIHHHIIIIIIIIHHIIIIIIIIIIIIIIIIIIIIIIIIHIIIIIIIIIIIIIIIIIIIIIIIIIIIIIIIIHIIIIIIIIIIIIIIIIIIIIIIIIIIIIIIIIIIHIIIIIIIIIIIIHHIIIIIIIIIIHFIIIIIHHIIIIIIIIIIIIHIHIHCHCDDBB
@HWI-D00621:464:HFY7KBCXY:1:1101:8019:99703 1:N:0:AAGAGGCATGAACCTT
AAGTCGTAACAAGGTCTCCGTAGGTGAACCTGCGGAGGGATCATTACTGAGTGAGGGAGCAATCCCGACCTCCAACCCTTTGTGAACGCATCATGTTGCTTCGGGGGCGACCCTGCCGCTTTCGCGGCATTCCCCCCGGAGGTCATCAAAACACTGCATTCTTACGTCGGAGTAAAAAGTTAATTTAATAAAACTTTCAACAACGGATCTCTTGGTTCTGGCATCGATGAAGAACGCAGC
+
IIIIIIIIIHIIIIIIIIIHIIIIIIIHIIIIIIIIIIIIIIIIIIIIIIIIIIIHHHIIIIIIIIIIIIHIIIIIIIIHHIIIIHIIIIIIIIIIIIIIIIIIIIIIIIIIIIIIIIIIIIIIIIIIIIIIIIIIIIIIIIIIIIIIIIIIIIIIIIIIIIIIIIIIHIHIIIIIEHHIIIIIIIIIIIIIIIIIIIIIIIIIIIIIIIIIIIHHIIIIIIIIIIIIIIIIHGHDDDDD
@HWI-D00621:464:HFY7KBCXY:1:1102:9482:42223 1:N:0:AAGAGGCATGAACCTT
AAGTCGTAACAAGGTTTCCGTAGGTGAACCTGCGGAAGGATCATTATCGTACAACTGAGGTGCGAAGGCTGTCGCTGACCCTCAAAGGTCGTGCACGCCTGAGTGCTCTCACACAATCCATCTCACCTTTGTGCATCACCGCGTGGGTCCCCCTTTGCGGGGAGGGCTTGCGTTTTCACATAAAACTCGATACGGTGTAGAATGTTTCTTTTGCGGTCACACGCAATCAATACAACTTTCAACAACGGATCTCTTGGCTCTCGCATCGATGAAGAACGCAGC
+
IIIHIIIIIIIIIIIIIIIIIIIIIIIIIIIIIIIIIIIIHIIIIIIIIIIIIIIIIIIIIIIHIIIHIIIIIIIIIIIIHIIIIIHIIIIIIIIIIIIIIIIIIIIIIIIIIIIHIIIIIIIIIIIIIIIHIIIIIIIIIIIIIIIIIIHIIIIIIIIIIIHIIIIIIIIIIIIIIHIIIIIHHIIIIIIIIIIIIIIIIIIIIIIIIIIIHHIIIIIIIIIIIIHIIIIIHIIIIIIHIHHHIIIIIIIHEF1IIIIIIIIIIIIIIIIIIIIIIDDDAD
@HWI-D00621:464:HFY7KBCXY:1:1102:8706:49278 1:N:0:AAGAGGCATGAACCTT
AAGTCGTAACAAGGTTTCCGTAGGTGAACCTGCGGAAGGATCATTATCGTACTACAGAGGTGCTCAGGTTGTCGCTGACCTTTTTGGTCGTGCACGCCCGAGTGCTCTCAATCCATTTCACCCATTGTGCATCACCGCGCGGGGTCTCCCCCCTCTTGAGAGGGGGAGGCTCGCGTTTTTCACACGAACACCCTTCTAGTTTAGAATGTCATTCATTTGCGATCATACGCAATCAATACAACTTTCAACAACGGATCTCTTGGCTCTCGCATCGATGAAGAACGCAGC
+
IIIIIIIIIIIIIIIIIIIIIIIHIIIIIIIIIIIIIHIIIIIHIHIIIIIIIHIIIIIIIIIIIIIIIIIIIIIIHHIIIIIIIHIIIIIIIIIIIIIIIIIIIIIIIIIIIIIIIIIIIHIIIIIIIIIIIIIIIIIIIIIIIIIIIIIIIIIIIIIIIIIIIIIIIIIIIIIIIIIIIHIIIIIHHIIIIIIHIIIIIIIIIIIIIIIHIIIIIIIIIIIHHIIIIIIHH?IIIIIIIIIHIIIIIIIIIHEHGIIIIHIIIIIHGIIIIHIIIIIIIHIDDDDD
@HWI-D00621:464:HFY7KBCXY:1:1102:8928:50899 1:N:0:AAGAGGCATGAACCTT
AAGTCGTAACAAGGTTTCCGTAGGTGAACCTGCGGAAGGATCATTATCGAATACCACTTCGAGGAAAGGTTGTGCTGGTCGTTCTTTTTACTGAGACAGCATTCGTGCACACCTTTCTGACCCTCTTCTTTCAAAACCTGTGAACCTCTTGTAGGCCAAGAGATTGGTCTACGTTTTTTGTTTACAAACCCCCTGTTGCATGTACATGAACGATTGTTGATAATAATAACACAACTTTCAACGATGGATCTCTTGGCTCTCGCATCGATGAAGAACGCAGC
+
IIIIIIIIIIIIIIIIIIIIIIIIIIIIIIIIIIIIIIIIIIIIIIIIIIIIIIIIIIIIIIIIHIIIIIIHIIIIIIIHHIIIIIIIIIIIIIIIIIIIIIIIIIIIIIIIIIIIIIIIIIIIIIIIIIIIIHIIIIIIIIIIIIIIIIHIIIIIIIIIIIIIIIIHHIIIIHIIIIIIIIIIHHIIIIIIIIIHIIIIHIIIIIIIIIIIIIIIIIIIIIIIIHIIIIIIIIIIGIIIIHIIIIIIIIIIIIIIIHIIIIIGHGHIIIIIIIIIDDDCD
@HWI-D00621:464:HFY7KBCXY:1:1102:9387:52140 1:N:0:AAGAGGCATGAACCTT
AAGTCGTAACAAGGTTTCCGTAGGTGAACCTGCGGAAGGATCATTATTGAATAAAACTTGGTTGGGCTGTTGCTGATCCCTCGGGGTATGTGCACGCCTTTCCACCTTTTTCAACCACCTGTGCACCTTTGTAGACCCTGGATATCTCTCGAGTTGTTAAAACTTGGTTTGAGGACTGCTGTGCTTGCAAGAGTCAGCTTTCCTTGCATTTCTGGGTCTATGTCTTTCATATACACTGTATGTCACAGAATGTTATTGATAAGGCTTTGCCTTTTAAATTAATACAACTTTCAACAACGGATCTCTTGGCTCTCGCATCGATGAAGAACGCAGC
+
IIIIIIIIIIIIIIIIIIIIIIIIIIIGIIIIIIIIIIIIIIIIIIIIIIIIIIIIIIIIIIHHIHIIIIHIIIIIIIIFHIHIIHIIIIIIIIIIIIIIIIIIIHIHIIIIIIIIIIIIIIIHHIIIIIIIHIIIIHHIIHIIIIIIIHEHHIIIIHIIHIHIIIHIIIIIIHHIIIIIIIHHHIHIIHHHHIHHFHIIIIIIIIIIIHHIIIHHHGHHHHHHIIIIIIHGHHHIHHIIIIIIHHHFIHGHIIIIHIIGIIIHHHFHGDIHHFIIIHEIIIIIIIHGD1HIIIIIIIIHIIHHD<1HHHDHHHDHIHIIIIIHIIIIIDDD0D
@HWI-D00621:464:HFY7KBCXY:1:1102:6370:53384 1:N:0:AAGAGGCATGAACCTT
AAGTCGTAACAAGGTTTCCGTAGGTGAACCTGCGGAAGGATCATTATCGTACTACAGAGGTGCTCAGGTTGTCGCTGACCTTTTGGTCGTGCACGCCTGAGTGCTCTCAATCCATTTCACCCATTGTGCATCACCGCGCGGGGTCTCCCCCCTCTTGAGAGGGGGAGGCTCGCGTTTTTCACACGAACACCCTTCTAGTTTAGAATGTCATTCATTTGCGATCATACGCAATCAATACAACTTTCAACAACGGATCTCTTGGCTCTCGCATCGATGAAGAACGCAGC
+
IIIIHHIIIIIIGIIIIIIIIIIIIIIIHIIIIIIIIHIHIIIIIIIIIIIIIHIIIHIIIIIIHIIIIIIIIIIHHHHHIIIIIIIIIIHIIIIIIIIIIIIIIIIIIIIIHIIIIIIIIIIIIIIIIIIIIIIIIIIIIIIIIIIIIIIIIIIIIGIIIIIIIIIIHIIIHIIIIIIIIIIIIIIIIIIIIIIHIIIIIIHIIIIIIIHHIIIIIIIIIIIIIIIIIIIIIIIIIIIIIIIIIHIIIIIIIIIHIIIIIIIIIIIIHIGHIIIIIIIIIICDDDD
@HWI-D00621:464:HFY7KBCXY:1:1102:8617:55519 1:N:0:AAGAGGCATGAACCTT
AAGTCGTAACAAGGTTTCCGTAGGTGAACCTGCGGAAGGATCATTATCGTACTACAGAGGTGCTCAGGTTGTCGCTGACCTTTTGGTCGTGCACGCCTGAGTGCTCTCAATCCATTTCACCCATTGTGCATCACCGCGCGGGGTCTCCCCCCTCTTGAGAGGGGGAGGCTCGCGTTTTTCACACGAACACCCTTCTAGTTTAGAATGTCATTCATTTGCGATCATACGCAATCAATACAACTTTCAACAACGGATCTCTTGGCTCTCGCATCGATGAAGAACGCAGC
+
IIIIIIIIIIIIIGHIIIIIIIIHIGIIIIIIIGIIIIIIIIIHIIIIIIIIIIIIIIIHHHIIHHIIHIIIIIIIIIIIIIIIIIIIIIIIIIHHIIIIIIIIIIIIIIIIIIIIIIIIIIIIIIIIIIIIIIIIIIIIIIIIIHIHIIIIIIIIIGIHHHIIHIIIIIIIHIHIIIIIIHIIIHGHHHIIIIIHIIIIHIIHHIIIIIHIIIIIIIHIHIHIIIHIIIIHCIIIIIGIIIIIIIIIIIIIHHECGIHEIIIIIHHGGIHGHIIIIIIIHGDCDCD
@HWI-D00621:464:HFY7KBCXY:1:1102:6197:56848 1:N:0:AAGAGGCATGAACCTT
AAGTCGTAACAAGGTTTCCGTAGGTGAACCTGCGGAAGGATCATTATCGTACTACAGAGGTGCTCAGGTTGTCGCTGACCTTTTTGGTCGTGCACGCCCGAGTGCTCTCAATCCATTTCACCCTTTGTGCATCACCGCGCGGGGTCTCTTCCTCTTGGCTTGCTTCAAGAGGGGGAGGTTCGCGTTTTTCATACAAACACCCTTCTAGTTTAGAATGTCATTCATTTGCGATCATACGCAATCAATACAACTTTCAACAACGGATCTCTTGGCTCTCGCATCGATGAAGAACGCAGC
+
HIIIIIIIIIHIIHIIIIIIIIIIIIIIIIIIIGIHIIIIIIHIIIHIIIIIIHIIHIICIIIIIIIHIIIIIIIIIIIGHIIIIHIIIIIIIIIIIIIIHIIIIIIIIIIIIIIIIIIIIIIIIIIIIIIIIIIIGIHIIIIIIIIIIIIIIIIIIIIIIIIIIIIIIIIIIIIIIIIIIIIIHHIIIIEIHFHHHIIIIIIHHHHIHHHHHIHHIHHIGIIIIIIIIIHIIIIIIIIIIIIIHGIIIIIGHIIIIIIIIIHHHHFIHIIIIIIGHHHIIIIIHIHCIIIIDDADD
@HWI-D00621:464:HFY7KBCXY:1:1102:15861:57908 1:N:0:AAGAGGCATGAACCTT
AAGTCGTAACAAGGTCTCCGTAGGTGAACCTGCGGAGGGATCATTACCAAACGGCCCTCTAGGCCTTGGACCTTGTCAACCCGTGGAAGATGAAATGTGCCTCGGCGCGGCCCGGTCATCCCCGGGGGCGCCGCCCTTTATGCTCAAATCAGTCTTTGAGTCTGAATATGAAACAAGAATCAAAACTTTCAACAAAGGATCTCTTGGCTCTCGCATCGATGAAGAACGCAGC
+
IIIIIIIIIIIIIIIIIIIIIIIIIIIIIIIIIIIIIIIIIHIIIIIIIIIIIIIIIIIIIIIIIIIIIIIIIIIIIIIIIIIIIIIIIIIIIIIIIIIIIIIIIIIIIIIIIIIIIIIIIIIIIIIIIIIIIIIIIIIIIIIIIIIIIIIIIIIIIIIIIIIIIIIIIIIIIIIIIIIIIIIIIIIIIIHHIIIIIIIIIIIIIIIIIIIIHIIIIIIIIIIIIIIIDDDD
@HWI-D00621:464:HFY7KBCXY:1:1102:10901:58305 1:N:0:AAGAGGCATGAACCTT
AAGTCGTAACAAGGTTTCCGTAGGTGAACCTGCGGAAGGATCATTAATGGATTGTAATGGGAGCTGATGCTGTGTGGCCAAATTTTCTTTGACTACAATGTGCTCGCTTCTAGCAACATTTTTTCTAAACACCTGTGCACCTTGTGGGGGGGAATTATCTTTTCCCCCTTCTCTCACAAACATTTTTCAATGTTGAATGTTCATTGTGCCTAATGCATGGCCTTAATAAAATATAATACAACTTTTAACAACGGATCTCTTGGCTCTCGCATCGATGAAGAACGCAGC
+
IIIIIIIIIIIIHIIIIIIIIIIIIGIIIIIIIIIIIIIIIIIHIIIIIIHHHIIIIIIIIIIIIIIIIIHIIHIIGHIHIIIIIIIIIIIIHIIIIIIIIIIIIIIIIIIIIIIIIIIIIIIIIIIIIIIIIIIIIIIIIIIIIIIIIIIIIIIIIIIIIIIIIGHIIIIIIIIIIIIIIIHIIIIIIIIIIIIIIIIHIHIIIIIHHIHGIIIIIIIIIIIIIIIIIHIHIHIIIIHHHHIIIHHGHEHHIIIIIIIIHIIIIIIIIHCIIIIIIHIIIIIDDD?D
@HWI-D00621:464:HFY7KBCXY:1:1102:13012:61876 1:N:0:AAGAGGCATGAACCTT
AAGTCGTAACAAGGTTTCCGTAGGTGAACCTGCGGAAGGATCATTCACAAACGAGTGTTTTATGGCACTCTTTAAAAATCCATATCCACCTTGTGTGCAATGTTTGTTGGGAAAGTCTTTTCTTTCCCTTCATAAATATCAACCTATATCTTTAACAACATTCGTCTGATAACATATTATGAATATACTTAATTCAAAATATAACTTTCAACAACGGATCTCTTGGCTCTCGCATCGATGAAGAACGCAGC
+
IIIIIIIIHIIIIIIIIIIIIIIIIIGFGHIIIIIIIFHIIIHIIIHIIIIIIHHIIIIIIIIIFHIHIIIIIIIIIIIHIIIIIHIIIIIIIIIIIIIIIIIIIIIIIHHGIIIIIIIHIIIIIIHIIIIIIIIIIIIIIHIHIIIHIIIIIIHIHGHIIHIGIIIIHHIIIIIIIIIIIIIHIIIIHIIIIIHIIIIIIHHIIIIIIIIIIIIIIIHIIHHIIIHIIIIHIIIIIIIIIIIIIHDDDBD
@HWI-D00621:464:HFY7KBCXY:1:1102:10641:64679 1:N:0:AAGAGGCATGAACCTT
AAGTCGTAACAAGGTTTCCGTAGGTGAACCTGCGGAAGGATCATTATTGATTGCGAATCGTTGTCTTCAGTGCTGGCCAGCTCTGGCAAGTGCACGTTGGCGGCTTTTCATCCAATACCCTGTGAACCTTTGGCCTCTTGCTGGCCTTGGCCGGCAGAGGAATTTTTACACCCACTCGAATGTAATGAAATTATTGTTGTGCGTAAGCACTAATGTACAACTTTCAACAACGGATCTCTTGGCTCTCGCATCGATGAAGAACGCAGC
+
IIIIIIIHIIIIIIIIIIIIIIIIIIIIIIIIIIIIIIIIIIIIIIIHIHIIIHIHIIIIIIIIHIIIIIIIIIIHHIIHIIIIIIIIIIIIIIIIIIIIIIIIIIIIIIIIIIIIIIIIIIIIHIIIIIIIIIIHIIIIIIIHGIIIIIHIIIIIIIIIIIIIIIIIIIIHHHIIIIHIIIIIIIGIIIIIIIIIIIIHIIIIIIIIIHHIIIIIIIIIIIIIIHIIIIIIIIIHIHEEIHIIIIGIIIHIIIHIIIIIHIBDAAD
@HWI-D00621:464:HFY7KBCXY:1:1102:15426:65962 1:N:0:AAGAGGCATGAACCTT
AAGTCGTAACAAGGTTTCCGTAGGTGAACCTGCGGAAGGATCATTACAAATCAGCTGGGGGGTTAGAGATGAGAAATGTGTGTATAACACTGCTCTCCCTCTCCCCCCGTTTTACGCTTGTAGAGTTTGACAGAGTTATTGTAATTACACACATCATACACAACTTTTAACAATGGATCTCTTGGCTCTTGCATCGATGAAGAACGCAGC
+
IIIIIIIIIIIIIIIIIIIIIIIIIIIIIIIIIIIIIIIIIIIIIIIIIIHIIIIIIIIIIIIIIIHIIIIIIIIIIIIHHIIIIHIFHIIHIIIIIIIIIIIIIIIIIHHIIIIIIIIIIIIIIIIIIIIIIIIIIIIIIIIIIIIIIIIIIIIIIIIIIIIIIIIIIIIIHIIIIIIIIIIIHIIIIIIIIIIIIIIIIIIIIIHHHB
@HWI-D00621:464:HFY7KBCXY:1:1102:9393:66192 1:N:0:AAGAGGCATGAACCTT
AAGTCGTAACAAGGTTTCCGTAGGTGAACCTGCGGAAGGATCATTATCGTATAACTGAGGTGCTAGGGTTGTCGCTGACCCTTCGAAGGGTCGTGCACGCCCAAGTGCTCTCTCTCAATCCATCTCACCCCTTTGTGCACCACCGCGTGGGCCACCTTTTTGGCTTGTTTCAAAGAGGTTGGTTCGCGTTTTTACACATGCCTTTATGTATAGAATGTCTTACTTTTTGCGGTCACACGCAATAAATAAATACAACTTTCAACAACGGATCTCTTGGCTCTCGCATCGATGAAGAACGCAGC
+
IIIIIIIGIIIIIIHIHIIIIIIIIHIHIIIIIIIIIHIGHIHIIIHGHIIHIIIIIHIIIIIIIIIHHIHIIIIHHHIIHIIIHIIIHIIIIIIIIIIIIIIIIIIIIIIIIIIIIHIIIIIIIIIIIIIIIIIIIIIIIIIIIIHIIIIIIIIIIIIHIIIIIIIIIIIIIHIIIIIIIIIIIIIIHIIHIHHHIIHHHIIIIIIIIIIIIIIHIIIHIIHIIIIIIIIIHEIIHHIIIIIIIHIIIIIHIIHIIIIIIIIIHIIHHIIIIHHEIIIIIIHIIIHHIIIIIIIIIDDDDB
@HWI-D00621:464:HFY7KBCXY:1:1102:15923:67283 1:N:0:AAGAGGCATGAACCTT
AAGTCGTAACAAGGTTTCCGTAGGTGAACCTGCGGAAGGATCATTATCATACAACAGAGGTGCGAGGGCTGTCGCTGACCTTTTAAAGGTCGTGCACGCCCGAGTGCTCTCACACATCCATCTCACCCCTTTGTGCACAACCGCGTGAGTTCCCCTGGAAGGGGGGGCCCACGTTTTTTTCACACAAACCTTAAAGCAGTGTAGAATGTATTTTCTTTTTGCGGTGATACGCGATCAATACAACTTTCAACAACGGATCTCTTGGCTCTCGCATCGATGAAGAACGCAGC
+
IIEDGHIIIIIIIIIIIIIIIIIIIIIIIIIIIIIIIIIIIIIHIIHIIIIIIIIIHHHIIIIHIIIHHIHGHHIIIIIIIIIIHIIIHIIHHIIIIIIIIIIIIIIIIIIIIIIIIIIHIIIIIIIIIIIIIIIIIIIIIIIIIIIIIIIIIIIIIIIIIIIIIHIIIIHIHGHIIIIIIHIHIHHIIIHHHHIIIIIIIIIIIIIIHHHFHIIIIIIIIHIHIIHHIIIIHIIIHHIIIIIIIIIHHGHEHIIIHF?IIHIIIHIIHHCIHIIHHGIIHIIIIDDD?B
@HWI-D00621:464:HFY7KBCXY:1:1102:12719:67671 1:N:0:AAGAGGCATGAACCTT
AAGTCGTAACAAGGTTTCCGTAGGTGAACCTGCGGAAGGATCATTAGTGATTATGAACGGTTGTCTTCTGTGCTGGCTGCGGCAAGTGCACGGAGGTGACTTTCATCCAACACCCTTGTGAACCTTTGGCCTCTTGCTGGCTTCGGCTGGCTGAGGATTTACACAAACTCGCATGTATTGAGGACCCATTATGTGCGCAAGCACTACTATAATACAACTTTCAACAACGGATCTCTTGGCTCTCGCATCGATGAAGAACGCAGC
+
IIIIIIIIIIIIIIIIIIIIIIIIIIIIIIIIIIIIIIIIIIIIIIIIIIHIIIIIIIIIIIIIIIIIIIIIIIIIIIIIHIIIIIIIIIIIIIIIIIIIIIIIIIIIIIIIIIIIIIIIHIIIIIIIIIIIIIIIIIIIIIIIIIIIIIIIIIIIIIIIIIIIIHIIIIIIIIIIIIIIIIIIHIIIIIIIIIIHHHIIIIHHIIIIIIIIIIIIIIIIHIIIIIIIIIIIIIIIIIGIHIIIIIIIIIIIIIIIIIGDDDCD
@HWI-D00621:464:HFY7KBCXY:1:1102:16063:68247 1:N:0:AAGAGGCATGAACCTT
AAGTCGTAACAAGGTTTCCGTAGGTGAACCTGCGGAAGGATCATTATCGTACAACGGGGGTGCAAAGGCTGTCGCTGACCTTCCAAAAGGTCGTGCACGCTCGAGCACTCCCATACATCCGTCTCACCTTTGTGCATCACCGCGTGGGTCCCCTTTGCAAGGAGGGCTCACGTTTTCACACAAAAACTTGATACAGTGTAGAATGTTATTTTTGCGGTCACACGCAATCAATACAACTTTCAACAACGGATCTCTTGGCTCTCGCATCGATGAAGAACGCAGC
+
HHIIIIIIHIIIIIIIIIIIIIIIIIIIIIIIIIIIIIIIIIIIIIIIIIIIHHHHIIIIIIIIIIIIIIIIIIIIIIIIIIIIIIIIIHHIIIIIIIIIIIIIIIIIHIIIIIIIIHIIIHIIIHHIIIIIIIIIIHIHIIIIIIIIIIIIIIIIIIIIIIIIIIIIIHIIHIIHIIIIIIIIHHIIIIIIIIIIIIIIIIIIIIIIIIIIIIIIIIIIIIHIIIIHIIIIIIIIIIIIIIIIIIIHFIIIIIIIIHIIIHH@HIIIIIIIHIIIHDBBD@D
@HWI-D00621:464:HFY7KBCXY:1:1102:12007:69455 1:N:0:AAGAGGCATGAACCTT
AAGTCGTAACAAGGTTTCCGTAGGTGAACCTGCGGAAGGATCATTATTGAATAAAACTTGGTTGGGCTGTTGCTGATCCCTCGGGGTATGTGCACGCCTTTCCACCTTTTTCAACCACCTGTGCACCTTTGTAGACCCTGGATATCTCTCGAGTTGTTAAAACTTGGTTTGAGGACTGCTGTGCTTGCAAGAGTCAGCTTTCCTTGCATTTCTGGGTCTATGTCTTTCATATACACTGTATGTCACAGAATGTTATTGATAAGGCTTTGCCTTTTAAATTAATACAACTTTCAACAACGGATCTCTTGGCTCTCGCATCGATGAAGAACGCAGC
+
IIIIHIIHIIIIIIIIIIIIIIIGHIIIIIIIIIIIIIIIIIIIIIIIIIIIIIIIIIIIIIIHHIIIIIIIIIIHIIIHHIIIIIIIIIIIIIIIIIIIIGIIIIIIHIIIIGIIIIIIIIIIIIIIIIIHHHIIIHHIIIHIIIIIIIIIFHHIIIIIIIIIIIIIIIIIIIIIIIIIIIIIIIIIIIIHIIIIGIIHHIHIIIIIIIIIIIIIIHIIIIIIIIHIIIIHHHCIIIIIIHIIIIIIIIIIIIIIIIIIIIIIIIIHIGIIIIIIIIHIIIIIIHHHIGIIIIIIIIIGIHGIHG@IIIIIIIIHIIIGIIIIIIHHHDDDD@
@HWI-D00621:464:HFY7KBCXY:1:1102:9747:70260 1:N:0:AAGAGGCATGAACCTT
AAGTCGTAACAAGGTTTCCGTAGGTGAACCTGCGGAAGGATCATTATCGTACAACGGGGGTGCGAGGGCTGTCGCTGACCTTTCAAAAGGTCGTGCACGCCCGAGCGCTCTCACACATCCATCTCACCCCTTTGTGCATCACCGCGTGGGTCCCCCTTTGCAGGAGGGCTCACGTTTTCACACAAAACTCGATACAGTGTAGAATGTTATTTTTGCGGTCACACGCAATCAATACAACTTTCAACAACGGATCTCTTGGCTCTCGCATCGATGAAGAACGCAGC
+
IHIHIHHIIIIIIHHHHIIIIIHHHIIIHIHIIGIIIGHHIIIHHIIIIIIIIIIHIIIIIIIIIIIIHIIHIIIIHHIEHHIIIIIIIHIIIIIIIIIIIIIIIIIIIIIIIIIIIIIIIHIIIIIIIIHIIIIIIIIIIIIIIIIIIIIIIIIIIIHIIIIIIIIIIIIIIIIIIIIIIIIIIIIIIIIIIIIIIIIIIIIIHIIIIIIIHHHIIIHIIHIIIIIIIHIIHIIIIHHIIIHIIIIIIHIGIIIIIIIIIIIIIIIIIIIIIIIIIIIDDD?B
@HWI-D00621:464:HFY7KBCXY:1:1102:7630:70630 1:N:0:AAGAGGCATGAACCTT
AAGTCGTAACAAGGTTTCCGTAGGTGAACCTGCGGAAGGATCATTACCAATCCAAAGTAACGGTAGTCAAGCTTAAACTTGGCTATTGTTAACTAAACACTTGTGAACTGTAATCTTAGACAGAGTCTTGGACTGCCGCTTTCTGTGCCACAGTAAGTAGGCTGATCATTGGAGACTAGTCTAAATCATTGCCAGAGTAATTTGGCAGTGGTTTTAACTAGATGTCCTTTGATGACTGACGCAAGTCAAAGTCCTTGGCTTCCGTCGCTGTATATTGGCACTTATATTTAAATGTCTAAGGACCGTGACAAACTTTTAACGTATTACAACCTTTAACAATGGATCTCTTGGCTCCTGCATCGATGAAGAACGCAGC
+
IIIIIIIIIIIIIIIIIIIIIIIIIIIIIIIIIIIIIIIIIIIIIIIIIIIIIIIIIIIIIIIIIIIIIIIIIIIIIIIHHIIIIIIIIIIIIIIHHHIIIIIIIIIIIIIIIIIIIIIIIIFHIIIIIIIIIIIIIHIIIIIIIIIIIIIIIIIIIIIIIIIIIGIIIIIIIIHIIIHIIIIIIIIIIIIIIIIIHIIIIIIHIHHIIIIIIHIIIHIIIIIIIHHHIIIIIIHIIIIIIIIIIHIIIIIGIIIIHHIIIIIIIIIHIIIIIHGIIIIIIIIIIIIIIIIIIIHIIIIIIIHIIIIIIIIIIIHIIIHIIIIIIIGIIIIIIHHFIIIIIIIIIIIIHIIIIIIIIIIIIIHIIIHIIIIDDDDD
@HWI-D00621:464:HFY7KBCXY:1:1102:14375:70776 1:N:0:AAGAGGCATGAACCTT
AAGTCGTAACAAGGTTTCCGTAGGTGAACCTGCGGAAGGATCATTATTGAAATAGCATGACGAGTTGTCGCTGGCCTCTTTCAAGTTGGCCGTGCACGCTCCGTCGTTCTTTTATTTCTCCATCTATTTGTGCACATCTTGCATGTTTCTCAAGGGGAGTGGGTTTTGTTCCAGGGGCTTCCTTGGATTCCATTAGGTCTGCTTTGCAAACATCTGTATTTGCGGGCTTTCCTTGCCATTTCTCTTGGGACCATGTCATTATCACATACATATATATACCATGAATGAAAACATTTGATGCATGACACAACTTTCAGCAACGGATCTCTTGGCTCTCGCATCGATGAAGAACGCAGC
+
IIIIIIIIIIIIIIIIIIIIIIIIIIIIIIIIIIIIIIIIIIIIIIHIIIIIIIHIIIIIIIIIIIIIIIIHIIIIIIIGHIIIIIIIIIIIIIIIIIIIIIIIIIIIIIIIIIIIIIIHIIIIIIIIIIIIIIIIIIIIIIIIIIIIIIHIIIIIIIHIIIIIIIHHIIIHHIHEIHIIIHIIHIIIIIIIIIIHIIIIHIIIIIIIIIIIIIIIHIHIIIHIIIHHIIHIIIIIIIIHHIHIIIIIIIIIIHHHIIIIIHIIIIIIIIIHHHHIIIIIIIIIIIIIIHIIHIIHIHIGHIIIIIHIIIHIIIHIIIIIIIIIIIIIIIIIIIIIIIIIIIHIIIIIIIIIBBBB@
@HWI-D00621:464:HFY7KBCXY:1:1102:12016:71013 1:N:0:AAGAGGCATGAACCTT
AAGTCGTAACAAGGTTTCCGTAGGTGAACCTGCGGAAGGATCATTCATAAATGAGTGTTTTATGGCACTCTTTAAAAATCCATATCCACCTTGTGTGCAATGTTTGTTGGGAAAGCTTCTTGCTTTCCCTTCATAATATCAACCTATATCTTTAACAACATTCGTCTGATAACATATTATGAATATACTTAATTCAAAATATAACTTTCAACAACGGATCTCTTGGCTCTCGCATCGATGAAGAACGCAGC
+
IIIIIIIIIIIIIIIIIIIIIIIIIIIHGHHIIIIIIIIIIIIIIIIIIIIIIIIIIIIIIIIIIIIIIIIIIIIIIIIIHIIIIIIIIIIIIIIIIIIIIIIIIIIIIIIIIIIIIIIIIIIIIIIIIIIIIIIIIIIIIIIIIIIIIIIIIIIIIIIIIIIIIIIIIIIIIIIIIIIIIIIIIIIIIIIIIIIIIIIIIIIIIIIIIIIIIIIIIIIIIIIIIIIIIIIHIIIIIIIIIIIIIIDDDAD
@HWI-D00621:464:HFY7KBCXY:1:1102:6824:72459 1:N:0:AAGAGGCATGAACCTT
AAGTCGTAACAAGGTTTCCGTAGGTGAACCTGCGGAAGGATCATTATCGTACTACAGAGGTGCTCAGGTTGTCGCTGACCTTTTTGGTCGTGCACGCCCGAGTGCTCTCAATCCATTTCACCCTTTGTGCATCACCGCGCGGGGTCTCTTCCTCTTGGCTTGCTTCAAGAGGGGGAGGTTCGCGTTTTTCATACAAACACCCTTCTAGTTTAGAATGTCATTCATTTGCGATCATACGCAATCAATACAACTTTCAACAACGGATCTCTCGGCTCTCGCATCGATGAAGAACGCAGC
+
IIIIIIIIIIIIIIIIIIIIIIIIIIIIIIIIIIIIIIIIIIIIIIIIIIIIIIIIIIIHHIIIIIIIHIIIIIIIIIIHHIIIIIIIIIIIIIIIIIIIIIIIIIIIIIIIIIIIIIIIIIIIIIIIIIIIIIIIGHHIIIIIIIIIIIIIIIIIHIIIIIIIIIIIIIIIIIIIIIHIIIIHIIIIIIIHHIHIHIIIIIIIIHHIIIIIIIIIIIIIIIIIIIIIIIIIIHHF@IIIIIIIIIIIIIIIIIIIIIIIIIHIHFC<</IIIIIIIIIIIIHCIIIIIIIIDDDBD
@HWI-D00621:464:HFY7KBCXY:1:1102:9183:75262 1:N:0:AAGAGGCATGAACCTT
AAGTCGTAACAAGGTTTCCGTAGGTGAACCTGCGGAAGGATCATTATCGAATACCACTTCGAGGAAAGGTTGTGCTGGTCGTTCTTTTTACTGAGACAGCATTCGTGCACACCTTTCTGACCCTCTTCTTTCAAAAACCTGTGAACCTCTTGTAGGCCAAGAGATTGGTCTACGTTTTTTGTTTACAACCCCCCTGTTGCATGTACATGAACAATTGTTGATATTAATAACACAACTTTCAACGATGGATCTCTTGGCTCTCGCATCGGTGAAGAACGCAGC
+
IIHIIIIIIIIIIIIIIGIIIIIIIIIIIIIIIIIIIIIIIIIIIIHHIIIIHIHIIIIIHIIHHIIIIIIIIIIIIIIIHHIHIHIIIIIIIIHIIIIIIIIIIIIIIIIIIIIIIIIIIIIIIIIIIIIIIIIGIIIIIIIIIIIIIIIIIIIIIIIIIIHIIHIIIIIIIHIIIIIIHIIIIIHHIIIIIIIIIIIIIIIIIIIIIIIIIIIIHIIIIIIIIIIIIHHEHIHIIIIIIHHHHHIIIIIIIHFGIIIHIIIIIIIIIIIIIIIIIDDDDC
@HWI-D00621:464:HFY7KBCXY:1:1102:9193:76683 1:N:0:AAGAGGCATGAACCTT
AAGTCGTAACAAGGTTTCCGTAGGTGAACCTGCGGAAGGATCATTACCGAATTGTCAACACGAGTTGTTGCTGGTCCTCAAACGGGGACATGTGCACGCTCTGTTCACACATCCACTCACACCTGTGCACTCTCTGTAGTTCTATGGCCTGGGGGACACTGTCCCTCTTGCTGTGGTTCTATGTCTTTACACACACACTGTAATAAAGTCTCATGGAATGTAGTCGCGTTTAACGCAATACAATACAACTTTCAGCAACGGATCTCTTGGCTCTCGCATCGATGAAGAACGCAGC
+
IIIIIIIHIIIIIIIIIIIIIIIIHIIIIIIIIIHIIIIIIIIIIIIIIIIIIIIIIIIIIIIIIIIIIIIIIIIIIIIHHIIIHIHIIIIIIIIIIIIIIIIIIIIIIIIIIIIIIIIIIIIIHIIHIIIIIIIIIIIIHIIIIIIIIIIIIHGHIIIIIIIIIIIIIIIIIIIIHIIIIIIIIIIIIIHHHIIIIIIIIIIIIIIIHIIIHIIIIIIIIIIIIIIIIIIIIIIIIHIIIIIIIIIIIIIIIIIIIIIIIIIIHIIHIIIIIIIIIIIIIIIIIIIIIIDDDBD
@HWI-D00621:464:HFY7KBCXY:1:1102:10250:78071 1:N:0:AAGAGGCATGAACCTT
AAGTCGTAACAAGGTTTCCGTAGGTGAACCTGCGGAAGGATCATTATCGTACTACAGAGGTGCTCAGGTTGTCGCTGACCTTTTGGTCGTGCACGCCTGAGTGCTCTCAATCCATTTCACCCATTGTGCATCACCGCGCGGGGTCTCCCCCCTCTTGAGAGGGGGAGGCTCGCGTTTTTCACACGAACACCCTTCTAGTTTAGAATGTCATTCATTTGCGATCATACGCAATCAATACAACTTTCAACAACGGATCTCTTGGCTCTCGCATCGATGAAGAACGCAGC
+
IIIIIIIIIIIIIIIIIIIIIIIIIIIIIIIIIIIIIIIIIIIIIIIIIIIIIIIIIIIIIIIIIIIIIIHHHIIIIGIFIIIIIIIIIIIIIIIIIIIIIIIIIIIIIIIIIIIIIIIIIIIIIIIIIIIIIIIIIIIIIIIIIIIIIIIIIIIIIGHGHIIIIIIIIIIIIIIIIIIIIIIIHHHIGIIIIIIIIIHHIIIIIIIIIIIIIIIIIIIHHHHHIIIIIIIHHIHHHHIIIHIHIHIIIIIIIIHGIIIIHHHHIIIIGIIIIIIIIIIIHIDDDDD
@HWI-D00621:464:HFY7KBCXY:1:1102:11702:78330 1:N:0:AAGAGGCATGAACCTT
AAGTCGTAACAAGGTTTCCGTAGGTGAACCTGCGGAAGGATCATTATTGAATAAAACTTGGTTGGGCTGTTGCTGATCCCTCGGGGTATGTGCACGCCTTTCCACCTTTTTCAACCACCTGTGCACCTTTGTAGACCCTGGATATCTCTCGAGTTGTTAAAACTTGGTTTGAGGACTGCTGTGCTTGCAAGAGTCAGCTTTCCTTGCATTTCTGGGTCTATGTCTTTCATATACACTGTATGTCACAGAATGTTATTGATAAGGCTTTGCCTTTTAAATTAATACAACTTTCAACAACGGATCTCTTGGCTCTCGCATCGATGAAGAACGCAGC
+
IIIHIIIIIIIIIIIIIHIIIIIIIIIIIIIIIIIIIIIHIIIIIIIIIIIIIIIIIIIIHIIIIIIIIIIGHIIHIIIHHIIIIIIIIIIIIHIIIIIHIIIIIIIIIIIIIIIIIIIIIIIIIIIIHIIIIIIIIIIIIIIIIIIIIIHHIIIIIIIIHHIIIIIIIIIHIIIIIIIIIIIHIIIIIIIGIIIIIHHIIIIIIIIIIIIIIIIHHGHHHIIHIIIHIHHGHHHIIHHIIIIIIIIIGIIIIHHGIIIIHIIIIIIIIHIIIIIIIIIIIIIIHIIHHHIIIIIIHIIIIIIHIHEIIIIIIHGIIHHIIIIIIIIIHCDDBB
@HWI-D00621:464:HFY7KBCXY:1:1102:11715:79961 1:N:0:AAGAGGCATGAACCTT
AAGTCGTAACAAGGTTTCCGTAGGTGAACCTGCGGAAGGATCATTATCGTACTACAGAGGTGCTCAGGTTGTCGCTGACCTTTTGGTCGTGCACGCCCGAGTGCTCTCAATCCATTTCACCCTTTGTGCATCACCGCGCGGGGTCTCTTTCTCTTGGCTTGCTTCAAGAGGGGAGGTTCGCGTTTTTCATACAAACACCCTGCTAGTTTAGAATGTCATTCATTTGCGATCATACGCAATCAATACAACTTTCAACAACGGATCTCTTGGCTCTCGCATCGATGAAGAACGCAGC
+
IGIIIIIIIIIIIIHIIIIIIIIIIIIIIIIIIGIIIIIIIIIIIIHIIIIIIIIIIIIHIIIIIIIIIIIIIIIIIIIHHIHIHIIIIIIIIIIIIIIIIIIIIIIIIIIIIIIIIIIIIIIIIIIIIIHIIHIHIIIIIIIIIIIIIIIIIIIIIIIIIIHIIHHIIIIIHHIHIIIIIIIHIIIHHIIHHIIIIIIIIIIIIHHIIIIIIHIIIIIIIIIIIIIIIHFIIIIIIIIIIIIIIIIIIIIIIIIIIIIIIIIHHFIHGGIIIIIIIIIIHIIIIIIIIIDDDAD
@HWI-D00621:464:HFY7KBCXY:1:1102:13459:79814 1:N:0:AAGAGGCATGAACCTT
AACAATCGCGCCTCCTGCAGGCAAGTTTAAATAATATGCCAGGAATAGTCCTGCCACAACCGATATAAATGCAAAGACAACAGAAAGATATAAACTTTGTTTGAAGCTCTTTGCTATCTGCATTGCGGTTGTGACGGGAATAACGGTTAATGCACCGATGAGTAAAACACCAACTATTCGCATCGATGAAGAACGCAGC
+
IIIIIIIIHIIIIIIIIIIIIIIIIHIIIIIIIIIIIIIIIIIIIIIHIIIIIIIIIIIIIIIIIIIIIIHIIIIIIIIIIIIIIIIIIIIIIIIIIIIIIIIIIHIIIIIIIIIIIIIIIIIIIIIIIIIIHIIIIIIIIIIIIIIIIIIIHIIIIIIIIIIIIIIHHIIIIIHIIHIHIIIIIIIIIIIIIIDHIHD
@HWI-D00621:464:HFY7KBCXY:1:1102:9012:81718 1:N:0:AAGAGGCATGAACCTT
AAGTCGTAACAAGGTTTCCGTAGGTGAACCTGCGGAAGGATCATTCATAATCAAGTGTTTTTATGGCACTTTCAAAAATCCATATCCACCTTGTGTGCAATGTCATCTCACTGGAGGTCACGGCTGTAACAATCCGTTGGTCACCTTTGGGATTTATATCTACTCAGAACTTTAGTGATTTTGTCTGAAACATATTATGAATAACTTAATTCAAAATACAACTTTCAACAACGGATCTCTTGGCTCTCGCATCGATGAAGAACGCAGC
+
EHIIHIIHIIIIIIIIIGHIIIHIIIIIGIIIIIIIIIIHIIIIIIIIIIIIIIIIIIIIIIIHIIIHHHIIIIIIIIIIIIIIIIHIIIIIIIIIIIIIIIIIIIIIIIIIIIIIIIIIIIHIIIIIIIIIIIIIIIIIIIIIIIIIHIIHIIIIIIIIIIIIHIIIIIIIIIIIIIIIIIIIIIIIHHIIIIHIIIIIIIIIIIIIIHHHIIIIIIIIIIIIIIIIIIIIIIIIIIHF1IIIHIIIIIIIIHIIHIIIIIIDCDDD
@HWI-D00621:464:HFY7KBCXY:1:1102:16693:81762 1:N:0:AAGAGGCATGAACCTT
AAGTCGTAACAAGGTTTCCGTAGGTGAACCTGCGGAAGGATCATTATTGAATAAAACTTGGTTGGGCTGTTGCTGATCCCTCGGGGTATGTGCACGCCTTTCCACCTTTTTCAACCACCTGTGCACCTTTGTAGACCCTGGATATCTCTCGAGTTGTTAAAACTTGGTTTGAGGACTGCTGTGCTTGCAAGAGTCAGCTTTCCTTGCATTTCTGGGTCTATGTCTTTCATATACACTGTATGTCACAGAATGTTATTGATAAGGCTTTGCCTTTTAAATTAATACAACTTTCAACAACGGATCTCTTGGCTCTCGCATCGATGAAGAACGCAGC
+
HGHEEHIIIIII1EEHHIHIIIGHIGIHIHIIIHIHHDHIHIGHIIIIIIIHIIIIIIIIIIIIIIIHIIIHIIIIIIIGHIIIIIIIIIIIIIIIIIIIIIIIIIIIIIIIIIIGIIIIIIIIIIIIIIIIIHHHHHHIIIIIIIIIIIDIIIIIIIIGHIIIIIIIIIGIIIIIIIIHIIIIIIIHIGHFHHIHHGHIHHHHIIHIHIIIIIHIIIIHHHHIIHIIGIHHHIIHIIHIIHEGFHHIIIIIIHH?HIHIIIIIIIFIHHHGIGIIIIIIHIIHEHIHHHIIIIIHHIIIHHHIIIIIHIHIIIIIIHHHIIIIIIIHDCDADD
@HWI-D00621:464:HFY7KBCXY:1:1102:17116:81981 1:N:0:AAGAGGCATGAACCTT
AAGTCGTAACAAGGTTTCCGTAGGTGAACCTGCGGAAGGATCATTATCGTATAACTGAGGTGCTAGGGTTGTCGCTGACCCTTCGAAGGGTCGTGCACGCCCAAGTGCTCTCTCTCAATCCATCTCACCCCTTTGTGCACCACCGCGTGGGCCACCTTTTTGGCTTGTTTCAAAGAGGTTGGTTCGCGTTTTTACACATGCCTTTATGTATAGAATGTCTTACTTTTTGCGGTCACACGCAATAAATAAATACAACTTTCAACAACGGATCTCTTGGCTCTCGCATCGATGAAGAACGCAGC
+
IIIHHIIIIIIIHHIIIIIIIIHIIIIGIHIIIIIIIGIFHIHIIIIIIIIHIIIIIIIIIIIIHIIIIIIHIIIIIHHIIIIIIIIIIIIIIIIIIIIIIIIHIIIIIIIIIIIIIIIIHIIIIIIIIIIIIIIIIIIIIIIIIIIIIIIIIIIIIIIIIIIIIIIIIIIIHIIIIIIIIIIIIIIIIIIHIIIIIIIHIIIIIIIIIIIIHHHHIIIIIIIHIIIIIIIIIIIIIIIIIIIIIIIIIIIIGIHIHGIIIIIHHHIIHIIIIIIIIHGIIHIHHIHHIIIIIIIHGDDCDD
@HWI-D00621:464:HFY7KBCXY:1:1102:11314:82662 1:N:0:AAGAGGCATGAACCTT
AAGTCGTAACAAGGTTTCCGTAGGTGAACCTGCGGAAGGATCATTAGTGGATTTACAGAGGGTTGATGCTGGCAGTTTTAGCTGCATGTGCTTGCTCTTCTGATTTATTTACACCTGTGCACTTAATTTTTCAAAGGGAGGGTAGAACCTGCCTTTGGAACTTATAAACTCCTTGTAATTGAACTAATGGATGTTTATCTGCCACAAGGCAAATTTTAATACAACTTTTAACAACGGATCTCTTGGCTCTCGCATCGATGAAGAACGCAGC
+
IIIIHIIIHIIIIIIIIIIIIIIIHIIIIIIIIIIIIIHIIIIIIIIIIIIHIIIIGHIIHIIIIIIHHIEHIHIHIIIHIIIIIIIIIIIIIIIIIIIIIIIIIIIIIIIIHIIIIIIIIIIIIHIIIIIIIIIIIIIIIIIIIIIIIIHIIIIIIIIIIIIIIIIIIGIHHIHIIHHHHIIIIHIIIIHIIHIIIIIIIHEGIIIIIIIIIIIHIIIHIHHHIIHHHHEIIIIIIIIIIIHHIIIIIHHECGIIIIIIIIIIHIDDDAD
@HWI-D00621:464:HFY7KBCXY:1:1102:11865:82910 1:N:0:AAGAGGCATGAACCTT
AAGTCGTAACAAGGTTTCCGTAGGTGAACCTGCGGAAGGATCATTATTGAATAAAAACTTGAACAGGCTGTTTTTTGCTGGCCCTCCTCTCAGAGGGCATGTGCACGCTTGTCATTTTTTGTTTCTCCAACTGTGTGCACACATTGTAGACCTGCCCCCCTGGTGTAGAGTCTCGTATGGGATTTGATTGAGGATTGCTTATGCTTTCCTTGCAGGTGGTCTATATTCTTCACTACCTTTTTATGTTTTGAATGGGATAATAAAGTTTATACAACTTTCAGCAACGGATCTCTTGGCTCTCGCATCGATGAAGAACGCAGC
+
IIIIIIIIIIIIIIIIIIIIIIIIIIIIIIIIIIIIIIIIIIIIIIHIHIIIIIIIIIIIIIIIHIIIIHHIIIIIIIIHHIIHIIIHIEHHHHIIIIIIIIIHIIIIIHHIIIIIIIIIIIIIIIIIIIIIIIIHIIIIIIIHHHIIHHIIIIIIIIIIIIIIHIIIHHIIHIIIHHIHHIIIIIHIIHIIHHIHIHIIIIIIIIIHHHHIIHIIIIHHHIIIHHIIHHHIHHHHHIIIIIIIIIIIIIHIIIIIIIIIIIIIIIIIIIIIIIIIIIIIIIIIIIHIIIIIIHIHIIHIIIIIIIIIIIIIIIIHDDDDD
@HWI-D00621:464:HFY7KBCXY:1:1102:12313:82788 1:N:0:AAGAGGCATGAACCTT
AAGTCGTAACAAGGTTTCCGTAGGTGAACCTGCGGAAGGATCATTATCGTACTACAGAGGTGCTCAGGTTGTCGCTGACCTTTTGGTCGTGCACGCCTGAGTGCTCTCAATCCATTTCACCCATTGTGCATCACCGCGCGGGGTCTCCCCCCTCTTGAGAGGGGGAGGCTCGCGTTTTTCACACGAACACCCTTCTAGTTTAGAATGTCATTCATTTGCGATCATACGCAATCAATACAACTTTCAACAACGGATCTCTTGGCTCTCGCATCGATGAAGAACGCAGC
+
IIIIIIIIIIIIHIIIIIIIIIIIIIIIIHIIIIIIIHIIIIIIIIIIIIGIHIIIIIIIIIIIIIIIIIIIIIIIHHIIIIIIIIIIIIIIIIIIIIIIIIIIIIIIIIIIIIIIIIIIIIIIIIIIIIIIIIIIIIIIIIIIIIIIIIIIIIIIIIIIIIIIIIIIIIIIIIIIIIIIIIIIHEHHIIIIIIIIIIIIIIIIIIIIIIIIIIIIIIIHIIIIIIIIIIIIIIIIIIIIIIHIIIIIIIIIIIIIHFD1IIIIIIIIHIIIIIIIIIIIIIDDDBD
@HWI-D00621:464:HFY7KBCXY:1:1102:6553:83028 1:N:0:AAGAGGCATGAACCTT
AAGTCGTAACAAGGTTTCCGTAGGTGAACCTGCGGAAGGATCATTCATAATCAAGTGTTTTTATGGCACTTTCAAAAATCCATATCCACCTTGTGTGCAATGTCATCTCACTGGGGGCCACCGGCTGTCAAAAGCCGTCTGGTCACCTTTGGGATTTATATCTACTCAGAACTTTAGTGATTTTGTCTGAAACATATTATGAATACTTAATTCAAAATACAACTTTCAACAACGGATCTCTTGGCTCTCGCATCGATGAAGAACGCAGC
+
IIHIICHHHIIIIIIIIIIIIIIIIHIIIIIIIIIIIIHIHIIIIIIIHHIIIIIIIIIIIIIIIIGIIHHHIIIIIIIIIIIIIIHHIIIIHIIIIIIIIIIHIIIIIIIIIIIIIIIHIIIHIIIIIIIIIIIIIHIIIIIIIIIIIIHHIIIIIIIHHIIIIHIIIIIIIIHHHHHIIIIIIIIIIIIIIIIIIIIIIIIIIIIIIIHIIIIIIIIIIIIHFIIIIIIHIIIIIIHHF??IHIIIIIIIIIHHHIIHIHEIBDD?@
@HWI-D00621:464:HFY7KBCXY:1:1102:13171:83410 1:N:0:AAGAGGCATGAACCTT
AAGTCGTAACAAGGTTTCCGTAGGTGAACCTGCGGAAGGATCATTAATGGATTTGCAGAGGGTTGATGCTGGCAGTTTATCTGCATGTGCTTGCTCTTCTGATTTATTTACACCTGTGCACTTAATTTTTTTCAAAGGGAGGGTAGAACCTGCCTTTGGAACTTATAAACTCCTTGTAATTGAACTAATGGATGTTTATCTGCCACAAGGCAAATTTTAATACAACTTTTAACAACGGATCTCTTGGCTCTCGCATCGATGAAGAACGCAGC
+
IIIHIHIIIHIIIIIIIIIIIIIIIIIIIIIIIIIIHIIHIIIIIIIIIIIIIIHIHHHIIIIIIIIHIIIIGGHHIIIHIIIIIIIIIIIIIIIIIIIIIIIIIIIIIIIHIIIIIIIIIIIIIIIIIIIIIIIIIIIIIIHIIIIIIIIIGIIIIIIIHIIIIIIIIIIHIIIHHIIIIIIIIIIIIIIIIIIIIIIIIIIIHIIIIIIIIIIIIHIIIIIIHHIHIIIHHHHIIIIIIIIIHIIIIIHE=IIIIIIIIIIIIIICDCBD
@HWI-D00621:464:HFY7KBCXY:1:1102:9356:84703 1:N:0:AAGAGGCATGAACCTT
AAGTCGTAACAAGGTTTCCGTAGGTGAACCTGCGGAAGGATCATTATCGTACTACAGAGGTGCTCAGGTTGTCGCTGACCTTTTGGTCGTGCACGCCTGAGTGCTCTCAATCCATTTCACCCATTGTGCATCACCGCGCGGGGTCTCCCCCCTCTTGAGAGGGGGAGGCTCGCGTTTTTCACACGAACACCCTTCTAGTTTAGAATGTCATTCATTTGCGATCATACGCAATCAATACAACTTTCAACAACGGATCTCTTGGCTCTCGCATCGATGAAGAACGCAGC
+
IIIIIIIIIIIIIIIIIIIIIIIIIIIIIIIIIIIIIIIIIIIIIIIIIIIIIIIIIIIIIHIIIIIIIIIIIIIIIIIHHIIIIIIIIIIIIIIIIIIIIIIIIIIIIIIIIIIIIIIIIHIIIIIIIIIIIIIIIIIIIIIIIIIIIIIIIIIIIIIIIIIIIHIIIIIIIIIIIIIIHIIIIIIIIIIIIHIIIIIIIIIIIIIIIIIIIIIIIIIIIIIIIIIHIHIHIHHGFGIIIIIIIIIIIIIIIIIIIIH?IHHIIIIIIIIIIIIIIIIIIIDDDDD
@HWI-D00621:464:HFY7KBCXY:1:1102:15522:84850 1:N:0:AAGAGGCATGAACCTA
AAGTCGTAACAAGGTTTCCGTAGGTGAACCTGCGGAAGGATCATTATCGTACTACAGAGGTGCTCAGGTTGTCGCTGACCTTTTTGGTCGTGCACGCCCGAGTGCTCTCAATCCATTTCACCCTTTGTGCATCACCGCGCGGGGTCTCTTCCTCTTGGCTTGCTTCAAGAGGGGGAGGTTCGCGTTTTTCATACAAACACCCTTCTAGTTTAGAATGTCATTCATTTGCGATCATACGCAATCAATACAACTTTCAACAACGGATCTCTTGGCTCTCGCATCGATGAAGAACGCAGC
+
IIIGHIIIIIIIIIIIIIIIIIIIIIIHIIIHIHIIIIIIIIIIIIIIIIIIIIIIIHIIIIIIIIIHGHHHHIIIIIIIIIIIIIIHHIIIIIIIIIHIIIIIIIIIIIIIIIIIIIIIIIIIIIIIIIIIIHIIIIIIIIHIHIIIIIHIIIIIIIIIIIIIIIIIIIIIHHIIIIIIIIIIIIIIHIHIIHIIIIIIHIHGHHIIIIHHIIIIIIIIIIIIIIIIHGGDHIHHCCIIHFIIIIIIHIHHCIIHHIIIIIIIIIFIHIIIHHIIIGIIIHIIIIIIIIIIDDD?A
@HWI-D00621:464:HFY7KBCXY:1:1102:14563:85593 1:N:0:AAGAGGCATGAACCTT
AAGTCGTAACAAGGTTTCCGTAGGTGAACCTGCGGAAGGATCATTATAGTACAATAGAGGCACCTGGGCTGTCGCTGTCCTTAAAAGGATGTGCACGCCCAGAGTGCTCTCTCACATCCATCTCACCCCTTTGTGCATCACCGCGTGGGGCCCTCTCTTTTGGCTTGTTCCAGAGGGAGGGGTTCACGTTTTTACAAAAACAACCCATTAATGCATGTAGTAGAATGTCTTACTTTTTTGCGGTCACACGCAATCAATACAACTTTCAACAACGGATCTCTTGGCTCTCGCATCGATGAAGAACGCACC
+
IIIIIIHIIIIIIIIIIIIIIIIIIIIIIIIIIGIIIIIIIIIIIHHIIHIIIIHIIIIHIIIIIIIFFHFEHHIIIIIHHIIIIIIHIIIIIIIIIIIIIIIIIIIIIIIIIIIIIIIIIIIIIIIIHIIIHIIIIIIIIIIIIHIIIIIIIIIIIHIIIIIIIIIIHIHHHIIIIIIIIIIIIHIIHHIIIIIIIIIIIIHIIIIIIIHIIHIIIIIIIIIGIIIIIIIIIIIIIIIIIIIIIIHDIIIIIIIIIIIIIIHH?IHHIIIIIIIGIIIIIIIIIIIHH@IIIIIIGIIIIHEHDD<0D
@HWI-D00621:464:HFY7KBCXY:1:1102:12411:86166 1:N:0:AAGAGGCATGAACCTT
AAGTCGTAACAAGGTTTCCGTAGGTGAACCTGCGGAAGGATCATTCACAAACGAGTGTTTTATGGCACTCTTTAAAAATCCATATCCACCTTGTGTGCAATGTTTGTTGGGAAAGTCTTTTCTTTCCCTTCATAAATATCAACCTATATCTTTAACAACATTCGTCTGATAACATATTATGAATATACTTAATTCAAAATATAACTTTCAACAACGGATCTCTTGGCTCTCGCATCGATGAAGAACGCAGC
+
IIIHIIHIIIIIIIIHHIIIIIIIIIHIIHIIIIIIIIIIIIIIIIIIIIIIIIHIHIIIIIIIIIIIIIIIIIIIIIIIIIIIIIIIIIIIIHIIIIIIIIIIIIIIIIIHIIIIIIIIIIIIIIIIIIIIIIIIIIIIIIIIIIIIIIIIHIIIIIIIIIIIIIIIIIIIIIIIIIIIIIIIIIIIIIIIIIIIIIIIIIIIIHIIIIHIIIIIIIHIIIIIIHHIIIIIIIIHIIIIIIIIIIDDDDD
@HWI-D00621:464:HFY7KBCXY:1:1102:14074:86067 1:N:0:AAGAGGAATGAACCTT
AAGTCGTAACAAGGTTTCCGTAGGTGAACCTGCGGAAGGATCATTATTGAAATAGCATGACGAGTTGTCGCTGGCCTCTTTCAAGTTGGCTGTGCACGCTCCGTCGTTCTTTTATTTCTCCATCTATTTGTGCACATCTTGCATGTTTCTCAAGGGGAGTGGGTTTTGTTCCAGGGGCTTCCTTGGATTCCATTAGGTCTGCTTTGCAAACATCTGTATTTGCGGGCTTTCCTTGCCATTTCTCTTGGGACCATGTCATTATCACATACATATATATACCATGAATGAAAACATTTGATGCATGACACAACTTTCAGCAACGGATCTCTTGGCTCTCGCATCGATGAAGAACGCAGC
+
IIHIIIIIIIIIHIIIIIIGIIIIIIIIHIIIIIIIIDHIIIIIIIHHHHIIIIHHHIIIIIIIIIIIIIIGIHIIIIIHIIIIIIIIIIIIIHIIIIIIIIIIIIIIIIIIIIIIIIIHIIIIIIIIIIIIIIIIIHIIIIIIIIIIHIHIHIIIIHHHHHIHHIIIIIIHHIIIIIIIIHIHIHGIIIIIIIIHHIIIIIIIIIIIIIIIIIIIIIIIIHIIIIHIIIIIIIIIIIIIHIIIIIIIIIIIIIHHIHHHIIHHIHGIIGIIIIIIIIIHGGHGIIIIIHHIIIIIIIIIIIIIHHIIHHIHEIIIIIHHHIIIIIIIIHHHIIHHF0IIHIIIIIIIIIIIDBD0D
@HWI-D00621:464:HFY7KBCXY:1:1102:13055:86335 1:N:0:AAGAGGCATGAACCTT
AAGTCGTAACAAGGTTTCCGTAGGTGAACCTGCGGAAGGATCATTATTGAAATAGCATGACGAGTTGTCGCTGGCCTCTTTCAAGTTGGCCGTGCACGCTCCGTCGTTCTTTTATTTCTCCATCTATTTGTGCACATCTTGCATGTTTCTCAAGGGGAGTGGGTTTTGTTCCAGGGGCTTCCTTGGATTCCATTAGGTCTGCTTTGCAAACATCTGTATTTGCGGGCTTTCCTTGCCATTTCTCTTGGGACCATGTCATTATCACATACATATATATACCATGAATGAAAACATTTGATGCATGACACAACTTTCAGCAACGGATCTCTTGGCTCTCGCATCGATGAAGAACGCAGC
+
IIIHIIIIIIIIIIIIIIIIIIIIIIIIIIIIIIIHHIIIIIIIIIHIIIIHIHIIIIIHIIIIIIIIIIIIIIIIIIIHIIIIIIHIIIIIIIIIIIIIIIIIIIIIIIIIIIIIIIIIHIIIIIIIIIIIHIIIIIIHIIHIIIIIHIIIIIIIIHIHIIIIHHHHIIIHEHIHIGHIIIHEIIIIIHIHHHIIGIHIIIIIIIHHIHIIIIIIHHIIIIIIIHHIIIIIFGIIIIIIHIIIIIIHIIIIIHGGHIIIIIIIIHHIIHIIIHIHD<EHHHIIIIIIHHEIHIIIIIIIIHIIHEGIHIIIIIHIIIIIIIIIIIIHH?IIIIIIIIIIIHHIIIIIIIHHD@DDD
@HWI-D00621:464:HFY7KBCXY:1:1102:9435:87432 1:N:0:AAGAGGCATGAACCTT
AAGTCGTAACAAGGTTTCCGTAGGTGAACCTGCGGAAGGATCATTCATAATAAGTGTTTTATGGCACTTTTTAAATCCATATCCACCTTGTGTGCAATGTCAGTCGATCTTCTTCATGGAGATCGGCCAAACATCAACCTTATCTTTTAACTCTTTGTCTGAAAAATATTATGAATAAACAATTCAAAATACAACTTTCAACAACGGATCTCTTGGCTCTCGCATCGATGAAGAACGCAGC
+
IIIIIIIIIIIIIIIIIIIIIIIIIIFHDIHIIIIIIIHIIIIIIIIIIIIIIIIIIIIIHIIIHHIIIIIIHIIIIIIIIIIIIIIIIHIIIIIIIIIIIIIIIIIIIIIIIIIIIIIIIIIIIHIIIIIIIIIIIIIIIIIIHIIIIIIIIIIIHHHHIIHIIIIHIHHHIIHIIHIIIIHHHIIIIIHHIIIIHIIIIIIIHIIIIIIIIIIHIIIIHIIIIHIHIIIIIIIIDDDDD
@HWI-D00621:464:HFY7KBCXY:1:1102:10530:88725 1:N:0:AAGAGGCATGAACCTT
AAGTCGTAACAAGGTTTCCGTAGGTGAACCTGCGGAAGGATCATTCATAATAAGTGTTTTATGGCACTTTTTAAATCCATATCCACCTTGTGTGCAATGTTTTGAAAATCGCCTTCTTGGTGGTTTTTTAATTACATCAACCAATTTTAACAAATTTGTCTTAAAAATTCTTGAATAAATATAATTCAAAAAACAACTTTCAACAACGGATCTCTTGGCTCTCGCATCGATGAAGAACGCAGC
+
IIIIIIIIIIIIIIIIHIHIIIIIIIIIIIIIIIIIIIIGIIIIHIIIIIIIIIIIIIIIIHIIIIIIIIIIIIIIHIHHHHIIIIIIIIIIIIIIIIIIIIIIIIIIIIIIIIIIIIIIHIIIHIIIIIIIIIIHIIHIIHIIIIIIIHIIIIIIIIHIIIIIIIIIHHIIIIIIIIIIIIIHIHIIIIIIIIHIIIIIHIIIIIIIIIIIIIIIIIIIIIIIIIIIIIIIIIIIIIDDDDD
@HWI-D00621:464:HFY7KBCXY:1:1102:7872:89313 1:N:0:AAGAGGCTTGAACCTT
AAGTCGTAACAAGGTTTCCGTAGGTGAACCTGCGGAAGGATCATTCACAAACGAGTGTTTTATGGCACTCTTTAAAAATCCATATCCACCTTGTGTGCAATGTTTGTTGGGAAAGTCTTTTCTTTCCCTTCATAAATATCAACCTATATCTTTAACAACATTCGTCTGATAACATATTATGAATATACTTAATTCAAAATATAACTTTCAACAACGGATCTCTTGGCTCTCGCATCGATGAAGAACGCAGC
+
HHIIIIIIIIIIIIIIIIIIIIIIIIHHHIIIIIIIIIIIIIIIIIIIIIIIIHIIIIIIIIIIIIIIIHIIIIIIIIIIIIIIIIHGHIIIIHHGHHIIIIIIIIIIIIIIIIIIIIIIIIIIIIIIIIIIIIIHIIIIHHIIIIIIIIIIIIIIGHIIIIIIIIIIHIIIHIIIIIIIHIIIIIIIIIIIIHIIIIIIIIIIHIIIIIIIIIIIIIIHHEHIIGIIIIIIIIIHHHIIIIIIIIDDDDD
@HWI-D00621:464:HFY7KBCXY:1:1102:10304:89267 1:N:0:AAGAGGCATGAACCTT
AAGTCGTAACAAGGTTTCCGTAGGTGAACCTGCGGAAGGATCATTATCGTACTACAGAGGTGCTCAGGTTGTCGCTGACCTTTTGGTCGTGCACGCCTGAGTGCTCTCAATCCATTTCACCCATTGTGCATCACCGCGCGGGGTCTCCCCCCTCTTGAGAGGGGGAGGCTCGCGTTTTTCACACGAACACCCTTCTAGTTTAGAATGTCATTCATTTGCGATCATACGCAATCAATACAACTTTCAACAACGGATCTCTTGGCTCTCGCATCGATGAAGAACGCAGC
+
IIIIIIIIIIIIIIIIIIIIIIHGHIIIIIIIIIIIIIIGIIGGIHIIIIIIIIIIIIIIIIIIIIIHIHIIHIIIIHIGHIIIIIIIIHIIIIIIIIIIIIIIIIIIIIIIIIIIIIIIIIIIIIIIIIIIIIIIIIIIIIIIIIIIIIIIIIIIIIIIIIIIIIIIIIIIIIIIIIIIIIIIHHIIIIIIIHHIIHIIIIIIIHIIIIIIIIIIIIIHIIIIIIIIIIIHGIIHHHIIIIIIIIIIIIIIIIIIIHG?IIIIHIIIHIIHIIIIIIIIIIDDDAD
@HWI-D00621:464:HFY7KBCXY:1:1102:13336:89399 1:N:0:AAGAGGCATGAACCTT
AAGTCGTAACAAGGTTTCCGTAGGTGAACCTGCGGAAGGATCATTATTGAATAAAAACTTGAACAGGCTGTTTTTTGCTGGCCCTCCTCTCAGAGGGCATGTGCACGCTTGTCATTTTTTGTTTCTCCAACTGTGTGCACACATTGTAGACCTGCCCCCCTGGTGTAGAGTCTCGTATGGGATTTGATTGGGGATTGCTTATGCTTTCCTTGCAGGTGGTCTATATTCTTCACTACCTTTTTATGTTTTGAATGGGATAATAAAGTTTATACAACTTTCAGCAACGGATCTCTTGGCTCTCGCATCGATGAAGAACGCAGC
+
IIIHIIIIIIIIIIIIIIIIIIIIIIIIIIIIIIIIIIIIIIIGIIHIIIIHIHIIHIIIHIIIIIIIIIHIIIIIIIIHIIIIIIIIIIIIIIIIIIIIIIIIIIIIIIIIIIIHIIIIIIIIIIHHIIIIIIIIHIIIIIIIIIIIHHHIIIIIIIIIIIIIIIHIIHIHIIIHIIHIIIIIIIIIII$IIIIIIIIIIIHHIIIHIIIHHIIHHGHHHIIIIIHIIIIIIIIIHHIIIIIIIIIGIIIIIIIIIHHIIIIIIIIIIIIIIIIIIHIHIIIIIIIIIIIIIIIIIIIGIIIIIIIIIIIIIIIIDBDDC
@HWI-D00621:464:HFY7KBCXY:1:1102:13735:89390 1:N:0:AAGAGGCATGAACCTT
AAGTCGTAACAAGGTTTCCGTAGGTGAACCTGCGGAAGGATCATTATCGTACTACAGAGGTGCTCAGGTTGTCGCTGACCTTTTGGTCGTGCACGCCTGAGTGCTCTCAATCCATTTCACCCATTGTGCATCACCGCGCGGGGTCTCCCCCCTCTTGAGAGGGGGAGGCTCGCGTTTTTCACACGAACACCCTTCTAGTTTAGAATGTCATTCATTTGCGATCATACGCAATCAATACAACTTTCAACAACGGATCTCTTGGCTCTCGCATCGATGAAGAACGCAGC
+
IIIHIIIIIIIIIIIIIIIIIIIIIIHIGHHIIIIIIIIIIIIIIIIIIIHIIIIIIIIIIIIIIIIIIIIHHHIIIHHGIIIIIIIIIIIIIIIIIIIIIIIHIIIIIIIIIIIIIIIIHIIIIIIIIIIIIHIIIIIIIIIIIIIIIIIIIIIIIHIIIIIIIIIHHIIIIIIIHIIIIHHIIIIIIIIIIIIIIIIIIIIIIIIIIIIIIHIIIIIIIIIIIIIIIIHHIIIIIIIIIIIIIIIIIIIIIIIIIIIIHIIIIIIIIIIHGIIIIIIIIIDDDDD
@HWI-D00621:464:HFY7KBCXY:1:1102:10168:90109 1:N:0:AAGAGGCATGAACCTT
AAGTCGTAACAAGGTTTCCGTAGGTGAACCTGCGGAAGGATCATTACCGTAATTGGGTTGTCGCTCAAAGTAGCACGCCCTCCATACATACACACCTTGTGCACTCTATCTATCTATTACAGCCTGTCTCTAATGCATGTCTCTTGATAATTCTACGGAATAGAATACAACTTTCAACAACGGATCTCTTGGCTTTCGCATCGATGAAGAACGCAGC
+
IIIIIIIIIIIIIIIIIHIIIIIIIIIIIIIIIIIIIIIIIIIIIIIIIIIIIIIHIIIHHIIIIIIGIIIIHHHIHIIHHHIIIIIIIIIII:IIIIIIIIIIIIIIIIIIIIIIIIIIIHIIIIIIIIIIIIIHIIIHIIIIIIIIIIIIIIIIIIIIIIIIIIIIIIHIHIIHHIIHIIIGIIIIIIIIIIIIIIIIIIIIHIIIIIIIHIIII
@HWI-D00621:464:HFY7KBCXY:1:1102:8259:90308 1:N:0:AAGAGGCATGAACCTT
AAGTCGTAACAAGGTTTCCGTAGGTGAACCTGCGGAAGGATCATTATTGAATAAAACTTGGTTGGGCTGTTGCTGATCCCTCGGGGTATGTGCACGCCTTTCCACCTTTTTCAACCACCTGTGCACCTTTGTAGACCCTGGATATCTCTCGAGTTGTTAAAACTTGGTTTGAGGACTGCTGTGCTTGCAAGAGTCAGCTTTCCTTGCATTTCTGGGTCTATGTCTTTCATATACACTGTATGTCACAGAATGTTATTGATAAGGCTTTGCCTTTTAAATTAATACAACTTTCAACAACGGATCTCTTGGCTCTCGCATCGATGAAGAACGCAGC
+
IIIIIIIIIIIIHIIIIIIIIIIIIIIIIIIIIIIIIIIIIIIIIIIIIIIIGIIIIIIHHHIIIIIIIIIHIIHHIIIHIIIIIHIIHIIGIIIIIIIGIIIIIIIIIIIIIIIIIIIIIIIIIIIIIIIHHIHIIIIIIIIIIIIIIIHHIIIHIIIHIHIHIIIIIIIIHIIIIIIIIIIIIHIIIIHIIIIIIIIIIIIIIIIIIIHIIIHHHCHIHHIHIIIIIIHHHIHHIIIIIIIIIIIIIIIIHIIIIIIIIIIHIIIIIIIIIIIIIIIIIIIIIHIIIIIIIIIHHIIIHIHGD<1IIIIIIIIIIIIIIIIIIIIIHDCABB
@HWI-D00621:464:HFY7KBCXY:1:1102:12578:91345 1:N:0:AAGAGGCATGAACCTT
AAGTCGTAACAAGGTTTCCGTAGGTGAACCTGCGGAAGGATCATTCACAAACGAGTGTTTTATGGCACTCTTTAAAAATCCATATCCACCTTGTGTGCAATGTTTGTTGGGAAAGTCTTTTCTTTCCCTTCATAAATATCAACCTATATCTTTAACAACATTCGTCTGATAACATATTATGAATATACTTAATTCAAAATATAACTTTCAACAACGGATCTCTTGGCTCTCGCATCGATAAAGAACGCAGC
+
IIIIIIIIIHIIIIIIIIHIIIIIIIIHIIIIIIIIIIIIIIIIIIIIIIHIIHHHIIIIIIIIIGIIIIIIIIHIIIIIIIIIIIIHIIIIHIIIIIIIIIIIIIIIHHHHHHIIIIIIIHIHIIHEHIIIIIIIIIIIIIHIIIIIIHIIIIIHHIIIIIIIIIIIIIIIIIIIHHIIIIIIIIIIIIIIIIIIIIIHIIHIIIIIIIIIIIIIIHHIHIHIIIIIIHIIIIIIIIIIIIIIIICDDDD
@HWI-D00621:464:HFY7KBCXY:1:1102:9562:92154 1:N:0:AAGAGGCATGAACCTT
AAGTCGTAACAAGGTTTCCGTAGGTGAACCTGCGGAAGGATCATTATCGTACTACAGAGGTGCTCAGGTTGTCGCTGACCTTTTGGTCGTGCACGCCTGAGTGCTCTCAATCCATTTCACCCATTGTGCATCACCGCGCGGGGTCTCCCCCCTCTTGAGAGGGGGAGGCTCGCGTTTTTCACACGAACACCCTTCTAGTTTAGAATGTCATTCATTTGCGATCATACGCAATCAATACAACTTTCAACAACGGATCTCTTGGCTCTCGCATCGATGAAGAACGCAGC
+
HIIIIIIIIIIIIIHIIIIIIIIIIIIIIIIIIIIIIIIGHIIIIIIIIIIIIIIIIHIIIIIIIIIIIIIIHIIIHCHHIIIIIIIIIIIIIIIIIIIFHIIIIIIIIIIIIIIIIIIIIIIIIIIIHIIIIIIIIIIIIIIIIIIIIIIIIIIIHHIHIIIIIIIIIIIIIIIIIIHIHIIHHIIHHIIGIIIHHIHIIIIIIHIIIIIHIIIIIIIIIIIIIIIIIIIIIIIHHHIIIIIIIIIIIIIIIIIIHIIHIGIIIIIIIIIIIIIIIIIIIIDDDDD
@HWI-D00621:464:HFY7KBCXY:1:1102:12732:93141 1:N:0:AAGAGGCATGAACCTT
AAGTCGTAACAAGGTTTCCGTAGGTGAACCTGCGGAAGGATCATTATTGAAATAGCATGACGAGTTGTCGCTGGCCTCTTTCAAGTTGGCCGTGCACGCTCCGTCGTTCTTTTATTTCTCCATCTATTTGTGCACATCTTGCATGTTTCTCAAGGGGAGTGGGTTTTGTTCCAGGGGCTTCCTTGGATTCCATTAGGTCTGCTTTGCAAACATCTGTATTTGCGGGCTTTCCTTGCCATTTCTCTTGGGACCATGTCATTATCACATACATATATATACCATGAATGAAAACATTTGATGCATGACACAACTTTCAGCAACGGATCTCTTGGCTCTCGCATCGATGAAGAACGCAGC
+
IIIIIIIIIIIIIIIIIIIIIIIIIIIIIIIIIIIIIIIIHIIIGIGHIHIIIIIIIIIIIHHIIIIIIIIHIIIIIIIGHIIIIIIIIIIIIIIIIIIIIIIIIIIIIIIIIIIIIIIIIIIIIIIIIIIHIIIIIIIIIIIIIIHHHHIHIGIIIFHHHHIHCHHIIIIGHIHHHGHIIIIIHHIHIIIIIIIHIIIIIIIIIIIIIIIHHIIIIIIIIIGIHHHHHHHHIHIIHHIIHIIIIIHIIIIIHHGCHIIIIIHHIHFIIIIFIHHIIHIIIGIIIIIIIIHIIIIIIIIIIIIIIIHIIIIHHHHIIIIIIIHHIIIIIIIHIIIIIIIIIIIIHIIIIIHGDDDDA
@HWI-D00621:464:HFY7KBCXY:1:1102:15171:93034 1:N:0:AAGAGGCATGAACCTT
AAGTCGTAACAAGGTTTCCGTAGGTGAACCTGCGGAAGGATCATTAATGGATTGTAATGGGAGCTGATGCTGTGTGGCCAAATTTTCTTTGACTACAATGTGCTCGCTTCTAGCAACATTTTTTCTAAACACCTGTGCACCTTGTGGGGGGGAATTATCTTTTCCCCCTTCTCTCACAAACATTTTTCAATGTTGAATGTTCATTGTGCCTAATGCATGGCCTTAATAAAATATAATACAACTTTTAACAACGGATCTCTCGGCTCTCGCATCGATGAAGAACGCAGC
+
IHIHIIIIIIIIIIIIIIIIIIIIIIIIIIIIIIIGIIIIIIIHIIIIIIIHIIHHHIHHIHIIIIIIIIIIIIIIIIIIIIIIIIIHIIIHIIIIIIIIIIIHIIIIIIIIIIIIIIIIIIIIIHHIIHIIIIIIIIIIIIIIIHIIIHIIHIIIIIIIIIIHHHIIIIIIHIIHIIIIIIIIIIIIIIIIIIIIIHHIIIIIIIHIIHHIIIIIIIIIIIIIIHIIIIIIIIIIHFFIHIIIIIIIIHHHIIIHHDF</IIIIIIIIIGHIIHIIIIIIHHDDADB
@HWI-D00621:464:HFY7KBCXY:1:1102:12583:95100 1:N:0:AAGAGGCATGAACCTT
AAGTCGTAACAAGGTTTCCGTAGGTGAACCTGCGGAAGGATCATTCACAATGAGTGTTTTATGGCACTCTTTAAAAATCCATATCCACCTTGTGTGCAATGTTTGTTGGGAGAGAGGCAACTCTTTCCCTTCACAAATATCAACCTATATCTTTAACAACATTCGTCTGATAACATATTATGAATATACTTAATTCAAAATATAACTTTCAACAACGGATCTCTTGGCTCTCGCATCGATGAAGAACGCAGC
+
IIIIIIIIIIIIIIIIIIIIIIIIIIGHIIIIIIIIIIIHIIIIIIIIIIIIIIHHIIIIGHHIIIIIIIIIIIIIIIIHHHIIIIIIIHIIIIIIHIIIIIIIIIIIIIIIIIIIIIGIIIIIIIIIIIIIIIIIIIIHIIIIIIIIIIIIIIIIIIIIIIIIIHIIIIIIIIIIHIIIIIIIHIHIIIIIIIIIIIIIIIIIIIIIIIIIIIIIIIIHIHHGHIIIIIHIGIHIIIIIIHHIIIICDDAD
@HWI-D00621:464:HFY7KBCXY:1:1102:5322:95580 1:N:0:AAGAGGCATGAACCTT
AAGTCGTAACAAGGTTTCCGTAGGTGAACCTGCGGAAGGATCATTATCGAATACCACTTCGAGGAAAGGTTGTGCTGGTCGTTCTTTTTACCGAGACGACATTCGTGCACACCTTTCTGACCCTCTTCTTTCAAAAACCTGTGAACCTCTTGTAGGCCAAGAGATTGGTCTACATTTTTTGTTTACAACCCCCCTGTTGCATGTACATGAACAATTGTTGATATTAATAACACAACTTTCAACGATGGATCTCTTGGCTCTCGCATCGATGAAGAACGCAGC
+
EEHEHDHIIIIIHIFHEHIIIIIIFHIGIIIIIHHHHEEHHIIIGHHIIHHHIIIIIIIHHHHIHIHIIIIIIIIIIIIHIIIIIIIIIIIHIIIIHIHIIIIIIIHIIIIIIIIIIIIIIIIHIIIIIIIIIIIHHIIIIIIHIIIIIIIHIIIIHIIHIIHIGHIIIIIIIHIIIIIIHHIIIIHIHIIIIIIIIIIIHIIHIIIIIIHHIHIHHHHICHGIHHHHD<EGHIHHEEIIIHEHHEHCHIHHIHHHFHHHIIHH?HHHCIIHCIHEDDDD@D
@HWI-D00621:464:HFY7KBCXY:1:1102:12469:95542 1:N:0:AAGAGGCATGAACCTT
AAGTCGTAACAAGGTTTCCGTAGGTGAACCTGCGGAAGGATCATTATCGTACTACAGAGGTGCTCAGGTTGTCGCTGACCTTTTGGTCGTGCACGCCTGAGTGCTCTCAATCCATTTCACCCATTGTGCATCACCGCGCGGGGTCTCCCCCCTCTTGAGAGGGGGAGGCTCGCGTTTTTCACACGAACACCCTTCTAGTTTAGAATGTCATTCATTTGCGATCATACGCAATCAATACAACTTTCAACAACGGATCTCTTGGCTCTCGCATCGATGAAGAACGCAGC
+
IIIHHHEHHHIIIHIIIIIHHIIGHIIIIHHIIIIIIIIHIIIIIIIIIIHHHIIIIHIHIIIIHIIHHIHHIIIIHEIIHIIIIIIIIIIIIIIIIIIIIIIIIIIIIIIIIIIIIIIIIIIIIIIIIIIIIIIIIIIIIHHHIIIIIIIIIHIIIHIIIIIIIHIIIHIIIIIGHIIIIIIIHHHI6IIIIIIIIIHHHHIIIHIIIIIIIIIIIIIIHIHIIIIIIIIIIHFIHHIIGIIHIIIHIHIHFHHIIIIIIHIIIHHHHEIIIIHHCEIIHHD@D@D
@HWI-D00621:464:HFY7KBCXY:1:1102:14113:97234 1:N:0:AAGAGGCATGAACCTT
AAGTCGTAACAAGGTTTCCGTAGGTGAACCTGCGGAAGGATCATTCATAATAAGTGTTTTATGGCACTTTTTAAATCCATATCCACCTTGTGTGCAATGTCAGTCGATCTTCTTCATGGAGATCGACCAAACATCAACCTTTATCTTTTAACTCTTTGTCTGAAAAATATTATGAATAAACAATTCAAAATACAACTTTCAACAACGGATCTCTTGGCTCTCGCATCAATGAAGAACGCAGC
+
IIIIIIIIIIIIIIIIIIIIIIIIIIHGEDHHIIIIIIIIHIHHIIIIIHHHIIIHHIIIHIHHHHIIHIHIIIIIIIIHGHIIIHIIIIIHIIIIGIIIIIIIIIHHIIIIIIHIIIHIIHIIIIIIIIHHHIIIIIIIIHIHIIIIHIHHHHHHIHIIIHIIIHIHIIIIIHFHHIIIHIHHHIHHHFGHIIIIHIHHHHHHGIHIIIIIIIIIIIIIIIIHHHEHHHGCEIHHHDDD@D
@HWI-D00621:464:HFY7KBCXY:1:1102:6865:98542 1:N:0:AAGAGGCATGAACCTT
AAGTCGTAACAAGGTTTCCGTAGGTGAACCTGCGGAAGGATCATTATTGAATAAAACTTGGTTGGGCTGTTGCTGATCCCTCGGGGTATGTGCACGCCTTTCCACCTTTTTCAACCACCTGTGCACCTTTGTAGACCCTGGATATCTCTCGAGTTGTTAAAACTTGGTTTGAGGACTGCTGTGCTTGCAAGAGTCAGCTTTCCTTGCATTTCTGGGTCTATGTCTTTCATATACACTGTATGTCACAGAATGTTATTGATAAGGCTTTGCCTTTTAAATTAATACAACTTTCAACAACGGATCTCTTGGCTCTCGCATCGATGAAGAACGCAGC
+
IIIIIIIIIIIIIIIIIIIIIIIIIIIIIIIIIIIIIIIIIIIIIIHIIIIIIIIIIIIGCHIIIIIIIIIIIIHHIIHHHIIIIIIIIIIIIIIIIIIIIIIIIIIIIIIIIIIHIIIIIIIIIIIIIIIIIIHIIIIIIIIIIIIIIIIIHHHHIIIHHIIIHIIIIIIIIIIIIIIIIIIHIIIIIIIIIIIIHIIIIIIIIIIIIIIIIIHIIIIIIIIFHIIIIIIIIIIIIIIIHHHEIIIIIIIIHHIIIIIIIIIIIIIIHHIIIIIIIIIIIIIIHIIIIIIIIIIIIIIIIIIIIIIIIIIIIIIIIIIIIIIIIIIIIDDDDD
@HWI-D00621:464:HFY7KBCXY:1:1102:12735:98984 1:N:0:AAGAGGCATGAACCTT
AAGTCGTAACAAGGTTTCCGTAGGTGAACCTGCGGAAGGATCATTATCGTACAACTGAGGTGCAAGGGCTGTCGCTGACCTTCAAAGGTTGTGCACGCCCAAGCACTCTTACACATCATCCATCTTACCCCTTTGTGCATCACCGCGTGGGCCCCCCTTTGCAGGAGGGCTTGCGTTTTCACATAAAACTTGATATAGTGTAGAATGGTTTCTTTTGCGGTCACACGCAATTAATACAACTTTCAACAACGGATCTCTTGGCTCTCGCATCGATGAAGAACGCAGC
+
IHIIIIIIIIIIIIIIIIIIIIIIIIIGIIIIIIIIHIIHIIIIIIHHIIHIIHIIIIIIIIIIIHHHIIIIIIIIIHHEHIIIIHIIIIIIHIIIIIIIIIIIIIIIIIIIIIIIIIIIIIIIIHIIIIIIIIIIIIIIIIGHIIIIIHHIIIIIIIHHIIIIIIIIIIIIIHIHIIIIIIHIHIIIIIIIIIHIIIIIIIIIIIHIIIIIIIIIIIIIIIIIIIIIIHHHIIIHHIIIH?IIIIIIIHIIIIIIIIIHIIIIHIGIIIIIIGIIIIIIIDDDDD
@HWI-D00621:464:HFY7KBCXY:1:1102:7663:100140 1:N:0:AAGAGGCATGAACCTT
AAGTCGTAACAAGGTTTCCGTAGGTGAACCTGCGGAAGGATCATTATTGAAATAGCATGACGAGTTGTCGCTGGCCTCTTTCAAGTTGGCCGTGCACGCTCCGTCGTTCTTTTATTTCTCCATCTATTTGTGCACATCTTGCATGTTTCTCAAGGGGAGTGGGTTTTGTTCCAGGGGCTTCCTTGGATTCCATTAGGTCTGCTTTGCAAACATCTGTATTTGCGGGCTTTCCTTGCCATTTCTCTTGGGACCATGTCATTATCACATACATATATATACCATGAATGAAAACATTTGATGCATGACACAACTTTCAGCAACGGATCTCTTGGCTCTCGCATCGATGAAGAACGCAGC
+
IIIIIIIIIIIIIIIIIIIIIIIIIIIIIIIIIIIIIIIIIIIIIIHIHHIIIIIHHIIHIIIIIIIIIIIHIIIIIIHFHIIIHIIIIIIIIIIIIIIIIIIIIIIIIIIIIHIIIIIIIIIIIIIIIIIHIIIIIIIIIIIIIIIIIIIIHHIIIHIHHIIIIIIIIIIHIIIIIIIIIIIIIIIIHIIIIIIHIIIIIIIIIIIIIIIIIIIIIIIIIIIIIHGIIHIGIIIIIHGIIHIGIIIIIIGIIIHFHIHIIIIHHIIIIIIIIIIIHEIIIHIIIIIIIIHHGIIIIIIIIIIIIHHHHHIIHIIIIIIIIIIIIHIIIIIIIIIIIIIIIIIIIIIIIIIIDDDDD
@HWI-D00621:464:HFY7KBCXY:1:1103:14209:42588 1:N:0:AAGAGGCATGAACCTT
AGTCGTAACAAGGTTTCCGTAGGTGAACCTGCGGAAGGATCATTATCGTACAACTGAGGTGCAAGGGCTGTCGCTGACCTTCAAAGGTTGTGCACGCCCAAGCACTCTTACACATCATCCATCTTACCCCTTTGTGCATCACCGCGTGGGCCCCCCCTTTGCAGGAGGGCTTGCGTTTTCACATAAAACTTGATATAGTGTAGAATGGTTTCTTTTGCGGTCACACGCAATTAATACAACTTTCAACAACGGATCTCTTGGCTCTCGCATCGATGAAGAACGCAGC
+
IIIIHHIHHHII?HIHIHIIIIHHGHHHGHHHGHIHHHHIHIIGHHGHHIHHHIIHHHIIHIHIHIIHIIIIHHEIHIHGHHHHHIIIIIIIIIHIIIIIIIIIIIIIIIIIIIIIIIIIIIIIIIIIIIIIIIIIIGIHIIIIIIIIIHGHIIIIIIIIIIIIIIIIHIIIIIIHIIIIIIIIHIIIIIIIHHIIIHIIIIIIIIIHFIIIIIIIIHHHHIIIIIIHFIIIIIIHHHIIHHHHIIIIHIIHIIHHHHIGHIIIIIGIIIHEHIHIIIHHHDD@?D
@HWI-D00621:464:HFY7KBCXY:1:1103:9490:44550 1:N:0:AAGAGGCATGAACCTT
AAGTCGTAACAAGGTTTCCGTAGGTGAACCTGCGGAAGGATCATTAATGATTGCGAATCGTTGTCTGCAGTGCTGGCCGGGTCGCTCTGGCAAGTGCACGCAGACAGCTTTCATCCAATACCCTGTGAACCTTTGGCCTCTTGCTAGCTTCGGCCAGCAGAGGATTTTACACACTCGAATGTAATGAAATTATTGTTGTGCGCAGCACTACTATACAACTTTCAACAACGGATCTCTTGGCTCTCGCATCGATGAAGAACGCAGC
+
IIIHHIHIIIIIIHHHIIIIIIHHIIIIIIIIIIIHHHIIIIIIIIIIIIIIIIIIIHIIIIHHHHIIIIIHHHIHIIIHHHIIIHIIIIIIIIIIIIIIIIIIIIIIIIIIIIIIIIIIIIIIIIIIIIHIIIIIIIIIIIIIIIIIIIIIIIIIIIIIIIIIIIIIIIIIIIIIIIIIIIIHHIIIIIIIIIIHIIIIIIIIIHIIHIIIIIIIIIHIIIIIIIIIIIIIIIIIHG?HHDHFIIIHHHFHIIIIIIIICDDCC
@HWI-D00621:464:HFY7KBCXY:1:1103:11962:44962 1:N:0:AAGAGGCATGAACCTT
AAGTCGTAACAAGGTTTCCGTAGGTGAACCTGCGGAAGGATCATTACAGAAAGTAAACGCGGGTCAAACCGCGAACTTTTAAACCTTTGACGATTGACTCATGTTGCCTCGGCGGGTTCGCCCGCCAGAGGATACATCAAAACTCCTGTTTTAACGGTGTTGTCTGAGCTACAAGCAACGAATCAAAACTTTCAACAACGGATCTCTTGGTTCTGGCATCGATGAAGAACGCAGC
+
IIIIIIIIIIIIIIIIIIIIIIIIIIIIIIIIIIIHIIIIIIIIIIIIIIIIIIIIIIIIIIHHHIIIIIIIIIIIIIIDHHHIIIIIIIIHIIIIIIIIIIHIIIIIIIIHIIIIIIIIIIIIHIIIIIIIIIIIIIIIIIIIIIIHHHIIIIHIGIIIIIIIIHIHHIIIIIIIIIIIIIIIIIIIIIIHIHIIIIIIIIIIIIIIIIIIHHHIIIIIIIIIIIIIHIDDDAD
@HWI-D00621:464:HFY7KBCXY:1:1103:14459:45902 1:N:0:AAGAGGCATGAACCTT
AAGTCGTAACAAGGTTTCCGTAGGTGAACCTGCGGAAGGATCATTCATAATAAGTGTTTTATGGCACTTTTTAAATCCATATCCACCTTGTGTGCAATGTCAGTCGATCTTCTTCATGGAGATCGGCCAAACATCAACCTTATTTTTTAACTCTTTGTCTGAAAAATATTATGAATAAACAATTCAAAATACAACTTTCAACAACGGATCTCTTGGCTCTCGCATCGATGAAGAACGCAGC
+
IIIIIIHHIIIIIIIIIHHIIIIIIIIIIIIIIIIIIIIIIIIIIIIIIIIIIIIIHIIIHIHIIIIIIIIIIIIIIIIIIIIIIIIIIIIIIIIIIIIIIIIIIIIIIIIIIIIIIIIIIHIIIIIIIIIHIHIHHIIIIIIIIIIIIIIIIIIIIIIIIHHIHIIIIIIIIIIIIIIIIIIIIIIIIIIIIIHHHHHHHIIIIIIHHIIIIIIIHGIIHIIIIIIIIIIIIIIIDDD?D
@HWI-D00621:464:HFY7KBCXY:1:1103:14443:46941 1:N:0:AAGAGGCATGAACCTT
AAGTCGTAACAAGGTTTCCGTAGGTGAACCTGCGGAAGGATCATTATCGTACAACGGGGGTGCAAAGGCTGTCGCTGACCTTCCAAAAGGTCGTGCACGCTCGAGCACTCCCATACATCCGTCTCACCTTTGTGCATCACCGCGTGGGTCCCCTTTGCAAGGAGGGCTCACGTTTTCACACAAAAACTTGATACAGTGTAGAATGTTATTTTTGCGGTCACACGCAATCAATACAACTTTCAACAACGGATCTCTTGGCTCTCGCATCGATGAAGAACGCAGC
+
EHIHHHHHHIIIIEHHHIHIIIIFHIIHEHIIIIIHIHIHFIHHHHHIIIIIIIIIHIHIIIIIHHIIIIHIIIIIIIHIHIHIIIIHIIIIIIIIHIIIIIIIHIIIIIIIIIIIIIIIHIIIIIIIHIIIIIIIIIIIIIIIIIIIIIIIIIIIIIIIIIIIIIIIIIIIIHIIIIHIIIIIIIIHGHIIIHIHIHIIIIHGIIIIIIIIIIIIHIIIIIIIIIIHHIHHHHHHHHFIIIIIIIIIIHHIHIHHHEHIIIHEHG@HGHF@HFFIIH@AD@D
@HWI-D00621:464:HFY7KBCXY:1:1103:13740:48053 1:N:0:AAGAGGCATGAACCTT
AAGTCGTAACAAGGTTTCCGTAGGTGAACCTGCGGAAGGATCATTATAGTACAATAGAGGCACCTGGGCTGTCGCTGTCCTTAAAAGGATGTGCACGCCCAGAGTGCTCTCTCACATCCATCTCACCCCTTTGTGCATCACCGCGTGGGGCCCTCTCTTTTGGCTTGTTCCAGAGGGAGGGGTTCACGTTTTTACAAAAACAACCCATTAATGCATGTAGTAGAATGTCTTACTTTTTTGCGGTCACACGCAATCAATACAACTTTCAACAACGGATCTCTTGGCTCTCGCATCGATGAAGAACGCAGC
+
IIIHIGIIIIIIIIIIIIIIIIIIIIIIIIIIIIIIIIIHIIHIIIIHIIIIIIIHIEHIIIIIIIHIIIIIIHIIIIIFHHIIIIIIIIHIIIIIIIIIIIIIIIIIIIIIIIIIIIIIIIIIIIIIIIIIIIIIHIIIIIIIIHIIHIIIIIIIIIIIIIIIIIIIIIIIIIIIHIIIIIIIIIIHHHIHIIIIIIIIIIIIIIIHIIIIIIIIIIIHIIIIIIIIIIIHGIIIIIIIIIIHHIIIIIIHHGHIIIIIIIIHHIIHIIIIIIIIHHIIIIHIIHHIHIIIIIHHIIIIIIIHDDD@D
@HWI-D00621:464:HFY7KBCXY:1:1103:12891:50195 1:N:0:AAGAGGCATGAACCTT
AAGTCGTAACAAGGTTTCCGTAGGTGAACCTGCGGAAGGATCATTATCGTACTACAGAGGTGCTCAGGTTGTCGCTGACCTTTTGGTCGTGCACGCCTGAGTGCTCTCAATCCATTTCACCCATTGTGCATCACCGCGCGGGGTCTCCCCCCTCTTGAGAGGGGGAGGCTCGCGTTTTTCACACGAACACCCTTCTAGTTTAGAATGTCATTCATTTGCGATCATACGCAATCAATACAACTTTCAACAACGGATCTCTTGGCTCTCGCATCGATGAAGAACGCAGC
+
IIIIIIHHIIIIIIIIIIIHIIFHIIIIIIIIIIIDHIIIIIIIIHHHIIIIIIIIIIIIIIIIHIIIIIHGHIIIIIIIHIIIIIIIIIIIIIIIIIIIIIIIIIIIIIIIIIIIIIIIIIIIIIIIHHIIIIIIIIIIIIIIIIIIIIIIIIIEHIIIIIIHIHHIIHIIIIHHIHIIIIIIHIHHHHHHHHHIIIHHIIIHGHIIIIIIIHIIIIHIIIIHIIHIHIHHHIIIIIIIHGIIIIIHHEHIIIIHHIIHEHHIHEHGEIIIIHGIIIIIIIDDD@D
@HWI-D00621:464:HFY7KBCXY:1:1103:7803:53748 1:N:0:AAGAGGCATGAACCTT
AAGTCGTAACAAGGTTTCCGTAGGTGAACCTGCGGAAGGATCATTATTGAATAAAAACTTGAACAGGCTGTTTTTTGCTGGCCCTCCTCTCAGAGGGCATGTGCACGCTTGTCATTTTTTGTTTCTCCAACTGTGTGCACACATTGTAGACCTGCCCCCCTGGTGTAGAGTCTCGTATGGGATTTGATTGAGGATTGCTTATGCTTTCCTTGCAGGTGGTCTATATTCTTCACTACCTTTTTATGTTTTGAATGGGATAATAAAGTTTATACAACTTTCAGCAACGGATCTCTTGGCTCTCGCATCGATGAAGAACGCAGC
+
IIIIHIIGIIIIGIIIHIIIIIIIIIIIIHIIIIIGHIIIIIHEHHGHHHIHHIIIIIIGIHHIHIIGIIHHFHHIHIIHHIIIIIIHIHGHIIHIIIIHHIHHIIIIIIIIIIHIIIIIHHIIIIIIIIIIIIIIEHIIIIIIHIIIHIIIIIIHIIIIIIIHIIIIHHIIIIIIIHIHHEIIIIIIEHIIIIIIGIIIIIIIIIIHIIIHHIIIIHIIIHIHHHHFHEFEEEEIGIIIHHFHIIGIIIIIIIIIIIIIIHIHFIHGIHHIIIHIIHIHGIIHIIIIHGIIIIIIIIIHGIIIIGIIIIHIIIHGDDDCD
@HWI-D00621:464:HFY7KBCXY:1:1103:14941:54842 1:N:0:AAGAGGCATGAACCTT
AAGTCGTAACAAGGTCTCCGTAGGTGAACCTGCGGAGGGATCATTAACGAATGGTCTCCGTACCTTCAAACCCCTCAAACCAGTGGACATTTGAAAATGTGCTTCGGCGCTCTTGCGTCGTCTTTATGCCATGAATCTGTCGTTTGTGTCTGAATGCAAAGCAAAACAATGAAAACTTTCAACAAAGGATCTCTTGGCTCTCGCATCGATGAAGAACGCAGC
+
IIIHIIIIIIIIIIIIIIIIIIIIHIIIIIIIIIHHIIIIIIIIIIIIHHIIIIIIIIIIIIIIIIIIIIIIIHIIIIIHIIIIIIIIIIIIIIIIIIIIIIIIIIHHIIIIIIIIIIIHIIIIIIIIIIIIIIIIIIIIIIIIIHIIIIIIIIIIIIIIIIIIIIIIIIIIIIIIIHIIIIIIIIIIIHIIIIIIIIIIIHIIIIIIIIIIIIIIIHIIII
@HWI-D00621:464:HFY7KBCXY:1:1103:18265:56307 1:N:0:AAGAGGCATGAACCTT
AAGTCGTAACAAGGTTTCCGTAGGTGAACCTGCGGAAGGATCATTATTGAATAAAACTTGGTTGGGCTGTTGCTGATCCCTCGGGGTATGTGCACGCCTTTCCACCTTTTTCAACCACCTGTGCACCTTTGTAGACCCTGGATATCTCTCGAGTTGTTAAAACTTGGTTTGAGGACTGCTGTGCTTGCAAGAGTCAGCTTTCCTTGCATTTCTGGGTCTATGTCTTTCATATACACTGTATGTCACAGAATGTTATTGATAAGGCTTTGCCTTTTAAATTAATACAACTTTCAACAACGGATCTCTTGGCTCTCGCATCGATGAAGAACGCAGC
+
IIHHIIIIIIIIIIIIIIIIIIHIFHHIIIIIIIHGHIIIGIIIIHIIHIHIIIIIIIIIIFHHDHHHIIIIIIIIIHIHGHIHIDHIIIIIIIHIHHIHIIIIIHIIIIFHIIIIIIIIIIIHIIIIIIHHIGIIIIIIIIIIIIHIIIEHHIIIHIIIHHIIHIIIIIIIIHIHIIIHIIGHIIIHIIFFHHIIHIIIIIIIIIGIIIIIIIHGIGIIIIHHHIHIG?ECEHGIIIIIIIHIHGIIIIIHHIHHCHHHIIHIIIIIHIIIIIHHHHDHIIIIIIIHGIIIHHH@IIIHIIIIIIIIIIIHIIIIIIHG?IIIHHIIHDDD@<
@HWI-D00621:464:HFY7KBCXY:1:1103:9959:56646 1:N:0:AAGAGGCATGAACCTT
AAGTCGTAACAAGGTTTCCGTAGGTGAACCTGCGGAAGGATCATTCACAAACGAGTGTTTTATGGCACTCTTTAAAAATCCATATCCACCTTGTGTGCAATGTTTGTTGGGAAAGTCTTTTCTTTCCCTTCATAAATATCAACCTATATCTTTAACAACATTCGTCTGATAACATATTATGAATATACTTAATTCAAAATATAACTTTCAACAACGGATCTCTTGGCTCTCGCATCGATGAAGAACGCAGC
+
IIIIIIIIIIIIIIIIIIIIIIIIIIHHIHIIIIIIIHIIIIIIIIIIIIIIIIIIIIIIIIIIIIIIIIIIIIIIEHIIHIIIIIIHIIIIIIIIIIIIIIIIIIIIIIHIIIIIIIIIIIIIHIHIIIIIIIIIIIIIIHIIIIIIIIIIIIIHIHHIIHIIHIIIIIIIIIIIIIIIHHIIIIIHIIIIIGGHIIIIHHHIIIIIIIIIHIIIIIIIIIIIIIIIIIIIIHIIIHECIIIHIIDDDDD
@HWI-D00621:464:HFY7KBCXY:1:1103:15511:59329 1:N:0:AAGAGGCATGAACCTT
AAGTCGTAACAAGGTTTCCGTAGGTGAACCTGCGGAAGGATCATTATTGAATCCAAAGGATGTTGCTGGTGCTTGCAAAAGTACATGTGCACTCCACACTTCAAATCCACCTGTGCACTTAGTGTAGGCTCAGATTAACTTCTGAAGTCTATGTTTTCATACACACTATAATACATTATGGAATGTCTGGGTTTATACCCTAAAATATCAATACAACTTTCAACAACGGATCTCTTGGTTCTCGCATCGATGAAGAACGCAGC
+
IIIHIIIGIIIIIIIIIIIIIIIIIIIIIIIIIIIIIIIIIIIIIIHIIIIIIIIIIHIIIHIIHIIHIIHIIIIIIIIIIIIIIIIIIIIIIIIIIIIIIIIIIIIIIIIIIIIIIIIIIIIIIIIIIIIIIIIIIIIIIIHHIIIIIIIIIIIIIIIIIIHIHIIIIIIHHIIIIIIIIHIIIHIIIIIIIIIIIIHHIIHIHIIIIIIHIIHHIHIIIHHFHHIIIIIIIIIIIIIIHIIIGIIIIIIIHIIIHHDDDDA
@HWI-D00621:464:HFY7KBCXY:1:1103:9732:60002 1:N:0:AAGAGGCATGAACCTT
AAGTCGTAACAAGGTTTCCGTAGGTGAACCTGCGGAAGGATCATTATTGAATAAAACTTGGTTGGGCTGTTGCTGATCCCTCGGGGTATGTGCACGCCTTTCCACCTTTTTCAACCACCTGTGCACCTTTGTAGACCCTGGATATCTCTCGAGTTGTTAAAACTTGGTTTGAGGACTGCTGTGCTTGCAAGAGTCAGCTTTCCTTGCATTTCTGGGTCTATGTCTTTCATATACACTGTATGTCACAGAATGTTATTGATAAGGCTTTGCCTTTTAAATTAATACAACTTTCAACAACGGATCTCTTGGCTCTCGCATCGATGAAGAACGCAGC
+
IGIIIIIIHIIIIIIIIIIIIIIIIIIIIIIIIIIIIIIHHIHGIIIHIIHHHGHIIIIHHIIHHIIIIIIIHIIHHIHDHIIIIIIHIIIIHIIIIIIIIIIIIIIIIIIIIIIIIIIIIIIIIIIIIIHHHHHHHHHHGIIIIIIIIIHIIIIIIIIHHHIIIIIIIIIHIIHFIIIIIIIHHIIIIHHIHIHIIIIIIIHIIHIIIIHHHHGHHIHHHHIIIHHIHFHHHHHHFHHIIIIIHHIHIIHHHCHFCHIIIHIIIHHHGIIIIHEHIIHIIIGIIIIIIIIIIIHHHHIHHHGHIIHHGDCIIIGIIHHHIIIIIIIIIDDDDD
@HWI-D00621:464:HFY7KBCXY:1:1103:15669:61002 1:N:0:AAGAGGCATGAACCTT
AAGTCGTAACAAGGTTTCCGTAGGTGAACCTGCGGAAGGATCATTCATAAATGAGTGTTTTATGGCACTCTTTAAAAATCCATATCCACCTTGTGTGCAATGTTTGTTGGGAAAGCTTCTTGCTTTCCCTTCATAATATCAACCTATATCTTTAACAACATTCGTCTGATAACATATTATGAATATACTTAATTCAAAATATAACTTTCAACAACGGATCTCTTGGCTCTCGCATCGATGAAGAACGCAGC
+
IIHIIIIIIIIIIIIIIIIIIIIIIIHHHHIIIIIHIIHIIIIHIHIIHIIIIHGIIIHIIHHHEEHIIIIIIIIIIIIIIHIIIIHIIIIIHIIIIIIIIIIIIHHIIHHIIIIHIIIIIHIIIIIIIIIIIIIFIHIHIIHHIIHIIIIIHIIHHIHHIHHIHIIIIIHGHHIIIIIIIIIIIIIIIIIIIIHIIIIIIHIIIIHIIHHHGHIIIIHIHHIIIIIHDHGIIIIIIIIIIIIIIIDDDDD
@HWI-D00621:464:HFY7KBCXY:1:1103:15645:63700 1:N:0:AAGAGGCATGAACCTT
AAGTCGTAACAAGGTTTCCGTAGGTGAACCTGCGGAAGGATCATTATCGTATAACTGAGGTGCTAGGGTTGTCGCTGACCCTTCGAAGGGTCGTGCACGCCCAAGTGCTCTCTCTCAATCCATCTCACCCCTTTGTGCACCACCGCGTGGGCCACCTTTTTGGCTTGTTTCAAAGAGGTTGGTTCGCGTTTTTACACATGCCTTTATGTATAGAATGTCTTACTTTTTGCGGTCACACGCAATAAATAAATACAACTTTCAACAACGGATCTCTTGGCTCTCGCATCGATGAAGAACGCAGC
+
IIIHIIIIIIIIIIGHIHHHIIIHIIIGIIGIIHIIIIIGIIIGIIHIIIHIIIIHIEHHIIHIHHIIIIEEHIIIHHHHIIIIIIHIIIIIIIIIIIIIIIIIIIIIIIIIIIIIIHIIIIIIIIIIIIIIIIHHIIIIIIIIIIIIIIIIIIIIIIIIIHHHIIIIIIIIIHHIIIIIIIIIIIHIHEHIIIIHIIHHIIIIIIIIIIIIHIHHHHIIIHHIIIIIGIIIIIIIDIIIIIIIIIIIIIIIHIIHIHIHGHIHHHIHGIIIHHGGIIGIIIGIIIHGIIIIIIIIHCDCCD
@HWI-D00621:464:HFY7KBCXY:1:1103:9268:66122 1:N:0:AAGAGGCATGAACCTT
AAGTCGTAACAAGGTTTCCGTAGGTGAACCTGCGGAAGGATCATTATAGATTGTGAATCGGTTGCCTCCTGTGCTGGCTTTTGCAAGTGCACGGTGGTGACTTTCCTCCACCCCCTGTGAACCTTTGGCCTCTTGCTGGCCTTGGCTGGCAGAGGATTTTTACACAAACTCGAATGTAATGAGAAATACTGTTGTGCGCAAGCACGAATGTACAACTTTCAACAACGGATCTCTTGGCTCTCGCATCGATGAAGAACGCAGC
+
IHHGHIIIIHIIIIIIIIIIHIIIIIIIIHIIIIHIIIIIIIIIIIHIHHIGIHIIIIIIIIIIIHIIIIIIIIIIHGIHHIIIIIIIHIHIIIIIIIIIIIIIIIIIIIIIIIIIHHIIIIIIIIIIIIIIIIIIIIIIIIIIIIIIHIIIIIIIIIIIIIIIIIIIIHIGHGHHIIIIIIIIIIIIIIIIIIIIIIHIIIIIIIIIIIIHHIIIHIIIHIIIIIHHCHHGIHIIHHHCIHCHCEG?EHHH@GIHHADDBA
@HWI-D00621:464:HFY7KBCXY:1:1103:10995:66580 1:N:0:AAGAGGCATGAACCTT
AAGTCGTAACAAGGTTTCCGTAGGTGAACCTGCGGAAGGATCATTACTGAAGTGATTTGGGGATGTTGCTGGCCTCTCAAGGGGGGCATCGTGCACTCCTTGAAACAATTCACGATTTCCATCACACCCCTTGTGCACATCTTGTAGGCGCCCACGGCCCACCTCTGGGTGGCGGGTCCTATGTATCCCTTCATCTCACACTTTGTTGAATGGTGCCATTGAACGCATCTAAAGGATTATTTGTAAAAAAGTAATCATAGAAACAACTTTCAACAATGGATCTCTTGGCTCTCGCATCGATGAAGAACGCAGC
+
IIIHHIIGIIIIGEHHGHHIIIGHHIIHHIIIIGIIIHIGHHHIIIHIIIGIIIIIHHIFCCHHIIIHHIC@EHHIIIHHHHGHIIIIHHIIEHHHIIIHIIIIIIIIIIIIIIIIIIIHIIIIIIIIIIIIIIIIIIIIIIIIII?GHHHHIIIHIIIIHIIIIIIIIHHIIIIIHHIIIGIIIIIIHIIIHIIIHHHHIIIHHHIIIHIIGIHHGIIIIHIIHIIHIHHEHHCIIIHIIIIIIIIIHIIIHHHHIIIHHHHECHHIIIIIIHIHHIIHIGIIHFGIIHIHGGIHEEHHIGIIIIHGBDAAD
@HWI-D00621:464:HFY7KBCXY:1:1103:12240:66631 1:N:0:AAGAGGCATGAACCTT
AAGTCGTAACAAGGTCTCCGTAGGTGAACCTGCGGAGGGATCATTACTGAGTGAGGGCCTTCGGGCTCGACCTCCAACCCTTTGTGAACACAACTTGTTGCTTCGGGGGCGACCCTGCCGTTTCGACGGCGAGCGCCCCCGGAGGCCTTCAAACACTGCATCTTTGCGTCGGAGTTTAAGTAAATTAAACAAAACTTTCAACAACGGATCTCTTGGTTCTGGCATCGATGAAGAACGCAGC
+
IIIIIIIIIIIIIIIHIIIIIIIIIIIHIIIIIHIHIIIIIIHHIIHHIHHHIGIIIIIIIIIIIIIHIHIIIIIIIIHCHHIIIIIIIIGIIIIIIIIHIIHIIIIIIIIIIIIIIIIIHIIIIIIHIIIIIIIIIIIIIIIIIIIIIIIIIIIIIIIIGIIIIIIIIIIIIHIHHHIIIIIIHIGIIIIIIIHIIIHHIIHHIIIHHIIIIIIIIIIIIIIHHEHIHEGHIHECCDAAD
@HWI-D00621:464:HFY7KBCXY:1:1103:8304:66961 1:N:0:AAGAGGCATGAACCTT
AAGTCGTAACAAGGTTTCCGTAGGTGAACCTGCGGAAGGATCATTATCGTACAACTGAGGTGCAAGGGCTGTCGCTGACCTTCAAAGGTTGTGCACGCCCAAGCACTCTTACACATCATCCATCTTACCCCTTTGTGCATCACCGCGTGGGCCCCCCCTTTGCAGGAGGGCTTGCGTTTTCACATAAAACTTGATATAGTGTAGAATGGTTTCTTTTGCGGTCACACGCAATTAATACAACTTTCAACAACGGATCTCTTGGCTCTCGCATCGATGAAGAACGCAGC
+
IIIIIIIFHIIIIIHHIIIIIIHHIIIIIIIIIIIIIIIIIIIHIIIIIIIIIIIIIHIIIIIIIIIIIIIIHIIIIHIIIIIIHHIHHIIIIIIIIIIIIIIIIIIIIIIIIIIIIIIIHIIIIIIIIHIIIIHHIIIIIIIIIIIIIIIHIIIIIIIIIIIIIIIIIIIIIIIHHIIIIIIHHGIIIIIIIIIIIIIIIIIHIIIIIHIIIIIIIIIIIIIIIHIIIHHCHIIHIIGIIIIHIIIIHHIIIIIHIIIIIIIIIIIIIIIIHIGIIIIIIIDDDDC
@HWI-D00621:464:HFY7KBCXY:1:1103:12610:66946 1:N:0:AAGAGGCATGAACCTT
AAGTCGTAACAAGGTTTCCGTAGGTGAACCTGCGGAAGGATCATTATCGTACAACTGAGGTGCGAAGGCTGTCGCTGACCCTCAAAGGTCGTGCACGCCTGAGTGCTCTCACACAATCCATCTCACCTTTGTGCATCACCGCGTGGGTCCCCCTTTGCGGGGAGGGCTTGCGTTTTCACATAAAACTCGATACGGTGTAGAATGTTTCTTTTGCGGTCACACGCAATCAATACAACTTTCAACAACGGATCTCTTGGCTCTCGCATCGATGAAGAACGCAGC
+
IIIIIIIIIIIIIIIIIHIHHIIIHIIIIIIIIIIHHIIIIIIIIIIIIIHIIIIIIHHDHHIIIGHIIIIHIIIIIHIHIIIIIIIIIIIIIIIIIHIIIHHHHIHIIIIIIIIIIIIGIIIIIIIIIIIIIIHIIHIIIIIGIIIIIIIIIIIIIIIIIIIIIHIIIIIIIIIIIIIHHHHIIIIIIHIIIIIIIIIIIIIIFIIIIHIIIIIIHIIIIIIHIIIIIIHHGIIIIIIIIIIIIIIIIIIIIIIIIIIIHIIIIHIIIIHIIIIIIDDDAD
@HWI-D00621:464:HFY7KBCXY:1:1103:8697:67450 1:N:0:AAGAGGCATAAACCTT
AAGTCGTAACAAGGTTTCCGTAGGTGAACCTGCGGAAGGATCATTAATGGATTGTAATGGGAGCTGATGCTGTGTGGCCAAATTTTCTTTGACTACAATGTGCTCGCTTCTAGCAACATTTTTTCTAAACACCTGTGCACCTTGTGGGGGGGAATTATCTTTTCCCCCTTCTCTCACAAACATTTTTCAATGTTGAATGTTCATTGTGCCTAATGCATGGCCTTAATAAAATATAATACAACTTTTAACAACGGATCTCTTGGCTCTCGCATCGATGAAGAACGCAGC
+
IIIHIIIIIIIIIIIIIHIHIIIIIIHIIIIIIIIIIIIIIIHHIIIIIIIIIIIHIIIGIIIIIIIIIIIIIIIIIHHHHIIIIIIIIIIIIIIIIHIHIIIIIIIIIIIIIIIHIHIIIIHIIIIIIIIIIIIIIIIIIIIIIIIIIIIIHIHIIIIIIIIIHHHIIIIIIIIHIIIIIIIIIHIIIIIIIIIIIIIIIIIIIIIIIIIIHIIIIIIIIIIIIIHIIIIIIIIIHHHHGIIHIHIIIHHIIIIIIIIIIIIIIHIHIIHHHHIIIIIIIHDDDDDD
@HWI-D00621:464:HFY7KBCXY:1:1103:7999:68218 1:N:0:AAGAGGCATGAACCTT
AAGTCGTAACAAGGTTTCCGTAGGTGAACCTGCGGAAGGATCATTATCGTACTACAGAGGTGCTCAGGTTGTCGCTGACCTTTTGGTCGTGCACGCCTGAGTGCTCTCAATCCATTTCACCCATTGTGCATCACCGCGCGGGGTCTCCCCCCTCTTGAGAGGGGGAGGCTCGCGTTTTTCACACGAACACCCTTCTAGTTTAGAATGTCATTCATTTGCGATCATACGCAATCAATACAACTTTCAACAACGGATCTCTTGGCTCTCGCATCGATGAAGAACGCAGC
+
HIIFHEHHFIIIIIIHHIHIIIIIHHIEHIIIIHIHIIIHHIIIIIHHIHIIHIIIIIIIIHIIHHIIIIHIIIIIIHHEGHIIIIIHIIIIIIIIIIIIIIIIIIIIIIIIIIIIIIIIIIIIIIIIIIIIIIIHIIIHHIHEIHIIIIIIIHIHHHIIHIIIIIIIIIIIIIIIIIIIIIIIIHIIIIIIIIIFIIHFHIIIIIHHIIIIIIIIIIHHHHHIIIIIIIIIIIHHHIGIHIIIIIIIIIIIIIIIIIIIHFGIIHHEHHEIHIIHHIHHHIDDCDD
@HWI-D00621:464:HFY7KBCXY:1:1103:15155:68112 1:N:0:AAGAGGCATGAACTTT
AAGTCGTAACAAGGTTTCCGTAGGTGAACCTGCGGAAGGATCATTATTGAATAAAACTTGGTTGGGCTGTTGCTGATCCCTCGGGGTATGTGCACGCCTTTCCACCTTTTTCAACCACCTGTGCACCTTTGTAGACCCTGGATATCTCTCGAGTTGTTAAAACTTGGTTTGAGGACTGCTGTGCTTGCAAGAGTCAGCTTTCCTTGCATTTCTGGGTCTATGTCTTTCATATACACTGTATGTCACAGAATGTTATTGATAAGGCTTTGCCTTTTAAATTAATACAACTTTCAACAACGGATCTCTTGGCTCTCGCATCGATGAAGAACGCAGC
+
IIIIIIIIIIIIIIIIIIIIIIIIIIIIIIIIIIIIIIIIIIIIIIIIIIIIIIIIIIIIIIIIIIIIIIIGIICHIIIFHHIHIIIIIIIIHIIIIIIIIIIHIIIIIIIIIIIHHHIIIIIIIIIIIIHHHHHIGHHIHIIIIIIIIHHGIIIIIIIHHGIIIIIIIIHIIHHHIIGIIIHIHIIIIIIIIHHIIIIIIIIIIIIHIIIHIIIHHCIHIIHFHIIIIIHGHIIGIIIIIIIIIIHIIIIIIIIIIIIIIIIIIIIIHHIIIIIIIHGIIIIIIIIIIIIIIIIIIIIIHGIIIIIIIIIIIGIIIIIIIIIIIIIIICDD@D
@HWI-D00621:464:HFY7KBCXY:1:1103:10529:68473 1:N:0:AAGAGGCATGAACCTT
AAGTCGTAACAAGGTTTCCGTAGGTGAACCTGCGGAAGGATCATTCATAATAAGTGTTTTATGGCACTTTTTAAATCCATATCCACCTTGTGTGCAATGTCAGTTGATCTTCTTTATGGAGATCGACCAAACATCAACCTATTTTTTTAACTCTTTGTCTGAAAAATATTATGAATAAATAATTCAAAATACAACTTTCAACAACGGATCTCTTGGCTCTCGCATCGATGAAGAACGCAGC
+
IHHHFIIGHIIIIIHHHIHIIIHIHHIHHGIIIIIIIIHHHHHHIIIIIIIIIIIHIHIHHIIIIIIIIIIIHIIIIIHIIIIIIIIIIHIIIIIIIIIIIIIIIIIIIIIIIIIIIIIIIIIIIIIIIIIIIIIIIIIIIIIIIIIIIIIIIIIIIIIHHIIIIIIIIIIIIIIIIIIIIIIHIHHHHHIGIIIIHIIIIIIIHIHIIIIIHHHHIHIIHHIHHIIIHHHIHIHE?D@?D
@HWI-D00621:464:HFY7KBCXY:1:1201:10550:44893 1:N:0:AAGAGGCATGAACCTT
AAGTCGTAACAAGGTTTCCGTAGGTGAACCTGCGGAAGGATCATTATTGAATAAAACTTGGTTGGGCTGTTGCTGATCCCTCGGGGTATGTGCACGCCTTTCCACCTTTTTCAACCACCTGTGCACCTTTGTAGACCCTGGATATCTCTCGAGTTGTTAAAACTTGGTTTGAGGACTGCTGTGCTTGCAAGAGTCAGCTTTCCTTGCATTTCTGGGTCTATGTCTTTCATATACACTGTATGTCACAGAATGTTATTGATAAGGCTTTGCCTTTTAAATTAATACAACTTTCAACAACGGATCTCTTGGCTCTCGCATCGATGAAGAACGCAGC
+
IIIIIIIIIIIIIIIIIIIIIIIIIIIIIIIIIIIIIIIIIIIIIHIIIIIHIGIIIIIIIIIIIIIIIIHIIIIIIIIHIIIIIIIHIIIIIIIIIIIIIIIIIIIIIIHHIIIIIIIIIIIIIIIIIIIHHHHHIIIIIIIIIIIIIIHDHIIIIIIIHHIIIIIIIIIIHHHIIIIIIIIIIIIIIIIIIIIIHGIIIIIIIIHIIHIIIIIIHIIIIHIHHHIIHCHEHIHIIIIIIIIIHHIIHIHIIIIIIIIIHIIIIIHIIIIIIHIIIHEIIHIIIIIHIIIIIIIIIIIIIHIIIH?IIIIIIHHHFEHIIIHHHIIHDD@AAD
@HWI-D00621:464:HFY7KBCXY:1:1201:12875:44937 1:N:0:AAGAGGCATGAACCTT
AAGTCGTAACAAGGTTTCCGTAGGTGAACCTGCGGAAGGATCATTATCGTACTACAGAGGTGCTCAGGTTGTCGCTGACCTTTTGGTCGTGCACGCCTGAGTGCTCTCAATCCATTTCACCCATTGTGCATCACCGCGCGGGGTCTCCCCCCTCTTGAGAGGGGGAGGCTCGCGTTTTTCACACGAACACCCTTCTAGTTTAGAATGTCATTCATTTGCGATCATACGCAATCAATACAACTTTCAACAACGGATCTCTTGGCTCTCGCATCGATGAAGAACGCAGC
+
HIHIIIIIIIIIIIIIIIIIIIIIIIIIIIIIIIIIIIIIIIIIIIIIIIIIIIIIIIIIIIIIIIIIIIIIIIIIIIIIIIIIIIIIIIIIIIIIIIIIIIIIIIIIIIIIIIIIIIIIIIIIIIIIIIIIIIIIIIIIIHIIIIIIIIIIIIIIIHIIIIHHIIIIHIIIIIIIIIIIIIIIHIIIIIIIIIIIIIIIIIIIIIIIIIIIIIIIIIIIIIIIHIIHIHD1IIIIIIIIHHIIIIIHHIIIIIIIIIIIIIIIIIIIIIIIIIIIIIIIIICBDDD
@HWI-D00621:464:HFY7KBCXY:1:1201:11698:46667 1:N:0:AAGAGGCATGAACCTT
AAGTCGTAACAAGGTTTCCGTAGGTGAACCTGCGGAAGGATCATTATTGAAATAGCATGACGAGTTGTCGCTGGCCTCTTTCAAGTTGGCCGTGCACGCTCCGTCGTTCTTTTATTTCTCCATCTATTTGTGCACATCTTGCATGTTTCTCAAGGGGAGTGGGTTTTGTTCCAGGGGCTTCCTTGGATTCCATTAGGTCTGCTTTGCAAACATCTGTATTTGCGGGCTTTCCTTGCCATTTCTCTTGGGACCATGTCATTATCACATACATATATATACCATGAATGAAAACATTTGATGCATGACACAACTTTCAGCAACGGATCTCTTGGCTCTCGCATCGATGAAGAACGCAGC
+
IIIIIIIIIIIIIIIIIIIIIIIIIIIIIIIIIIIIIIIIIIIIIIIIIIIHIIHIIIIIIIIIIIIIIIIIIIIIIIIHIIIIHIIIHHHIIIIIIIIIIIIIIIIIIIIIIIIIIIIIIIIIIIIIIIIIIIIIIIIIIIIIIIIIIIIIIIIHHHIHIIIHIIIHIIIHIHHIIIIIIIIIIIIIIIIIIIIHIHIIHIIIIIIIIIIIIIIIIIIIIIIIIHHIIHHHIIIGIIIIIIIIIIIIIIIIIIHFIIIIIHIIIIGIIHIIIHIFIIIIIIIIIIIIIHGIIIIIIIIIIHIIIIIIIIIIIIIIIIIIIIIIIIIIHGIIIIIIIHIIIIIIHFIIIIIIDDDCD
@HWI-D00621:464:HFY7KBCXY:1:1201:3714:49202 1:N:0:AAGAGGCATGAACCTT
AAGTCGTAACAAGGTTTCCGTAGGTGAACCTGCGGAAGGATCATTATTGAATAAAAACTTGAACAGGCTGTTTTTTGCTGGCCCTCCTCTCAGAGGGCATGTGCACGCTTGTCATTTTTTGTTTCTCCAACTGTGTGCACACATTGTAGACCTGCCCCCCTGGTGTAGAGTCTCGTATGGGATTTGATTGAGGATTGCTTATGCTTTCCTTGCAGGTGGTCTATATTCTTCACTACCTTTTTATGTTTTGAATGGGATAATAAAGTTTATACAACTTTCAGCAACGGATCTCTTGGCTCTCGCATCGATGAAGAACGCAGC
+
IIIHHHIIIIIIIIIIIIIIIIIHIIIIIIIIIIIIIIIGIIHIIIHIIIHIIIIIHIIIHIIIIIIIIHHHIIIIIIIIIIIIIIIHIIIIIIIIIIIIIIHIIIIIIIIIIIIIIIIIIIIIIIIIIIIIIIIHHIIIIIIIIIIHIIIIIHIHIHIIIIIIIIIHHIHIHIIIIIIIIIIIIIIHIGIIIIIIHIIIIIIIIIIIIIIIIIIIHIIIIIIIHHIIIGIIIIHHFHHIHEHIIIIIIHIIIIHIIIIIIIIHGCHEIHIHIIIHIIIHGIIIIIIIHIIHHHHIIIIIIHHCEIIIHIIHHIIHDDDAD
@HWI-D00621:464:HFY7KBCXY:1:1201:13508:49528 1:N:0:AAGAGGCATGAACCTT
AAGTCGTAACAAGGTTTCCGTAGGTGAACCTGCGGAAGGATCATTATTGAAATAAACCTGATGGGTTGCTGCTGGCTCTCTAGGGAGCATGTGCACGCCTTGTCATCTTTATATCTCCACCTGTGCACCTTTTGTAGACCACAGGATATTCTTTCTGTGGTCTATGTTGCTTCTTCATATACCCCAATGTATGTCAATAGAATGTTTGTGCCTTATAAAATCTATACAACTTTCGGCAACGGATCTCTTGGCTCTCGCATCGATGAAGAACGCAGC
+
IIHIIIIIIIIIIIIIIIIIIIIIIIIIIIIIIIIIIIIIIIIIIIHIFHHIIIIIIIIIIIIIIIIIIIHIIIIIIIHHIIIIIIIIIIIIIIIIIIIIIIIIIIIIIIIIIIIIIHHII'IIIIIIIIIIIIIIIHIIIIIHIIHIIIIIIIIIIIIHHIIIIIIIIIIIIIIIIIIIIIHHIIIIIIIIIIIIIHIIIIIIIIIIIIIIIIIIIIIHIIIHIIIIIIHIIIIIIHIIIIIIIIIIIIIHIIIIIIIIIIIIIIIIIIHDDBD@
@HWI-D00621:464:HFY7KBCXY:1:1201:14402:50214 1:N:0:AAGAGGCATGAACCTT
AAGTCGTAACAAGGTTTCCGTAGGTGAACCTGCGGAAGGATCATTATCGTACTACAGAGGTGCTCAGGTTGTCGCTGACCTTTTGGTCGTGCACGCCTGAGTGCTCTCAATCCATTTCACCCATTGTGCATCACCGCGCGGGGTCTCCCCCCTCTTGAGAGGGGGAGGCTCGCGTTTTTCACACAAACACCCTTCTAGTTTAGAATGTCATTCATTTGCGATCATACGCAATCAATACAACTTTCAACAACGGATCTCTTGGCTCTCGCATCGATGAAGAACGCAGC
+
IIIHIIIIIIIIIIIIIIIIIIIIIIHIIIIIIIIIIIIHIIHIIIIIIIHIIIIIIIIIIIIIIIIIIIIIIIIHIHIHIIIIIIIIIIIIIIIIIIIIIIIIIIIIIIIIIIIIIIIIIIIIIIIIIIIIIIIIIIIIIIIIIIIIIIIIIIIHHGIHIIIIIIIIIIIIIIIIIIIIIIIIIGIIIIIIIHIHIIIIIIIIIIIIIIIIIIIIIIIIIIIIIIIIIIIIIIIIIIIIIIIIIIIIHIIIIIIIIIIHIHIIIIIIIIIIIHIIIIIIIIDADDD
@HWI-D00621:464:HFY7KBCXY:1:1201:15821:51235 1:N:0:AAGAGGCATGAACCTT
AAGTCGTAACAAGGTTTCCGTAGGTGAACCTGCGGAAGGATCATTATCGTACTACAGAGGTGCTCAGGTTGTCGCTGACCTTTTGGTCGTGCACGCCTGAGTGCTCTCAATCCATTTCACCCATTGTGCATCACCGCGCGGGGTCTCCCCCCTCTTGAGAGGGGGAGGCTCGCGTTTTTCACACGAACACCCTTCTAGTTTAGAATGTCATTCATTTGCGATCATACGCAATCAATACAACTTTCAACAACGGATCTCTTGGCTCTCGCATCGATGAAGAACGCGGC
+
IIIIHIIIIIIIIIIIIIIIIIIIIIIIIIIIIIIIIIIIIIIIIIIIIIIIIIIIIIIIIIIIIIIIIIIIIIIIIIHIIIIIIIIHIIIIIIIIIIIHIIIIIIIIIIIIIIIIIIIIIIIIIIIIIIHHIIIIIIIHHHIIIIIIIIIIIIIIIEIIIIIHIIIHIIIIHIIIIIIIHIIIHHFHIIIIHHHHIIIIIIIIIIIIIIIIIIIIIHIIIIIIIIIIIIIIIIIIIIIHHIIIIIIIIIIIIIIIIIIIIIIIIIIIIIIHHHIIIIIIIHDBDB<
@HWI-D00621:464:HFY7KBCXY:1:1201:15988:51910 1:N:0:AAGAGGCATGAACCTT
AAGTCGTAACAAGGTTTCCGTAGGTGAACCTGCGGAAGGATCATTAATGAAATATATATGAAAGAGGGAGGGGATTGAGGTGTAGTAGTTGTTGCTGGCTTTATGCATGTGCACACACTTCACTTTATCTTCTTCTTCTTTCTTCCATATATTTACACCTTTGTGCACTTACTGTAGCTCTCTGTCTGAGCTATGATTTTTCTACACACACTTGATAAAATATTTTTGGGATTATACATATATGAAATTATACAACTTTCAGCAACGGATCTCTTGGCTCTCGCATCGATGAAGAACGCAGC
+
IIIIIIIIIIIIIIIIIIIIIIIIHIIIIIIIIIIIIIIIIIIIIIHHIIIIIIIIIIIHGHIIHIIIIIIIIHHHIHHHIIIIIIIIIIIIIIIIIIIIIIIIIIIIIIIIIIIIIIIIIIIIHIIIIIIIIIIIIIIIHHIIIHHFFHIIIIHHIHIIIIIIIIIIIIIIIIIIIIIHIIIIIIIIIGIHIIIHHIIHHIIIIIIHHHIHIIIIIIIIIIIIGIIIIIIIIIIHHGIIIIIIHHHGHIIHIIIIIIIIIGIIHGIIIIIIIIIIIIIIIIHHHGIIIIIIIIIIHCDCDD
@HWI-D00621:464:HFY7KBCXY:1:1201:20819:51857 1:N:0:AAGAGGCATGAACCTT
AAGTCGTAACAAGGTTTCCGTAGGTGAACCTGCGGAAGGATCATTATCGTACAACGGGGGTGCAAAGGCTGTCGCTGACCTTTCAAAAGGTCGTGCACGCTCGAGCACTCCCATACATCCATCTCACCTTTGTGCATCACCGCGTGGGTCCCCTTTGCAAGGAGGGCTCACGTTTTCACACAAAAACTTGATACAGTGTAGAATGTTATTTTTGCGGTCACACGCAATCAATACAACTTTCAACAACGGATCTCTTGGCTCTCGCATCGATGAAGAACGCAGC
+
HEHIIIIHHIIIIIIIIIIIIIIIIIIIIIHIIIIIIIIIIIIHIIIIIIIIIIIIIIIHIIIHHIIIIIIIIIIIIHIHHHIIIIIIIIHIIIIIIIIIIIIIIIIIIIIIIIHIIIIIIIIIIIIIIIIIIIIIIIIIIIIIIIIIIIIIIIIIHIIIIIIGIIIIIIIIIHHHIIIIIIIIIIIIIHIHIIIHIIIIIIIIIIIIIIIIIIIIHFEIIIIHIIHH1HHEHHHIIHHFIIIIIIIIHHEIIIIGHIIHIHIHHGIHIIHIIIIIIH@@@@D
@HWI-D00621:464:HFY7KBCXY:1:1201:17768:54920 1:N:0:AAGAGGCATGAACCTT
AAGTCGTAACAAGGTTTCCGTAGGTGAACCTGCGGAAGGATCATTAATGATTGCGAATCGTTGTCTGCAGTGCTGGCCGGGTCGCTCTGGCAAGTGCACGCAGACAGCTTTCATCCAATACCCTGTGAACCTTTGGCCTCTTGCTAGCTTCGGCCAGCAGAGGATTTTACACACTCGAATGTAATGAAATTATTGTTGTGCGCAGCACTACTATACAACTTTCAACAACGGATCTCTTGGCTCTCGCATCGATGAAGAACGCAGC
+
1<FHIIIIIIIIIIIIIIIIIHHIIIIIIIIIIIIIIIIIIIIIIIIIIIIIIIIIIIIIIIIIHIIIIIIIIIIIIIIIIIIIIIHIIIIIIIIIIIIIIIIIIIIIIIIIIIIIIIIIIIIIIIHIHIIIIIIIIIIIIIIIIIIIIIIIIIIIIIIIHIIIIIIIIIIIIIHIIIIIIIIIIIIIIIIIIIIIIHIIIIIIIIIIIIIIIIIIIIIIHIIIIIIIIIIIIIIIHCHHIIIIHHC?HHIIH?HHHHHDDD?@D
@HWI-D00621:464:HFY7KBCXY:1:1201:6650:56645 1:N:0:AAGAGGCATGAACCTT
AAGTCGTAACAAGGTTTCCGTAGGTGAACCTGCGGAAGGATCATTATTGAATAAAACTTGGTTGGGCTGTTGCTGATCCCTCGGGGTATGTGCACGCCTTTCCACCTTTTTCAACCACCTGTGCACCTTTGTAGACCCTGGATATCTCTCGAGTTGTTAAAACTTGGTTTGAGGACTGCTGTGCTTGCAAGAGTCAGCTTTCCTTGCATTTCTGGGTCTATGTCTTTCATATACACTGTATGTCACAGAATGTTATTGATAAGGCTTTGCCTTTTAAATTAATACAACTTTCAACAACGGATCTCTTGGCTCTCGCATCGATGAAGAACGCAGC
+
IIIHIHIIIIIIIIIIIIIIIIIHIIIIIIIIIIIIIHIIIIIIIIIIHIIIIIIIIIIIIIIIIIIIIIIIIIHIIHHFHHIIIIIIIIIIIIHIIIIIIIIIIIIIIIIIIIIHHIHIHIIHHIIIIIHIHHHIIIIIIIIIIIIIIIIIIIIIIIIHHHHGIIGIIIHHHIIIIIIHHHHIHIIIIGHIHIHHHHHHHHHHIIHIIIIIIIHGHCHHHIIHGIHIHGHHIHHIIHFIIHHIHHIIIHGIIIIHIHIIIIIIHG??IHIEIIEIHH?IIHHIIIIIIHIIIIHHHIIIIIIIIHGIIIIIIIHHEEIIIIIIHHGHDDDDBD
@HWI-D00621:464:HFY7KBCXY:1:1201:14688:57639 1:N:0:AAGAGGCATGAACCTT
AAGTCGTAACAAGGTTTCCGTAGGTGAACCTGCGGAAGGATCATTATCGTACTACAGAGGTGCTCAGGTTGTCGCTGACCTTTTGGTCGTGCACGCCTGAGTGCTCTCAATCCATTTCACCCATTGTGCATCACCGCGCGGGGTCTCCCCCCTCTTGAGAGGGGGAGGCTCGCGTTTTTCACACGAACACCCTTCTAGTTTAGAATGTCATTCATTTGCGATCATACGCAATCAATACAACTTTCAACAACGGATCTCTTGGCTCTCGCATCGATGAAGAACGCAGC
+
IIIHIIIIIIIIIIIIIIIIIIIIIIIIIIIIIIIIIIIHHIIIIIIIIIIIIIIIIIIIIIIIIIIIIIIIIIIIIIIIIIIIIIIIIIIIIIIIIIIIIIIIIIIIIIIIHIIIIIIIIIIIIIIIIIIIIIIIIIIIIIIIIIIIIIIIIIIIIIIIIIIIIIIIIIIIIIHIIIIIIIIIIGIHIIIIIIIIIIIIIIHIIIIIIIIIIIIIIIIIHIIHIIIIIIIIIIIHIIIIIIIIIIIIHIHIHIHHIIHIIIIIHIIFHFIIIIHHIIIIHCDDBAC
@HWI-D00621:464:HFY7KBCXY:1:1201:14682:57656 1:N:0:AAGAGGCATGAACCTT
AAGTCGTAACAAGGTTTCCGTAGGTGAACCTGCGGAAGGATCATTATCGTACTACAGAGGTGCTCAGGTTGTCGCTGACCTTTTGGTCGTGCACGCCTGAGTGCTCTCAATCCATTTCACCCATTGTGCATCACCGCGCGGGGTCTCCCCCCTCTTGAGAGGGGGAGGCTCGCGTTTTTCACACGAACACCCTTCTAGTTTAGAATGTCATTCATTTGCGATCATACGCAATCAATACAACTTTCAACAACGGATCTCTTGGCTCTCGCATCGATGAAGAACGCAGC
+
HIIIIIIIIIIIIIIIIIIIIIIIIHIIIIIIIIIIIHHHIHIIIIIIIIIIIHIIIIIHIIHHIHIIIIIIIIIIIIIHIIIIIIIIIIIIIIIIIIIIIIIIIIIIIIIIIIIIIIIIIIIIIIIIIIIIIIIIIIIIIIIIIIIIIIIIIIIIIIIIIIIIIHIIIIIIIIHHIIIIIIIIIIGIIIIIIHIHHIIHIIIIIIIIIIIIIIIIIIIIIHHIIIIIIIIIIIHHEIIHIHHHIIIHIIIIIIIIIHECIHHIGIIIIIFGIIHCHHIIHC?DD@B
@HWI-D00621:464:HFY7KBCXY:1:1201:15955:58006 1:N:0:AAGAGGCATGAACCTT
AAGTCGTAACAAGGTTTCCGTAGGTGAACCTGCGGAAGGATCATTATCATACAACAGAGGTGCGAGGGCTGTCGCTGACCTTTTAAAGGTCGTGCACGCCCGAGTGCTCTCACACATCCATCTCACCCCTTTGTGCACAACCGCGTGAGTTCCCCTGGAAGGGGGGGCCCACGTTTTTTTCACACAAACCTTAAAGCAGTGTAGAATGTATTTTCTTTTTGCGGTGATACGCGATCAATACAACTTTCAACAACGGATCTCTTGGCTCTCGCATCGATGAAGAACGCAGC
+
IIIHIIIIIIIIIIIIIIIIIHIHIIIIIIIIIHIIIIGIIIIIIIIIHIIIIHIIHHIIIIHHEHIHIIHHHHIIHIIHIIIIIIIIIIIHHIIIIIIIIHIIIIIIIIIIIIIIIIIIIIIIIIIIIIIIIIIIHIIIIIIHIIIIIIIIIIIIIIIIIIIIIIHHIIIIIIIIIIIIIHIIIHHHHIIHHCHEHHHHHHHIIIIIIIIGIIIIIIHIIIHHIHIIIIIIIHHIHIIIGGIIHCEHHHIHEIIIHIHIIIIIIIGIGIHIIIIIIIIIHIHHGDDBCD
@HWI-D00621:464:HFY7KBCXY:1:1201:16994:59329 1:N:0:AAGAGGCATGAACCTT
AAGTCGTAACAAGGTTTCCGTAGGTGAACCTGCGGAAGGATCATTATTGAATAAAACTTGGTTGGGCTGTTGCTGATCCCTCGGGGTATGTGCACGCCTTTCCACCTTTTTCAACCACCTGTGCACCTTTGTAGACCCTGGATATCTCTCGAGTTGTTAAAACTTGGTTTGAGGACTGCTGTGCTTGCAAGAGTCAGCTTTCCTTGCATTTCTGGGTCTATGTCTTTCATATACACTGTATGTCACAGAATGTTATTGATAAGGCTTTGCCTTTTAAATTAATACAACTTTCAACAACGGATCTCTTGGCTCTCGCATCGATGAAGAACGCAGC
+
IGHHIIIHIIHIIHIIIIIIIIIIIIIIIIIIIIIIHIHIIIIIIHHHIHHIIIIIIIIEGHIHIIIIIIIGIIIIIIIHHIIIIIIIIIIIIIIIIIIIIIHIIIIIIIIIIIIIIIIIIIIIIIHIIIIIHIIHIIIIIIIIIIIHHIHGIIIIIIHHHIIIIIIIIIIIHIIIIIIIIIIIIIHHIHIIIIIIIIIIIFHHIHHIIIIIIIIIIIIIIIIIIIHHHHIHGHEIIHHIIIGHHHEIIHIIIHG?IIGIIIIIIIIHIIIIFHIIHG1IHEIIIIIIIHHHIHHGIIIHHCHHIH?IGIHIIIHEEIGIHHGIHIIHDA?@@D
@HWI-D00621:464:HFY7KBCXY:1:1201:7473:59604 1:N:0:AAGAGGCATGAACCTT
AAGTCGTAACAAGGTTTCCGTAGGTGAACCTGCGGAAGGATCATTATTGAAATAGCATGACGAGTTGTCGCTGGCCTCTTTCAAGTTGGCCGTGCACGCTCCGTCGTTCTTTTATTTCTCCATCTATTTGTGCACATCTTGCGTGTTTCTCAAGGGGAGTGGGTTTTGTTCCAGGGGCTTCCTTGGATTCCATTAGGTCTGCTTTGCAAACATCTGTATTTGCGGGCTTTCCTTTGCCATTTCTCTTGGGACCATGTCATTATCACATACATATATATACCATGAATGAAAACATTTGATGCATGACACAACTTTCAGCAACGGATCTCTTGGCTCTCGCATCGATGAAGAACGCAGC
+
IIIIIIIIIIIIIIIIIIIIIIIIIIIIIIIIIIIIIIIIIIIIIIIIIIIIIHIIIIHHIIIIIIIIIIIHHIIHIIIHIIIIIIIHIIIIIIIIIIIIIIIIIIIIIIIIIIIIIIIIIIIIIIIIIIIIIIIIIIIIIIIIIIIIIIIHIIHIHHHHIIIHIIIIIIIIIHIIHIIHIIHIIIIIHIIIIIHHIIIIIIIHIHIIIIHIIHIIIHHIIIIIHHHIIHEIIHHIIIHIIHGDGIIIIIIHEHEGCIIIIHHIHGEGIIIIIHIHHHHHIIIIIIIIIIIIIIIGIIIIIIIIHHIIHHHIHHFHHFIIIIIIIIIIIIIIHIHIGIIIIIIIIIIIIIIIHADADD
@HWI-D00621:464:HFY7KBCXY:1:1201:17548:60047 1:N:0:AAGAGGCATGAACCTT
AAGTCGTAACAAGGTTTCCGTAGGTGAACCTGCGGAAGGATCATTATCGTACTACAGAGGTGCTCAGGTTGTCGCTGACCTTTTGGTCGTGCACGCCTGAGTGCTCTCAATCCATTTCACCCATTGTGCATCACCGCGCGGGGTCTCCCCCCTCTTGAGAGGGGGAGGCTCGCGTTTTTCACACGAACACCCTTCTAGTTTAGAATGTCATTCATTTGCGATCATACGCAATCAATACAACTTTCAACAACGGATCTCTTGGCTCTCGCATCGATGAAGAACGCAGC
+
HIIIIIIIIIIIIIIIIHHIIIIIIIIIIIIIIIIIIHIIIIHIIIIIIIHIIIIIIIIIIIIIIHIIIIIIIIIIIIIIIIIIIIHIIIIIIIIIIIIHHIIIIIIIIIIIIIIIIIIIIIIIIIIIIIIIIIIIIIIIIHIIIIIIIIIIIIIIIIIIIIIIIIIIIIIIIIIHIIIIIIHHIIHIIIIIIIIIIIIIIIIIIIIIIIIIIIIIIIIIHIIIIIIIIIIHIIIIHHIIIIIIIIIIHIIIIIIIIIIIIIIGIIIIIGIIHIIIIIIIHHDDDAD
@HWI-D00621:464:HFY7KBCXY:1:1201:5340:61173 1:N:0:AAGAGGCATGAACCTT
AAGTCGTAACAAGGTTTCCGTAGGTGAACCTGCGGAAGGATCATTATCGTACTACAGAGGTGCTCAGGTTGTCGCTGACCTTTTGGTCGTGCACGCCTGAGTGCTCTCAATCCATTTCACCCATTGTGCATCACCGCGCGGGGTCTCCCCCCTCTTGAGAGGGGGAGGCTCGCGTTTTTCACACGAACACCCTTCTAGTTTAGAATGTCATTCATTTGCGATCATACGCAATCAATACAACTTTCAACAACGGATCTCTTGGCTCTCGCATCGATGAAGAACGCAGC
+
IIIHHIHIIHGII?HHIIIIIIHCHIIIIIIIIIIIIIIGIIGHIHIIIIHIIIIIIHIIIIIIIIIIHIIHIIIIIEHHIIIIIHIIIIIIIIIIIIIHIIIIHIIIIIIIIIIIIIIIIIIIIIIIIIIIIIIIIIIHIIIIIIIIIIIIHIIIIIIIIIIIIIIIIIIIIIIIIIHIIIIIHIIIIIIIHHIHHHIIIIIHIHIHIIIIIIIIIIIIIIIIIIHIIIIIIIIHIHHGHHFEIHIIIIIIIIIIIIIIHFHCIIHIGIHHHIIIIIHIHIADDCD
@HWI-D00621:464:HFY7KBCXY:1:1201:17718:62034 1:N:0:AAGAGGCATGAACCTT
AAGTCGTAACAAGGTCTCCGTAGGTGAACCTGCGGAGGGATCATTACTGAGTGAGGGCCTTCGGGCTCGACCTCCAACCCTTTGTGAACACAACTTGTTGCTTCGGGGGCGACCCTGCCGTTTCGACGGCGAGCGCCCCCGGAGGCCTTCAAACACTGCATCTTTGCGTCGGAGTTTAAGTAAATTAAACAAAACTTTCAACAACGGATCTCTTGGTTCTGGCATCGATGAAGAACGCAGC
+
IIIIIIIIIIIIIIIIIIIIIIIIIIIIHIIIIIIIIIIIIIIIIHIIIIIIIIIIIIIIIIIIIHHIIIIIIIIIIIIIIIIIIIIIIIIIIIIIIIIIIIIIIIGIIIIIIIIIIIIIIHHIIIIIIHHHIIIIIIIIIIIIIHHIIIIIIIIIIIIIHIIHHIIIHIIIHHHHIIIIIIIIIIIIIIIIIIIIIHHIHHHIIIIIHHHIHHIIHGIHIIIHHIIGIIIIIGEDCD@DD
@HWI-D00621:464:HFY7KBCXY:1:1201:10180:62438 1:N:0:AAGAGGCATGAACCTT
AAGTCGTAACAAGGTTTCCGTAGGTGAACCTGCGGAAGGATCATTATCATGTAATCCAGTCATGCTGCTGCGTGAGCTGTATAAACCCACCCTGCGTACGCCGTCCTGTTGCTTCCGCCCGGTGTATGTATACGCCCGGCGGGAGGGGAAAAATAACCTCCGAGTTTTAGTAAGGAATCTGTCTGAATGAATGGGAACTACGAAATGTTAAAACTTTCAGCAACGGATCTCTTGGTTCTCGCATCGATGAAGAACGCAGC
+
IIIIIIIIIIIIII?IIIIIIIIIIIIIIIIIIIIIIIIIIIIIIIIIIIIIIIIIIIHIIIIIIIIIIIIIIIIIIIIIIIIIIIIIIIIIIIIIIIIIIIIIIIIIIIIIIIIIIIIIIIIIIIIIIIIIIIIIIIIIIIIIIIIIIIIIIHEHIIIIIIIIIIIIIIIIIIIIIIIIIIIIIIIIIIIIIIIIIIIIIIIIIIIIIIIIIIIIIIIIIHIIIIIIIIIIIIHIHIIHIIIIIIIHIIIIIIIDDDDD
@HWI-D00621:464:HFY7KBCXY:1:1201:11537:62465 1:N:0:AAGAGGCATGAACCTT
AAGTCGTAACAAGGTTTCCGTAGGTGAACCTGCGGAAGGATCATTCACAAACGAGTGTTTTATGGCACTCTTTAAAAATCCATATCCACCTTGTGTGCAATGTTTGTTGGGAAAGTCTTTTCTTTCCCTTCATAAATATCAACCTATATCTTTAACAACATTCGTCTGATAACATATTATGAATATACTTAATTCAAAATATAACTTTCAACAACGGATCTCTTGGCTCTCGCATCGATGAAGAACGCAGC
+
IIIIIIIIIIIIIIIIIIIIIIIIIIHHHHIIIIIIIIIIIIIIIIIIIIIIIIIIHIIIIIIIIIIIIIIIIIIIIIIHIIIIIIIHIHIIIIIIIIIIIIIIIIIIHIHIIIHIIIIIIIIIIIIIIIIIIIHIIIIIIIIIIIHHHIIIIIHIIIIIIHIIIIIHHHIIIIIIIIIIIIIIIIIIIIIIHIHIIIIIIIIIIIHHIIIIIIIIIIIIIIIIIIIIIIIIIIIIIIIIIIIIIIDDDDA
@HWI-D00621:464:HFY7KBCXY:1:1201:17262:63266 1:N:0:AAGAGGCATGAACCTT
AAGTCGTAACAAGGTTTCCGTAGGTGAACCTGCGGAAGGATCATTAGTGATTATGAAAGGTTGCCTTCTGTGCTGGCTGCGGCAAGTGCACGTTGGTGGCTTTCATCCAAACCCCTGTGAACCTCTGGCCTCTTGCTAGCTTCGGCTGGCTGAGGATTTACACAAACTCGCATGTATTGAGGACCCTTCATGTGCACAAGCACTACTATATATATACAACTTTCAACAACGGATCTCTTGGCTCTCGCATCGATGAAGAACGCAGC
+
IIIIIIIIIIIIHIIIIIIIIIIIIGHIIIIIIIIIIIIHIIIIIIIHIHIIIIIIIIIIIIIIIIIIIIIIIIIIIIIIIHIIIIIIIIIIIIIIIIIIIIIIIIIIIIIIIIIIIIIIHIIIIIIIIIIIIIIIIIIIIIIIIIIIIIIIIIIIIIIIIIIHHHIIIIIIIIIIIIIIIIHIIIIIIIIIIIIIIIIIIIIIIIIIIIIHHIIIIHHHIIIIIIHIHIIIHHHIIIIIIIGIIIIIIIHIIIHIIIIIIDDDBD
@HWI-D00621:464:HFY7KBCXY:1:1201:16169:64815 1:N:0:AAGAGGCATGAACCTT
AAGTCGTAACAAGGTTTCCGTAGGTGAACCTGCGGAAGGATCATTCATAATCAAGTGTTTTTATGGCACTTTCAAAAATCCATATCCACCTTGTGTGCAATGTCATCTCACTGGGAGCCACCGGCTGTCAAAAGCCGTCTGGTCACCTTTGGGATTTATATCTACTCAGAACTTTAGTGATTTTGTCTGAAACATATTATGAATACTTAATTCAAAATACAACTTTCAACAACGGATCTCTTGGCTCTCGCATCGATGAAGAACGCAGC
+
IIIIIIIIIIIIIHIIIIIIIIIIIIHHIIIIIIIIIIIIIIIIIIIIHHHIIIIIHHIIIIIIIIIIIIIHIIIIIIIIIIIIIIIIIIIIIIIIIHIIIIIIIIIIIIIIIIIIIIIIIIIIIIIIIIIIIIIIIIIIIIIIIIIIIIIIIIIIIIIIIIIIIIIIIIIIIIIIIIIIIIIIHIIIIHIIIIIIIIIIIIIIIIIIIIIHHHIIIIIIIIIIIIIIIIIIIIIIIIIIIIIIIIIIIIIHHGD1IIIIIIHCDDADD
@HWI-D00621:464:HFY7KBCXY:1:1201:12422:65512 1:N:0:AAGAGGCATGAACCTT
AAGTTGTAACAAGGTTTCCGTAGGTGAACCTGCGGAAGGATCATTAACAAATCCAATACTTGCGAGGAGGGGGTATCCCTCTCTATTGCAAATATTAATCCTCTAGCCTATGCCTTATCGGGTGTAGGTTAGTAGATATATAAATGTGTGTTATGTTGACAGTGTGTGAGATAATTTAATTTATTGACAACTTTTAACAATGGATCTCTAGGCTCTTGCATCGATGAAGAACGCAGC
+
IIHHIIIIIIIIIIIIIIIIIIIIIIIHIIIIIIIIIIIIIIIIIHIHHHEHIIIIIIIIIIIIIHIIIIHHHIIHIIIHHIIIIIIIIIIIIIIIIIIIIIIIHIHIIIIIIHIIIIIIIIIHIIIIIIIIIIIIIIIIIIIHIIIIIIIIIIHHHIIIIIIIIIIIIHIIIIHIIIIHIHHIIIIIIIIHIIHIIIIIIIIIIIHHHHIIIHIIIIIIIIIIIIIIIIIIDDDDD
@HWI-D00621:464:HFY7KBCXY:1:1201:14576:65930 1:N:0:AAGAGGCATGAACCTT
AAGTCGTAACAAGGTTTCCGTAGGTGAACCTGCGGAAGGATCATTATCGTACAACTGAGGTGCGAAGGCTGTCGCTGACCCTCAAAGGTCGTGCACGCCTGAGTGCTCTCACACAATCCATCTCACCTTTGTGCATCACCGCGTGGGTCCCCCTTTGCGGGGAGGGCTTGCGTTTTCACATAAAACTCGATACGGTGTAGAATGTTTCTTTTGCGGTCACACGCAATCAATACAACTTTCAACAACGGATCTCTTGGCTCTCGCATCGATGAAGAACGCAGC
+
IHIIIIIIIIIIHIIIIIIIIIHIIIIIIIIIIIIIIHIIIIIIIIIIIIIIHIIIIIIIIIIHIIIIIIHHIIIIIIIHHIIIIIIIIIIIIIIIIIIIIIIIIIIIIIIIIIIIIIIIIIIIIIIIIIIIIIIIIHIIIIIIIIIIIIIHIIIIIIIIIIIIIHHHIHIIIIIIIHIIIIIHHIIIHIIIIHHIIIHIIIIHIIIIIIIIIIHHGIIIIIIIIIIIIHIIHIIIIIHHIIHIHHIIIIIIHGIIIIIIIIIIIIIIIIIIIIIIIDDDAD
@HWI-D00621:464:HFY7KBCXY:1:1201:8268:66532 1:N:0:AAGAGGCATGAACCTT
AAGTCGTAACAAGGTTTCCGTAGGTGAACCTGCGGAAGGATCATTATTGAATAAAACTTGGTTGGGCTGTTGCTGATCCCTCGGGGTATGTGCACGCCTTTCCACCTTTTTCAACCACCTGTGCACCTTTGTAGACCCTGGATATCTCTCGAGTTGTTAAAACTTGGTTTGAGGACTGCTGTGCTTGCAAGAGTCAGCTTTCCTTGCATTTCTGGGTCTATGTCTTTCATATACACTGTATGTCACAGAATGTTATTGATAAGGCTTTGCCTTTTAAATTAATACAACTTTCAACAACGGATCTCTTGGCTCTCGCATCGATGAAGAACGCAGC
+
IIIIIIIIIIIIIIIIIIIIIIIIIIIIIIIIIIIIIIIIIIIIIIIIIIIIIIIIIIIHIIIIIHIHIIHHIIIIIIIHIIIIIIIIIIIIIIIIIIIIIIIIIIIIIIIIIIIIIIIIIIIIIIIIIIIIIIIIIIIIIIIIIIIIIIIIIIIIIIIIHHIIIIIIHHIIIIIHHIIIIIIIIIIIIIIIIIIHHHIIHIIIIIIIIIIIIIIHHHIHHHHHHIIIHGIHHHGIIIIIIIIIIIIIIIIIIIIGHHCIIHIIHIGIIIIIIIIIIIIIIIIIIIIIIIIIIIIHEIIIIIIIIIIIHIIIIIHIIHGIIIIIIIIIICDDDD
@HWI-D00621:464:HFY7KBCXY:1:1201:3469:66921 1:N:0:AAGAGGCATGAACCTT
AAGTCGTAACAAGGTTTCCGTAGGTGAACCTGCGGAAGGATCATTATCGTACTACAGAGGTGCTCAGGTTGTCGCTGACCTTTTGGTCGTGCACGCCTGAGTGCTCTCAATCCATTTCACCCATTGTGCATCACCGCGCGGGGTCTCCCCCCTCTTGAGAGGGGGAGGCTCGCGTTTTTCACACGAACACCCTTCTAGTTTAGAATGTCATTCATTTGCGATCATACGCAATCAATACAACTTTCAACAACGGATCTCTTGGCTCTCGCATCGATGAAGAACGCAGC
+
IIIIIIIIIIIIIIIIIIIIIIHHHIIIIIIIIIIIIIIGIIIIIIIIIIIIIIIIIGIIIIIIIIIHIIIIIIIIIIIHIIIIIIIIIIIIIIIIIIIIIIIIIIIIIIIIIIIIIIIIIIIIIIIIIIIIIIIIIIIIIHIIIIIIIIIIIIIIIHIIIIIIIHIIIIIIIIHHHIIIIIHIIIHIIIIIIIIIIIIIIIIIIIIIIIIIIIIIIIIIGIIIGIIIIIIGHIIHIIIIIIIIIHIIIIIIIIIHFIIIHHHHHHHIIIIIIIIIIIIIIIDDDCD
@HWI-D00621:464:HFY7KBCXY:1:1201:7085:66959 1:N:0:AAGAGGCATGAACCTT
AAGTCGTAACAAGGTTTCCGTAGGTGAACCTGCGGAAGGATCATTATCGTACTACAGAGGTGCTCAGGTTGTCGCTGACCTTTTGGTCGTGCACGCCTGAGTGCTCTCAATCCATTTCACCCATTGTGCATCACCGCGCGGGGTCTCCCCCCTCTTGAGAGGGGGAGGCTCGCGTTTTTCACACGAACACCCTTCTAGTTTAGAATGTCATTCATTTGCGATCATACGCAATCAATACAACTTTCAACAACGGATCTCTTGGCTCTCGCATCGATGAAGAACGCAGC
+
IIHIIHIIIIIIIIIHHHIIIIIIIIHIIIIIIIIIIIIIIIIIIHIIIIIIIIIIIHHIIIIIIIIIIIIHIIIIHHIHHIIIIIIIIIIIIIIIIIIIIIIIIIIIIIIIIIIIIIIIIIIIIIIIIIIIIIIIIIIIIIIIIIIIIIIIIIIIIIIIIIHIIIIIIIIIIIIHI9IIIIIIHHIIHIIIIIIIIIHIIIIIIIIIIIIIIIIIIIIIHHIIIIIIIIHGIIIHHHIIIIHIIIIIHIIIIIIIIIIIIIIIIIIIHIIIIIIIHHIIIICDDAD
@HWI-D00621:464:HFY7KBCXY:1:1201:10028:67187 1:N:0:AAGAGGCATGAACCTT
AAGTCGTAACAAGGTTTCCGTAGGTGAACCTGCGGAAGGATCATTATTGAATCCTCAGGATGTTGCTGGCTCCTCGGAGCATGTGCACTCCGCCTTTCAATCCACCTGTGAACTTATTGTAGGCTGGATGTAACAGTCCATGCCTATGTCTTCATAAACCCCTTTAAAAAAGTCTATGGAATGTCTTGTTGTAGGCCTTATGGTCAAAAAAATTAATACAACTTTCAACAATGGATCTCTTGGTTCTCGCATCGATGAAGAACGCAGC
+
HIHIHIIIIIIIFIHHIIIIIIHHHGHHHIIIIIIHIIIIIIIHIIIIIIHHIIIIIIIIIHHIIIIHHIIHIIHIIIIIIIIIIHIIIIIIIIIIIIIHIIIIIIIIIIIIIIIIIIIIIIIIIIHHIHHIIIIHIIIIIIIIIIIIIIIIIIIIIHIHIIIHIHIIIIIHIIIIIIIHIIIHIIIIIHHIIIIIIIIHIIIHIIIIIHHIHIIIIIIIIIIHHIIIIIIIHHEEGIIIHGGIHHCDEHHHIIIIGIIIIIIDDDDA
@HWI-D00621:464:HFY7KBCXY:1:1201:14818:67057 1:N:0:AAGAGGCATGAACCTT
AAGTCGTAACAAGGTTTCCGTAGGTGAACCTGCGGAAGGATCATTATCGTACTACAGAGGTGCTCAGGTTGTCGCTGACCTTTTTGGTCGTGCACGCCCGAGTGCTCTCAATCCATTTCACCCTTTGTGCATCACCGCGCGGGGTCTCTTCCTCTTGGCTTGCTTCAAGAGGGGGAGGTTCGCGTTTTTCATACAAACACCCTTCTAGTTTAGAATGTCATTCATTTGCGATCATACGCAATCAATACAACTTTCAACAACGGATCTCTTGGCTCTCGCATCGATGAAGAACGCAGC
+
IIIIIIIIIIIIIIIIIIIIIIIIIIIIIIIIIIIIIIIIIIIIIIIIIIIIIIIIIIIHIIIIIIIIHIHHIIIIHHIIHIIIIIIIIIIIIIIIIIIIIIIIIIIIIIIIIIIIIIIIIIIIIIIIIIIIIIIIIIIIIIIIIHIIIIIIIIIIIIIIIIIIHIHHIIIIIHIIIIIIIIIIIIIIIHIIIIIHHIIIIIIIIHIHIIHIIIHIHIIIHIIIIIIIIHIIIIIIIIHIHHIIIIIHHHIIIIIIIIIIIIIIIIIIIHIIIIIIHIHIIIIIIIIIIIIGDDDDD
@HWI-D00621:464:HFY7KBCXY:1:1201:18808:67095 1:N:0:AAGAGGCATGAACCTT
AAGTCGTAACAAGGTTTCCGTAGGTGAACCTGCGGAAGGATCATTATTGAATAAAACTTGGTTGGGCTGTTGCTGATCCCTCGGGGTATGTGCACGCCTTTCCACCTTTTTCAACCACCTGTGCACCTTTGTAGACCCTGGATATCTCTCGAGTTGTTAAAACTTGGTTTGAGGACTGCTGTGCTTGCAAGAGTCAGCTTTCCTTGCATTTCTGGGTCTATGTCTTTCATATACACTGTATGTCACAGAATGTTATTGATAAGGCTTTGCCTTTTAAATTAATACAACTTTCAACAACGGATCTCTTGGCTCTCGCATCGATGAAGAACGCAGC
+
HHIIHIIIIIIIIIIIIIIIIIIHIIIIIIIIIIIIIIIIIIIIIGIIIIIIIIIIIIIIEHIIIIIIIIHHIIIIIIIHHHIIIIIGIIHGHIIIIIIIIIIIHIIIHIIIIIIIIIIIIIIIIGIIIIIIIIHHIIIIIIIIIIHIHIHHIHHIIIIHHHIIIIHHHHIIIIIIIIIIIIIHHIIIIHHHIIHIHIIHHIIIIIIIIIGIIHHIHHIIIHHIIIIIIIHEHHGIIIIIIHCIIIIIHIGIIHIIIIIHIIIIIHFHHIIIIHIIIIIIIIIIIIIIIGIIIIIHHIIIIIGIIIHIGIHIIIIHHIHEIHHIIHG0GDDD@D
@HWI-D00621:464:HFY7KBCXY:1:1201:8219:67274 1:N:0:AAGAGGCATGAACCTT
AAGTCGTAACAAGGTTTCCGTAGGTGAACCTGCGGAAGGATCATTATCGAATACCACTTCGAGGAAAGGTTGTGCTGGTCGTTCTTTTTACCGAGACGACATTCGTGCACACCTTTCTGACCCTCTTCTTTCAAAAACCTGTGAACCTCTTGTAGGCCAAGAGATTGGTCTACGTTTTTTGTTTACAACCCCCCTGTTGCATGTACATGAACAATTGTTGATATTAATAACACAACTTTCAACGATGGATCTCTTGGCTCTCGCATCGATGAAGAACGCAGC
+
IIIIIIIIIIIIIIIIIIIIIIIIIIIIIIIIIIIIIIIIIIIIIIIIIIIIIIIIIIHHIIIIIIIIIIIIIIIIIIHDEHHIIIIIIIIIIHIHIIIIIIIIIIIIIIIIIIIIIIIIIIIIIIIIIIIIIFHIIIIIIIHIIHIIIIIIIIIIIIIIIIHIIHIIIIIIIIIIIIIIDHIIHHHHIIIIIIHIIIIIIIIIIIHIIIHIIIIIHIIIIIIIIIIIIIIIIIIHHHGIIHIIIHIIIIIIIIHHGIIIIIIHHFFIIIIHHIIHIA@D?D
@HWI-D00621:464:HFY7KBCXY:1:1201:9809:67432 1:N:0:AAGAGGCATGAACCTT
AAGTCGTAACAAGGTTTCCGTAGGTGAACCTGCGGAAGGATCATTATTGAATAAAACTTGGTTGGGCTGTTGCTGATCCCTCGGGGTATGTGCACGCCTTTCCACCTTTTTCAACCACCTGTGCACCTTTGTAGACCCTGGATATCTCTCGAGTTGTTAAAACTTGGTTTGAGGACTGCTGTGCTTGCAAGAGTCAGCTTTCCTTGCATTTCTGGGTCTATGTCTTTCATATACACTGTATGTCACAGAATGTTATTGATAAGGCTTTGCCTTTTAAATTAATACAACTTTCAACAACGGATCTCTTGGCTCTCGCATCGATGAAGAACGCAGC
+
IIHHIIIIIIIIIIIIIIIIIIIIIIIGIIIIIIIIIIIHIIHHIHHIHHHIIIIIIIIHHIIIIIIIIIIHIHIIIIIHHIIIHIIIIIIIIIIIIIIIIIIIIIIIIIIIIIHIIIIIIIIIIIIIIIIIIIIIIIIIIIHIHIHIIIGHIIIIIIHHGGHHGHIIHHIHIIIIIIIIIIIIIIIGHIHIIIIIIIHHHIHIIIIIIHHIHIHHIIHHHGHIIIIIHEHGHIIIIIIIHHIHIIIIIIIIHEHHGIIHIIIIIIIIIIIIHHIIIIHHIHHHHHHIHIIIIIIHIIIIIIIIIIIHIHIIIIIIHHHIIIIIIIIHCDDDBD
@HWI-D00621:464:HFY7KBCXY:1:1201:11183:68299 1:N:0:AAGAGGCATGAACCTT
AAGTCGTAACAAGGTTTCCGTAGGTGAACCTGCGGAAGGATCATTATCGTACTACAGAGGTGCTCAGGTTGTCGCTGACCTTTTTGGTCGTGCACGCCCGAGTGCTCTCAATCCATTTCACCCTTTGTGCATCACCGCGCGGGGTCTCCCCCCTCTTGAGAGGGGGAGGCTCGCGTTTTTCACACGAACACCCTTCTAGTTTAGAATGTCATTCATTTGCGATCATACGCAATCAATACAACTTTCAACAACGGATCTCTTGGCTCTCGCATCGATGAAGAACGCAGC
+
IHIHIIIIIIIIIIIIIIIIIIIIIIIIIIIIIIIIIIIIIIIIIIIIIIIIIIIIIHIHIIIIIIIIIIIIIIIIIIIIIIIIIIIIIIIIIIIIHIIIIIIIIIIIIIIIIIIIIIIIIIIIIIIIIIIIIIIIIIIIIIHIIIIIIIIIIIIIIIHIIIIIIIHIIIIIIIHIIIIIIIIIIIHHIIIIIIIIIIIIIIIIIIIIIIIIIIIIIIIIIIIIIIIIIIIIIIIHIIIIIHIHIIIIIIIIIGIIIIIIHIHIIIIIIIHIIIIHEIIIIIHBBDAD
@HWI-D00621:464:HFY7KBCXY:1:1201:12780:68499 1:N:0:AAGAGGCATGAACCTT
AAGTCGTAACAAGGTTTCCGTAGGTGAACCTGCGGAAGGATCATTCACAATAAGTGTTTTATGGCACTTTTTCAATCCATATCCACCTTGTGTGCAATGTTGTCTTGTAACGCGAATGCTTGTCATTTGCGCTACAGGATGTAAACATCAACTCTTATTTTTAACAACTTTGTCTGAAAACCTGTATGAATACTTAATTCAAATACAACTTTCAACAACGGATCTCTTGGCTCTCGCATCGATGAAGAACGCAGC
+
IIIIIIIIIIIIIIIIIIIIIIIIIIIIIIIIIIIIICHIIIIIIIIIIIIIIIIIHIIIIIIIHIIIIIIIIIIIIIIIHIIIIIIIIIIIIIIIIIIIIIIIIIIIIIIIIIIIIIIIIIIIIIIIIIIHIIIIIIIIIIIIIIIHIIIIIIIIIIIIIIIIIHHIIIIIIIIHHIIIIIIIIIIIIIIHIIIIIIIIIIIIIHIIIIIIIIIIIIIIIHIIIIIIIIIIIIIIGIIHIIGHIIHIIHBDDD@
@HWI-D00621:464:HFY7KBCXY:1:1201:17338:68451 1:N:0:AAGAGGCATGAACCTT
AAGTCGTAACAAGGTTTCCGTAGGTGAACCTGCGGAAGGATCATTATCATACAACAGAGGTGCGAGGGCTGTCGCTGACCTTTTAAAGGTCGTGCACGCCTGAGTGCTCTCAATCCATTTCACCCATTGTGCATCACCGCGCGGGGTCTCCCCCCTCTTGAGAGGGGGAGGCTCGCGTTTTTCACACGAACACCCTTCTAGTTTAGAATGTCATTCATTTGCGATCATACGCAATCAATACAACTTTCAACAACGGATCTCTTGGCTCTCGCATCGATGAAGAACGCAGC
+
IIIHIIHHHHIIIIIIIIIIIIIHIIIHHHHIIIIIHHIIIIIIIIIIIIIIIIIIIHIHIIIIIIIIIIHHIIIIIIIHIHIIIIIIIIIIIIIIIIIIIIGIIIHIIIIIIIIIIIIIIIIIIIIIIIIIIIIIIIIIIIIIIIIIIIIIIIIIIIIIIIIIIIIIIIIIIIIIIIIHIIIIIIIIIIIIIIIIHIIIIIHIIIIIIIIIHIIIHIIIIIHIHIIIIIIIIIIIIIIIIIIIIHIIIIIIIIIIIIIIIIIHIHCIIIIIHGD<1GIIIIIHIDDDCD
@HWI-D00621:464:HFY7KBCXY:1:1201:12617:68725 1:N:0:AAGAGGCATGAACCTT
AAGTCGTAACAAGGTTTCCGTAGGTGAACCTGCGGAAGGATCATTATAGTACAATAGAGGCACCTGGGCTGTCGCTGTCCTTAAAAGGACGTGCACGCCCAGAGTGCTCTCTCACATCCATCTCACCCCTTTGTGCATCACCGCGTGGGGCCCTCTCTTTTGGCTTGTTCCAGAGGGAGGGGTTCACGTTTTTACAAAAACAACCCATTAATGCATGTAGTAGAATGTCTTACTTTTTTGCGGTCACACGCAATCAATACAACTTTCAACAACGGATCTCTTGGCTCTCGCATCGATGAAGAACGCAGC
+
IIIIIIIIIIIIIGIIIIIIIIIIIIIIIIIIHIIIIIIIIIIHIIIIHHHIIHIIIHIHIHHIIIIIIIIIIIHIIIGHHIIIIIIHIIIIIIIIIIIIIIHIIIIIIIIHIIIIIIGHIIIHIIIIIIIIIIIIIIIIIIIIIIHIIIIIIIHIHIIIIIIIIIIHIIIIIIIIIHHIIIIIHIHIIIIIIHIHIIIIIIIIIHGHIIIIIIIIIIIIIIIIIHIIHIGIIIIIIIIIIIIIIIIIIIIIIIIIIIHHIIIIIIIIIIIIIIIIGIIIIIIIIIIIIIIIIIIIIHIIIIIHCDADD
@HWI-D00621:464:HFY7KBCXY:1:1201:17912:68839 1:N:0:AAGAGGCATGAACCTT
AAGTCGTAACAAGGTTTCCGTAGGTGAACCTGCGGAAGGATCATTATCGTACAACTGAGGTGCAAGGGCTGTCGCTGACCTTCAAAGGTTGTGCACGCCCAAGCACTCTTACACATCATCCATCTTACCCCTTTGTGCATCACCGCGTGGGCCCCCCTTTGCAGGAGGGCTTGCGTTTTCACATAAAACTTGATATAGTGTAGAATGGTTTCTTTTGCGGTCACACGCAATTAATACAACTTTCAACAACGGATCTCTTGGCTCTAGCATCGATGAAGAACGCAGC
+
IIIIIIIGGIFHHIIIIIIIIIIIIIIIIIIIIHIIIIHIIIIIIIHIIIIIIIIIIIIIIIIIHIIIIIIIIIIIIIIIIIIIHHHHHIIIIIIIIIIIIIIIIIIIIIIIIIIIIIIIIIIIIIIIIIIIIIIIIIIIIIIIIIIIIIIIIIIIIIIIIIIIIIIIIIIIIIIHIIIIIIIIIIIIIIIIIIIHIIIIIIIIIIIIHIIIIIIIIIIIIIIIIIIIIIHIIIIIIHIIIHIIIIIIIIIIIIIIIIIIIIGIIIIIIHCC1IIIIIIIIDDDDD
@HWI-D00621:464:HFY7KBCXY:1:1201:20747:68931 1:N:0:AAGAGGCATGAACCTT
AAGTCGTAACAAGGTTTCCGTAGGTGAACCTGCGGAAGGATCATTATCGAGGAACAGCCTTGGATGTCTGCTGGCCCATTTTTTATTGGGCATGTGCACTCCTTGGTGTTTTTGTCTCAATTCACACCCTGTGCACCACTTGTAGGCACGAGAAATCGGGCCTATGTCTTTTATAATTTACACACACCGTTGAATGTATTTGTTGGGCAATGACTATAAAAAAAAACACAACTTTCAACAATGGATCTCTTGGCTCTCGCATCGATGAAGAACGCAGC
+
I?GEH=EHHHHHE?GHHHHHHHIHHHHEIHHIIIIIIIHHIHHEGGHIIIIIHFHIHIIIIIIIIIIIIHHHHGHHIIIIHIIHHIIIGIIIHIIIIIIIIIIIIIIIIIIIIIIHIIHIHIIHIIHIIIIIIHIIIIHIIIIIIIIIIIIIIIIIIIIHIHHHIIIIIIIIHIIIHIIHHHHEHEIIIHEGHIIIIIIIIIHHIIIIIIIIHHIIIHIIIIIIIIIIIHIIIHHHHHIIHHIIGIIIIIIIHC/IIIIIHHHEIIIIHHHHHDDDDD
@HWI-D00621:464:HFY7KBCXY:1:1201:17596:69243 1:N:0:AAGAGGCATGAACCTT
AAGTCGTAACAAGGTTTCCGTAGGTGAACCTGCGGAAGGATCATTATTGAAATAGCATGACGAGTTGTCGCTGGCCTCTTTCAAGTTGGCTGTGCACGCTCCGTCGTTCTTTTATTTCTCCATCTATTTGTGCACATCTTGCATGTTTCTCAAGGGGAGTGGGTTTTGTTCCAGGGGCTTCCTTGGATTCCATTAGGTCTGCTTTGCAAACATCTGTATTTGCGGGCTTTCCTTGCCATTTCTCTTGGGACCATGTCATTATCACATACATATATATACCATGAATGAAAACATTTGATGCATGACACAACTTTCAGCAACGGATCTCTTGGCTCTCGCATCGATGAAGAACGCAGC
+
GCHHIIIIIIIIIIIIIHIHIIIIIIIHIIIIIIIHIIIIIIHIIFFHIHHIIHIIIIHIIHHIIIIIIIICHHIIIIIHIIIIIIIIIIIIIIIIIIIIIIIIGHHIIIIIIIIIIHIIHIIIIIIIIIIIIIIIIHHHHHIIIIIIIIIHHIIIIHHHHIIIIIHHIIHIFHIHHHIIIIIIIIGIHHIHHIHIIIIIIHIIIIIIIIIIIIIIIHIIIIHDIGIIHIIHEHHIIHGIIIHIIGIIIIIIIIHHIHHGHIIHGIGIIGIIIIIIHHHHHIIIIIIIIIIIIIIIIIIIIFIHEHFHIIGHHEIHIIIHHHEE@IHHEIHGC/HIHGIHIHHIHCHHIHEDB@D0D
@HWI-D00621:464:HFY7KBCXY:1:1201:16341:69268 1:N:0:AAGAGGCATGAACCTT
AAGTCGTAACAAGGTTTCCGTAGGTGAACCTGCGGAAGGATCATTAGTGATTATGAACGGTTGTCTTCTGTGCTGGCTGCGGCAAGTGCACGGAGGTGACTTTCATCCAACACCCTTGTGAACCTTTGGCCTCTTGCTGGCTTCGGCTGGCTGAGGATTTACACAAACTCGCATGTATTGAGGACCCATTATGTGCGCAAGCACTACTATAATACAACTTTCAACAACGGATCTCTTGGCTCTCGCATCGATGAAGAACGCAGC
+
IIIIIIIIIIIIIIIHHHIIIIIIIIIIIIIIIIIHIIIIIIHIIIHIIHHHHIHIIIIIIIIIIIIIIIIHHIIIIIIHIIIIIIIIIIIIIIIIIIIIIIIIIIIIIIIIIIIIIIIIIIIIIIIIIHIIIIIIIIIIIIIHIIIIIIIIIIIIIIIIIIIIIIIIIIIIIIIIIIIIIIIIIIIHIIIIIIHIGIIIIHHHIIIIIIIIIIIIIIIHHHIIHHHIIIIHEIIIIIIHIIIIIIIIIIIIIIIIIIHDDDDD
@HWI-D00621:464:HFY7KBCXY:1:1201:9708:69548 1:N:0:AAGAGGCATGAACCTT
AAGTCGTAACAAGGTTTCCGTAGGTGAACCTGCGGAAGGATCATTATCGTACTACAGAGGTGCTCAGGTTGTCGCTGACCTTTTTGGTCGTGCACGCCCGAGTGCTCTCAATCCATTTCACCCTTTGTGCATCACCGCGCGGGGTCTCTTCCTCTTGGCTTGCTTCAAGAGGGGGAGGTTCGCGTTTTTCATACAAACACCCTTCTAGTTTAGAATGTCATTCATTTGCGATCATACGCAATCAATACAACTTTCAACAACGGATCTCTTGGCTCTCGCATCGATGAAGAACGCAGC
+
IIIIIHIIIIIIIIIIIIIHIIIHHIHIIIIIIIIIIIGIIIIHIIIIIIIIIIIHIIIIIIIIIIIHIHIHIIIIIIIHIIIIIIIIIIIIIIIIIIIIHIHIIIIIIIIIIIIIIIIIIIIIIIIIIIIIIIIIIIIIIIIIIIIIIIIIHIIIIIIIIIIIIIIIIHIIIIIIIIIHIIIIIIIIHIIHHIIIHIIIIIIIHIIIIIIIIIIIIIIHIIIIIIIIIIIIIIIHIIIIHEIIIGIIIIHIIIIIIIIIIIIIHIHIHIIHIIIIIIIIIIIIIIIIIIIIDDDD<
@HWI-D00621:464:HFY7KBCXY:1:1201:14314:69792 1:N:0:AAGAGGCATGAACCTT
AAGTCGTAACAAGGTTTCCGTAGGTGAACCTGCGGAAGGATCATTATCGTACTACAGAGGTGCTCAGGTTGTCGCTGACCTTTTGGTCGTGCACGCCTGAGTGCTCTCAATCCATTTCACCCATTGTGCATCACCGCGCGGGGTCTCCCCCCTCTTGAGAGGGGGAGGCTCGCGTTTTTCACACGAACACCCTTCTAGTTTAGAATGTCATTCATTTGCGATCATACGCAATCAATACAACTTTCAACAACGGATCTCTTGGCTCTCGCATCGATGAAGAACGCAGC
+
HHIIIHIIIIIIIIIIIIIIIIHIIIIIIIIIIIIIIDHIIIIIIIIIIIIIIIHIIHIHHIIIIHIIIIIHIIIIIHHGHIIIIIHIIIIIIIIIIIIIIIIIIIIIIIIIHHIIIIIIIIIIIIIIIIIHIIIIIIIIIIIIHHIIIIIIIHIIIIIIIIIIIIIIIIIIIIIHIIGIHIIHIGHHIIIIIIIHHIIIIIIIIHIHGHHIIIIIIIHGIIHHIHIIIIIIIHEEIHIIIIHIIIIHIIIIIIIIIIIIIFIIIIIIHGIIIIHHIIIIHHD@DBD
@HWI-D00621:464:HFY7KBCXY:1:1201:15263:69841 1:N:0:AAGAGGCATGAACCTT
AAGTCGTAACAAGGTTTCCGTAGGTGAACCTGCGGAAGGATCATTATCGTACTACAGAGGTGCTCAGGTTGTCGCTGACCTTTTGGTCGTGCACGCCTGAGTGCTCTCAATCCATTTCACCCATTGTGCATCACCGCGCGGGGTCTCCCCCCTCTTGAGAGGGGGAGGCTCGCGTTTTTCACACGAACACCCTTCTAGTTTAGAATGTCATTCATTTGCGATCATACGCAATCAATACAACTTTCAACAACGGATCTCTTGGCTCTCGCATCGATGAAGAACGCAGC
+
HHIIIIIIHHHHIIHHIIHHHIIHIFEGHHIIIIIHIIIIIHIIIIIIIIIIIFHIIIIGIIIIIHIIIIIIIIHIHHHHHHIIIIIHIIIIIIHHIIIIIIIHIIIIIIIIIIIIHIIIIHHHIHIIIIIIIIIIIIIHIIHHIIIIHIIIIIHIIHHHIIIIIIIIHHIHHIIIIIIIHIIHIHHHHIHIIGIIIHHHIIIIIIHIIIIIIIIHHHHHCFHHIIIHIIFHGD1IIIIH?HCHHIIIIIIIHHHHHHGCIHHHHIIIIHHHHHD@D@HHHHDBB@D
@HWI-D00621:464:HFY7KBCXY:1:1201:5443:70412 1:N:0:AAGAGGCATGAACCTT
AAGTCGTAACAAGGTTTCCGTAGGTGAACCTGCGGAAGGATCATTATCGTACAACGGGGGTGCAAAGGCTGTCGCTGACCTTCCAAAAGGTCGTGCACGCTCGAGCACTCCCATACATCCGTCTCACCTTTGTGCATCACCGCGTGGGTCCCCTTTGCAAGGAGGGCTCACGTTTTCACACAAAAACTTGATACAGTGTAGAATGTTATTTTTGCGGTCACACGCAATCAATACAACTTTCAACAACGGATCTCTTGGCTCTCGCATCGATGAAGAACGCAGC
+
IHIIIIIIIIHIIIHIIIIIIIIIIIIIIIIIIHIIIIHHHHGHIHIIIIHIIIIIHIIIIIIIHIIHHIHHHHIIIHHHHIIIIIIGIIIIIIIIIIIIIIIHIIIIIIIIIIIIIIIIIIIIIIIIIIIIIIIHIIIIIIIIIIIIIHHIIIIIIIIIIHIIHIIIIIIIIHHHIIIIIIIIIIHHIIHHIIIIIIIIIIIIIIIIIIIIIIIIHHHIHIIIIIIHCIIHIIIHHEGIIHIIIIIIHEEIIIIIIIIHIIHIIHIHIIIIIIHIIGDCDDD
@HWI-D00621:464:HFY7KBCXY:1:1201:8702:70455 1:N:0:AAGAGGCATGAACCTT
AAGTCGTAACAAGGTTTCCGTAGGTGAACCTGCGGAAGGATCATTAATGGATTGTAATGGGAGCTGATGCTGTGTGGCCAAATTTTCTTTGACTACAATGTGCTCGCTTCTAGCAACATTTTTTCTAAACACCTGTGCACCTTGTGGGGGGGAATTATCTTTTCCCCCTTCTCTCACAAACATTTTTCAATGTTGAATGTTCATTGTGCCTAATGCATGGCCTTAATAAAATATAATACAACTTTTAACAACGGATCTCTTGGCTCTCGCATCGATGAAGAACGCAGC
+
IIIIIIIIIIIIIIIIIIIIIIIIIIIIIIIIIIIHIHIIIIIIIIIIIIIHIHIIIIIIIIIIIIIIIIIIIIIIIIIIIIIIIIIIHIIIIIIIIIIIIIIIIIIIIIIIIIIIIIIIIIIIIIIIHIIIIIIIIGIIIIIIIIIIHIIIIIHIIIIIIIIIIHIIIIIIIIIHIIIIIIIIHIIIIIIIIIIIIIIIIHIIIIIIHHIIIIGIIIIIIIIIIIIHIHIIIIIIIIIIIIIIIIHHIHHIIIIIIIIIIIIIIIIIIIIIIIIIIIIIIIIDDDCB
@HWI-D00621:464:HFY7KBCXY:1:1201:13866:71216 1:N:0:AAGAGGCATGAACCTT
AAGTCGTAACAAGGTTTCCGTAGGTGAACCTGCGGAAGGATCATTATCGTACTACAGAGGTGCTCAGGTTGTCGCTGACCTTTTGGTCGTGCACGCCTGAGTGCTCTCAATCCATTTCACCCATTGTGCATCACCGCGCGGGGTCTCCCCCCTCTTGAGAGGGGGAGGCTCGCGTTTTTCACACGAACACCCTTCTAGTTTAGAATGTCATTCATTTGCGATCATACGCAATCAATACAACTTTCAACAACGGATCTCTTGGCTCTCGCATCGATGAAGAACGCAGC
+
IIIIIIIIIIIIIIIIIIIIIIIIIIIIIIIIIIIIIHIHIIIIIIIIIIIIIIIIIIIIIIIIIIIIIIIIIIIIIIIIIIIIIIIIIIIIIIIIIIIIIIIIIIIIIHIIIIIIHIIIIIIIIIIIIIHIIIIIIIIIIIIIIIIIIIIIIIIIIHIGIIIIIIIIIIIIIIIIIIIIHIIIIIIIIIIIIIIHIIIIIIIIIIIIIIHIIIIIIIIHIIIIIIIIIIIIIIIIIIIIGHHIIIIIIIIIIIGIHIHIIIIIIIIHHIIIHHHFGEIIIHDDCDD
@HWI-D00621:464:HFY7KBCXY:1:1201:6728:71709 1:N:0:AAGAGGCATGAACCTT
AAGTCGTAACAAGGTTTCCGTAGGTGAACCTGCGGAAGGATCATTATTGAATCCAAAGGATGTTGCTGGTGCTTGCAAAAGTACATGTGCACTCCGACCTTCATATCCACCTGTGCACTCATTGTAGGCTTTGGATTGACTTCCGAGGTCTATGCTTTTATACACACTACAAAGTTTATGGAATGTCTGGGCTTTCATTGCCTAAAAATAATAATACAACTTTCAACAACGGATCTCTTGGTTCTCGCATCGATGAAGAACGCAGC
+
IIIIIIIHIIGIIIIIIIIIIIIIIIIIIIIIIIIIIHHIIIIIIIIIIIIIIIIIIIIIIIIIIIIIIHHHIIHIIIIHIHIIIIIIIIIIIIIIIIIIIIIIIIIIIIIIIIIIIIIIIHIHIIIIIIIIIIIIIIIIIIIIIIIIIIIIIIIIHIIIIIIGHHIIIIHIIIIIIIIIIIIIIIIHIIIIIIIIIIHIHHIIIIGHHHIIIIIIHIIIIIIIIIIHHIIIIIIIIIIIIIHIIIIIIIIIIHHHHIHHDDD@@D
@HWI-D00621:464:HFY7KBCXY:1:1201:9084:72252 1:N:0:AAGAGGCATGAACCTT
AAGTCGTAACAAGGTCTCCGTAGGTGAACCTGCGGAGGGATCATTACTGAGTGAGGGCTCCGGCCCGACCTCCAACCCCATGTGAACCGAAACCTGTTGCTTCGGGGGCGACCCTGCCTCTGCGCGAGGCGCCCCCGGAGGCTCATCAAACCCTGAATCTTTGCGTCGGAGTCTTAATGAATTTAAACAAAACTTTTAACAACGGATCTCTTGGTTCTGGCATCGATGAAGAACGCAGC
+
IIIIIIIIIIIIIIIIIIIHIIIIIIIIIIIIIHIIIIIIIIIIIHIIIHIIIIIIIIHHIIIIIIIIIIIIIIIIIIIIIIIIIIIIIIHIIIIIIIIIIIIIIIIIIIIIIIIIIIIIIIIIIIIIIIIIIIIIIIIIIIIIIIIIIIIIIIIIHIIIIIIIIIIIIIIHHIHIIIIIIIIIIIIIIIIIIIIIIHIIIIHIIIIIIIIIIHIIIIIIIIIIIIIIIIIIIIDDDDD
@HWI-D00621:464:HFY7KBCXY:1:1201:11787:72436 1:N:0:AAGAGGCATGAACCTT
AAGTCGTAACAAGGTTTCCGTAGGTGAACCTGCGGAAGGATCATTATTGAATAAAACTTGGTTGGGCTGTTGCTGATCCCTCGGGGTATGTGCACGCCTTTCCACCTTTTTCAACCACCTGTGCACCTTTGTAGACCCTGGATATCTCTCGAGTTGTTAAAACTTGGTTTGAGGACTGCTGTGCTTGCAAGAGTCAGCTTTCCTTGCATTTCTGGGTCTATGTCTTTCATATACACTGTATGTCACAGAATGTTATTGATAAGGCTTTGCCTTTTAAATTAATACAACTTTCAACAACGGATCTCTTGGCTCTCGCATCGATGAAGAACGCAGC
+
HHHHHHHIIIIIIIIIIHIIHIIIIIGHHIHHHHHHIHIIIHIHIEHHEHHHHHIIIIII?FHIIIIIIHGGHIIHIIHDHHIHIIIIGIIIHHIIIHIHHIIIHIIHIHIHIIIHHHIIIHHIIIHIIIIIHHEHIHIIIIHEHHHIIHHEIIIIIIHHHIHHIIIIIIHEIIIIIIIIIIIIIHHIIIIGHHIIIIIIIIHHIIIHIIIIIIIIHGHIIIHHHHHHCHHHCFDIHIFIHHHHIIIIIIIIHEHHIIHIIIIIIIIIIIIIIIIIHHD1IIIHHHHIIHHIHIIIIIIIIIIIHIIIIIIIIIIHIIIHHHIIIIHHHBDDBD
@HWI-D00621:464:HFY7KBCXY:1:1201:16080:72391 1:N:0:AAGAGGCATGAACCTT
AAGTCGTAACAAGGTTTCCGTAGGTGAACCTGCGGAAGGATCATTATCGTACTACAGAGGTGCTCAGGTTGTCGCTGACCTTTTGGTCGTGCACGCCTGAGTGCTCTCAATCCATTTCACCCATTGTGCATCACCGCGCGGGGTCTCCCCCCTCTTGAGAGGGGGAGGCTCGCGTTTTTCACACGAACACCCTTCTAGTTTAGAATGTCATTCATTTGCGATCATACGCAATCAATACAACTTTCAACAACGGATCTCTTGGCTCTCGCATCGATGAAGAACGCAGC
+
IIIIIIIIIIIIIIIIIIIIIIIIIIIIIIIIIIIIIIIHIIIIIGIIIIIIIIIIIHIIIIIIIIIHIIIIIIHIHIIHIIIIIIIIIIIIIIIIIIIIIIIIIIIIIIIIIIIIIIIIIIIHIIIIIIIIIIIIIIIIIIIIIIIIIIIIIIIIIHIIIIIIIIIHHIIIIIIIIIIIIHIIHIIIIIIIIIIIIIIIIIIIIIIIIIIHIIIHIIIHHIIIIIIIIIIIIIIIIIIIIIGIIIIIIIIIIIIIIIIIIHHGIIIIIIIIIIIIIIIIHIDDDDD
@HWI-D00621:464:HFY7KBCXY:1:1201:4862:72614 1:N:0:AAGAGGCATGAACCTT
AAGTCGTAACAAGGTTTCCGTAGGTGAACCTGCGGAAGGATCATTAGAGATTGGCCTCACGGCCGTTTTCATCCACACACACACACCGTGAACCGTTCCCCTGCCTCTCGGGGCTTGGGACCATCCAACCAAACATTGTATAAAGAACGTAAACATCGTAAACAAAACAAAACTTTCAACAACGGATCTCTTGGCTCTCGCATCGATGAAGAACGCAGC
+
IIIIIIIIIIIHIIIIIIIIIIIIIIIIIIIIIIIIIIIHIIHIIHIIIIIIIHHIIIIIIIIIIHHIIIIIIIHHHIHIHIIIIIIHHHIIHIIIHIHIIIIIIIIIHIHHIIIIIIIIIIIIIIIIIIIHIIIIHIIIIIIIIIIIIIIIHIIIIIHIIIIIIIIIIIIIIIIHIIIIIHIIIIGIIIIIIIIIIIIIIHIIIIIIIIIIIIFHGHH
@HWI-D00621:464:HFY7KBCXY:1:1201:9697:72947 1:N:0:AAGAGGCATGAACCTT
AAGTCGTAACAAGGTCTCCGTAGGTGAACCTGCGGAGGGATCATTACCGAATGGCCCGATGGGCCTTCGAACCCCAAACCCGTGGAAGAGATATGTGCCTCGGCGTCCCCAGATGGGGGCGTCGCCCAAATGCGTCATCTCTGTGTCTGAACATGAAATTGAGGATAAAACTTTCAACAAAGGATCTCTTGGCTCTCGCATCGATGAAGAACGCAGC
+
IIIIIIIIIIIIHIIIIIIIIIIIIIIIIIIIIIIIIIIIIIIIIIIIIIIIIIIIIIIIIIIIIIIIIIIIIIIIIIIIIIIIIIIIIIIIIIIIIIIIIIIIIIHHIIIIIIIIIIIIIIIIIIIIIIIIIIIIIIIIIIIIIIIIIIIIIIIIIIIIIIIIIIIIIIIIIIIHIIIIIIIIIIIIIIIIIIIIIIIIIIIIIIIIIIHIHIIIH
@HWI-D00621:464:HFY7KBCXY:1:1201:15875:72993 1:N:0:AAGAGGCATGAACCTT
AAGTCGTAACAAGGTTTCCGTAGGTGAACCTGCGGAAGGATCATTATCATACAACAGAGGTGCGAGGGCTGTCGCTGACCTTTTAAAGGTCGTGCACGCCCGAGTGCTCTCACACATCCATCTCACCCCTTTGTGCACAACCGCGTGAGTTCCCCTGGAAGGGGGGGCCCACGTTTTTTTCACACAAACCTTAAAGCAGTGTAGAATGTATTTTCTTTTTGCGGTGATACGCGATCAATACAACTTTCAACAACGGATCTCTTGGCTCTCGCATCGATGAAGAACGCAGC
+
IIHIIIIIIIIIIIIIIIIIIIIIIIIIIIIIIIIIIIIGIIIIIIHIIIIIIIIIHIIIIHIIIIIHHIHIIIIIIIIHHIIIIIIIIIIIIIIIIIIIIIIIIIIHIIIIIHIIIIIIIHIIIIIIIIIIIIIIIIIHIIIIIIIIIHHIIIIIIIIIIIIIIIIIIIIIIIIIIIIIHHIIIIIHHIIIIIGIIIIHHIIIIIIIIIIIIHIIIIIIIIIIIIIIIIIHHIFGIIHIIIIIIHHIIIIIIIIIIIHGIIIIIIIIHIIIIIIHIIIIIIIHIDDDD?
@HWI-D00621:464:HFY7KBCXY:1:1201:16348:72980 1:N:0:AAGAGGCATGAACCTT
AAGTCGTAACAAGGTTTCCGTAGGTGAACCTGCGGAAGGATCATTATCGTACTACAGAGGTGCTCAGGTTGTCGCTGACCTTTTTGGTCGTGCACGCCCGAGTGCTCTCAATCCATTTCACCCTTTGTGCATCACCGCGCGGGGTCTCTTCCTCTTGGCTTGCTTCAAGAGGGGGAGGTTCGCGTTTTTCATACAAACACCCTTCTAGTTTAGAATGTCATTCATTTGCGATCATACGCAATCAATACAACTTTCAACAACGGATCTCTTGGCTCTCGCATCGATGAAGAACGCAGC
+
IIIHIIIIIIIIIIIIIIIIIIIIHIHIIIIIIIIIIIIIIIIIIIIIIIIIIIIIIIIIIIIIIIIIIIIIIIIIIIIHHIIIIIIIIIIHIIIIIIIIIIHIIIIIIIIIIIIIIIIIIIIIIIIIIIIIIHIHIIIIIGIIIHIIIIIIIIIIIIIHIIIIIIHIIHIIIIIHHHIIIIIIIIHIIIIIHIHIHIIIIIIIIIIIIIIIIIIIIHIIIIIIIIIIIIIIHIIIIIIIIIIIIIIIIIIIIIIIIIIIIIIIIIIHHIIIIIIIIIIIIIIIHIIIIIIIDDDDD
@HWI-D00621:464:HFY7KBCXY:1:1201:14256:73170 1:N:0:AAGAGGCATGAACCTT
AAGTCGTAACAAGGTTTCCGTAGGTGAACCTGCGGAAGGATCATTATTGAATAAAAACTTGAACAGGCTGTTTTTTGCTGGCCCTCCTCTCAGAGGGCATGTGCACGCTTGTCATTTTTTGTTTCTCCAACTGTGTGCACACATTGTAGACCTGCCCCCCTGGTGTAGAGTCTCGTATGGGATTTGATTGAGGATTGCTTATGCTTTCCTTGCAGGTGGTCTATATTCTTCACTACCTTTTTATGTTTTGAATGGGATAATAAAGTTTATACAACTTTCAGCAACGGATCTCTTGGCTCTCGCATCGATGAAGAACGCAGC
+
IIIHIIIIIIIIIHHIIIGIIIIIHIIIIIHIIIIIIIIHIIIIIIHIIHHHIIIIIIIIIIIIIIIGIIIIIHIIIIHIIIIIIIIHIIIIIIIIHHIIIIIIIIIIHHIIHIIIIIIIIIIIIIIIGHIIIIIIIIIIIHHHHIIIIHIIIIIIIHIIHIIIIIIIHHHIIIIHHHHHIIIHHIHIIHHGHHIIIHIHIIIIHHIHHIIIIHIIIIHHHHHHHHHHIIIIHHFFIHGIHHHIHHIHIHHIGIIIIIIGIIIIHH?IIHHGIHIIIIIIHHHHIHHHHHIIIIHHHHIHIHHHIIIIIIIIIHGHDD@DD
@HWI-D00621:464:HFY7KBCXY:1:1201:11573:73358 1:N:0:AAGAGGCATGAACCTT
AAGTCGTAACAAGGTTTCCGTAGGTGAACCTGCGGAAGGATCATTATTGAAATAGCATGACGAGTTGTCGCTGGCCTCTTTCAAGTTGGCCGTGCACGCTCCGTCGTTCTTTTATTTCTCCATCTATTTGTGCACATCTTGCATGTTTCTCAAGGGGAGTGGGTTTTGTTCCAGGGGCTTCCTTGGATTCCATTAGGTCTGCTTTGCAAACATCTGTATTTGCGGGCTTTCCTTGCCATTTCTCTTGGGACCATGTCATTATCACATACATATATATACCATGAATGAAAACATTTGATGCATGACACAACTTTCAGCAACGGATCTCTTGGCTCTCGCATCGATGAAGAACGCAGC
+
IIIIIIIIIIIIIIIIIIIHIIIIIIIIIIIIIIIIIIIIIIIIIIHIIIIIIIIIIIIIIIIIIIIIIIIIHIIIIIIHIIIIIIIHIIIIIIIIIIIIIIIIIIIIIIIIIIIIIIIIIIIIIIIIIIIIIIHHIIIIIIIIIIIIIIIHIIIIHHIIIIIIIIIIIHIIHIIIIIIIIIIIIIIIIIIHHIIHIIIIIIIIIIIIIIIIIHHIIHIIIIIIIHHIIIIIIIHFIIIHIIHIIIIIIHIHIIHHIIIIIIIIIIIIIIIHIIIIIHHIHHIIHIIHHGIIIIIIIIIIIHCIIIIIIIIIIIIHIIIIIIIHIIIIIIIIIIIHCIIIIIIIIIIIIIIIDDDDD
@HWI-D00621:464:HFY7KBCXY:1:1201:15232:73657 1:N:0:AAGAGGCATGAACCTT
AAGTCGTAACAAGGTTTCCGTAGGTGAACCTGCGGAAGGATCATTATCGAATACCACTTCGAGGAAAGGTTGTGCTGGTCGTTCTTTTTACTGAGACAGCATTCGTGCACACCTTTCTGACCCTCTTCTTTCAAAAACCTGTGAACCTCTTGTAGGCCAAGAGATTGGTCTACGTTTTTTGTTTACAAACCCCCTGTTGCATGTACATGAACGATTGTTGATAATAATAACACAACTTTCAACGATGGATCTCTTGGCTCTCGCATCGATGAAGAACGCAGC
+
IIIIIIIIIIIIIIIIIIIIIIIIIHIIIIIIIIIIIIIIIIIIIIIIIIIIIIIIIIIIIIHIIIIIIIHIHIIIIIIIHHIIIIIIIIIIIIIIIIIIIIIIIIIIIIIIIIIIIIIIIIIIIIIIIIIIIHIHIIIIIIIIIIHIIIIHIIIIIHIIIIIHIIIIIHIHIIIIIIIIIIIIIHHIIHHIIIIIIIIIIIIIIHIIIIIIIIIIIIIIIIIIIIIIHIIIGIIIIIIIIIIIIIIIIIHIIIIIIIIHIIIIIIHIIIIIIIIIIDDDDD
@HWI-D00621:464:HFY7KBCXY:1:1201:15602:74447 1:N:0:AAGAGGCATGAACCTT
AAGTCGTAACAAGGTTTCCGTAGGTGAACCTGCGGAAGGATCATTAGTGATTATGAACGGTTGCCTTCTGTGCTGGCTGCGGCAAGTGCACGTTGGTGACTTTCATCCAACACCCTTGTGAACCTTTGGCCTCTTGCTAGCTTCGGCTGGCTGAGGATTTACACAAACTCGCATGTATTTGAGGACCCATTATGTGCGCAAGCACTAATTATATACAACTTTCAACAACGGATCTCTTGGCTCTCGCATCGATGAAGAACGCAGC
+
IIIIIIIIIIIIIIIIIIIIIIIIIIIIIIIIIIIIIIIIIIIIIIIIIIIIIIIIIIGIIIIIIIIIIIIIIIIIIIIHHIIIIIIIIIIIIIIIIIIIIIIIIIIIIHIIIIIIIIIIIIIIIIIIIIIIIIIIIIIIIHIIIIIIIIIIIIIIIIIIIIIIIIIIIIIIIIIIIIIIIIIIIIIIIIIIIIIIIIIIHIIIIIIIIIIIIIIIIIIIHIIHIIIHIIIIIIIIIIGIIIIIIHIIHIHIIIIIIHGHADDAD
@HWI-D00621:464:HFY7KBCXY:1:1201:13428:74928 1:N:0:AAGAGGCATGAACCTT
AAGTCGTAACAAGGTTTCCGTAGGTGAACCTGCGGAAGGATCATTATCGTACTACAGAGGTGCTCAGGTTGTCGCTGACCTTTTGGTCGTGCACGCCTGAGTGCTCTCAATCCATTTCACCCATTGTGCATCACCGCGCGGGGTCTCCCCCCTCTTGAGAGGGGGAGGCTCGCGTTTTTCACACGAACACCCTTCTAGTTTAGAATGTCATTCATTTGCGATCATACGCAATCAATACAACTTTCAACAACGGATCTCTTGGCTCTCGCATCGATGAAGAACGCAGC
+
HHIHIHIIIGIIIIHIIIIIIIIIHIHIHHHIIIIIIHIIIIIIIIIIIIGHIHIIIIIIIIIHIIHIHIIIIIIIHIHIHHIIIHIIIIIIIIHIHHIIIIIHIIIIIIIIIHIIIIIIIHIHIIIIIIFHHHHIHIIIIHEGGFHHGHHIIIIHIHHHIIIIHHHHHIIIHIHHHHIIHHHIIHHHIIIIIIIGHIIIIIIIIIIIIIHHIIIIIIIHGHIHHHIIIIHHIIHIIIIHEHHHHHIIIIIIHIIIIHHIIIHIIIIIHIGIIIHHIIIIHEBBD@D
@HWI-D00621:464:HFY7KBCXY:1:1201:11474:75213 1:N:0:AAGAGGCATGAACCTT
AAGTCGTAACAAGGTTTCCGTAGGTGAACCTGCGGAAGGATCATTCACAAACGAGTGTTTTATGGCACTCTTTAAAAATCCATATCCACCTTGTGTGCAATGTTTGTTGGGAAAGTCTTTTCTTTCCCTTCATAAATATCAACCTATATCTTTAACAACATTCGTCTGATAACATATTATGAATATACTTAATTCAAAATATAACTTTCAACAACGGATCTCTTGGCTCTCGCATCGATGAAGAACGCAGC
+
IIIHIIIIIIIIIIIIHIIIIIIHIIIHIIIIIIIIIIIIIIIIIIIIIIIIIIIIIIIIIIIIIIIIIIIIIIHIIIIIHIIIIIIIIIIIIIIIIIIIIIIIIIIIIIIIIIHIIIIIIIIIIIIIIIHIIIIGIIIIIIIIIIIHHIIIIIIIIIIIHIIIIIIIIHIIHIIIIIIIIIIIIIIIIIIIIIIIIIIIIIIIIIIIIIIIIIIIIIIHHIIIIHIHIHIIIIIIIIIIIIIIHGDDDDD
@HWI-D00621:464:HFY7KBCXY:1:1201:10862:75582 1:N:0:AAGAGGCATGAACCTT
AAGTCGTAACAAGGTTTCCGTAGGTGAACCTGCGGAAGGATCATTATCGTACAACGGGGGTGCAAAGGCTGTCGCTGACCTTTCAAAAGGTCGTGCACGCTCGAGCACTCCCATACATCCATCTCACCTTTGTGCATCACCGCGTGGGTCCCCTTTGCAAGGAGGGCTCACGTTTTCACACAAAAACTTGATACAGTGTAGAATGTTATTTTTGCGGTCACACGCAATCAATACAACTTTCAACAACGGATCTCTTGGCTCTCGCATCGATGAAGAACGCAGC
+
IIIIIHHHIGIIHHIIGIIIIIIIHIIIIIIIIIIIIIIIIIIIHHIIIIIIIIIIIHIIIIIIIIIIIIIIIIIIIIIIHHIIIIIIIIIIIIIIIIIIIIIHIIIIIIIIIIIIIIIIIIHIIIIIIIIIIIIIIIIIHIIIIIIIIIHIIIIIIIIIIIIIHIIIIIIIHEIIIHIIGIIIIIIIIIHIIIIIIIIIIIIIIIIIIIIIIHHHHHIIIIIIIIIGIIIIIIHIIIIIIIIIIIIIHIHIIIIIIHHGHIIHHHIIIIHIIIIIIIDDDD@
@HWI-D00621:464:HFY7KBCXY:1:1201:8437:76358 1:N:0:AAGAGGCATGAACCTT
AAGTCGTAACAAGGTTTCCGTAGGTGAACCTGCGGAAGGATCATTCATAAATGAGTGTTTTATGGCACTCTTTAAAAATCCATATCCACCTTGTGTGCAATGTTTGTTGGGAAAGCTTCTTGCTTTCCCTTCATAATATCAACCTATATCTTTAACAACATTCGTCTGATAACATATTATGAATATACTTAATTCAAAATATAACTTTCAACAACGGATCTCTTGGCTCTCGCATCGATGAAGAACGCAGC
+
IIIIIIIIIIIIHIIIIIIIIIIIIIHGGHHIIIIIIIIIIIIIIIIIIHHIIIIIIIIIIIIIIIIIIIIIIIIIIIIIIHHIIIIIIIIIIIIIIIIIIIIIIIIIIIIIIIIIIIIIIIIIIIIIIIIIIIIIIIIIIIIIIIIIIIIIIIIHIIIIIIIIIIIIIIIIIIIIIIIIIIIIIIIIIIIHIIIIIIIIIIIIIIIIIIIIIIIIIIIIIIIIIIIIIIIIIHIIIIIIIIIIIIDDDDD
@HWI-D00621:464:HFY7KBCXY:1:1201:14094:76653 1:N:0:AAGAGGCATGAACCTT
AAGTCGTAACAAGGTTTCCGTAGGTGAACCTGCGGAAGGATCATTATCGTACTACAGAGGTGCTCAGGTTGTCGCTGACCTTTTGGTCGTGCACGCCTGAGTGCTCTCAATCCATTTCACCCATTGTGCATCACCGCGCGGGGTCTCCCCCCTCTTGAGAGGGGGAGGCTCGCGTTTTTCACACGAACACCCTTCTAGTTTAGAATGTCATTCATTTGCGATCATACGCAATCAATACAACTTTCAACAACGGATCTCTTGGCTCTCGCATCGATGAAGAACGCAGC
+
IIIIIIIIIIIIIIIIIIIIIIIIIIIIHIIIIIIIIIIIIIIIIIIIIIIIIIIIIHIHHIIIIIIIIIIIHIIIIIIIIIIIIIIIIIIIIIIIIIIIIIIIIIIIIIIIIIIIIIIIIIIIIIIIIIIIIIIIIIIIIIIIIIIIIIIIIIIIIIIIIIIHIIIIIIIIIIHHIIIIIIHIIIHIIIIIIHHHIIGIIIIIIIIIIIIIIIIIIIIIIIIIIIIIIIHIIIIIIIIIIIIIIIIIIIIIIIIIIIIGIIIGIIIIIIIIIIIIIIIIIIDDDDD
@HWI-D00621:464:HFY7KBCXY:1:1201:5242:76984 1:N:0:AAGAGGCATGAACCTT
AAGTCGTAACAAGGTTTCCGTAGGTGAACCTGCGGAAGGATCATTATTGAATAAAACTTGGTTGGGCTGTTGCTGATCCCTCGGGGTATGTGCACGCCTTTCCACCTTTTTCAACCACCTGTGCACCTTTGTAGACCCTGGATATCTCTCGAGTTGTTAAAACTTGGTTTGAGGACTGCTGTGCTTGCAAGAGTCAGCTTTCCTTGCATTTCTGGGTCTATGTCTTTCATATACACTGTATGTCACAGAATGTTATTGATAAGGCTTTGCCTTTTAAATTAATACAACTTTCAACAACGGATCTCTTGGCTCTCGCATCGATGAAGAACGCAAC
+
IIIEHIIIIIIGIIIIIIIIIIIIIIIIIIIIIIIHIIIIIIIIHHIIIIIIIIIIIIIIIIIIHIIIIIIIIIIIIIIHHIIIIIIHIIIIIIIIIIIIIIIIIIIIIIHIIGIIIIIIIIIIIIIIIIIIIIIIIHIIIIIIIIIHHHGHIIIIIIHIIIIIIIHIIIIIIHIIIIIIIIIHHIHIIHIHIIIHIIIIIIIIIIIIIIIHHIGIIHIIIIIHIIIIHCE?HIIIIIIIHHGIIIHIIHIIIIIGIIIIIIIIHIHIIIIIIHIIIHHIIIHIIIIHGIIIIIIHIIIIIIGIIHIIIIHIIIIIHIIIGIIIIIIIHDDDDB
@HWI-D00621:464:HFY7KBCXY:1:1201:14629:77012 1:N:0:AAGAGGCATGAACCTT
AAGTCGTAACAAGGTTTCCGTAGGTGAACCTGCGGAAGGATCATTATCGTACAACTGAGGTGCAAGGGCTGTCGCTGACCTTCAAAGGTTGTGCACGCCCAAGCACTCTTACACATCATCCATCTTACCCCTTTGTGCATCACCGCGTGGGCCCCCCCTTTGCAGGAGGGCTTGCGTTTTCACATAAAACTTGATATAGTGTAGAATGGTTTCTTTTGCGGTCACACGCAATTAATACAACTTTCAACAACGGATCTCTTGGCTCTCGCATCGATGAAGAACGCAGC
+
IHIHIIIIIHGIIIIIHIIHHHIIGHIHEHHHIHHIIIHHHHIIIIHIIHIIIIIIIHIIIIHHHIIIHIIHHHIIIIIHHIHIIGHIIIHHHIIIIIIIIIIIIIHIIIIIIIIHIIHIIIIIIIIHHIIHIHIIIIIIIIIIIIIIHHIIIIIIHIHIIIIIIIIIIHGHIIIIHIIIIIIIHHHIIIIIIIIHHGHHHIHHIIIIIHIIIGIHIIIIIIIIHIHIIIHGEHCHCCIIIIIGIIIIIIIIHIHHIHIHHHHGIIIIIIIIHCHIIIIIHHDBCDC
@HWI-D00621:464:HFY7KBCXY:1:1201:8696:77303 1:N:0:AAGAGGCATGAACCTT
AAGTCGTAACAAGGTTTCCGTAGGTGAACCTGCGGAAGGATCATTCATAAATGAGTGTTTTATGGCACTCTTTAAAAATCCATATCCACCTTGTGTGCAATGTTTGTTGGGAAAGCTTCTTGCTTTCCCTTCATAATATCAACCTATATCTTTAACAACATTCGTCTGATAACATATTATGAATATACTTAATTCAAAATATAACTTTCAACAACGGATCTCTTGGCTCTCGCATCGATGAAGAACGCAGC
+
IIIHHHIIIIIIIIIIIIIIIIIIIIHHHIIIIHIIIIHGIIIIIIIIIHHHIIIIIIIIHHHIIIIIIIIIIHIIIIIIHHIIIIHHHIIIIIIIHHHIIIIIIIIIIHIIIIIIIIIIIIIIIIGIHIHIIIIHIIIIIIIIIHIIIIIHIHIIHIIHIIHHHIIHIIIIIIIIIIIIIIHIIIIIIIIIIIIIIIIIIIIHHIIIIIHIGIHIHIIIIIIIIIIIIIIIHEIIIIIHIIIHCIADDA@
@HWI-D00621:464:HFY7KBCXY:1:1201:9622:77253 1:N:0:AAGAGGCATGAACCTT
AAGTCGTAACAAGGTTTCCGTAGGTGAACCTGCGGAAGGATCATTACAGAAAGTAAACGCGGGTCAAACCGCGAACTTTTAAACCTTTGACGATCGACTCATGTTGCCTTGGCGGGTTCGCCCGCCAGAGGATACGTCAAAACTCCTGTTTTAACGGTGTTGTCTGAGCTACAAGCAACGAATCAAAACTTTCAACAACGGATCTCTTGGTTCTGGCATCGATGAAGAACGCAGC
+
IIIIIIIIIIIIIIIIIIIIIIIIIIIIIIIIIIIIIIIIIIIIIIIIIIIIIIIIIIIIIIIIIIIIIIIIIIIIIIIHHIIIIIIIIIIIIIIIIIIIIIIIIIIIIIIIIIIIIIIIIIIIIIIIIIIIIIIIIIIIIIIIIIIIIIIIIIIIIIIIIIIIIIIIIIIIIIIIIIIIIIIIIIIIIIIIIIIIIIIIIIIIIIIIIIIIIIIIIIIIIIHHIIIIIIDDDDD
@HWI-D00621:464:HFY7KBCXY:1:1201:11055:77333 1:N:0:AAGAGGCATGAACCTT
AAGTCGTAACAAGGTTTCCGTAGGTGAACCTGCGGAAGGATCATTATCGTACTACAGAGGTGCTCAGGTTGTCGCTGACCTTTTGGTCGTGCACGCCTGAGTGCTCTCAATCCATTTCACCCATTGTGCATCACCGCGCGGGGTCTCCCCCCTCTTGAGAGGGGGAGGCTCGCGTTTTTCACACGAACACCCTTCTAGTTTAGAATGTCATTCATTTGCGATCATACGCAATCAATACAACTTTCAACAACGGATCTCTTGGCTCTCGCATCGATGAAGAACGCAGC
+
IIIHIIIIIIIIIIIIIHIIIIIIIIIIIIIIIIIIIIIIIIIIIIIIIIIIIIIIIIIIIIIIIIHIIIGHIIIIIIIHIIIIIIIIIIIIIIIIIIIHIIIIIIIIIIIIIIIIIIIIIIIIIIIIIIIIHHIIIIIIIIIIIIIHIIIIIIIIIIIIIIIIIIIHIIIIIIIIIIIIIIIIHIIIIIIHHIIHIHIIIIIIIIHIIIIIIIIIIIIIIIIIIIIIIIIHIIIIIIHHIIIIIIIIIIIIIIIIIIIIHGIIHHIIIIIIIIIIIIIIIIDDCDD
@HWI-D00621:464:HFY7KBCXY:1:1201:7233:77696 1:N:0:AAGAGGCATGAACCTT
AAGTCGTAACAAGGTTTCCGTAGGTGAACCTGCGGAAGGATCATTCATAATAAGTGTTTTATGGCACTTTTTAAATCCATATCCACCTTGTGTGCAATGTCAGTCGTTCTCTTTTTTGAGAGCGACCAAACATCAACTTATTCTTTAACTCTTTGTCTGAAAAATATTATGAATAAAATAATTCAAAATACAACTTTCAACAACGGATCTCTTGGCTCTCGCATCGATGAAGAACGCAGC
+
IHIHIHIIHHIHHEDHGHHHHIHHHHHHHDHIIHIHGHHIIIHIIIIIIIIIIIIIIIIIHIHIHIIIIIIIIIIIIIHHHHIIIIIIIIIGIIIIIHHIHIIIIIIIIIIIIIIIIIIIIHIIHIIIIIIIIIIIIHIIIHHIIIIHHIHHIIHHHIIIHIIIIIIIIIHIHFIIIIIIIIIIIIHHIIHHIHIIHIIIIIHIHHFHIHIIIIHCIIIIIIIHIHIIHIIIIIHDDDBD
@HWI-D00621:464:HFY7KBCXY:1:1201:19320:77652 1:N:0:AAGAGGCATGAACCTT
AAGTCGTAACAAGGTTTCCGTAGGTGAACCTGCGGAAGGATCATTATCGTACAACGGGGGTGCAAAGGCTGTCGCTGACCTTCCAAAAGGTCGTGCACGCTCGAGCACTCCCATACATCCGTCTCACCTTTGTGCATCACCGCGTGGGTCCCCTTTGCAAGGAGGGCTCACGTTTTCACACAAAAACTTGATACAGTGTAGAATGTTATTTTTGCGGTCACACGCAATCAATACAACTTTCAACAACGGATCTCTTGGCTCTCGCATCGATGAAGAACGCAGC
+
IIIIIIIIIIIIIIIIIIIIIIHIIIIIIIIIIIIIIIIIIIIIIHIIIIIIIIIIIHIIIIIIIIIIIIIIIIIIIIIHIIIIIIIIIIIIIIIIIIIIIIIIIIIIIIIIIIIIIIIIIIIIIIIIHHIIIIIIIIIIIIIIIIIIIIIIIIIIIIIIIHIHHHHIIIIIIIIIIIIIIIIIIIIIIIIIIIIIIIIIGIIIIIIIIIIIIIIIIHIIIIIIIIII@IIIIIIIIIIIIIIIIIIIIIIIIHIIIHIGIIIIIIIIIIIIIIIIHIDDDDD
@HWI-D00621:464:HFY7KBCXY:1:1201:7685:77806 1:N:0:AAGAGGCATGAACCTT
AAGTCGTAACAAGGTTTCCGTAGGTGAACCTGCGGAAGGATCATTATCGTACTACAGAGGTGCTCAGGTTGTCGCTGACCTTTTTGGTCGTGCACGCCCGAGTGCTCTCAATCCATTTCACCCTTTGTGCATCACCGCGCGGGGTCTCTTCCTCTTGGCTTGCTTCAAGAGGGGGAGGTTCGCGTTTTTCATACAAACACCCTTCTAGTTTAGAATGTCATTCATTTGCGATCATACGCAATCAATACAACTTTCAACAACGGATCTCTTGGCTCTCGCATCGATGAAGAACGCAGC
+
IIIIIIIIIIIIIIIIIIIIIHIIIIIIIIIIIIIIIIIIIIIIHIIIIIIIHIIIIIIIIHHIIIIIIIIIIIIIIIIIIIIIIIIIIIIIIIIIIIIIIIIIIIIIIIIIIIHIIIIIIIIIIIIIIIIIIIIIIIIIIIIIIIIIIIHIIIIIHIIEIIIIIIHHIIIIIIIIIIIIIIIIIIIIIIIIHHHIHIIIIIIIIIIIIIIIIIIIIIIIIIIIIIIIHHHIIIHHHGIIIHIIIIIIIIIIIIIIIIHIIIIIIHIIIIIHGIIIIIIHIIHIHHIIIIIHDDDDB
@HWI-D00621:464:HFY7KBCXY:1:1201:6224:78097 1:N:0:AAGAGGCATGAACCTT
AAGTCGTAACAAGGTTTCCGTAGGTGAACCTGCGGAAGGATCATTATTGAATAAAAACTTGAACAGGCTGTTTTTTGCTGGCCCTCCTCTCAGAGGGCATGTGCACGCTTGTCATTTTTTGTTTCTCCAACTGTGTGCACACATTGTAGACCTGCCCCCCTGGTGTAGAGTCTCGTATGGGATTTGATTGAGGATTGCTTATGCTTTCCTTGCAGGTGGTCTATATTCTTCACTACCTTTTTATGTTTTGAATGGGATAATAAAGTTTATACAACTTTCAGCAACGGATCTCTTGGCTCTCGCATCGATGAAGAACGCAGC
+
IIIIIIIIIIIIHIIIIIHHHIGHIIHIIHIIIIIHIGIIIIIHIIHIIIHHEGHIIIHIIHHIIIIHIIHIIIIIIIIHIIIIIIIIIIIIIIIIIIIIIIIIIIIIIIIIIIIIIIIIIIIIIIHIIIIIIIIIIIIIIIIIIIIIIIHIIIIHIIIIIIIIIIIHFHIHIIIIIIIIIIIIIIIIHHIHHHIIIHHIIIIIIIIIHHIHIIHIIIHHHHHHIIIIHFHHEHIIIIIIHIHIIIIHHIIIIIIIIIIIIIIIIHIGIHIGHIHIHHIHGIIIIHEIIIIIIIIHIHIIIGIHGIGIIIIHIIIIDBADD
@HWI-D00621:464:HFY7KBCXY:1:1201:12770:78172 1:N:0:AAGAGGCATGAACCTT
AAGTCGTAACAAGGTTTCCGTAGGTGAACCTGCGGAAGGATCATTAGTGATTATGAACGGTTGTCTTCTGTGCTGGCTGCGGCAAGTGCACGGAGGTGACTTTCATCCAACACCCTTGTGAACCTTTGGCCTCTTGCTGGCTTCGGCTGGCTGAGGATTTACACAAACTCGCATGTATTGAGGACCCATTATGTGCGCAAGCACTACTATAATACAACTTTCAACAACGGATCTCTTGGCTCTCGCATCGATGAAGAACGCAAC
+
IIIHHIIIICHIIIIIIIIIIIIIIHIIIHIIIIIHIIIIIIIIIIIHIIHHHIIIIIIIIHHIHIIIIIIIIIHHIIIIIIIIIIIIIIIIIIIIIIIIIIIIIIIIIHIIIIIIIIIIIIIIIIIHHIIIIIIIIIIIIIIIIIIIIIIIIIIIIIIIIIHHIIIHIIIIIIHHGIIIIIHIIIIIIIIIIIIHIIHIIIIIIIIIIIIIIIIHHIIIHIIIIIIIIHHHIHIIIIIHIIIIIHIIIIIHIIIIIHHDDDDD
@HWI-D00621:464:HFY7KBCXY:1:1201:11297:78365 1:N:0:AAGAGGCATGAACCTT
AAGTCGTAACAAGGTTTCCGTAGGTGAACCTGCGGAAGGATCATTATTGAATAAAACTTGGTTGGGCTGTTGCTGATCCCTCGGGGTATGTGCACGCCTTTCCACCTTTTTCAACCACCTGTGCACCTTTGTAGACCCTGGATATCTCTCGAGTTGTTAAAACTTGGTTTGAGGACTGCTGTGCTTGCAAGAGTCAGCTTTCCTTGCATTTCTGGGTCTATGTCTTTCATATACACTGTATGTCACAGAATGTTATTGATAAGGCTTTGCCTTTTAAATTAATACAACTTTCAACAACGGATCTCTTGGCTCTCGCATCGATGAAGAACGCAGC
+
IIIIIIIIIIIIIIIIIIIIIIIIIIIIIIIIIIIIIIIIIIIIIIIIIIIIIIIIIIIIIIIIIIIIIIIHIIIIIIIHHIIIIIIIIIIIHIIIIIIIIIIIIIIIIIIIIIIIIIIIIHIIIIIIIIIIIIIIIIIIIIIIIIIIIIHHIIIIIIIHHHIIIIIIIIIIHIIIIIIIIIIIIIIIIIIIIIIIIIIIIIIIIIIIIHIIIIIIHHIHIIIHIIIIIIIHHGFIIIIIIIIHHGIIHHIIIIIIIIIIIIIIIHIIIHIIIIIIIIHIIIIIHIIIIIIIIIIIIIIIIIIHIIIIIIIIIIIIIIIIIIIIIIIIIDDDD@
@HWI-D00621:464:HFY7KBCXY:1:1201:18410:78329 1:N:0:AAGAGGCATGAACCTT
AAGTCGTAACAAGGTTTCCGTAGGTGAACCTGCGGAAGGATCATTATTGAATGAATTTAGGAGTTGGTTTGATGCTGGCCGACAACCCCAAGGGCATGTGCACGCCTTCTCCTTCATCCACACACACCTGTGCACTTGTGAGACGGAGGATTAATTTCCTCCGTCTACTGATCACACAAACTCATTGTAATTGAACTGAATGTAATTGATGTAACACATCATTTGAACTAAGTTTCAACAACGGATCTCTTGGCTCTCGCATCGATGAAGAACGCAGC
+
IIIHIIIIIIIIIGHIIIIIIIIIHIIIIIIHHHIIIIIGHIHIHHIHIIIIIGHHIIIHHHIHIIHHIIIIIHIHIIIGHIHIIIIHEFHIIGHIIHIIIIIIIIIIIIHIIHIHHIIIHHHHIIIIHHIHIHHIIIHIGIIIIIIIHIIIIIIIIIIIIIIIHIIHIIHIIIIIIHIIHIIIIHHHIIIIIIHHHHHIIIIIIIIIIHIIIIHHHIIIIIIIIHGIIHIIHCIIHHIIHIIH@HEHIHHHF</GIIIIIIIHIIIIIIH@IDDADD
@HWI-D00621:464:HFY7KBCXY:1:1201:9156:78692 1:N:0:AAGAGGCATGAACCTT
AAGTCGTAACAAGGTTTCCGTAGGTGAACCTGCGGAAGGATCATTAATGGATTGTAATGGGAGCTGATGCTGTGTGGCCAAATTTTCTTTGACTACAATGTGCTCGCTTCTAGCAACATTTTTTCTAAACACCTGTGCACCTTGTGGGGGGGAATTATCTTTTCCCCCTTCTCTCACAAACATTTTTCAATGTTGAATGATCATTGTGCCTAATGCATGGCCTTAATAAAATATAATACAACTTTTAACAACGGATCTCTTGGCTCTCGCATCGATGAAGAACGCAGC
+
IIIIIHIIIIIIIIIIIIIIIIIIIIIIIIIIIHIIIIIHIIIIIIIIHIHHIIIIIIIIIIIIIIIIIIIIIIIIHIIHIIIIIIHIIIIIIIIIIIIIIIIIIIIIIIIIIIIIIIIIIIIIIIIIIIIIHIIIIIIIHHIIIIIHIHHIIIIIIIIIIIIHHIIIIIIIIIIIIIIIIIIIIIIHIIIIIIIIHHI@IIIIHIHIIDHIIHHHIIIIIIHIIIHIIIIIIIIIIIIIIIIIIIIIIIIIIIIIIIIIIIIHIIIIIIIIIHIIIIIIIIIDCDDD
@HWI-D00621:464:HFY7KBCXY:1:1201:7646:79080 1:N:0:AAGAGGCATGAACCTT
AAGTCGTAACAAGGTTTCCGTAGGTGAACCTGCGGAAGGATCATTATCGTACTACAGAGGTGCTCAGGTTGTCGCTGACCTTTTGGTCGTGCACGCCTGAGTGCTCTCAATCCATTTCACCCATTGTGCATCACCGCGCGGGGTCTCCCCCCTCTTGAGAGGGGGAGGCTCGCGTTTTTCACACGAACACCCTTCTAGTTTAGAATGTCATTCATTTGCGATCATACGCAATCAATACAACTTTCAACAACGGATCTCTTGGCTCTCGCATCGATGAAGAACGCAGC
+
IIIIIIIIIIIIIIIIHIIIIIIIHIIIIIIIIIIIIIIIIGIIIIIHIIHIIIIIIIIHIIIIIIHIIIIIIIIIIIIHHIIIIIIIIIIIIIIIIIIIIHIIIIIIIIIIIIIIIIIIIIIIIIIIIIIIIIIIIIIIIHIIIHIIIIIIIIIIIIHHIIIIIHIIIIIIIIIIIIIHIIIIIHIIIIIIIIIIIIIIIIIIIIIIIIIIIIIIIIIIIIIIIIIIIIIIIIIIIIIIIIIGHIIHHEIIIIIIIIIIIIIIIIIIIIHIIHFEIIIIIGDDDDA
@HWI-D00621:464:HFY7KBCXY:1:1201:7997:79078 1:N:0:AAGAGGCATGAACCTT
AAGTCGTAACAAGGTTTCCGTAGGTGAACCTGCGGAAGGATCATTATTGAATAAAAACTTGAACAGGCTGTTTTTTGCTGGCCCTCCTCTCAGAGGGCATGTGCACGCTTGTCATTTTTTGTTTCTCCAACTGTGTGCACACATTGTAGACCTGCCCCCCTGGTGTAGAGTCTCGTATGGGATTTGATTGAGGATTGCTTATGCTTTCCTTGCAGGTGGTCTATATTCTTCACTACCTTTTTATGTTTTGAATGGGATAATAAAGTTTATACAACTTTCAGCAACGGATCTCTTGGCTCTCGCATCGATGAAGAACGCAGC
+
IIIIIIIIIIIIIHIIIIIHIIIHIIIIIIIIIIIIIGGHIIIIIIHIHIIIHIIIIIIIHIIIHIIIIIHIHIIIIIIHIIIIIIIIIIIIIIIIIIIIIIIIIIIIIIIIIIIIIIIIIHIIIIIIIGIIIIIIIIIIIIIIIIIIHIIIIIIIIIIIIIIIIIIIIIIHIIIIIHIHIIIIIIIHIIIIIHIIIIIIIIIIIIIIIIIHHHIIIIHHHIIIIIIIIIIIIIHIIIHFIIIIIIIIIIIIIIIIIIIIIIIIIHIIIHIHIIHHEIIHHIIIIIIIIIIIIIIHIIIHIIGIIIIHGHIIIIIHDDDDA
@HWI-D00621:464:HFY7KBCXY:1:1201:8615:79120 1:N:0:AAGAGGCATGAACCTT
AAGTCGTAACAAGGTTTCCGTAGGTGAACCTGCGGAAGGATCATTATCGAATACCACTTCGAGGAAAGGTTGTGCTGGTCGTTCTTTTTACCGAGACGACATTCGTGCACACCTTTCTGACCCTCTTCTTTCAAAAACCTGTGAACCTCTTGTAGGCCAAGAGATTGGTCTACGTTTTTTGTTTACAACCCCCCTGTTGCATGTACATGAACAATTGTTGATATTAATAACACAACTTTCAACGATGGATCTCTTGGCTCTCGCATCGATGAAGAACGCAGC
+
IIIIIIIIIIIIIIIIIIIIIIIIIIIIIIIIIIIIIIIIIIIIIIIIIIIGHIIIIIIHIIIIIIIIIIIIIIIIIIIGHHIIIIIIIIIIIHIIIIIIIIIIIIIIIIIIIIIIIIIIIIIIIIIIIIIIIHHIIIIIIIIIIIIIIIIHIHIIIIIIIIIIIIIIIIIIIIIIIIHIIIIIIIIIIIIIIIIIIIIIIIIIHIIIIIIIIIIIIIIIIIIIIIIIIIIIHHHHIIIIIHIHEHIIIHIIIIHIIIIIIIIHFGIIIIHIIIIIDDDBDD
@HWI-D00621:464:HFY7KBCXY:1:1201:16840:79166 1:N:0:AAGAGGCATGAACCTT
AAGTCGTAACAAGGTTTCCGTAGGTGAACCTGCGGAAGGATCATTATCGTACAACTGAGGTGCGAAGGCTGTCGCTGACCCTCAAAGGTCGTGCACGCCTGAGTGCTCTCACACAATCCATCTCACCTTTGTGCATCACCGCGTGGGTCCCCCTTTGCGGGGAGGGCTTGCGTTTTCACATAAAACTCGATACGGTGTAGAATGTTTCTTTTGCGGTCACACGCAATCAATACAACTTTCAACAACGGATCTCTTGGCTCTCGCATCGATGAAGAACGCAGC
+
IIIIIIIIIHHIIIIIIIIIIIIIIIIIIIIIIIIIIIIIIIHIIIIHIIIIIHIIIIIIIIIIGIIIIIIIIIIIIIIIHIIIIIIIHIIIIHIIIGIIIIIIIIIIIIIIGHIIGIIIIIIIIIIIIIHIIHIIIIIIIIIIIIIIIIIIIIIIIIIIIIIIIIIIIHIIIIIIIIIHIIIHIIIIIIIHIIHIIIIIIIIIIIIIIIIIIIIIIIIIIIIIIIIIIIIIIIIIIIHIIIIIIIIIIIHHHIIIHH<IIIIIIIIIIIIIIIIIIDDDDD
@HWI-D00621:464:HFY7KBCXY:1:1201:7517:79966 1:N:0:AAGAGGCATGAACCTT
AAGTCGTAACAAGGTTTCCGTAGGTGAACCTGCGGAAGGATCATTCACAAACGAGTGTTTTATGGCACTCTTTAAAAATCCATATCCACCTTGTGTGCAATGTTTGTTGGGAAAGTCTTTTCTTTCCCTTCATAAATATCAACCTATATCTTTAACAACATTCGTCTGATAACATATTATGAATATACTTAATTCAAAATATAACTTTCAACAACGGATCTCTTGGCTCTCGCATCGATGAAGAACGCAGC
+
HIIHHHHIHHHIIHHHHIIIIIIFHIHIIHHHIHIIIIHHIIIIHIHIIIHIHHIIIIHIIIIIIIIIIIIIIIIIIIIHIIIIIIIIIIIIIIIIIIIIIIIIIIIIHHIIIIIIIIIHIIIIIIIIIIHIIIIIIIIIHHIIIIIHIIIIIIHIIIIIIIIIIIIIIIIIIIIIIIIIIIIIIIIIIIIIIIIIIIIIIIIIHIHIIIIIIIIIIIHIIIIIHEHHIIIIIIHHHIIIIIIHEDDDDDD
@HWI-D00621:464:HFY7KBCXY:1:1201:10028:79925 1:N:0:AAGAGGCATGAACCTT
AAGTCGTAACAAGGTTTCCGTAGGTGAACCTGCGGAAGGATCATTATCGTACTACAGAGGTGCTCAGGTTGTCGCTGACCTTTTGGTCGTGCACGCCTGAGTGCTCTCAATCCATTTCACCCATTGTGCATCACCGCGCGGGGTCTCCCCCCTCTTGAGAGGGGGAGGCTCGCGTTTTTCACACGAACACCCTTCTAGTTTAGAATGTCATTCATTTGCGATCATACGCAATCAATACAACTTTCAACAACGGATCTCTTGGCTCTCGCATCGATGAAGAACGCAGC
+
IHIIIIIIIHIIIIIIIHIIIIIIIIIIIIIIIIIIIIIHIIIIIIIIIIIIIIIIIIIIIIHIIIIIHIIIIIIIIIIHHHIIIIIIIIIIIIHIIIIHIIIIIIIIIIIIIIIIIIIIIIIIIIIIIIIIIIIIIIIIIIIIIIIIIIIIIIIIIHHHIIIIIIHIIIIIIIIHIIIIIIIIIIIIIIIIIIIHIHIIIIIIIIIIIIIIIIIIIHHIIIIIIIIIIIIIIIIIIHIIHIIIIIIIIIIIIIIIIIIHIIIIIIIGIIIIIIIIIIIIIHDDDDD
@HWI-D00621:464:HFY7KBCXY:1:1201:15716:79865 1:N:0:AAGAGGCATGAACCTT
AAGTCGTAACAAGGTTTCCGTAGGTGAACCTGCGGAAGGATCATTATTGAATAAAACTTGGTTGGGCTGTTGCTGATCCCTCGGGGTATGTGCACGCCTTTCCACCTTTTTCAACCACCTGTGCACCTTTGTAGACCCTGGATATCTCTCGAGTTGTTAAAACTTGGTTTGAGGACTGCTGTGCTTGCAAGAGTCAGCTTTCCTTGCATTTCTGGGTCTATGTCTTTCATATACACTGTATGTCACAGAATGTTATTGATAAGGCTTTGCCTTTTAAATTAATACAACTTTCAACAACGGATCTCTTGGCTCTCGCATCGATGAAGAACGCAGC
+
IIIIIIIIIIHIIHHIIIIIIIFHHIIIIIIIIIIIIIIHIIHHHHIIHIGHIHIIIIIIIIIIIIIIIIGHIHCHIIIGHIIIIHIIIIIIIIHIIIIIIIIIIIIIIIIIGHIHIIHIIIGIIIIHIIHHFHHIIIIIIIHHIIHHHIFIIIHIIIIHIFHHIIIIIIIIIIIIIIIIIIIIIIIIIIHHIIIIIHIHIIIIIIHIIIIIIIHHHHIHIIIIIIIIIIIHHIIIIIIIIHHIIIIIHIIIHFIGIIIHIIIIIHIHIIHEIIIIHHH?IIHHEHIHG?GIIIIIIIIHGHHIIIIHHC/IIIIIHGHHIIIIIHHCDDDDDB
@HWI-D00621:464:HFY7KBCXY:1:1201:11597:80149 1:N:0:AAGAGGCATGAACCTT
AAGTCGTAACAAGGTTTCCGTAGGTGAACCTGCGGAAGGATCATTCATAATAAGTGTTTTATGGCACTTTTTAAATCCATATCCACCTTGTGTGCAATGTCAGGTTGTCCTCTTCATTTTCTGGAGAGGATGACCCAAACATCAACTTATCCTTGAACTCTTTGTCTGAAAAATATTATGAATAAAATAATTCAAAATACAACTTTCAACAACGGATCTCTTGGCTCTCGCATCGATGAAGAACGCAGC
+
IIIIIIIIIIIIHIIIIIIIIIIIIIIHHHIIIIIIIIIIIIIIIIIIIIIIIIIIIIIIIIIIHIIIIIIIIIIIIIIIHIIIIIIIIIIIIIIHIIIIIIIIIIIIIIIIIIIIIIIIIIIIIIIIIIIIIIIIIIIIIIIIIHIIIIIGIIIIHIIIIIIIIIIIIIIIIIIIIIIIIIIIIIIIIIIIIIIIIIIIIIIIIIIIIIIIIIIIIIIIIIIHHIIIIIIIIIIIIIIIIIHHDBDDD
@HWI-D00621:464:HFY7KBCXY:1:1201:11887:80078 1:N:0:AAGAGGCATGAACCTT
AAGTCGTAACAAGGTTTCCGTAGGTGAACCTGCGGAAGGATCATTATTGAATAAAACTTGGTTGGGCTGTTGCTGATCCCTCGGGGTATGTGCACGCCTTTCCACCTTTTTCAACCACCTGTGCACCTTTGTAGACCCTGGATATCTCTCGAGTTGTTAAAACTTGGTTTGAGGACTGCTGTGCTTGCAAGAGTCAGCTTTCCTTGCATTTCTGGGTCTATGTCTTTCATATACACTGTATGTCACAGAATGTTATTGATAAGGCTTTGCCTTTTAAATTAATACAACTTTCAACAACGGATCTCTTGGCTCTCGCATCGATGAAGAACGCAGC
+
IIIIIIIIIIIIIIIIIIIIIIIIIIIIIIIIIIIIIIIIIIIIIIIIIIIIIIIIIIIIHIIIIIIIIIIHIIIIIIIHHIIIIIHIIIIIIIIIIIIIIIIIIIHIIIIIIIIHIIIIIIIIIIHIIIIIIIIIIIIIIIIIIIIHIIIIIIIIIIIIIIIIIIIIIIIIIIIIIIIIIIIIIIIIIHHGIIIIHIIIIIIIIIHIIIIHIIIIHHIIIHHHHHIIIIHIIHHIIIIIIIIIIIIIIIIIIHIIIIIIIIIIIHIIIIIIIIIIIIHIIIIIIIIHHIIIIIIIIIIIIIIIIIIIIIIIIIIIIIIIIIIIIIIHHDDBDD
@HWI-D00621:464:HFY7KBCXY:1:1201:14247:80002 1:N:0:AAGAGGCATGAACCTT
AAGTCGTAACAAGGTTTCCGTAGGTGAACCTGCGGAAGGATCATTATCGAAAGCTTTGGCTTTTGTTGTGCCTTGAACCCTTTGATGTCTGAACCTTTGTTGCTTCCGTTGGCCGACAACCCCGAACGGGGCTTCAACCGACGGTGGGTATTTGGGAACTCGGTTGTTTAGATGTTGTCAGTCTGAAAATATTTGAGATTAAATGCTCAAAAAACAAAACTTTCAACAACGGATCTCTTGGCTCCTGCATCGATGAAGAACGCAGC
+
IIIIIIIIIIIIIIIIIIIIIIIIIIIIIIIIIIHIIIIIIIIIIIIIIIIIIIIIIIIIIIIIIIIIIIIIHIIHHHIGHIIHIIIIIIIHIIIIIIIIIIIIIIIIIIIIIIIIIIIIIIIIIIIIIHHIIIIHIIIHIIIIIIIIIIIIIIIIIIIIIIIIIIIIIIIIIIIIIIIIIIIIIIIIIIIIIIIIIIHIHHIIIIIIHIIIIIIIIIIIIIIIIIIIIIIIIIIIIIIIHGGHHGIIIIIIIIIIIIIIIDDDDD
@HWI-D00621:464:HFY7KBCXY:1:1201:14212:80447 1:N:0:AAGAGGCATGAACCTT
AAGTCGTAACAAGGTTTCCGTAGGTGAACCTGCGGAAGGATCATTATTGAATAAAACTTGGTTGGGCTGTTGCTGATCCCTCGGGGTATGTGCACGCCTTTCCACCTTTTTCAACCACCTGTGCACCTTTGTAGACCCTGGATATCTCTCGAGTTGTTAAAACTTGGTTTGAGGACTGCTGTGCTTGCAAGAGTCAGCTTTCCTTGCATTTCTGGGTCTATGTCTTTCATATACACTGTATGTCACAGAATGTTATTGATAAGGCTTTGCCTTTTAAATTAATACAACTTTCAACAACGGATCTCTTGGCTCTCGCATCGATGAAGAACGCAGC
+
IIIIIIIIIIIIHHIIIIIIIIIIIIIIIIHIIIIIIIIIHIIIIIIIIGHIIIIIIIIIIIIIIIHIIIIIIIHHIHIHHIIIIIIIIIIIIIIIIIICHHIIIHIIIIIIIIIIIIIIIIHHHHIIIIIHHHIIIIIIIIIIIIIIIIHIIIIIIIIIHIIIIIIIIIIIIIIIIIIIIIHIIIIIIIIIIHIIIIHHIIIIIIIIIIIIHHHHFHHHIIHGIIIHGIHHHIHIIHHIIHIIIIIIHIIIIHIIIIIIIIHIHIIIHIIIIIIIIHHHIIIHCIIHHHHIIIIHHIIIIIIGIGIIGIIIIGIIIIHHIIHHIIIHGDDDDB
@HWI-D00621:464:HFY7KBCXY:1:1201:15698:80347 1:N:0:ATGAGGCATGAACCTT
AAGTCGTAACAAGGTTTCCGTAGGTGAACCTGCGGAAGGATCATTATCGTACTACAGAGGTGCTCAGGTTGTCGCTGACCTTTTTGGTCGTGCACGCCCGAGTGCTCTCAATCCATTTCACCCTTTGTGCATCACCGCGCGGGGTCTCTTCCTCTTGGCTTGCTTCAAGAGGGGGAGGTTCGCGTTTTTCATACAAACACCCTTCTAGTTTAGAATGTCATTCATTTGCGATCATACGCAATCAATACAACTTTCAACAACGGATCTCTTGGCTCTCGCATCGATGAAGAACGCAGC
+
IIIIIIIIIIHIIIIIIIIIIIIIIIIIIIIIIIIIIIIIIIIIHIGIIHIIIIIIIIIIIFHIIIIIIIIIIIIIIIIIHIIIIIIIIIIIHIIHIIIIIIIIIIIIIIIIIIIHIHIIIHIIHHIIHIIHIIIIHIIIIIIIHIIIIIIIIIIIIIIIIIHIIIIIIGIIIIHGIIIIIIIIIHHIIIIIIHIGIHIIIIIIIIIIIIIIHIIIIIIIIIIIIIIIIIHIIIHIIIIIIGIIIIHEIIIIHIIIIIIIIIIIIIIIGGIIIIIIIIIIHGF?IIHIIHHHDDDDD
@HWI-D00621:464:HFY7KBCXY:1:1201:18277:80290 1:N:0:AAGAGGCATGAACCTT
AAGTCGTAACAAGGTTTCCGTAGGTGAACCTGCGGAAGGATCATTATCGTACAACTGAGGTGCAAGGGCTGTCGCTGACCTTCAAAGGTTGTGCACGCCCAAGCACTCTTACACATCATCCATCTTACCCCTTTGTGCATCACCGCGTGGGCCCCCCCTTTGCAGGAGGGCTTGCGTTTTCACATAAAACTTGATATAGTGTAGAATGGTTTCTTTTGCGGTCACACGCAATTAATACAACTTTCAACAACGGATCTCTTGGCTCTCGCATCGATGAAGAACGCAGC
+
IIIIIIIIIIIIIIIIIIIIIIHIIIIIIIIIIIIIIIIIIIIIIIIIIIIIIIIIIIHIIIIIIIIIIIIIIIIIIIIHHIIIIGIHIIIIIIIIIIIIIIIIIIIIIIIIIIIIIIIIIIIHIIIIIIIIIIIIIIIIIIIIIIIIIIIIIIIIIIIIIIIIIIIIHHHIIIIIIIIIIIIIIHIIIIIIIIIIIIIIIIIIIIIIIIIIIIIIIIIIIIIIIIIIIIIIIIIIIIIIIIIIIIIIIIIIIIIIIIIIIIIIIIGHIIIIIIIIIIIIIIDDDDA
@HWI-D00621:464:HFY7KBCXY:1:1201:11896:80534 1:N:0:AAGAGGCATGAACCTT
AAGTCGTAACAAGGTTTCCGTAGGTGAACCTGCGGAAGGATCATTATCGAATACCACTTCGAGGAAAGGTTGTGCTGGTCGTTCTTTTTACTGAGACAGCATTCGTGCACACCTTTCTGACCCTCTTCTTTCAAAAACCTGTGAACCTCTTGTAGGCCAAGAGATTGGTCTACGTTTTTTGTTTACAAACCCCCTGTTGCATGTACATGAACGATTGTTGATAATAATAACACAACTTTCAACGATGGATCTCTTGGCTCTCGCATCGATGAAGAACGCAGC
+
IIIIIIIIIIIIIIIIIIIIIIIIIIIIIIIIIIIHIIIIIIIIIIIIIIIIIIHIIIIIIIIIIIHIIIIIIIIIIIIHHHGHIIIIIIIIIIIIIIIIIIIIIIIIIIIIIIIIIIIIIIIIIIIIIIIIIIIIIIIIIIIIIIIIIIIIIHIIIIIIIHHHHIIIIHIIIIIIIIIIHIIIHHHHHIHIIIIIIIIIIIIIIIIIIIIIIIIIIIIIIIIHIIIIIIIIIIIIIIIIIIIIIIIIIIIIIIIIIIHIIIIIIIIIIIIIIIIIIDDDDD
@HWI-D00621:464:HFY7KBCXY:1:1201:15054:80588 1:N:0:AAGAGGCATGAACCTT
AAGTCGTAACAAGGTTTCCGTAGGTGAACCTGCGGAAGGATCATTATCGAATACCACTTCGAGGAAAGGTTGTGCTGGTCGTTCTTTTTACTGAGACAGCATTCGTGCACACCTTTCTGACCCTCTTCTTTCAAAAACCTGTGAACCTCTTGTAGGCCAAGAGATTGGTCTACGTTTTTTGTTTACAAACCCCCTGTTGCATGTACATGAACGATTGTTGATAATAATAACACAACTTTCAACGATGGATCTCTTGGCTCTCGCATCGATGAAGAACGCAGC
+
IIIIIIIIIIIIIIIIIIIIIIIIHIIIIIIIIIIIIIIIIIIIIIIIIIIIIIIIIIIIIIHIIIIIIIIIIIIIIIIGEHIIIIIIIIIIHIIIIIIIIIIIIIIIIIIIIIIIIIIIIIIIIIIIIIIIIIIIIIIIIIIIIIIIIIIHIIIIIIIIIIIIIIIIIIIHIIIIIIIHIIIIIIIIIIIIIIIIIIIIIIIIIIIIIIIIIIIIIIIIIIIIIIIIHIIHEIIHIIIIIIHIIIIIIIIIIIIIIIIIIIIIIIIIIIIIIIIIIDDDDB
@HWI-D00621:464:HFY7KBCXY:1:1201:17784:81210 1:N:0:AAGAGGCATGAACCTT
AAGTCGTAACAAGGTTTCCGTAGGTGAACCTGCGGAAGGATCATTCATAATAAGTGTTTTATGGCACTTTTTAAATCCATATCCACCTTGTGTGCAATGTCAGGTTGTCCTCTTCATTTTCTGGAGAGGATGACCCAAACATCAACTTATCCTTGAACTCTTTGTCTGAAAAATATTATGAATAAAATAATTCAAAATACAACTTTCAACAACGGATCTCTTGGCTCTCGCATCGATGAAGAACGCAGC
+
IIIIIIIGHIIIIIIIIIIIIIIIIIHHHIIIIIIIIIIIIIIIIIIIIIIIIIIIIIIIHHHIIIIIHHIIIIIIIIIHIIIIIIIIIIIIIIIIIIIIIIIIIIIIIIHIIIIIIIIIIIGIIIIIHIIIIIIHIIIHIHIIIIIHIIIIIIIIHIIIIIIHIHHIIIIIIIIIIIIIIIIHIIIIIIIHHIIIIIIIIIIIIIIIIIIIIIIIIIIIIIIGIHIIIIIIIIIIIIIIIIIIDDDDD
@HWI-D00621:464:HFY7KBCXY:1:1201:5866:81431 1:N:0:AAGAGGAATGAACCTT
AAGTCGTAACAAGGTTTCCGTAGGTGAACCTGCGGAAGGATCATTATTGATAGTTTTTATTATCAATAAACCCCTTTGTTTAATCATTTACCCTGTTGCTTCCATTGGACAGACCGGCATTGTGTATACAAGTTGGTCCTCTAGCTTTGTGTTTATTTGGCACTAGCTAGAGAGCTGCCAGTGGATAGAATCCAAACAAAAAATTCATGAAGAAACATATATTGTCTGATTTATTAGTACAAAAACAATAAAACTTTCAACAACGGATCTCTAGGCTCTTGCATCGATGAAGAACGCAGC
+
IIIIIIIIGIHIHHHIIIIIIIGHHHIIIIIIIGIIIHIHIIIIIIIIIHIIIHIIIIIIIIIIIIIHHIIHIIIIIIHHIHHHIIIIIIIIIHIIIIIIIIIIIIIIHIIIIIIIIIIIHIIIIIIIIIIIIIIIIIIIIIHHHIIIIIIHHIHIIIIIIHHIHHIHIHIIIIIIIIIIIIIIIIIIIIGIIIIHIHIIIIIIIIIIIIHHHHHIIIIIIHIIIIIIIIIHHHIIIIHIIIIIIIIIHHEHDHHHIIHHIHIIIHCHIIHIHHHIHIIIIIHIIHEIIHHDIIIDDDDD
@HWI-D00621:464:HFY7KBCXY:1:1201:10919:81374 1:N:0:AAGAGGCATGAACCTT
AAGTCGTAACAAGGTTTCCGTAGGTGAACCTGCGGAAGGATCATTATCGTACACCGGGGGTGCGAGGGCTGTCGCTGACCCTTCAAAAAGGTTGTGCACGCCCGAGCGCTCTCAAACATCCATCTAACCCCTTTGTGCATCACCGCGTGGGTCCCCTTTGCGGGGGGCTTGCGTTTTCACATAAAACCCCACACTGTGTAGAATGTTTTCTTTTGCGCTCACACGCAATCAATACAACTTTCAACAACGGATCTCTTGGCTCTCGCATCGATGAAGAACGCAGC
+
HHHGHIIIHHIIHHHHHHIIHHHGHIHHHHIIIGIIIIIGIIHHHIIIIHIEGHHHIIHHHHGIIHIIIIIHHIIIIIIHHIIIIIHIIHHIIHHIIIIIIIIIIIIIHIHIIIHIIIIHIIHIHIIHHHIIIIHHIIIIIIIIHHIIIHIIIIIGIIIHHHHHHHGHIIIIIIIIIIIIIIHHHFIIIIIHHHIIIIIIIIIIIIIIIIHIIIIHHHGHHIIIIIIIHHD1CCCIIHECHIIIIIHIIIIIIIIIIIIIIHIIHIIIIIIIHHIIIIHDD@DD
@HWI-D00621:464:HFY7KBCXY:1:1201:11804:82443 1:N:0:AAGAGGCATGAACCTT
AAGTCGTAACAAGGTTTCCGTAGGTGAACCTGCGGAAGGATCATTCACAAACGAGTGTTTTATGGCACTCTTTAAAAATCCATATCCACCTTGTGTGCAATGTTTGTTGGGAAAGTCTTTTCTTTCCCTTCATAAATATCAACCTATATCTTTAACAACATTCGTCTGATAACATATTATGAATATACTTAATTCAAAATATAACTTTCAACAACGGATCTCTTGGCTCTCGCATCGATGAAGAACGCAGC
+
IIIIIIIHIIIIIIIIIIIIIIIIIIHEHHHIIIIIIIIIIIIIIIIIIIIIIIIHIIIIIIIIIIIIIIIIIIIIIIIHHIIIIIIIIIIIIIIIIIIIIIIIIIIIIIIIIIIIIIIIIIIIIIIIIIIIIIIIIIIIIIIIIIIIHHIIIIIIIIIIIIIHIIIIIIIIIIIIIIIIIHIIIIIIIIIIIIIIIIIIIIIIIIIIIIIIIIIIIIIIIIIIIHIIIIIIIIHIIIIIIIIIIIDDDCD
@HWI-D00621:464:HFY7KBCXY:1:1201:13438:82472 1:N:0:AAGAGGCATGAACCTT
AAGTCGTAACAAGGTTTCCGTAGGTGAACCTGCGGAAGGATCATTATCGTACAACGGGGGTGCAAAGGCTGTCGCTGACCTTCCAAAAGGTCGTGCACGCTCGAGCACTCCCATACATCCGTCTCACCTTTGTGCATCACCGCGTGGGTCCCCTTTGCAAGGAGGGCTCACGTTTTCACACAAAAACTTGATACAGTGTAGAATGTTATTTTTGCGGTCACACGCAATCAATACAACTTTCAACAACGGATCTCTTGGCTCTCGCATCGATGAAGAACGCAGC
+
HHIIIIHIHEHIIIIIHHIIIIIIIIIIIIIIIIIIIIIIIIIIIIHIIIGIHIIIHIIHIIIIIIHIIIHIIIIIHIHIIIIIIIIIIIIIIHIIIIIHIIIHIIIIIIIIIIIIIIIHIIIIIIIIIIIIIIIIIIIIIIHIIIIIIIIIIIIIHIIIIIIIIIIIIIIIHIIIIIIIIIHIIIIIHIIIIIIIIIIIIIIIIIIIIHIIIIIHHGHIIIIIIIIIIHEIIIIHEGIIIIIHIHGIHIHHFIIHIHDGIHIIHFIIHHHCHIIIIHDDDBD
@HWI-D00621:464:HFY7KBCXY:1:1201:9426:82692 1:N:0:AAGAGGCATGAACCTT
AAGTCGTAACAAGGTTTCCGTAGGTGAACCTGCGGAAGGATCATTATCGTATAACGGGGGTGCAAAGGCTGTCGCTGACCTTTCAAAAGGTCGTGCACGCTCGAGCACTCCCATACATCCGTCTCACCTTTGTGCATCACCGCGTGGGTCCCCTTTGCAAGGAGGGCTCACGTTTTCACACAAAAACTTGATACAGTGTAGAATGTTATTTTTGCGGTCACACGCAATCAATACAACTTTCAACAACGGATCTCTTGGCTCTCGCATCGATGAAGAACGCAGC
+
IIIIIHIIIHIIIIIIHIHIIIIIHIIHIHIIIIIIIIIHIIIIIHIIIIIIIIIIIIIHIIIIIIIHHIHIIIIIIIIHIIIIIIIIIIIIIIIIIIIIHIIIIIIIIIIIIIIIIIIIIIIIIHHIHIIIIIIHIIIIIIIIIIIIIIIIIIIIIIIIIIHIIIHHIHIIHIHHHHIIIIIHHHIIIIIHIIIIIIHGHGIHHIIHIHIIIHHHHIIIIIHIIIIIIIIIIHIIIIIIIIIIHHIIGIIIIHIIHGHIHIIHIIIHIIHFIIIIHDCDDAD
@HWI-D00621:464:HFY7KBCXY:1:1201:10509:82566 1:N:0:AAGAGGCATGAACCTT
AAGTCGTAACAAGGTTTCCGTAGGTGAACCTGCGGAAGGATCATTATCGTACTACAGAGGTGCTCAGGTTGTCGCTGACCTTTTGGTCGTGCACGCCTGAGTGCTCTCAATCCATTTCACCCATTGTGCATCACCGCGCGGGGTCTCCCCCCTCTTGAGAGGGGGAGGCTCGCGTTTTTCACACGAACACCCTTCTAGTTTAGAATGTCATTCATTTGCGATCATACGCAATCAATACAACTTTCAACAACGGATCTCTTGGCTCTCGCATCGATGAAGAACGCAGC
+
IIIIIIIIIIIIIIIIIIIIIIIIIIIIIIIIHIIIIIIIIIIIIIIIIIIHIIIIHIIIIHHHIIIIIIIIIIIIIIIIHIIIIIIIIIIIIIIIIIIIIHIIIIIIIIIIIIIIIIIIIIIIIIIIIIIIIIIIIIIIIIIIIIIIIIIIIIIIIHIIIIIIIHIHHIIIIIIIIIIIIIHIHIEHIIIIIIIIIIIIHIIIIIIIIIIIHIIIIIIHIIIIIIIIIIIIIIIIIIIIHIIIIIIIIIIIIIIIIIIIIIIIIIGHIIIIHIIIIIIIIIDDDDD
@HWI-D00621:464:HFY7KBCXY:1:1201:13459:82682 1:N:0:AAGAGGCATGAACCTT
AAGTCGTAACAAGGTTTCCGTAGGTGAACCTGCGGAAGGATCATTATCGTACAACGGGGGTGCAAAGGCTGTCGCTGACCTTCCAAAAGGTCGTGCACGCTCGAGCACTCCCATACATCCGTCTCACCTTTGTGCATCACCGCGTGGGTCCCCTTTGCAAGGAGGGCTCACGTTTTCACACAAAAACTTGATACAGTGTAGAATGTTATTTTTGCGGTCACACGCAATCAATACAACTTTCAACAACGGATCTCTTGGCTCTCGCATCGATGAAGAACGCAGC
+
IIIIIIIIIHIIIIIIIIIIIIIIHIIIIIIIIIIIIHIIIIIIIIIIIIIIIHIHIIIIIIIIIIIIIIIIIIIIIIIIHIIIIHII1IIIIIIIIIIIIIIIIIIIIIIIIIIIIIIIIIIIIIIIIIIIIIIIIIHIHIIIIIIHIIIIIIIIIIIIIIIIIIHIIIIIIIIIIIIIIIIIIIIIIIIIIIIIIIIIIIIIIIIIIIIIIIIIIHIIIIIIIIIHIIIIIIIHIHIIIIIIIIIIIIIIIIIIIIIIIIHIIIIIIIIIIIIIIHDDD@D
@HWI-D00621:464:HFY7KBCXY:1:1201:13692:83069 1:N:0:AAGAGGCATGAACCTT
AAGTCGTAACAAGGTTTCCGTAGGTGAACCTGCGGAAGGATCATTATTGAATAAAAACTTGAACAGGCTGTTTTTTGCTGGCCCTCCTCTCAGAGGGCATGTGCACGCTTGTCATTTTTTGTTTCTCCAACTGTGTGCACACATTGTAGACCTGCCCCCCTGGTGTAGAGTCTCGTATGGGATTTGATTGAGGATTGCTTATGCTTTCCTTGCAGGTGGTCTATATTCTTCACTACCTTTTTATGTTTTGAATGGGATAATAAAGTTTATACAACTTTCAGCAACGGATCTCTTGGCTCTCGCATCGATGAAGAACGCAGC
+
IIIIIIIIIIIIHIIIIIIIIIIIIIIIIIIIIIIIIGHIIIIIIGIIIIIIIIIIIHIIHIIIIIGIIIIIHIIIIIIIFHIIIIIGHHIIIIIIIIHIIIIIIIIIIIIIIIIIIIIIIIIIIIHIIIIIIIIIIIIIIHIHIIIIHIIIIHIHIHIIIIHIIIIIIIIIIIIIIIIGIIIIIIIIIIIIIHIIHHIIHHIIIIIIIHIIHIIIHHHGHHIIHIIHIGIHHIHIIIIIIIIIIIIIIHIIIIIIIIIIIIIIIIIIIIIIIIIHIIIIIIIIIIIIIIIIIIIHHIIIGIIIIIIIIIIIIIIHDDBDB
@HWI-D00621:464:HFY7KBCXY:1:1201:11733:83252 1:N:0:AAGAGGCATGAACCTT
AAGTCGTAACAAGGTTTCCGTAGGTGAACCTGCGGAAGGATCATTATCGTACTACAGAGGTGCTCAGGTTGTCGCTGACCTTTTTGGTCGTGCACGCCCGAGTGCTCTCAATCCATTTCACCCTTTGTGCATCACCGCGCGGGGTCTCTTCCTCTTGGCTTGCTTCAAGAGGGGGAGGTTCGCGTTTTTCATACAAACACCCTTCTAGTTTAGAATGTCATTCATTTGCGATCATACGCAATCAATACAACTTTCAACAACGGATCTCTTGGCTCTCGCATCGATGAAGAACGCAGC
+
IIHIIIIIIIIIHIHIIIIIIIIIIIHIIIIIIIIIIHIIIIIIIIIIIIIIIIIIIIIIIIIIIIIHIIHHHIHIHIIIIIIIIIIIIIIIIIIIIIIIIIIIIIIIIIIIIIIIIIIIIIIIIIIIIIIIIIIIIIIIIIIIIIIIIIIIIIIIIIIIIIIIIIHIIIIIIIIHIIIIIIIIIHIIHIIHGHIIIIIIIIIIIHIIIIIIIIIIIIIIIIIIIIIIIIIHIIIIIIIIIIIIIIIIIIIIIIIIIIIIIIIIIIIIIIIIIIIIHIHHHIIIIHIIIIIGDDBD@
@HWI-D00621:464:HFY7KBCXY:1:1201:13093:83444 1:N:0:AAGAGGCATGAACCTT
AAGTCGTAACAAGGTTTCCGTAGGTGAACCTGCGGAAGGATCATTATCGAAAGCTTTGGCTTTTGTTGTGCCTTGAACCCTTTGATGTCTGAACCTTTGTTGCTTCCGTTGGCCGACAACCCCGAACGGGGGCTTCGACCGACGGTGGGTATTTGGGAACTCGGTTGTTTAGATGTTGTCAGTCTGAAAATATTTGAGATTAAATGCTCAAAAAACAAAACTTTCAACAACGGATCTCTTGGCTCCTGCATCGATGAAGAACGCAGC
+
IIIIIIIIIIIIIIIIIIIIIIIIIHIIIIIIIIIIIIIIIHGHIHIIIIIIIIIIIIIIIIIIIIIIIIIIHHIIHHIHIHIIIIIIHHHIIIHHHIIIIIIIIIIIIIIIIIIIIIIIIIIIIIIIIIIIIHIHHIIHIIIIIHIIIIIIIIIIIHHIIIIIFEHIIIIIIIIIIIIIIIIIIIIIIIIIHIIIIIHIIIIIIIIIIIIIIIIIIIIIIIIIIIIIIIIIIIIIIIIIIIHHHHFIIIIIIIIIIIIIIIDDDDB
@HWI-D00621:464:HFY7KBCXY:1:1201:9497:83954 1:N:0:AAGAGGCATGAACCTT
AAGTCGTAACAAGGTTTCCGTAGGTGAACCTGCGGAAGGATCATTATCGTACAACTGAGGTGCGAAGGCTGTCGCTGACCCTCAAAGGTCGTGCACGCCTGAGTGCTCTCACACAATCCATCTCACCTTTGTGCATCACCGCGTGGGTCCCCCTTTGCGGGGAGGGCTTGCGTTTTCACATAAAACTCGATACGGTGTAGAATGTTTCTTTTGCGGTCACACGCAATCAATACAACTTTCAACAACGGATCTCTTGGCTCTCGCATCGATGAAGAACGCAGC
+
IIIHHIIHHDHHHHIHICHHIHHIIIIIIIHIIIIIHHHGHIHHHIHHHHHHHIIIIGHHHHHIHIIIHIHIIIIHHHGHHHHIHIIHHIIIIIIIIIIIIIIIIIIIIIIIIIIIIIHIIHHIIIIIIIIIIIIIIIIIIIIIIIIIIIIIIIHHIIIIIIIHIIIIIIIIIIIIIIHIGIIHHIIIIIIIHIIIIIIIHIHIIIIHIIIIHHHIIIIIIIHIIIIIIIIIHIIIHHHIIIIHIIIIIIHIHIHIHHIIIIIHIIHIIIIIIIIHIDDDDD
@HWI-D00621:464:HFY7KBCXY:1:1201:10614:84239 1:N:0:AAGAGGCATGAACCTT
AAGTCGTAACAAGGTTTCCGTAGGTGAACCTGCGGAAGGATCATTATCGTACAACTGAGGTGCGAAGGCTGTCGCTGACCCTCAAAGGTCGTGCACGCCTGAGTGCTCTCACACAATCCATCTCACCTTTGTGCATCACCGCGTGGGTCCCCCTTTGCGGGGAGGGCTTGCGTTTTCACATAAAACTCGATACGGTGTAGAATGTTTCTTTTGCGGTCACACGCAATCAATACAACTTTCAACAACGGATCTCTTGGCTCTCGCATCGATGAAGAACGCAGC
+
IIIIIIIIIIIIIIIHHHIIIIIIIIIIIIIIIIIIIIIIIIIIHIHIIIIIIIIIIIIIIIIIIIIGIIIIIHIIIIIHGIIIIIIIFGIIIIIIIHIIIIIIIIIIIIIIIIIIIIIIIIIIIIIIIIIIIIIIIIIIIIIIIIIIIIIIIIIIIIIIIIIIIIIIIIIIIIIIIIIHHIIIHIIIIIIIIIIIIIIIIIIIIIIIIIIIIHHIHIIIIIIIIIIIIIIIHHIIIIHHIIIHIIIIHHGIHIIHHEHIIIIIIIIIIIHIIIIIIDDDDD
@HWI-D00621:464:HFY7KBCXY:1:1201:12448:84294 1:N:0:AAGAGGCATGAACCTT
AAGTCGTAACAAGGTTTCCGTAGGTGAACCTGCGGAAGGATCATTATCGTACTACAGAGGTGCTCAGGTTGTCGCTGACCTTTTTGGTCGTGCACGCCCGAGTGCTCTCAATCCATTTCACCCTTTGTGCATCACCGCGCGGGGTCTCTTCCTCTTGGCTTGCTTCAAGAGGGGGAGGTTCGCGTTTTTCATACAAACACCCTTCTAGTTTAGAATGTCATTCATTTGCGATCATACGCAATCAATACAACTTTCAACAACGGATCCCTTGGCTCTCGCATCGATGAAGAACGCAGC
+
IIIIIIIIIIIIIIIIIIIIIIIIIIIIIIIIIIHIIIHIIHIIIIIIIIIIIIIIIIIIIIIIIIIHHIHHIIIIIIIIIIIIIIIIIIIIIIIIIIIIIIIIIIIIIIIIIIIIIIIIIIIIIIIIIIIIIIIIIIIIIIIIIIIIIIIIIIIIIIIIIIIIHHIHIIIIIIIIIIIIIIIIIIIIIIHIIHHIIIIIIIIIIIIIIIIIIIIIIIIIIIIIIIIIHIGIIIGHIIIIIIIIIIHGIIIIIIIIIIIIIIHIIIHIIIIHHIHIIIIIIIIIIIIIIIIHDDDDD
@HWI-D00621:464:HFY7KBCXY:1:1201:9714:85239 1:N:0:AAGAGGCATGAACCTT
AAGTCGTAACAAGGTTTCCGTAGGTGAACCTGCGGAAGGATCATTAGTGGATTTACAGAGGGTTGATGCTGGCAGTTTTAGCTGCATGTGCTTGCTCTTCTGATTTATTTACACCTGTGCACTTAATTTTTCAAAGGGAGGGTAGAACCTGCCTTTGGAACTTATAAACTCCTTGTAATTGAACTAATGGATGTTTATCTGCCACAAGGCAAATTTTAATACAACTTTTAACAACGGATCTCTTGGCTCTCGCATCGATGAAGAACGCAGC
+
IIIIIIIIIIIIIIIIIIIIIIIIHIIIIIIIIIIIIIIIIIIIIIIIIIIIIIIIIIHIIIIIIIIIIIIIIIIIIIIIIIIIIIIIIIIIIIIIIIIIIIIIIIIIIIIIIIIIIIIIIIIIIIIIIIIIIIIIIIIIIIIIIIIIIIHIIIIIIIIIIIIIIHHHHIIIIIIIIIIIIIIIIIIIIIIIIIIIIIIIIIIIIIIIIIIIIIIIIIIIIIIIIIIIIIIIIHIIIIIIIIIGIGIIIIIIIIIIIIHIIIIIIICDDDD
@HWI-D00621:464:HFY7KBCXY:1:1201:9296:85271 1:N:0:AAGAGGCATGAACCTT
AAGTCGTAACAAGGTTTCCGTAGGTGAACCTGCGGAAGGATCATTATCGTACTACAGAGGTGCTCAGGTTGTCGCTGACCTTTTTGGTCGTGCACGCCCGAGTGCTCTCAATCCATTTCACCCTTTGTGCATCACCGCGCGGGGTCTCTTCCTCTTGGCTTGCTTCAAGAGGGGGAGGTTCGCGTTTTTCATACAAACACCCTTCTAGTTTAGAATGTCATTCATTTGCGATCATACGCAATCAATACAACTTTCAACAACGGATCTCTTGGCTCTCGCATCGATGAAGAACGCAGC
+
HIIIIIIIIEHIHHIIIIGHIIHHFHHHIIIIIHIIHHIIIIIIHIIIIIHHIIIIIIIIIIIIIHHIIIIGIIIHIHHHHHHIIIIIIHIIIIIIIIIHHHIIIIIIIIIIIIHIIIHIIIIIIIIIIIIIIHHHIIIHHHHIIIIIIIIIIIIIIHHHHIIIIIHIIIIIIIIIIHIIIIIIIIIIIIIHHHIHIIIIIIHIIIHHHHIHIHIHIIIIHIIIIIIIIIIIIHFHGFEIIIIIIIIHIIIIHIIIIIIIIIIIIIIIIIIHEGIIIHIIIGIIIIIIHIIIDDDDD
@HWI-D00621:464:HFY7KBCXY:1:1201:15860:85321 1:N:0:AAGAGGCATGAACCTT
AAGTCGTAACAAGGTTTCCGTAGGTGAACCTGCGGAAGGATCATTATCGTACTACAGAGGTGCTCAGGTTGTCGCTGACCTTTTTGGTCGTGCACGCCCGAGTGCTCTCAATCCATTTCACCCTTTGTGCATCACCGCGCGGGGTCTCTTCCTCTTGGCTTGCTTCAAGAGGGGGAGGTTCGCGTTTTTCATACAAACACCCTTCTAGTTTAGAATGTCATTCATTTGCGATCATACGCAATCAATACAACTTTCAACAACGGATCTCTTGGCTCTCGCATCGATGAAGAACGCAGC
+
IIIIIIIIIIIIIIIIIIIIIIIIIIIIIIIIIIIIIIIIIIIIIIIIIIIIIIIIIIIIIIIIIIIIIIIIIIIIIHIHHIIIIHIIIIIIIIIIIIIIHIIIIIIIIIIHIIIIIIIHIIIIIIIIIIIIIIIIIIIIIIIIIIIHIIIIIIIIIIIIIIIIHIHHHIIIIIIIIIIHIIIIHIIIIIIIHIIIHIIIIIIIIIIIIIIIIIIHIIIIIIIIIIIIIIIIIIIIIIIIIIIIIIIIIIIIIIIIIIIIIIIIIIIIIIIHIHIIIIIHHIIIIGIIIIIIDDDDD
@HWI-D00621:464:HFY7KBCXY:1:1201:19937:85329 1:N:0:AAGAGGCATGAACCTT
AAGTCGTAACAAGGTTTCCGTAGGTGAACCTGCGGAAGGATCATTATCGTACAACTGAGGTGCGAAGGCTGTCGCTGACCCTCAAAGGTCGTGCACGCCTGAGTGCTCTCACACAATCCATCTCACCTTTGTGCATCACCGCGTGGGTCCCCCTTTGCGGGGAGGGCTTGCGTTTTCACATAAAACTCGATACGGTGTAGAATGTTTCTTTTGCGGTCACACGCAATCAATACAACTTTCAACAACGGATCTCTTGGCTCTCGCATCGATGAAGAACGCAGC
+
HHIHIFIIIIIIIHIIIIIIIIIIIHGIIIIIIIIIIIIIHGHIHIIIIIEHIIIIIHIIIIHIIIIHHHIIIIIIIIIHHIIIIIIIHIIIHIIIIIIIIIIIIIIIIIIIIIIIIIIIIIIIIIIIIIIIIIIIIIIIIIIIIIIIIIIIIIIIIIIIIIIIIIHIIIIIIIIIIIHIIIIIIIIIIIIIIIIIIIIIIIIIIIIIIIIIGIIIHIIIIIIHIHIIIIIIIIIIIHIIIIIIHHIIIHIIHIIIGIIIGIIIIIG1IIIIIIIIIDDDDD
@HWI-D00621:464:HFY7KBCXY:1:1201:10510:85826 1:N:0:AAGAGGCATGAACCTT
AAGTCGTAACAAGGTTTCCGTAGGTGAACCTGCGGAAGGATCATTATTGAATAAAAACTTGAACAGGCTGTTTTTTGCTGGCCCTCCTCTCAGAGGGCATGTGCACGCTTGTCATTTTTTGTTTCTCCAACTGTGTGCACACATTGTAGACCTGCCCCCCTGGTGTAGAGTCTCGTATGGGATTTGATTGAGGATTGCTTATGCTTTCCTTGCAGGTGGTCTATATTCTTCACTACCTTTTTATGTTTTGAATGGGATAATAAAGTTTATACAACTTTCAGCAACGGATCTCTTGGCTCTCGCATCGATGAAGAACGCAGC
+
HHIHHHIIIHIIIIIIIIIHIIIIIFHIIIIIIIIHIIIIIIHHIHHHIHIIIIIIIIIIIIHIIIIIIIHHIIHIIIIIIIIIIIIHIIIIIIIIIIIIIIIIIIIIIIIHIGHIHIHIHIIIIIIHIHIIIIIHHIIIIIIIIIHIIIIIIIIIHIIIIIIIIIIIIIIIIIIIIIIIIHIIHIIIIIIHHHHHIHHHIIIHIIIIIIIHHIIIHHHIGIIHIHIIIIIIIHHHEIIIIIHIIIIIIIIIIIIIIIIIIIIIHIHIIIIHIHHHIIIIHIIIIIIIIIIIIIIHIGIIHIIIIIIIIIIIIHIIDDADD
@HWI-D00621:464:HFY7KBCXY:1:1201:8987:86420 1:N:0:AAGAGGCATGAACCTT
AAGTCGTAACAAGGTTTCCGTAGGTGAACCTGCGGAAGGATCATTATCGTACTACAGAGGTGCTCAGGTTGTCGCTGACCTTTTGGTCGTGCACGCCTGAGTGCTCTCAATCCATTTCACCCATTGTGCATCACCGCGCGGGGTCTCCCCCCTCTTGAGAGGGGGAGGCTCGCGTTTTTCACACGAACACCCTTCTAGTTTAGAATGTCATTCATTTGCGATCATACGCAATCAATACAACTTTCAACAACGGATCTCTTGGCTCTCGCATCGATGAAGAACGCAGC
+
IIIIIIIIIIIIIIIIIIIIIIGHHIIIIIIIIGIIIIIIIIIIIIIIIIIIIHIIIGIIIIIIIIIHIIHHIIIIIIIHIIIIIIIIIIIIIIIIHIIIIIHIIIIIIIIIHIIIIIIIIIIIHIIIHIIIIIIIIIIIIIIIIIIIIIIIIIIIIHIHIIIIIIIIIIIIIIIIHIIIIIIIIGIIIIIIIIHIIIIHIIIIIIHIIIIIIIIIIIIIIIIIIIIIIIIIIIIIIIIIIIIIIIIIIIIIIIIIIIIIIIHIIIIGIIIIIIIIIIIIIIDDDDD
@HWI-D00621:464:HFY7KBCXY:1:1201:11085:87182 1:N:0:AAGAGGCATGAACCTT
AAGTCGTAACAAGGTTTCCGTAGGTGAACCTGCGGAAGGATCATTATTGAAATAGCATGACGAGTTGTCGCTGGCCTCTTTCAAGTTGGCTGTGCACGCTCCGTCGTTCTTTTATTTCTCCATCTATTTGTGCACATCTTGCATGTTTCTCAAGGGGAGTGGGTTTTGTTCCAGGGGCTTCCTTGGATTCCATTAGGTCTGCTTTGCAAACATCTGTATTTGCGGGCTTTCCTTGCCATTTCTCTTGGGACCATGTCATTATCACATACATATATATACCATGAATGAAAACATTTGATGCATGACACAACTTTCAGCAACGGATCTCTTGGCTCTCGCATCGATGAAGAACGCAGC
+
IIIHIIIIHHIIIIIIHIIIIIHIIHIGIHIIIIIIIGH?FHIIGIHHHIIIIIIIIHIIIIIIIIIIIIIHHHIHIIIGHIIHIIIIIIIHIIIIIIIGIIIIIIIIIIIIIIIIIIIIHIIIIIIIIHIIIIIIIHIIHHHIIIHIIHHIIHIIIIFHDFIHIIIIHIIHHIHIIHIIIHIIIHGIIIIIIIIIHIIIIIIIIIEIHGHIIIHFIHIIIIHIHHIIIIHHGGIHIIHEGHIIHIIIIIHIHHFDEHIIIFHFGIIIHHIIIHIGIHIHGIIIIIIIIIIGIIIIIIIIIIIIIHH?HHIIIIIHGHIHIIIHHGIIIIIGHIIIIIIIIIIIIGIIIIIIDDDDD
@HWI-D00621:464:HFY7KBCXY:1:1201:11543:87118 1:N:0:AAGAGGCATGAACCTT
AAGTCGTAACAAGGTTTCCGTAGGTGAACCTGCGGAAGGATCATTATAGTACAATAGAGGCACCTGGGCTGTCGCTGTCCTTAAAAGGATGTGCACGCCCAGAGTGCTCTCTCACATCCATCTCACCCCTTTGTGCATCACCGCGTGGGGCCCTCTCTTTTGGCTTGTTCCAGAGGGAGGGGTTCACGTTTTTACAAAAACAACCCATTAATGCATGTAGTAGAATGTCTTACTTTTTTGCGGTCACACGCAATCAATACAACTTTCAACAACGGATCTCTTGGCTCTCGCATCGATGAAGAACGCAGC
+
IIIIIIIIIIIIIIIIIIIIIIIIIIIIIIIIIIIIIIIIIIIIIIGIIIIIIIIIIIIHIIIIIIIIIIIIIIIIIHIHIIIIIIIIIIIIIIIIIIIIIIIIIIIIIIIIIIIIIIIIIIIIHIIIIIHHIIIIIIIIIIIHIIIIIIIIIIIIIIHIIIIHIIIIGHHHIIIIIIIIIIIHHHIIIIIIIIIIIIIIIIIIIHHHIHIIIIIIIHIIHHIHIIIIIIIHHIIHIIIIIHHFHIIIIIIGIIHIIHIGIIIHIIIIIHIIIIIIHIIIIHIIIGHIIHIIIIIIIIIIIIIIDDDDD
@HWI-D00621:464:HFY7KBCXY:1:1201:17113:87286 1:N:0:AAGAGGCATGAACCTT
AAGTCGTAACAAGGTTTCCGTAGGTGAACCTGCGGAAGGATCATTCATAATAAGTGTTTTATGGCACTTTTTAAATCCATATCCACCTTGTGTGCAATGTCAGTCGATCTTCTTCATGGAGATCGACCAAACATCAACCTTTATCTTTTAACTCTTTGTCTGAAAAATATTATGAATAAACAATTCAAAATACAACTTTCAACAACGGATCTCTTGGCTCTCGCATCGATGAAGAACGCAGC
+
IIIIIIIIIIIIIIIHIHHGHIIIIIHHHHIIIHIIIIIIIIIIIIIIIIIIIIIIIIIIIIHIGIHHIIIIIIIIIIIIHIIIIIIIIIIIIIIIIIIIIIIIIIIIIIIIIIIIIIIIIIIIIIIIIIIIIIIIIIIIHIIIIIIIIIIIIIIIIIIHIIIHIIHHHIIIIIIIIIIIIIHHHIIIIIIIIHHHHHHIIIIHFHIIIHIIIHGIHHHIIHIIIIHIIIIIHGHFIDDDAD
@HWI-D00621:464:HFY7KBCXY:1:1201:7137:88131 1:N:0:AAGAGGCATGAACCTT
AAGTCGTAACAAGGTTTCCGTAGGTGAACCTGCGGAAGGATCATTATTGAAATAGCATGACGAGTTGTCGCTGGCCTCTTTCAAGTTGGCTGTGCACGCTCCGTCGTTCTTTTATTTCTCCATCTATTTGTGCACATCTTGCGTGGTTCTCAAGGGGAGTGGGTTTTGTTCCAGGGGCTTCCTTGGATTCCATTAGGTCTGCTTTGCAAACATCTGTATTTGCGGGCTTTCCTTGCCATTTCTCTTGGGACCATGTCATTATCACATACATATATATACCATGAATGAAAACATTTGATGCATGACACAACTTTCAGCAACGGATCTCTTGGCTCTCGCATCGATGAAGAACGCAGC
+
IIIHIIIIIGHIIHIIIIIIIIIIIIIHIHIIIIIIIIIHIIIIIIGHIIIIIIHIIIIIIEHIIIIIIIIIGIIIIIIIIIIIIIIHIHIIIIIIIIIIIIIIIIIIIIIIIIIIIIIIIHIIIIIIIIIIIHIHHIIIIHIIIHIIHIHIHHGIHGHHIIIIIIHHIIHHHHHHIIIIIIIIHIHHIIIHIIIEHIIIIHIIIIIHIIHIIIIIIIIIHHHIIIIIIHGIHHHIIHHHGIGIIIIIIIIIIIHIHIIIIIIIIIIIIIIIHIIIIIIIIIIIIIIIIIIIIIHIIIHIIIIIIIIIIIIIIIIIIIIIIIIIIIIIIIHGHIIHIIIIIIIIIIIIIIIIDDDBD
@HWI-D00621:464:HFY7KBCXY:1:1201:13786:88256 1:N:0:AAGAGGCATGAACCTT
AAGTCGTAACAAGGTTTCCGTAGGTGAACCTGCGGAAGGATCATTCATAATCAAGTGTTTTTATGGCACTTTCAAAAATCCATATCCACCTTGTGTGCAATGTCATCTCACTGGGGGCCACCGGCTGTCAAAAGCCGTCTGGTCACCTTTGGGATTTATATCTACTCAGAACTTTAGTGATTTTGTCTGAAACATATTATGAATACTTAATTCAAAATACAACTTTCAACAACGGATCTCTTGGCTCTCGCATCGATGAAGAACGCAGC
+
IHIIIIIIIIIIIIIIIIHIIIIIIIHIIIIIIIIIIIHIIIIIIIIIHHIIIHIIIIIIIIIIIIIIHIIIIIIIIIIIIIIIIIIIIIIIIIIIIIIIIIIIIIIIIIIIIHIIIIIIIIIIHIIIHIIIIIIIIIIIIIIIIIIIIIIIIHIIIIIIIIIIIIIIIIIIIIIIIIIIIIIIIIIIIHIIIIIHIIIIIIHIHIHIIIIIIIIIIIIGIHIIIIIIIGIIIIIIIIIIIGIGIGIIIGIIGIIIIGIIIHGCAD@?D
@HWI-D00621:464:HFY7KBCXY:1:1201:5000:89014 1:N:0:AAGAGGCATGAACCTT
AAGTCGTAACAAGGTTTCCGTAGGTGAACCTGCGGAAGGATCATTACAGAAAGTAAACGCGGGTCAAACCGCGAACTTTTAAACCTTTGACGATCGACTCATGTTGCCTCGGCGGGTTCGCCCGCCAGAGGATACGTCAAAACTCCTGTTTTAACGGTGTTGTCTGAGCTACAAGCAACGAATCAAAACTTTCAACAACGGATCTCTTGGTTCTGGCATCGATGAAGAACGCAGC
+
IIIIIIIIIIIIIIIIIIIIIIIHIIIIIHHHIGIIIIIIIHIIIIIIIIIIIIIIIIHIIIIIIIIIIIIHIIIIIIIFHIIIIIIIHIIIIIIIIIIIIIIIIIIIIIIIIIIIIIIIIIIIIIIIIHHIIIIIIIIIIIIIIIIIIIIIIIIIIIIIIIIIIIIIIIIIIIIIIIIIIHIIIIIIIIIIIIIIHIIIHHIHIIIIIIIIIIIIIIIHHHIIIIIHHIDDDDD
@HWI-D00621:464:HFY7KBCXY:1:1201:11695:89011 1:N:0:AAGAGGCATGAACCTT
AAGTCGTAACAAGGTTTCCGTAGGTGAACCTGCGGAAGGATCATTATTGAAATCCTTTGGATGCTGCTGGCCTTTTAATTGAGGCATGTGCACTCCGCCTTTTCATCTCACCTGTGAACTCACTGTAGGCCCAGGATTTTTTACACAAATCTTGTGGTCTATGTTTATTCTACACACACACAAAAAGTCTATCAGAATGTCTTTTGAAATGTAAGATCCTTCAGTGGGTCATACATAAATATAATACAACTTTCAACAATGGATCTCTTGGTTCTCGCATCGATGAGAACGCAGC
+
IIIIIIIIIIIIIIIIIIIIIIIIIIIIIIIIIGIIIIIIIIIFIIIIIIIIIIIIIIIIIIIIHHIIIIIIIHIIIIIGHIIIIIIIIIIIIIIIIIIIIIIIIIIIIIIIIIIIIIIIIIIIIIIIIIIIIIIIIIIIIIIIIIIIIIIIIIIIIIIIIIIIIIIIIIIIIIIIIIIIIIIIIIIIIIIIIIIIIIIIIIIIIIIIIIIIIIIHIIIIIIIIIIIIIIIIIIIGIIIIIIIIIIIIHHIIIIIIHIIIIIHHHEIHIIIHHHHIHFIHHHIHIIIIHHDDDDD
@HWI-D00621:464:HFY7KBCXY:1:1201:5121:89653 1:N:0:AAGAGGCATGAACCTT
AAGTCGTAACAAGGTTTCCGTAGGTGAACCTGCGGAAGGATCATTATTGAATAAAAACTTGAACAGGCTGTTTTTTGCTGGCCCTCCTCTCAGAGGGCATGTGCACGCTTGTCATTTTTTGTTTCTCCAACTGTGTGCACACATTGTAGACCTGCCCCCCTGGTGTAGAGTCTCGTATGGGATTTGATTGAGGATTGCTTATGCTTTCCTTGCAGGTGGTCTATATTCTTCACTACCTTTTTATGTTTTGAATGGGATAATAAAGTTTATACAACTTTCAGCAACGGATCTCTTGGCTCTCGCATCGATGAAGAACGCAGC
+
IIIIIIIHIIIIHIIIIIIIIIIIIIIHIIIIIIIIIHIEHIIHIIIIIIGHHHHIIHHIIHIIHIIIIHHHHIIIIIIHIIIIIIHHHIIIIIIIIIIIIIIIIIIIIIIIIIHIIIIIIIIIIIIIIIIIIIIIIIIIIIIIIIIIHIIIIIIIIIIIIIIIHIGIIHIHIIIIIIIHIIHIIIIIIIIIIIIIHIIIIIIIIHIIIIHIIIIIHHHIIGIIIIIHHEHHIIIIIHHHIIIHIIIIIIIIIIIIIIIIIIIIIIIIIIIIIIIIIIIHGIHIIIIIIHIHIIIHIIIIIGGGIIIIIIIIIIIHDCADD
@HWI-D00621:464:HFY7KBCXY:1:1201:10585:89697 1:N:0:AAGAGGCATGAACCTT
AAGTCGTAACAAGGTTTCCGTAGGTGAACCTGCGGAAGGATCATTATCGTACTACAGAGGTGCTCAGGTTGTCGCTGACCTTTTTGGTCGTGCACGCCCGAGTGCTCTCAATCCATTTCACCCTTTGTGCATCACCGCGCGGGGTCTCTTCCTCTTGGCTTGCTTCAAGAGGGGGAGGTTCGCGTTTTTCATACAAACACCCTTCTAGTTTAGAATGTCATTCATTTGCGATCATACGCAATCAATACAACTTTCAACAACGGATCTCTTGGCTCTCGCATCGATGAAGAACGCAGC
+
IHIHHHEHIIIIIIIIIIIIIIGHHIIIIIIIIIIIIHHIIIIHIIIIIIIIIIIIIHIIIIHHHIIIIIIHHIIIIIIHIIIIIIIIIIIIIIIIIIIIHIIHIIIIIIIIIIIIIIIIIIIIIIIIGHHIIIIIIIIIIIIIIHIIIIGIIIIIIIHIIIIIIIHHHGIIIHIHIIIIIIIIIIHIHIIIIHHHIIIIIIIHIHHIIIIIIIIIIIIIIHIIIIIIIIIHIIIIIIIIHHIIIIIHIIIIIIIIIIIIIIIIIIIIHIHIIIIIIHIIIIIIIG?IIIIIDDDBD
@HWI-D00621:464:HFY7KBCXY:1:1201:16815:89884 1:N:0:AAGAGGCATGAACCTT
AAGTCGTAACAAGGTTTCCGTAGGTGAACCTGCGGAAGGATCATTATCATACAACAGAGGTGCGAGGGCTGTCGCTGACCTTTTAAAGGTCGTGCACGCCCGAGTGCTCTCACACATCCATCTCACCCCTTTGTGCACAACCGCGTGAGTTCCCCTGGAAGGGGGGGCCACGTTTTTTTCACACAAACCTTAAAGCAGTGTAGAATGTATTTTCTTTTTGCGGTGATACGCGATCAATACAACTTTCAACAACGGATCTCTTGGCTCTCGCATCGATGAAGAACGCAGC
+
IIIIIIIIIIIIIIIIIHIIIIIIIIIIIIIIIIIIIIIIIIIIIIIIIIIHIHIIIIGIIIIIIHIIIIIIIIIIIIIIHIIIIIIIIIIIIIIIIIIIIIHIIIIIIIIIIIIIIIIIIIIIIIIIIIIIIIIIHIIIIIIIIIIIIIHIIIIIIIIIIIIIIIIIIIIIIIIIIIIIIIIIIEHIIIIIIIHIIIHIIIIHHIIIIIIIIIIIIIIIIHIIIIIIIIIIIHIIIIIIIIIIIIHHHIIHIIIIIIIIIIIIIIIIIIIIHIIIHIIIIIIICDDDD
@HWI-D00621:464:HFY7KBCXY:1:1201:18075:89844 1:N:0:AAGAGGCATGAACCTT
AAGTCGTAACAAGGTTTCCGTAGGTGAACCTGCGGAAGGATCATTATTGAATAAAACTTGGTTGGGCTGTTGCTGATCCCTCGGGGTATGTGCACGCCTTTCCACCTTTTTCAACCACCTGTGCACCTTTGTAGACCCTGGATATCTCTCGAGTTGTTAAAACTTGGTTTGAGGACTGCTGTGCTTGCAAGAGTCAGCTTTCCTTGCATTTCTGGGTCTATGTCTTTCATATACACTGTATGTCACAGAATGTTATTGATAAGGCTTTGCCTTTTAAATTAATACAACTTTCAACAACGGATCTCTTGGCTCTCGCATCGATGAAGAACGAGC
+
IIIIIIIIIIIIIIIIIIIIIIIIIIIHHIIIIIIIIIIGIHIIIIIIIIIIIIIIIIIIIIIIIIIIIIHIIIIIIIIHHIIIIIIIIIIIIIIIIIIIIIIIIIIIIIIHIIIIIIIIIIIHIIIIIIIIIIIIHIIIIIIIIIIIIIIIIIIIIIIIIIIIIIIIIIHIIIIGIIIIIIHIIIIIIIIIIIHIIIIIIIIIIGIIIIIIIIHIIIIIHIHIIIIIIHD<IHHIIIIIIIIIIIIIIIIIHIIIIIIHIIIIIIIIIHIIIIIIIIIIIIIIIIIIHHIIIHHHEIIIIIIIIHEIIIIIHIHEHHIIIHIIHHIIDDDDD
@HWI-D00621:464:HFY7KBCXY:1:1201:10756:91084 1:N:0:AAGAGGCATGAACCTT
AAGTCGTAACAAGGTTTCCGTAGGTGAACCTGCGGAAGGATCATTATTGAAATAGCATGACGAGTTGTCGCTGGCCTCTTTCAAGTTGGCTGTGCACGCTCCGTCGTTCTTTTATTTCTCCATCTATTTGTGCACATCTTGCATGTTTCTCAAGGGGAGTGGGTTTTGTTCCAGGGGCTTCCTTGGATTCCATTAGGTCTGCTTTGCAAACATCTGTATTTGCGGGCTTTCCTTGCCATTTCTCTTGGGACCATGTCATTATCACATACATATATATACCATGAATGAAAACATTTGATGCATGACACAACTTTCAGCAACGGATCTCTTGGCTCTCGCATCGATGAAGAACGCAGC
+
IHIIHIIIIHIIHIIIHIIIIIHHIGIGIHIIIIIGHHIIHIIEGGHIIGIIIIHIIIIIIIIIHHIIIIIGGIIHIIIHIIIIIIIIIHIIIIIIIIIIIHIIIIIIIIIIIHIIIHIIHHIIIIIIIIIIIIGHHHIHEHHHIIIIIIHHHHEHEDHHIHIHIHIIIIIHGEGEHHIIIIIIIGIIIIIHIIIIHIIIIIIIIFHHHHIIIHHHIHIIHFHHHE?IIIGIIHHHFHHEECIHGHECHHIIHHHHHIIIIHGDCIHHHEHHHCEHEEEEEGHHGIIIIHEHEHHIIIIGIHIIHEHGFHHHGHIHFEEEIIIHHEIGIIIHHIHHGGGHGHHIIHHIIHEDAB@@D
@HWI-D00621:464:HFY7KBCXY:1:1201:10740:91567 1:N:0:AAGAGGCATGAACCTT
AAGTCGTAACAAGGTTTCCGTAGGTGAACCTGCGGAAGGATCATTATCGAATAAAACAATTGATAGGCTGTTGCTGGCTCCTAGGAGCATGTGCACGCTTGTTGTTTTTATTTCTCCACCCTTGTGCACCATTTGTAGATTCTAGAGAAGCAATTATTTGGTCAATCCAGATAGGTTGAGGATTGCTGTGCATTATAATCCAGCTTTGCCTTGTCTCTAGGTTCTATGTAACCCATGTACACCTATGAATGTAATAGAATGTTGATCTGGGTCTTTTTAAGTACCTATAAAAAGTTGCATACAACTTTCAGCAACGGATCTCTTGGCTCTTGCATCGATGAAGAACGCAGC
+
IGIIIIIIIIIIIIIIHIIHIIIIHIIHIIIIIIIHIIIIIIIIIGIIHHIHIIIIIIIIIIIIIIIIIIIIIHHCGHHGGHIIIFHIIIIIIIIIIIHIIIIIHIIIIIIIIGIIIIIIHIIIIIGHIIIIIIIIIIHIIIIIIIIHHIGIHHIIIIIIIIIIIIHHIIIIIIIIIIIIIIIIIIHHHIIIIIIIIIIIGIIIHHIGHHIFIIIIIIIIHIIHIIHHHIHHHIHIIHIIHCHIHHHIHFIHIIIHIHIHIIIIIHIHIIIIIIIIIIHIIIIIIIIIIIHIHGIIIIIHGGIIHIIHHEHIIHIIIIIIIHIIIHGIHHIIIIIIIIIIIIIIHHDDDDD
@HWI-D00621:464:HFY7KBCXY:1:1201:11106:91630 1:N:0:AAGAGGCATGAACCTT
AAGTCGTAACAAGGTTTCCGTAGGTGAACCTGCGGAAGGATCATTCACAAACGAGTGTTTTATGGCACTCTTTAAAAATCCATATCCACCTTGTGTGCAATGTTTGTTGGGAAAGTCTTTTCTTTCCCTTCATAAATATCAACCTATATCTTTAACAACATTCGTCTGATAACATATTATGAATATACTTAATTCAAAATATAACTTTCAACAACGGATCTCTTGGCTCTCGCATCGATGAAGAACGCAGC
+
IIIIIIIIIIIIIIIIIIIIIIIIIIFFGGIIIIIIIGIIIIIIIIIIIIIIIGIHIIIIIIIIIIIIIIIIIIIIIIIIIHHIIIIIIIIIIIIIIIIIIIIIIIIIIHHIIIIIIIIIIIIIIIIHIIIIIIIIIIIIIHIIIIIIIIIIIIHHHIIIIIIIIIIIIIIIIIIIIIIIIIIIIIIIIIIIIIIIIIIIIIIIHIIHIIIIIIIIIIIIIIIIIIHIIIIIIIIHIIIIIIIIIIDDDAD
@HWI-D00621:464:HFY7KBCXY:1:1201:14341:91622 1:N:0:AAGAGGCATGAACCTT
AAGTCGTAACAAGGTTTCCGTAGGTGAACCTGCGGAAGGATCATTATCGTACTACAGAGGTGCTCAGGTTGTCGCTGACCTTTTTGGTCGTGCACGCCCGAGTGCTCTCAATCCATTTCACCCTTTGTGCATCACCGCGCGGGGTCTCTTCCTCTTGGCTTGCTTCAAGAGGGGGAGGTTCGCGTTTTTCATACAAACACCCTTCTAGTTTAGAATGTCATTCATTTGCGATCATACGCAATCAATACAACTTTCAACAACGGATCTCTTGGCTCTCGCATCGATGAAGAACGCAGC
+
IIIIIIIIIIIIIIIIIIIIIIIIHHHIHIIIIIIIIIIIIIIIIIIIIIIIIIIIIGIIIHHIIIIIIIIIIIIIIHIHHI1HGHIIHIIIIIIIIIIIIIIIIIIIIIIIIIIIHIIIIIIIIIIIIIIIIIIIIIIIIIIIIIIIIIIIIIIIIGIIIIIIIIHHIHIIIIIHIIIIIIIIIIHIIIIIHIIIIIIIIIIIIIIIIIIIIIIIIIIIIIIIIIIIIHIIIIHIIIIIIIIIIIIHIIIIIIIIIHIIIIHIHIIIIHIIIIIIIHHIIIIIIIIIIIIICDDDD
@HWI-D00621:464:HFY7KBCXY:1:1201:16669:92147 1:N:0:AAGAGGCATGAACCTT
AAGTCGTAACAAGGTTTCCGTAGGTGAACCTGCGGAAGGATCATTATCGTACTACAGAGGTGCTCAGGTTGTCGCTGACCTTTTGGTCGTGCACGCCTGAGTGCTCTCAATCCATTTCACCCATTGTGCATCACCGCGCGGGGTCTCCCCCCTCTTGAGAGGGGGAGGCTCGCGTTTTTCACACGAACACCCTTCTAGTTTAGAATGTCATTCATTTGCGATCATACGCAATCAATACAACTTTCAACAACGGATCTCTTGGCTCTCGCATCGATGAAGAACGCAGC
+
IIIIIIIIIIIIIIIIIIIIIIIIIIIIIIIIIIIIIIIHIIIIIIIIIIIHIGIIIIIIIIIIIHIIIIIIIIIIIHIIHIIIIIIIIIIIIIIIIIIIIIIHIIIIIHIIIIIIIIIIHIIIIIIIIIIHHIIIIIIHIHIIIHIIIIIIIIIIIHIGIIIIIIIIIIIIIIIIIIIIIIHHHHHIHIHIIIIIIHIIHHIIHIGIIIIIIIIIIHH?IIIIIIIHHIIIIIIIIGIIIIIIIHIIIIIIIIIHIIIIIIHCIIHIIIIGIIIIIIIIIIDDDDD
@HWI-D00621:464:HFY7KBCXY:1:1201:10225:92340 1:N:0:AAGAGGCATGAACCTT
AAGTCGTAACAAGGTTTCCGTAGGTGAACCTGCGGAAGGATCATTATCGTACTACAGAGGTGCTCAGGTTGTCGCTGACCTTTTTGGTCGTGCACGCCCGAGTGCTCTCAATCCATTTCACCCTTTGTGCATCACCGCGCGGGGTCTCTTCCTCTTGGCTTGCTTCAAGAGGGGGAGGTTCGCGTTTTTCATACAAACACCCTTCTAGTTTAGAATGTCATTCATTTGCGATCATACGCAATCAATACAACTTTCAACAACGGATCTCTTGGCTCTCGCATCGATGAAGAACGCAGC
+
IIIHIIIIIIIIIIIIHHIIIIIIIIIIIIIIIIIIIIIIIIIIIIIIIIIIIIIIIIIHIIIIIIIIIIIIIIIIIIIIHIIIIIHHIIIIIIIIIIIIHIIIIIIIIIIIIIHIIIIIIIIIIIIIIIIIIIIIIIIIIIIIIIIIIIIIIIIIIHIIIIIIIIHHIIIIHIIHIIIHHIIIHHIIIIHHHGIHEHIIIIHHIIIIHIHIHIIIIIIHIIIIIIIIIIIIIIIIIIIHHEIIIIIIIIIIIHIIIIIIIIIHIHIIIIIHHIIIIIIIIIIIIIIIIIIIDDBD@
@HWI-D00621:464:HFY7KBCXY:1:1201:10712:93388 1:N:0:AAGAGGCATGAACCTT
AAGTCGTAACAAGGTTTCCGTAGGTGAACCTGCGGAAGGATCATTATCGTACTACAGAGGTGCTCAGGTTGTCGCTGACCTTTTGGTCGTGCACGCCTGAGTGCTCTCAATCCATTTCACCCATTGTGCATCACCGCGCGGGGTCTCCCCCCTCTTGAGAGGGGGAGGCTCGCGTTTTTCACACGAACACCCTTCTAGTTTAGAATGTCATTCATTTGCGATCATACGCAATCAATACAACTTTCAACAACGGATCTCTTGGCTCTCGCATCGATGAAGAACGCAGC
+
IIIIIIIIIIIIHIIIIIIGIIIIHIIIIIIIIIIIIHIIIIIIIIIIIIIIIIIIIIIIIIIIIIIIIIIHIIIIIHIHIIHIIIIIIIIIIIIIIIIIIIIIIIIIIIIIIIIIIIIIIIIIIIIIIIHIIIIIIIIIHIHIHIIIIIIIIIIHIIIHIIIIIIIHIIIIIIGIIIIIIIHHHHHIIIIIIIIIIIIIIIIIIIIIIIIIIIIIIIIIHIFHHIIIHHHGHIHHHIIIIIIIIIIIIIIIIIHIGIIIIIIHIIIGIIHIIIIIHIIHHIDDADD
@HWI-D00621:464:HFY7KBCXY:1:1201:18313:93745 1:N:0:AAGAGGCATGAACCTT
AAGTCGTAACAAGGTTTCCGTAGGTGAACCTGCGGAAGGATCATTATCGTACTACAGAGGTGCTCAGGTTGTCGCTGACCTTTTTGGTCGTGCACGCCCGAGTGCTCTCAATCCATTTCACCCTTTGTGCATCACCGCGCGGGGTCTCTTCCTCTTGGCTTGCTTCAAGAGGGGGAGGTTCGCGTTTTTCATACAAACACCCTTCTAGTTTAGAATGTCATTCATTTGCGATCATACGCAATCAATACAACTTTCAACAACGGATCTCTTGGCTCTCGCATCGATGAAGAACGCAGC
+
IIIHIIIIIIIIIIIIIIIIIIIIHIIIIIIIIIIIIIIIIIIIIIIIIIIIIIIIICHHHHIIIIIIIIHHIIIIIIIIHIIIIHIHIIIIIIIIIIIIHIIIIIIIIIIIIIIIIIIIIIIIIIIIIIIIIIIIIIIIIIIIIIIIIIIIIIIIIIIIIIIIIIIIIHIIIIIIIHIIIIIIIHHIIIHIHIHIIIIIIIIIIHIIHIIIIIIIHIIIIIIIIIIIIIIIIIIIIIIIIIIIIIIIIIIIIIIIIIIIIIIHIIIIIIIIIIIIIIIIIHIIIIIIIIIIDDDDD
@HWI-D00621:464:HFY7KBCXY:1:1201:11704:94055 1:N:0:AAGAGGCATGAACCTT
AAGTCGTAACAAGGTTTCCGTAGGTGAACCTGCGGAAGGATCATTATCGTACTACAGAGGTGCTCAGGTTGTCGCTGACCTTTTGGTCGTGCACGCCTGAGTGCTCTCAATCCATTTCACCCATTGTGCATCACCGCGCGGGGTCTCCCCCCTCTTGAGAGGGGGAGGCTCGCGTTTTTCACACGAACACCCTTCTAGTTTAGAATGTCATTCATTTGCGATCATACGCAATCAATACAACTTTCAACAACGGATCTCTTGGCTCTCGCATCGATGAAGAACGCAGC
+
IIIIIGHIIIIIIIIHIIIIIIIIIIIIIIIIIIIIIIHIIIIIIIIIIIIIIIIIIIIIIIIIIIIIIIIIIHHIIIIIHIIIIIIIIIIIIIIIIIIIIIIIIIIIIIIIIIIIIIIHIIIIIIIIIIIHIIIIIIIIIIIIIIIIIIIIIIIIIHIHIIIIIIIIIIIIIIIIIIIIIHIIIIIIIIIIIIIHIIIIIIIIIIIIIIIIIIIIIIIIIIIIIIIIIIIIIIIIIIIIIIIIIIIIIIIIIIIIIIIIIGIIIIIHIIIIIIIIIIIIIIDDDAD
@HWI-D00621:464:HFY7KBCXY:1:1201:13799:94099 1:N:0:AAGAGGCATGAACCTT
AAGTCGTAACAAGGTTTCCGTAGGTGAACCTGCGGAAGGATCATTATCGTACAACGGGGGTGCAAAGGCTGTCGCTGACCTTTCAAAAGGTCGTGCACGCTCGAGCACTCCCATACATCCATCTCACCTTTTGCATCACCGCGTGGGTCCCCTTTGCAAGGAGGGCTCACGTTTTCACACAAAAACTTGATACAGTGTAGAATGTTATTTTTGCGGTCACACGCAATCAATACAACTTTCAACAACGGATCTCTTGGCTCTCGCATCGATGAAGAACGCAGC
+
IIIIIIHIIGIIIIIIIGIIIIIIIIIIIIIIIIIIIIIIIIHHIIHIHIIIIIIIIIIHIIIIHIIIIIIIIIIIIIIHHIIIIHIIIIIIIIIIIIIHIIIIIIIIIIIIIIIIIIIIIIIIIIIIIIIIIIIIIIIHHIIIIIIIIIIIIIIIIIIIIIIIIIIIHIIIIIIIIIIIIIIIHIHIHIHHIIIIIIIIIIIIIIIIHIIIHIIHIIIIIIIHIHFIIIIIIIIGIIIIIIIIIIIHIIIIIIHHEIIIHDGGHIIIIIGIIIIHGDD@@D
@HWI-D00621:464:HFY7KBCXY:1:1201:11897:94507 1:N:0:AAGAGGCATGAACCTT
AAGTCGTAACAAGGTTTCCGTAGGTGAACCTGCGGAAGGATCATTATCGAATACCACTTCGAGGAAAGGTTGTGCTGGTCGTTCTTTTTACTGAGACAGCATTCGTGCACACCTTTCTGACCCTCTTCTTTCAAAAACCTGTGAACCTCTTGTAGGCCAAGAGATTGGTCTACGTTTTTTGTTTACAAACCCCCTGTTGCATGTACATGAACGATTGTTGATAATAATAACACAACTTTCAACGATGGATCTCTTGGCTCTCGCATCGATGAAGAACGCAGC
+
IIIIIIIIIIIIIIIIIIIIIIIIIIIIIIIIIHIIIIIIIIIIIIIIHIHHIIIIIIIIHIIIIIIIIIIIIIIIIIIIIIIIIIIHIIIIIIIIIIIIIIIIIIIIIIIIIIIIIIIIIHIIHIIIIIIIGIIIIIIIIIIHIIIIIIIHIIIIIIIIIIIIIIIIIIIIIIIIIIIIIIIIIIIIIIGIIIHIIIIHIIIIIIIIIIIIIIIIIIIIIIIIIIGIIIIHHIIIIIIIIIIIIHIIIIIIIIIIIIIIIHIIIIIIIIIIIIIIIDDDBD
@HWI-D00621:464:HFY7KBCXY:1:1201:12783:95181 1:N:0:AAGAGGCATGAACCTT
AAGTCGTAACAAGGTTTCCGTAGGTGAACCTGCGGAAGGATCATTATCGTACTACAGAGGTGCTCAGGTTGTCGCTGACCTTTTTGGTCGTGCACGCCCGAGTGCTCTCAATCCATTTCACCCTTTGTGCATCACCGCGCGGGGTCTCTTCCTCTTGGCTTGCTTCAAGAGGGGGAGGTTCGCGTTTTTCATACAAACACCCTTCTAGTTTAGAATGTCATTCATTTGCGATCATACGCAATCAATACAACTTTCAACAACGGATCTCTTGGCTCTCGCATCGATGAAGAACGCAGC
+
IIIIIIIIIIIIIIIIIIIIIIIIIIIIIIIIIIIHIIIIIIIHIIIIIIIIIIIIIHIIIIIIIIIIIIIIIIIIIIIHIIIIIIIIIIIIIIIIIIIIIIIIIIIIIIIIHIIIIIIIIIIIIIIIIIIIIIIIIIIIIIIIIIIIIIIIIIIIIIIIIIIIIIIIIHIIIIIIIIIIIIIIIIIIIHFHHIIIIIIIIIIIIHIIHHIHHHIIIIIIIIIHIIIIIIIIIIIIIIIIIIIIIHIHHIHHGIIIIIIIIIIIIIIIIIIIIIHIIIIIHIIIIIIIIIIIDDDAD
@HWI-D00621:464:HFY7KBCXY:1:1201:13380:95466 1:N:0:AAGAGGCATGAACCTT
AAGTCGTAACAAGGTTTGCGTAGGTGAACCTGCGGAAGGATCATTATTGAATAAAACTTGGTTGGGCTGTTGCTGATCCCTCGGGGTATGTGCACGCCTTTCCACCTTTTTCAACCACCTGTGCACCTTTGTAGACCCTGGATATCTCTCGAGTTGTTAAAACTTGGTTTGAGGACTGCTGTGCTTGCAAGAGTCAGCTTTCCTTGCATTTCTGGGTCTATGTCTTTCATATACACTGTATGTCACAGAATGTTATTGATAAGGCTTTGCCTTTTAAATTAATACAACTTTCAACAACGGATCTCTTGGCTCTCGCATCGATGAAGAACGCAGC
+
IIIIHIIIIIHIIIIHIIIIIIIIIIIIIIIIIGIIIHIIIIIIIHIIHHIIIIIIIIIIIIIIIIIHIIHIIIIHHIIFHIIIHIIIIIIHHIIIIIHHHHHIIIIIIIIIIIIIIIIHIIIHIIIHIIIIIHIIHIHIIIIIIIIIIIGEHHIIIIHFHGIIIIIIIIIIHIHIIIIIIIIIIIIHHIHHHEFHIIHHHHIIIIIIIIHHIHIIIIIIIIHGHIHHHHHGIHHIIIIHIHG?IHIIIIIIGIIHIIIIIIIIIHHHGIIIHHIIIHHIIHIIIIIHCHIIHHIHGIIHIIIIHHIIIGIIIIIIIIIIIHIIIIIHHD@@<D
@HWI-D00621:464:HFY7KBCXY:1:1201:14378:95403 1:N:0:AAGAGGCATGAACCTT
AAGTCGTAACAAGGTTTCCGTAGGTGAACCTGCGGAAGGATCATTATCGTACTACAGAGGTGCTCAGGTTGTCGCTGACCTTTTGGTCGTGCACGCCTGAGTGCTCTCAATCCATTTCACCCATTGTGCATCACCGCGCGGGGTCTTCCCCCTCTTGAGAGGGGGAGGCTCGCGTTTTTCACACGAACACCCTTCTAGTTTAGAATGTCATTCATTTGCGATCATACGCAATCAATACAACTTTCAACAACGGATCTCTTGGCTCTCGCATCGATGAAGAACGCAGC
+
IIIIIIIIHHIIIIIIIIIIIIIIIIIIIIIIIIIIIIIIIIIIIIIIIIIHHIIIIHGHIHIIIIIIIIHHIIIIHIIIIIIIIIIIIIIIIIIHIIIGIIIIIIIIIIIIIHIIIIIIIIIIIIIIIIIIIIIIIIIIIIIIIIIIIIIIIIIIIHIIIIIIIIIIIIIIIIIHIIIIIIIIHIHGIIIIIHIHIIIIIHIIIIIIIIIIIIIIIIIIIIIIIIIIIIIIIIIIHGIIIIIIIIIIIIIIIIIIIIIIIIIIIIIIIIIIIIIIIIIIIHDDDDD
@HWI-D00621:464:HFY7KBCXY:1:1201:17326:95967 1:N:0:AAGAGGCATGAACCTT
AAGTCGTAACAAGGTTTCCGTAGGTGAACCTGCGGAAGGATCATTATTGAATAAAACTTGGTTGGGCTGTTGCTGATCCCTCGGGGTATGTGCACGCCTTTCCACCTTTTTCAACCACCTGTGCACCTTTGTAGACCCTGGATATCTCTCGAGTTGTTAAAACTTGGTTTGAGGACTGCTGTGCTTGCAAGAGTCAGCTTTCCTTGCATTTCTGGGTCTATGTCTTTCATATACACTGTATGTCACAGAATGTTATTGATAAGGCTTTGCCTTTTAAATTAATACAACTTTCAACAACGGATCTCTTGGCTCTCGCATCGATGAAGAACGCAGC
+
IIIIIIIIIIIIIHHIIIIIIIIGHIIIIIIIIHIHIIHHIIIIIIIIIHHHHFIIIIIIHIIIIIIIIIIIIIFEHIIFHIIIIIIIIIIIIIIIIIIIIIIIIIIIIIIIIHIHIIIIIIIIHHIIIIIIHHIIIIIIIIIIIIIIIIHIIIIIIIIIIIIIIIIIIIIIIHIIIIIIIIIIIIIIIIIIHIHIIIIIIIIIIIIIIIIIHIIIIHIIIIIHIHHHIIHHFHEIIIHHHIIIIIIIHHHHIGIIIIIIIIHIIIIIIIIIHIIIIIIIIIIIIIIIHHHIHIIHHIIIHIIHIIIIIHDHCIIHEIGIIIIIIIIHGDDDAD
@HWI-D00621:464:HFY7KBCXY:1:1201:12733:96743 1:N:0:AAGAGGCATGAACCTT
AAGTCGTAACAAGGTTTCCGTAGGTGAACCTGCGGAAGGATCATTCATAAATGAGTGTTTTATGGCACTCTTTAAAAATCCATATCCACCTTGTGTGCAATGTTTGTTGGGAAAGCTTCTTGCTTTCCCTTCATAATATCAACCTATATCTTTAACAACATTCGTCTGATAACATATTATGAATATACTTAATTCAAAATATAACTTTCAACAACGGATCTCTTGGCTCTCGCATCGATGAAGAACGCAGC
+
IIIIIIIIIIIIIIIIIIIIIIIIIIHEIDIHIHIIIIIIIIIIIIIIIIHHHIHIIIIIIFHIIIIIIIIIIIIIIIIIIHIIIIIIIIIIIIIIIIIIIIIIIIIIIIIIIIIIIIIIIIIIIIIIIIIIIIIIIIIIIIIIIIIIIIIIIIIIIIIIIIIIIIIIIIIIIIIIIIIIIIIIIIIIIIIIIIIIIIIIIIIIIIIIIIIIIIIIIIIIIIIIIIIHIIIIIIIIIIIIIIIIIIDDDBD
@HWI-D00621:464:HFY7KBCXY:1:1201:13364:96961 1:N:0:AAGAGGCATGAACCTT
AAGTCGTAACAAGGTTTCCGTAGGTGAACCTGCGGAAGGATCATTATCGTACTACAGAGGTGCTCAGGTTGTCGCTGACCTTTTTGGTCGTGCACGCCCGAGTGCTCTCAATCCATTTCACCCTTTGTGCATCACCGCGCGGGGTCTCTTCCTCTTGGCTTGCTTCAAGAGGGGGAGGTTCGCGTTTTTCATACAAACACCCTTCTAGTTTAGAATGTCATTCATTTGCGATCATACGCAATCAATACAACTTTCAACAACGGATCTCTTGGCTCTCGCATCGATGAAGAACGCAGC
+
IIIHHIIIIIIIHIIIIIIIIIGIIIIIIIIIIGIIIIIIIIIHIIIIIIIIIIIIIHIIIIIIIIIHIIIHIIIIIIIIHIIIIIIIIIIIIIIIIHIIIIIIIIIIIIIIIIIIIIIIIIIIIIIIIIHIIIIIIIIIIHHIIIIIIIIIIIIIIIIIIIIIIIHIIHHHIIHEIIIIIIIIIIIIIHIIGHGHIIIIIIHIHIIIIIIIIIIIIIIIIIIIIIIIIHGHIIIIIIHHIIIIHHHIIIIIIIIIIHIIIIIIIHIIIIHIIIIIHIGIIIHIIIIIIIHDCDDDD
@HWI-D00621:464:HFY7KBCXY:1:1201:12109:97456 1:N:0:AAGAGGCATGAACCTT
AAGTCGTAACAAGGTTTCCGTAGGTGAACCTGCGGAAGGATCATTATCGTACTACAGAGGTGCTCAGGTTGTCGCTGACCTTTTTGGTCGTGCACGCCCGAGTGCTCTCAATCCATTTCACCCTTTGTGCATCACCGCGCGGGGTCTCTTCCTCTTGGCTTGCTTCAAGAGGGGGAGGTTCGCGTTTTTCATACAAACACCCTTCTAGTTTAGAATGTCATTCATTTGCGATCATACGCAATCAATACAACTTTCAACAACGGATCTCTTGGCTCTCGCATCGATGAAGAACGCAGC
+
HIIIIIIIIIIIIIIHIIHIIIIIIIGIIIIIIIIIIIIIHHHHIIIIHIIIIIIIIHIIIIIIIHIIIIIHIIIHHHIIGHHHIIIIIHIIIIIIIIIIIIHIIIIIIIIIIIIIIIIIIIIIIHIIIIIIIIIIIIIIIHHIHHIIIIIIIIHHIHIIIIHIIIHIIHIIIIIHHHIHIIIIIIIIIHHHHHGHHIIIIIIIIHHHIIIIIIIIIIIIIIIIIIIIIIHIIIIIIIIIIHIHIHIIIIIHHIIIIIIIIIIIIIGIIIIIHIIIIGIIIIIIIIIIIIIIDDDDD
@HWI-D00621:464:HFY7KBCXY:1:1201:14658:97432 1:N:0:AAGAGGCATGAACCTT
AAGTCGTAACAAGGTTTCCGTAGGTGAACCTGCGGAAGGATCATTATCGTATAACGGGGGTGCAAAGGCTGTCGCTGACCTTTCAAAAGGTCGTGCACGCTCGAGCACTCCCATACATCCGTCTCACCTTTGTGCATCACCGCGTGGGTCCCCTTTGCAAGGAGGGCTCACGTTTTCACACAAAAACTTGATACAGTGTAGAATGTTATTTTTGCGGTCACACGCAATCAATACAACTTTCAACAACGGATCTCTTGGCTCTCGCATCGATGAAGAACGCAGC
+
IIIIIIHHIIIIIIIIIIIIIIIHHIIIIIIIIIIIIIIIIIHIIHIIIIIHIIIIIIIIIHIIIIIIIIIIIIIIIHIIIIIIIIIIIIIIIIIIIIIIIIIIIIIIIIIIIIIIIIIIIIIIIIIIIIIIIIIIIIIIIIIIIIIIIIIIIIHIIIIIHIHIIIIIIIHIHHIIIIIIIHIIIIIIIIIIIIIIIIIIIIIIIIIIIIIIIIIIIIIIIIIIIIHHHIHGF?IIHIFIIIIIIIIIIIIIIIIIIHIIIIIIIIIHEIHHIIIIHIDDDBD
@HWI-D00621:464:HFY7KBCXY:1:1201:5909:97734 1:N:0:AAGAGGCATGAACCTT
AAGTCGTAACAAGGTTTCCGTAGGTGAACCTGCGGAAGGATCATTATTGAATAAAACTTGGTTGGGCTGTTGCTGATCCCTCGGGGTATGTGCACGCCTTTCCACCTTTTTCAACCACCTGTGCACCTTTGTAGACCCTGGATATCTCTTGAGTTGTTAAAACTTGGTTTGAGGACTGCTGTGCTTGCAAGAGTCAGCTTTCCTTGCATTTCTGGGTCTATGTCTTTCATATACACTGTATGTCACAGAATGTTATTGATAAGGCTTTGCCTTTTAAATTAATACAACTTTCAACAACGGATCTCTTGGCTCTCGCATCGATGAAGAACGCAGC
+
IGIHHIIIIIIIIIIIIIIIIIIIIIIHHIIIIIIIIIIGHIFEHHHHHHHHIIIIIIIIIIIIIIIIHIHHIIIIIIIGHIIIIIIHHIIIIIIIIIIIIHIIIIIIIIIIIHIIIIIIIIIHIIIIIIIIIIIIIHIIIIHIIIIIIIHIIIIIIIIIHHIIIIIIIIIIIHIIIIIIIIHGIIIIIHIHIIIIIIIIIIIIIIIIIIHIIIIIIIIIIHHHIIGIHGHEIIIIIIHIIHHIIIIHGHIIIIIHIIGIIIIIIGIIIHIIIIIIIIIIHIIIHHIIGIIIHIHHIIIIIIHIIIIIHHGIIIIHHIIIHIGIIIIHHCDAAD
@HWI-D00621:464:HFY7KBCXY:1:1201:14752:97718 1:N:0:AAGAGGCATGAACCTT
AAGTCGTAACAAGGTTTCCGTAGGTGAACCTGCGGAAGGATCATTATCGTACTACAGAGGTGCTCAGGTTGTCGCTGACCTTTTTGGTCGTGCACGCCCGAGTGCTCTCAATCCATTTCACCCTTTGTGCATCACCGCGCGGGGTCTCTTCCTCTTGGCTTGCTTCAAGAGGGGGAGGTTCGCGTTTTTCATACAAACACCCTTCTAGTTTAGAATGTCATTCATTTGCGATCATACGCAATCAATACAACTTTCAACAACGGATCTCTTGGCTCTCGCATCGATGAAGAACGCAGC
+
IIIIIIIIIIIIIIIIIIIIIIIIIIIIIIIIIIIIIIIIIIIIIIIIIIIIIIIIIIIIIIIIIIIIIIIIIIIIIIIHIIIIIIIIIIIIIIIIIIIIIIIIIIIIIIIIIIIIIIIIIIIIIIIIIIIIIIIIIIIIIHHIIIIIIIIIIIHIIIIIIIIIIIHIIIIIIIIIIIIIIIIIIIIIIIIIIIHHIIIIIHHIIIIIIIIIIIIIIIIIIIIIIIIIIIIIIIIIIIIIIIIIIIH@IIIIIIIIIIIIIIIIIIIIIGIIIIIIIIIIIIIIIIIIIIIGDDDDD
@HWI-D00621:464:HFY7KBCXY:1:1201:16933:97904 1:N:0:AAGAGGCATGAACCTT
AAGTCGTAACAAGGTTTCCGTAGGTGAACCTGCGGAAGGATCATTATCGTACTACAGAGGTGCTCAGGTTGTCGCTGACCTTTTTGGTCGTGCACGCCCGAGTGCTCTCAATCCATTTCACCCTTTGTGCATCACCGCGCGGGGTCTCTTCCTCTTGGCTTGCTTCAAGAGGGGGAGGTTCGCGTTTTTCATACAAACACCCTTCTAGTTTAGAATGTCATTCATTTGCGATCATACGCAATCAATACAACTTTCAACAACGGATCTCTTGGCTCTCGCATCGATGAAGAACGCAGC
+
IIIIIIIIIIIIIIIIIIIIIIHHIIIIIIIIIIIIIHIGIIIIHHIIIIIIIIIIIIIIIIIIIIIIIIIIIIIIIHIIIIIIIIIHIIIIIIIIIIIIHIHIIIIIIIHIIIIIIIIIIIIIIIIIIIIIIIIIIIIIIIIIIIIIIIIIIIIIIIIIIIIIIHIIIIIIIIIIHHIIIIIIIIIIIIIIHHIIIIIIIIIIIIIIIIIHIIIIIIIIIIIHIIIIIIIIIIGIIIHIIIIIIIIIIIIIIIIIIIIIIIIHIGIIIIIHIIIIIIIIIIIIIIIIIIHIDDDCD
@HWI-D00621:464:HFY7KBCXY:1:1201:6719:98093 1:N:0:AAGAGGCATGAACCTT
AAGTCGTAACAAGGTTTCCGTAGGTGAACCTGCGGAAGGATCATTATCGTACTACAGAGGTGCTCAGGTTGTCGCTGACCTTTTTGGTCGTGCACGCCCGAGTGCTCTCAATCCATTTCACCCTTTGTGCATCACCGCGCGGGGTCTCTTCCTCTTGGCTTGCTTCAAGAGGGGGAGGTTCGCGTTTTTCATACAAACACCCTTCTAGTTTAGAATGTCATTCATTTGCGATCATACGCAATCAATACAACTTTCAACAACGGATCTCTTGGCTCTCGCATCGATGAAGAACGCAGC
+
IIIHIIIII@HIIIIIIIIIIIIIIIIIIIIIIIIIIHHHIIIHIIIIIIIIIIIIIHHIHIIIIIIIHIHHHHIIIIIHHIIIIIIIIIIIIIIIIHIIIIHIIIIIIIIIIHIIIIIIIIIIIIIIIHIIIIIIIIIIIIIIIIIIIIIIIIIHIIIIIIIIIIIHIIIIIIIIIHIHIIIIHIIIHHGIHIIIIIIIIIIIIIIHIIIIIIIIIIHIIIIIIIIIIIIHIIIIIIIIIHIIIIIIIIHHHIIHIIIIIIIIIIIIIIHEHIIIIIIIIIIIIGIIIIIIDDDDC
@HWI-D00621:464:HFY7KBCXY:1:1201:6406:98449 1:N:0:AAGAGGCATGAACCTT
AAGTCGTAACAAGGTTTCCGTAGGTGAACCTGCGGAAGGATCATTATTGAATAAAAACTTGAACAGGCTGTTTTTTGCTGGCCCTCCTCTCAGAGGGCATGTGCACGCTTGTCATTTTTTGTTTCTCCAACTGTGTGCACACATTGTAGACCTGCCCCCCTGGTGTAGAGTCTCGTATGGGATTTGATTGAGGATTGCTTATGCTTTCCTTGCAGGTGGTCTATATTCTTCACTACCTTTTTACGTTTTGAATGGGATAATAAAGTTTATACAACTTTCAGCAACGGATCTCTTGGCTCTCGCATCGATGAAGAACGCAGC
+
IIIIIIIIIHIIIIIIIIIIIIIIIIIIIIIIIIIIIIIIIIIIIIHIIIIIIIIIIIIIHIIIIIIHIIHIIIHIIIIIIIIIIIIIIIIIIIIIIIIIIIIIIIIIHIIIIIIIIIIIIIHIIIHHIIHIIIIIIIHIIIHIIIIGIIIIIIIIHIIIIIIIIIIGIIIIHIIIIIIIIIIHHHHHIIIIIHIIIHIIIIGIIHIIIIIIIIIHHIIHIIIIIHHIIIHHHGIIIIIIIIHGIIIIIIIIIIIIIIIIIIIIIIHHIIIHIIIIIIIIGIIIIIIIHIIIIIHFIGIIIHHHIIIIIIIIIIHDCDBBD
@HWI-D00621:464:HFY7KBCXY:1:1103:12246:68332 1:N:0:AAGAGGCATGAACCTT
AAGTCGTAACAAGGTTTCCGTAGGTGAACCTGCGGAAGGATCATTAACGAATTACTGAGGGTTGATGCTGGCAGTCTGACTGCATGTGCTCGCTCTTATTAATCCATTTACACCTGGGCACTTAATTTTGAAGGGAGGGTTAGAGCTCTGCCTTTGAGACTTGATAAATTCTTTATCGGATTAATGGATATTTATCTGCCGCAAGGCAAAATTGATACAACTTTTAACAACGGATCTCTTGGCTCTCGCATCGATGAAGAACGCAGC
+
IIIHHIIHIHIIIHIIIIIIIIIIHIIHIHIIIHIIIHIIIIIIIIIHIIIIIIIIIIIHHIIIHIIIIIIIIIIIIIIHHIIIIIIIIIIIIIIIIIIHIIIIIIIIIIIIIIIIIIIIIIIIIIIIHIIIIHIIIIIIIIIIHIIIIIIIIIIIIHHIIIIIIIIIIIIIIHIIIIIIIIIIIIIIIIIIIIIIIIIIIIIIIIIIIIIIIIGHHIIIIIIIIHIIIIIHEIIIIIHECEIIIIHEHHHHGIHCGCCHHC@@@DD
@HWI-D00621:464:HFY7KBCXY:1:1103:16805:68284 1:N:0:AAGAGGCATGAACCTT
AAGTCGTAACAAGGTCTCCGTAGGTGAACCTGCGGAGGGATCATTACCAAACGGCCCTCTAGGCCTTGGACCTTGTCAACCCGTGGAAGATGAAATGTGCCTCGGCGCGGCCCGGTCATCCCCGGGGGCGCCGCCCTTTATGCTCAAATCAGTCTTTGAGTCTGAATATGAAACAAGAATCAAAACTTTCAACAAAGGATCTCTTGGCTCTCGCATCGATGAAGAACGCAGC
+
IIIIIIIIIIIIIIIIIIIIIIIIHHIIIIIIIIIIIIIIIIIIIIIIIIIIIHIIIIIIIIIIIIIIIIIIIIGIIHIIIIIIIIIIIIIIIHIIIIHIIIIIIIIIIIIIIIIIIIIIIIIIIIIIIHIHIIIIIIIIIIIIIIIHIIIIIIIIIIIIIIIIIIIIIIIIIIIIIIIIIIIIIIIIIIIIIIIIIIIIIIIIIIIIIIIIIIIIHGIIIIGIIIIFDD@B
@HWI-D00621:464:HFY7KBCXY:1:1103:10010:68906 1:N:0:AAGAGGCATGAACCTT
AAGTCGTAACAAGGTTTCCGTAGGTGAACCTGCGGAAGGATCATTAATGGATTTGCAGAGGGTTGATGCTGGCAGTTTATCTGCATGTGCTTGCTCTTCTGATTTATTTACACCTGTGCACTTAATTTTTTTCAAAGGGAGGGTAGAACCTGCCTTTGGAACTTATAAACTCCTTGTAATTGAACTAATGGATGTTTATCTGCCACAAGGCAAATTTTAATACAACTTTTAACAACGGATCTCTTGGCTCTCGCATCGATGAAGAACGCAGC
+
IIIIIIIIIIIIIIIIIIIIIIIIHIIIIIIIIIIIIIIIIIIIIIIIIHIIHHIIIIHIIHHHIIIIIIIIIIIIIIIIHIIIIIIIIIIIIIIIHIIIIIIIIIIIIIHIIIIIIIIIIIIIIIIIIIIIIIIIIIIIIIIIIIIIIIHIIIIIIIIIHIIIIIIHIIIIIIIIIIIIIIIIIIIIIIHIIIIIIHIIIIIHHHIIIIIIIIIIHIHHIIIIIIIIIIIHIHIIIIIIIIIIIIIIIIIIIIIIIIIIIIHIIIHDDDD@
@HWI-D00621:464:HFY7KBCXY:1:1103:9381:69239 1:N:0:AAGAGGCATGAACCTT
AAGTCGTAACAAGGTTTCCGTAGGTGAACCTGCGGAAGGATCATTATCGTACTACAGAGGTGCTCAGGTTGTCGCTGACCTTTTTGGTCGTGCACGCCCGAGTGCTCTCAATCCATTTCACCCTTTGTGCATCACCGCGCGGGGTCTCTTCCTCTTGGCTTGCTTCAAGAGGGGGAGGTTCGCGTTTTTCATACAAACACCCTTCTAGTTTAGAATGTCATTCATTTGCGATCATACGCAATCAATACAACTTTCAACAACGGATCTCTTGGCTCTCGCATCGATGAAGAACGCAGC
+
IIIIIIIIIIIIIIIIIIIIIIIIIIIIIIIIIIIIIIIHIIIIIIIIIIIIIIIIIIIIIIIIIIIIHHIIIIIIIIIHHIIIIIHIIIIIIIIIIIIIIIIHIIIIIIIIIIIIIIIIIIIIIIIIIIHIIIIIIIIIIHIIIIIIIIIIIIIIHHIIIIIIIIHIIIIIIIIIHIGIIHIIIIIIIHHHHHHHHIIIIIHIIHEIHHHGHGIIIIIIHIIIIIIIIIIIIIHHIIIIHDIIIIIIIIIIIIIIIIIIIIIIIIIIIIIIIIIIIIIIIIHIIIIIIIIHDDDDD
@HWI-D00621:464:HFY7KBCXY:1:1103:15097:69112 1:N:0:AAGAGGCATGAACCTT
AAGTCGTAACAAGGTTTCCGTAGGTGAACCTGCGGAAGGATCATTATCGTACAACTGAGGTGCAAGGGCTGTCGCTGACCTTCAAAGGTTGTGCACGCCCAAGCACTCTTACACATCATCCATCTTACCCCTTTGTGCATCACCGCGTGGGCCCCCCCTTTGCAGGAGGGCTTGCGTTTTCACATAAAACTTGATATAGTGTAGAATGGTTTCTTTTGCGGTCACACGCAATTAATACAACTTTCAACAACGGATCTCTTGGCTCTCGCATCGATGAAGAACGCAGC
+
IIIIIIIIIIIIIIHIIIIIIIIIHIIHIIIIIIIIIIIIIIIIGIIIIIIIIIIIIHIIIIIIIIIIIIIIIIIIIIIIIIIIIIIIIIIIIIIIIIIIIIIIIIIIIIIIIIIIIIIIIIIIIIIIIIIIIIIIIIIIIIIIIIIIIIIIIIIIIIIIIIIHIHHIIIIIIIIIIIIIIIHHIIIIIHIIHIIIHHIIHIIIIIHIIIIIIIIIIIIIIIIIIIIIHIIIHHHHHIHIHIIIIHIIIIIIIIIIIIGIIIIIIIIHHFHIHIIHHEHIGHBBBCD
@HWI-D00621:464:HFY7KBCXY:1:1103:7156:70092 1:N:0:AAGAGGCATGAACCTT
AAGTCGTAACAAGGTTTCCGTAGGTGAACCTGCGGAAGGATCATTATCGTATAACTGAGGTGCTAGGGTTGTCGCTGACCCTTCGAAGGGTCGTGCACGCCCAAGTGCTCTCTCTCAATCCATCTCACCCCTTTGTGCACCACCGCGTGGGCCACCTTTTTGGCTTGTTTCAAAGAGGTTGGTTCGCGTTTTTACACATGCCTTTATGTATAGAATGTCTTACTTTTTGCGGTCACACGCAATAAATAAATACAACTTTCAACAACGGATCTCTTGGCTCTCGCATCGATGAAGAACGCAGC
+
IIHIIIIIIIIIIIIIIIIIIIIIIIIHIIIIIIIHIIIHIIIIIIHHIIIHIIIIIGIIIIIIIIIHIIIIIIIIIIIIHIIIHIIIHIIIIHIIIIIIIIIIIIIIIIIIIIIIIIIIIIIIIIHIIIIIIIIIIIIIIHIIHHIIIGHIIIIHIIIIIIIIIIIIIIIIIIIHHHIIHIIIIIIIIIHIIIIIIIHHIGIIIIHIIIIIGHHIIIIIIIIIIIIIGIIIIIHIIIIIIIIIIIHIIIIHHIIIHHGHIIIIIIIIIHIIIIIIIIIIIIIIIIIIIHIIIIIIIDDDDD
@HWI-D00621:464:HFY7KBCXY:1:1103:10928:70304 1:N:0:AAGAGGCATGAACCTT
AAGTCGTAACAAGGTTTCCGTAGGTGAACCTGCGGAAGGATCATTATTGAATAAAAACTTGAACAGGCTGTTTTTTGCTGGCCCTCCTCTCAGAGGGCATGTGCACGCTTGTCATTTTTTGTTTCTCCAACTGTGTGCACACATTGTAGACCTGCCCCCCTGGTGTAGAGTCTCGTATGGGATTTGATTGAGGATTGCTTATGCTTTCCTTGCAGGTGGTCTATATTCTTCACTACCTTTTTATGTTTTGAATGGGATAATAAAGTTTATACAACTTTCAGCAACGGATCTCTTGGCTCTCGCATCGATGAAGAACGCAGC
+
IIIIIIIIIIIIIIIIIIIIIIIIIIIIIIIIIIIIIHIIIIIIIIIIIHIIIIIIIIIIIHIIIIIIIIIIIIIIIIIIIIIIIIIIIIIIIIIIIIIIIIIIIIIIIIIIIIIIIIIIIIIIIIIIIIIIIIIIIIIIIHIIIIHIIIIIIIIIIIIIIIIIIIIIIIIHIIIIIIIIHIIIIIIIIIIIIHIIHIIIIIIIIIIIIIIIIIHHHHHHGIIIIIIIIIIIIIHHHIIIIHHIIIIIIIIIIIIIIIIIIIIIIIIIHIHIIIIIIIIIIIIIIIIIIIIIIIIIIIIIIIIIIIIIIIIGIIHDDDDDD
@HWI-D00621:464:HFY7KBCXY:1:1103:9184:70958 1:N:0:AAGAGGCATGAACCTT
AAGTCGTAACAAGGTTTCCGTAGGTGAACCTGCGGAAGGATCATTAGTGATTTTGAATCGTTACCTTCAGTGCTGGCTGGCTTCAGCAAGTGCACGTTGGTGACTTTCATCCAAATACCCCTGTGCACCTTTGGCCTCTTGCTGGCTTCGGCTAGCAGAGGATTTTACACCAACTCGAATGTAATGAAATCTATTGTTGTGCGCAAGCACTATAATGTACAACTTTCAACAACGGATCTCTTGGCTCTCGCATCGATGAAGAACGCAGC
+
IIIIIIIIIIIIIIIIIIIIIIIIIIIIIIIIIIIIIIIHIIIIIIIIIHIIIIIIIIIIIIIIIIIIIIIIHIIIIIIHHIIIIIIIIIIIIIHHIIIIIIIIIIIIIHIIIIIIIIIIIIIIIIIHIIIIIIIIIIIIIIIIIIIHIIIIIIIIIIIIIIIIHHHIIIIIIIIIIIHIIIIIIIIIIIIIIIIHIIIIIIIIIIIIIIIIIIIIIIIIIIIIHIIIHHGIIIIIHIHIIHIIIIIIIIIIIIIIIIIIIIIHDDDDD
@HWI-D00621:464:HFY7KBCXY:1:1103:14454:70875 1:N:0:AAGAGGCATGAACCTT
AAGTCGTAACAAGGTTTCCGTAGGTGAACCTGCGGAAGGATCATTATCGTATAACTGAGGTGCTAGGGTTGTCGCTGACCCTTCGAAGGGTCGTGCACGCCCAAGTGCTCTCTCTCAATCCACCTCACCCCTTTGTGCATCACCGCGTGGGCCACCTTTTTGGCTTGTTTCAAAGAGGTTTGGTTCGCGTTTTTACACACGCCTTTATGTATAGAATGTCTTACTTTTTGCGGTCACACGCAATAAATAAATACAACTTTCAACAACGGATCTCTTGGCTCTCGCATCGATGAAGAACGCAGC
+
IIIIIIIHIGHIIIHIIIIIIIIIIIIIIIIIIIIIIIIIIIIIIHIIIIIIIIIIIIIHHIIIIIHHIIIIIIIIHHHHHIIIIIIIIIIIIIIIIIIIHIIIIIIIHIIIIIIIIIIIIIIIIIIIIIIIIIIIIIIIIIIIIIIIIHIIIIIIHIIIIIHIIIIHIIIIIIIIIIIIIIHIHIIIIIIHHIGHIIIIIIIIIIIHIIHIIIIIIHHIIIIIHIIIHGIIIIIIIIIIIIIGIIIIIIIIIIHIIIIIIIIIIIIIIIIIHIIIIIIIIIIIIIIIIIIHIIIIIIDDDDD
@HWI-D00621:464:HFY7KBCXY:1:1103:13647:71091 1:N:0:AAGAGGCATGAACCTT
AAGTCGTAACAAGGTTTCCGTAGGTGAACCTGCGGAAGGATCATTCATAAATGAGTGTTTTATGGCACTCTTTAAAAATCCATATCCACCTTGTGTGCAATGTTTGTTGGGAAAGCTTCTTGCTTTCCCTTCATAATATCAACCTATATCTTTAACAACATTCGTCTGATAACATATTATGAATATACTTAATTCAAAATATAACTTTCAACAACGGATCTCTTGGCTCTCGCATCGATGAAGAACGCAGC
+
IIIIHIHIIIHIIIIIIIIIIIIIIIIHGFHHIHIIIIIIIIIIIIIIIIIIIIIHIIIIIIHHIIIIIIIIIIIIIIIHIIIIIIIIIIIIIIIIIIIIIIIIIIIIIHIHIIIIIIIIIIHIIIIIIIIIIIIIIIIIIIHEIIIIIIIIIIIGIIHIIIIIIIIIHIIIIIIIIIIIIIIIIIIIIIIIIHIIIIHIIIIIIIIIIIIIIIIIIIIIIHFHFFHHHIIFIHFF?GIIIHHHGHBDAAD
@HWI-D00621:464:HFY7KBCXY:1:1103:10588:71710 1:N:0:AAGAGGCATGAACCTT
AAGTCGTAACAAGGTTTCCGTAGGTGAACCTGCGGAAGGATCATTATCGTATAACTGAGGTGCTAGGGTTGTCGCTGACCCTTCGAAGGGTCGTGCACGCCCAAGTGCTCTCTCTCAATCCACCTCACCCCTTTGTGCATCACCGCGTGGGCCACCTTTTTGGCTTGTTTCAAAGAGGTTTGGTTCGCGTTTTTACACACGCCTTTATGTATAGAATGTCTTACTTTTTGCGGTCACACGCAATAAATAAATACAACTTTCAACAACGGATCTCTTGGCTCTCGCATCGATGAAGAACGCAGC
+
IIIHHIIIIIIIIIFIIIIIIIIHHHIGHHGHIIIIIIIIIIIIIIIIIIIIIIIIIHHHHHHIIIIHHIIIIIIIIHIHHHHIIIIIIIHHIIIIIIIIIIIIIIIIIIIIIIIIIIIIIIIHIIIIIIIIIIIIIHIIIIIIIHIIHIHHIIIIIIIIIIIIIIIIIIIIIIHHIIIIIHGHHIIIIIIIIIIIGIIIGHIHIIIIIIIHIIHHIIHIHIIIHIIIHIIIIIIIIIIIIIIIIIHIIIHHHIIIIIIIIIIIHIIIIIIIIIIIIIIIIIIIHHIIHIIHIHDIIEBDD@D
@HWI-D00621:464:HFY7KBCXY:1:1103:12704:71908 1:N:0:AAGAGGCATGAACCTT
AAGTCGTAACAAGGTTTCCGTAGGTGAACCTGCGGAAGGATCATTATCGTACTACAGAGGTGCTCAGGTTGTCGCTGACCTTTTGGTCGTGCACGCCCGAGTGCTCTCAATCCATTTCACCCATTGTGCATCACCGCGCGGGGTCTCCCCTCTCTTGAGAGGGGGAGGCTCGCGTTTTTCACACAAACACCCTTCTAGTTTAGAATGTCATTCATTTGCGATCATACGCAATCAATACAACTTTCAACAACGGATCTCTTGGCTCTCGCATCGATGAAGAACGCAGC
+
IHHHIIIIIIIIIIIIIIIIIIIIIIIIIIIIIIIIIIIHIIHHIIIIIIIIIIIIIIIIIIIIIIIHIIIIIIIIIIIIIIIIHIIIIIIIIIIIIIIHIIIIIIIIIIIIIIIIIIIIIIIIIIIIIIIIIIIIIIIIIHIIIIIIIIIIIIIIIHIIHIIHIIIIIIIIIHIIIIIHIIIIIIHIIIHHHGHIHIIIIIIIIIIIIIIHIIIIIIIIIHIIHIIIIIIIIIHHIIIIIIIIIIIIIIIIIHIIIIHHIIHGIIIIHIIHIIIIIIIIIICCDDD
@HWI-D00621:464:HFY7KBCXY:1:1103:3853:72280 1:N:0:AAGAGGCATGAACCTT
AAGTCGTAACAAGGTTTCCGTAGGTGAACCTGCGGAAGGATCATTATTGAATAAAAACTTGAACAGGCTGTTTTTTGCTGGCCCTCCTCTCAGAGGGCATGTGCACGCTTGTCATTTTTTGTTTCTCCAACTGTGTGCACACATTGTAGACCTGCCCCCCTGGTGTAGAGTCTCGTATGGGATTTGATTGAGGATTGCTTATGCTTTCCTTGCAGGTGGTCTATATTCTTCACTACCTTTTTATGTTTTGAATGGGATAATAAAGTTTATACAACTTTCAGCAACGGATCTCTTGGCTCTCGCATCGATGAAGAACGCAGC
+
IIIHIIIIIIIIIIIIHIHIIIIIIIIIIIIIIIIIIIIHIIGIIIGHIIIHIIIIIHIIIIIIIIHIIIHGIIIIIIIIIIIIIIGHIHHIIIIIHHIIIIIIIIIIIIIIIIIIIIIIIIIIIIHIIIIIIIIIIIIHIIIIIIIIIIIIIHIHIIIIIIIIIIIIHIIIIIGIIIIIHIIIIIIIIHIIIIIIIIIIIIIIIIIIHIHIGIIIHHHHHIIIIIIHIGHHHGHIIIIIIHIIHHEIIHHIIHIIIIIIIHIIIIIIIIHIIIIIIIIIHHIIIIIIHGIIIIIGIIIHIIIIIHIIIHHIIIIGDDCCD
@HWI-D00621:464:HFY7KBCXY:1:1103:4941:73165 1:N:0:AAGAGGCATGAACCTT
AAGTCGTAACAAGGTTTCCGTAGGTGAACCTGCGGAAGGATCATTATCGTACTACAGAGGTGCTCAGGTTGTCGCTGACCTTTTGGTCGTGCACGCCTGAGTGCTCTCAATCCATTTCACCCATTGTGCATCACCGCGCGGGGTCTCCCCCCTCTTGAGAGGGGGAGGCTCGCGTTTTTCACACGAACACCCTTCTAGTTTAGAATGTCATTCATTTGCGATCATACGCAATCAATACAACTTTCAACAACGGATCTCTTGGCTCTCGCATCGATGAAGAACGCAGC
+
IIHHIIIGHIIIGIIHHFHHIIFHIHIGHIIIIIIIIIIHIHHHIHHIHIIIIIIIIHIHHIIIHIIIIIIHIIIIHHIIHIIIIIIIIIIIIHIIIIHIIIIIIIIIIIIIIIIIIIIIIIIIIIIIIIIIIIIIIIIIIIIIIIIIIHIIIIIIIHIIIIIIHHHIIIIIIHEHHIIIHHHHHHIIIIHHIIIHHGIHIHHHHHIHIHHIIIIHIIIIHHHIIIIIIIIFHHIIIHIIIIIHIHIIIIIIHGIIGIHGHGIHIIIIIIHGHHECHHHHHGDBDBB
@HWI-D00621:464:HFY7KBCXY:1:1103:9431:73682 1:N:0:AAGAGGCATGAACCTT
AAGTCGTAACAAGGTTTCCGTAGGTGAACCTGCGGAAGGATCATTATCGTACTACAGAGGTGCTCAGGTTGTCGCTGACCTTTTGGTCGTGCACGCCTGAGTGCTCTCAATCCATTTCACCCATTGTGCATCACCGCGCGGGGTCTCCCCCCTCTTGAGAGGGGGAGGCTCGCGTTTTTCACACGAACACCCTTCTAGTTTAGAATGTCATTCATTTGCGATCATACGCAATCAATACAACTTTCAACAACGGATCTCTTGGCTCTCGCATCGATGAAGAACGCAGC
+
IIIHIIIIIIIIIIIIIIIIIIIIIIHIIIIIIIIIIIIIIIIIIIHIIIIIIIIIIIIIIIIIIIIHIIIIIIIIIHHHHIIIIIIIIIIIIIIIIIIIIIIIIIIIIIIIIIIIIIIIIIIIIIIIIIIIIIIIIIIIIIIIIIIIIIIIIIIIIHIIIIIIIIIIIIIIIIIIIIIIHIIIIHIIGIIIIIIIIIIIIIHIIIIIIIIIIIIIIIIIIHIIIIIIIHIHHFC<IIIIIIIIIIIIIIIIIIIIIIHFDDIIIIIIHIHHGHHIIIIIIIDDDAD
@HWI-D00621:464:HFY7KBCXY:1:1103:18725:74676 1:N:0:AAGAGGCATGAACCTT
AAGTCGTAACAAGGTTTCCGTAGGTGAACCTGCGGAAGGATCATTAATGATTGCGAATCGTTGTCTGCAGTGCTGGCCGGGTCGCTCTGGCAAGTGCACGCAGACAGCTTTCATCCAATACCCTGTGAACCTTTGGCCTCTTGCTAGCTTCGGCCAGCAGAGGATTTTACACACTCGAATGTAATGAAATTATTGTTGTGCGCAGCACTACTATACAACTTTCAACAACGGATCTCTTGGCTCTCGCATCGATGAAGAACGCAGC
+
IIIIIIIIIIIIIIIIIIIIIIIIHIIIIIIIIIIIIIIIIIIIIIIIIIIIIIHHHIIIIIIIIIIIIIIIIIIIIIHIIIIIIIIIIIIIIIIIIIIIIIIIIIIIIIIIIIIIIIIIIIIIIIIIIIIIIIIIIIIIIIIIIIIIIIIIIIIIIIIIIIIIIIIIIIIIIIIIIIIIIIIIIIIIIIIIIIIIIIIIIIIIIIIIIIIIIIIGIIIHIIIIIIIIIIIIIIIIIIHIIIIHIIIIIIIIIIIIIIIIDDDCD
@HWI-D00621:464:HFY7KBCXY:1:1103:16515:75071 1:N:0:AAGAGGCATGAACCTT
AAGTCGTAACAAGGTTTCCGTAGGTGAACCTGCGGAAGGATCATTACCGAATTGTCAACAAGAGTTGTTGCTGGTCCCTGTATGGGGGCATGTGCACGCTCTGTTTACACATCCACTCACACCTGTGCACCCTCTGTAGTTCTGTGGCCTGGGGGGCTCTGTCCTCTTGCTGTGGTTCTACGTCTTTACACACACACTGTAATGAAGTCTTATGGAATGTATGTCGCGTTTAACGCAATGAAATACAACTTTCAGCAACGGATCTCTTGGCTCTCGCATCGAGAAAACGCAGC
+
IIIIIIIIIIIIIIIIIIIIIIIIIIIIIIIIIIIIIIIGHIHIIIGHIIIIIIHIIGIIIIIIIIIIIIIIIIIIIIIIHIHIIHIIIIIIIIIIIIIIIIIIIIIIIIIIIIIIIIIIIIIIIIIIIIIIIIIHIIIIIIIIIIIIIIIIIIIIHHIIIIIHIIIIIIIHIIIIIIHIHIHIIIIIIHHHIIIIIIIIIIIIIHIHHIIIIIIIIIHIIIIIIIIIIIIIHIIIIIIIIIIIIHIIIIIIIIIHIIIIHHIIIIIIIIIIIIIIIIIGIIGIIIHIDDDDD
@HWI-D00621:464:HFY7KBCXY:1:1103:2908:75526 1:N:0:AAGAGGCATGAACCTT
AAAGTCGTAACAAGGTTTCCGTAGGTGAACCTGCGGAAGGATCATTAACGAATTACTGAGGGTTGATGCTGGCAGTCTGACTGCATGTGCTCGCTCTTATTAATCCATTTACACCTGGGCACTTAATTTTGAAGGGAGGGTTAGAGCTCTGCCTTTGAGACTTGATAAATTCTTTATCGGATTAATGGATATTTATCTGCCGCAAGGCAAAATTGATACAACTTTTAACAACGGATCTCTTGGCTCTCGCATCGATGAAGAACGCAGC
+
HHGIIIIIIFHIIIHIIIIIHHIIHIIIHIIIHIHGHHIIIIIIHIHIIIIIIIIHIIHHIIIIHHIIIIIHIIIIIIHHHIIIIIHIIIIIIIIIIIIIIIHHIIIHIIIIIIIIIIIIIIIIIIIIIIIIIIIIIIIIIIIIIIIIIIIHIIIIHIIIIIIIHHGIIIIIIIIHIHHIIIIIHIIIIHIIIIIIIIIIIHHIIHIIIIHGIIIIIIIIIIIIHIIIIIIIIIIIHIHHGIHGHIIHIIHIIIIIIIIIIIIDDDDB
@HWI-D00621:464:HFY7KBCXY:1:1103:8105:75572 1:N:0:AAGAGGCATGAACCTT
AAGTCGTAACAAGGTTTCCGTAGGTGAACCTGCGGAAGGATCATTATTGAAATAAACCTGATGGGTTGTTGCTGGTTCTCTAGGGAGCATGTGCACGCCTTGTCATCTTTATATCTCCACCTGTGCACTCTTTGTAGACCTTTCAGGTCTATGTTGCTTCATTTACTCCAATGTATGTCAATAGAATGTTGTGCCTATATAATATATACAACTTTCAGCAACGGATCTCTTGGCTCTCGCATCGATGAAGAACGCAGC
+
IIIIHIIIIIHIIIIHHIHIIIIIIIIIIIIIIIIIIIIIIIHIIICHIIIIIIIIIIIIHIIIIIIIIIIIIIHIIIIIIIIIIIIIIIIIIIIIIIIIIIIIIIIIIIIIIIIIIIIIIIIIIIIIIIIIIIIIIIIIIIIIIIIHIIIIIIIIIIIHIIIIIIIIIIIIIIIIIIIIIHIIIIIIIIIIIIIIIIGIHIIIIIIIIIIIIIIIIIHIIIIIIIIHIIIIIIIIIIIHIIIIIIIIHGDHHBBDAD
@HWI-D00621:464:HFY7KBCXY:1:1103:11211:75563 1:N:0:AAGAGGCATGAACCTT
AAGTCGTAACAAGGTTTCCGTAGGTGAACCTGCGGAAGGATCATTATCGTACTACAGAGGTGCTCAGGTTGTCGCTGACCTTTTGGTCGTGCACGCCTGAGTGCTCTCAATCCATTTCACCCATTGTGCATCACCGCGCGGGGTCTCCCCCCTCTTGAGAGGGGGAGGCTCGCGTTTTTCACACGAACACCCTTCTAGTTTAGAATGTCATTCATTTGCGATCATACGCAATCAATACAACTTTCAACAACGGATCTCTTGGCTCTCGCATCGATGAAGAACGCAGC
+
IHIHIIIGIIHIIIIIIIIIIIIIIIIHIIIIIIIIIIIIHIGHIHHHIIIIIIIIIIIHIIIIHHIIIIHHIIIIIHGHHIIIIIIIIIIIIIIIIIHIIHIIIIIIIIIIIIIIIIIIIIIIIIIIIIIIIIIIIIIIIIIIIIIIIIIIIIIIIIIHIIIIIIIIHIIIIIHIIIIIHHHIIGIIIIIIHIIHIIIIIIIIIIIIIIIIIIIIIIIIIGIIIIIIIIIIIIIIIIIIIIIIIIIIIIIIIIIIIIIIGIIIIIIHGIIHGIIIHHHHIIDDBDD
@HWI-D00621:464:HFY7KBCXY:1:1103:2922:75890 1:N:0:AAGAGGCATGAACCTT
AAGTCGTAACAAGGTTTCCGTAGGTGAACCTGCGGAAGGATCATTATCGTACTACAGAGGTGCTCAGGTTGTCGCTGACCTTTTGGTCGTGCACGCCTGAGTGCTCTCAATCCATTTCACCCATTGTGCATCACCGCGCGGGGTCTCCCCCCTCTTGAGAGGGGGAGGCTCGCGTTTTTCACACGAACACCCTTCTAGTTTAGAATGTCATTCATTTGCGATCATACGCAATCAATACAACTTTCAACAACGGATCTCTTGGCTCTCGCATCGATGAAGAACGCAGC
+
IIIIIIIIIIIIIIIIIIIIIIIIIIIIIIIIIIIIIIIIIIIIIIIIIIIIIIIIIIIGIIIIIIIIIIIIIIIIIIIIIIIIIIIIIIIIIIIIIIIIIHIIIIIIIIIIIIIIIIHIIIIIIIIIIIIIIIIIIIIHHIIIIIIIIIIIIIIIIHIHIIIIIIIIIIIIIIIIIIIIIIIGIIGHIIIIIIIIIIIIIIIIIHIIIIIIIIIIIIIIIIIIIIIIIIIHIIIIIIIIIIHIIIIIIIIIIGIGIIIIIIIIIIIIIIIHCIIIIIIIIIDDCDD
@HWI-D00621:464:HFY7KBCXY:1:1103:11908:75950 1:N:0:AAGAGGCATGAACCTT
AAGTCGTAACAAGGTTTCCGTAGGTGAACCTGCGGAAGGATCATTCATAAATGAGTGTTTTATGGCACTCTTTAAAAATCCATATCCACCTTGTGTGCAATGTTTGTTGGGAAAGCTTCTTGCTTTCCCTTCATAATATCAACCTATATCTTTAACAACATTCGTCTGATAACATATTATGAATATACTTAATTCAAAATATAACTTTCAACAACGGATCTCTTGGCTCTCGCATCGATGAAGAACGCAGC
+
IIIIIIIIIIIIIIIIIHIIIIIIIIIHHHHHIIIIIIIIIIIIIIIIIIIIHIFHIIIHIHIIIIIIIIIHIIIIIIHIIIIIIIHIIIIIIIIIIIIIIIIIIIIIIIIHHIIIIIIIIIIIIIIHGIIIIIIIIIIIGHHHIIIIIIHIIIHHIHIIIIHIHCIIHHIIIHIIIIIIIIHIHHEHIIIIIHIIHIIIIIIHIIIIIIIIIIIIIIIHHIIIIIIHIHIIIIIIIIIIIIIIHIDDDDD
@HWI-D00621:464:HFY7KBCXY:1:1103:12629:76336 1:N:0:AAGAGGCATGAACCTT
AAGTCGTAACAAGGTTTCCGTAGGTGAACCTGCGGAAGGATCATTATTGAATAAAAACTTGAACAGGCTGTTTTTTGCTGGCCCTCCTCTCAGAGGGCATGTGCACGCTTGTCATTTTTTGTTTCTCCAACTGTGTGCACACATTGTAGACCTGCCCCCCTGGTGTAGAGTCTCGTATGGGATTTGATTGAGGATTGCTTATGCTTTCCTTGCAGGTGGTCTATATTCTTCACTACCTTTTTATGTTTTGAATGGGATAATAAAGTTTATACAACTTTCAGCAACGGATCTCTTGGCTCTCGCATCGATGAAGAACGCAGC
+
IIIIIIIHIIIIHIIIIIIIIIIIIIIIIIIIIGIIIHIIIIIIHIHIIIIGHGHHHIIIIIIIIIIIIIIIIIIIIIIIIIIIIIIHIIIIIIHHHIIIIIIIIIIIIIIIIIIHIIIIIIIIIIIIIIIIHIIIIHIHIIIIIIIIIIIIIIIIHIIIIIIHHIIIHHIIIIIIIIHHIIIIIIHHIHIIIIIIIHIIIIIIIIIHHHHHIIIIIIHHGIIIHIIIHGIHIIIIIIIIGIHHIIIIIIIGIIIIIIIIIIIIIIIIIHHHIIIFHHIHGIIHIIIIIIIIIIIIIIIHIIIIIIIIIHHGIIHHDDDB@
@HWI-D00621:464:HFY7KBCXY:1:1103:17769:77462 1:N:0:AAGAGGCATGAACCTT
AAGTCGTAACAAGGTTTCCGTAGGTGAACCTGCGGAAGGATCATTATCGTACTACAGAGGTGCTCAGGTTGTCGCTGACCTTTTGGTCGTGCACGCCTGAGTGCTCTCAATCCATTTCACCCATTGTGCATCACCGCGCGGGGTCTCCCCCCTCTTGAGAGGGGGAGGCTCGCGTTTTTCACACGAACACCCTTCTAGTTTAGAATGTCATTCATTTGCGATCATACGCAATCAATACAACTTTCAACAACGGATCTCTTGGCTCTCGCATCGATGAAGAACGCAGC
+
IIIHIIIIIIIIIIIIIIIIIIIIHHIIIIIIIIIIIIHIGIIGIIIIHIIIIIIIIIIIIIIIIIIIIIIIIIIIIHIHHIIIIIHIIIIIIIIIIIIIIIIIIIIIIIIIIIIIIIIIIIIIIIIIIIIIIIIIIIIIIIIIIIIIIIIIIIIIHIIIIIIIIHIIHHIIIIIIIIIIIIIIGCDHHIIIHHHIIIIHIGIHHHIIIIIIIHIIIIIIIIIIHHIIHIIGIHGHDGIIIIIHIIIIIIIIIIIIIIIIIIIGIIIIHIIIIIIIIGIIIIDDDB@
@HWI-D00621:464:HFY7KBCXY:1:1103:6603:77888 1:N:0:AAGAGGCATGAACCTT
AAGTCGTAACAAGGTTTCCGTAGGTGAACCTGCGGAAGGATCATTCATAATAAGTGTTTTATGGCACTTTTTAAATCCATATCCACCTTGTGTGCAATGTCAGTCGATCTTCTTCATGGAGGTCGGCCAAACATCAACCTTATCTTTTAACTCTTTGTCTGAAAAATATTATGAATAAACAATTCAAAATACAACTTTCAACAACGGATCTCTTGGCTCTCGCATCGATGAAGAACGCAGC
+
IIIIIIIIIIIIIIIIIIIIIIHIIIIIHHIIIIIIIIIIIIIIIIIIIIIIIIIIIIIIIIIIIIIIIIIIIIIIIIIIHHIIIIIIIIIIIIIIHIIIIHIIIIIIIIIIIIIIIIIIIIIIIIIIIIIIIIIIIIIIIIIIIIIIIHIHIIIIHIIIIIIIIIIIIIIIIIIIIIIIIIIIIIIIIIIIIIIIHHIIIIIHIIIIIHIIIIIHIIIIIIIIIIIIIIIHCIHHDDDDB
@HWI-D00621:464:HFY7KBCXY:1:1103:18220:78450 1:N:0:AAGAGGCATGAACCTT
AAGTCGTAACAAGGTTTCCGTAGGTGAACCTGCGGAAGGATCATTAAAGAATGCTCGGGGATGTTGCTGGCCTGTTTAACGGGCAAGTGCACTCCTTGAAAACACAATATTCTGACCCTTTTCTTACACCTGTGCACCTTTGTAGGGCGGCGCCATGCTGTGCCCCCTATGTATTTTTCTCCTTACAAACTCCATTCGAATGTCTTTTAAAGAAGTAAAACTGGCCTTGTGGAGCATTTCAGAAATGGAATCTCTGTTGGGCGAAGTTATTAATTAACACAACTTTCAACAATGGATCTCTTGGCTCTCGCATCGATGAAGAACGCAGC
+
IIIIIIIIIIIIIIIIIIIIIIIIIIIIIIIIIIIIIGIIIIIGIIIIIIIIHIIIIIIIIIIIIIIIIIIIIIHIIIIHHHHIIHIHIIIIIIIIIIIIHIIIIIIIHIIIIIHIIIIIIIIIIIIIIIIIIIIIIIIIIIIIIIIHHHIIIIIIIIIIHHIHIIIIIHIHHIIIIIIIIIIIHHHIHIIIIIHIHIHHIIHIIIIIIIIIIIIIIIIIHIIIHIHIIIIIIIIIIIIIIIHIIIIIIIGIIIIIIIIIIIIIIIGIIIIIIGHIIHHHIIIHIHIIIIIIIIIIHIIIIHIIIIIIIIIIHIHHIIIIIIIIDDDDA
@HWI-D00621:464:HFY7KBCXY:1:1103:5131:79088 1:N:0:AAGAGGCATGAACCTT
AAGTCGTAACAAGGTTTCCGTAGGTGAACCTGCGGAAGGATCATTCATAATAAGTGTTTTATGGCACTTTTTAAATCCATATCCACCTTGTGTGCAATGTCAGTCGATCTTCTTCATGGAGATCGACCAAACATCAACCTTTATCTTTTAACTCTTTGTCTGAAAAATATTATGAATAAACAATTCAAAATACAACTTTCAACAACGGATCTCTTGGCTCTCGCATCGATGAAGAACGCAGC
+
IIIIIIIHIIIIIIIIIIIIIIIIIIHIIIIIIIIHIIIIIIIIIIIIIIIIIIIIIIIIIIIIHIIIIIIIIIIIIIIIHIIIIIIIIIIIIIIIIIIIIIIIIIIIIIIIIIIIIIIIIIIIIIIIIIIIIIIIIIIIIIIIIIIIIIIIIIIIIHIHIIIIIHIIIIIIIIIIIIIIIIIIIIIHIIIIIIIIIIHIHIIIHIIIIIIIIIIIIIIIIHIIIIIIIHIIIHIIHDDDDD
@HWI-D00621:464:HFY7KBCXY:1:1103:11819:79584 1:N:0:AAGAGGCATGAACCTT
AAGTCGTAACAAGGTTTCCGTAGGTGAACCTGCGGAAGGATCATTATCGTACTACAGAGGTGCTCAGGTTGTCGCTGACCTTTTTGGTCGTGCACGCCCGAGTGCTCTCAATCCATTTCACCCTTTGTGCATCACCGCGCGGGGTCTCTTCCTCTTGGCTTGCTTCAAGAGGGGGAGGTTCGCGTTTTTCATACAAACACCCTTCTAGTTTAGAATGTCATTCATTTGCGATCATACGCAATCAATACAACTTTCAACAACGGATCTCTTGGCTCTCGCATCGATGAAGAACGCAGC
+
HIIIIIHFHIIIIIIIIIHGIIIIHIIGIIIHIHIHHHHHIIIHHEHHIIIIIGIIIHHGIIIIHHIGIIIIIIIIIHIIHIIHIHIIHHHIHIIIIIIIIIIIIIHIIIIIIIIIIIIIIIIHIIIIIHIIIIIIIIIIIIIIIIIIIIIIIIIIHHHGIHIIIIIIIIIIIIIIIHIHIIIIIIIIHEGHHIHIHIIIGIHFHHHIHIIIHIIHHHHIIIIHIHIIIHHHIIIIIIGIIIHIIIIHHIIIIIIHIIIHIIIIGHHHHHEIIIIIIIGIIIIIIGIHHIIIDDBDD
@HWI-D00621:464:HFY7KBCXY:1:1103:11532:80083 1:N:0:AAGAGGCATGAACCTT
AAGTCGTAACAAGGTTTCCGTAGGTGAACCTGCGGAAGGATCATTATAGTACAATAGAGGCACCTGGGCTGTCGCTGTCCTTAAAAGGATGTGCACGCCCAGAGTGCTCTCTCACATCCATCCCACCCCTTTGTGCATCACCGCGTGGGGCCCTCTCTTTTGGCTTGTTCCAGAGGGAGGGGTTCACGTTTTTACAAAAACAACCCATTAATGCATGTAGTAGAATGTCTTACTTTTTTGCGGTCACACGCAATCAATACAACTTTCAACAACGGATCTCTTGGCTCTCGCATCGATGAAGAACGCAGC
+
IIIHIIIIIIIIIIIIHIIIIIIIIIIIIIIIIIIIIIIIIIIGIIIIIIIIIHIIIIGHIHHIIIIIIIIIHIIIIIIHIIIIIIIIIIIIIIIHHIIIIHHIHHIIIIIHIIIIIIIIIIIIIHIIIIIIIIHHHHIIIIIIIIIIHHHEHHHIIHHIIIIIIIIIIIHIHIIIIIIIIHIHIHIIIIIGHHIFIIIHGIIIIHHHIIIIIIIIIIIIHIIIIIIIIIIIIIIIIIIIIGHHIIHIIIIIIIIIIIIHIHIHGHHHIIIIIIIIIIIIIIIIHIIIIIIIIIIIIGIIIIIIDDBAD
@HWI-D00621:464:HFY7KBCXY:1:1103:12576:80526 1:N:0:AAGAGGCATGAACCTT
AAGTCGTAACAAGGTCTCCGTAGGTGAACCTGCGGAGGGATCATTACTGAGTGAGGGCCTTCGGGCTCGACCTCCAACCCTTTGTGAACACAACTTGTTGCTTCGGGGGCGACCCTGCCGTTTCGACGGCGAGCGCCCCCGGAGGCCTTCAAACACTGCATCTTTGCGTCGGAGTTTAAGTAAATTAAACAAAACTTTCAACAACGGATCTCTTGGTTCTGGCATCGATGAAGAACGCAGC
+
IIIIIIIIIIHIIIIIIIIIIIIIIIIIIIIIIIIIIIHHIIIIIIIIIIIIIIIHHIIIIIIIIIHHHIIIIIIIIIIIIIIIIIIIIIIIIIIIIIIIIIIIIIIIIIIIIIIIIIIIIHIIIIHIIIIIIIIIIIIIIIIIHIIIIIIIIIIIIIIIIHHHIHHHIIIIIHIHIIIIIIIIIIIIIIIIIIIIIIHIIIIIIIIIIIIIIIIIIIIIIIIIIIIIIIIIIIIICDDDD
@HWI-D00621:464:HFY7KBCXY:1:1103:13085:80868 1:N:0:AAGAGGCATGAACCTT
AAGTCGTAACAAGGTTTCCGTAGGTGAACCTGCGGAAGGATCATTATCGTACTACAGAGGTGCTCAGGTTGTCGCTGACCTTTTTGGTCGTGCACGCCCGAGTGCTCTCAATCCATTTCACCCTTTGTGCATCACCGCGCGGGGTCTCTTCCTCTTGGCTTGCTTCAAGAGGGGGAGGTTCGCGTTTTTCATACAAACACCCTTCTAGTTTAGAATGTCATTCATTTGCGATCATACGCAATCAATACAACTTTCAACAACGGATCTCTTGGCTCTCGCATCGATGAAGAACGCAGC
+
IIIIIIIIIIIIIIIIIIIIIIIIHIIIIIIIIIIH?EHIIHIHIHIIIIIII=IIIIIIIIIIIIIIIIHIIIIIIIIIIIIIIHIIIIIIIIIIIIIIIIIIIIIIIIIIIIIIIIIIIIIIIIIIIIIIIIIIIIIIIIIIIIIIIIIIIIIIIHIIIIIIIHHIHHIIIIIIIIIIIIIIIIHIHIHHIHIIIIIIIIIHHIFIHIIIIIIIIIIIIIIIIIIIHIIIIHIHIIIIIHIIIIIIIIIIIIIIIIIIIIIIIIIIIIIIIIHIIIIIIIIIIIIHIIIIDDDDD
@HWI-D00621:464:HFY7KBCXY:1:1103:11252:81915 1:N:0:AAGAGGCATGAACCTT
AAGTCGTAACAAGGTTTCCGTAGGTGAACCTGCGGAAGGATCATTATTGAATAAAAACTTGAACAGGCTGTTTTTTGCTGGCCCTCCTCTCAGAGGGCATGTGCACGCTTGTCATTTTTTGTTTCTCCAACTGTGTGCACACATTGTAGACCTGCCCCCCTGGTGTAGAGTCTCGTATGGGATTTGATTGAGGATTGCTTATGCTTTCCTTGCAGGTGGTCTATATTCTTCACTACCTTTTTATGTTTTGAATGGGATAATAAAGTTTATACAACTTTCAGCAACGGATCTCTTGGCTCTCGCATCGATGAAGAACGCAGC
+
IIIHIIHHIIIIIIIIIIIIIEHIIIIIIHHHIIIIIIIIIIIIIIIIIIIGHHHIIIIIIIHIIHHIHIHIIIIIIIIHIIIIIIIIIIIIHIIIIIIIIIIIIIHIIIIIIIIIIIIIIIIHIIHHIIIIIIIIIIIHHIHIIIHIIHIIIIGIIIHIIIHIIHHHGIIHIIIIHIIHIIIIIHIHHHHIIHIIIIIIIIIHIIIHGIIIIIHHHHHIHIIIIIIIIIIIIIHHH?IGHIIIIIHHIIIIIIIIIIIIIHIIHFHIHEGGIIIIHIIHHIIIIHIIIIIIIIIIHIIIIIIIIIIIIIIIHIIHDDDDD
@HWI-D00621:464:HFY7KBCXY:1:1103:13192:82090 1:N:0:AAGAGGCATGAACCTT
AAGTCGTAACAAGGTTTCCGTAGGTGAACCTGCGGAAGGATCATTATCGTACTACAGAGGTGCTCAGGTTGTCGCTGACCTTTTTGGTCGTGCACGCCCGAGTGCTCTCAATCCATTTCACCCTTTGTGCATCACCGCGCGGGGTCTCTTCCTCTTGGCTTGCTTCAAGAGGGGGAGGTTCGCGTTTTTCATACAAACACCCTTCTAGTTTAGAATGTCATTCATTTGCGATCATACGCAATCAATACAACTTTCAACAACGGATCTCTTGGCTCTCGCATCGATGAAGAACGCAGC
+
IIIHIIIIIIIIIIIIIIIIIIIHDHHIIIIIIIIIIIIIIIIIIIIIIIIIIIIIIHHIIIIIIIIIIIIHIIIIIIIHHIIIIIIIIIIIIIIIIIIIIIIIIHIIIIIIIIIIIIIIIIIIIIIIIIIIIIIIHHHIIIIIIIIIIIIIIIIIIIIIIIIIIIIIIIIIIIIIIIIIIIIIIHIIIHIIIIHIIHIIIIIIIGHHIIIIIIIIIIIIIIIIIIIIHIIIIIIIIIIIIIHIIHHCHIIIIIIIIIIIIIIIGIIIIIIIIIIIHIIIHIIIIIIIIIIHCDDDB
@HWI-D00621:464:HFY7KBCXY:1:1103:17080:82308 1:N:0:AAGAGGCATGAACCTT
AAGTCGTAACAAGGTCTCCGTAGGTGAACCTGCGGAGGGATCATTACCGAGTGAGGGCCCCCGGCCCGACCTCCAACCCTTTGTGAACACAATCTCGTTGCTTTGGGGGCGACCCTGCCGTCCCGGCACCGGCGCCCCCGGAGGACACCCAACACTGCATCCATGCGTCGGAGTGATTTTGTAAATCAAAACAAAACTTTCAACAACGGATCTCTTGGTTCTGGCATCGATGAAGAACGCAGC
+
HIIIIIIIIIIIIIIIIIIIIIIIIIIHIIIIIIIIIIIHIIIIIIIIIIIIIIIIIIIIIIIIIHIIIIIIIIIIIIIHHIIIIHIHHIIIIIIIIHIIIIIIIHHIIIIIIIIIIIIHHIIIIIIIIIIIIIIIIIIIIIIIIIIIIIIIIIIIIIGCIIIIIIIIIIIIHHIIIIIIIIIIHGHIIIIIIHIIIIIIIIHIHIIIIIIIIIIIHIIIIIIIIIIIIIHGIIHIIIDADB@
@HWI-D00621:464:HFY7KBCXY:1:1103:9870:82661 1:N:0:AAGAGGCATGAACCTT
AAGTCGTAACAAGGTTTCCGTAGGTGAACCTGCGGAAGGATCATTATCGAATACCACTTCGAGGAAAGGTTGTGCTGGTCGTTCTTTTTACTGAGACAGCATTCGTGCACACCTTTCTGACCCTCTTCTTTCAAAAACCTGTGAACCTCTTGTAGGCCAAGAGATTGGTCTACGTTTTTTGTTTACAAACCCCCTGTTGCATGTACATGAACGATTGTTGATAATAATAACACAACTTTCAACGATGGATCTCTTGGCTCTCGCATCGATGAAGAACGCAGC
+
IIIIIIIIIIIIIIIIHIIIIIEFHIHHHIIIIIIIIIIIIIIIIIIIIIIIHIHIIIIIHIIIGHIIIIHEHIIIIIIHHHHIHHIIIIIIIIIIIIIIIIIIIIIIIIIIIIIIIIIIIHIIIIIIHIIIIIHHFHHHIIIIIIIIIIIGHIHIIIHIIIIHHIIIHHIGIIIIIIHIIIIIIIHIHIHHIIIIIIIIHIIIIIIIIIIIIIIIIIIHHIIIIIIHIHHDCIIIIIIIIIIHIIIIIIIIIIIIIIIHIIIHIIIHHIGIIIIIHCDBDB
@HWI-D00621:464:HFY7KBCXY:1:1103:12924:82922 1:N:0:AAGAGGCATGAACCTT
AAGTCGTAACAAGGTTTCCGTAGGTGAACCTGCGGAAGGATCATTAGTCATTTGAATCGTTACCTTCAGTGCTGGCTGGTCCTCCAGCAAGTGCACGTTGGTGACTTTCATCCATACCCCTGTGCACCTTTGGCCTCTTGCTGGCTTCGGCTGGCAGAGGATTTTACACACAACTCGAATGTAATGAAAACTACTGTTGTGCGCAAGCACTACCTAATGTACAACTTTCAACAACGGATCTCTTGGCTCTCGCATCGATGAAGAACGCAGC
+
IIIIIIIIIIIIIIGIIIIIIIIIIIIIIIIIIIIIIIIIIIIIIIIHIIIIIIIIIHIIIHHIIIIIIIIIIHIIIIIHIIIIIIIIIIIIIIIIIIIIIIIIIIIIIIIIIIHHHHIIIIIIIIIIIIHIIIIIIIIIIIIIIIIIIIIIIIIIIIIIIIIIIIIIHHIIIIIIIIIIIIIIIIIIHHIIIIIIIIIIIIIIIIIIHIIIIIIIIIIHIIIIIIIIIIIIIHIIIIIIIIIIIIIHIIIIIIIIIIIGIIIIHIDDDDD
@HWI-D00621:464:HFY7KBCXY:1:1103:18127:82977 1:N:0:AAGAGGCATGAACCTT
AAGTCGTAACAAGGTTTCCGTAGGTGAACCTGCGGAAGGATCATTATTGAATAAAACTTGGTTGGGCTGTTGCTGATCCCTCGGGGTATGTGCACGCCTTTCCACCTTTTTCAACCACCTGTGCACCTTTGTAGACCCTGGATATCTCTCGAGTTGTTAAAACTTGGTTTGAGGACTGCTGTGCTTGCAAGAGTCAGCTTTCCTTGCATTTCTGGGTCTATGTCTTTCATATACACTGTATGTCACAGAATGTTATTGATAAGGCTTTGCCTTTTAAATTAATACAACTTTCAACAACGGATCTCTTGGCTCTCGCATCGATGAAGAACGCAGC
+
IHIHIIIHIIIIIIIIIIIIIIHIIIIIIIIIIIIIIIIIIIIHIIIHIIHHIIIIIIIGIIIIIIIIIIHGIGHHIIIHHIIIIIIGIIIIIIIIIIIIIIIIIIIIIIIIIIIIIIIIIIIIHHIIIIIIIIIIHIIIIIIIIIIIIIGIIHIIIIIHHHIIIIIIIHHHHHIHIIIIHIHIIIIIIIGIHIIIIIIIIIIHIIIIIIIIIIIHHIIGHHHHIIHIIHHHHIHHEIIIIIIIIIIIIIIIIIIHFIIIIHIIIIIIIIIIIIIIIIHIIIHGGIIIIIHIIIHHHIIIIIIIIIIIGIIIIIIIIIIIIIIIIIIIIDDBDD
@HWI-D00621:464:HFY7KBCXY:1:1103:17013:83026 1:N:0:AAGAGGCATGAACCTT
AAGTCGTAACAAGGTTTCCGTAGGTGAACCTGTGGAAGGATCATTAATGATTGCGAATCGTTGTCTGCAGTGCTGGCCGGGTCGCTCTGGCAAGTGCACGCAGACAGCTTTCATCCAATACCCTGTGAACCTTTGGCCTCTTGCTAGCTTCGGCCAGCAGAGGATTTTACACACTCGAATGTAATGAAATTATTGTTGTGCGCAGCACTACTATACAACTTTCAACAACGGATCTCTTGGCTCTCGCATCGATGAAGAACGCAGC
+
IIFHHHHIIIIIIIIIIIIIIIIIHIIHIIIIIIHIIIHIIIGIIIHGIGIIIIHHHIIGIIIIIIIIGHIIIIIIIIIIHHIIIIIIIIIHHIIIIIIIIIIIIIIIIIIIIIIIIIIIIIIIHHIIIIIIIIIIIIIIIIIIIIIIIIIIIIIIIIIIIIIHIIIIIHHIHIIIIIIIIIIIIHHIIIIIIIIIIIIHIIIIHHHGGIIIIIIHIIIIHIIIIIIIIIIHIIIIIIIHIGIIIIIIIHIIIHIIIIIIDDDCD
@HWI-D00621:464:HFY7KBCXY:1:1103:11139:83354 1:N:0:AAGAGGCATGAACCTT
AAGTCGTAACAAGGTTTCCGTAGGTGAACCTGCGGAAGGATCATTATCGTACTACAGAGGTGCTCAGGTTGTCGCTGACCTTTTGGTCGTGCACGCCTGAGTGCTCTCAATCCATTTCACCCATTGTGCATCACCGCGCGGGGTCTCCCCCCTCTTGAGAGGGGGAGGCTCGCGTTTTTCACACGAACACCCTTCTAGTTTAGAATGTCATTCATTTGCGATCATACGCAATCAATACAACTTTCAACAACGGATCTCTTGGCTCTCGCATCGATGAAGAACGCAG
+
IIIIIIIIIIIIIHIIIIIIIIHIHHIIIIIIIIIIIIIIIIIIIIIIIIIIIIIIIIHHIIIIIIIHIIIIIIIIIHHIHIIIIIIIIIIIIIIIIIIIIHIIIIIIIIIIIIIIIIIIIIIIIIIIIIIIIIIIIIIIIIIIIIIIIIIIIIIHHHIIIIIIIIIIHIIIIIIIIIHIHHHIIIIIIIIIIIIIIIGIIIIIIIIIIIIIIIIIIIHHFIIIIIIIIIIIIIIHHIIIIIIHIHIIIIIIIIIIIHFEIIIHIIIIHHCFIHGIIIIHCDDDDB
@HWI-D00621:464:HFY7KBCXY:1:1103:14700:83439 1:N:0:AAGAGGCATGAACCTT
AAGTCGTAACAAGGTTTCCGTAGGTGAACCTGCGGAAGGATCATTATCGTACTACAGAGGTGCTCAGGTTGTCGCTGACCTTTTGGTCGTGCACGCCTGAGTGCTCTCAATCCATTTCACCCATTGTGCATCACCGCGCGGGGTCTCCCCCCTCTTGAGAGGGGGAGGCTCGCGTTTTTCACACGAACACCCTTCTAGTTTAGAATGTCATTCATTTGCGATCATACGCAATCAATACAACTTTCAACAACGGATCTCTTGGCTCTCGCATCGATGAAGAACGCAGC
+
IIIHIIIIIIIIIIIIIGHIIIIIIIIIIIIIIGIIIHHGHHIIIHIIIIHIIIIIIIIHHHHIIHIHHHIIIIIIIIIIHHHIIIIIIIIIIIIIIIIHIIIIIIIIIIIHIIIHHIHIHHIIIIIIIIIHIIIHIIIIIIIIIIIIIIIIIIIIIHHIIIIIIIIHIIHIIHIIHIHIGIIIIIHHHIIIHHIIHHHIIIIIIIIIHIIIIIIIIIIIIHIIIHIIIIIGIIIIIIIIIIHIIIIIIIIIIIIIIIIIIIIHIIIHIIIIHIIIIIIIIHBDDAD
@HWI-D00621:464:HFY7KBCXY:1:1103:16150:83833 1:N:0:AAGAGGCATGAACCTT
AAGTCGTAACAAGGTTTCCGTAGGTGAACCTGCGGAAGGATCATTATTGAATAAAAACTTGAACAGGCTGTTTTTTGCTGGCCCTCCTCTCAGAGGGCATGTGCACGCTTGTCATTTTTTGTTTCTCCAACTGTGTGCACACATTGTAGACCTGCCCCCCTGGTGTAGAGTCTCGTATGGGATTTGATTGAGGATTGCTTATGCTTTCCTTGCAGGTGGTCTATATTCTTCACTACCTTTTTATGTTTTGAATGGGATAATAAAGTTTATACAACTTTCAGCAACGGATCTCTTGGCTCTCGCATCGATGAAGAACGCAGC
+
IIIIIIIHIIIIIIIIHFHIIIIIIGHHIIIIIIIIIGIIIIIIIHHIIIIHIIIHIIIIHIIIIIIIIIHGHIHIIIII;HIIIIIHHIIHIHIIIIIIIIIIIIIIIIIIIIIIIIIIIIIIIIIHIIIIIIHIIIIIIIIIIIIIHHIIIIIIIIIIIHIIIIIIIIIHIIIIIIIIIIIIHIIIIIIIIIIIHHIIIIIIIIIIHIIIIIIIHHHGEIIHHIHIHEHHGHEHGIIIIHIIIIIIIIIIIHIIHIIIIIIIIIIIIHHIIIIIIIHHGIIIIIHIGGIIIIEIIIIIIIHIIIHHHHD1IHEGDDD?A
@HWI-D00621:464:HFY7KBCXY:1:1103:6932:84300 1:N:0:AAGAGGCATGAACCTT
AAGTCGTAACAAGGTTTCCGTAGGTGAACCTGCGGAAGGATCATTATCGAATAAAACAATTGATAGGCTGTTGCTGGCTCCTAGGAGCATGTGCACGCTTGTTGTTTTTATTTCTCCACCCTTGTGCACCATTTGTAGATTCTAGAGAAGCAATTATTTGGTCAATCCAGATAGGTTGAGGATTGCTGTGCATTATAATCCAGCTTTGCCTTGTCTCTAGGTTCTATGTAACCCATGTACACCTATGAATGTAATAGAATGTTGATCTGGGTCTTTTTAAGTACCTATAAAAAGTTGCATACAACTTTCAGCAACGGATCTCTTGGCTCTTGCATCGATGAAGAACGCAGC
+
IIIIIHIHIIIIIIHHHHHIIIIHHIIIIIIIIHIIIIIIIIIIIIIIIIIHIIIIIIIIIHIIIIGIHHHIIIIIIIIGHIIIIIIIIIIHHHHHIIIIIIIIIIIIIIIIIIIHIIIIIHIHIHIIIIIIIIIIIHIIIIIIIHIIIIGIIIIIIIIIIHIIHIHHIIHIHHIIIIHIIIIIIIIIIIIIHHIIIIIIIIHHGIIIIIIIIIIIIHHHIIIHHIIIHHEGIIIIGIHHFFIIIIHHHHHIIIIIHIIHHHIIIIIHIIIHHIIIIIGIIIHIIHGIIIIIHHIIIIHFDGIIHIIIHHIIIIIIIHHEGIIIGIIIIIIGIHIIGIIIIIIIIHDDBAD
@HWI-D00621:464:HFY7KBCXY:1:1103:6792:84369 1:N:0:AAGAGGCATGAACCTT
AAGTCGTAACAAGGTTTCCGTAGGTGAACCTGCGGAAGGATCATTATCGAATACCACTTCGAGGAAAGGTTGTGCTGGTCGTTCTTTTTACTGAGACAGCATTCGTGCACACCTTTCTGACCCTCTTCTTTCAAAAACCTGTGAACCTCTTGTAGGCCAAGAGATTGGTCTACGTTTTTTGTTTACAAACCCCCTGTTGCATGTACATGAACGATTGTTGATAATAATAACACAACTTTCAACGATGGATCTCTTGGCTCTCGCATCGATGAAGAACGCAGC
+
IIIIIIIIIIIIIIIIIIIIIIIIIIIIIIHIIIHIIIIIHIIIIIIIIIIHIIIIIIIIHIIIIHIIIIIHIIIIIHIHHHIIIIIIIIIIIIIIIIIIIIIIIIIIIIIIIIIIIIIIIIIIIIIIIIIHIIHIIIIIIIIIIIIHIIIHIIHIHIIIIIIIIIIIIIIEHHIIIIIIHIIIIHHHGIIIIIIIIIIIIIIIIIIIIIIIIIIIIIIIIIIIIIIHHFE<CIIIIIIIIIIIIIIIIIIIIIIIIIIHIIIIIIIIIIIIIIIIIDDDDD
@HWI-D00621:464:HFY7KBCXY:1:1103:7456:84459 1:N:0:AAGAGGCATGAACCTT
AAGTCGTAACAAGGTTTCCGTAGGTGAACCTGCGGAAGGATCATTATCGTACAACGGAGGTGCGAGGGCTGTCGCTGACTTTCAAAAGGTCGTGCACGCCCAAGCGCTCTCTCACACATCCATCTCACCCCCTTTGTGCATCACCGCGTGGGTCCTCCTCACGGAGGGCTCGCGTTTTCACATAAAACTGGATACTGTATAGAATGTTTTCTTTTTTTGTTTGCGGTCACACGCAATCAATACAACTTTCAACAACGGATCTCTTGGCTCTCGCATCGATGAAGAACGCAGC
+
IIIIIIIIIIIIIIIIIIIIIIIIIIIIIIIIIIIIIIIIHIIIIIIIIIIIIIIHIHIHIIIIIIIIIIHHIIIIIIIHHIIIIIIIIIIIIIIIIIIIIIIIIIIIIIIIIIIIIIIIIIIIII=IIIIIIIIIIIIIIIIIIIIIIIIHIIIIIIIIIIIIIIIIIIIIIIIIIIIHIIIIIIIIIIIHIIIIIIIIIIIIIIIIIIIIHIIIIIIIIIIIIHHIIIIIIIIIIHIHGDFHIIIIHIIIIIIIIIIIIIIIIIHIIIIIIIIIIIIIIIIIIIGDDDD@
@HWI-D00621:464:HFY7KBCXY:1:1103:9229:84412 1:N:0:AAGAGGCATGAACCTT
AAGTCGTAACAAGGTTTCCGTAGGTGAACCTGCGGAAGGATCATTATCGTACAACGGGGGTGCAAAGGCTGTCGCTGACCTTTCAAAAGGTCGTGCACGCTCGAGCACTCCCATACATCCATCTCACCTTTGTGCATCACCGCGTGGGTCCCCTTTGCAAGGAGGGCTCACGTTTTCACACAAAAACTTGATACAGTGTAGAATGTTATTTTTGCGGTCACACGCAATCAATACAACTTTCAACAACGGATCTCTTGGCTCTCGCATCGATGAAGAACGCAGC
+
HIIIHIIHIHGIIIIIIIIIIIIHHIIEEHHHHHIIIIIHIHIIIIHIIHHHIIIIIIHHIIHHIIIIIHHHIIIIIHHFHHHIIIIIIIIHIIHIIIIIIIIIIIIIIIIIIIIIIHIHIHIIIIIIIIIHHIIHIIIIIIIIIHIIHHHHHIIIIIIHHIIIIHHIHIIHGIIIIIIIHHIIHIIIHHHIIIHIIHGHEFIIIIIIIHGIHIIHIIHIHHIIHIHHHHHHHIIHHHHIIIIIIIIIIIHHIIIHIIIIHHHCHG@H?IIIIHCIHH@DDBD
@HWI-D00621:464:HFY7KBCXY:1:1103:15345:84447 1:N:0:AAGAGGCATGAACCTT
AAGTCGTAACAAGGTTTCCGTAGGTGAACCTGCGGAAGGATCATTAATGGATTTACAGAGGGTTGATGCTGGCAGTTTATCTGCATGTGCTTGCTCTTCTGATTTATTTACACCTGTGCACTTAATTTTTTTCAAAGGGAGGGTAGAACCTGCCTTTGGAACTTATAAACTCCTTGTAATTGAACTAATGGATGTTTATCTGCCACAAGGCAAATTTTAATACAACTTTTAACAACGGATCTCTTGGCTCTCGCATCGATGAAGAACGCAGC
+
IIIIIIIIIHIIIIHIIIIIIIHIHIIIIIIIIIIIIIIGIIIIIGHIIIIIIIIIIIIIHHHGIIIIIIIIHHIIIIIIIIIIIIIIIIIIIIIIIIIIIIIIIIIIIIIIIIIIIIIIIIIIIIIIIIIIIIIIIIIIIIIIIIIIIIIIIIIIIIIIIIIIIIIHIHIIIIIIIIIIIIIIIIIIIIIHHIIIIHIHHIIIHIIIHHIIIIIIIIIIIHIIIIIHGIIIIIIHIIIIIIIIIIIIIHIIGIIIIIIIIIIIIIIDDDDD
@HWI-D00621:464:HFY7KBCXY:1:1103:18408:85380 1:N:0:AAGAGGCATGAACCTT
AAGTCGTAACAAGGTTTCCGTAGGTGAACCTGCGGAAGGATCATTATCGTACTACAGAGGTGCTCAGGTTGTCGCTGACCTTTTGGTCGTGCACGCCTGAGTGCTCTCAATCCATTTCACCCATTGTGCATCACCGCGCGGGGTCTCCCCCCTCTTGAGAGGGGGAGGCTCGCGTTTTTCACACGAACACCCTTCTAGTTTAGAATGTCATTCATTTGCGATCATACGCAATCAATACAACTTTCAACAACGGATCTCTTGGCTCTCGCATCGATGAAGAACGCAGC
+
IIIIIIIIIIIIIIIIIIIIIIIIIIIIIHIIIIHHIIIIIIIIIHIIIIIIIIIIIIIIIHIIIIIIIIHHHIIIIHIIIIIIIIIIIIIIIIIIIIIIIIIHIIIIIIIIIIIIIIIIIIHIIIIIIIIIIIIIIIIIIIIIIIIIIIIIIIIIIIIIIIIIIIIIHIIIIIIIIIIIIIHIHHHIHIIIIIIIHIIIIIIIIIIIIIIIIHHIIHIIHHHIIIIIIIIIIIIIIIIIIIIIIIIIIIIIIIIIIIIIIIIIIIIIIIIIIIIIIIIIHIDDDB@
@HWI-D00621:464:HFY7KBCXY:1:1103:19535:85682 1:N:0:AAGAGGCATGAACCTT
AAGTCGTAACAAGGTTTCCGTAGGTGAACCTGCGGAAGGATCATTATCGTACTACAGAGGTGCTCAGGTTGTCGCTGACCTTTTTGGTCGTGCACGCCCGAGTGCTCTCAATCCATTTCACCCTTTGTGCATCACCGCGCGGGGTCTCTTCCTCTTGGCTTGCTTCAAGAGGGGGAGGTTCGCGTTTTTCATACAAACACCCTTCTAGTTTAGAATGTCATTCATTTGCGATCATACGCAATAAATACAACTTTCAACAACGGATCTCTTGGCTCTCGCATCGATGAAGAACGCAGC
+
IIIIIIIIIIIIIIIIIIHIIIIIIIIIIIIIIIIIIIIIIIIHIGIIIIIIIHHIIIIFHIIIHIIIIIIIIIIIIIIIHIIIIIHHHIIIIIIIIIIIIIIIIIIIIIIHIIIIIIIIIIIIIIIIIIIIIIIIIIIIIIIIIHIIIIIIIIIIIIIIIIIIIIHHHCHIIIIIHIIIIIIIIIIIIIIHIHHIIIIIIIIHIIHIIHIIHHIHIIGIIIIIIIIIIIIIIIIIIHGHGD1IIIIIIIIIIIIIIIIIIIIIIHIHHGIHHGHHHHH?IIIIIIIIIIIIDDDDD
@HWI-D00621:464:HFY7KBCXY:1:1103:12853:86039 1:N:0:AAGAGGCATGAACCTT
AAGTCGTAACAAGGTTTCCGTAGGTGAACCTGCGGAAGGATCATTATTGAAATAAACCTGATGGGTTGTTGCTGGTTCTCTAGGGAGCATGTGCACGCCTTGTCATCTTTATATCTCCACCTGTGCACTCTTTGTAGACCTTTCAGGTCTATGTTGCTTCATTTACTCCAATGTATGTCAATAGAATGTTGTGCCTATATAATATATACAACTTTCAGCAACGGATCTCTTGGCTCTCGCATCGATGAAGAACGCAGC
+
IIIHIIIIIIIIIIIIIIIIIIIIIIIIIIIIIIIIIIIIIIIIIIIIHIIIIIIIIHIIHHIIIIIIIIIHIIIIIIIIIIHHIIIIIIIIIIIIIIIIIIIIIIIIIIIIIIIIIHIIIIIIIIIIIIIHIIIIIIIIIIIIHIIIIIIIHIIIHIIIIIIHIGIIHIIIIIIIIIIIIIIIIHIIIIIIIIIIIIIIIIIIIIIIIIIIIIIIIIIIIIIIIIHIIIIIIIIIHIIIIIIIIIIIIIIIIDDDDB
@HWI-D00621:464:HFY7KBCXY:1:1103:16309:86217 1:N:0:AAGAGGCATGAACCTT
AAGTCGTAACAAGGTTTCCGTAGGTGAACCTGCGGAAGGATCATTCATAAATGAGTGTTTTATGGCACTCTTTAAAAATCCATATCCACCTTGTGTGCAATGTTTGTTGGGAAAGCTTCTTGCTTTCCCTTCATAATATCAACCTATATCTTTAACAACATTCGTCTGATAACATATTATGAATATACTTAATTCAAAATATAACTTTCAACAACGGATCTCTTGGCTCTCGCATCGATGAAGAACGCAGC
+
IIIIIIIIIIIIIIIIIIIIIIIIIIHHHHHIIIIIIIHIIIIIIIIIIIIIIIIIIIIIIIIIIIIIIIIIIIIIIIIIIHIIIIIIIIIIIIIIIIIIIIIIIIIIHHHIIIIIIIIIIIIIIIIIIIIIIIIIIIIIIIIIIIIIIIIIIIIIIIHIIIIIIIIIIIIIIIIIIIIIIIIIIIIIIIIIIHIIIIIIIIIIIIIIIIIIIIIIIIIIIIIIIIHIIIIIIIIIIIIIIIIIIIDDDDD
@HWI-D00621:464:HFY7KBCXY:1:1103:18808:86192 1:N:0:AAGAGGCATGAACCTT
AAGTCGTAACAAGGTTTCCGTAGGTGAACCTGCGGAAGGATCATTATTGAATAAAAACTTGAACAGGCTGTTTTTTGCTGGCCCTCCTCTCAGAGGGCATGTGCACGCTTGTCATTTTTTGTTTCTCCAACTGTGTGCACACATTGTAGACCTGCCCCCCTGGTGTAGAGTCTCGTATGGGATTTGATTGAGGATTGCTTATGCTTTCCTTGCAGGTGGTCTATATTCTTCACTACCTTTTTATGTTTTGAATGGGATAATAAAGTTTATACAACTTTCAGCAACGGATCTCTTGGCTCTCGCATCGATGAAGAACGCAGC
+
HIIIHIIIIHIIIIIIEHHHIHIIIHIGHIIIIHIDHIIIIIIIIIFHHHHHIIIIGIIIIHIIIIIEHIHHCHHIHIIIHIHIIIHEHIIIIHIIIIIIHIIFHIHHIIHIHGHHIIIIHHIIIIIHIIIIIIHHIIIIIIIIIHIIIHIIIIIIIIIIIIGHHHGIHHIIIIIHHHHHIFHHHHHIHHIIHIIHHIIIHHHHIHIHHIHIIHHIIIHIHIIHGHHGG@HHEIHIIIHGHHEHIIHIIIIIIIIIHIIIHHIIHIIIIHHIHIHCHHHHGGHIIIIHFEHIIIIGIIIIIIIIHIIIHFCIIHHH@DD?D
@HWI-D00621:464:HFY7KBCXY:1:1103:8367:86460 1:N:0:AAGAGGCATGAACCTT
AAGTCGTAACAAGGTTTCCGTAGGTGAACCTGCGGAAGGATCATTATTGAATAAAACTTGGTTGGGCTGTTGCTGATCCCTCGGGGTATGTGCACGCCTTTCCACCTTTTTCAACCACCTGTGCACCTTTGTAGACCCTGGATATCTCTCGAGTTGTTAAAACTTGGTTTGAGGACTGCTGTGCTTGCAAGAGTCAGCTTTCCTTGCATTTCTGGGTCTATGTCTTTCATATACACTGTATGTCACAGAATGTTATTGATAAGGCTTTGCCTTTTAAATTAATACAACTTTCAACAACGGATCTCTTGGCTCTCGCATCGATGAAGAACGCAGC
+
HHIIIIIIIIIIIIIIIIIIIIIIIIIIIIIIIGIIIIIIIIIIIIIIIIIIIIIIIIIIHIHHIIIIIIIHIIIIIIHFHIIHHIIIIIIIIIIIIIIIIIHIIIIIIIIIIIIIIIIIIIIIIIIIIIIIHHIGIIIIIIIIIHIIIIGHIHIIIIIIHHIIIIIIHGIIIIIIIIIIIIIHIHIIIIIIIHIIHIIIIIHIIIIIIIIIIIIIHHIIHIIIIIIIHHGHGCHIIIIIIIIHHIHIHHIHHHHEHIIIIIIIIIIIIHHIIIIIIHIIIHHFGIIIIIIIIHIHIIIIIIHIIIIHHHIGIIHIIIIIIIIIIIIIHDDADD
@HWI-D00621:464:HFY7KBCXY:1:1103:13455:87080 1:N:0:AAGAGGCATGAACCTT
AAGTCGTAACAAGGTTTCCGTAGGTGAACCTGCGGAAGGATCATTATCGTACTACAGAGGTGCTCAGGTTGTCGCTGACCTTTTTGGTCGTGCACGCCCGAGTGCTCTCAATCCATTTCACCCTTTGTGCATCACCGCGCGGGGTCTCTTCCTCTTGGCTTGCTTCAAGAGGGGGAGGTTCGCGTTTTTCATACAAACACCCTTCTAGTTTAGAATGTCATTCATTTGCGATCATACGCAATCAATACAACTTTCAACAACGGATCTCTTGGCTCTCGCATCGATGAAGAACGCAGC
+
IIIIIIIIIIIIIIIHIIIIIIIIIIIIIIIIIIIIIIIIIIIIIHIIIIIIIIIIIIIIIIHHIIIIHIIHIIIIIIIHHIIIIIIHIIIIHHIIIIIIIHIIIIIIIIIIIIIIIIIIIIIIIIIIIIIIIHIIIIIIIIIHHHIIIIIIIIIIDIHIIIIIHHHHIIIIIIIIIIHIIIIIIIIIIIIHHIIIIIIIIIHHIIIIIIIIIIIIIIIIIIIIIIIIIIHIGIIHIIIIIHIIIIIHIIIIIHIIIIIIIIIIIIIIIIIIIIHIIIIIIIIHIIIIIIIHBCDDB
@HWI-D00621:464:HFY7KBCXY:1:1103:19023:87288 1:N:0:AAGAGGCATGAACCTT
AAGTCGTAACAAGGTTTCCGTAGGTGAACCTGCGGAAGGATCATTATTGAAATAAACCTGATGGGTTGTTGCTGGTTCTCTAGGGAGCATGTGCACGCCTTGTCATCTTTATATCTCCACCTGTGCACTCTTTGTAGACCTTTCAGGTCTATGTTGCTTCATTTACTCCAATGTATGTCAATAGAATGTTGTGCCTATATTAATATATACAACTTTCAGCAACGGATCTCTTGGCTCTCGCATCGATGAAGAACGCAGC
+
IIIIIIIIIIIIIIIIIIIIIIIIIIIIIIIIIIIIIIIIIIIIIIIIIIHIIIIIIIIIIIIIIIIIIIIIHIIIIIIHIIIIIIIIIIIIIIIIIIIIIIIIIIIIIIIIIIIIHIIIIIIIHIIIIIIIIIIIIIIIIIIIIIIIIIIHHIIIHIIIIIIIIIHIHIIIIIIIIIIIHIIIIIIIIIIIGIIIIIIIIIIIHIIIIIIIIIIIIIIIIIIIIIIIIIIIIIIIIIIIIIIIIIIIIIIIIIDDDBD
@HWI-D00621:464:HFY7KBCXY:1:1103:17743:87604 1:N:0:AAGAGGCATGAACCTT
AAGTCGTAACAAGGTTTCCGTAGGTGAACCTGCGGAAGGATCATTATCGTACTACAGAGGTGCTCAGGTTGTCGCTGACCTTTTTGGTCGTGCACGCCCGAGTGCTCTCAATCCATTTCACCCTTTGTGCATCACCGCGCGGGGTCTCTTCCTCTTGGCTTGCTTCAAGAGGGGGAGGTTCGCGTTTTTCATACAAACACCCTTCTAGTTTAGAATGTCATTCATTTGCGATCATACGCAATCAATACAACTTTCAACAACGGATCTCTTGGCTCTCGCATCGATGAAGAACGCAGC
+
IIIIIIIIIIIIIIIIIIGIIIIIIIIIIIIIIIIIIIIHIHHHIIHIIIIIIIIIIFIIIIIIIIIHIIIHHIIIIIIHHIIIIIIIIIIIIIIIIIIIHIIIIIIIIIIIIIIIIIIGIIIIIIIIIIIIIIIIIIIIIIIIIIIIIIIIIIIIIIIIIHIIHIIIIIIIIIIHIIHIIIIIIHIIHGHIHHIIIIIIIIIIIIIIIIIIIIIIIIIIIIIIIIIIHHIHHIHHIIIIIGIIIIIIIIIIIIIIIIIIIIIIIIIIIIIHIIIIIIIIIIIIIIIIIIIIDDDDD
@HWI-D00621:464:HFY7KBCXY:1:1103:17588:87690 1:N:0:AAGAGGCATGAACCTT
AAGTCGTAACAAGGTTTCCGTAGGTGAACCTGCGGAAGGATCATTATCGTACTACAGAGGTGCTCAGGTTGTCGCTGACCTTTTGGTCGTGCACGCCTGAGTGCTCTCAATCCATTTCACCCATTGTGCATCACCGCGCGGGGTCTCCCCCCTCTTGAGAGGGGGAGGCTCGCGTTTTTCACACGAACACCCTTCTAGTTTAGAATGTCATTCATTTGCGATCATACGCAATCAATACAACTTTCAACAACGGATCTCTTGGCTCTCGCATCGATGAAGAACGCAGC
+
IIIIIIIIIIIIIIIIIIIIIIIIIIIIIIIIIIIIIIIIIIIIIIIIIIIIIIIIIIIHIIHIIIIIIIIIIIHIHIIHHIHIIIIIIIIIIIIIIIIIIIIIIIIIIIIIIIIHIIIIIHIIIIIIIIIIHIIIIIIIIIIIIIIIIIIIGIIIIIIIIIIIIIIIIIIIIIIIIIIIHIIIIEIIHIIIHGIIIIHIIIIIIIIIHIIIIIIIIIHIHHIIIIIIIIIHIIIIIIIIIIIIIIIIIIIIIIIIIIIIHHIIIIIIIIIIHIIIIIIIIIDBDDD
@HWI-D00621:464:HFY7KBCXY:1:1103:13743:88099 1:N:0:AAGAGGCATGAACCTT
AAGTCGTAACAAGGTTTCCGTAGGTGAACCTGCGGAAGGATCATTATTGAAATAGCATGACGAGTTGTCGCTGGCCTCTTTCAAGTTGGCCGTGCACGCTCCGTCGTTCTTTTATTTCTCCATCTATTTGTGCACATCTTGCATGTTTCTCAAGGGGAGTGGGTTTTGTTCCAGGGGCTTCCTTGGATTCCATTAGGTCTGCTTTGCAAACATCTGTATTTGCGGGCTTTCCTTGCCATTTCTCTTGGGACCATGTCATTATCACATACATATATATACCATGAATGAAAACATTTGATGCATGACACAACTTTCAGCAACGGATCTCTTGGCTCTCGCATCGATGAAGAACGCAGC
+
IIIHIHIHIIIIIIIIHHIIIIIIHIIEHHHHIIIHHIIIIIGIIHHHIHIIIHHIIIHHIIIIHIIIIIIIIHIIIIIFHHHIHHHIIIIIIIIIIIIIIGHIIIIIIIIIIIIIIHIHHIIIIHIIIIIIIIIIIIIIHIIIHIHIIIHHHIIHHHHEIIIIIIIIIIHHHIHIIHHHHIIIIIHHHFHIHHHFIIHIHIIIIIIIIIIIIIHIIIIHHIIIHHHIIGHIIHEFCHHHIIIIHHHCHIIHIIHHHIHHIIIIIHHIIHFHHHHHIIHHGHHHIIIIIHHIIIIHHGIIIIIIIGIHIIIHHIIIHHHHIIHEHHHIIHFEIGIIIHIIIHHGHIIIIHCIDDDDD
@HWI-D00621:464:HFY7KBCXY:1:1103:10174:88402 1:N:0:AAGAGGCATGAACCTT
AAGTCGTAACAAGGTAACCGTAGGTGAACCTGCGGTTGGATCATTACTGATTTTGCCAAGGTTAGTCGAGTCTCTTTTAGAGAATCCTTTCCAAGGTAATATACCACTGTGCACTATGCTGTATTTTGGGTGATTGGGGCTAGTACTCGACACCCAGCATCATATGAACCAATGAAATTTTTTGTCTGAAATCGATTCTAAATTGAAACAACTTTTGACAACGGATCTCTTGGCTCTCGCATCGATGAAGAACGCAGC
+
IIIGHIIIHHHHHHIIFHHHIIIIIIIIIIIHIIIHHIHFHIIIIIIIIIIIIIHIIIIIHIIIIIIIIIIIHHIIIIIIIIIIIIHIHHHIHIIIIIIIIIIIIIIIIIIIIIIIIIHIIIIIIHIHHEIIHIIIIIIIIIIIIIIIIIIIIIIIHHIIIIIIIIIHIHIIIIIIHIIIIIIIIIIIHHIIIIIIIIIIIIIIIHHHIIIIIIIIIIIIIIHIIIIHIIIIHHIIIHIIHHIIIIHHGIIHEBDDDD
@HWI-D00621:464:HFY7KBCXY:1:1103:13797:88552 1:N:0:AAAAGGCATGAACCTT
AAGTCGTAACAAGGTTTCCGTAGGTGAACCTGCGGAAGGATCATTATCGTACTACAGAGGTGCTCAGGTTGTCGCTGACCTTTTGGTCGTGCACGCCTGAGTGCTCTCAATCCATTTCACCCATTGTGCATCACCGCGCGGGGTCTCCCCCCTCTTGAGAGGGGGAGGCTCGCGTTTTTCACACGAACACCCTTCTAGTTTAGAATGTCATTCATTTGCGATCATACGCAATCAATACAACTTTCAACAACGGATCTCTTGGCTCTCGCATCGATGAAGAACGCAGC
+
IIIHIIIIIIIIIIIIIIIIIIIIIIIIIIIIIIIIIIIIIIIIIIIIIIIIIIIIIHIIIGHIIIIEIIIIIIIIIHIGHIIIIIIIIIHIIIIIIIIIIIIIIIIIIIIIIIIIIIIIIIIIIIIIHIIIIIIIIIIIIIIIIIIIIIIIIIIIIIIIIIIIIIIIIIIIIIIIIIIHHIIIIHIHHIIIIIIIIIIIIIHIIIIIHIIIIIIIIIIIIIIIIIIIIIIGIIIIIHIIIIIIIIIIIIIIIIIIIIIIIIIIIIIIIIIIIIIIIIHIIIDDDDD
@HWI-D00621:464:HFY7KBCXY:1:1103:16975:88581 1:N:0:AAGAGGCATGAACCTT
AAGTCGTAACAAGGTTTCCGTAGGTGAACCTGCGGAAGGATCATTATCGTACTACAGAGGTGCTCAGGTTGTCGCTGACCTTTTTGGTCGTGCACGCCCGAGTGCTCTCAATCCATTTCACCCTTTGTGCATCACCGCGCGGGGTCTCTTCCTCTTGGCTTGCTTCAAGAGGGGGAGGTTCGCGTTTTTCATACAAACACCCTTCTAGTTTAGAATGTCATTCATTTGCGATCATACGCAATCAATACAACTTTCAACAACGGATCTCTTGGCTCTCGCATCGATGAAGAACGCAGC
+
IIIIIIIIIHHIIIIIIIIIIIIHIIIHIIIIIIIIHIIIIIHIIIHIGHHHHIHIIIIHIHIIHIIIIIHHHIIIIIIIHIIIIFHHHHIHHIIIIIIIIIIIIIIIIIIIIIIHIIIIIHHIIIIIIIIHIGIIIIIIIHIIIIIIIIIIIIIIHHHIIIIIIIHHHIHIIIIHHIIIIIHIIHIIIHHHE?HIHHHIIHHHHIHHHHHIHIHHHHHIIIIIIIIIHHGCHHGHIIIIHFHIIHHHIIIIIIIGIIIIIIIIIIHHIIIIHGIIIGHIIIIIIIIIIIHIDDDAD
@HWI-D00621:464:HFY7KBCXY:1:1103:4135:89034 1:N:0:AAGAGGCATGAACCTT
AAGTCGTAACAAGGTTTCCGTAGGTGAACCTGCGGAAGGATCATTATCGTACTACAGAGGTGCTCAGGTTGTCGCTGACCTTTTGGTCGTGCACGCCTGAGTGCTCTCAATCCATTTCACCCATTGTGCATCACCGCGCGGGGTCTCCCCCCTCTTGAGAGGGGGAGGCTCGCGTTTTTCACACGAACACCCTTCTAGTTTAGAATGTCATTCATTTGCGATCATACGCAATCAATACAACTTTCAACAACGGATCTCTTGGCTCTCGCATCGATGAAGAACGCAGC
+
IIIIIIIIIIIIIIIIIIIIIIIIIIIIIIIIIIIIIIIIIIIIIIIIIIIIIIIIIHIIIIIIIII?HHIHIIIHGIIIIIHIIIIIIIIIIIIIIIIIIHIIIIIIIIIIIIIIIIHIIIIIHIIHHIIIIIIIIIIIIHGHHIIIIIIIIIIHIHHGIIIIIIHIHIIIIIIIHIHHHIIHHIIICHHHIHIIIIIIIIHHIIHHFHIIIIIIIIIIIHHHIIIIIIIIIIIIIIIIIHIIIIIIIIHIIIIIIIIIIIIIIIIIIIIIIIIIIIIIIIDDDDD
@HWI-D00621:464:HFY7KBCXY:1:1103:11410:89065 1:N:0:GAGAGGCATGAACCTT
AAGTCGTAACAAGGTTTCCGTAGGTGAACCTGCGGAAGGATCATTCATAAATGAGTGTTTTATGGCACTCTTTAAAAATCCATATCCACCTTGTGTGCAATGTTTGTTGGGAAAGCTTCTTGCTTTCCCTTCATAATATCAACCTATATCTTTAACAACATTCGTCTGATAACATATTATGAATATACTTAATTCAAAATATAACTTTCAACAACGGATCTCTTGGCTCTCGCATCGATGAAGAACGCAGC
+
IIIIIIIHIIIIIIIIIIIIIIIIIIIHIIIIIIIIIIIIIIIIIIIIIHFHIGHIIHIIIIIIIIIHIIIIIIIIIIHIIIIIIIIIIIIIIIIIIIIIIIIIIIHIHHFIIHIIHIIIHIIIIIIIIIIIIIIHHIIIHIIIIIIIIIIIIIIIHIIIIIIIIHHIHHIIHIIIIIIIIIIHHIHHHIIIIIIHIIHHIHIIIIIIIIIIIIIIIIIIIIIIHGEHIIIHIIIHIIIHIIIIIIDCDDD
@HWI-D00621:464:HFY7KBCXY:1:1103:4939:89293 1:N:0:AAGAGGCATGAACCTT
AAGTCGTAACAAGGTTTCCGTAGGTGAACCTGCGGAAGGATCATTATTGAAATAGCATGACGAGTTGTCGCTGGCCTCTTTCAAGTTGGCCGTGCACGCTCCGTCGTTCTTTTATTTCTCCATCTATTTGTGCACATCTTGCATGTTTCTCAAGGGGAGTGGGTTTTGTTCCAGGGGCTTCCTTGGATTCCATTAGGTCTGCTTTGCAAACATCTGTATTTGCGGGCTTTCCTTGCCATTTCTCTTGGGACCATGTCATTATCACATACATATATATACCATGAATGAAAACATTTGATGCATGACACAACTTTCAGCAACGGATCTCTTGGCTCTCGCATCGATGAAGAACGCAGC
+
IIIHIIIIHIIIIGIIIGHHIIHHIIIHIIIIIIIHIDHIIIIIIIHIIIFHIHHIIIHGHIIIIIIIIIIHIIIIIIIHIIIIIIIIIIIIIIHHIIIIIIIIIIIIIIIIIIIIIHIIGIIIIIIIIHIHHIIIIIIIIIHIIHIIHHHHIHIIIHHEHHHHHHHHIIHIHIHHIHIIIIIIIIIIIHIIGIIIHIIIIIIIIIHIIHIIIIIHIHHHIIIIHGFHHIIIHIHHHHIIHHIHIHHHIHHIIIHGHGIIIIIHGIIIIHGHIIHIHIIIHGHHHIIHIIHFIIIIIIIIIHIIIIIIIIIIIIIGHIIHIIIHIIIIIIIIIHIIHIHHIHHIIIIGIIHIDDDDB
@HWI-D00621:464:HFY7KBCXY:1:1103:7574:89413 1:N:0:AAGAGGCATGAACCTT
AAGTCGTAACAAGGTTTCCGTAGGTGAACCTGCGGAAGGATCATTATCGTACTACAGAGGTGCTCAGGTTGTCGCTGACCTTTTGGTCGTGCACGCCTGAGTGCTCTCAATCCATTTCACCCATTGTGCATCACCGCGCGGGGTCTCCCCCCTCTTGAGAGGGGGAGGCTCGCGTTTTTCACACGAACACCCTTCTAGTTTAGAATGTCATTCATTTGCGATCATACGCAATCAATACAACTTTCAACAACGGATCTCTTGGCTCTCGCATCGATGAAGAACGCAGC
+
HFHIHIEEHHIIGIIIHIEHIIIHHCHHIIIIIIIIIIHHHHIIHFHHHHEHHHIIIIIGHIIIIHIGIIIIHIIIIIHFHIHIIIHHIIIIHIHHHHIHIIIIIIIIHHHHHIIIIIHIIIIIIIIIIIIIIHHHIIHHIHIHHHHIIIIIIIIIIIHHHIIIIHHHHIIIIHIIIHIIIIHIIIIHIHIIIIIIIIHHHIIIHHIIIIIIIIIIIIIIIIHIGIIHHIIGIHFHGIIIIIIIIIIIIIIIIIIIIIIHIHIGIIIIHIIIHHFFHEIIHH@BD@D
@HWI-D00621:464:HFY7KBCXY:1:1103:17885:89344 1:N:0:AAGAGGCATGAACCTT
AAGTCGTAACAAGGTTTCCGTAGGTGAACCTGCGGAAGGATCATTATCGTATAACGGGGGTGCAAAGGCTGTCGCTGACCTTTCAAAAGGTCGTGCACGCTCGAGCACTCCCATACATCCGTCTCACCTTTGTGCATCACCGCGTGGGTCCCCTTTGCAAGGAGGGCTCACGTTTTCACACAAAAACTTGATACAGTGTAGAATGTTATTTTTGCGGTCACACGCAATCAATACAACTTTCAACAACGGATCTCTTGGCTCTCGCATCGATGAAGAACGCAGC
+
IIIIIIIIIIIIIIIIIIIIIIIIIIIIIIIIIIIIIIIIIIIIIIIIIIIIHIHIHHHHIIIIIIIIIIIIIHHHHHIIIHHIIIIIIIIIHEHIIIIIIIIIIIIIIIIIIIIIIIIIIIIIIIIIIIIHIIIIIIIIIIIIIHIIIIIIIIIIIIIIIIIIHHIIIHIIIIIIIIIIHIIIIIHIIIIHIIIIIIIIIIIIIIIIIHIIIIIIIIIIIIIHIIIHIIIIIIIIIIIIIHIIIIIIIHIIIIIIIIIIIIIIIIIIIIHCIIIIHIDDDAD
@HWI-D00621:464:HFY7KBCXY:1:1103:7779:89631 1:N:0:AAGAGGCATGAACCTT
AAGTCGTAACAAGGTTTCCGTAGGTGAACCTGCGGAAGGATCATTCATAAATGAGTGTTTTATGGCACTCTTTAAAAATCCATATCCACCTTGTGTGCAATGTTTGTTGGGAAAGCTTCTTGCTTTCCCTTCATAATATCAACCTATATCTTTAACAACATTCGTCTGATAACATATTATGAATATACTTAATTCAAAATATAACTTTCAACAACGGATCTCTTGGCTCTCGCATCGATGAAGAACGCAGC
+
IIIIIIIIIIIIIIIIIIIIIIIIIIHEHFHHIIIIIIIIIIIIIIIIIHHIHHHHHHIIIIIHIIIIIIIIIIIIIIIIIHIIIIIIIIIIIIIIIIIIIIIIIIIIHHIIIIIIIIIIIIIIIIIIIIHIIIIIIIIIIIIIIIIIIIIIIIIIIIIIIIIIIIIIIIIIIIIIIIIHIIIIIIIIIIIIIIIIIIIIIIIIIIIIIIIIIHHF?IIIIIIIHIIIIIIIIIIIIIIHIHDIIIDDDDD
@HWI-D00621:464:HFY7KBCXY:1:1103:14754:89810 1:N:0:AAGAGGCATGAACCTT
AAGTCGTAACAAGGTTTCCGTAGGTGAACCTGCGGAAGGATCATTATTGAATAAAACTTGGTTGGGCTGTTGCTGATCCCTCGGGGTATGTGCACGCCTTTCCACCTTTTTCAACCACCTGTGCACCTTTGTAGACCCTGGATATCTCTCGAGTTGTTAAAACTTGGTTTGAGGACTGCTGTGCTTGCAAGAGTCAGCTTTCCTTGCATTTCTGGGTCTATGTCTTTCATATACACTGTATGTCACAGAATGTTATTGATAAGGCTTTGCCTTTTAAATTAATACAACTTTCAACAACGGATCTCTTGGCTCTCGCATCGATGAAGAACGCAGC
+
IIIFIHIIIIIIIIIIHHIIIIIIIIIHIHIIIIIIHIGHHHHIIGIIIHIIIIIIIIIIHIIIIIIIIIGIIIIIIIIGHHIIIIIIIHIIIIIIIIIIIIIIIIIIIIIIIIIIGIHIHHIIHHIIIIIIIHHIHIIIIIIIHIHHHHIIIIIIIIHFHHIIIIHIHHHIHIIIIHIIIIIIIIIHHHHIHIHIIIIIHIIIIIHIHIHIHFHHHHHIIIHFHHIHGGHHFHGGEHHIIIIHIIIHHHHIIIIIIIIIIIIIIIIIHGIIGIIIIIIIIIIIIIIIHIHIIIHHHIIHHEHCGIIIHHGIIIHIIHIIIIIIIIIIIDDBB@
@HWI-D00621:464:HFY7KBCXY:1:1103:10780:90205 1:N:0:AAGAGGCATGAACCTT
AAGTCGTAACAAGGTTTCCGTAGGTGAACCTGCGGAAGGATCATTATTGAATAAAAACTTGAACAGGCTGTTTTTTGCTGGCCCTCCTCTCAGAGGGCATGTGCACGCTTGTCATTTTTTGTTTCTCCAACTGTGTGCACACATTGTAGACCTGCCCCCCTGGTGTAGAGTCTCGTATGGGATTTGATTGAGGATTGCTTATGCTTTCCTTGCAGGTGGTCTATATTCTTCACTACCTTTTTATGTTTTGAATGGGATAATAAAGTTTATACAACTTTCAGCAACGGATCTCTTGGCTCTCGCATCGATGAAGAACGCAGC
+
IIIIIIIIIIIIIGHIIIIIIIHHHIIHIIIIIHIIIHIGIIIIIIHHHIIHIIIIIIIIIIIIIIIIIIHHIIIIHIIIHIFHIIIGIIIIIIIIIIIIIIIIIIIIIIIIIIIIIIIIIIIIIIHHHIIIIIHHHIIIIIIIIIIIIIIIIIIHHIIIIIIIIIIIIHHHIIHHIIIHIIIIIIIIIHHHHHIIIIIIHIIIIIIHHHGIHIIIIIEGHIIIIIIIIHHHHEGIIIIIIIIIIHFGIIIIGGIIIIIIIIIIIIIIHHIGIIIIFIIHGIIIIIIIIIIIIGIHIHIIIHHFHHIIIIIHIIIIDDADD
@HWI-D00621:464:HFY7KBCXY:1:1103:13116:90084 1:N:0:AAGAGGCATGAACCTT
AAGTCGTAACAAGGTTTCCGTAGGTGAACCTGCGGAAGGATCATTATCGTACTACAGAGGTGCTCAGGTTGTCGCTGACCTTTTGGTCGTGCACGCCTGAGTGCTCTCAATCCATTTCACCCATTGTGCATCACCGCGCGGGGTCTCCCCCCTCTTGAGAGGGGGAGGCTCGCGTTTTTCACACGAACACCCTTCTAGTTTAGAATGTCATTCATTTGCGATCATACGCAATCAATACAACTTTCAACAACGGATCTCTTGGCTCTCGCATCGATGAAGAACGCAGC
+
IIIIIIIIIIIIIIIIIIIIIIIIHIIIIIIIIIIIIIIIIIIIIIIIIIIIIIIIIIIIIIIIIIIIIIIIIIIIIIIIIIIIIIIIIIIIIIIIIIIIIIIIIIIIIIIIIIIIIIIIHIIIIIIIIHIIIIIIIIIIIIIIHHIIIIIIIIIIIIIIIIIIIIIIHHIIIIIIIIIIIHIIGIIIIIIIIIIIIIIIIIIIIIIIIIIHIIIIIIIIIIIIIHIIIIIIIIIHHHIIIIIIIIIIIIIIIIIIIIIIIIIIIIIIIIIIIIIHIIIIIIDDDAA
@HWI-D00621:464:HFY7KBCXY:1:1103:11839:90558 1:N:0:AAGAGGCATGAACCTT
AAGTCGTAACAAGGTTTCCGTAGGTGAACCTGCGGAAGGATCATTACTGAAGTGATTTGGGGATGTTGCTGGCCTCTTCTTTTCGAGGGGCAAACGTGCACTCCCTGAACAATTCACAATTTCCATCACACCCTTGTGCACATCTTGTAGGCGCCCACTCACCTCTCTTGGTTGGGGCGTCCTATGTATTCCTTCATCTCACACTTTATTGAATGGTGCTCTTGAACGCATCTCATGGATTATTTGTAAAAAAGTAATCACAGAAACAACTTTCAACAATGGATCTCTTGGCTCTCGCATCGATGAAGAACGCAGC
+
IHHIIIIIIIIIIIIIHHIIIIIIIIIIIHFIIIIHIIIIIIHIIIHIIIIFHIIIIIIIIHIIIHIIIIIIIIIIIIIHHIIIIIIIIIIHIHIIIIIIIIIIIIIIIIIIIIIIIIHIIIIIIIIHIIIIIIIIIIIIIIIIIIIIHIIIIIIIIIHHIHIIIIIIHHIIIIIHIHIIIHIHIIHIIIIIIIIIIIHHHIHHIIHEHHFGHHHIIIIIIIIHFIIHHGIIIIIIIHIIIIIIIIIIIIIIIIHIIIHIIIIHHGHHHHHIHIGIHHGIIIIIHHHIIHHIIIHIIIIIIIIIIIIIIIGDDADA
@HWI-D00621:464:HFY7KBCXY:1:1103:15456:90636 1:N:0:AAGAGGCATGAACCTT
AAGTCGTAACAAGGTTTCCGTAGGTGAACCTGCGGAAGGATCATTATAAATACTTTGGGATACCATTGTGTATTCCTGAACACAAACCTCTCTGCGTATTACTCCATGTTGCTTCCACAGGTTAAGCTATCATGCTGGCACCTGTGGGAGATCTCCTCCACATTAACAGAGTACTTGATTATGCTGTCTGAGCTGGCCATGTGTCAGATTTACTGAAGTAAAAACTTTCAACAACGGATCTCTTGGCTCTCGCATCGATGAAGAACGCAGC
+
IIIIIIIIIIIIIIIIIIIIIIIIIIIIIIIIIIIIIIIIIIIIIIIIIIIIIIIIIIIIIIIIIIIIIIIIIIIIIIIHHIIIIIIIIIIIIIIIIIIIIIIIIIHIIIIIIIIHIIIIIIIIIIIIIIIIIIIIIIIIIIIIIIIIIIIIIIIIIIIIIIIIIIIIHIIHIIIIIIIIIIIIIIIIIIIIIIIIHIIIIIIIIIIIIIIIIIIIIIIIIIIIIIIIIIIIIIIIIIIIIIIIIIHIHIIIIIIIIHHHIIHIIIDDDDC
@HWI-D00621:464:HFY7KBCXY:1:1103:14520:90863 1:N:0:AAGAGGCATGAACCTT
AAGTCGTAACAAGGTTTCCGTAGGTGAACCTGCGGAAGGATCATTATTGAATAAAACTTGGTTGGGCTGTTGCTGATCCCTCGGGGTATGTGCACGCCTTTCCACCTTTTTCAACCACCTGTGCACCTTTGTAGACCCTGGATATCTCTCGAGTTGTTAAAACTTGGTTTGAGGACTGCTGTGCTTGCAAGAGTCAGCTTTCCTTGCATTTCTGGGTCTATGTCTTTCATATACACTGTATGTCACAGAATGTTATTGATAAGGCTTTGCCTTTTAAATTAATACAACTTTCAACAACGGATCTCTTGGCTCTCGCATCGATGAAGAACGCAGC
+
IIIIIIIIIIIIIIIIIHIIIIIIIIIHIIIIIHIIIIIIIIIIIIIIIIIIIIIIIIIHHIIIIIIIIIIGIIIIIIIHHIIIIIIHIIIIIIIIIIIIIIIIIIIIIIIIIIIHIIIIIIIIHHIHIIIIIIIIIHHIIIIIHIIIIIHHIIIIIIIIHIIIHHIIIIIIIIIIHIIIIIIIIIIIIIIIIIIIIIIHIIHIIIIIIIHIIIIIIHHHHGHIIIIIHGHEHIIIIIIIIIFIIIHIIIIIIHHGHIGIIIIIIIIIHEIIIIIIIIIIHIHIIIIIIIIIIHIHHIIIIIHIIIIIHIIIIIIIIIIIIIHIIIIHHDDCDD
@HWI-D00621:464:HFY7KBCXY:1:1103:18308:91086 1:N:0:AAGAGGCATGAACCTT
AAGTCGTAACAAGGTTTCCGTAGGTGAACCTGCGGAAGGATCATTAATGGATTTACAGAGGGTTGATGCTGGCAGTTTATCTGCATGTGCTTGCTCTTCTGATTTATTTACACCTGTGCACTTAATTTTTTTCAAAGGGAGGGTAGAACCTGCCTTTGGAACTTATAAACTCCTTGTAATTGAACTAATGGATGTTTATCTGCCACAAGGCAAATTTTAATACAACTTTTAACAACGGATCTCTTGGCTCTCGCATCGATGAAGAACGCAGC
+
IIIIIIIIIIIIIIIIIIIIIIIIIIIIIIIIIIIIIIIIIIIIIIIHIIIIIIIIIIHIIIIIIIIIIIIGHIHIIIIHIIIIIIIIIIHIHIIIIIHIIIIIIIIIIIIIIIIIIIIIIIIIIIIIIIIIIIIIIIIIIIIIIIIIIIIIIIIIIIIIIIIIIIIIIHIIIIIHIIIIIIIIIIHIIIIIIIIIIHIIIIIIIIIIIIIIIIIIIIIGGEHIIIIIIIHHHHEIIIIIIIIGIIIIIIIIIIIIIIIIIIIIIIIDDDDD
@HWI-D00621:464:HFY7KBCXY:1:1103:13182:91539 1:N:0:AAGAGGCATGAACCTT
AAGTCGTAACAAGGTTTCCGTAGGTGAACCTGCGGAAGGATCATTATCGTACAATGGAGGTGCTGGGGTTGTCGCTGACTTTTGAAAGGGTCGTGCACACCTCGGTGCTCTCGCACACAATCCATCTCACCCCTTTTGTGCATCACCGCGTGGGGACCCCTTTTGGCTAGCTGAGGGGGGTTTTCACGTTTTTACACAGACACCCTTTTAATGCAATGTGTAGAATGTCTATACTTTTTGCGATCACACGCAATCAATACAACTTTCAACAACGGATCTCTTGGCTCTCGCATCGATGAAGAACGCAGC
+
IIIIIIIIIIIIIIIIIIIIIIIIIIIIIIIIIIIIIIIIIIIIIIIIIIIIIIIIIIIIIIIIIIIIIGIIHIIIIIIFHHHHHIIIIIIIIIIIIIIIIIIIHIIIIIIIIIIIIIIIIIIIIIIIIIIIIIIIIIIIHHIIIIIIIIIIIIHIIIIIIIIIIHIIIIIIIIIIIIIIIHGHHIIIIHFIIIIHIIIHIIIIIHGHIIIIHIIIIIIIIIIIIIIIIIHCIIIIIIIIIHHIHIHHIHIIHIHHIIHHIIIIIIIIIHIIIIIIIHIIIIIIIIIIGIIIHHHIIIIIIIIGDDDAA
@HWI-D00621:464:HFY7KBCXY:1:1103:13570:91564 1:N:0:AAGAGGCATGAACCTT
AAGTCGTAACAAGGTTTCCGTAGGTGAACCTGCGGAAGGATCATTATCGTACAACTGAGGTGCAAGGGCTGTCGCTGACCTTCAAAGGTTGTGCACGCCCAAGCACTCTTACACATCATCCATCTTACCCCTTTGTGCATCACCGCGTGGGCCCCCCTTTGCAGGAGGGCTTGCGTTTTCACATAAAACTTGATATAGTGTAGAATGGTTTCTTTTGCGGTCACACGCAATTAATACAACTTTCAACAACGGATCTCTTGGCTCTCGCATCGATGAAGAACGCAGC
+
IIIIIIIIHHIIIIIIIIHIIIIIIIIIIIIIIIIIIIIIHHIIIIHIIIIIIIIIIHIIHHHIIIIIIIIIIIIIIIIHIIIIIIIIIIIIIIIIIIIIIIIIIIIIIIIIIIIIIIIIIIIIIIIIIIHIIIIIIIIHIIHIIIIIIIIIIIIIIIIIIIIIIIIIIIIIHIIIIIIIIIHIHIIIIIIIIIIIIIIIIIIIIIIHHIIIIIIIIIIIIIIIIIIIIIIIIIHGGIIIIIIIHIIIHIIIIIIIIIHIIHIIIIIIIIIIIIIIIIIHGDDDDD
@HWI-D00621:464:HFY7KBCXY:1:1103:5775:92086 1:N:0:AAGAGGCATGAACCTT
AAGTCGTAACAAGGTTTCCGTAGGTGAACCTGCGGAAGGATCATTATCGTACAACGGGGGTGCAAAGGCTGTCGCTGACCTTCCAAAAGGTCGTGCACGCTCGAGCACTCCCATACATCCGTCTCACCTTTGTGCATCACCGCGTGGGTCCCCTTTGCAAGGAGGGCTCACGTTTTCACACAAAAACTTGATACAGTGTAGAATGTTATTTTTGCGGTCACACGCAATCAATACAACTTTCAACAACGGATCTCTTGGCTCTCGCATCGATGAAGAACGCAGC
+
IIIIIIIIIIIIIIHIIHIIIIIIIIIIIIIIIIIIIIIIIIIIIIIIIIIIIIIIIHIIIIIIIIIIIIIIIIIIIIIIIIIIIIIIIIHIGIIIIIIIIIIIIHHIIIIIIIHIIIIIIIIIIIIIIIIIIIIIIIIIIIIIIIHIIIIIIIIIIIGIIIIIIIIHIIIIHIIIIIIIIIIIIIIIIIIIIHIIIIHIIIIIIIIIIIIIIIIIHIIIIIIIIIHIIIIIIIIIIIIIIIIIIIIIIIIHIIIHEHIHIHHHHEIIIIIIIIIIHDDDD@D
@HWI-D00621:464:HFY7KBCXY:1:1103:15835:92151 1:N:0:AAGAGGCATGAACCTT
AAGTCGTAACAAGGTCTCCGTAGGTGAACCTGCGGAGGGATCATTACCAAACGGCCCTCTAGGCCTTGGACCTTGTCAACCCGTGGAAGATGAAATGTGCCTCGGCGCGGCCCGGTCATCCCCGGGGGCGCCGCCCTTTATGCTCAAATCAGTCTTTGAGTCTGAATATGAAACAAGAATCAAAACTTTCAACAAAGGATCTCTTGGCTCTCGCATCGATGAAGAACGCAGC
+
IIIIIIIIIIIIIIIIIIIIIIIIIIIIIIIIIIIIIIIIIIIIIIIIIIIIIIIIIIIIIIIIIIIIIIIIIIIIIIIIHIIIIIIIIIIIIIIIIIIIIIIIIIIIIIIIIIIHIIIIIIIIIIIIIIIIIIIIIIIIIIIIIIIHIIIIIIIIIIIIIIIIIIIIIIIIIIIIIIIIIIIIIIIIIIIIIIIIIIIIIIIIIIIIIIIIIIIIIIIIIIHIIIIIDDDD
@HWI-D00621:464:HFY7KBCXY:1:1103:11935:92275 1:N:0:AAGAGGCATGAACCTT
AAGTCGTAACAAGGTTTCCGTAGGTGAACCTGCGGAAGGATCATTATCGTACTACAGAGGTGCTCAGGTTGTCGCTGACCTTTTGGTCGTGCACGCCTGAGTGCTCTCAATCCATTTCACCCATTGTGCATCACCGCGCGGGGTCTCCCCCCTCTTGAGAGGGGGAGGCTCGCGTTTTTCACACGAACACCCTTCTAGTTTAGAATGTCATTCATTTGCGATCATACGCAATCAATACAACTTTCAACAACGGATCTCTTGGCTCTCGCATCGATGAAGAACGCAGC
+
IIIIIIIIHIIIIIIIIIIIIIIIIHIIIHIIIIIIIIIGIIIIIIIIIIIIIIIIIIHIIIIIIIIIIIIIIHIIIHHHIIIIIHIIHIIIIIIIIIIIIHIIIIIIIIIIIIIIIIIIIIIIIIIIIIIIIIIIIIIIIIIIIIIIIIIIIIIIIHIHIIIIIIIIIIIIIIHIIIIIHIIIIGHIIIIIIIHIIIIIIIIIHIIIIIIHIIIIIIIIIIIIIIIIIIIIGIIIHGIIIHIIIIIIIIIIIIIHIIIIIIIHIIIIIIIIIIIIIIIIIICDDDD
@HWI-D00621:464:HFY7KBCXY:1:1103:15755:92499 1:N:0:AAGAGGCATGAACCTT
AAGTCGTAACAAGGTTTCCGTAGGTGAACCTGCGGAAGGATCATTCATAATAAGTGTTTTATGGCACTTTTTAAATCCATATCCACCTTGTGTGCAATGTCAGTCGATCTTCTTCATGGAGATCGACCAAACATCAACCTTTATCTTTTAACTCTTTGTCTGAAAAATATTATGAATAAACAATTCAAAATACAACTTTCAACAACGGATCTCTTGGCTCTCGCATCGATGAAGAACGCAGC
+
IIIIIIIIIIIIHIIIIIIIIIIIIIIHHIIIIIIIIIIIIIIIIIIIIIIIIIIIIIIIIHHIIIHIIIIIIIIIIIIIIIIIHIIIIIIHIIIIIIIIIIIIIIIIIIIIIIIIIIIIIIIIIIIIIIIIHIIIIIIIIIIIIIIIHIIIIIIIIIIIIIGIIIIIIIIIIIIIIIIIIIIIHIIIIIIIHIIIIIIIIIIIIIIIIIIIIIIIGIIIIIIIIIIIIIIIIIIIIDDDDD
@HWI-D00621:464:HFY7KBCXY:1:1103:13500:92744 1:N:0:AAGAGGCATGAACCTT
AAGTCGTAACAAGGTTTCCGTAGGTGAACCTGCGGAAGGATCATTAGTGATTATGAACGGTTGTCTTCTGTGCTGGCTGCGGCAAGTGCACGGAGGTGACTTTCATCCAACACCCTTGTGAACCTTTGGCCTCTTGCTGGCTTCGGCTGGCTGAGGATTTACACAAACTCGCATGTATTGAGGACCCATTATGTGCGCAAGCACTACTATAATACAACTTTCAACAACGGATCTCTTGGCTCTCGCATCGATGAAGAACGCAGC
+
HIIHHIIIIIHHHIIIIIIIIIIHIIIIIHIIIIIIHHHHIIIHHIIIIHIIIIIIIHIIIIEHHHIIIIIIIIIGIIHHIIIIGIIIIIIIIIIIIIIIIIIIIIIIIIIIIIIIIHIIIHIIHIIHIIIIIIIIIIHHDIHIIIIIIIIIIIIIIIIIIIIIHHIIIIIHIIIHIIIIHIIIHIIIHIIIIIIIIIIIHIIIIIIHHHIHIHHIIHIIIIIIHHGIHFIIHIIIIIIIIIIIIIIIGHIIIIIHEGIDDDBD
@HWI-D00621:464:HFY7KBCXY:1:1103:14761:92559 1:N:0:AAGAGGCATGAACCTT
AAGTCGTAACAAGGTTTCCGTAGGTGAACCTGCGGAAGGATCATTAGTGATTATGAACGGTTGTCTTCTGTGCTGGCTGCGGCAAGTGCACGGAGGTGACTTTCATCCAACACCCTTGTGAACCTTTGGCCTCTTGCTGGCTTCGGCTGGCTGAGGATTTACACAAACTCGCATGTATTGAGGACCCATTATGTGCGCAAGCACTACTATAATACAACTTTCAACAACGGATCTCTTGGCTCTCGCATCGATGAAGAACGCAGC
+
IHIHIIIIHIIIIIIIIIIIIIIIHIIIIIIIIIIIIIIHIIIIIIIHIIIIIIHIIIIIIIIIIIIIIIIIIIIHIIHGHIIIIIIIIIIIIIIIIIIIIHIIIIIIIIIIIIIIIIIIIIIIIIIIIHHIIIIIIIIIIIIIIIIIIIIIIIIIIIIHGHHIIIHIIIIIIIIIIIIIIHGHHIIIIIIIIIIHIIIIIIIIIIIIIIIIIIIIIIIIIIIIIIIIIGIIIIIIIIIIHIIIIHIIIIIIIIIIIHIDDDDD
@HWI-D00621:464:HFY7KBCXY:1:1103:6165:92874 1:N:0:AAGAGGCATGAACCTT
AAGTCGTAACAAGGTTTCCGTAGGTGAACCTGCGGAAGGATCATTATCGTACTACAGAGGTGCTCAGGTTGTCGCTGACCTTTTTGGTCGTGCACGCCCGAGTGCTCTCAATCCATTTCACCCTTTGTGCATCACCGCGCGGGGTCTCTTCCTCTTGGCTTGCTTCAAGAGGGGGAGGTTCGCGTTTTTCATACAAACACCCTTCTAGTTTAGAATGTCATTCATTTGCGATCATACGCAATCAATACAACTTTCAACAACGGATCTCTTGGCTCTCGCATCGATGAAGAACGCAGC
+
IIIIIHIIIIIIIIIIIIIIIIIIIIIIIIIIIIIIHIGHIIHEEHIIIIIIIIIIIIIIHIIIIHIIIIHHHIIIIFIHHIIIIIIHHIIIIHIIIIIIHIIIIIIIIIIIIIIHIIIIIHIIHIIIIIIIIIIIIIHIIIIIIIIIIIIIIIIIIIIIIIIIIIIIIIIIIIIIIIHIIHIIIHIHHIIIIHIHHHHIHIIHIIIIHHHHIHIHHHFHIIIIIIIIIIIHHGHIIIIIIGHIIIIIIIIIHGIIIIIIIIIIIIHIHGHIHIIIIHG?HHHIIIIGIIIIDDDDC
@HWI-D00621:464:HFY7KBCXY:1:1103:7143:92845 1:N:0:AAGAGGCATGAACCTT
AAGTCGTAACAAGGTTTCCGTAGGTGAACCTGCGGAAGGATCATTATTGAATAAAAACTTGAACAGGCTGTTTTTTGCTGGCCCTCCTCTCAGAGGGCATGTGCACGCTTGTCATTTTTTGTTTCTCCAACTGTGTGCACACATTGTAGACCTGCCCCCCTGGTGTAGAGTCTCGTATGGGATTTGATTGAGGATTGCTTATGCTTTCCTTGCAGGTGGTCTATATTCTTCACTACCTTTTTATGTTTTGAATGGGATAATAAAGTTTATACAACTTTCAGCAACGGATCTCTTGGCTCTCGCATCGATGAAGAACGCAGC
+
IIIGHIIIIIIIIHIHIIIIIIHIIIIIIIIIIIIHIIHIIIIIIIGHIIIIIGIIIHIIGIIIIIIGIIIIIIIIIIIIIIIIIIIIHIIIIIIIIIIIIIIIIIIIIIIIIHHIIIIIIIIIHIIIIIIIIIIIIIIIIIIIIIIIIIIIIHIGHIIIIIIIIIIIIIIIIIIHIIIFHIIIIIGIHIIHIIIIIHIIIIIIIIIIHHHIIIIIIHHHHIHHHHHIHHIHHHFHHIIIIIIIIIIIIIHIIIIIIIIIIIIIIIHHIHHIIHIIIIIIIIIIHHIIIIIIIIIIIIIIIIIHHIIIIIIIIIIICDDDD
@HWI-D00621:464:HFY7KBCXY:1:1103:19313:92856 1:N:0:AAGAGGCATGAACCTT
AAGTCGTAACAAGGTTTCCGTAGGTGAACCTGCGGAAGGATCATTCATAATAAGTGTTTTATGGCACTTTTTAAATCCATATCCACCTTGTGTGCAATGTCAGTCGTTCTCTCTTTTGGGAACGACCAAACATCAACTTATTCTTTAACTCTTTGTCTGAAAAATATTATGAATAAAATAATTCAAAATACAACTTTCAACAACGGATCTCTTGGCTCTCGCATCGATGAAGAACGCAGC
+
IIIIIIIIHIIIIIIIIIIIIIIIIIHIHHIIIIIIIIIIIIIIIIIIIIIIIIIIIIIIIIHIHIIIIIIIIIIIIIIHHIIIIIIIIHIHIIIIIIIIIIIIIIIIIIIIIIIIIIHIIIIIHIHIIIHIIIIHIIIIIIIIIIIHHHIIIIIIHIIIIIIIIIIIIIIIIIIIIIIIIIIIIIIIIHIHHIHIIIIIIIIIIIHIIIIIHIIHHIIIIGIIHIHIGIIIIIIDDAAD
@HWI-D00621:464:HFY7KBCXY:1:1103:15135:93183 1:N:0:AAGAGGCATGAACCTT
AAGTCGTAACAAGGTTTCCGTAGGTGAACCTGCGGAAGGATCATTATTGAATAAAACTTGGTTGGGCTGTTGCTGATCCCTCGGGGTATGTGCACGCCTTTCCACCTTTTTCAACCACCTGTGCACCTTTGTAGACCCTGGATATCTCTCGAGTTGTTAAAACTTGGTTTGAGGACTGCTGTGCTTGCAAGAGTCAGCTTTCCTTGCATTTCTGGGTCTATGTCTTTCATATACACTGTATGTCACAGAATGTTATTGATAAGGCTTTGCCTTTTAAATTAATACAACTTTCAACAACGGATCTCTTGGCTCTCGCATCGATGAAGAACGCAGC
+
IIIHIIIHIIGHHIIIIIIIIIIIHIIIIIIIIIIIIIHHIIIIIIIIIHIHHHHEEHIIHIIIIIIIIIIHIIIIIIIHHHHHHIIIIIIII;IHIIIIIIIGHHHIIIIHIIIHIIHHHIIIIIIIIIHIIIIHHHHHGFHHHHIHGHHIIIIIIIIHHHIIIHIIHIIIIIIIIIIIIIHGHIGIIIIIIIHHHHIIIIIIIGIIIIIIIIIIIHHIIHHCIIIIIIHHHIHIHHEIIIIIIIIIHEIIIIIGIIIIIIIIIIIIHHIHIIIHIIIIIIIIIIIHHIHIIIIIIIIIIIIIIIIIIIGIIIIIIIIIIIGIIHHIIDDDDD
@HWI-D00621:464:HFY7KBCXY:1:1103:12746:93477 1:N:0:AAGAGGCATGAACCTT
TCGTAACAAGGTTTCCGTAGGTGAACCTGCGGAAGGATCATTATCGTACTACAGAGGTGCTCAGGTTGTCGCTGACCTTTTGGTCGTGCACGCCTGAGTGCTCTCAATCCATTTCACCCATTGTGCATCACCGCGCGGGGTCTCCCCCCTCTTGAGAGGGGGAGGCTCGCGTTTTTCACACGAACACCCTTCTAGTTTAGAATGTCATTCATTTGCGATCATACGCAATCAATACAACTTTCAACAACGGATCTCTTGGCTCTCGCATCGATGAAGAACGCAGC
+
IIIIIHIIIIIIIIIIIIIIIIIIHIIIIIIIIIIHIIIIIIIIIIIIIIIIIIIIIIIIIIIIIIIIIIIIIIIIIIIHIIIIIIIIIIIIIIIIIIIIIIIIIIIIIIIIIIIIIIIIIIIIIIIIIIIIIIIIIIIIIIIIIIIIHIIHHIIIIIIIIIIIIIIIIIIIIIIIIIIIIIIIIIIIIIIIIIIIIIIIIIIHIIIIIIIIIIIIIIIIIIIIIIIIGIIIIIIIIIIIIIIIIIIIIIIIIIIIIIHIIIIIIIIIIIIIIIIIIIIDDDBD
@HWI-D00621:464:HFY7KBCXY:1:1103:11295:93804 1:N:0:AAGAGGCATGAACCTT
AAGTCGTAACAAGGTTTCCGTAGGTGAACCTGCGGAAGGATCATTATTGAATAAAAACTTGAACAGGCTGTTTTTTGCTGGCCCTCCTCTCAGAGGGCATGTGCACGCTTGTCATTTTTTGTTTCTCCAACTGTGTGCACACATTGTAGACCTGCCCCCCTGGTGTAGAGTCTCGTATGGGATTTGATTGAGGATTGCTTATGCTTTCCTTGCAGGTGGTCTATATTCTTCACTACCTTTTTATGTTTTGAATGGGATAATAAAGTTTATACAACTTTCAGCAACGGATCTCTTGGCTCTCGCATCGATGAAGAACGCAGC
+
IHIHIIIIIIIIIIIIIIIIIIIIIIHIIIIIIHIIIIIIIIHIIIHIIIIHIHIIIIIH@CHHIIIIIIIIIIIIIHIIIHIIIIIIIIIIIIIIIIIIIIIIIIIIIIIIIIIIIIIIIIIIIIIIIIIIIIHIIIIIIIIIIIIIIIIIIIIIIIIIIIIIIIIIIIIIIIIIIIIIIIIIHHIIIHIIHHIIIIIIIHHIIIIIIIIIIIIIIIHHIIIIHIIIHEFIIHEHGHHIIHHEIIIGIHHIIIHIIIIIIIIIHHFHHHFFHHIHHHIIIIIHIIIIIIIIHIIHHIIIHIHIIIIIIIIIIIIGDDDDD
@HWI-D00621:464:HFY7KBCXY:1:1103:12675:96213 1:N:0:AAGAGGCATGAACCTT
AAGTCGTAACAAGGTTTCCGTAGGTGAACCTGCGGAAGGATCATTATTGAAATAGCATGACGAGTTGTCGCTGGCCTCTTTCAAGTTGGCCGTGCACGCTCCGTCGTTCTTTTATTTCTCCATCTATTTGTGCACATCTTGCATGTTTCTCAAGGGGAGTGGGTTTTGTTCCAGGGGCTTCCTTGGATTCCATTAGGTCTGCTTTGCAAACATCTGTATTTGCGGGCTTTCCTTGCCATTTCTCTTGGGACCATGTCATTATCACATACATATATATACCATGAATGAAAACATTTGATGCATGACACAACTTTCAGCAACGGATCTCTTGGCTCTCGCATCGATGAAGAACGCAGC
+
IIIIIIIIIIIIIIIIIIGHIIIIIHIIIIIIIIIIIIIIIIIIIIGHIHIIHGHIIHHHIIIIIHIIIIIIIIIIIIIHIIHIIIIIHIIIGIIIIIIIIIIIIIIIIIIHIHIIIIIIIIIIIIIIIHIHHIIIIIIIIIIIIIIIIIIIIHIIIHHGIIIIIHHIIIHHHIHHHIHIHIIIIIIIIIIIIIIIIIIIIIIIIIIIIIHIIIIIIIHIIIIIHHIIIIIIIHIIHIIIIIIGIIIIIIHHHHFCHIIIIIIIHIHIHHEHHHHIHCIIHIIIHIIIIIFIHIIIIIIIIHIIIHGHIIIIIIIHGIIIIIIHIIIIIHIIHCIIIIHIIIIIIHIIIIIIDDDAB
@HWI-D00621:464:HFY7KBCXY:1:1103:18112:96600 1:N:0:AAGAGGCATGAACCTT
AAGTCGTAACAAGGTTTCCGTAGGTGAACCTGCGGAAGGATCATTATTGAATAAAACTTGGTTGGGCTGTTGCTGATCCCTCGGGGTATGTGCACGCCTTTCCACCTTTTTCAACCACCTGTGCACCTTTGTAGACCCTGGATATCTCTCGAGTTGTTAAAACTTGGTTTGAGGACTGCTGTGCTTGCAAGAGTCAGCTTTCCTTGCATTTCTGGGTCTATGTCTTTCATATACACTGTATGTCACAGAATGTTATTGATAAGGCTTTGCCTTTTAAATTAATACAACTTTCAACAACGGATCTCTTGGCTCTCGCATCGATGAAGAACGCAGC
+
IIIIIIIIIIIIIIIIIIIIIIIHIIIIIIIIIIIIIIIIIIHHIIIIHIIHIIIIIIIHIIIIIHIIIIIHIIIIIIIFHIIHIIIIIIIIIIIIIIIHIIIIIIIIIIIIHIIIIIIIIIIIIIIIIIIIIIIIIIHIIIIIIIIIIIHIIIIIIIIHHIIIIIIIIHIHIHIIIIIIIIIIIIIHIIHIIHIIIIIIIEIIIIIIIIIIIIIIIIIIHHHHIIIHIIIHIIIIIIIHFIIIIIIIHIHIHHHIHIIIIIIIIIIIIHIIIIIIHHHHIIIHHIIIIIHIIIIHGIIIIIIIIIGIIIIIIIHIIIIIIIIIIIIHHB@DAD
@HWI-D00621:464:HFY7KBCXY:1:1103:8552:97112 1:N:0:AAGAGGCATGAACCTT
AAGTCGTAACAAGGTTTCCGTAGGTGAACCTGCGGAAGGATCATTATTGAAATAGCATGACGAGTTGTCGCTGGCCTCTTTCAAGTTGGCTGTGCACGCTCCGTCGTTCTTTTATTTCTCCATCTATTTGTGCACATCTTGCGTGGTTCTCAAGGGGAGTGGGTTTTGTTCCAGGGGCTTCCTTGGATTCCATTAGGTCTGCTTTGCAAACATCTGTATTTGCGGGCTTTCCTTGCCATTTCTCTTGGGACCATGTCATTATCACATACATATATATACCATGAATGAAAACATTTGATGCATGACACAACTTTCAGCAACGGATCTCTTGGCTCTCGCATCGATGAAGAACGCAGC
+
HFIHIIHHHIIIIIIIIIIIIIIIIIIIIIIIIIIEHHHHIIIIIIFHIHIIIEDHIIHHIIIHHIIIIIIIIIIIIIIFHHIIIIIHHIIHIIIIIIIIIIIIIIIIIIIIIIHIIIIIIIIIIHIIIIIIIIIIIIIHIIHIIIIIIIHHHIHHHHIIIIIIIIIIIIIHIHIHHIIIHHIHHIGIIIIIIIHIHIGIIIIHIIIIHHHHHEHIIIHHIIHIIHIIIIHIIHIHCIIIIHIIIHIIIIIIIHFD@IIIIIHHIHIIHIIIIIIHIIHGHIIIIIIIIIIIHIIHIIIIIIHIH=IIIIIHIIIIIIIIIHHHHIIIIIIHIIIIIIIIIIIIHHIIIIIIDDDDD
@HWI-D00621:464:HFY7KBCXY:1:1103:19167:97001 1:N:0:AAGAGGCATGAACCTT
AAGTCGTAACAAGGTTTCCGTAGGTGAACCTGCGGAAGGATCATTATTGATTTCACAAGATGTGCTGGCAAACCAATTGGTCTGCATGTGCACTCTGCAAAATCTCCTCTTACCCCATTGTGCACATTTCAGTAGGCAAACAAAATTCACAGAGCAGTCTGTGGAAATCATTTGCCTATGCTTTTTTTATCAAACACCATGCCAGAATGATGTACAGAAGTAAGCTCTTAAGAGCTAAACTTTTTAATACAACTTTCAACAATGGATCTCTTGGTTCTCGCATCGATGAAGAACGCAGC
+
IHIHIIIGIIIIIIHHIIHIIIGHIIIFHIIIIIIIIHIIIIIIIIHIIHIIIHIIIHIIIIIIIIHIIIIIIIIIIIIHIHIIIIIIIIIHIIIIHIIIIIIIIIIIIIIIIIIIIIIIHIIIIIIIIIIHHIIHHIHHIIIIIIIIIIIIIIIIIIIIIIIIIIIIIIIIIIIHIIIIIIIIIIIIIIIIHIHHIHIIIHHIHIIHHIIIHHHIIIIIIIIIIIIIIIIIHIIIIIIIIIIIIIIHHGGHHIHIIIIGIIIIIIHHHHHGHEHDHGIIIIHHIIIIIIHHGHADD@D
@HWI-D00621:464:HFY7KBCXY:1:1103:4794:97278 1:N:0:AAGAGGCATGAACCTT
AAGTCGTAACAAGGTTTCCGTAGGTGAACCTGCGGAAGGGTCATTCACAAACGAGTGTTTTATGGCACTCTTTAAAAATCCATATCCACCTTGTGTGCAATGTTTGTTGGGAAAGTCTTTTCTTTCCCTTCATAAATATCAACCTATATCTTTAACAACATTCGTCTGATAACATATTATGAATATACTTAATTCAAAATATAACTTTCAACAACGGATCTCTTGGCTCTCGCATCGATGAAGAACGCAGC
+
IIIIIIIIIIIIHIIIHHHIIIIIIIIIIIIIIIIIIIIIIIIIIIHIIIGIIIIIIIIIIIIIIHIIIIIIIIIIIIIIIIIHIHIHIIIIIIIIIIIIIIIIIIIIIIHHIIIIIIIIIIIIIIIIIIIIIIIHIHIIIIIIIHHHIIIIIIIHIHHHIIIIIIIIHHIIIIIIIIIIIIIIIIIIIIIIIIIGIIIIIIIIIIHIHHHIHHIIIHHGIIIIHGIGIIIHHHIGIIIIIIIHGCDAAAD
@HWI-D00621:464:HFY7KBCXY:1:1103:11577:97339 1:N:0:AAGAGGCATGAACCTT
AAGTCGTAACAAGGTTTCCGTAGGTGAACCTGCGGAAGGATCATTATCGTACAACTGAGGTGCAAGGGCTGTCGCTGACCTTCAAAGGTTGTGCACGCCCAAGCACTCTTACACATCATCCATCTTACCCCTTTGTGCATCACCGCGTGGGCCCCCCCTTTGCAGGAGGGCTTGCGTTTTCACATAAAACTTGATATAGTGTAGAATGGTTTCTTTTGCGGTCACACGCAATTAATACAACTTTCAACAACGGATCTCTTGGCTCTCGCATCGATGAAGAACGCAGC
+
IHHHIIIIHHIIIIHIIIIGHIIIHHIHIHIIIIIGEHHHIIIIHHHIIHIHIIIIIHIHHHHIIHHHHIIHIIIIHIIHIIIIIIIIGHIIIIIIIHIIIIIIIIHGHHIIIIIIIIIIIHGIIIIIHIIIIIIIIIIIHIIIIIIIIIIIIHIIIIIIIIIIIIIIIIHHIIIHHIHH?HIHHFIIHIIIIHIHHHHIIIIIIIIIGIIIIIIIIIIIHIGIIIIIIIIIIIIHGHIIIIHGIIIIIIIIIIIGIIIIIIIIHHGIIIIIIIIIIIIIIHDBD@B
@HWI-D00621:464:HFY7KBCXY:1:1103:12517:97819 1:N:0:AAGAGGCATGAACCTT
AAGTCGTAACAAGGTTTCCGTAGGTGAACCTGCGGAAGGATCATTATCGTACTACAGAGGTGCTCAGGTTGTCGCTGACCTTTTTGGTCGTGCACGCCCGAGTGCTCTCAATCCATTTCACCCTTTGTGCATCACCGCGCGGGGTCTCTTCCTCTTGGCTTGCTTCAAGAGGGGGAGGTTCGCGTTTTTCATACAAACACCCTTCTAGTTTAGAATGTCATTCATTTGCGATCATACGCAATCAATACAACTTTCAACAACGGATCTCTTGGCTCTCGCATCGATGAAGAACGCAGC
+
IIIHIIIIIIIIIIIHIHIIIIIIIIIHIIIHIIIIIIIHIIGIIIIIIIHIIHIIIGIHIIIIIIIIHIIIIIIIIHIHHIIIIHIIIIIIIIIIIIIIIIIIIIIIIIIIIIIIIIIHIIIIIIIIIIIIIIIIIIIIIIIIIIIIIIIIIHIHIIIIIIIIIIIIHHHIIIIIHIIIHIHHHIIIIIHHIIHIHIIIIIHIIEEFH@GHHIHHIIIIIIIIIIIIIIIIGIIHIIIIHCIIIIHIIIIIIIIIIHHIIIGIHGIIHIHHHDHCHIIIHIIHIHIIIIIGCDDDD
@HWI-D00621:464:HFY7KBCXY:1:1103:6266:98195 1:N:0:AAGAGGCATGAACCTT
AAGTCGTAACAAGGTTTCCGTAGGTGAACCTGCGGAAGGATCATTATCGTACTACAGAGGTGCTCAGGTTGTCGCTGACCTTTTTGGTCGTGCACGCCCGAGTGCTCTCAATCCATTTCACCCTTTGTGCATCACCGCGCGGGGTCTCTTCCTCTTGGCTTGCTTCAAGAGGGGGAGGTTCGCGTTTTTCATACAAACACCCTTCTAGTTTAGAATGTCATTCATTTGCGATCATACGCAATCAATACAACTTTCAACAACGGATCTCTTGGCTCTCGCATCGATGAAGAACGCAGC
+
IIIIIIIIGHIIHIIIIGIIIIIIIGIHIIIIIHIIIIIIIIIIIIHIIIIIIIIIIIIIIIIIIIIHIIIHHHIIIIIHIIIIIHIIIIIIIIIIIIIIIIHIIIHHIIIIIIIIIIIHHIIIIIIHHIIHHHIIIIIHHIIIIIIIIIIIIIIIIHIIIIIIIIHHHHIIIIHHIIIIIIIIIIIIHIHIHHIIHIHIIIHHHIIIIIIIIIIHIIHIHIIHHIIIIHHIIIIHIIIIHHIIIIIIIIIHIIIHIHIIIIIHGIIIHIHIHIHHIIHIIFHHIHGD0IHDAD@DD
@HWI-D00621:464:HFY7KBCXY:1:1103:7358:98078 1:N:0:AAGAGGCATGAACCTT
AAGTCGTAACAAGGTTTCCGTAGGTGAACCTGCGGAAGGATCATTATCGTACAACGGGGGTGCAAAGGCTGTCGCTGACCTTTCAAAAGGTCGTGCACGCTCGAGCACTCCCATACATCCATCTCACCTTTGTGCATCACCGCGTGGGTCCCCTTTGCAAGGAGGGCTCACGTTTTCACACAAAAACTTGATACAGTGTAGAATGTTATTTTTGCGGTCACACGCAATCAATACAACTTTCAACAACGGATCTCTTGGCTCTCGCATCGATGAAGAACGCAGC
+
IIIIIIIIIIIIIIIIIIIIIIHIHIIIIIIIIIIIIIIHIIIIIIIIIIHIIIIIIIIIIIIIHHIHHIIIIIIIIIIHIIIHIIIIIIIIIIIIIIIIIIIIIIIIIIHIIIIIIIIIIIHIIIIHHHIHIIIIIIIIIIIIIIIIIIIIIIIIIIIIHIGIIIIIHHHIHIIHIIIIIIIIHHHIIIHHIIHIIHHIIIIIIIIIIIIIIIHHHHHIIIIIIIIIIHHHHEIIHIIIIIIIIIIIGIIIIIIIIHHIIIIIIIHIIIHGHEIIHHDDDDD
@HWI-D00621:464:HFY7KBCXY:1:1103:9143:98086 1:N:0:AAGAGGCATGAACCTT
AAGTCGTAACAAGGTTTCCGTAGGTGAACCTGCGGAAGGATCATTATCGTACACCGGGGGTGCGAGGGCTGTCGCTGACCCTTCAAAAAAGGTTGTGCACGCCCGAGCGCTCTCAAACATCCATCTCACCCCTTTGTGCATCACCGCGTGGGTCCCCTTTGCGGGGGGCTTGCGTTTTCACATAAAACCCCACACTGTGTAGAATGTTTTCTTTTGCGCTCACACGCAATCAATACAACTTTCAACAACGGATCTCTTGGCTCTCGCATCGATGAAGAACGCAGC
+
IIIHIIIIIIIIIIIIIIIIIIIIIIIIIIIIIIIIIIIIIIIIIIIIIIHHHIIIIIIIIIGHIIIIIIIIIIIIIIIHIIIIIIIIIIIHIIIIIIIIIIIIIIIIIIIIIIIIIIIIIIIIIIIIIIIIIIIIIIIIIIIIIIIIIIIIIIIIIIIIIIIIIIIIIHIIIIIIIIIIIIIIIIIIIIIIHGIIIIIIIIIIIIIIIIIIIIIIIIIHIHHHIIIIG?IIIHIIIIIIIIIIIHIIIIIIIHIIIIIIIHIIHIIIIIIIIIHGIIIIDDDAD
@HWI-D00621:464:HFY7KBCXY:1:1103:11673:98235 1:N:0:AAGAGGCATGAACCTT
AAGTCGTAACAAGGTTTCCGTAGGTGAACCTGCGGAAGGATCATTATCGTACTACAGAGGTGCTCAGGTTGTCGCTGACCTTTTGGTCGTGCACGCCTGAGTGCTCTCAATCCATTTCACCCATTGTGCATCACCGCGCGGGGTCTCCCCCCTCTTGAGAGGGGGAGGCTCGCGTTTTTCACACGAACACCCTTCTAGTTTAGAATGTCATTCATTTGCGATCATACGCAATCAATACAACTTTCAACAACGGATCTCTTGGCTCTCGCATCGATGAAGAACGCAGC
+
IIIIIIIIHIIIIIIIIIIIIIIIIIIIIIIIIIIIIIIIIIIIIIIIIIIIIIIIIIIIIHHIIIIHIIIIIIIIIIIHIIIIIIIIIIIIIIIIIIIIIIIIIIIIIIIIIIIHIIIIIIIIIIIIIIIIHIIIIHIIIHIIHHIHHIIIIIIIIIIIIIIIIIIIIIIIIIHIIIIHIIIIIIHHIIIIIIIIIIIIHHGIIIIIIIIIIIIIIIIHHIIIIIIIIIHIIIHHDHIIIIIIIIIIIIIIIIIIIIIIIIIIHIIIIIIIIIIHIIIIIIDCDAB
@HWI-D00621:464:HFY7KBCXY:1:1103:16070:98240 1:N:0:AAGAGGCATGAACCTT
AAGTCGTAACAAGGTTTCCGTAGGTGAACCTGCGGAAGGATCATTATAGTACAATAGAGGCACCTGGGCTGTCGCTGTCCTTAAAAGGATGTGCACGCCCAGAGTGCTCTCTCACATCCATCTCACCCCTTTGTGCATCACCGCGTGGGGCCCTCTCTTTTGGCTTGTTCCAGAGGGAGGGGTTCACGTTTTTACAAAAACAACCCATTAATGCATGTAGTAGAATGTCTTACTTTTTTGCGGTCACACGCAATCAATACAACTTTCAACAACGGATCTCTTGGCTCTCGCATCGATGAAGAACGCAGC
+
IIIIHIIIIIIIIIIIIIIIIIIIHIIIIIIIIHIIIIIIIIIIIIIIIIIIIIIIIIHHHGIIIIHIIIGHHHIIIIIHHIIIIIHHIIIIIHIIIIIIIIIIIIIIIIIIIIIIIIIIIIIIIIIIIHIHIIIIIIIIIIIIHHIIHHIIIIIIIIHIIIGIIIIIIIIIIIIIIIIIIIIIIHIIIIIIIHHIIIIHIIHIHIIHIGHHIIIIGIIIHIIIIIIIIIIHIIIIIIIIIIIIIIIIIIIIIIIIHHGGIIIIIHIIIIIIIIIIHIIIIIGIIIIIGIGIIIIIIIIIIIIGDDBAD
@HWI-D00621:464:HFY7KBCXY:1:1103:11102:98739 1:N:0:AAGAGGCATGAACCTT
AAGTCGTAACAAGGTTTCCGTAGGTGAACCTGCGGAAGGATCATTATCGTACTACAGAGGTGCTCAGGTTGTCGCTGACCTTTTGGTCGTGCACGCCTGAGTGCTCTCAATCCATTTCACCCATTGTGCATCACCGCGCGGGGTCTCCCCCCTCTTGAGAGGGGGAGGCTCGCGTTTTTCACACGAACACCCTTCTAGTTTAGAATGTCATTCATTTGCGATCATACGCAATCAATACAACTTTCAACAACGGATCTCTTGGCTCTCGCATCGATGAAGAACGCAGC
+
IHIHIIIIIIIIIIHIIHGIIIIIIIIHIIIIIHIIIIIIIIHHIIIIIIIIIIIIIHIIIHHHIIIGHIHIIIIIIIHIHIIIIIIIIIIIIIIIIIIIIIIIIIIIIIIIIIIIIIIIHIIIIIIIIIIIIIIIIIIIIIIIHIIHIIIHHHHIIIIIIIIIIIIIIIIIIIIIIIHHIHHHIGIIHIIIIHIIIIIIIIIHIIIIIIIIIIIIIIIIIIIIIIIIHIIGIIIIIIIIIIIIIHIIIIIIIGIHIHIHIGIIHHHGIIIHIIIHIHIIHIBADAD
@HWI-D00621:464:HFY7KBCXY:1:1103:14591:98827 1:N:0:AAGAGGCATGAACCTT
AAGTCGTAACAAGGTTTCCGTAGGTGAACCTGCGGAAGGATCATTATCGTACTACAGAGGTGCTCAGGTTGTCGCTGACCTTTTTGGTCGTGCACGCCCGAGTGCTCTCAATCCATTTCACCCTTTGTGCATCACCGCGCGGGGTCTCTTCCTCTTGGCTTGCTTCAAGAGGGGGAGGTTCGCGTTTTTCATACAAACACCCTTCTAGTTTAGAATGTCATTCATTTGCGATCATACGCAATCAATACAACTTTCAACAACGGATCTCTTGGCTCTCGCATCGATGAAGAACGCAGC
+
IIIIIIIIIIIIIIIIIIIIIIIIIIIIIIIIIIIIIIIHIIIIIHIIIIIIIIIIIIIIIIIIIIIIIIIIIIIIIIIIIHIHIIIIIIIIIIIIIIIIIIIIIIIIIIIIIIIIIIIIIIIIIIIIIIIIIIIIIIIIIIHIIIIIIIIIIIIIIIIIIIIIIIHIIHIIIIHEIIIIIIIIIHIIHHIIHHIIIHIIIIIIIIIIIIIIIIIIIIIIIIIHIIIIIIIIIIIHIIIIIHIIIIIIIIIIIIIIIIIIIIIIIIIIIIHIIIIIIIIIIIIIIIIIIIIIDDDDD
@HWI-D00621:464:HFY7KBCXY:1:1103:11645:99219 1:N:0:AAGAGGCATGAACCTT
AAGTCGTAACAAGGTTTCCGTAGGTGAACCTGCGGAAGGATCATTATTGAATAAAACTTGGTTGGGCTGTTGCTGATCCCTCGGGGTATGTGCACGCCTTTCCACCTTTTTCAACCACCTGTGCACCTTTGTAGACCCTGGATATCTCTCGAGTTGTTAAAACTTGGTTTGAGGACTGCTGTGCTTGCAAGAGTCAGCTTTCCTTGCATTTCTGGGTCTATGTCTTTCATATACACTGTATGTCACAGAATGTTATTGATAAGGCTTTGCCTTTTAAATTAATACAACTTTCAACAACGGATCTCTTGGCTCTCGCATCGATGAAGAACGCAGC
+
IIIIIIIIIIIIIIIIIHIIIIIIIIIIIIIIIIIIIIHHIIIIIIIIIIIIIIIIIIIIEGHIHIIIIIIFHIIIIIHFHIHIIIIIIIIIIIIIIIIIIHIIIIIIIIHIIIIIIIIIIIIIIIIIIIIIIHHIIIIIIIIIIIIIIIHIIIIIIIIIIIIIHHIIIIIIHIIIHIIIIIHIIIIIIIIIHIIIIHHIIIIIIIHIIHGGIIHIHGIIIIHDIIHHHHIHIIIHIIIIIIHIIIIIIIHIIIIIIIIIIIIIHIHHG@IIIIIIIIIIIIIIIIIIIIHIIIHHHIIIIIIIIIIIIIIIIGIIIIIIIIIIIIIIIDDDAD
@HWI-D00621:464:HFY7KBCXY:1:1103:10875:99304 1:N:0:AAGAGGCATGAACCTT
AAGTCGTAACAAGGTTTCCGTAGGTGAACCTGCGGAAGGATCATTATCGTACTACAGAGGTGCTCAGGTTGTCGCTGACCTTTTGGTCGTGCACGCCTGAGTGCTCTCAATCCATTTCACCCATTGTGCATCACCGCGCGGGGTCTCCCCCCTCTTGAGAGGGGGAGGCTCGCGTTTTTCACACGAACACCCTTCTAGTTTAGAATGTCATTCATTTGCGATCATACGCAATCAATACAACTTTCAACAACGGATCTCTTGGCTCTCGCATCGATGAAGAACGCAGC
+
IIIIIIIIHIIIIIIIHIIIIIIHIHIIIIIIIIIIIHHIIIIIIIIIIIIIIHIIIIIHIHHHHIIIHIHHHIIIIIIIIIIIIIIIIIIIIIIIIIIIIIIIIIIIIIIIIIIIIIIIHIIIIIIIIIIIHIIIIIIIIIHIIIIIIIIIIIHHIHIIIIIIIIIIIIIIIHIIIIIIIHHHIIIIHIIIHHHGHIHHIHHIHIHIIIIIIHIIIHHHHIHIIIIHHIIHGIIIIHHIIGIIIHIHIIIIIIHHHIIIIHIIIIIHIIIGIIHHIHDIIICDDDD
@HWI-D00621:464:HFY7KBCXY:1:1103:11577:99714 1:N:0:AAGAGGCATGAACCTT
AAGTCGTAACAAGGTTTCCGTAGGTGAACCTGCGGAAGGATCATTATCGTATAACTGAGGTGCTAGGGTTGTCGCTGACCCTTCGAAGGGTCGTGCACGCCCAAGTGCTCTCTCTCAATCCATCTCACCCCTTTGTGCACCACCGCGTGGGCCACCTTTTTGGCTTGTTTCAAAGAGGTTGGTTCGCGTTTTTACACATGCCTTTATGTATAGAATGTCTTACTTTTTGCGGTCACACGCAATAAATAAATACAACTTTCAACAACGGATCTCTTGGCTCTCGCATCGATGAAGAACGCAGC
+
IIIHIIIIIIIIIIIIIIIIIIIIHIIIIIIIIIIIIHHIIIIIIHIIIIIIHIIIIHIHIGHIHIIHIIIIIIIIIHHIHIIIIIIIIIIIIIIIIIIIIIIIIIIIIIIIIIIIIHIIIIIIIIIIIIIIIIHIIHIIIIIIIIIIIIIIIIIIIIIHIHHIIIIIIIIIHHIIIIIIIIIIIHIIHHIIHIIHIIIIHIIIIIIIIIIIIIIIHHIIIIIIIIIIHHIIIIHHHCIHIIIIIIIIIIHEIIIGIIIIIIIIIIIIIIIIIIIIHIIIIHIHIIIIIIIIIIIIIDDDAA
@HWI-D00621:464:HFY7KBCXY:1:1103:5633:100323 1:N:0:AAGAGGCATGAACCTT
AAGTCGTAACAAGGTTTCCGTAGGTGAACCTGCGGAAGGATCATTACTGAAGCGATTTGGGGATGTTGCTGGCCCTCTTCTTATCGAGAAGGCAATGTGCACTCCCTGAACAATTCACAATTTCCATCACACCCTTGTGCACATCTTGTAGGCGCCCACTCACCTCTCTTGGTCGGGGTGTCCTATGTATTCCTTCATCTCACACTTTATTGAATGGTGCTCTTGAACGCATCTCATGGATTATTTGTAAAAAAAGTAATCACAGAAACAACTTTCAACAATGGATCTCTTGGCTCTCGCATCGATGAAGAACGCAGC
+
IIIHHIIIIIIIIIHIIIIIIIGIIIIIIGIIIIIHIIIIIIIHIGHIIIGGIHG?GHHGIDHHIIIHHIGEEIIIIIIDHHIIIIHIHHIGIIIIIIHIIIIIIIIIIIHIIIIIIIIIIIIIIIIIIIIIIHIIIIIIIIIIIIIHHHHIGIGIIIIIHHHIIIIIIIIHIIIIIIIIIHIIIIIIIIIIIIHIHIHHHHGIHIIHHIHIIIHHFFIGIHIHHIHIHHHHHGIIHEHFFIGIHIIIIHHEHIIHIIIGIIIIGIHGCHHIIHIIIIHIIIIIHIIIHIIHHHGIHIIIHIHIIHIIIIIIIDDDDD
@HWI-D00621:464:HFY7KBCXY:1:1103:9512:100355 1:N:0:AAGAGGCATGAACCTT
AAGTCGTAACAAGGTTTCCGTAGGTGAACCTGCGGAAGGATCATTCACAAACGAGTGTTTTATGGCACTCTTTAAAAATCCATATCCACCTTGTGTGCAATGTTTGTTGGGAAAGTCTTTTCTTTCCCTTCATAAATATCAACCTATATCTTTAACAACATTCGTCTGATAACATATTATGAATATACTTAATTCAAAATATAACTTTCAACAACGGATCTCTTGGCTCTCGCATCGATGAAGAACGCAGC
+
IIIIIIIIIIIIIIIIIIIIIIIIIIHHIIIIIIIIIIIIIIIIIIIIIIIIIIDIHIIIIIIIIIIHIIIIHIIHHIIIIIIIIIIHIIIIIIIIIIIIIIIIIHHIHHIIIIIIIIIIIIIIIIIIIIIIIIIIIIIHHHIIIIIIIFIIIIIIHIIIIIIIHHIHHHIIHIHIIIIIHIIIHHIIIIIIIIHIIIIHIIIIHIHIIIIIIIIIHIIGIIIIIGIHIHHGIIHIIIIIIIIIIHCDD@D
@HWI-D00621:464:HFY7KBCXY:1:1103:14190:100756 1:N:0:AAGAGGCATGAACCTT
AAGTCGTAACAAGGTTTCCGTAGGTGAACCTGCGGAAGGATCATTACTGAATTGTCAACAAGAGTTGTTGCTGGTCCTCAAACGGGGGCATGTGCACGCTCTGTTCACACATCCACTCACACCCTGTGCACCCTCTGTAGTTCTATGGTCAGGGGGCCTGTCCTCCTGCTGTGGTTCTGCATCCTTACACACACACACACTGTAACAAAGTCTCATGGAATGCATGTCGCGTTTAACGCAATACAATACAACTTTCAGCAACGGATCTCTTGGCTCTCGCATCGATGAAGAACGCAGC
+
IIIIIIIIIIIIIIIIIIIIIIIIIHIIIIIIIIIIIIIIIIIIIIIIHHHIIIIHIIIIHHFHHIIIIIIIIIIIIIIGHIIIIIIIIIIIIIIIIIIIIIIIIIIIIIIIIIIIIHIIIIIIIIIIIIIIIIIIHIIIIIIIIIIIIIIIIIIIIIIIIIIIIHHHIIIIHIHIIIIIIHIIIIIHIHIIIIIIIIIIIHIIIIIIIIIIIIIIIIHHIIIIIIIIIIIIIIIIIHIIHIIIIIIIHHIGIIIIIIIIIIIIIIIIIIIIIIIIIIIIIHIIIIIIIIIIIDDDDD
@HWI-D00621:464:HFY7KBCXY:1:1104:12956:48036 1:N:0:AAGAGGCATGAACCTT
AAGTCGTAACAAGGTTTCCGTAGGTGAACCTGCGGAAGGATCATTAATATAGATGAGATGATGGTTTATTTACTGGGAGGGTATTGAGTTATTCAACCAGCACACACATTATTACAAACTAACAACACACAACATACAGAAGCACCTTGCTGCAATGGATCTCTCGGCTCTTGCATCGATGAAGAACGCAGC
+
IIIIIIIIIIIIIIIIIIIIIIIIIIIIIIIIIIIIIIIIIIIIIIIIIIIIIIIIIIIIIIIIHIIIIIIHIIIIIIIIHIIIIIIIIIIIIIIIIIIIIIIIIIIIIIIIIIIIIIIIIIIIIIIIIIIIIIIIIIIIIIHIIIIIIIIIIIIIIIIIIIIIIIIIIIIIIIIIIIIIIIIIIIIIHIID
@HWI-D00621:464:HFY7KBCXY:1:1104:7728:50189 1:N:0:AAGAGGCATGAACCTT
AAGTCGTAACAAGGTTTCCGTAGGTGAACCTGCGGAAGGATCATTAAAGAATGCTCGGGGATGTTGCTGGCCTGTTTAACGGGCAAGTGCACTCCTTGAAAACACAATATTCTGACCCTTTTCTCACACCTGTGCACCTTTGTAGGGCGGCGCCATGCTGTGCCCCCTATGTATTTTTCTCCTTACAAACTCCATTCGAATGTCTTTTAAAGAAGTAAAACTGGCCTTGTGGAGCATTTCAGAAATGGAATCTCTGTTGGGCGAAGTTATTAATTAACACAACTTTCAACAATGGATCTCTTGGCTCTCGCATCGATGAAGAACGCAGC
+
HHIIIIIIIIIIIIIIIIIIIIHFHIIHIIIIIIIIIIIIIIHIIIHHEHIIIHIIIIIHGIIIIIIIIIHIFHHIIIIHHIIHIIIHIIIIIIIHIIIIIIIIIIIIIIIIIIIIIIIIIIIIIIIIIIIHIIIIIIIIHIIIIIIIIIGIHIIHIIIIIIIIHIIIIIIIIIIIIIHHIIIIIIHIIIIIHHIHIHHHIIIIIHIIIHIHIIHIIIIIIIIHEHIIIIHHHHEHIIGHIIIHIIHIIIGIIIHHIIIIIIIIHHHHIIIIHHIIIHHHIIIHHIIIHIIIIIHIIIIHIHIIIIIIIIIIIIIIIHHEIIIHDDDD?
@HWI-D00621:464:HFY7KBCXY:1:1104:10457:56567 1:N:0:AAGAGGCATGAACCTT
AAGTCGTAACAAGGTTTCCGTAGGTGAACCTGCGGAAGGATCATTATTGATTTGAAAAATGGATGTGCTGGCCTTCATCAGCAAATGTCGTTGAATGCATGTGTCACTCCAAACTTCATCTTTATATATCCCTAATGTGCACTTTGTTGCTTTTGTGAGATGTGTTTAGGTCTGCCTGGGTTTTGCTGCACTAGCTTATGCTATGCTTGCTTAATCCTACAGCTGCAAACTTACTCATCTTCCTTGAGCTTTTTCATTGAACACCTATCCTTAAAATGTAAATTTAAAGGACATTTGTCCAATAATTATGTTAAAACAACTTTCAACAATGGATCTCTTGGCTCTCGCATCGATGAAGAACGCAGC
+
FHHIIIIIIIIIIHIIHIIIIHHHHHIIIHGIIGIIIHIIIIIGIIHHHHIIIIIIIGHIIGHIIIIIIHHIHIIIIIIHFHIIIIIHIIIIHIIIIIIIIIFIIIIIIIIHIIIHIIIIIIIIIIIIIIIIIIIIIIGHHIIIIIIIHIIIIIHIIHHHHHIIIHIIHIIIIHIIIIHIIIIIIIIIIIIIHIIIIIIIIIIIIIIIIHHHHHHHHIIHIIIIIHHHHFFGC?IIIHIIHIIIHIIIHHIIIIIGIIIIHHEHHIHHHIIHIIIIIHHHIIIHEIIIIIIHIHGCIHIHGHHIIIIIHGIIIIHFCHIIIHIIHIIIIIIHHFHHGEEHGHHHFIIHIIHHHFIIIHIHIDDDDB
@HWI-D00621:464:HFY7KBCXY:1:1104:12054:57483 1:N:0:AAGAGGCATGAACCTT
AAGTCGTAACAAGGTTTCCGTAGGTGAACCTGCGGAAGGATCATTATTGAATAAAACTTGGTTGGGCTGTTGCTGATCCCTCGGGGTATGTGCACGCCTTTCCACCTTTTTCAACCACCTGTGCACCTTTGTAGACCCTGGATATCTCTCGAGTTGTTAAAACTTGGTTTGAGGACTGCTGTGCTTGCAAGAGTCAGCTTTCCTTGCATTTCTGGGTCTATGTCTTTCATATACACTGCATGTCACAGAATGTTATTGATAAGGCTTTGCCTTTTAAATTAATACAACTTTCAACAACGGATCTCTTGGCTCTCGCATCGATGAAGAACGCAGC
+
HIIIIIIIGIIIHHIIIIIIIIIHIIIHHIIIIIIHIHIIIIHIIGHHIGIIIIIIIIIIIIIIIIIIIIIHIIHIIIIHHIIIIIIHIIIHIIIIIIIIIIIIHHIIIIHHIIIIIIIIIIIHIIIIIIIIIIIIIIIIIIIIIHIIIIHIIIIIIIIHHHIIIIIIHHIIIIHGIIIIIIIIIIIIIIIIIIHIHHIHIHIIIIHIIHHIIIGIHFHGHHHHIGIHHHHEHIIIIIHIHIIIIHIHEIHC<IIGIIIIIIIIIIIIIIGIIIIIIIIIIIIIIIIIHHFIIIIIHIHGF?IIIIIIIHHHEIIIIGIHIIIIIIIIHDDDDD
@HWI-D00621:464:HFY7KBCXY:1:1104:10605:59643 1:N:0:AAGAGGCATGAACCTT
AAGTCGTAACAAGGTTTCCGTAGGTGAACCTGCGGAAGGATCATTATTGAATAAACCTGATGTGACTGTTAGCTGGCTTTTCAAAGCATGTGCTCGTCCGTCATCTTTAATCTCTCCACCTGTGCACATTTTGTAGTCTTGAATACCTCTCGAGGCAACTCGGATTTTAGGATTGCCAAGTTGGCTTTCCTTTCATTTCCAAGACTATGTTTTTATATACACCAAAGTATGTTTAAAGAATGTCATTAATAGGAACTTGTTTCCTATAAAATTATACAACTTTCAGCAACGGATCTCTTGGCTCTCGCATCGATGAAGAACGCAGC
+
HIIHIIIIIIIIIIIIIHIIIIHIIIIIIIIIIIIIIIIIIIIHIGHIIIGIIIIIIIIIIIIIHIIIIIIIHIIIIIIIIIIIIIIEIIIIIIIIIIIIIHIIIIIIIHHIIIIIIHIHIIIHIHIIIIIIIIIIHIIGGHIIIIIIIIIIGIIIIIIIIIIIIIIIIHHHHIHHHIIIIIHIIHIIIIIIIIIIIIIIHEFHHIIIIIIIIIIIIIIHHHHHIIIIIIIHIIIIIIIIIHGHIIIIIIIIIIHGEIIIIHHIIIIIIIIIIHEHHIIIIHIIIIIIIIIIHIIHGCIIIIIIIIIIIIIIIGIIIIIIIDDDCD
@HWI-D00621:464:HFY7KBCXY:1:1104:12091:60257 1:N:0:AAGAGGCATGAACCTT
AAGTCGTAACAAGGTTTCCGTAGGTGAACCTGCGGAAGGATCATTATCGTACTACAGAGGTGCTCAGGTTGTCGCTGACCTTTTGGTCGTGCACGCCTGAGTGCTCTCAATCCATTTCACCCATTGTGCATCACCGCGCGGGGTCTCCCCCCTCTTGAGAGGGGGAGGCTCGCGTTTTTCACACGAACACCCTTCTAGTTTAGAATGTCATTCATTTGCGATCATACGCAATCAATACAACTTTCAACAACGGATCTCTTGGCTCTCGCATCGATGAAGAACGCAGC
+
IIHIIIIIHIIIGIIIIGIGIIHEHHIIIIIIIHIIIIHIGIIIIHIIIIIIIIIIIHIIIIIIIIIHHIHHIIIIHHHHIIIIIIIIIIIIIIIIIIIIIIIIIIIIIIIIIIIIHIIIIIIIIHHIIIIIIIIIIIIIHHIIIIIIIIIIIIIIIHIIHIIIIHIIIIIIIIIIIIIIIIIIHIIIIHIIIIIIIIIIIIHHIIIIIIIIIIIIIIIIHHIIIIIIIIIHIIIIIIIIIIIIIHIIIIIIIGIIHH?HIGIIIHHFEHGGHHGCIIIIIICDDCD
@HWI-D00621:464:HFY7KBCXY:1:1104:8444:64433 1:N:0:AAGAGGCATGAACCTT
AAGTCGTAACAAGGTTTCCGTAGGTGAACCTGCGGAAGGATCATTCATAATAAGTGTTTTATGGCACTTTTTAAATCCATATCCACCTTGTGTGCAATGTCAGTCGATCTTCTTCATGGAGATCGGCCAAACATCAACCTTATTTTTTAACTCTTTGTCTGAAAAATATTATGAATAAACAATTCAAAATACAACTTTCAACAACGGATCTCTTGGCTCTCGCATCGATGAAGAACGCAGC
+
HCDCGHHIHHIEGIIIIIIHIIIIIIIIHIIIIIHHHIIIIIHIHHGH@HHHIIIHHHIIIIIGIHIIIHIIIGIIIIIIHHIIIIHIIIIIIIIIIIIIIHIIIIIIIIHIIIIIIIIIIIIIIIIIIIHHHHIHIIIIIIIHIHHHIIIIIIIIIIIIIGIIIIIIIIIIIIIIIIIIIIHHFIIIHIIIHIIHHHIIIIIIIIIIIIHIEHIIIIHHIIIIIIIIIIIIIIIIDDDDB
@HWI-D00621:464:HFY7KBCXY:1:1104:14076:71488 1:N:0:AAGAGGCATGAACCTT
AAGTCGTAACAAGGTTTCCGTAGGTGAACCTGCGGAAGGATCATTAATGAAATATATATGAAAGAGGGAGGGGATTGAGGTGTAGTAGTTGTTGCTGGCTTTATGCATGTGCACACACTTCACTTTATCTTCTTCTTCTTTCTTCCATATATTTACACCTTTGTGCACTTACTGTAGCTCTCTGTCTGAGCTATGATTTTTCTACACACACTTGATAAAATATTTTTGGGATTATACATATATGAAATTATACAACTTTCAGCAACGGATCTCTTGGCTCTCGCATCGATGAAGAACGCAGC
+
IIIIIIIIIIIIIIIIIIIIIIIIHIIIIIIIIIIIIIIIHIIIIIIIIIIIIIIIIIIIHHIIIHIIHIHIIHGHIHHHIIIHIIIIIIIIIIIIIIIIIIIIIIIIIIIIIIIIIIIIIIIIIIIIIIIIIIIIIIIIIIIIIHHHGIHIIIIHIIHIIIIIIHIIIIIIIIIIHIIIIIIIIHIIIHIIIIIIIHIIIIIHHHHIIHHIIIIIHHHIHHHHIIIHIIIIIIIIHHGHFIIIIIHIIIIIIIIHHGGIIGIIHHIIGHIIIIIHHHGIIHHF?HHGIGHIIIIIGDDDDD
@HWI-D00621:464:HFY7KBCXY:1:1104:9541:72150 1:N:0:AAGAGGCATGAACCTT
AAGTCGTAACAAGGTTTCCGTAGGTGAACCTGCGGAAGGATCATTATTGAATAAAACTTGGTTGGGCTGTTGCTGATCCCTCGGGGTATGTGCACGCCTTTCCACCTTTTTCAACCACCTGTGCACCTTTGTAGACCCTGGATATCTCTCGAGTTGTTAAAACTTGGTTTGAGGACTGCTGTGCTTGCAAGAGTCAGCTTTCCTTGCATTTCTGGGTCTATGTCTTTCATATACACTGTATGTCACAGAATGTTATTGATAAGGCTTTGCCTTTTAAATTAATACAACTTTCAACAACGGATCTCTTGGCTCTCGCATCGATGAAGAACGCAGC
+
IIIIIIIIHEHHHIIHIIIIIIHHHIFHIIIIIIIIIHIGHIIIIIIIGIIIIIIIIIIFHIIHDHIIIHI?HHGHHFHDFHHIIHIIIIIIIIHIIIIIIIGFHHHIIIHHIIIIIGIIIIIIIIHHIIIHHHHIIIIIIIIIIIHHIIIIIIIIIIIHHHIIIHIIIIIIHHIIHHHHIIIIIIIIIIIIHIEIIHIIIHIIIHIIIIHHIHGIIHHHIIIIIIIIIIIHIIIGIIIIIIIIIIIIIHIHIIIGIIIIIHFC?IGIIIIIHHIIHHHIIIIIHIIHHGFIHIHGCGIIIIIIIIIHIIIIHIIHG1HHHEEIIIIHDBDADD
@HWI-D00621:464:HFY7KBCXY:1:1104:12067:72516 1:N:0:AAGAGGCATGAACCTT
AAGTCGTAACAAGGTTTCCGTAGGTGAACCTGCGGAAGGATCATTATTGATTGCGAATCGTTGCCTTCAGTGCTGGCCGGCTTTCGGCAAGTGCACGTTGGTGACTTTCATCCAATACCCTGTGAACCTTTGGCCTCTTGCTAGCTTTGGCCGGCAGAGGATTTTTACACAAACTCGAATGTAATGAAATTTACTGTCGTGCGCAAGCACTAATGTACAACTTTCAACAACGGATCTCTTGGCTCTCGCATCGATGAAGAACGCAGC
+
IIIHIIIIIIIIIIIIIIIIIHIIIHIIIIIIIHIIIIIIIIIHIHIIIIIIIIIIHIIIIIIIIIIHHIIIIIIIIIIHIIIIIIIIIIIIHIIIIIIIIIIIIIIIIIIIIIIIIIIIIIIIIIIIIIIIIIIIIIIIIIIIIIIIIIIIIIIIIIIIIIIIIIIIIIIIIIIIIIIIIIIIIIHIIIIIIIIIIIIIIIIIIIIIIIIIHIIIIIIIIIIIIIIIIIIHHIIIIIIHHIIIIIIIIIIHHHHHHIIHHIDDDBD
@HWI-D00621:464:HFY7KBCXY:1:1104:11184:72760 1:N:0:AAGAGGCATGAACCTT
AAGTCGTAACAAGGTTTCCGTAGGTGAACCTGCGGAAGGATCATTATTGAATAAAACTTGGTTGGGCTGTTGCTGATCCCTCGGGGTATGTGCACGCCTTTCCACCTTTTTCAACCACCTGTGCACCTTTGTAGACCCTGGATATCTCTCGAGTTGTTAAAACTTGGTTTGAGGACTGCTGTGCTTGCAAGAGTCAGCTTTCCTTGCATTTCTGGGTCTATGTCTTTCATATACACTGTATGTCACAGAATGTTATTGATAAGGCTTTGCCTTTTAAATTAATACAACTTTCAACAACGGATCTCTTGGCTCTCGCATCGATGAAGAACGCAGC
+
IIIIIIIIIIIIHHIIIIIIIIHHHGIHHIHIIIIHIIIIIIIIIIIIIIIIIIIIIIIHIIIIIIIIIIIIIIIIIIIHHIIIIIIHIIIIIIIIIIIIIIHHIIIIIIIIIIIHIIIIHIHIIEHIIIIIIHIIIIIFIHIIIIIHIIGIIIIIIIIIHIIIHIIHGIIHIIIIIIHIIIHIIIIHIIGIIIIIIIIIIIHIIIIIIIIIIIIIIIIIHHIIIIIHHIHGHHHIIIHIIHIGIIIIHGHHHIHGIIIIIHIIIGIHHEEIHHIIIHIIIIHIIIIIIIIIIIIHHIIHIIHHGFIHFIIIHHIIIIHHHHEIIIIIHDBD?D
@HWI-D00621:464:HFY7KBCXY:1:1104:8621:73399 1:N:0:AAGAGGCATGAACCTT
AAGTCGTAACAAGGTTTCCGTAGGTGAACCTGCGGAAGGATCATTATTGAAATAGCATGACGAGTTGTCGCTGGCCTCTTTCAAGTTGGCTGTGCACGCTCCGTCGTTCTTTTATTTCTCCATCTATTTGTGCACATCTTGCATGTTTCTCAAGGGGAGTGGGTTTTGTTCCAGGGGCTTCCTTGGATTCCATTAGGTCTGCTTTGCAAACATCTGTATTTGCGGGCTTTCCTTGCCATTTCTCTTGGGACCATGTCATTATCACATACATATATATACCATGAATGAAAACATTTGATGCATGACACAACTTTCAGCAACGGATCTCTTGGCTCTCGCATCGATGAAGAACGCAGC
+
IIIHIGIGIIIIIIIHIIIGIIIIIHHGHHGHIIIIIIIIHHIIIIHHHIIIIIIIIIIIIIIIIIIIIHHDHIIIIIIIIHIHIIIHHHIIIGHIIIIIIIIIIIIIIIHIIIIIIHIIIIIIIIIIIIIIIIIIIIIIIIIIIIIIHHHIIIIHHHHHHIIIIHIHIIHHHFHDHHHIIIIIIIIIHHHHHHIHHFHHIIIIIHHIIIIGIIIIIIIHIHIIHHHIIIIIIHIIIIHFCGIGIIIIIHHHEHGFGIIIIHHDEIIIHHIGIHIIHHHHHHIIIIIIIGIIIHFIIIIIIIIIHHGHHGHIGIIHCIHIIIIIIHHHHHHHHHHHGIIH@HHIIHIHIIHHDDDD@
@HWI-D00621:464:HFY7KBCXY:1:1104:15704:80797 1:N:0:AAGAGGCATGAACCTT
AAGTCGTAACAAGGTTTCCGTAGGTGAACCTGCGGAAGGATCATTATCGAATACCACTTCGAGGAAAGGTTGTGCTGGTCGTTCTTTTTACTGAGACAGCATTCGTGCACACCTTTCTGACCCTCTTCTTTCAAAAACCTGTGAACCTCTTGTAGGCCAAGAGATTGGTCTACGTTTTTTGTTTACAAACCCCCTGTTGCATGTACATGAACGATTGTTGATAATAATAACACAACTTTCAACGATGGATCTCTTGGCTCTCGCATCGATGAAGAACGCAGC
+
IIIIIIIIIIIIIIIIIIIIIIIIHIIIIIIIIIIIIIIIIIIIIIIIIIIIIIIIIIIIIIIIIIIIIIIIIIIIIIHGHHIIIIIIIIIIIIIIIIIIIIIIIIIIIIIIIIIIIIIIIIIIIIIIIIIIIIIIIIIIIIIIIIHIIIIIIIIIIIIIIIIIHIIIIIIIIIIIIIIIIIIIIIIIIIHIIIIIHIIIIIIIIIIIIIIIIIIIHIHIIIHHHHHIIIIIGIIIIHIIHHG<IIIIIIIIIIIIIIIHIHIIIIGIIIHIHIIIIDAD@D
@HWI-D00621:464:HFY7KBCXY:1:1104:13496:81132 1:N:0:AAGAGGCATGAACCTT
AAGTCGTAACAAGGTTTCCGTAGGTGAACCTGCGGAAGGATCATTATCGAATACCACTTCGAGGAAAGGTTGTGCTGGTCGTTCTTTTTACTGAGACGGCATTCGTGCACACCTTTCTGACCCTCTTCTTTCAAAAACCTGTGAACCTCTTGTAGGCCAAGAGATTGGTCTATGTTTTTTGTTTACAAACCCCCTGTTGCATGTACATGAACGATTGTTGATAATAATAACACAACTTTCAACGATGGATCTCTTGGCTCTCGCATCGATGAAGAACGCAGC
+
IIIIIIIIIIIIIIIIIIIIIIIIIIIIIIIIIIIIIHIIIIIIIIIIIIIIIIIIIIIIIIIHIIIIIIIHHI<IIIHHIHIIIIIIIIIIIIHIIIIIIIIIIIIIIIIIIIIIIIIIIIIIIIIIIIIIIIIIIIIIIIIIIIIIIIIIIIIIIIIIIIHHIIIHIIIIIIIIIIIIIIIIIIHIHCHIIIIIHHIIHIIIHIIIIIIIIIIIIIIIHIHHHIHIIIIHHIIIIIIIIHGCIHIIIIHIIHIHHHHHHDHIIIHHG@1HHHH@CDDBB@
@HWI-D00621:464:HFY7KBCXY:1:1104:10534:84554 1:N:0:AAGAGGCATGAACCTT
AAGTCGTAACAAGGTTTCCGTAGGTGAACCTGCGGAAGGATCATTCATAATAAGTGTTTTATGGCACTTTTTAAATCCATATCCACCTTGTGTGCAATGTCAGTCGATCTTCTTCATGGAGATCGACCAAACATCAACCTTTATCTTTTAACTCTTTGTCTGAAAAATATTATGAATAAACAATTCAAAATACAACTTTCAACAACGGATCTCTTGGCTCTCGCATCGATGAAGAACGCAGC
+
HIIIIIIIIHIIIIIIIIIIIIIIIIHHIHIHIIIIIIGHIIIIHHHIIIIIIIIIIIIIIIHHIIIIIIIHIIIIIIIIIIIIIIIIIIIIIIIIIIIIIIIIIIIIIIIIIIIIIIIIIIIIIIIHIHIIIHIIHIIIHIIIIIIIIIIIIIIIIIIIIIIIIIIIIIIIIIIIIIII8IHHGHIHIIIHIIIIIHHIIIIIIIIIIIIIIHIIIIIIIIIIIIIHIGIIHIIIIDDCDD
@HWI-D00621:464:HFY7KBCXY:1:1104:8723:85227 1:N:0:AAGAGGCATGAACCTT
AAGTCGTAACAAGGTTTCCGTAGGTGAACCTGCGGAAGGATCATTCATAATCAAGTGTTTTTATGGCACTTTCAAAAATCCATATCCACCTTGTGTGCAATGTCATCTCACTGGAGGTCACGGCTGTAACAATCCGTTGGTCACCTTTGGGATTTATATCTACTCAGAACTTTAGTGATTTTGTCTGAAACATATTATGAATAACTTAATTCAAAATACAACCTTCAACAACGGATCTCTTGGCTCTCGCATCGATGAAGAACGCAGC
+
IIHHHIIIIIIIIIIHIIIIIIHHHIIIIIIIIIIIIIHIIHIIIHHIIIIIIIIIIIIIIIIIIIIIIIIIIIIIIIIIIIIIIIIIIIIIIIHIIIIIIIIIIIIIIIIIIIIIIIIIIIIIIIIIIIHIIIIIIHIIIIIIIIIIIIIHIIIIIIIIIIIIIIIGIIIIIIIIIIHIIIIIIIIIIIHHIHIIIIIHHHIIHHHHIIIIIHIHHIHIIIEGHHIIIHEHHGHHIHIIHHD??HHHHGFHCGHHIIHIIIIDDCCD
@HWI-D00621:464:HFY7KBCXY:1:1104:8068:85679 1:N:0:AAGAGGCATGAACCTT
AAGTCGTAACAAGGTTTCCGTAGGTGAACCTGCGGAAGGATCATTATCGTACTACAGAGGTGCTCAGGTTGTCGCTGACCTTTTGGTCGTGCACGCCTGAGTGCTCTCAATCCATTTCACCCATTGTGCATCACCGCGCGGGGTCTCCCCCCTCTTGAGAGGGGGAGGCTCGCGTTTTTCACACGAACACCCTTCTAGTTTAGAATGTCATTCATTTGCGATCATACGCAATCAATACAACTTTCAACAACGGATCTCTTGGCTCTCGCATCGATGAAGAACGCAGC
+
HHHHIIIIHHIHIIIIIIIIIIIIHIIIIHIIIIIIIIIHIIIIIIIIIIIIIIIIIIIIIIIIIIIIIIIIIIIIIHIIHIIIIIIIIIIIIIIIIIIIIIIIIIIIIIIIIIIIIIIIIIIIIIIIIIIHIIIIIIIIIIIIIIIIIIIIIIIIIIIIIIIIHHIIIIHIIIIIIHIIIIIIHHHH@IIIIGIHIIIIHHIIIIIIHIIIIIIIIIIIIIIIIIIIIIIHHIHIIIIIHIIIIIIIIIIIIIIIIIIIIIIIHHIHHIHHIIHIHGIIHDB@DDD
@HWI-D00621:464:HFY7KBCXY:1:1104:8560:85630 1:N:0:AAGAGGCATGAACCTT
AAGTCGTAACAAGGTTTCCGTAGGTGAACCTGCGGAAGGATCATTATCGTACTACAGAGGTGCTCAGGTTGTCGCTGACCTTTTTGGTCGTGCACGCCCGAGTGCTCTCAATCCATTTCACCCTTTGTGCATCACCGCGCGGGGTCTCTTCCTCTTGGCTTGCTTCAAGAGGGGGAGGTTCGCGTTTTTCATACAAACACCCTTCTAGTTTAGAATGTCATTCATTTGCGATCATACGCAATCAATACAACTTTCAACAACGGATCTCTTGGCTCTCGCATCGATGAAGAACGCAGC
+
GIIHIIIIHIIIIIIIIIIIIIIIHHIHIIIGIIHIIIIIIIIIIIIIIIIIIIIIIIIHIIIIIIIHIIHIIIIIIDHIIIIIIIHHIIHIIIIIIIIIHHHEHHIIIIIIIIIIHIIHIIIIIIIIIIHIHHIIHHIIIIIIIHHIIIIIIIIIIHIIIIIIIIIIIIIIIIIIIIIIIIIIIIIIIIIHIHHHIIIIIIIIIIIIIIIIIIIHIIIIIIIIHIIHCIHHHHHIHIIIIIIIHIHIIIHIIIIIIIIIIIIIIIIIIIIIIIIHIIHIIIIIIIIHIIHEDDD@<
@HWI-D00621:464:HFY7KBCXY:1:1104:13436:89537 1:N:0:AAGAGGCATGAACCTT
AAGTCGTAACAAGGTTTCCGTAGGTGAACCTGCGGAAGGATCATTATCGTACACCGGGGGTGCGAGGGCTGTCGCTGACCCTTCAAAAAAGGTTGTGCACGCCCGAGCGCTCTCAAACATCCATCTCACCCCTTTGTGCATCACCGCGTGGGTCCCCTTTGCGGGGGGCTTGCGTTTTCACATAAAACCCCACACTGTGTAGAATGTTTTCTTTTGCGCTCACACGCAATCAATACAACTTTCAACAACGGATCTCTTGGCTCTCGCATCGATGAAGAACGCAGC
+
IIIIIHIIIIIIIIIIIIIIIHIIIIIIIIHIIIIIIIHIIIIIIIIIIIIIIIIIIIIIIIIIIIIIIIIIIIIIHIIHIIIIIIIIIIIIIIIIIIIIIIIIIIIIIIIIIIIIIIIIIIIIIIIIIIIIIIIIIIIIIIIIIIIIIIIIIIIIIIIHHHIIHIIHIHIHIIHIIGIIHIIIIIIIIIIIIIIIIHIIIIIIIIIIIIIIIIIIIHHHIHIIIIIIIIIIHGDGIIHHIHHHIHHIHGCHHGHIGIIHHHHHCIHHHGHGC?HHHHHHDADB@
@HWI-D00621:464:HFY7KBCXY:1:1104:10210:90007 1:N:0:AAGAGGCATGAACCTT
AAGTCGTAACAAGGTTTCCGTAGGTGAACCTGCGGAAGGATCATTAGTGATTATGAACGGTTGTCTTCTGTGCTGGCTGCGGCAAGTGCACGGAGGTGACTTTCATCCAACACCCTTGTGAACCTTTGGCCTCTTGCTGGCTTCGGCTGGCTGAGGATTTACACAAACTCGCATGTATTGAGGACCCATTATGTGCGCAAGCACTACTATAATACAACTTTCAACAACGGATCTCTTGGCTCTCGCATCGATGAAGAACGCAGC
+
IIIIIIIIIIIIIIIIIIIIIIIIHIIIIIIHIIIIIHIIIIIHIIIIIIIIIIIIIIIIIIIIIIHIIIIIIIIIIIIIIIIIIIIIIIIIIIIIIIIIIIIIIIIIIIIIIIIIIIIIIIIIIIIHIIIIIIIIIIIIIIIHIIIIIIIIIIIIIIHIIIIIIIIIIHIIHIIHIIIIHIIHHIHIHHGIIIIIIIIHIIIIHIIIIHIIIIIIIIIIIIIIIIHHHGIIIIIIIGIHHIHCIIIHIIH@HIHIIHGDDDDD
@HWI-D00621:464:HFY7KBCXY:1:1104:11652:95574 1:N:0:AAGAGGCATGAACCTT
AAGTCGTAACAAGGTTTCCGTAGGTGAACCTGCGGAAGGATCATTATTGAATAAAAACTTGAACAGGCTGTTTTTTGCTGGCCCTCCTCTCAGAGGGCATGTGCACGCTTGTCATTTTTTGTTTCTCCAACTGTGTGCACACATTGTAGACCTGCCCCCCTGGTGTAGAGTCTCGTATGGGATTTGATTGAGGATTGCTTATGCTTTCCTTGCAGGTGGTCTATATTCTTCACTACCTTTTTATGTTTTGAATGGGATAATAAAGTTTATACAACTTTCAGCAACGGATCTCTTGGCTCTCGCATCGATGAAGAACGCAGC
+
IIIIIIIIIIIIIIIIIIIGIIIIIIIIIIIIIIIIIIIIIIIIIHGHHIHHIIIIIIIIHIIIIIIIIIHIIIIIIIIIIIHIIIIHHIIIIIIIIIIIIIIIIIIIIIIIIIIIIIIIIIIIIIIHIIIIIIIIIIIIIIIIIIIIIHIIIIIIIIIIIIIIIIIIIIIIIIIIIIIIIIHIIIIIIIIIIHIIIIIIIIIIIIIHGIIIIIIIIIIIEHIIHIIIIIIHHHGHHIIHIIGIIIIIIIIHIIIIIIIIIIIIIIHHFHHGIIIIHHIIIIHIIIHHIIHG?IIHHIIIHIIIIGIIIHIIIIIHDDD?D
@HWI-D00621:464:HFY7KBCXY:1:1104:7764:95942 1:N:0:AAGAGGCATGAACCTT
AAGTCGTAACAAGGTTTCCGTAGGTGAACCTGCGGAAGGATCATTAATGGATTGTAATGGGAGCTGATGCTGTGTGGCCAAATTTTCTTTGACTACAATGTGCTCGCTTCTAGCAACATTTTTTCTAAACACCTGTGCACCTTGTGGGGGGGAATTATCTTTTCCCCCTTCTCTCACAAACATTTTTCAATGTTGAATGTTCATTGTGCCTAATGCATGGCCTTAATAAAATATAATACAACTTTTAACAACGGATCTCTTGGCTCTCGCATCGATGAAGAACGCAGC
+
IEHHIHIHIIIIIHIIIIIIIIIIHIIIIIGIIIIIIIIIIIIIIIIIIIHHIHIIIIIIIGFHHIIIIIFHHHIIIIIHHHHIIIIIIIIIIIIIIIIIIIIIIIIIIIIIIIIIIIIIIIIIIIIIIIIIIHIIIIIIIIIIIIIIIIHHIIIIIIIIIIIIIIIIIIIIIIHGIHEHHHIIIHIIEHHIIIIIIIHIIHIIIIIIIIIIHHCHHI@HHHIIIIIIGHGEHHHEEFGHGIIHIGHHHHHHIIIIIHIHCIHIHHIHHHGHCHHCFIHIIHEDB@B@
@HWI-D00621:464:HFY7KBCXY:1:1104:12171:95972 1:N:0:AAGAGGCATGAACCTT
AAGTCGTAACAAGGTTTCCGTAGGTGAACCTGCGGAAGGATCATTATCGTACAACTGAGGTGCGAAGGCTGTCGCTGACCCTCAAAGGTCGTGCACGCCTGAGTGCTCTCACACAATCCATCTCACCTTTGTGCATCACCGCGTGGGTCCCCCTTTGCGGGGAGGGCTTGCGTTTTCACATAAAACTCGATACGGTGTAGAATGTTTCTTTTGCGGTCACACGCAATCAATACAACTTTCAACAACGGATCTCTTGGCTCTCGCATCGATGAAGAACGCAGC
+
IIIIIIIIIIIIIIIIIIIIIIIIIIIIIIIIIIIIIIIIIIIIIIHHHIIIIIIIIIIHIHHIIIIIIIIHIIIIIHIIIIIIIIIIIIIIIIIIIIIIIIIIIIIIIIIIIIIIIIIIIIIIIIIIIIIIIIIIIIIIIIIHIIIIIIIIIIIIIIIIIIIIIIIIIIIIIIIHHIIIHIHHIIIIIIIIIIIIIIIIIIIIIIIIIIIIIIHHIIIIIIIHIIHHIIIIGIIGIHIIIHIIIHIHIHGIIIIIHHHHHDIGHEHF<11GGIHHDADD@D
@HWI-D00621:464:HFY7KBCXY:1:1104:11758:99159 1:N:0:AAGAGGCATGAACCTT
AAGTCGTAACAAGGTTTCCGTAGGTGAACCTGCGGAAGGATCATTATTGAATAAAAACTTGAACAGGCTGTTTTTTGCTGGCCCTCCTCTCAGAGGGCATGTGCACGCTTGTCATTTTTTGTTTCTCCAACTGTGTGCACACATTGTAGACCTGCCCCCCTGGTGTAGAGTCTCGTATGGGATTTGATTGAGGATTGCTTATGCTTTCCTTGCAGGTGGTCTATATTCTTCACTACCTTTTTATGTTTTGAATGGGATAATAAAGTTTATACAACTTTCAGCAACGGATCTCTTGGCTCTCGCATCGATGAAGAACGCAGC
+
IIIIIIIIIIIIIIIIIIIIIIIIIHIIIIIIIIIIGIHHIIIIIIHIHIIHHIIIIIIIIIIIHIIIIIHIHIHIHIIHIIHIIIIHIIIIHIIIIIIIIIIIIIIIIIIIIIIIIIIIIIIIIIIHHIIIIIIIIIIIIIIIIIIIIHIIIHIIIIIIIIIIIIIIIIHIIIIIIIIIIIIIIIIIIIIIIHIIHIIIIIHIIIIIHFHHEIIIIIHIGIIIIHHHHFHHIHGHIIIIIIIIIIIIIIIHHIIIIIIIHIIHHFEIIHFHIIHHHIIIIIIIIIIIIIIIIIIHHHIIIIIIHHHGD1IHIIHHDDBAD
@HWI-D00621:464:HFY7KBCXY:1:1105:11389:69044 1:N:0:AAGAGGCATGAACCTT
AAGTCGTAACAAGGTTTCCGTAGGTGAACCTGCGGAAGGATCATTATTGAATAAAACTTGGTTGGGCTGTTGCTGATCCCTCGGGGTATGTGCACGCCTTTCCACCTTTTTCAACCACCTGTGCACCTTTGTAGACCCTGGATATCTCTCGAGTTGTTAAAACTTGGTTTGAGGACTGCTGTGCTTGCAAGAGTCAGCTTTCCTTGCATTTCTGGGTCTATGTCTTTCATATACACTGTATGTCACAGAATGTTATTGATAAGGCTTTGCCTTTTAAATTAATACAACTTTCAACAACGGATCTCTTGGCTCTCGCATCGATGAAGAACGCAGC
+
IIIIIIIIIIIIIIIIIIIHIIIIIIIIIIIIIIIIIIIGIIIIIGIIIIIIIIIIIIIHHIIIIIIIIIHHHIEHIIIHIIIIIIIIIIIIIIIIIIIIIIIIIIIIIIIIIHIIIIIIIIIIIIIIIIHHHHIIIIIIIHIIIIIIIIIIIIIIIIIIHFIIIIIIIIIIIIIHIIHIIIHIIIIHIIIHHIGHHIIIIIIIIIIIIIIIIIIIHGIHIHHHIIIIIIHHHIIIIIIIIIIIHIIHIHIIIIIHHGHGGIIIIIIIIIIIIIIIIIIIIHHIIIIIIIIIGIIHHIIIIIIIIIIIIIIIIIHHHHEIIHIIIIIIIDDD?D
@HWI-D00621:464:HFY7KBCXY:1:1105:14369:75180 1:N:0:AAGAGGCATGAACCTT
AAGTCGTAACAAGGTTTCCGTAGGTGAACCTGCGGAAGGATCATTATCGTACAACGGGGGTGCAAGGGCTGTCGCTGACCTTTCAAAAGGTCGTGCACGCTCGAGCACTCCCATACATCCATCTCACCTTTGTGCATCACCGCGTGGGTCCCCTTTGCAAGGAGGGCTCACGTTTTCACACAAAAACTTGATACAGTGTAGAATGTTATTTTTGCGGTCACACGCAATCAATACAACTTTCAACAACGGATCTCTTGGCTCTCGCATCGATGAAGAACGCAGC
+
IIHIIIIIIIIIHIIIIIIIIIIIIIIIIIIIIIIIIHIHIIHIIIIIIIHIIIIIHGHHIIIIIHIIHHHHIIIIIIIHHHIIIIIIIIIIIIIIIIIIIIIIIIIIHIIIIIIIIIIIHIIIIIIIIIIIIIIIIIIIIIIIHIIIIIIIIIIIIGIIIIIIIIIIIIIIIIHHIFIHIHIIIIIIIHHIIIIIIIIIIIIHIIIIIIIIIIIIHHHIIIIIIIIIIIIHHEIIIIHIIIIIIIIIIIIIIHIIIIIIHHIIIIIIIIIHIHIIIIDDBD<
@HWI-D00621:464:HFY7KBCXY:1:1105:14722:79197 1:N:0:AAGAGGCATGAACCTT
AAGTCGTAACAAGGTTTCCGTAGGTGAACCTGCGGAAGGATCATTATCGTACAACTGAGGTGCGAAGGCTGTCGCTGACCCTCAAAGGTCGTGCACGCCTGAGTGCTCTCACACAATCCATCTCACCTTTGTGCATCACCGCGTGGGTCCCCCTTTGCGGGGAGGGCTTGCGTTTTCACATAAAACTCGATACGGTGTAGAATGTTTCTTTTGCGGTCACACGCAATCAATACAACTTTCAACAACGGATCTCTTGGCTCTCGCATCGATGAAGAACGCAGC
+
IIIIIIIIIIHIIIIIIHIIIHIIIIHHIIIIIIIIIIIGIIIIIIIIIIIIIIIIIIIIIHHHIIIIHIIIIIIIIHIIIIIIIIIIIIIIHIIIIIIIIIHIIIHIIIIIIIIIIIIIIIIIIIIIIIHIIIHIIIIIIIIIIIHIIIIIIIIIIIIIIIIIIIIIIIIIIIIIHIIIIIIIIIIIIIIIIIHHIIIIIIIIHIIIIIIIIIIIIIIIIIIIHHIIHFIHHIHIHHIIIIIIHIIHIIIHFHEIIIIIIIIHEIIIIIHHGIIHDDBD@D
@HWI-D00621:464:HFY7KBCXY:1:1105:12401:79415 1:N:0:AAGAGGCATGAACCTT
AAGTCGTAACAAGGTTTCCGTAGGTGAACCTGCGGAAGGATCATTATCGTACTACAGAGGTGCTCAGGTTGTCGCTGACCTTTTGGTCGTACACGCCTGAGTGCTCTCAATCCATTTCACCCATTGTGCATCACCGCGCGGGGTCTCCCCCCTCTTGAGAGGGGGAGGCTCGCGTTTTTCACACGAACACCCTTCTAGTTTAGAATGTCATTCATTTGCGATCATACGCAATCAATACAACTTTCAACAACGGATCTCTTGGCTCTCGCATCGATGAAGAACGCAGC
+
IIIGIIIIIIIIHIHIIIHIIIIHHIIIHIIIIIIIIIIIHIIIIIIIIIIIIGIIIIIIIIIIIIIIIIHHHIIIIIIIIIIIIIIIHIIIIIIIIIIIIIIIIIIIIIIIIIIIIIIIIIIIIIIHIIIIGIIIIIIIIIIIIIIIIIIIHIIIHHIIIIIIIIIIIIIIIIIHIIIIIIIIIGHIIIIIIHIIIIIIIIIIIIIIIIIIIIIIIIIIHHHHHEIIIHG@HIIIIHIIIHHHIIIIIIIIIHHIHHIGIIIIHHGHIIIHHIHEIIIHGDDDB@D
@HWI-D00621:464:HFY7KBCXY:1:1105:9246:81254 1:N:0:AAGAGGCATGAACCTT
AAGTCGTAACAAGGTTTCCGTAGGTGAACCTGCGGAAGGATCATTATAGTACAATAGAGGCACCTGGGCTGTCGCTGTCCTTAAAAGGATGTGCACGCCCAGAGTGCTCTCTCACATCCATCTCACCCCTTTGTGCATCACCGCGTGGGGCCCTCTCTTTTGGCTTGTTCCAGAGGGAGGGGTTCACGTTTTTACAAAAACAACCCATTAATGCATGTAGTAGAATGTCTTACTTTTTTGCGGTCACACGCAATCAATACAACTTTCAACAACGGATCTCTTGGCTCTCGCATCGATGAAGAACGCAGC
+
GHIHHHIHHHHHFHHHIIIIHIDGHIIHHIIIIHIHIHHFEHHHEHHHIIHIIIIIIIHIHHIIIIIEHIDHHIIIIHIHHIIIIHIIIIIIIIHIIIIIIIIIIIIIIIIHIIIIIIIIIIIIIIHHIIIIIIIIIIIIIIIIIHIIIIIIIIIHIIIIIIHIIIIIIIIIIHIIIHIHIHGGHEHIIHIHHIIHIIIHIHHHGIHIHHIIIIIIIIIIIIIIIIHHIIHHIIHHIHIIGHHEHHG?IIIIHHEFEHFH?IHHFHIIIIIIIIIIIIIIHCHIHHIHHHGIIHHIIIIIIIHHDACCD
@HWI-D00621:464:HFY7KBCXY:1:1105:10485:82260 1:N:0:AAGAGGCATGAACCTT
AAGTCGTAACAAGGTTTCCGTAGGTGAACCTGCGGAAGGATCATTCACAAACGAGTGTTTTATGGCACTCTTTAAAAATCCATATCCACCTTGTGTGCAATGTTTGTTGGGAAAGTCTTTTCTTTCCCTTCATAAATATCAACCTATATCTTTAACAACATTCGTCTGATAACATATTATGAATATACTTAATTCAAAATATAACTTTCAACAACGGATCTCTTGGCTCTCGCATCGATGAAGAACGCAGC
+
IIIIIIIIIIIIIIIIIIIIIIIIIIHHIIIIIIIIIIIIIIIIIHIIIIHHIIIIIIIIIHIIIIIIIIIIHIIIIIIIIIIIIIIIIIIIGIIIIIIIIIIIIIIIIIIIIIIIIIIIIIIIIIIIIIIIIIIIIIIIIIIIIIIIIIIIIIIIIIIIIIIIIIIIHIIIHIIIIIIIIIIIIIIIIIIIIHIIIIHIIIIIIIIIIIIIIIIIIIIIIIIIIIIIIIHIHIIIIIIIIIIIIIDCDDD
@HWI-D00621:464:HFY7KBCXY:1:1105:11613:87824 1:N:0:AAGAGGCATGAACCTT
AAGTCGTAACAAGGTTTCCGTAGGTGAACCTGCGGAAGGATCATTAATGGATTTGCAGAGGGTTGATGCTGGCAGTTTATCTGCATGTGCTTGCTCTTCTGATTTATTTACACCTGTGCACTTAATTTTTTTCAAAGGGAGGGTAGAACCTGCCTTTGGAACTTATAAACTCCTTGTAATTGAACTAATGGATGTTTATCTGCCACAAGGCAAATTTTAATACAACTTTTAACAACGGATCTCTTGGCTCTCGCATCGATGAAGAACGCAGC
+
IIIIIIIIIIIIIIIIIIIIIIIIIIIIIIIIIIIHIIIIIIIGIIIIIIIIIIIHHIHHIHHIIIIIIIHHHHHIHIIGHIIIIIIIIIIIIIHHHIIIIIIIIIIIIIIIIIIIIIIIIIIIIIIIIIIIIIIIIIIIIIIIIIIIIIIIHIIIIIHHHIIIIIIHIIIIIIIIIIIIIIIIIIIIIIIIIIIIIHIIIIIIHIIIIIIIIIIIIIIIIIIIIIIIIHGHHHFIIIIIIHIIIIIIIIHIIIIIGIIIIIIIIIIDDDDD
@HWI-D00621:464:HFY7KBCXY:1:1105:12019:88554 1:N:0:AAGAGGCATGAACCTT
AAGTCGTAACAAGGTTTCCGTAGGTGAACCTGCGGAAGGATCATTAGTGATTATGAACGGTTGTCTTCTGTGCTGGCTGCGGCAAGTGCACGGAGGTGACTTTCATCCAACACCCTTGTGAACCTTTGGCCTCTTGCTGGCTTCGGCTGGCTGAGGATTTACACAAACTCGCATGTATTGAGGACCCATTATGTGCGCAAGCACTACTATAATACAACTTTCAACAACGGATCTCTTGGCTCTCGCATCGATGAAGAACGCAGC
+
IHIIIIIIIIIIHIIIHIIIIIIIIIIIIIIIIIIIIIIIIIIHIIIIIIIIIIGHIIIIIIIIHIIIIIIIIIIIIIIIIIIIIIIIIIIIIIIIIIIIIIIIIIIIIIIIIIIIIHIIIIIIIIIIIHIIIIIIIIIIIIIIIIIIIHIIIHHIIIIIIIIIIHIIIIIIIIIIIIIIIIIIIIIIIIIIIIIIIIIIHHHIIIIIIIIHIIIIIIIIIIHHIHHIIIIIIIIIIIIIIIIIIIIIIIIIIIIIIIIDDDD@
@HWI-D00621:464:HFY7KBCXY:1:1105:12958:93885 1:N:0:AAGAGGCATGAACCTT
AAGTCGTAACAAGGTTTCCGTAGGTGAACCTGCGGAAGGATCATTATCGTACTACAGAGGTGCTCAGGTTGTCGCTGACCTTTTGGTCGTGCACGCCTGAGTGCTCTCAATCCATTTCACCCATTGTGCATCACCGCGCGGGGTCTCCCCCCTCTTGAGAGGGGGAGGCTCGCGTTTTTCACACGAACACCCTTCTAGTTTAGAATGTCATTCATTTGCGATCATACGCAATCAATACAACTTTCAACAACGGATCTCTTGGCTCTCGCATCGATGAAGAACGCAGC
+
IIIIIIIIIIIIIIIIIIIIIIIIIIIIIIIIIIIIIIIIIIIIIIIIIIIIIIIIIHIIIIIIIIIIIIHHHIIIHHIHIIIIIIIIIIIIIIIIIIIIIIIIIIIIIIIIIIIIIIIIIIIIIIIIIIIIIIIIIIIIIIIIIIIIIIIIIIIIIHIIIIIIIIIIIIIIIIIHIIIIIIIIIIHIIIIIIHIHHIIHIIIIIHIIIIIIIIIIIIIIIHIIIIIIIIIGIIIHHHIIIIIIIIIIIIIIIIIIIIIIIIIIIIIIHIIIIIIIIIIIIHDDDCD
@HWI-D00621:464:HFY7KBCXY:1:1105:12410:94451 1:N:0:AAGAGGCATGAACCTT
AAGTCGTAACAAGGTTTCCGTAGGTGAACCTGCGGAAGGATCATTAATGATTGCGAATCGTTGTCTGCAGTGCTGGCCGGGTCGCTCTGGCAAGTGCACGCAGACAGCTTTCATCCAATACCCTGTGAACCTTTGGCCTCTTGCTAGCTTCGGCCAGCAGAGGATTTTACACACTCGAATGTAATGAAATTATTGTTGTGCGCAGCACTACTATACAACTTTCAACAACGGATCTCTTGGCTCTCGCATCGATGAAGAACGCAGC
+
IIIIIIIIIIIIIIIIIIIIIIIIIIIIHIIIIIIIIIIIIIIIIIIHIIIIIIIIIIIIIIIIIIIIIIIHHIIIIIIIIIIIIHIIIIIIIIIIIIIIIIIIIIIIIIIIIIIIIIIIIIIIIIIIIIIIIIIIIIIIIHIIIIHIIHIIIIIIIIIIIIIHIIHIHIIIIHIIIIIIIIIIIHIHHIIIIIHHIHHHCHH;IIIHIIIIIIIIIIIIIIIIIIIHHIIIIHIHIGIHGHIIIGGIIHFIGIIIHIIICDDAD
@HWI-D00621:464:HFY7KBCXY:1:1105:10422:94599 1:N:0:AAGAGGCATGAACCTT
AAGTCGTAACAAGGTTTCCGTAGGTGAACCTGCGGAAGGATCATTATCGTACTACAGAGGTGCTCAGGTTGTCGCTGACCTTTTGGTCGTGCACGCCTGAGTGCTCTCAATCCATTTCACCCATTGTGCATCACCGCGCGGGGTCTCCCCCCTCTTGAGAGGGGGAGGCTCGCGTTTTTCACACGAACACCCTTCTAGTTTAGAATGTCATTCATTTGCGATCATACGCAATCAATACAACTTTCAACAACGGATCTCTTGGCTCTCGCATCGATGAAGAACGCAGC
+
IIIHIIIIIIIIIIIIIIIIIIIIIIIIIIIIIIIIIIIIIIIIIIIIIIHIIHIIIIEHHHIIHHIEHIHHHIIIIHIIIIIIIIIIIIIIIIIIIIIIIIIIIIIIIIIIIIIIIIIIIIIIIIIHHIIIIIIIIIIIIIIIHHIIIIIIIIIIIIIIIIIIIIIIHHIIHIIIIIIHIHIIIIIIIIIIIIHIIIIIIIIIIIIIIIIIIIIIIIIHGGHIIIIIIIIHIIIIIGIIIIIIIIIIIIIIIIIIIIIIIIIIIHHHFIIFIIIIIIIIHGDDDDD
@HWI-D00621:464:HFY7KBCXY:1:1105:9762:95656 1:N:0:AAGAGGCATGAACCTT
AAGTCGTAACAAGGTTTCCGTAGGTGAACCTGCGGAAGGATCATTAATGGATTGTAATGGGAGCTGATGCTGTGTGGCCAAATTTTCTTTGACTACAATGTGCTCGCTTCTAGCAACATTTTTTCTAAACACCTGTGCACCTTGTGGGGGGGAATTATCTTTTCCCCCTTCTCTCACAAACATTTTTCAATGTTGAATGTTCATTGTGCCTAATGCATGGCCTTAATAAAATATAATACAACTTTTAACAACGGATCTCTTGGCTCTCGCATCGATGAAGAACGCAGC
+
GEHIIIIIIIIIIIHIIIIIIIIIHIIIIIIIIIIIIIIHIIIHIIGIIIHHIIIIIIHIIHHIIIIIIIIGIIIIIIIIIIIIIHIIHHIIIIII?IIIIIIIIIIIIIIIIIIIIIIIIIIIIIIIIIIIIIIIIIIIIIIIIIIIHIIIIIHIIIIIIIIHHIIHIIIIHIIGIIIHHHIIIIIIIIIIIIIIIIIIIIHIIHHHHHGHIHHIIIIIIIIIHIIIIIIHHHIIHEEIIIIIIGHIIIIIIIIIHHIIIIHHHIIIIIIIIHHHEIIIIIIDDDDD
@HWI-D00621:464:HFY7KBCXY:1:1105:13276:100078 1:N:0:AAGAGGCATGAACCTT
AAGTCGTAACAAGGTTTCCGTAGGTGAACCTGCGGAAGGATCATTATCGTACAACTGAGGTGCAAGGGCTGTCGCTGACCTTCAAAGGTCGTGCACGCCCAAGCACTCTTACACAATCCACCTCACCCCTTTGTGCATCACCGCGTGGGCCCCCCTTTGCAGGAGGGCCTGCGTTTTCACATAAAACTTGACATAGTGTAGAATGGTTTCTTTTGCGGTCACACGCAATTAATACAACTTTCAACAACGGATCTCTTGGCTCTCGCATCGATGAAGAACGCAGC
+
HIHEHIIIIIIIIIIIIIIIIIHHHGHIIIIIIIIHHHIIIIHHIIIIIIGIIHIIIIIHHIHHGHHHHIIHHHIIHIIHIIIIIIIIIIIIIIIIIIIIIIIIIIIIIIIIIIIHIHIIIIIIIIIIIIIIIHIIIIIIIHIIIIIHIIIIIIIIHIIIHIIIHIIIIIIIIHIIIIIIHIEHHHHIIIIHIIIIIIIIIIIHIIIIIIIIHIIHHIIIIHHIIHIIGIIIHIIGIIHGIIFHIIIIIHHHEHIIHIHIIIHHIHIGIHHH?IIIIIHDDDDD
@HWI-D00621:464:HFY7KBCXY:1:1105:13755:100539 1:N:0:AAGAGGCATGAACCTT
AAGTCGTAACAAGGTTTCCGTAGGTGAACCTGCGGAAGGATCATTCATAATAAGTGTTTTATGGCACTTTTTAAATCCATATCCACCTTGTGTGCAATGTCAGGTTGTCCTCTTCATTTTCTGGAGAGGATGACCCAAACATCAACTTATCCTTGAACTCTTTGTCTGAAAAATATTATGAATAAAATAATTCAAAATACAACTTTCAACAACGGATCTCTTGGCTCTCGCATCGATGAAGAACGCAGC
+
IIHIIIIIHIIIIHHHIIIIIIIHIHHHHIIIIIIHHIIIIIIIIIIIIIIIIIIIIIIIHIHIHIIIIIIIHIIHHIHHIIIIIIIIIIIIIIIIIIIIIIIIIIIIIIIIIIIHIIIIIIIIIHHHIIIHIIIIIIIIIIIIIIIIIIIIIIIIIHIIIIIIIIIHIIIIIIIIIIIIIIIIIIIHIIIIHIIIHIIIIIHIIIIIIIIIIIIIIIIIIIIIIIIIIIIIIHIIIHIIIIIIDDDDB
@HWI-D00621:464:HFY7KBCXY:1:1106:10991:35930 1:N:0:AAGAGGCATGAACCTT
AAGTCGTAACAAGGTTTCCGTAGGTGAACCTGCGGAAGGATCATTATCGTATAACGGGGGTGCAAAGGCTGTCGCTGACCTTTCAAAAGGTCGTGCACGCTCGAGCACTCCCATACATCCGTCTCACCTTTGTGCATCACCGCGTGGGTCCCCTTTGCAAGGAGGGCTCACGTTTTCACACAAAAACTTGATACAGTGTAGAATGTTATTTTTGCGGTCACACGCAATCAATACAACTTTCAACAACGGATCTCTTGGCTCTCGCATCGATGAAGAACGCAGC
+
IIIIIIIIIIIIIEHIIIIIIIIFHIIGHIIIIIIIIIIIIIIIIIIIIIHIIIIIIHHHHHIIIIIIIIIHIIIIIHIHIIIIIIIIIIIIIIIIIIIIIIIIIIIIIIIIIIIIIIIIIIIIIIIIIIIIIIIIIIIIIIIIIIIIHHIIIIIIIIIIIIIIHIHIIIIIIIIIIIIIIIIIIIIIIIIHIIIIIIIIIIHIIIIIIIIIIIIIIIIIIIIIIIIHHIIIIIIIIHIIIIIIIIIIIIIIIHIIIHHHIIIIHIIHIIIIIHIHCIDDDDB
@HWI-D00621:464:HFY7KBCXY:1:1106:10499:37195 1:N:0:AAGAGGCATGAACCTT
AAGTCGTAACAAGGTTTCCGTAGGTGAACCTGCGGAAGGATCATTACAGAGACAGTGCCCCTGGGCACATCTCCCACCCTGTGTATACCTACCATGTTGCTTCGGCGGTACCTGTTGGGTGACCGCAGTCCGCCAGAAGACCTCCAAACTCTTGTAATTATGTTGTCTGAGCCTAAAAGAAATAAACAAAACTTTCAACAACGGATCTCTTGGTTCTGGCATCGATGAAGAACGCAGC
+
IIHHIIIIIIIIIIIIIIIIIIIIIIIHIIIHIIIIIIIHIIIIIIIIIIHIHIIIIIIIIIIIHHHIIIIIIIIIIIIIIIIIIIIIIIIIIIIIIIIIIIIIHIIIIIIIIIIIIIIIIIIIIIIIIIIHIIIIIIIIIIIIIIIIIIIIIHIIIIIIIIIIIIIIIIIIIIIIIIIIIIIIIIIIIIIIIIIIIHIIIIIIHIIIIIIIIIIIIIIIIIIIIIIIIIIIIDDDDD
@HWI-D00621:464:HFY7KBCXY:1:1106:8662:53994 1:N:0:AAGAGGCATGAACCTT
AAGTCGTAACAAGGTTTCCGTAGGTGAACCTGCGGAAGGATCATTATCGTACTACAGAGGTGCTCAGGTTGTCGCTGACCTTTTGGTCGTGCACGCCTGAGTGCTCTCAATCCATTTCACCCATTGTGCATCACCGCGCGGGGTCTCCCCCCTCTTGAGAGGGGGAGGCTCGCGTTTTTCACACGAACACCCTTCTAGTTTAGAATGTCATTCATTTGCGATCATACGCAATCAATACAACTTTCAACAACGGATCTCTTGGCTCTCGCATCGATGAAGAACGCAGC
+
IGHHHIIIIIIIHIIIIIIIIIDHHIIGIIIIIIIIIIIIHIIIIIIIIIIIIIIIIIIIIIIIIIIIIIIIIIIIIIIIIIIIIIIIIIIIIIIIIIIIIIIIIIIIIIIIIIIIIIIIIIIIIIIIIIIIIIIIIIIIIIIIIIIIIIIIIIIIHHIHIIIHIIIIIIIIIIIIIIIIIIIIIGIIIIIHIGIIIIIIIIIHHHIIIIIIIIIIIIIIHHHIIIHIIIIHIIIIIIIIHIIIIIIIIIIIIIIIIIIHIIIIIIIHIIHGIIIIIIIIHGCDD@@
@HWI-D00621:464:HFY7KBCXY:1:1106:12109:59544 1:N:0:AAGAGGCATGAACCTT
AGTCGTAACAAGGTTTCCGTAGGTGAACCTGCGGAAGGATCATTATTGAATAAAAACTTGAACAGGCTGTTTTTTGCTGGCCCTCCTCTCAGAGGGCATGTGCACGCTTGTCATTTTTTGTTTCTCCAACTGTGTGCACACATTGTAGACCCGCCCCCCTGGTGTAGAGTCTCGTATGGGATTTGATTGAGGATTGCTTATGCTTTCCTTGCAGGTGGTCTATATTCTTCACCACCTTTTTATGTTTTGAATGGGATAATAAAGTTTATACAACTTTCAGCAACGGATCTCTTGGCTCTCGCATCGATGAAGAACGCAGC
+
EHIIIIIIIIIIIIIIIIIIHIIIIIIIIIIIIGEHIIIIIIIIEHIIIIIIIIIIIIIIGHIIIIIIIGIIIIIHIIGHHHHIIIIIIIIIIIIIIIIIIIHIIIIIIIIIIIIIIIIIIIIIIIIIIIIIIIIIIIIIIIIIIIIIIIIIIIIIIIIIIIIHIIIIHHHHIHHHHIHIIIIIIIIIIIIIIIHHIIIIIIIIIIIEHIIIIIIIIIIIIHHIHIIIIHHIH@HHHIIIIIIHHHHF??HGIIIIIIIGIIHG@HIIIIIIIIHCGHGIIIIIIIIIIIIIIIIIIIIIIIIIIIHIIIIIIHIDDADA
@HWI-D00621:464:HFY7KBCXY:1:1106:9310:60945 1:N:0:AAGAGGCATGAACCTT
AAGTCGTAACAAGGTTTCCGTAGGTGAACCTGCGGAAGGATCATTATCGTACAACGGAGGTGCGAGGGCTGTCGCTGACTTTCAAAAGGTCGTGCACGCCCAAGCGCTCTCTCACACATCCATCTCACCCCCTTTGTGCATCACCGCGTGGGTCCTCCTCACGGAGGGCTCGCGTTTTCACATAAAACTGGATACTGTATAGAATGTTTTCTTTTTTGTTTGCGGTCACACGCAATCAATACAACTTTCAACAACGGATCTCTTGGCTCTCGCACGATGAAGAACGCAGC
+
IGIHIIIIIHIIHHHIIIIIIIIGIIIHIIIIIIIIIIIGIIIHIIIIIIIIIIIHIIIHIIIIHIIIIIGIIIIIIIIHIIIIIGIIIIIIIIIIIIIIIIIIIIIIIIIIIIIIIHIIIIIIIHIIIIIIIIIIHIHIIIIIIIIIIIIHIIIIIIIIHIHIIIIIIIIHIIIHHHIIIIIHHHHHIIIIIIIIIIIIHGHHIHIIHHFHIIIIIIIHIIIHIHIIIIIHHFEGCHIIIIIHHCHHIIIHHHHHHHGIHD?HFIIHHEFIGIIIIIHCEHIIH@@CAB
@HWI-D00621:464:HFY7KBCXY:1:1106:10661:63236 1:N:0:AAGAGGCATGAACCTT
AAGTCGTAACAAGGTTTCCGTAGGTGAACCTGCGGAAGGATCATTATCGTACTACAGAGGTGCTCAGGTTGTCGCTGACCTTTTGGTCGTGCACGCCTGAGTGCTCTCAATCCATTTCACCCATTGTGCATCACCGCGCGGGGTCTCCCCCCTCTTGAGAGGGGGAGGCTCGCGTTTTTCACACGAACACCCTTCTAGTTTAGAATGTCATTCATTTGCGATCATACGCAATCAATACAACTTTCAACAACGGATCTCTTGGCTCTCGCATCGATGAAGAACGCAGC
+
HEGHIHIIIHIICHHIIIHIIIHGIIIFHIIIIIHHIIIIIIIIIHHIIIGIIIIIIIIIIIIHIIHIIIHHIIIIIIIIHIIIIIIIGIIIIIIIIIIIIIIIIIIIIHIIIIIIIIIIIHIIIIIIIIIIIIIIIIIIIHIIIIIIIIIIIIIIIHHHIIIIIHIIIIIIIIIIIIIIIFIIHDHHHHIIIIIIIHIHHIIIIHFHIIIIIIIIIIIHHHHIIHHIIIHEIIIIIIIIHHGIIIIHIIIIHGHEHHIHIIIHIHHIHIIHIIHGIIIIIIDDAAD
@HWI-D00621:464:HFY7KBCXY:1:1106:13734:64580 1:N:0:AAGAGGCATGAACCTT
AAGTCGTAACAAGGTTTCCGTAGGTGAACCTGCGGAAGGATCATTATCGTACTACAGAGGTGCTCAGGTTGTCGCTGACCTTTTGGTCGTGCACGCCTGAGTGCTCTCAATCCATTTCACCCATTGTGCATCACCGCGCGGGGTCTCCCCCCTCTTGAGAGGGGGAGGCTCGCGTTTTTCACACGAACACCCTTCTAGTTTAGAATGTCATTCATTTGCGATCATACGCAATCAATACAACTTTCAACAACGGATCTCTTGGCTCTCGCATCGATGAAGAACGCAGC
+
IGHEHIIIIIIHHHIIIIIIIIIIIIIIIIIIIIIIIIIIIIIIIIIIIIHIIIIIIHIIIIIIIIIIHHIIIIIIIHIIIIIIIIIIIIIIIIIIIIIIIIIIIIIIIIIIIIIIIIIIIIIIIHIIIIIIIIIIIIIIIIIIIIIIIIIIIIIIHIIIIIIIIIIIIIIIIIIIIIHIIIIIIIIIIIHIIIIHHIHHIIIIIIHIIIIHHHIHIIIIIIIHIIIIIIIIHG@G<1IIIIGIIIIIIIIIIIIIIIHHGCCDIIGIIHHIIIHHIHIHHICBBDD
@HWI-D00621:464:HFY7KBCXY:1:1106:12331:64821 1:N:0:AAGAGGCATGAACCTT
AAGTCGTAACAAGGTTTCCGTAGGTGAACCTGCGGAAGGATCATTATCGTACTACAGAGGTGCTCAGGTTGTCGCTGACCTTTTGGTCGTGCACGCCTGAGTGCTCTCAATCCATTTCACCCATTGTGCATCACCGCGCGGGGTCTCCCCCCTCTTGAGAGGGGGAGGCTCGCGTTTTTCACACGAACACCCTTCTAGTTTAGAATGTCATTCATTTGCGATCATACGCAATCAATACAACTTTCAACAACGGATCTCTTGGCTCTCGCATCGATGAAGAACGCAGC
+
IIIIIHHFHIIIIIIHIIIIIIIFHIIEHIHIIIIIIIIIIIIIIHIIIHHIIIIIIHIIIIIIIIIHHHIGHIHIIIIIIIIHHIIIIIIIIIHHIIIIHIIIIIIIIIIIIIIIIIHIIIHHIHIIIIIIIIIIIIIIIIIIIHIIIIIIHHIIIHHHIIIIIIIIIIIIIIIIIIHIHIHHHHHHHGHHGHIHIIHHHHIHHHHEHIHIIHIIIIHHHHIIHHIIIIHHIIHHH?GIIIHHH?IIIIIIHHG?HIIIIIHHHE<DH@HIIIIIHIIIIHADDDB
@HWI-D00621:464:HFY7KBCXY:1:1106:14029:65973 1:N:0:AAGAGGCATGAACCTT
AAGTCGTAACAAGGTTTCCGTAGGTGAACCTGCGGAAGGATCATTATTGAATAAAACTTGGTTGGGCTGTTGCTGATCCCTCGGGGTATGTGCACGCCTTTCCACCTTTTTCAACCACCTGTGCACCTTTGTAGACCCTGGATATCTCTCGAGTTGTTAAAACTTGGTTTGAGGACTGCTGTGCTTGCAAGAGTCAGCTTTCCTTGCATTTCTGGGTCTATGTCTTTCATATACACTGTATGTCACAGAATGTTATTGATAAGGCTTTGCCTTTTAAATTAATACAACTTTCAACAACGGATCTCTTGGCTCTCGCACGATGAAGAACGCAGC
+
IIIHHIIIIIIIGIIIIIIIIIIHFHHIIIIIIIIIIIIIIIIIIGIHIGHHIIIIIIIIHIIIIIIIIIIGIHHIIHIHHIIIIIHIIIIIIIHIIIHIIIGHIHHHIIIIHHIIIIIIIHHIHHHIIIIIIIHIIIIIIHIGHIIHIIHIHIIIIIHHHHIIIIIHIIIIIHHIIIIHIIHHHIIHHIIIIIIIIGIHIIIIHHIIIIIHIIHHHIIIHIIHIIIHHHGDHHHHIIIIHHEIIIIIIIIIIIIIHGHEHIGIHIIIGIIIIIIIIGGIIIIHIIHHEHHHIIHFIIIIIHHIHHIIHHHIHHIIIGIIIIHHIIIIADDCD
@HWI-D00621:464:HFY7KBCXY:1:1106:10619:67354 1:N:0:AAGAGGCATGAACCTT
AAGTCGTAACAAGGTTTCCGTAGGTGAACCTGCGGAAGGATCATTCATAATAAGTGTTTTATGGCACTTTTTAAATCCATATCCACCTTGTGTGCAATGTCAGTCGATCTTCTTCATGGAGGTCGGCCAAACATCAACCTTATCTTTTAACTCTTTGTCTGAAAAATATTATGAATAAACAATTCAAAATACAACTTTCAACAACGGATCTCTTGGCTCTCGCATCGATGAAGAACGCAGC
+
GHIIIIIIHIIIHHHIIIIIIIIIIIHIIHHIIIIIIIIHHIIIIIIIIIIIIIIIIHIIHIIIIIIIIIIIIIIIIIIIHHIIIIIIIIIIIIIIIIIIIHIIIIIIIIIIIIIIIIIIIIIIHIIIIIIIIIIIHIIIIIIIIIIIIIIIHIIIIIIIHHIIIIIIIIIIIIIIIIIIIIIIHIHIIIIIIIIHIIIIIIIIIIIHHHIIIIIIIIIIIIHIIHIIIIIIIIIIDDBDD
@HWI-D00621:464:HFY7KBCXY:1:1106:10567:69518 1:N:0:AAGAGGCATGAACCTT
AAGTCGTAACAAGGTTTCCGTAGGTGAACCTGCGGAAGGATCATTATCGTACAACGGAGGTGCGAGGGCTGTCGCTGACTTTCAAAAGGTCGTGCACGCCCAAGCGCTCTCTCACACATCCATCTCACCCCCTTTGTGCATCACCGCGTGGGTCCTCCTCACGGAGGGCTCGCGTTTTCACATAAAACTGGATACTGTATAGAATGTTTTCTTTTTTGTTTGCGGTCACACGCAATCAATACAACTTTCAACAACGGATCTCTTGGCTCTCGCATCGATGAAGAACGCAGC
+
IGHEHHHIIIIIIHIIIIIIIIIIHIHIIIIIIIIIIIHIIIIIIIIIIIIIIIIIHIIIIIIIIIIIIIIHIIIIIIIIIIIIIIIIIIIIIIIIIIIIIIIIIIIIIIIIIIIIIIIIIIIIIIIIIIIIIIIIIIIIIIIIIIIIIIIIIIIIIIIIIIIIIIIHHIIIIIIIIIHIIIIIIIIIIHIHIIIIIIIIIHIIIIIIIIIIIIIIIIIIIHHFIHHIIHIIIIIHHHCHEHIHHIIIIIIIIHIIIIIIHHHCG<E<HHEC?E?IIHFEHHIIGHB?@@D
@HWI-D00621:464:HFY7KBCXY:1:1106:12738:71745 1:N:0:AAGAGGCATGAACCTT
TCGCGAACGTCATCGAGGCCAACAAGGGGCCCCTCAGCGAAACCACCATCCGAGCCGTCTTCCGCGAGATCATCAGCGGCTCCCGAGCGCTGCAGCGTGTCCTCAAGGTCGCCTATCTGGGACCCGAGTACAGTTTTAGTCATCTCGCGGGCATCGATGAAGAACGCAGC
+
IIIIIIIIIIIIIIIIIIIIIIIIIIIIHIIIIIIIIIIIIIIIIIIIIIIIIIIIIIIIIIIIIIIIIIIIIIIIIIHIIIIIIIIIIIIIIIIIIIIIIIIIIIIIIIIIIIIIIIIIIIIIIIIIIIIIIIIIIIIIIIIIIIIIIIIIIIIIIIIIIIIIIIIIID
@HWI-D00621:464:HFY7KBCXY:1:1106:10133:73884 1:N:0:AAGAGGCATGAACCTT
AAGTCGTAACAAGGTTTCCGTAGGTGAACCTGCGGAAGGATCATTAATGGATTGTAATGGGAGCTGATGCTGTGTGGCCAAATTTTCTTTGACTACAATGTGCTCGCTTCTAGCAACATTTTTTCTAAACACCTGTGCACCTTGTGGGGGGGAATTATCTTTTCCCCCTTCTCTCACAAACATTTTTCAATGTTGAATGTTCATTGTGCCTAATGCATGGCCTTAATAAAATATAATACAACTTTTAACAACGGATCTCTTGGCTCTTGCATCGATGAAGAACGCAGC
+
IIIIIIIIIIIIIHIIIIIIIIIIHIIHIIIIIIIIIIIIIIIIIIIIIIIFHI@HHIIIIIIIIIIIIIIIIIIIIIIHHIIIIIIIIIIIIIIIIIIIIIIIIIIIIIIIIIIIIIIIIIIIIIIIIIIIIIIIIIIIIIIIIIIIIIHIIIIIIIIIIIIIIIIIIIIHIIIIIIIIIHIIIHIIIIIIIIIIIIIHIIIIIHHCHIHIIIHIIIIIIIIIIIIIIIIHIIIIIIIIIIIIIIHGHHIIIIHHIIIIIIIIIIIIGIIIIIIIIIIHIIIDDDDD
@HWI-D00621:464:HFY7KBCXY:1:1106:10614:74265 1:N:0:AAGAGGCATGAACCTT
AAGTCGTAACAAGGTTTCCGTAGGTGAACCTGCGGAAGGATCATTATCGTACTACAGAGGTGCTCAGGTTGTCGCTGACCTTTTTGGTCGTGCACGCCCGAGTGCTCTCAATCCATTTCACCCTTTGTGCATCACCGCGCGGGGTCTCTTCCTCTTGGCTTGCTTCAAGAGGGGGAGGTTCGCGTTTTTCATACAAACACCCTTCTAGTTTAGAATGTCATTCATTTGCGATCATACGCAATCAATACAACTTTCAACAACGGATCTCTTGGCTCTCGCATCGATGAAGAACGCAGC
+
IIIHIIIHIIIIIIIIIIIIIIIIIIIIIIIIIIIIIIIIIIIIIIIIIIIIIIIIIHIIIHIIIIIIIIHIIIIIIIIIIIIIIIIIIIIIIIIIHIIIIIIGIIIIIIIIIIIIIIIIIHIIIIIIIIIIIIIIIIIIIIHIIIIIIIIIIIIIIIIIIIIIIIIIIIIIIIIIIIIIIIIIIIIIIIIIHIIIIHHIIIHIIIIIIHIIIIHHHIIIHIIIIIIIIIIIIIHHIIIIIHIIIIIIIIIIIIIIIIIIIIIHIIIIHFIIIIIIIIIGHIHIIIIGIIIHCCDDD
@HWI-D00621:464:HFY7KBCXY:1:1106:9617:75239 1:N:0:AAGAGGCATGAACCTT
AAGTCGTAACAAGGTCTCCGTAGGTGAACCTGCGGAGGGATCATTACCAAACGGCCCTCTAGGCCTTGGACCTTGTCAACCCGTGGAAGATGAAATGTGCCTCGGCGCGGCCCGGTCATCCCCGGGGGCGCCGCCCTTTATGCTAAAATCAGTCTTTGAGTCTGAATATGAAACAAGAATCAAAACTTTCAACAAAGGATCTCTTGGCTCTCGCATCGATGAAGAACGCAGC
+
IIIIIIIIIIIIIHIIIIIIIIIIHIIIIIIIIIIIIIIIIIIIIIIIIIIIIIIIIHIIIIIIIIIIIIIIIIIIIIIIIIIIIIIIIIIIIIIIHIIIIIIIIIIHIIIIIIIHHIIIIIIIIIIIHHHIIIIIIIIIIIIIIIIIIIIIIIIIIIIIIIHHIIIIIIIIIIIIIIIIIIIIIIIIHIIIIIIIIIIIIHIIHHHIIIIIIIIIIIIHIIIIIIIHDDD<
@HWI-D00621:464:HFY7KBCXY:1:1106:11157:75891 1:N:0:AAGAGGCCTGAACCTT
AAGTCGTAACAAGGTTTCCGTAGGTGAACCTGCGGAAGGATCATTATCATACAACAGAGGTGCGAGGGCTGTCGCTGACCTTTTAAAGGTCGTGCACGCCCGAGTGCTCTCACACATCCATCTCACCCCTTTGTGCACAACCGCGTGAGTTCCCCTGGAAGGGGGGGCCCACGTTTTTTTCACACAAACCTTAAAGCAGTGTAGAATGTATTTTCTTTTTGCGGTGATACGCGATCAATACAACTTTCAACAACGGATCTCTTGGCTCTCGCATCGATGAAGAACGCAGC
+
IGIHHHHIHHIIGHHHGHIIHIGHHIIIHHIIIIIHHGHIIIIIIHIIIHIHIGHIIHIIIHHIIIIIIHHIHIIIIIHHHIIIIIIIIIIIIHIIIIIIIIIIIIIIIIIIIIIIIIIIIHHHIIIIIIIIIIIHHHIIIIIIIIHIIIIIIIIIIIIIIIIIIIIIIIIIIHIHIIIIIIIHIIHIIIIIIIIHIIGHHIIIHIIIIHIIIIIIIIIIHHHHIIIIIIIIHIIFIIHIGIIIIIIHIHIHHHHHHECIIIIHGHIIHHCHEHGIIIHIIIHHC@@?BD
@HWI-D00621:464:HFY7KBCXY:1:1106:11228:76527 1:N:0:AAGAGGCATGAACCTT
AAGTCGTAACAAGGTTTCCGTAGGTGAACCTGCGGAAGGATCATTACAGAAAGTAAACGCGGATCAAACCGCGAACTTCTAAACCTTTGACGATTGACTCATGTTGCCTCGGCGGGTTCTCCCGCCAGAGGATACATCAAAACTCCTGTTTTAACGGTGTTGTCTGAGCTACAAGCAACGAATCAAAACTTTCAACAACGGATCTCTTGGTTCTGGCATCGATGAAGAACGCAGC
+
IIIIIIIHIIIIIIIIIIIIIIIIIIIIIIIIIIIIIHHIIIHIIHIIIIIIIIIIIIIIIIHIHIIIIIIIIIIIHIIIIIIIIIIIHIIIIIIIIIIIIIIIIIIIIIIIIIIIIIIIIIIIIIIIIIIIIIIIIIIIIIIHIIIIIHIIIIIIIIHIIIIIIHIHIIIIIIIIIIIIIHHIIIIIIHHIHIIIHIIHHIIHHIIHHHHHIIIIIIHIIIIHHHIIIHDDBDD
@HWI-D00621:464:HFY7KBCXY:1:1106:15740:77092 1:N:0:AAGAGGCATGAACCTT
AAGTCGTAACAAGGTTTCCGTAGGTGAACCTGCGGAAGGATCATTCATAATAAGTGTTTTATGGCACTTTTTAAATCCATATCCACCTTGTGTGCAATGTCAGGTTGTCCTCTTCATTTTCTGGAGAGGATGACCCAAACATCAACTTATCCTTGAACTCTTTGTCTGAAAAATATTATGAATAAAATAATTCAAAATACAACTTTCAACAACGGATCTCTTGGCTCTCGCATCGATGAAGAACGCAGC
+
IIIIIIIIIIIIHIIIIIIIIIIHIIHIIIIIIIIIIIIIIIIIIIIIIIIIIIIIIIIIIIIIIIIIIIIIIIIIIIIIHIIIIIIIIIIIIIIIIIIIIIIIIIIIIIIIIIIIIIIIIIIIIIIHIIHIHHIIIIIIIIIIIIIIIIIIIIIIIIIIIIIIIIIIIIIIIIIIIIIIIIIIIIIIIIIIIIIIIIIIHIGIIIIIIIIIIIIIIGIIIIIIHHIIIIIIIIIIHIIIIIHHDDDDB
@HWI-D00621:464:HFY7KBCXY:1:1106:9022:78494 1:N:0:AAGAGGCATGAACTTT
AAGTCGTAACAAGGTTTCCGTAGGTGAACCTGCGGAAGGATCATTATCGTACTACAGAGGTGCTCAGGTTGTCGCTGACCTTTTTGGTCGTGCACGCCCGAGTGCTCTCAATCCATTTCACCCTTTGTGCATCACCGCGCGGGGTCTCTTCCTCTTGGCTTGCTTCAAGAGGGGGAGGTTCGCGTTTTTCATACAAACACCCTTCTAGTTTAGAATGTCATTCATTTGCGATCATACGCAATCAATACAACTTTCAACAACGGATCTCTTGGCTCTCGCATCGATGAAGAACGCAGC
+
IIIIIIIIIIIIHIHIIHIIIIHIIIIIIIIIIIIIIIIIIIIIIIIIIHHIIIIIIIIIIIIIIHIIIIIHIIIIIHIHHIIIIHIHIIIDIIIIIIIIHIIHIIIIIIIIIIIIIIIIIHHIIIIIIIIIIIIIIIIIIIIIIIIIIIIIIIIIIHIIIIIIIIIIIIIIIIIHIIIIIIIIIIIIIIIIIIHHIIIIIIIIIIHHHGHHHHHHHIIIIIIIIIIHHHIHIIHHIIIHIHIIIIIHIIHHIIIIIHHHIIHIIIIIIHIIHGIIIHGIHHHHIGIIIIIGDDDDD
@HWI-D00621:464:HFY7KBCXY:1:1106:15689:79594 1:N:0:AAGAGGCATGAACCTT
AAGTCGTAACAAGGTTTCCGTAGGTGAACCTGCGGAAGGATCATTATTGAATAAAAACTTGAACAGGCTGTTTTTTGCTGGCCCTCCTCTCAGAGGGCATGTGCACGCTTGTCATTTTTTGTTTCTCCAACTGTGTGCACACATTGTAGACCTGCCCCCCTGGTGTAGAGTCTCGTATGGGATTTGATTGAGGATTGCTTATGCTTTCCTTGCAGGTGGTCTATATTCTTCACTACCTTTTTATGTTTTGAATGGGATAATAAAGTTTATACAACTTTCAGCAACGGATCTCTTGGCTCTCGCATCGATGAAGAACGCAGC
+
IIIIGIIIIIIIIIIIIIIIIIHHIHIIGHHIIIIIIHIIIIIIIIIIIIIIIIIIIIIIIIIIIHIHIHCHHIIIHIIIHIIIIIIIIIIIIIIHHIIIIIIIIIIIIIIHIIIIIIIIIIIIIIIIIIIIIIHHHIIIHHIHIIIIIIIHIIIHHHIHHIIIHIIHHHHIIIIIIIIIIIIIIIHIHIHHIHIIHHIIHHIIIGIHHIIIIIIIHHEGHHHHHEIIHGHEIIHGIIHHCIIIIIIIIIHIIIIIIIIIIIIIHIHIIHHIIIIIIIHIGIIIIIHIIIIIIIIIIIIHIIIIIIIHHHIHCIIIDDDCD
@HWI-D00621:464:HFY7KBCXY:1:1106:7715:80093 1:N:0:AAGAGGCATGAACCTT
AAGTCGTAACAAGGTTTCCGTAGGTGAACCTGCGGAAGGATCATTATCGTACTACAGAGGTGCTCAGGTTGTCGCTGACCTTTTTGGTCGTGCACGCCCGAGTGCTCTCAATCCATTTCACCCTTTGTGCATCACCGCGCGGGGTCTCTTCCTCTTGGCTTGCTTCAAGAGGGGGAGGTTCGCGTTTTTCATACAAACACCCTTCTAGTTTAGAATGTCATTCATTTGCGATCATACGCAATCAATACAACTTTCAACAACGGATCTCTTGGCTCTCGCATCGATGAAGAACGCAGC
+
HHIIIIIIIIIIIIHHHIIIHIIIIIIIIIIIIHIIIIIIIIIIIIIIIIIIIIIIIIIIIIIIIIIIHIIIIIIIIIIIHIIIIIIGIIIIIIIIIIIIIIHIIIIIIIIIIIIIIIIIIHIIIIHIHIIIIIIIIIIIIIIIIIIIIIIIIIIIIIHHIIIIIIIIIIIIIIIIIIIIIHIIIIIIIIHIIIIHIIIIIIGHIIHIIIIIIIIIIIIIIIIIIIIIIIIIIHHIIIIIIHGIHHHEHHHIHIIIIHGHIIIIIIIIHHIIIHIIIIGIHIIIIHHHIIIHDDDDD
@HWI-D00621:464:HFY7KBCXY:1:1106:9114:80088 1:N:0:AAGAGGCATGAACCTT
AAGTCGTAACAAGGTTTCCGTAGGTGAACCTGCGGAAGGATCATTATCGTATAACGGGGGTGCAAAGGCTGTCGCTGACCTTTCAAAAGGTCGTGCACGCTCGAGCACTCCCATACATCCGTCTCACCTTTGTGCATCACCGCGTGGGTCCCCTTTGCAAGGAGGGCTCACGTTTTCACACAAAAACTTGATACAGTGTAGAATGTTATTTTTGCGGTCACACGCAATCAATACAACTTTCAACAACGGATCTCTTGGCTCTCGCATCGATGAAGAACGCAGC
+
IIIIIIIIIIIIIHHIIGIIIIGIHIIIIIIHIIIIIIIIIIIIIIIIIIGIIIIIIIIIHIIIIIIIIIIIHIIHIHIIIIIGIIIIIIIIIIIIIIIIIIIIIIIIIIIIIIHIIHIIIIIIIGIIIIIHIIIIIIIIIIIIHIIHIIIIIIIIIIHHHIHIIIIIIIIIIHHIIIIIIIIIHHHIIIIIIIIIIIIGIHIIIIIIIIIHIIIIHHIIIIIIIIIIIIHHIIIIIIIIIIIHHHHHHIIGIIHFIHIIIIIFHEFIIH@CF?IIHH@B@D@
@HWI-D00621:464:HFY7KBCXY:1:1106:8990:81171 1:N:0:AAGAGGCATGAACCTT
AAGTCGTAACAAGGTTTCCGTAGGTGAACCTGCGGAAGGATCATTATCGAAAGCTTTGGCTTTTGTTGTGCCTTGAACCATTTGATGTCTGAACCTTTGTTGCTTCCGTTGGCCGACAACCCCGAACGGGGGCTTCGACCGACGGTGGGTATTTGGGAACTCGGTTGTTTAGATGTTGTCAGTCTGAAAATATTTGAGATTAAATGCTCAAAAAACAAAACTTTCAACAACGGATCTCTTGGCTCCTGCATCGATGAAGAACGCAGC
+
IIIIHIHIIIIIIIIIIIIIIIIHIIIIIIIIIHIHIGIIIIIIIIIHIHIIIIHIIIIIIIIIIIIHIIIHIIIIIIIIHIIIIIIIIIIIIIHIIIIIIIIIIIIIIIIHIIIIHIIIIIIIIIIIIIIIIIIIIIIIIIIIIHHIHHIIIIIIIIIIIIIIIHIIIIIIIIIIIIIIIIHIIIIIIIIIIIIIIIIIIIIIIIIHIIIIIIIIIIIIIIIIIIIIIHIIIIHHHHD1H?HIHIIGIHGIIIIIIIHIIGDDCBB
@HWI-D00621:464:HFY7KBCXY:1:1106:10952:81636 1:N:0:AAGAGGCATGAACCTT
AAGTCGTAACAAGGTTTCCGTAGGTGAACCTGCGGAAGGATTATTATCGTACTACAGAGGTGCTCAGGTTGTCGCTGACCTTTTGGTCGTGCACGCCTGAGTGCTCTCAATCCATTTCACCCATTGTGCATCACCGCGCGGGGTCTCCCCCCTCTTGAGAGGGGGAGGCTCGCGTTTTTCACACGAACACCCTTCTAGTTTAGAATGTCATTCATTTGCGATCATACGCAATCAATACAACTTTCAACAACGGATCTCTTGGCTCTCGCATCGATGAAGAACGCAGC
+
IIIIIIIIIIIIGGIIHHIIIIIIHHIIIIIIIIIHIIIIIHIIIIIIIIHIIIIIIIIIIIIIIIIIIIIIIIIIIIIIHIIIIIIIIIIIIIIIIIIIIIIIIIIIIIIIIIIIIIIIIHIIIIIIIIIIIIIIIIIIIIIIIIIIIIIIIIIIIHIIIIIIHHIIIIIIIIIIIIIIIIIIIIIIIIIIIIIIIIIIIIIIIIIIIIIIIIIIIIIIIIIIIIIIIIIIIIIIIIIIIIGIIIIIIIIIIIIHHHIEIHIIIIIIHHGIIIIHHEHIHHDDBDD
@HWI-D00621:464:HFY7KBCXY:1:1106:11185:82699 1:N:0:AAGAGGCATGAACCTT
AAGTCGTAACAAGGTTTCCGTAGGTGAACCTGCGGAAGGATCATTATTGAATAAAAACTTGAACAGGCTGTTTTTTGCTGGCCCTCCTCTCAGAGGGCATGTGCACGCTTGTCATTTTTTGTTTCTCCAACTGTGTGCACACATTGTAGACCTGCCCCCCTGGTGTAGAGTCTCGTATGGGATTTGATTGAGGATTGCTTATGCTTTCCTTGCAGGTGGTCTATATTCTTCACTACCTTTTTATGTTTTGAATGGGATAATAAAGTTTATACAACTTTCAGCAACGGATCTCTTGGCTCTCGCATCGATGAAGAACGCAGC
+
IIIGHIIIIGIIGGCHHHHGIIIIIGHIHIIIIHIIIGIIGIIHIIHHIIIIIIIIIIIIIIIIIIIIIIHIIIIIIIIIIIIIIIIIIFHIIIIIIIIIIIIIIIIIIIIIIIIIIIIIIIIIIIHIIHIIIIIIIHIIIIIIIIIIIIIIIIIIIIIIIIIIIIIIHIIIIIIIIIHHHHIIIIIIIIIIIHIIIIIIIIIIIIIIHIIIIIIIHHHIHIIIIIIHHHIHEHEHGIIIIIIIIIIIHFIHHGIIIIIIIIIIIIIIIIHHGIHHGHIHHIIHIHIHHEHIIIIHIIIIHFGHFGGIHEHGHIHDADAAB
@HWI-D00621:464:HFY7KBCXY:1:1106:10042:84611 1:N:0:AAGAGGCATGAACCTT
AAGTCGTAACAAGGTTTCCGTAGGTGAACCTGCGGAAGGATCATTATCGTACTACAGAGGTGCTCAGGTTGTCGCTGACCTTTTGGTCGTGCACGCCTGAGTGCTCTCAATCCATTTCACCCATTGTGCATCACCGCGCGGGGTCTCCCCCCTCTTGAGAGGGGGAGGCTCGCGTTTTTCACACGAACACCCTTCTAGTTTAGAATGTCATTCATTTGCGATCATACGCAATCAATACAACTTTCAACAACGGATCTCTTGGCTCTCGCATCGATGAAGAACGCAGC
+
IHIIIIIIIIIIHIIIIIIIIIIIHIIIIIIIIIIIIIIIIIIIIIIIIIIIIIIIIIIIIIIIIIIHHHHIIIIIIIIHIIIIIIIIIIIIIIIIIIIIIIIIIIIIIIIIIIIIIIIIIIIIIIIIIIIIIIIIIIHHHHHIIIIIIIIIIIIIIHIHIIIIHIIIIIIIIIIIIIIIIIIHHIIIIIIIIHIIIIIIIIIIHIIHIIIIIIIIIIIIHHIIIIIHIIIHIIIHIIIIIIIIIIIIIIIIHIIIIIIIIIGIIIIIIIHIIIHGIIIIIHDDBDD
@HWI-D00621:464:HFY7KBCXY:1:1106:9421:84938 1:N:0:AAGAGGCATGAACCTT
AAGTCGTAACAAGGTTTCCGTAGGTGAACCTGCGGAAGGATCATTATTGAATAAAAACTTGAACAGGCTGTTTTTTGCTGGCCCTCCTCTCAGAGGGCATGTGCACGCTTGTCATTTTTTGTTTCTCCAACTGTGTGCACACATTGTAGACCTGCCCCCCTGGTGTAGAGTCTCGTATGGGATTTGATTGAGGATTGCTTATGCTTTCCTTGCAGGTGGTCTATATTCTTCACTACCTTTTTATGTTTTGAATGGGATAATAAAGTTTATACAACTTTCAGCAACGGATCTCTTGGCTCTCGCATCGATGAAGAACGCAGC
+
IGIHIIIIHHIIIIGHIHEHHIIIIGIHIIIIIIIIIIIHHIIHIIGHHHHHIHIIIIIGHIIIHIIHIIHIIHHIHIIIIIIIIIIIIIIIIIIHIHIHIIIIIHIHIIIIIIIIIIIIIIIIIIIHIIIIIIIIIHIIHIIIIIIIIIIIIIHIHHHIIIIIIIIIHHHIIIIIIIHHIIIIIIIIIIIIIHIIHIIIIIIHIIIIIIIIIIIIIIIIHIIIIIIHFGGIHEFHIIIIIHHEIIHHHEIIIIIIIHIIIIIIHHIIHIIIIIIHHIIHGIIIIIIHIIIIHCHIIHIIIIIIIIIIIGIIIIIIDDBDD
@HWI-D00621:464:HFY7KBCXY:1:1106:10372:87891 1:N:0:AAGAGGCATGAACCTT
AAGTTGTAACAAGGTTTCCGTAGGTGAACCTGCGGAAGGATCATTAACAAATCCAATGCTTGTGGGGTGACTTTAATTAGTCATCTTGCAAATATTAATCCGCTGGCCTCGCAAGGGGCTAGTCGATAGATAACATAAATGTGTGTAGTGTTGACAGTGTGTGATATTTAATTAATTATTGACAACTTTTAACAATGGATCTCTAGGCTCTTGCATCGATGAAGAACGCAGC
+
IHIIIIIIIIIIIIIIIIIIIIIIIIIIHIIIIIIIIIIIIIIIIIIIIIIIIIIIIIIIIIIIIIIIIIIIIIIIIIIHIIIIIIIIIIIIIIIIHIIIHIIIIIIIIIIIIIIIIIIIIHHIIIIIIIIIIIIIIHHIIIIIIIIIIIIIIIIIIIIIIIIIIIIIIIIIIIIIIIIIHHIGEIIIHHHHIIIIIHIIIIIIIIIIIIIIIIIIIIIIIHIIIIGGDDDA
@HWI-D00621:464:HFY7KBCXY:1:1106:12369:90103 1:N:0:AAGAGGCATGAACCTT
AAGTCGTAACAAGGTTTCCGTAGGTGAACCTGCGGAAGGATCATTAATGGATTGTAATGGGAGCTGATGCTGTGTGGCCAAATTTTCTTTGACTACAATGTGCTCGCTTCTAGCAACATTTTTTCTAAACACCTGTGCACCTTGTGGGGGGGAATTATCTTTTCCCCCTTCTCTCACAAACATTTTTCAATGTTGAATGTTCATTGTGCCTAATGCATGGCCTTAATAAAATATAATACAACTTTTAACAACGGATCTCTTGGCTCTCGCATCGATGAAGAACGCAGC
+
HHGDHHIIIIIIIIIGHGHIIHIIIIIIIIIIIGHFHIIIIIHIIIIIHIHHIHHHGIHHHHHGHIHGHHIHHIIIHIIIIIHIIIIIIIIIIIIIIIIIIIIIIIIIIIIIIIHIIIIIIIIIIIIHIIHHIIIIIIIIIIIIIIIIIIHHIIIIHIIIIIIIHHHIIIIIIIIHIIHHHHHIIIIIIIIIIIIIHHHIHHHHHHEEHIHHGIGHIIIHHHHHIIIIIIIIHGIHIIIIHFFIIIIHHGCHIHIHHIHIIIGIIIHDFHIIGHGIHIH=IHHDDDBD
@HWI-D00621:464:HFY7KBCXY:1:1106:14258:90256 1:N:0:AAGAGGCATGAACCTT
AAGTCGTAACAAGGTTTCCGTAGGTGAACCTGCGGAAGGATCATTCATAAATGAGTGTTTTATGGCACTCTTTAAAAATCCATATCCACCTTGTGTGCAATGTTTGTTGGGAAAGCTTCTTGCTTTCCCTTCATAATATCAACCTATATCTTTAACAACATTCGTCTGATAACATATTATGAATATACTTAATTCAAAATATAACTTTCAACAACGGATCTCTTGGCTCTCGCATCGATGAAGAACGCAGC
+
IIIIIIIIIIIIIIIIIIIIIIIIIIHIHIIIIIIIIIIIIIIIIIIIIIIIIHIIIIIIIIIIIHIIIIIIHIIIIEHIIIIIIIIIIIIIIIIIIIIIIIIIIIIIIIIIIIIHIIIIIIIIHHHIIIIIIIIIIIIIIIIIIIIIIIIIIIIIIIIIIIHIIIIIHIIIIIIIIIIIIIIIIIIIIIIIIIHIHIIIIIIIIIHIHIHIIHIIIIHHIIIIIIIIIIIIIHGHHG<EHEDIHEDADB@
@HWI-D00621:464:HFY7KBCXY:1:1106:16789:90265 1:N:0:AAGAGGCATGAACCTT
AAGTCGTAACAAGGTCTCCGTAGGTGAACCTGCGGAGGGATCATTACCAAACGGCCCTCTAGGCCTTGGACCTTGTCAACCCGTGGAAGATGAAATGTGCCTCGGCGCGGCCCGGTCATCCCCGGGGGCGCCGCCCTTTATGCTCAAATCAGTCTTTGAGTCTGAATATGAAACAAGAATCAAAACTTTCAACAAAGGATCTCTTGGCTCTCGCATCGATGAAGAACGCAGC
+
IIIIIIIHIIIIIHHIIIIIIIIHHIIHIIIIIIIIIIIIIIIIIIIIIIIIIIIIIIIIIIIIIIIIIHIIIIIIIIIIHHIHIIIIIIIIIIIIIIIIIGIIIIIIIIIIIIIIIHIIIIIIIIIIHHIIIIIIIHIIIIIHIIHIIIIIIIIIIIIIHIIIIIIIIIIIIIIIIIIIIIHIIIIIIIIIIIIIIIIHIIIIIIIIIIIIIIIIIIHIIHIHHIHIDDDD
@HWI-D00621:464:HFY7KBCXY:1:1106:8115:92491 1:N:0:AAGAGGCATGAACCTT
AAGTCGTAACAAGGTTTCCGTAGGTGAACCTGCGGAAGGATCATTCATAATAAGTGTTTTATGGCACTTTTTAAATCCATATCCACCTTGTGTGCAATGTCAGTCGTTCTCTCTTTTGGGAACGACCAAACATCAACTTATTCTTTAACTCTTTGTCTGAAAAATATTATGAATAAAATAATTCAAAATACAACTTTCAACAACGGATCTCTTGGCTCTCGCATCGATGAAGAACGCAGC
+
HIIIIIIIIIIIGIIIIIIIIIIIIIHHHIIIIIHHIIIIIIIIIIIIIIIIIIIIIIIIIIIIIIIIIIIIIIIIIIIIHIIIIIIIIIIIIIIIIIIIIIIIIIIIIIIIIIIIIIIIIIIIIIIIIIIIIIIIIIIIIIIIIIIIIIIIIIIIIIIIIIIIIIIIIIHHHHIIIIIIIIIHIIIIIIIIIIIIIHHIIIHIIIIIHIIIIHHIHIIIHIHIIIIHEHHIHEE@BDDD
@HWI-D00621:464:HFY7KBCXY:1:1106:8347:92504 1:N:0:AAGAGGCATGAACCTT
AAGTCGTAACAAGGTTTCCGTAGGTGAACCTGCGGAAGGATCATTATTGAATAAAACTTGGTTGGGCTGTTGCTGATCCCTCGGGGTATGTGCACGCCTTTCCACCTTTTTCAACCACCTGTGCACCTTTGTAGACCCTGGATATCTCTCGAGTTGTTAAAACTTGGTTTGAGGACTGCTGTGCTTGCAAGAGTCAGCTTTCCTTGCATTTCTGGGTCTATGTCTTTCATATACACTGTATGTCACAGAATGTTATTGATAAGGCTTTGCCTTTTAAATTAATACAACTTTCAACAACGGATCTCTTGGCTCTCGCATCGATGAAGAACGCAGC
+
IIIIIIIIIHIIIGIIIHIIIIIIIIIHIIIIIIIIIIIIGIIGIIIIIGIIIIIIHIIIIIHIIIIIIIIIHIIHIHIHFHHIIIIIIIIIIIIIIIIIIIIIIIIIIIIIIIIIIIIIIIIIIIIIIIIIHHIIIHIIIIIIIIIIHIIIIIIIIIIIHIIIIIIIIIIHIIIIIHIIIIIHIIIIIIIIIIIIIIIIHHHHIIIIIIHHHHHIIHIIIIHHIIHHFIHGHIHIHIIIIHHHHIIIHFIHHIHIIIIIGIHHGIHIIIHIIIIIIIIIIHHGFIIIIHHIIIHHCIIIIIHHHG1IHHCIGHEEECIIIHEEEIHGC<<?DD
@HWI-D00621:464:HFY7KBCXY:1:1106:9820:93269 1:N:0:AAGAGGCATGAACCTT
AAGTCGTAACAAGGTCTCCGTTGGTGAACCAGCGGAGGGATCATTACCGAGTTTACAACTCCCAAACCCAATGTGAACCATACCAAACTGTTGCCTCGGCGGGGTCACGCCCCGGGTGCGTCGCAGCCCCGGAACCAGGCGCCCGCCGGAGGGACCAACCAAACTCTTTCTGTAGTCCCCTCGCGGACGTTATTTCTTACAGCTCTGAGCAAAAATTCAAAATGAATCAAAACTTTCAACAACGGATCTCTTGGTTCTGGCATCGATGAAGAACGCAGC
+
HIIIIIIIIHIIIIHIIHIIIIIHIIIIIIIIIGHIIHIIIIIHEHIIIHIIIIIIIHIIIIIIIIIIIIIIHIHHHIHGHIIIIIIIIIHIIHHIIIIIIIIIIIIIIIIIIIIIIGIIIIIIIIHIIIIIHIIIIIIIIIIIIIIIIIIIIIIIIIIIIIHIIIIIIIIIIIIEHIIIIIIIIIIIIIIIIIIIIIIIIIIHIIIIIIIIIIIIIIHIIIIHHHHHIHHFIEIIHGCHFEIIIIIIIIIIIHIHIIHGIIHHGHCIIGIIH??BDD@
@HWI-D00621:464:HFY7KBCXY:1:1106:13452:93921 1:N:0:AAGAGGCATGAACCTT
AAGTCGTAACAAGGTTTCCGTAGGTGAACCTGCGGAAGGATCATTCATAAATGAGTGTTTTATGGCACTCTTTAAAAATCCATATCCACCTTGTGTGCAATGTTTGTTGGGAAAGCTTCTTGCTTTCCCTTCATAATATCAACCTATATCTTTAACAACATTCGTCTGATAACATATTATGAATATACTTAATTCAAAATATAACTTTCAACAACGGATCTCTTGGCTCTCGCATCGATGAAGAACGCAGC
+
IIIIIIIIIIIIHHIIIIIIIIIIIIHIHHIIIHIIIIHIIIIHIIIIIIIIIIIHIIIIIIIIIIIIIIIIIHIIIIIIIHHIIIIIIIIIIIIIIIIIIIIIIIIIIIIIIIIIIIIIIIIIIIIIIIIIHHIIIIIIIIIIHIIIIIIIIIIIIIIIIIIIIIIHHIIIIIIIHIIIIIIIIIIIIIIIIIIIIIIHIIIIIIIIIHIIIIIIIIIIIIIIIIIIIIIIIIIHHIIIIIIIHHDDDDD
@HWI-D00621:464:HFY7KBCXY:1:1106:15285:95848 1:N:0:AAGAGGCATGAACCTT
AAGTCGTAACAAGGTTTCCGTAGGTGAACCTGCGGAAGGATCATTCATAATAAGTGTTTTATGGCACTTTTTAAATCCATATCCACCTTGTGTGCAATGTCAGTCGATCTTCTTCATGGAGATCGGCCAAACATCAACCTTATTTTTTAACTCTTTGTCTGAAAAATATTATGAATAAACAATTCAAAATACAACTTTCAACAACGGATCTCTTGGCTCTCGCATCGATGAAGAACGCAGC
+
IIIHHIIHHIIIIIIIIGIIIIIIIIHIIHIIIGIIIIIIIIHHIHIIIIIIIIIIIIIIHIIIIIHIHIIHIIHIHHIHHHIIIIIIIHIIIIIIIIIIHIIIIIIIIIHIIIIIIIIIIIIIIHHIIIIIIIIIIIIIIIIIIIIIGHIIIIIIIIHHIIIIIHHHIIIIIIHHIHHIIHHIEIIIIIIIIIIIIIIHHHIIIIHIIGIIIIGHIHIIIIIIIIHHHHIIGIIIDDDAD
@HWI-D00621:464:HFY7KBCXY:1:1106:7260:97822 1:N:0:AAGAGGCATGAACCTT
AAGTCGTAACAAGGTTTCCGTAGGTGAACCTGCGGAAGGATCATTATTGATTGTGAATCGTTACCTTCTGTGCTGGCTCCGGCAAGTGCACGTTGGTGACTTTCATCCATTCCCAACACCCTTGTGAACCTTTGGCCTCTTGCTAGCCCTGGCTGGCAGAGGATTTTTATACACAGACTCGAATGTAATGAAAAACCTTTTGTTGTGCGCAAGCACAAATGTACAACTTTCAACAACGGATCTCTTGGCTCTCGCATCGATGAAGAACGCAGC
+
IIIIHHIIIIIIGIIIIIIIIIIGHIHIIIIIHHIIIIIIIIIIIIHHHIIHIIIIIIIIIIIIIIIIIIIIHIIHIIIHIIIIIIIIIIIIIIIGHIIIIIIIIIIIIIIIIIIIIIIIIIIIIIIIIIIIIIIIIIIIIIHIIHIIIHIHIIIIIIIIIIHIIIIIIIIIIIIIIIIIIIIIIIIIIIIIIHHIIIIIIIIIHIIIGIIIIIIIIIIIHHHIIIIIIIHHIIHHIIIIIIIIHHIHIHHIIIIHFIIIHIIIIIHHDDDDD
@HWI-D00621:464:HFY7KBCXY:1:1106:19476:100708 1:N:0:AAGAGGCATGAACCTT
AAGTCGTAACAAGGTTTCCGTAGGTGAACCTGCGGAAGGATCATTCACAAACGAGTGTTTTATGGCACTCTTTAAAAATCCATATCCACCTTGTGTGCAATGTTTGTTGGGAAAGTCTTTTCTTTCCCTTCATAAATATCAACCTATATCTTTAACAACATTCGTCTGATAACATATTATGAATATACTTAATTCAAAATATAACTTTCAACAACGGATCTCTTGGCTCTCGCATCGATGAAGAACGCAGC
+
IIIIIIIIIIIIIHHHIIIIIIIHHIGDGHIIIIIHIIIIIIIIIIIIIIIIHIIIIIIIIIIIIIIIIIIIIIIIHIIIIIIIIIHHIIIIIIHIIIIIIIIIIIIIIIIIIIIIIIIIIIIIIIIIIIIIIIHIIIIHIIIIIIIIIIIIIIIGIIIIIIIIIIIIIIIIIIIIIIIIHHIIIIIIIIIIIIIIHIIIIIIIIIIIIHHIIIIIIIHIIIIIIIIIIHGIIIIIIIIIIIIIIIDDDDD
@HWI-D00621:464:HFY7KBCXY:1:1108:7397:64742 1:N:0:AAGAGGCATGAACCTT
AAGTCGTAACAAGGTTTCCGTAGGTGAACCTGCGGAAGGATCATTATCGTACAACTGAGGTGCAAGGGCTGTCGCTGACCTTCAAAGGTTGTGCACGCCCAAGCACTCTTACACATCATCCATCTTACCCCTTTGTGCATCACCGCGTGGGCCCCCCCTTTGCAGGAGGGCTTGCGTTTTCACATAAAACTTGATATAGTGTAGAATGGTTTCTTTTGCGGTCACACGCAATTAATACAACTTTCAACAACGGATCTCTTGGCTCTCGCATCGATGAAGAACGCAGC
+
IIIIIIIIIIIIGHHHHFHIIIHGHIIHIIIIIIIIIIIIIIIIIHIIIHIHIHIIIHIIIIHIGIIIIIIHHHIIIHIIIIIIIIIHIIIIHIIIIIIIIIIIIIIIIIIIIIIIIIIIIIIIIIIIIIIIIIIIIIIIIIIIIIIIIHIIIHIIIIIIIIHIIIIIIIIIIIIIHIIIIIIIHFIIIIIIIIIIHHIIHIIIIIIHHHIIIIIIIGIIHHHIIIIIIIIHIIIIHFHIHHHIIIIIIIIIIIIIIHIIIHIGGIIGHIHIIIGIIIIIIIDDAAD
@HWI-D00621:464:HFY7KBCXY:1:1108:9996:64968 1:N:0:AAGAGGCATGAACCTT
AAGTCGTAACAAGGTTTCCGTTGGTGAACCAGCGGAAGGATCATTACAGAGTTTATGCCCTCACGGGTAGATCTCCCACCCTTGAATAACATACAATGTTGCTTTGGCGAGCGCTTCGGCGGCCGCCAGAGGACCCTAAACTCTTGTTTACAGTGTCGTCTGAGTACTATACAATAGTTAAAACTTTCAACAACGGATCTCTTGGTTATGGCATCGATGAAGAACGCAGC
+
IIIIIIIIIIIIIIHIIIIIHEIHIIIIIIIIIIIIIIIHIIIIIIIIIIIIIIHIIIIIIIIIIIIIIIIIIIIIIHIGIIIIIIIIIIIIIIIIIIIIIIIIIIIIIIIIIIIIIIIIIIIIIIIHHIIIIIIIIHIHIIIIIIIIIIIIIIIIIIIIIIIIIIIIIIIIIIIIIIIIIIIIIIHIIIIIIIIIIIIIIIIIIIIIIIIIIIIIIIIIGIIIIGIIAD
@HWI-D00621:464:HFY7KBCXY:1:1108:10261:64927 1:N:0:AAGAGGCATGAACCTT
AAGTCGTAACAAGGTTTCCGTAGGTGAACCTGCGGAAGGATCATTATTGAATAAAAACTTGAACAGGCTGTTTTTTGCTGGCCCTCCTCTCAGAGGGCATGTGCACGCTTGTCATTTTTTGTTTCTCCGACTGTGTGCACACATTGTAGACCTGCCCCCCTGGTGTAGAGTCTCGTATGGGATTTGATTGAGGATTGCTTATGCTTTCCTTGCAGGTGGTCTATATTCTTCACTACCTTTTTATGTTTTGAATGGGATAATAAAGTTTATACAACTTTCAGCAACGGATCTCTTGGCTCTCGCATCGATGAAGAACGCAGC
+
HIIIIIGIIIIIIIIIIHIHIIIIIIIIIIHIIIIIIIIGIIFEHHHHHIHHICHHHIIIHIIIIIIIIIHHHHHIIIIIIHHIIIIHIIIIHIHIIIIIIIIIIIIIIIIIHHIIIIIIIIIIIIIHIIIIIIIIIIIIIIHIIIIIHIIIIIIIIIIIIIHIHIIIIIHHIIIIIIIIIIHHIIIIIIIIIIIIIIIIIIIIIIIHHEIIIIIHHIHGHIIIIIIIIHHHHD?HHIIIIHGIIIIIHCIHIIIIIIIIHGIIGIIHIHHIIIIIIIHGHHHHIIHGIHIIIIIHIIIIHIIIH?HHFHIIIIHHDDDAD
@HWI-D00621:464:HFY7KBCXY:1:1108:9801:65520 1:N:0:AAGAGGCATGAACCTT
AAGTCGTAACAAGGTTTCCGTAGGTGAACCTGCGGAAGGATCATTATCGTACTACAGAGGTGCTCAGGTTGTCGCTGACCTTTTTGGTCGTGCACGCCCGAGTGCTCTCAATCCATTTCACCCTTTGTGCATCACCGCGCGGGGTCTCTTCCTCTTGGCTCTCTTCAAGAGGGGGAGGTTCGCGTTTTTCATACAAACACCCTTCTAGTTTAGAATGTCATTCATTTGCGATCATATGCAATCAATACAACTTTCAACAACGGATCTCTTGGCTCTCGCATCGATGAAGAACGCAGC
+
HHHHHHHIHIIIIHHHIHIIIIGIHHIIIIIIIIIIIHIHHHIIHIHIHIHHIHIIIGHHHEHIHIIHIIHHIIIIIHIIIHIIIIIHIIIIIIIIIIIIHIIIIIIIIIHIIIIIIIIIIHIIHIHIIIIIIIIIIIIIIIIIIHIHIIHIIIIIIHHHHIIIIIHHIHIIIIIIIIIIIIIIIEIIIIHIIHHHIIIIIIIIIIHHHHIHIIIIIIIIIIIIIIIIIIHHHHEHEIIIIIHHIHHIIIHHIIIIIIIIHHHIHHHFEIIHHIIIHIIHIIIIGIIIIIIH@D@DB
@HWI-D00621:464:HFY7KBCXY:1:1108:7153:69030 1:N:0:AAGAGGCATGAACCTT
AAGTCGTAACAAGGTTTCCGTAGGTGAACCTGCGGAAGGATCATTATCGTACAACTGAGGTGCGAAGGCTGTCGCTGACCCTCAAAGGTCGTGCACGCCTGAGTGCTCTCACACAATCCATCTCACCTTTGTGCATCACCGCGTGGGTCCCCCTTTGCGGGGAGGGCTTGCGTTTTCACATAAAACTCGATACGGTGTAGAATGTTTCTTTTGCGGTCACACGCAATCAATACAACTTTCAACAACGGATCTCTTGGCTCTCGCATCGATGAAGAACGCAGC
+
[truncated: 38,595,794 more chars]
